# Supplementary material for: Activity-Induced Cortical Glutamatergic Neuron Nascent Proteins
Source: J Neurosci. 2022 Oct 19;42(42):7900–20. doi: 10.1523/JNEUROSCI.0707-22.2022 (PMC9617616; doi:10.1523/JNEUROSCI.0707-22.2022)
Supplement: Figure 1-1 — Data for Figure 1. AHA versus ANL in HEK cells. Download Figure 1-1, XLSX file. [file ns-JN-RM-0707-22-s01.xlsx]

## Sheet: Fig 1 AHA vs ANL in HEK cells
ANL labeled proteins in HEK cells							AHA labeled proteins in HEK cells
ID	Flags	Symbol	Entrez Gene Name	Location	Type(s)		ID	Flags	Symbol	Entrez Gene Name	Location	Type(s)
Q6PD74		AAGAB	alpha and gamma adaptin binding protein	Cytoplasm	other		Q6ZSR9	D	AAK1	AP2 associated kinase 1	Cytoplasm	kinase
Q13685		AAMP	angio associated migratory cell protein	Plasma Membrane	other		A2A2Q9	D	AAR2	AAR2 splicing factor homolog	Other	other
Q9Y312		AAR2	AAR2 splicing factor homolog	Other	other		P49588	D	AARS	alanyl-tRNA synthetase	Cytoplasm	enzyme
P49588		AARS	alanyl-tRNA synthetase	Cytoplasm	enzyme		Q9UDR5		AASS	aminoadipate-semialdehyde synthase	Cytoplasm	enzyme
Q5JTZ9		AARS2	alanyl-tRNA synthetase 2, mitochondrial	Cytoplasm	enzyme		Q9NY61		AATF	apoptosis antagonizing transcription factor	Nucleus	transcription regulator
Q9NRN7		AASDHPPT	aminoadipate-semialdehyde dehydrogenase-phosphopantetheinyl transferase	Cytoplasm	enzyme		Q8NE71	D	ABCF1	ATP binding cassette subfamily F member 1	Cytoplasm	transporter
Q9NY61		AATF	apoptosis antagonizing transcription factor	Nucleus	transcription regulator		Q9UG63	D	ABCF2	ATP binding cassette subfamily F member 2	Cytoplasm	transporter
P61221		ABCE1	ATP binding cassette subfamily E member 1	Cytoplasm	transporter		P42765		ACAA2	acetyl-CoA acyltransferase 2	Cytoplasm	enzyme
Q8NE71-2	D	ABCF1	ATP binding cassette subfamily F member 1	Cytoplasm	transporter		Q13085		ACACA	acetyl-CoA carboxylase alpha	Cytoplasm	enzyme
Q9UG63		ABCF2	ATP binding cassette subfamily F member 2	Cytoplasm	transporter		H0Y8Z9		ACAD9	acyl-CoA dehydrogenase family member 9	Cytoplasm	enzyme
Q9NUQ8-2	D	ABCF3	ATP binding cassette subfamily F member 3	Other	transporter		Q15057		ACAP2	ArfGAP with coiled-coil, ankyrin repeat and PH domains 2	Nucleus	other
Q9NUJ1		ABHD10	abhydrolase domain containing 10	Cytoplasm	enzyme		P24752	D	ACAT1	acetyl-CoA acetyltransferase 1	Cytoplasm	enzyme
Q8WTS1		ABHD5	abhydrolase domain containing 5	Cytoplasm	enzyme		B7Z233		ACAT2	acetyl-CoA acetyltransferase 2	Cytoplasm	enzyme
Q9P1F3		ABRACL	ABRA C-terminal like	Other	other		Q9H3P7	D	ACBD3	acyl-CoA binding domain containing 3	Cytoplasm	other
Q9ULW3		ABT1	activator of basal transcription 1	Nucleus	transcription regulator		Q9BR61		ACBD6	acyl-CoA binding domain containing 6	Cytoplasm	other
Q9H845		ACAD9	acyl-CoA dehydrogenase family member 9	Cytoplasm	enzyme		E7EQT4		ACIN1	apoptotic chromatin condensation inducer 1	Nucleus	enzyme
P24752		ACAT1	acetyl-CoA acetyltransferase 1	Cytoplasm	enzyme		P53396	D	ACLY	ATP citrate lyase	Cytoplasm	enzyme
Q9BWD1		ACAT2	acetyl-CoA acetyltransferase 2	Cytoplasm	enzyme		K7EKP8	D	ACOT7	acyl-CoA thioesterase 7	Cytoplasm	enzyme
Q9H3P7		ACBD3	acyl-CoA binding domain containing 3	Cytoplasm	other		Q9Y305		ACOT9	acyl-CoA thioesterase 9	Cytoplasm	enzyme
Q9UKV3-5	D	ACIN1	apoptotic chromatin condensation inducer 1	Nucleus	enzyme		Q9H6R3		ACSS3	acyl-CoA synthetase short chain family member 3	Cytoplasm	enzyme
P53396		ACLY	ATP citrate lyase	Cytoplasm	enzyme		P63261	D	ACTG1	actin gamma 1	Cytoplasm	other
P21399		ACO1	aconitase 1	Cytoplasm	enzyme		C9JQT2	D	ACTL6A	actin like 6A	Nucleus	other
Q86TX2		ACOT1	acyl-CoA thioesterase 1	Cytoplasm	enzyme		H9KV75	D	ACTN1	actinin alpha 1	Cytoplasm	transcription regulator
P49753		ACOT2	acyl-CoA thioesterase 2	Cytoplasm	enzyme		O43707	D	ACTN4	actinin alpha 4	Cytoplasm	transcription regulator
O00154-2	D	ACOT7	acyl-CoA thioesterase 7	Cytoplasm	enzyme		P61160	D	ACTR2	actin related protein 2	Plasma Membrane	other
O95573		ACSL3	acyl-CoA synthetase long chain family member 3	Cytoplasm	enzyme		C9J7L6		ACTR8	actin related protein 8	Nucleus	other
P68133		ACTA1	actin alpha 1, skeletal muscle	Cytoplasm	other		Q86XM2	D	ADD1	adducin 1	Cytoplasm	other
P62736		ACTA2	actin alpha 2, smooth muscle	Cytoplasm	other		P35612		ADD2	adducin 2	Cytoplasm	other
P60709		ACTB	actin beta	Cytoplasm	other		Q9UEY8		ADD3	adducin 3	Cytoplasm	other
P68032		ACTC1	actin alpha cardiac muscle 1	Cytoplasm	enzyme		P11766		ADH5	alcohol dehydrogenase 5 (class III), chi polypeptide	Cytoplasm	enzyme
P63261		ACTG1	actin gamma 1	Cytoplasm	other		P55263		ADK	adenosine kinase	Nucleus	kinase
P63267		ACTG2	actin gamma 2, smooth muscle	Cytoplasm	other		Q9NX46	D	ADPRHL2	ADP-ribosylhydrolase like 2	Cytoplasm	enzyme
P12814-2	D	ACTN1	actinin alpha 1	Cytoplasm	transcription regulator		J3KN01	D	AFDN	afadin, adherens junction formation factor	Nucleus	other
O43707		ACTN4	actinin alpha 4	Cytoplasm	transcription regulator		K7EP56		AFG3L2	AFG3 like matrix AAA peptidase subunit 2	Cytoplasm	peptidase
P61163		ACTR1A	actin related protein 1A	Cytoplasm	other		P20933		AGA	aspartylglucosaminidase	Cytoplasm	enzyme
P61160-2	D	ACTR2	actin related protein 2	Plasma Membrane	other		E9PC15		AGK	acylglycerol kinase	Cytoplasm	kinase
P61158		ACTR3	actin related protein 3	Plasma Membrane	other		P35573		AGL	amylo-alpha-1, 6-glucosidase, 4-alpha-glucanotransferase	Cytoplasm	enzyme
P07311		ACYP1	acylphosphatase 1	Cytoplasm	enzyme		O00116	D	AGPS	alkylglycerone phosphate synthase	Cytoplasm	enzyme
P55265-4	D	ADAR	adenosine deaminase RNA specific	Nucleus	enzyme		P23526	D	AHCY	adenosylhomocysteinase	Cytoplasm	enzyme
O95490-2	D	ADGRL2	adhesion G protein-coupled receptor L2	Plasma Membrane	G-protein coupled receptor		Q09666		AHNAK	AHNAK nucleoprotein	Nucleus	other
P11766		ADH5	alcohol dehydrogenase 5 (class III), chi polypeptide	Cytoplasm	enzyme		B4DUR9	D	AHSA1	activator of HSP90 ATPase activity 1	Cytoplasm	other
Q9BV57-2	D	ADI1	acireductone dioxygenase 1	Nucleus	enzyme		O95831	D	AIFM1	apoptosis inducing factor mitochondria associated 1	Cytoplasm	enzyme
P55263-2	D	ADK	adenosine kinase	Nucleus	kinase		Q12904		AIMP1	aminoacyl tRNA synthetase complex interacting multifunctional protein 1	Extracellular Space	cytokine
Q9H2P0		ADNP	activity dependent neuroprotector homeobox	Nucleus	transcription regulator		A8MU58		AIMP2	aminoacyl tRNA synthetase complex interacting multifunctional protein 2	Plasma Membrane	other
Q9BRR6-2	D	ADPGK	ADP dependent glucokinase	Plasma Membrane	kinase		O00170		AIP	aryl hydrocarbon receptor interacting protein	Nucleus	transcription regulator
Q16186		ADRM1	adhesion regulating molecule 1	Plasma Membrane	other		P54819	D	AK2	adenylate kinase 2	Cytoplasm	kinase
P30566-2	D	ADSL	adenylosuccinate lyase	Cytoplasm	enzyme		Q9UIJ7		AK3	adenylate kinase 3	Cytoplasm	kinase
P55196-1	D	AFDN	afadin, adherens junction formation factor	Nucleus	other		P27144	D	AK4	adenylate kinase 4	Cytoplasm	kinase
Q96P47-2	D	AGAP3	ArfGAP with GTPase domain, ankyrin repeat and PH domain 3	Nucleus	transcription regulator		Q02952	D	AKAP12	A-kinase anchoring protein 12	Cytoplasm	transporter
P52594-2	D	AGFG1	ArfGAP with FG repeats 1	Nucleus	other		H0YMW2		AKAP13	A-kinase anchoring protein 13	Cytoplasm	other
P35573-2	D	AGL	amylo-alpha-1, 6-glucosidase, 4-alpha-glucanotransferase	Cytoplasm	enzyme		Q9ULX6	D	AKAP8L	A-kinase anchoring protein 8 like	Nucleus	other
Q9NRZ7-2	D	AGPAT3	1-acylglycerol-3-phosphate O-acyltransferase 3	Cytoplasm	enzyme		Q99996	D	AKAP9	A-kinase anchoring protein 9	Cytoplasm	other
Q9BYV1		AGXT2	alanine--glyoxylate aminotransferase 2	Cytoplasm	enzyme		Q53H80	D	AKIRIN2	akirin 2	Nucleus	other
P23526		AHCY	adenosylhomocysteinase	Cytoplasm	enzyme		P14550	D	AKR1A1	aldo-keto reductase family 1 member A1	Cytoplasm	enzyme
Q09666		AHNAK	AHNAK nucleoprotein	Nucleus	other		P54886	D	ALDH18A1	aldehyde dehydrogenase 18 family member A1	Cytoplasm	kinase
O95433		AHSA1	activator of HSP90 ATPase activity 1	Cytoplasm	other		H0YKL3		ALDH1A2	aldehyde dehydrogenase 1 family member A2	Cytoplasm	enzyme
O95831-3	D	AIFM1	apoptosis inducing factor mitochondria associated 1	Cytoplasm	enzyme		Q3SY69		ALDH1L2	aldehyde dehydrogenase 1 family member L2	Cytoplasm	enzyme
Q12904-2	D	AIMP1	aminoacyl tRNA synthetase complex interacting multifunctional protein 1	Extracellular Space	cytokine		J3KNU8		ALDH6A1	aldehyde dehydrogenase 6 family member A1	Cytoplasm	enzyme
Q13155		AIMP2	aminoacyl tRNA synthetase complex interacting multifunctional protein 2	Plasma Membrane	other		P49189	D	ALDH9A1	aldehyde dehydrogenase 9 family member A1	Cytoplasm	enzyme
P00568		AK1	adenylate kinase 1	Cytoplasm	kinase		J3QKP5		ALDOC	aldolase, fructose-bisphosphate C	Cytoplasm	enzyme
P54819-2	D	AK2	adenylate kinase 2	Cytoplasm	kinase		E9PB61		ALYREF	Aly/REF export factor	Nucleus	transcription regulator
Q9Y3D8		AK6	adenylate kinase 6	Nucleus	kinase		Q9UKV5		AMFR	autocrine motility factor receptor	Plasma Membrane	transmembrane receptor
Q9UKA4		AKAP11	A-kinase anchoring protein 11	Cytoplasm	other		Q4VCS5	D	AMOT	angiomotin	Plasma Membrane	other
Q9Y2D5-4	D	AKAP2	A-kinase anchoring protein 2	Plasma Membrane	other		Q96DE5		ANAPC16	anaphase promoting complex subunit 16	Nucleus	other
Q9ULX6		AKAP8L	A-kinase anchoring protein 8 like	Nucleus	other		F5H0F9		ANAPC5	anaphase promoting complex subunit 5	Nucleus	other
O43488		AKR7A2	aldo-keto reductase family 7 member A2	Cytoplasm	enzyme		H0Y9E9		ANK3	ankyrin 3	Plasma Membrane	other
P54886-2	D	ALDH18A1	aldehyde dehydrogenase 18 family member A1	Cytoplasm	kinase		H0YLQ3		ANKRD17	ankyrin repeat domain 17	Nucleus	other
P30837		ALDH1B1	aldehyde dehydrogenase 1 family member B1	Cytoplasm	enzyme		Q9NQW6	D	ANLN	anillin actin binding protein	Cytoplasm	other
P49419-2	D	ALDH7A1	aldehyde dehydrogenase 7 family member A1	Cytoplasm	enzyme		Q92688	D	ANP32B	acidic nuclear phosphoprotein 32 family member B	Nucleus	other
P04075		ALDOA	aldolase, fructose-bisphosphate A	Cytoplasm	enzyme		B4DVE7	D	ANXA11	annexin A11	Nucleus	other
Q9Y673-2	D	ALG5	ALG5 dolichyl-phosphate beta-glucosyltransferase	Cytoplasm	enzyme		H0YM50	D	ANXA2	annexin A2	Plasma Membrane	other
Q86V81		ALYREF	Aly/REF export factor	Nucleus	transcription regulator		Q6P452	D	ANXA4	annexin A4	Plasma Membrane	other
Q9C0C7-2	D	AMBRA1	autophagy and beclin 1 regulator 1	Cytoplasm	other		P08133	D	ANXA6	annexin A6	Plasma Membrane	ion channel
Q4VCS5-2	D	AMOT	angiomotin	Plasma Membrane	other		P20073	D	ANXA7	annexin A7	Plasma Membrane	ion channel
Q9H1A4		ANAPC1	anaphase promoting complex subunit 1	Nucleus	other		B3KXW5		AP1G1	adaptor related protein complex 1 subunit gamma 1	Cytoplasm	transporter
Q5VTE6-2	D	ANGEL2	angel homolog 2	Nucleus	other		H0YEG0	D	AP2A2	adaptor related protein complex 2 subunit alpha 2	Cytoplasm	transporter
Q8IWZ3-4	D	ANKHD1/ANKHD1-EIF4EBP3	ankyrin repeat and KH domain containing 1	Other	other		Q7Z451		AP2B1	adaptor related protein complex 2 subunit beta 1	Plasma Membrane	transporter
O75179-2	D	ANKRD17	ankyrin repeat domain 17	Nucleus	other		G3V1C3	D	API5	apoptosis inhibitor 5	Cytoplasm	other
Q92625		ANKS1A	ankyrin repeat and sterile alpha motif domain containing 1A	Cytoplasm	other		Q96GX9		APIP	APAF1 interacting protein	Cytoplasm	enzyme
Q9NQW6-2	D	ANLN	anillin actin binding protein	Cytoplasm	other		H0Y512		APMAP	adipocyte plasma membrane associated protein	Plasma Membrane	enzyme
Q92688-2	D	ANP32B	acidic nuclear phosphoprotein 32 family member B	Nucleus	other		Q6UXV4		APOOL	apolipoprotein O like	Extracellular Space	other
P50995		ANXA11	annexin A11	Nucleus	other		O60306	D	AQR	aquarius intron-binding spliceosomal factor	Nucleus	other
P08758		ANXA5	annexin A5	Plasma Membrane	transporter		B4DMG5		ARAF	A-Raf proto-oncogene, serine/threonine kinase	Cytoplasm	kinase
P08133		ANXA6	annexin A6	Plasma Membrane	ion channel		E9PEU4	D	ARCN1	archain 1	Cytoplasm	other
O43747-2	D	AP1G1	adaptor related protein complex 1 subunit gamma 1	Cytoplasm	transporter		B7ZB63	D	ARF3	ADP ribosylation factor 3	Cytoplasm	enzyme
O94973-2	D	AP2A2	adaptor related protein complex 2 subunit alpha 2	Cytoplasm	transporter		C9JAK5	D	ARF4	ADP ribosylation factor 4	Cytoplasm	enzyme
P63010-2	D	AP2B1	adaptor related protein complex 2 subunit beta 1	Plasma Membrane	transporter		P84085	D	ARF5	ADP ribosylation factor 5	Cytoplasm	enzyme
Q96CW1-2	D	AP2M1	adaptor related protein complex 2 subunit mu 1	Cytoplasm	transporter		H0Y6A0		ARFGAP3	ADP ribosylation factor GTPase activating protein 3	Cytoplasm	transporter
O00203		AP3B1	adaptor related protein complex 3 subunit beta 1	Plasma Membrane	transporter		Q9Y6D6		ARFGEF1	ADP ribosylation factor guanine nucleotide exchange factor 1	Cytoplasm	other
Q13367		AP3B2	adaptor related protein complex 3 subunit beta 2	Cytoplasm	transporter		Q5TH69		ARFGEF3	ARFGEF family member 3	Other	other
Q9BZZ5-2	D	API5	apoptosis inhibitor 5	Cytoplasm	other		B4DS69		ARFIP1	ADP ribosylation factor interacting protein 1	Cytoplasm	other
Q06481-2	D	APLP2	amyloid beta precursor like protein 2	Cytoplasm	other		P53365	D	ARFIP2	ADP ribosylation factor interacting protein 2	Cytoplasm	other
Q9HDC9-2	D	APMAP	adipocyte plasma membrane associated protein	Plasma Membrane	enzyme		J3QQX2	D	ARHGDIA	Rho GDP dissociation inhibitor alpha	Cytoplasm	other
P05067-11	D	APP	amyloid beta precursor protein	Plasma Membrane	other		Q92888		ARHGEF1	Rho guanine nucleotide exchange factor 1	Cytoplasm	other
Q9UKG1		APPL1	adaptor protein, phosphotyrosine interacting with PH domain and leucine zipper 1	Cytoplasm	other		O14497	D	ARID1A	AT-rich interaction domain 1A	Nucleus	transcription regulator
P48444-2	D	ARCN1	archain 1	Cytoplasm	other		Q99856		ARID3A	AT-rich interaction domain 3A	Nucleus	transcription regulator
P84077		ARF1	ADP ribosylation factor 1	Cytoplasm	enzyme		Q8IVW6		ARID3B	AT-rich interaction domain 3B	Nucleus	transcription regulator
P18085		ARF4	ADP ribosylation factor 4	Cytoplasm	enzyme		H3BTX6		ARL6IP1	ADP ribosylation factor like GTPase 6 interacting protein 1	Cytoplasm	other
Q8N6T3-2	D	ARFGAP1	ADP ribosylation factor GTPase activating protein 1	Cytoplasm	transporter		O75915		ARL6IP5	ADP ribosylation factor like GTPase 6 interacting protein 5	Cytoplasm	other
P53367		ARFIP1	ADP ribosylation factor interacting protein 1	Cytoplasm	other		Q96BM9	D	ARL8A	ADP ribosylation factor like GTPase 8A	Cytoplasm	enzyme
P53365		ARFIP2	ADP ribosylation factor interacting protein 2	Cytoplasm	other		O15144		ARPC2	actin related protein 2/3 complex subunit 2	Cytoplasm	other
Q07960		ARHGAP1	Rho GTPase activating protein 1	Cytoplasm	other		O15145		ARPC3	actin related protein 2/3 complex subunit 3	Cytoplasm	other
Q8IWW6-2	D	ARHGAP12	Rho GTPase activating protein 12	Cytoplasm	other		O15511		ARPC5	actin related protein 2/3 complex subunit 5	Cytoplasm	other
Q68EM7-2	D	ARHGAP17	Rho GTPase activating protein 17	Cytoplasm	other		H0YMK0		ARPIN/ARPIN-AP3S2	ARPIN-AP3S2 readthrough	Plasma Membrane	other
P52565		ARHGDIA	Rho GDP dissociation inhibitor alpha	Cytoplasm	other		P56211		ARPP19	cAMP regulated phosphoprotein 19	Cytoplasm	transporter
Q92888-2	D	ARHGEF1	Rho guanine nucleotide exchange factor 1	Cytoplasm	other		P15848		ARSB	arylsulfatase B	Cytoplasm	enzyme
Q92974-2	D	ARHGEF2	Rho/Rac guanine nucleotide exchange factor 2	Cytoplasm	other		O95671		ASMTL	acetylserotonin O-methyltransferase like	Cytoplasm	enzyme
O14497-3	D	ARID1A	AT-rich interaction domain 1A	Nucleus	transcription regulator		O43681		ASNA1	arsA arsenite transporter, ATP-binding, homolog 1 (bacterial)	Nucleus	transporter
Q68CP9-3	D	ARID2	AT-rich interaction domain 2	Nucleus	transcription regulator		E9PCX6		ASNS	asparagine synthetase (glutamine-hydrolyzing)	Cytoplasm	enzyme
P40616		ARL1	ADP ribosylation factor like GTPase 1	Cytoplasm	enzyme		Q12797		ASPH	aspartate beta-hydroxylase	Cytoplasm	enzyme
Q15041		ARL6IP1	ADP ribosylation factor like GTPase 6 interacting protein 1	Cytoplasm	other		Q8NBU5	D	ATAD1	ATPase family AAA domain containing 1	Plasma Membrane	enzyme
Q66PJ3-2	D	ARL6IP4	ADP ribosylation factor like GTPase 6 interacting protein 4	Nucleus	other		Q6PL18		ATAD2	ATPase family AAA domain containing 2	Nucleus	enzyme
O75915		ARL6IP5	ADP ribosylation factor like GTPase 6 interacting protein 5	Cytoplasm	other		Q5T9A4		ATAD3B	ATPase family AAA domain containing 3B	Nucleus	other
Q9NVT9		ARMC1	armadillo repeat containing 1	Cytoplasm	other		Q5T2N8		ATAD3C	ATPase family AAA domain containing 3C	Cytoplasm	other
Q9UH62		ARMCX3	armadillo repeat containing X-linked 3	Cytoplasm	other		E9PBU3	D	ATIC	5-aminoimidazole-4-carboxamide ribonucleotide formyltransferase/IMP cyclohydrolase	Cytoplasm	enzyme
Q92747		ARPC1A	actin related protein 2/3 complex subunit 1A	Extracellular Space	other		F5H3A1	D	ATP1A1	ATPase Na+/K+ transporting subunit alpha 1	Plasma Membrane	transporter
O15144		ARPC2	actin related protein 2/3 complex subunit 2	Cytoplasm	other		P16615	D	ATP2A2	ATPase sarcoplasmic/endoplasmic reticulum Ca2+ transporting 2	Cytoplasm	transporter
O15145		ARPC3	actin related protein 2/3 complex subunit 3	Cytoplasm	other		E7ERY9	D	ATP2B1	ATPase plasma membrane Ca2+ transporting 1	Plasma Membrane	transporter
Q13510-2	D	ASAH1	N-acylsphingosine amidohydrolase 1	Cytoplasm	enzyme		G8JLN9		ATP2C1	ATPase secretory pathway Ca2+ transporting 1	Cytoplasm	transporter
O43681		ASNA1	arsA arsenite transporter, ATP-binding, homolog 1 (bacterial)	Nucleus	transporter		P25705	D	ATP5F1A	ATP synthase F1 subunit alpha	Cytoplasm	transporter
P08243-2	D	ASNS	asparagine synthetase (glutamine-hydrolyzing)	Cytoplasm	enzyme		P36542		ATP5F1C	ATP synthase F1 subunit gamma	Cytoplasm	transporter
Q12797-10	D	ASPH	aspartate beta-hydroxylase	Cytoplasm	enzyme		Q96IX5	D	ATP5MD	ATP synthase membrane subunit DAPIT	Cytoplasm	other
P00966		ASS1	argininosuccinate synthase 1	Cytoplasm	enzyme		P48047		ATP5PO	ATP synthase peripheral stalk subunit OSCP	Cytoplasm	transporter
Q9NVI7-2	D	ATAD3A	ATPase family AAA domain containing 3A	Cytoplasm	other		Q93050	D	ATP6V0A1	ATPase H+ transporting V0 subunit a1	Cytoplasm	transporter
Q5T9A4-3	D	ATAD3B	ATPase family AAA domain containing 3B	Nucleus	other		P38606	D	ATP6V1A	ATPase H+ transporting V1 subunit A	Plasma Membrane	transporter
P15336-3	D	ATF2	activating transcription factor 2	Nucleus	transcription regulator		E7EV59		ATP6V1C1	ATPase H+ transporting V1 subunit C1	Cytoplasm	transporter
O75143-2	D	ATG13	autophagy related 13	Cytoplasm	other		P36543	D	ATP6V1E1	ATPase H+ transporting V1 subunit E1	Cytoplasm	transporter
Q9Y4P1-2	D	ATG4B	autophagy related 4B cysteine peptidase	Cytoplasm	peptidase		C9J2K4		ATP6V1F	ATPase H+ transporting V1 subunit F	Cytoplasm	enzyme
P31939		ATIC	5-aminoimidazole-4-carboxamide ribonucleotide formyltransferase/IMP cyclohydrolase	Cytoplasm	enzyme		B1AHE3	D	ATXN10	ataxin 10	Cytoplasm	other
Q8NHH9-3	D	ATL2	atlastin GTPase 2	Cytoplasm	other		H3BUF6	D	ATXN2L	ataxin 2 like	Nucleus	other
Q6DD88		ATL3	atlastin GTPase 3	Cytoplasm	other		G3V3R7		ATXN3	ataxin 3	Nucleus	peptidase
P05023-4	D	ATP1A1	ATPase Na+/K+ transporting subunit alpha 1	Plasma Membrane	transporter		J3KRJ2	D	AURKB	aurora kinase B	Nucleus	kinase
P54709		ATP1B3	ATPase Na+/K+ transporting subunit beta 3	Plasma Membrane	transporter		I3L125		BAIAP2	BAI1 associated protein 2	Plasma Membrane	kinase
P16615-2	D	ATP2A2	ATPase sarcoplasmic/endoplasmic reticulum Ca2+ transporting 2	Cytoplasm	transporter		Q07812	D	BAX	BCL2 associated X, apoptosis regulator	Cytoplasm	transporter
P25705-2	D	ATP5F1A	ATP synthase F1 subunit alpha	Cytoplasm	transporter		Q9NRL2		BAZ1A	bromodomain adjacent to zinc finger domain 1A	Nucleus	other
P06576		ATP5F1B	ATP synthase F1 subunit beta	Cytoplasm	transporter		Q9UIG0	D	BAZ1B	bromodomain adjacent to zinc finger domain 1B	Nucleus	transcription regulator
P36542-2	D	ATP5F1C	ATP synthase F1 subunit gamma	Cytoplasm	transporter		Q9UIF9		BAZ2A	bromodomain adjacent to zinc finger domain 2A	Nucleus	transcription regulator
Q96IX5		ATP5MD	ATP synthase membrane subunit DAPIT	Cytoplasm	other		P51572	D	BCAP31	B cell receptor associated protein 31	Cytoplasm	transporter
P56134-2	D	ATP5MF	ATP synthase membrane subunit f	Cytoplasm	transporter		K7ESE9	D	BCAS3	BCAS3 microtubule associated cell migration factor	Nucleus	other
P18859-2	D	ATP5PF	ATP synthase peripheral stalk subunit F6	Cytoplasm	transporter		P54687		BCAT1	branched chain amino acid transaminase 1	Cytoplasm	enzyme
Q15904		ATP6AP1	ATPase H+ transporting accessory protein 1	Cytoplasm	transporter		Q9P287		BCCIP	BRCA2 and CDKN1A interacting protein	Nucleus	other
Q93050-1	D	ATP6V0A1	ATPase H+ transporting V0 subunit a1	Cytoplasm	transporter		E9PKI6		BCLAF1	BCL2 associated transcription factor 1	Nucleus	transcription regulator
P15313		ATP6V1B1	ATPase H+ transporting V1 subunit B1	Cytoplasm	transporter		H7BYY2		BCOR	BCL6 corepressor	Nucleus	transcription regulator
P21281		ATP6V1B2	ATPase H+ transporting V1 subunit B2	Cytoplasm	transporter		O15155	D	BET1	Bet1 golgi vesicular membrane trafficking protein	Cytoplasm	transporter
P36543-3	D	ATP6V1E1	ATPase H+ transporting V1 subunit E1	Cytoplasm	transporter		Q8TD16		BICD2	BICD cargo adaptor 2	Cytoplasm	other
Q9UI12-2	D	ATP6V1H	ATPase H+ transporting V1 subunit H	Cytoplasm	transporter		P30043		BLVRB	biliverdin reductase B	Cytoplasm	enzyme
Q9UBB4-2	D	ATXN10	ataxin 10	Cytoplasm	other		Q14692		BMS1	BMS1 ribosome biogenesis factor	Nucleus	other
Q8WWM7-2	D	ATXN2L	ataxin 2 like	Nucleus	other		Q12981		BNIP1	BCL2 interacting protein 1	Cytoplasm	transporter
Q96GD4-2	D	AURKB	aurora kinase B	Nucleus	kinase		Q96GS4		BORCS6	BLOC-1 related complex subunit 6	Cytoplasm	other
Q8NBF6-2	D	AVL9	AVL9 cell migration associated	Other	other		Q6PJG6		BRAT1	BRCA1 associated ATM activator 1	Nucleus	other
O43505		B4GAT1	beta-1,4-glucuronyltransferase 1	Cytoplasm	enzyme		Q4G0X8	D	BRD4	bromodomain containing 4	Nucleus	kinase
O95429-2	D	BAG4	BCL2 associated athanogene 4	Cytoplasm	other		E9PQA7		BSDC1	BSD domain containing 1	Other	other
P46379-2	D	BAG6	BCL2 associated athanogene 6	Nucleus	enzyme		O14981		BTAF1	B-TFIID TATA-box binding protein associated factor 1	Nucleus	transcription regulator
Q9UHR4		BAIAP2L1	BAI1 associated protein 2 like 1	Cytoplasm	other		P20290		BTF3	basic transcription factor 3	Nucleus	transcription regulator
O75531		BANF1	barrier to autointegration factor 1	Nucleus	other		C9IY66		BTN2A2	butyrophilin subfamily 2 member A2	Cytoplasm	other
Q8N9N5-2	D	BANP	BTG3 associated nuclear protein	Nucleus	other		E9PC26		BUB1	BUB1 mitotic checkpoint serine/threonine kinase	Nucleus	kinase
Q07812-2	D	BAX	BCL2 associated X, apoptosis regulator	Cytoplasm	transporter		J3QT28		BUB3	BUB3 mitotic checkpoint protein	Nucleus	other
P51572-2	D	BCAP31	B cell receptor associated protein 31	Cytoplasm	transporter		Q9BRD0		BUD13	BUD13 homolog	Nucleus	other
P56945-3	D	BCAR1	BCAR1 scaffold protein, Cas family member	Plasma Membrane	enzyme		Q13895	D	BYSL	bystin like	Nucleus	other
O75934		BCAS2	BCAS2 pre-mRNA processing factor	Nucleus	other		O00193	D	C11orf58	chromosome 11 open reading frame 58	Other	other
Q9P287-2	D	BCCIP	BRCA2 and CDKN1A interacting protein	Nucleus	other		F8VR84	D	C12orf10	chromosome 12 open reading frame 10	Nucleus	other
O14874		BCKDK	branched chain ketoacid dehydrogenase kinase	Cytoplasm	kinase		Q9BSU1		C16orf70	chromosome 16 open reading frame 70	Cytoplasm	other
O95999		BCL10	BCL10 immune signaling adaptor	Cytoplasm	transcription regulator		F8W038		C17orf49	chromosome 17 open reading frame 49	Nucleus	other
O00512		BCL9	BCL9 transcription coactivator	Nucleus	other		Q32NC0		C18orf21	chromosome 18 open reading frame 21	Other	other
Q9NYF8-2	D	BCLAF1	BCL2 associated transcription factor 1	Nucleus	transcription regulator		Q96B23		C18orf25	chromosome 18 open reading frame 25	Other	other
Q6W2J9-2	D	BCOR	BCL6 corepressor	Nucleus	transcription regulator		Q9BU76		C1orf35	chromosome 1 open reading frame 35	Other	other
Q8TD16-2	D	BICD2	BICD cargo adaptor 2	Cytoplasm	other		Q07021	D	C1QBP	complement C1q binding protein	Cytoplasm	transcription regulator
P55957-2	D	BID	BH3 interacting domain death agonist	Cytoplasm	other		Q8NC54		C5orf15	chromosome 5 open reading frame 15	Other	other
P53004		BLVRA	biliverdin reductase A	Cytoplasm	enzyme		Q9H7E9		C8orf33	chromosome 8 open reading frame 33	Other	other
Q14692		BMS1	BMS1 ribosome biogenesis factor	Nucleus	other		Q5T6V5	D	C9orf64	chromosome 9 open reading frame 64	Other	other
Q96IK1		BOD1	biorientation of chromosomes in cell division 1	Nucleus	other		Q9NZ63	D	C9orf78	chromosome 9 open reading frame 78	Other	other
Q12830-2	D	BPTF	bromodomain PHD finger transcription factor	Nucleus	transcription regulator		Q8WUQ7		CACTIN	cactin, spliceosome C complex subunit	Nucleus	other
O95696-2	D	BRD1	bromodomain containing 1	Nucleus	other		Q9HB71	D	CACYBP	calcyclin binding protein	Nucleus	other
P25440-2	D	BRD2	bromodomain containing 2	Nucleus	kinase		E7EX44		CALD1	caldesmon 1	Cytoplasm	other
Q15059-2	D	BRD3	bromodomain containing 3	Nucleus	kinase		K7EJB9		CALR	calreticulin	Cytoplasm	transcription regulator
Q9NPI1-2	D	BRD7	bromodomain containing 7	Nucleus	transcription regulator		F5H1Q9	D	CALU	calumenin	Cytoplasm	other
P35613-2	D	BSG	basigin (Ok blood group)	Plasma Membrane	transporter		P49069		CAMLG	calcium modulating ligand	Cytoplasm	other
O14981		BTAF1	B-TFIID TATA-box binding protein associated factor 1	Nucleus	transcription regulator		Q9P1Y5		CAMSAP3	calmodulin regulated spectrin associated protein family member 3	Cytoplasm	other
Q96Q07-2	D	BTBD9	BTB domain containing 9	Other	other		Q86VP6	D	CAND1	cullin associated and neddylation dissociated 1	Cytoplasm	transcription regulator
P20290		BTF3	basic transcription factor 3	Nucleus	transcription regulator		B4DGP8	D	CANX	calnexin	Cytoplasm	other
Q96K17		BTF3L4	basic transcription factor 3 like 4	Other	other		Q01518	D	CAP1	cyclase associated actin cytoskeleton regulatory protein 1	Plasma Membrane	other
Q7KYR7-1	D	BTN2A1	butyrophilin subfamily 2 member A1	Plasma Membrane	other		P40123		CAP2	cyclase associated actin cytoskeleton regulatory protein 2	Plasma Membrane	other
O43683		BUB1	BUB1 mitotic checkpoint serine/threonine kinase	Nucleus	kinase		P04632	D	CAPNS1	calpain small subunit 1	Cytoplasm	peptidase
O60566-3	D	BUB1B	BUB1 mitotic checkpoint serine/threonine kinase B	Nucleus	kinase		P52907		CAPZA1	capping actin protein of muscle Z-line subunit alpha 1	Cytoplasm	other
O43684-2	D	BUB3	BUB3 mitotic checkpoint protein	Nucleus	other		P47755	D	CAPZA2	capping actin protein of muscle Z-line subunit alpha 2	Cytoplasm	other
Q13895		BYSL	bystin like	Nucleus	other		B1AK88	D	CAPZB	capping actin protein of muscle Z-line subunit beta	Cytoplasm	other
Q7L1Q6-2	D	BZW1	basic leucine zipper and W2 domains 1	Cytoplasm	translation regulator		P49589	D	CARS	cysteinyl-tRNA synthetase	Cytoplasm	enzyme
Q9Y6E2		BZW2	basic leucine zipper and W2 domains 2	Cytoplasm	translation regulator		E9PDE4	D	CAST	calpastatin	Cytoplasm	peptidase
Q9UNZ5		C19orf53	chromosome 19 open reading frame 53	Nucleus	other		P22681	D	CBL	Cbl proto-oncogene	Nucleus	transcription regulator
Q8NDD1-2	D	C1orf131	chromosome 1 open reading frame 131	Nucleus	other		P16152	D	CBR1	carbonyl reductase 1	Cytoplasm	enzyme
Q07021		C1QBP	complement C1q binding protein	Cytoplasm	transcription regulator		B5MD17	D	CBX1	chromobox 1	Nucleus	transcription regulator
Q5T6V5		C9orf64	chromosome 9 open reading frame 64	Other	other		Q8IX12	D	CCAR1	cell division cycle and apoptosis regulator 1	Nucleus	transcription regulator
Q9NZ63		C9orf78	chromosome 9 open reading frame 78	Other	other		Q96CT7		CCDC124	coiled-coil domain containing 124	Other	other
P00918		CA2	carbonic anhydrase 2	Cytoplasm	enzyme		Q6PII3	D	CCDC174	coiled-coil domain containing 174	Nucleus	other
Q86Y37-2	D	CACUL1	CDK2 associated cullin domain 1	Other	other		Q96MW1		CCDC43	coiled-coil domain containing 43	Cytoplasm	other
Q9HB71-3	D	CACYBP	calcyclin binding protein	Nucleus	other		H7C525		CCDC58	coiled-coil domain containing 58	Cytoplasm	other
Q9BY67-2	D	CADM1	cell adhesion molecule 1	Plasma Membrane	other		Q16204	D	CCDC6	coiled-coil domain containing 6	Cytoplasm	other
P27797		CALR	calreticulin	Cytoplasm	transcription regulator		Q9Y3X0	D	CCDC9	coiled-coil domain containing 9	Extracellular Space	other
O43852-15	D	CALU	calumenin	Cytoplasm	other		F8W9X7		CCDC93	coiled-coil domain containing 93	Extracellular Space	other
Q13554-2	D	CAMK2B	calcium/calmodulin dependent protein kinase II beta	Cytoplasm	kinase		Q96F63	D	CCDC97	coiled-coil domain containing 97	Other	other
Q13557	D	CAMK2D	calcium/calmodulin dependent protein kinase II delta	Cytoplasm	kinase		E9PC90	D	CCNB1	cyclin B1	Cytoplasm	kinase
Q13555	D	CAMK2G	calcium/calmodulin dependent protein kinase II gamma	Cytoplasm	kinase		P78371	D	CCT2	chaperonin containing TCP1 subunit 2	Cytoplasm	kinase
Q86VP6-2	D	CAND1	cullin associated and neddylation dissociated 1	Cytoplasm	transcription regulator		P49368	D	CCT3	chaperonin containing TCP1 subunit 3	Cytoplasm	other
P27824		CANX	calnexin	Cytoplasm	other		B7Z9L0	D	CCT4	chaperonin containing TCP1 subunit 4	Cytoplasm	other
Q01518-2	D	CAP1	cyclase associated actin cytoskeleton regulatory protein 1	Plasma Membrane	other		P48643	D	CCT5	chaperonin containing TCP1 subunit 5	Cytoplasm	other
P04632		CAPNS1	calpain small subunit 1	Cytoplasm	peptidase		P40227	D	CCT6A	chaperonin containing TCP1 subunit 6A	Cytoplasm	other
P52907		CAPZA1	capping actin protein of muscle Z-line subunit alpha 1	Cytoplasm	other		B4DEM7	D	CCT8	chaperonin containing TCP1 subunit 8	Cytoplasm	enzyme
P47755		CAPZA2	capping actin protein of muscle Z-line subunit alpha 2	Cytoplasm	other		O95400	D	CD2BP2	CD2 cytoplasmic tail binding protein 2	Cytoplasm	other
P47756-2	D	CAPZB	capping actin protein of muscle Z-line subunit beta	Cytoplasm	other		P14209	D	CD99	CD99 molecule (Xg blood group)	Plasma Membrane	other
P49589-3	D	CARS	cysteinyl-tRNA synthetase	Cytoplasm	enzyme		O75794		CDC123	cell division cycle 123	Cytoplasm	other
Q9HA77		CARS2	cysteinyl-tRNA synthetase 2, mitochondrial	Cytoplasm	enzyme		Q16543	D	CDC37	cell division cycle 37	Cytoplasm	other
O14936-2	D	CASK	calcium/calmodulin dependent serine protein kinase	Plasma Membrane	kinase		J3KRZ9	D	CDC42EP4	CDC42 effector protein 4	Cytoplasm	other
Q13951-2		CBFB	core-binding factor subunit beta	Nucleus	transcription regulator		E9PDH7		CDC45	cell division cycle 45	Nucleus	other
Q75N03		CBLL1	Cbl proto-oncogene like 1	Nucleus	enzyme		Q99459	D	CDC5L	cell division cycle 5 like	Nucleus	transcription regulator
P16152		CBR1	carbonyl reductase 1	Cytoplasm	enzyme		O00311		CDC7	cell division cycle 7	Nucleus	kinase
P35520-2	D	CBS/CBSL	cystathionine-beta-synthase	Cytoplasm	enzyme		H3BTV1		CDIPT	CDP-diacylglycerol--inositol 3-phosphatidyltransferase	Cytoplasm	enzyme
P83916		CBX1	chromobox 1	Nucleus	transcription regulator		J3KS35		CDK11A	cyclin dependent kinase 11A	Nucleus	kinase
Q13185		CBX3	chromobox 3	Nucleus	transcription regulator		Q00534	D	CDK6	cyclin dependent kinase 6	Nucleus	kinase
P45973		CBX5	chromobox 5	Nucleus	transcription regulator		P07199		CENPB	centromere protein B	Nucleus	other
Q8IWD4-2	D	CCDC117	coiled-coil domain containing 117	Other	other		P49454	D	CENPF	centromere protein F	Nucleus	other
Q96BQ5		CCDC127	coiled-coil domain containing 127	Other	other		Q71F23		CENPU	centromere protein U	Nucleus	other
Q6PK04		CCDC137	coiled-coil domain containing 137	Nucleus	other		Q7Z7K6		CENPV	centromere protein V	Nucleus	other
Q96A33-2	D	CCDC47	coiled-coil domain containing 47	Extracellular Space	other		H0Y2V6	D	CEP170	centrosomal protein 170	Nucleus	other
Q96ER9-2	D	CCDC51	coiled-coil domain containing 51	Cytoplasm	other		C9JXA0		CEP41	centrosomal protein 41	Cytoplasm	other
Q4VC31		CCDC58	coiled-coil domain containing 58	Cytoplasm	other		Q9C0F1		CEP44	centrosomal protein 44	Cytoplasm	other
A6NKD9		CCDC85C	coiled-coil domain containing 85C	Plasma Membrane	other		P41208	D	CETN2	centrin 2	Nucleus	enzyme
Q9H6F5		CCDC86	coiled-coil domain containing 86	Nucleus	other		Q13112		CHAF1B	chromatin assembly factor 1 subunit B	Nucleus	other
P20248		CCNA2	cyclin A2	Nucleus	other		Q96JM3	D	CHAMP1	chromosome alignment maintaining phosphoprotein 1	Nucleus	other
P14635		CCNB1	cyclin B1	Cytoplasm	kinase		O14646		CHD1	chromodomain helicase DNA binding protein 1	Nucleus	enzyme
O60563		CCNT1	cyclin T1	Nucleus	transcription regulator		B5MDZ7		CHD1L	chromodomain helicase DNA binding protein 1 like	Nucleus	enzyme
Q8ND76-2	D	CCNY	cyclin Y	Nucleus	other		O14647		CHD2	chromodomain helicase DNA binding protein 2	Nucleus	enzyme
P78371-2	D	CCT2	chaperonin containing TCP1 subunit 2	Cytoplasm	kinase		Q14839	D	CHD4	chromodomain helicase DNA binding protein 4	Nucleus	enzyme
P49368		CCT3	chaperonin containing TCP1 subunit 3	Cytoplasm	other		F8VUA2	D	CHMP1A	charged multivesicular body protein 1A	Extracellular Space	peptidase
P50991		CCT4	chaperonin containing TCP1 subunit 4	Cytoplasm	other		O43633		CHMP2A	charged multivesicular body protein 2A	Cytoplasm	other
P48643		CCT5	chaperonin containing TCP1 subunit 5	Cytoplasm	other		Q9UQN3		CHMP2B	charged multivesicular body protein 2B	Cytoplasm	other
P40227		CCT6A	chaperonin containing TCP1 subunit 6A	Cytoplasm	other		E9PQ80		CHMP4A	charged multivesicular body protein 4A	Cytoplasm	other
Q99832		CCT7	chaperonin containing TCP1 subunit 7	Cytoplasm	other		Q9H444	D	CHMP4B	charged multivesicular body protein 4B	Cytoplasm	other
P50990		CCT8	chaperonin containing TCP1 subunit 8	Cytoplasm	enzyme		Q9NZZ3	D	CHMP5	charged multivesicular body protein 5	Cytoplasm	other
O95400		CD2BP2	CD2 cytoplasmic tail binding protein 2	Cytoplasm	other		Q8WUX9		CHMP7	charged multivesicular body protein 7	Cytoplasm	transporter
Q8TCZ2-2	D	CD99L2	CD99 molecule like 2	Plasma Membrane	other		Q9P2E5		CHPF2	chondroitin polymerizing factor 2	Cytoplasm	enzyme
Q16543		CDC37	cell division cycle 37	Cytoplasm	other		Q9Y3Y2	D	CHTOP	chromatin target of PRMT1	Nucleus	other
O60508		CDC40	cell division cycle 40	Nucleus	other		Q8WWK9	D	CKAP2	cytoskeleton associated protein 2	Cytoplasm	other
Q00587-2	D	CDC42EP1	CDC42 effector protein 1	Extracellular Space	other		Q07065	D	CKAP4	cytoskeleton associated protein 4	Cytoplasm	other
O14613		CDC42EP2	CDC42 effector protein 2	Plasma Membrane	other		Q14008	D	CKAP5	cytoskeleton associated protein 5	Nucleus	transcription regulator
Q9UKI2		CDC42EP3	CDC42 effector protein 3	Cytoplasm	other		P12277	D	CKB	creatine kinase B	Cytoplasm	kinase
Q99459		CDC5L	cell division cycle 5 like	Nucleus	transcription regulator		C9JT96		CKMT1A/CKMT1B	creatine kinase, mitochondrial 1B	Cytoplasm	kinase
Q69YH5		CDCA2	cell division cycle associated 2	Nucleus	other		Q7Z460	D	CLASP1	cytoplasmic linker associated protein 1	Cytoplasm	other
Q96GN5-2	D	CDCA7L	cell division cycle associated 7 like	Nucleus	other		Q2KHT3		CLEC16A	C-type lectin domain containing 16A	Cytoplasm	other
Q53HL2		CDCA8	cell division cycle associated 8	Nucleus	other		Q9Y696	D	CLIC4	chloride intracellular channel 4	Plasma Membrane	ion channel
P06493-2	D	CDK1	cyclin dependent kinase 1	Nucleus	kinase		Q14677	D	CLINT1	clathrin interactor 1	Cytoplasm	other
Q9UQ88	D	CDK11A	cyclin dependent kinase 11A	Nucleus	kinase		F5H0N7	D	CLIP1	CAP-Gly domain containing linker protein 1	Cytoplasm	other
P21127-10	D	CDK11B	cyclin dependent kinase 11B	Nucleus	kinase		J3KN38	D	CLNS1A	chloride nucleotide-sensitive channel 1A	Plasma Membrane	ion channel
Q9BWU1	D	CDK19	cyclin dependent kinase 19	Nucleus	kinase		Q16740	D	CLPP	caseinolytic mitochondrial matrix peptidase proteolytic subunit	Cytoplasm	peptidase
P24941-2	D	CDK2	cyclin dependent kinase 2	Nucleus	kinase		B4DDS3		CLPTM1	CLPTM1 regulator of GABA type A receptor forward trafficking	Plasma Membrane	other
Q96SN8-2	D	CDK5RAP2	CDK5 regulatory subunit associated protein 2	Cytoplasm	other		F8WF69		CLTA	clathrin light chain A	Plasma Membrane	other
P49336-2	D	CDK8	cyclin dependent kinase 8	Nucleus	kinase		Q00610	D	CLTC	clathrin heavy chain	Plasma Membrane	other
P50750-2	D	CDK9	cyclin dependent kinase 9	Nucleus	kinase		Q5T0D2		CMPK1	cytidine/uridine monophosphate kinase 1	Nucleus	kinase
Q8N726		CDKN2A	cyclin dependent kinase inhibitor 2A	Nucleus	transcription regulator		J3KSS4	D	CNDP2	carnosine dipeptidase 2	Cytoplasm	peptidase
Q03701		CEBPZ	CCAAT enhancer binding protein zeta	Nucleus	transcription regulator		B4DFK6	D	CNN3	calponin 3	Cytoplasm	other
Q92879-4		CELF1	CUGBP Elav-like family member 1	Cytoplasm	translation regulator		O75175	D	CNOT3	CCR4-NOT transcription complex subunit 3	Cytoplasm	other
P49454		CENPF	centromere protein F	Nucleus	other		P09543	D	CNP	2',3'-cyclic nucleotide 3' phosphodiesterase	Cytoplasm	enzyme
Q5SW79-3	D	CEP170	centrosomal protein 170	Nucleus	other		P83436		COG7	component of oligomeric golgi complex 7	Cytoplasm	transporter
Q5VT06		CEP350	centrosomal protein 350	Cytoplasm	other		D6RJ90		COMMD10	COMM domain containing 10	Other	other
Q6P2H3-2	D	CEP85	centrosomal protein 85	Nucleus	other		F8WBW9		COMT	catechol-O-methyltransferase	Cytoplasm	enzyme
Q8IW35-2	D	CEP97	centrosomal protein 97	Cytoplasm	other		P35606	D	COPB2	coatomer protein complex subunit beta 2	Cytoplasm	transporter
Q96G28-2	D	CFAP36	cilia and flagella associated protein 36	Extracellular Space	other		O14579		COPE	coatomer protein complex subunit epsilon	Cytoplasm	transporter
P23528		CFL1	cofilin 1	Nucleus	other		Q9UNS2	D	COPS3	COP9 signalosome subunit 3	Cytoplasm	other
Q9Y281		CFL2	cofilin 2	Extracellular Space	other		Q92905		COPS5	COP9 signalosome subunit 5	Nucleus	transcription regulator
Q13111-2	D	CHAF1A	chromatin assembly factor 1 subunit A	Nucleus	other		I3L1T0		COQ7	coenzyme Q7, hydroxylase	Cytoplasm	enzyme
Q13112		CHAF1B	chromatin assembly factor 1 subunit B	Nucleus	other		Q8NI60		COQ8A	coenzyme Q8A	Cytoplasm	kinase
Q9BRQ6		CHCHD6	coiled-coil-helix-coiled-coil-helix domain containing 6	Cytoplasm	other		Q14019		COTL1	coactosin like F-actin binding protein 1	Cytoplasm	other
O14646-2	D	CHD1	chromodomain helicase DNA binding protein 1	Nucleus	enzyme		H3BNV9	D	COX4I1	cytochrome c oxidase subunit 4I1	Cytoplasm	enzyme
O14647	D	CHD2	chromodomain helicase DNA binding protein 2	Nucleus	enzyme		H3BNX8		COX5A	cytochrome c oxidase subunit 5A	Cytoplasm	enzyme
Q14839-2	D	CHD4	chromodomain helicase DNA binding protein 4	Nucleus	enzyme		P36551		CPOX	coproporphyrinogen oxidase	Cytoplasm	enzyme
Q9HCK8-2	D	CHD8	chromodomain helicase DNA binding protein 8	Nucleus	enzyme		F8WJN3	D	CPSF6	cleavage and polyadenylation specific factor 6	Nucleus	other
Q8IWX8		CHERP	calcium homeostasis endoplasmic reticulum protein	Cytoplasm	other		Q8N684	D	CPSF7	cleavage and polyadenylation specific factor 7	Nucleus	other
Q9BWS9-2	D	CHID1	chitinase domain containing 1	Extracellular Space	other		P23786	D	CPT2	carnitine palmitoyltransferase 2	Cytoplasm	enzyme
Q9Y3E7-2	D	CHMP3	charged multivesicular body protein 3	Cytoplasm	other		Q92793		CREBBP	CREB binding protein	Nucleus	transcription regulator
Q9H444		CHMP4B	charged multivesicular body protein 4B	Cytoplasm	other		E9PIM0		CREBZF	CREB/ATF bZIP transcription factor	Nucleus	transcription regulator
Q9NZZ3-2	D	CHMP5	charged multivesicular body protein 5	Cytoplasm	other		P46109		CRKL	CRK like proto-oncogene, adaptor protein	Cytoplasm	kinase
Q9UHD1-2	D	CHORDC1	cysteine and histidine rich domain containing 1	Other	other		Q8IUI8	D	CRLF3	cytokine receptor like factor 3	Cytoplasm	transcription regulator
Q9Y3Y2-3	D	CHTOP	chromatin target of PRMT1	Nucleus	other		Q5JY65		CRNKL1	crooked neck pre-mRNA splicing factor 1	Nucleus	other
O76071		CIAO1	cytosolic iron-sulfur assembly component 1	Nucleus	transcription regulator		B4DJV2		CS	citrate synthase	Cytoplasm	enzyme
Q9Y3D0		CIAO2B	cytosolic iron-sulfur assembly component 2B	Cytoplasm	other		G5E9Q2		CSDE1	cold shock domain containing E1	Cytoplasm	enzyme
Q14011		CIRBP	cold inducible RNA binding protein	Nucleus	translation regulator		F8W904	D	CSE1L	chromosome segregation 1 like	Nucleus	transporter
Q9NZ45		CISD1	CDGSH iron sulfur domain 1	Cytoplasm	other		P41240	D	CSK	C-terminal Src kinase	Cytoplasm	kinase
Q8WWK9		CKAP2	cytoskeleton associated protein 2	Cytoplasm	other		P48729		CSNK1A1	casein kinase 1 alpha 1	Cytoplasm	kinase
Q07065		CKAP4	cytoskeleton associated protein 4	Cytoplasm	other		E7EU96		CSNK2A1	casein kinase 2 alpha 1	Nucleus	kinase
Q14008-2	D	CKAP5	cytoskeleton associated protein 5	Nucleus	transcription regulator		F8VQR7		CSRP2	cysteine and glycine rich protein 2	Nucleus	other
P12277		CKB	creatine kinase B	Cytoplasm	kinase		P01034		CST3	cystatin C	Extracellular Space	other
P33552		CKS2	CDC28 protein kinase regulatory subunit 2	Other	kinase		Q05048	D	CSTF1	cleavage stimulation factor subunit 1	Nucleus	other
Q7Z460-2	D	CLASP1	cytoplasmic linker associated protein 1	Cytoplasm	other		Q9H0L4	D	CSTF2T	cleavage stimulation factor subunit 2 tau variant	Nucleus	other
O75122		CLASP2	cytoplasmic linker associated protein 2	Cytoplasm	other		Q12996	D	CSTF3	cleavage stimulation factor subunit 3	Nucleus	other
O14967		CLGN	calmegin	Cytoplasm	peptidase		B4DGU4	D	CTNNB1	catenin beta 1	Nucleus	transcription regulator
O95833		CLIC3	chloride intracellular channel 3	Nucleus	ion channel		Q6PD62		CTR9	CTR9 homolog, Paf1/RNA polymerase II complex component	Nucleus	other
Q9Y696		CLIC4	chloride intracellular channel 4	Plasma Membrane	ion channel		P07858		CTSB	cathepsin B	Cytoplasm	peptidase
Q14677-2	D	CLINT1	clathrin interactor 1	Cytoplasm	other		C9JH19	D	CTSD	cathepsin D	Cytoplasm	peptidase
P54105		CLNS1A	chloride nucleotide-sensitive channel 1A	Plasma Membrane	ion channel		P07711		CTSL	cathepsin L	Cytoplasm	peptidase
Q9H078-2	D	CLPB	ClpB homolog, mitochondrial AAA ATPase chaperonin	Nucleus	transcription regulator		B4E358		CTTN	cortactin	Plasma Membrane	other
O96005		CLPTM1	CLPTM1 regulator of GABA type A receptor forward trafficking	Plasma Membrane	other		Q13616	D	CUL1	cullin 1	Nucleus	enzyme
Q96KA5-2	D	CLPTM1L	CLPTM1 like	Other	other		Q13617		CUL2	cullin 2	Nucleus	enzyme
O76031		CLPX	caseinolytic mitochondrial matrix peptidase chaperone subunit	Cytoplasm	enzyme		Q13618	D	CUL3	cullin 3	Nucleus	enzyme
Q00610-2	D	CLTC	clathrin heavy chain	Plasma Membrane	other		K4DI93	D	CUL4B	cullin 4B	Nucleus	other
P30085-2	D	CMPK1	cytidine/uridine monophosphate kinase 1	Nucleus	kinase		Q93034		CUL5	cullin 5	Nucleus	ion channel
Q99439-2	D	CNN2	calponin 2	Cytoplasm	other		C9IZG4	D	CUTA	cutA divalent cation tolerance homolog	Cytoplasm	other
Q15417		CNN3	calponin 3	Cytoplasm	other		B7WP74		CWC22	CWC22 spliceosome associated protein homolog	Nucleus	other
A5YKK6-2	D	CNOT1	CCR4-NOT transcription complex subunit 1	Cytoplasm	other		Q6UX04	D	CWC27	CWC27 spliceosome associated protein homolog	Nucleus	enzyme
Q9UKZ1		CNOT11	CCR4-NOT transcription complex subunit 11	Cytoplasm	other		Q69YN2		CWF19L1	CWF19 like cell cycle control factor 1	Other	other
Q9NZN8-4	D	CNOT2	CCR4-NOT transcription complex subunit 2	Nucleus	transcription regulator		Q9UHQ9	D	CYB5R1	cytochrome b5 reductase 1	Cytoplasm	enzyme
Q9UFF9		CNOT8	CCR4-NOT transcription complex subunit 8	Nucleus	transcription regulator		P00387	D	CYB5R3	cytochrome b5 reductase 3	Cytoplasm	enzyme
Q92600		CNOT9	CCR4-NOT transcription complex subunit 9	Cytoplasm	other		C9JFR7	D	CYCS	cytochrome c, somatic	Cytoplasm	transporter
P39060-1	D	COL18A1	collagen type XVIII alpha 1 chain	Extracellular Space	other		Q96F07		CYFIP2	cytoplasmic FMR1 interacting protein 2	Cytoplasm	other
Q9GZQ3		COMMD5	COMM domain containing 5	Nucleus	other		Q9NWV4		CZIB	CXXC motif containing zinc binding protein	Cytoplasm	other
Q9NX08		COMMD8	COMM domain containing 8	Other	other		P14868	D	DARS	aspartyl-tRNA synthetase	Cytoplasm	enzyme
P53621-2	D	COPA	coatomer protein complex subunit alpha	Cytoplasm	transporter		Q96EP5		DAZAP1	DAZ associated protein 1	Other	other
P53618		COPB1	coatomer protein complex subunit beta 1	Cytoplasm	transporter		P07108	D	DBI	diazepam binding inhibitor, acyl-CoA binding protein	Cytoplasm	other
P35606		COPB2	coatomer protein complex subunit beta 2	Cytoplasm	transporter		Q16643		DBN1	drebrin 1	Cytoplasm	other
O14579-2	D	COPE	coatomer protein complex subunit epsilon	Cytoplasm	transporter		B4DDP6	D	DBNL	drebrin like	Cytoplasm	other
P61201-2	D	COPS2	COP9 signalosome subunit 2	Cytoplasm	other		P11182		DBT	dihydrolipoamide branched chain transacylase E2	Cytoplasm	enzyme
Q9UNS2		COPS3	COP9 signalosome subunit 3	Cytoplasm	other		Q5T6F0		DCAF12	DDB1 and CUL4 associated factor 12	Cytoplasm	other
Q9BT78		COPS4	COP9 signalosome subunit 4	Cytoplasm	peptidase		Q9NV06		DCAF13	DDB1 and CUL4 associated factor 13	Nucleus	other
Q92905		COPS5	COP9 signalosome subunit 5	Nucleus	transcription regulator		P61962	D	DCAF7	DDB1 and CUL4 associated factor 7	Cytoplasm	other
Q9H9Q2-3	D	COPS7B	COP9 signalosome subunit 7B	Cytoplasm	other		Q9NPI6	D	DCP1A	decapping mRNA 1A	Nucleus	other
Q8WXC6-1		COPS9	COP9 signalosome subunit 9	Nucleus	other		E9PGE1	D	DCTN1	dynactin subunit 1	Cytoplasm	other
Q5HYK3		COQ5	coenzyme Q5, methyltransferase	Cytoplasm	enzyme		O00399		DCTN6	dynactin subunit 6	Cytoplasm	enzyme
Q8NI60-3	D	COQ8A	coenzyme Q8A	Cytoplasm	kinase		F5GY55		DDB1	damage specific DNA binding protein 1	Nucleus	other
Q96D53		COQ8B	coenzyme Q8B	Cytoplasm	kinase		Q92499	D	DDX1	DEAD-box helicase 1	Nucleus	enzyme
O75208		COQ9	coenzyme Q9	Cytoplasm	other		Q9NVP1	D	DDX18	DEAD-box helicase 18	Nucleus	enzyme
P13073		COX4I1	cytochrome c oxidase subunit 4I1	Cytoplasm	enzyme		I3L352	D	DDX19A	DEAD-box helicase 19A	Nucleus	enzyme
P20674		COX5A	cytochrome c oxidase subunit 5A	Cytoplasm	enzyme		Q9NR30		DDX21	DExD-box helicase 21	Nucleus	enzyme
P12074		COX6A1	cytochrome c oxidase subunit 6A1	Cytoplasm	enzyme		Q9BUQ8	D	DDX23	DEAD-box helicase 23	Nucleus	enzyme
Q17RY0-2	D	CPEB4	cytoplasmic polyadenylation element binding protein 4	Plasma Membrane	other		Q96GQ7		DDX27	DEAD-box helicase 27	Nucleus	enzyme
O75131		CPNE3	copine 3	Cytoplasm	kinase		Q8N5M0	D	DDX39A	DExD-box helicase 39A	Nucleus	enzyme
Q86YQ8		CPNE8	copine 8	Cytoplasm	other		B4DP52	D	DDX39B	DExD-box helicase 39B	Nucleus	enzyme
Q9P2I0		CPSF2	cleavage and polyadenylation specific factor 2	Nucleus	other		H0Y400	D	DDX39B	DExD-box helicase 39B	Nucleus	enzyme
Q16630-2	D	CPSF6	cleavage and polyadenylation specific factor 6	Nucleus	other		O15523	D	DDX3Y	DEAD-box helicase 3 Y-linked	Cytoplasm	enzyme
P29373		CRABP2	cellular retinoic acid binding protein 2	Cytoplasm	transporter		J3KNN5		DDX41	DEAD-box helicase 41	Nucleus	enzyme
Q92793-2	D	CREBBP	CREB binding protein	Nucleus	transcription regulator		Q7L014	D	DDX46	DEAD-box helicase 46	Nucleus	enzyme
P46109		CRKL	CRK like proto-oncogene, adaptor protein	Cytoplasm	kinase		F5H1N9		DDX47	DEAD-box helicase 47	Nucleus	enzyme
O75390		CS	citrate synthase	Cytoplasm	enzyme		J3KTA4	D	DDX5	DEAD-box helicase 5	Nucleus	enzyme
O75534-2	D	CSDE1	cold shock domain containing E1	Cytoplasm	enzyme		H7C3E9		DDX56	DEAD-box helicase 56	Nucleus	enzyme
P55060-3	D	CSE1L	chromosome segregation 1 like	Nucleus	transporter		P26196		DDX6	DEAD-box helicase 6	Nucleus	enzyme
P48729-2	D	CSNK1A1	casein kinase 1 alpha 1	Cytoplasm	kinase		O15121	D	DEGS1	delta 4-desaturase, sphingolipid 1	Plasma Membrane	enzyme
P68400-2	D	CSNK2A1	casein kinase 2 alpha 1	Nucleus	kinase		P35659	D	DEK	DEK proto-oncogene	Nucleus	transcription regulator
Q8NEV1		CSNK2A3	casein kinase 2 alpha 3	Other	other		P49366		DHPS	deoxyhypusine synthase	Cytoplasm	enzyme
P67870		CSNK2B	casein kinase 2 beta	Cytoplasm	kinase		O75911		DHRS3	dehydrogenase/reductase 3	Cytoplasm	enzyme
P33240-2	D	CSTF2	cleavage stimulation factor subunit 2	Nucleus	other		Q6IAN0		DHRS7B	dehydrogenase/reductase 7B	Other	other
Q12996		CSTF3	cleavage stimulation factor subunit 3	Nucleus	other		O43143	D	DHX15	DEAH-box helicase 15	Nucleus	enzyme
Q13363-2	D	CTBP1	C-terminal binding protein 1	Nucleus	enzyme		O60231	D	DHX16	DEAH-box helicase 16	Nucleus	enzyme
P56545-2	D	CTBP2	C-terminal binding protein 2	Nucleus	transcription regulator		Q7L2E3	D	DHX30	DExH-box helicase 30	Nucleus	enzyme
O95476		CTDNEP1	CTD nuclear envelope phosphatase 1	Extracellular Space	phosphatase		Q92620	D	DHX38	DEAH-box helicase 38	Nucleus	enzyme
P35221		CTNNA1	catenin alpha 1	Plasma Membrane	other		F5H658	D	DHX8	DEAH-box helicase 8	Nucleus	enzyme
P35222		CTNNB1	catenin beta 1	Nucleus	transcription regulator		Q08211	D	DHX9	DExH-box helicase 9	Nucleus	enzyme
O60716-10	D	CTNND1	catenin delta 1	Nucleus	other		O60610	D	DIAPH1	diaphanous related formin 1	Plasma Membrane	other
P17812		CTPS1	CTP synthase 1	Nucleus	enzyme		Q9UNQ2		DIMT1	DIM1 dimethyladenosine transferase 1 homolog	Cytoplasm	enzyme
P07339		CTSD	cathepsin D	Cytoplasm	peptidase		Q9P265	D	DIP2B	disco interacting protein 2 homolog B	Cytoplasm	other
P07711		CTSL	cathepsin L	Cytoplasm	peptidase		B4DHG0	D	DLD	dihydrolipoamide dehydrogenase	Cytoplasm	enzyme
Q14247-2	D	CTTN	cortactin	Plasma Membrane	other		Q15398	D	DLGAP5	DLG associated protein 5	Nucleus	phosphatase
Q13616		CUL1	cullin 1	Nucleus	enzyme		P36957	D	DLST	dihydrolipoamide S-succinyltransferase	Cytoplasm	enzyme
Q13617-2	D	CUL2	cullin 2	Nucleus	enzyme		H0Y650		DNAAF5	dynein axonemal assembly factor 5	Cytoplasm	other
Q13618-2	D	CUL3	cullin 3	Nucleus	enzyme		P31689	D	DNAJA1	DnaJ heat shock protein family (Hsp40) member A1	Nucleus	other
P39880-2	D	CUX1	cut like homeobox 1	Nucleus	transcription regulator		O60884		DNAJA2	DnaJ heat shock protein family (Hsp40) member A2	Nucleus	enzyme
Q9P013		CWC15	CWC15 spliceosome associated protein homolog	Nucleus	other		C9JB42	D	DNAJB6	DnaJ heat shock protein family (Hsp40) member B6	Nucleus	transcription regulator
Q6UX04-2	D	CWC27	CWC27 spliceosome associated protein homolog	Nucleus	enzyme		B1AK20	D	DNAJC11	DnaJ heat shock protein family (Hsp40) member C11	Cytoplasm	other
Q9H5V9-2	D	CXorf56	chromosome X open reading frame 56	Extracellular Space	other		Q9NVM6		DNAJC17	DnaJ heat shock protein family (Hsp40) member C17	Other	other
P00387-2	D	CYB5R3	cytochrome b5 reductase 3	Cytoplasm	enzyme		Q13217		DNAJC3	DnaJ heat shock protein family (Hsp40) member C3	Cytoplasm	other
P08574		CYC1	cytochrome c1	Cytoplasm	enzyme		Q99615	D	DNAJC7	DnaJ heat shock protein family (Hsp40) member C7	Cytoplasm	other
P99999		CYCS	cytochrome c, somatic	Cytoplasm	transporter		G8JLD5	D	DNM1L	dynamin 1 like	Cytoplasm	enzyme
Q7L576		CYFIP1	cytoplasmic FMR1 interacting protein 1	Cytoplasm	translation regulator		Q5QJE6	D	DNTTIP2	deoxynucleotidyltransferase terminal interacting protein 2	Nucleus	other
Q96F07-2		CYFIP2	cytoplasmic FMR1 interacting protein 2	Cytoplasm	other		Q96N67		DOCK7	dedicator of cytokinesis 7	Plasma Membrane	other
Q9UI36-2	D	DACH1	dachshund family transcription factor 1	Nucleus	transcription regulator		E5RFU4	D	DPYSL2	dihydropyrimidinase like 2	Cytoplasm	enzyme
P14868		DARS	aspartyl-tRNA synthetase	Cytoplasm	enzyme		C9JCC6		DRAP1	DR1 associated protein 1	Nucleus	transcription regulator
Q96EP5-2	D	DAZAP1	DAZ associated protein 1	Other	other		Q9Y295		DRG1	developmentally regulated GTP binding protein 1	Cytoplasm	other
P07108-2	D	DBI	diazepam binding inhibitor, acyl-CoA binding protein	Cytoplasm	other		A8MZF9	D	DRG2	developmentally regulated GTP binding protein 2	Cytoplasm	other
Q16643-2	D	DBN1	drebrin 1	Cytoplasm	other		Q14126	D	DSG2	desmoglein 2	Plasma Membrane	other
Q9UK59-2	D	DBR1	debranching RNA lariats 1	Nucleus	enzyme		P15924	D	DSP	desmoplakin	Plasma Membrane	other
P11182		DBT	dihydrolipoamide branched chain transacylase E2	Cytoplasm	enzyme		P60981		DSTN	destrin, actin depolymerizing factor	Cytoplasm	other
Q9NPI6		DCP1A	decapping mRNA 1A	Nucleus	other		H7C312		DTYMK	deoxythymidylate kinase	Cytoplasm	kinase
Q8IU60-2	D	DCP2	decapping mRNA 2	Nucleus	enzyme		I3L2N2	D	DVL2	dishevelled segment polarity protein 2	Cytoplasm	other
Q14203-2	D	DCTN1	dynactin subunit 1	Cytoplasm	other		Q14204	D	DYNC1H1	dynein cytoplasmic 1 heavy chain 1	Cytoplasm	peptidase
Q9BTE7		DCUN1D5	defective in cullin neddylation 1 domain containing 5	Other	other		Q9Y6G9	D	DYNC1LI1	dynein cytoplasmic 1 light intermediate chain 1	Cytoplasm	other
Q7Z4W1		DCXR	dicarbonyl and L-xylulose reductase	Cytoplasm	enzyme		J3KSD2	D	DYNC1LI2	dynein cytoplasmic 1 light intermediate chain 2	Cytoplasm	other
Q16531		DDB1	damage specific DNA binding protein 1	Nucleus	other		Q99848		EBNA1BP2	EBNA1 binding protein 2	Nucleus	other
Q5TDH0-2	D	DDI2	DNA damage inducible 1 homolog 2	Plasma Membrane	transporter		Q13011	D	ECH1	enoyl-CoA hydratase 1	Cytoplasm	enzyme
P30046		DDT	D-dopachrome tautomerase	Cytoplasm	enzyme		H0Y5L2	D	ECHDC1	ethylmalonyl-CoA decarboxylase 1	Cytoplasm	enzyme
A6NHG4		DDTL	D-dopachrome tautomerase like	Cytoplasm	other		P30084	D	ECHS1	enoyl-CoA hydratase, short chain 1	Cytoplasm	enzyme
Q92499		DDX1	DEAD-box helicase 1	Nucleus	enzyme		Q5VYK3		ECPAS	Ecm29 proteasome adaptor and scaffold	Cytoplasm	other
Q92841		DDX17	DEAD-box helicase 17	Nucleus	enzyme		Q6P2E9	D	EDC4	enhancer of mRNA decapping 4	Cytoplasm	other
Q9NVP1		DDX18	DEAD-box helicase 18	Nucleus	enzyme		P68104	D	EEF1A1	eukaryotic translation elongation factor 1 alpha 1	Cytoplasm	translation regulator
Q9NUU7		DDX19A	DEAD-box helicase 19A	Nucleus	enzyme		B4E2X3		EEF1AKNMT	eEF1A lysine and N-terminal methyltransferase	Other	enzyme
Q9UHI6		DDX20	DEAD-box helicase 20	Nucleus	transcription regulator		P24534		EEF1B2	eukaryotic translation elongation factor 1 beta 2	Cytoplasm	translation regulator
Q9BUQ8		DDX23	DEAD-box helicase 23	Nucleus	enzyme		E9PMW7		EEF1D	eukaryotic translation elongation factor 1 delta	Cytoplasm	translation regulator
Q9GZR7-2	D	DDX24	DEAD-box helicase 24	Nucleus	enzyme		P13639	D	EEF2	eukaryotic translation elongation factor 2	Cytoplasm	translation regulator
Q96GQ7		DDX27	DEAD-box helicase 27	Nucleus	enzyme		P57772		EEFSEC	eukaryotic elongation factor, selenocysteine-tRNA specific	Cytoplasm	translation regulator
Q13838-2	D	DDX39B	DExD-box helicase 39B	Nucleus	enzyme		Q9BUP0	D	EFHD1	EF-hand domain family member D1	Cytoplasm	other
O00571-2	D	DDX3X	DEAD-box helicase 3 X-linked	Cytoplasm	enzyme		K7EJ81	D	EFTUD2	elongation factor Tu GTP binding domain containing 2	Nucleus	enzyme
Q86XP3-2	D	DDX42	DEAD-box helicase 42	Cytoplasm	enzyme		Q8NDI1		EHBP1	EH domain binding protein 1	Cytoplasm	other
Q7L014		DDX46	DEAD-box helicase 46	Nucleus	enzyme		C9J2Z4	D	EHD1	EH domain containing 1	Cytoplasm	other
P17844		DDX5	DEAD-box helicase 5	Nucleus	enzyme		Q9H223	D	EHD4	EH domain containing 4	Plasma Membrane	enzyme
Q9BQ39		DDX50	DExD-box helicase 50	Nucleus	enzyme		P19525		EIF2AK2	eukaryotic translation initiation factor 2 alpha kinase 2	Cytoplasm	kinase
Q8TDD1-2	D	DDX54	DEAD-box helicase 54	Nucleus	transcription regulator		Q14232	D	EIF2B1	eukaryotic translation initiation factor 2B subunit alpha	Cytoplasm	translation regulator
Q9NY93-2	D	DDX56	DEAD-box helicase 56	Nucleus	enzyme		P05198	D	EIF2S1	eukaryotic translation initiation factor 2 subunit alpha	Cytoplasm	translation regulator
P26196		DDX6	DEAD-box helicase 6	Nucleus	enzyme		P20042	D	EIF2S2	eukaryotic translation initiation factor 2 subunit beta	Cytoplasm	translation regulator
P35659-2	D	DEK	DEK proto-oncogene	Nucleus	transcription regulator		Q14152	D	EIF3A	eukaryotic translation initiation factor 3 subunit A	Cytoplasm	other
P0CG12		DERPC	DERPC proline and glycine rich nuclear protein	Nucleus	other		P55884	D	EIF3B	eukaryotic translation initiation factor 3 subunit B	Cytoplasm	translation regulator
Q6IAN0		DHRS7B	dehydrogenase/reductase 7B	Other	other		Q99613	D	EIF3C	eukaryotic translation initiation factor 3 subunit C	Cytoplasm	translation regulator
O43143		DHX15	DEAH-box helicase 15	Nucleus	enzyme		O15371	D	EIF3D	eukaryotic translation initiation factor 3 subunit D	Cytoplasm	other
Q7Z478		DHX29	DExH-box helicase 29	Cytoplasm	enzyme		P60228	D	EIF3E	eukaryotic translation initiation factor 3 subunit E	Cytoplasm	other
Q7L2E3-2	D	DHX30	DExH-box helicase 30	Nucleus	enzyme		B3KSH1		EIF3F	eukaryotic translation initiation factor 3 subunit F	Cytoplasm	translation regulator
Q92620		DHX38	DEAH-box helicase 38	Nucleus	enzyme		O75821		EIF3G	eukaryotic translation initiation factor 3 subunit G	Cytoplasm	other
Q08211		DHX9	DExH-box helicase 9	Nucleus	enzyme		B3KS98	D	EIF3H	eukaryotic translation initiation factor 3 subunit H	Cytoplasm	other
Q9NR28-2	D	DIABLO	diablo IAP-binding mitochondrial protein	Cytoplasm	other		Q13347		EIF3I	eukaryotic translation initiation factor 3 subunit I	Cytoplasm	translation regulator
O60610-2	D	DIAPH1	diaphanous related formin 1	Plasma Membrane	other		H0YGJ7	D	EIF3J	eukaryotic translation initiation factor 3 subunit J	Cytoplasm	translation regulator
Q9BTC0-1	D	DIDO1	death inducer-obliterator 1	Nucleus	other		Q9UBQ5		EIF3K	eukaryotic translation initiation factor 3 subunit K	Cytoplasm	translation regulator
Q9UNQ2		DIMT1	DIM1 dimethyladenosine transferase 1 homolog	Cytoplasm	enzyme		E9PRY0		EIF3M	eukaryotic translation initiation factor 3 subunit M	Cytoplasm	other
Q9Y2L1-2	D	DIS3	DIS3 homolog, exosome endoribonuclease and 3'-5' exoribonuclease	Nucleus	enzyme		P60842	D	EIF4A1	eukaryotic translation initiation factor 4A1	Cytoplasm	translation regulator
P10515		DLAT	dihydrolipoamide S-acetyltransferase	Cytoplasm	enzyme		Q9NZE6	D	EIF4A2	eukaryotic translation initiation factor 4A2	Cytoplasm	translation regulator
P09622		DLD	dihydrolipoamide dehydrogenase	Cytoplasm	enzyme		P38919	D	EIF4A3	eukaryotic translation initiation factor 4A3	Nucleus	enzyme
P36957		DLST	dihydrolipoamide S-succinyltransferase	Cytoplasm	enzyme		H0Y8J7		EIF4E	eukaryotic translation initiation factor 4E	Cytoplasm	translation regulator
Q9NPF5		DMAP1	DNA methyltransferase 1 associated protein 1	Nucleus	transcription regulator		Q13541	D	EIF4EBP1	eukaryotic translation initiation factor 4E binding protein 1	Cytoplasm	translation regulator
Q8NFW5-2	D	DMBX1	diencephalon/mesencephalon homeobox 1	Nucleus	transcription regulator		Q13542	D	EIF4EBP2	eukaryotic translation initiation factor 4E binding protein 2	Cytoplasm	translation regulator
P31689		DNAJA1	DnaJ heat shock protein family (Hsp40) member A1	Nucleus	other		B1AKL4	D	EIF4ENIF1	eukaryotic translation initiation factor 4E nuclear import factor 1	Cytoplasm	translation regulator
Q96EY1-2	D	DNAJA3	DnaJ heat shock protein family (Hsp40) member A3	Cytoplasm	other		Q04637	D	EIF4G1	eukaryotic translation initiation factor 4 gamma 1	Cytoplasm	translation regulator
P25685		DNAJB1	DnaJ heat shock protein family (Hsp40) member B1	Nucleus	transcription regulator		P78344	D	EIF4G2	eukaryotic translation initiation factor 4 gamma 2	Cytoplasm	translation regulator
Q9UBS4		DNAJB11	DnaJ heat shock protein family (Hsp40) member B11	Cytoplasm	other		Q15056	D	EIF4H	eukaryotic translation initiation factor 4H	Cytoplasm	translation regulator
Q9UDY4		DNAJB4	DnaJ heat shock protein family (Hsp40) member B4	Nucleus	other		H0YM54		EIF5	eukaryotic translation initiation factor 5	Cytoplasm	translation regulator
O75953-4	D	DNAJB5	DnaJ heat shock protein family (Hsp40) member B5	Cytoplasm	other		Q9GZV4		EIF5A2	eukaryotic translation initiation factor 5A2	Cytoplasm	translation regulator
O75190-2	D	DNAJB6	DnaJ heat shock protein family (Hsp40) member B6	Nucleus	transcription regulator		O60841	D	EIF5B	eukaryotic translation initiation factor 5B	Cytoplasm	translation regulator
O75165		DNAJC13	DnaJ heat shock protein family (Hsp40) member C13	Cytoplasm	other		B7ZBG9	D	EIF6	eukaryotic translation initiation factor 6	Cytoplasm	translation regulator
Q99543-2	D	DNAJC2	DnaJ heat shock protein family (Hsp40) member C2	Nucleus	transcription regulator		Q15717	D	ELAVL1	ELAV like RNA binding protein 1	Cytoplasm	other
O75061-2	D	DNAJC6	DnaJ heat shock protein family (Hsp40) member C6	Cytoplasm	other		E5RGD9	D	ELOC	elongin C	Nucleus	transcription regulator
Q99615-2	D	DNAJC7	DnaJ heat shock protein family (Hsp40) member C7	Cytoplasm	other		Q15006	D	EMC2	ER membrane protein complex subunit 2	Nucleus	other
Q05193-2	D	DNM1	dynamin 1	Cytoplasm	enzyme		H0YDT8		EMC7	ER membrane protein complex subunit 7	Cytoplasm	other
O00429-2	D	DNM1L	dynamin 1 like	Cytoplasm	enzyme		P50402		EMD	emerin	Nucleus	other
P50570-2	D	DNM2	dynamin 2	Plasma Membrane	enzyme		Q8N8S7	D	ENAH	ENAH actin regulator	Plasma Membrane	other
Q6XZF7-2	D	DNMBP	dynamin binding protein	Cytoplasm	other		O94919		ENDOD1	endonuclease domain containing 1	Extracellular Space	enzyme
P26358-2	D	DNMT1	DNA methyltransferase 1	Nucleus	enzyme		P06733	D	ENO1	enolase 1	Cytoplasm	enzyme
Q9H147		DNTTIP1	deoxynucleotidyltransferase terminal interacting protein 1	Nucleus	ligand-dependent nuclear receptor		P09104	D	ENO2	enolase 2	Cytoplasm	enzyme
Q5QJE6		DNTTIP2	deoxynucleotidyltransferase terminal interacting protein 2	Nucleus	other		P11171	D	EPB41	erythrocyte membrane protein band 4.1	Plasma Membrane	other
Q96N67-2	D	DOCK7	dedicator of cytokinesis 7	Plasma Membrane	other		O43491	D	EPB41L2	erythrocyte membrane protein band 4.1 like 2	Plasma Membrane	other
Q9BU89		DOHH	deoxyhypusine hydroxylase	Cytoplasm	enzyme		J3KT37		EPB41L3	erythrocyte membrane protein band 4.1 like 3	Plasma Membrane	other
Q9BQC3		DPH2	DPH2 homolog	Cytoplasm	enzyme		Q9HCM4		EPB41L5	erythrocyte membrane protein band 4.1 like 5	Plasma Membrane	other
Q14126		DSG2	desmoglein 2	Plasma Membrane	other		P07099		EPHX1	epoxide hydrolase 1	Cytoplasm	peptidase
P15924-2	D	DSP	desmoplakin	Plasma Membrane	other		P58107	D	EPPK1	epiplakin 1	Cytoplasm	other
P60981-2	D	DSTN	destrin, actin depolymerizing factor	Cytoplasm	other		P07814	D	EPRS	glutamyl-prolyl-tRNA synthetase	Cytoplasm	enzyme
P33316-2	D	DUT	deoxyuridine triphosphatase	Nucleus	enzyme		P42566		EPS15	epidermal growth factor receptor pathway substrate 15	Cytoplasm	other
Q14204		DYNC1H1	dynein cytoplasmic 1 heavy chain 1	Cytoplasm	peptidase		A2RRF3		EPS15L1	epidermal growth factor receptor pathway substrate 15 like 1	Plasma Membrane	other
Q13409-2	D	DYNC1I2	dynein cytoplasmic 1 intermediate chain 2	Cytoplasm	other		Q8IUD2	D	ERC1	ELKS/RAB6-interacting/CAST family member 1	Cytoplasm	other
Q9NP97		DYNLRB1	dynein light chain roadblock-type 1	Cytoplasm	other		P19447		ERCC3	ERCC excision repair 3, TFIIH core complex helicase subunit	Nucleus	enzyme
A0AVK6		E2F8	E2F transcription factor 8	Nucleus	transcription regulator		Q92889		ERCC4	ERCC excision repair 4, endonuclease catalytic subunit	Nucleus	enzyme
Q99848		EBNA1BP2	EBNA1 binding protein 2	Nucleus	other		Q2NKX8		ERCC6L	ERCC excision repair 6 like, spindle assembly checkpoint helicase	Nucleus	enzyme
O95905-2	D	ECD	ecdysoneless cell cycle regulator	Nucleus	transcription regulator		B0QZ43		ERLIN1	ER lipid raft associated 1	Plasma Membrane	other
P42892-2	D	ECE1	endothelin converting enzyme 1	Plasma Membrane	peptidase		E5RHW4	D	ERLIN2	ER lipid raft associated 2	Cytoplasm	other
Q13011		ECH1	enoyl-CoA hydratase 1	Cytoplasm	enzyme		P30040	D	ERP29	endoplasmic reticulum protein 29	Cytoplasm	transporter
P42126-2	D	ECI1	enoyl-CoA delta isomerase 1	Cytoplasm	enzyme		Q9H501		ESF1	ESF1 nucleolar pre-rRNA processing protein homolog	Nucleus	other
Q5VYK3		ECPAS	Ecm29 proteasome adaptor and scaffold	Cytoplasm	other		Q96DF8	D	ESS2	ess-2 splicing factor homolog	Nucleus	other
Q96F86		EDC3	enhancer of mRNA decapping 3	Cytoplasm	enzyme		H7BXI1	D	ESYT2	extended synaptotagmin 2	Plasma Membrane	other
Q6P2E9-2	D	EDC4	enhancer of mRNA decapping 4	Cytoplasm	other		Q96CG1	D	ETF1	eukaryotic translation termination factor 1	Cytoplasm	translation regulator
Q9BZQ6		EDEM3	ER degradation enhancing alpha-mannosidase like protein 3	Cytoplasm	enzyme		P13804	D	ETFA	electron transfer flavoprotein subunit alpha	Cytoplasm	transporter
P68104		EEF1A1	eukaryotic translation elongation factor 1 alpha 1	Cytoplasm	translation regulator		Q01844	D	EWSR1	EWS RNA binding protein 1	Nucleus	other
Q5VTE0		EEF1A1P5	eukaryotic translation elongation factor 1 alpha 1 pseudogene 5	Extracellular Space	other		Q9NVH0		EXD2	exonuclease 3'-5' domain containing 2	Other	other
P29692-2	D	EEF1D	eukaryotic translation elongation factor 1 delta	Cytoplasm	translation regulator		Q9NV70	D	EXOC1	exocyst complex component 1	Cytoplasm	transporter
P13639		EEF2	eukaryotic translation elongation factor 2	Cytoplasm	translation regulator		F8W9B8		EXOC5	exocyst complex component 5	Cytoplasm	other
P98172		EFNB1	ephrin B1	Plasma Membrane	other		B4DJ07	D	EXOC7	exocyst complex component 7	Cytoplasm	transporter
P52799		EFNB2	ephrin B2	Plasma Membrane	kinase		Q01780		EXOSC10	exosome component 10	Nucleus	kinase
Q15029-2	D	EFTUD2	elongation factor Tu GTP binding domain containing 2	Nucleus	enzyme		A3KFL1		EXOSC2	exosome component 2	Nucleus	enzyme
Q9H4M9		EHD1	EH domain containing 1	Cytoplasm	other		E7EQR4	D	EZR	ezrin	Plasma Membrane	other
Q9BY44		EIF2A	eukaryotic translation initiation factor 2A	Cytoplasm	translation regulator		Q7Z309	D	FAM122B	family with sequence similarity 122B	Other	other
P19525-2	D	EIF2AK2	eukaryotic translation initiation factor 2 alpha kinase 2	Cytoplasm	kinase		C9J2Y4	D	FAM136A	family with sequence similarity 136 member A	Cytoplasm	other
P49770		EIF2B2	eukaryotic translation initiation factor 2B subunit beta	Cytoplasm	other		F8W7Q4	D	FAM162A	family with sequence similarity 162 member A	Cytoplasm	other
Q9UI10-2	D	EIF2B4	eukaryotic translation initiation factor 2B subunit delta	Cytoplasm	other		D6RB01	D	FAM169A	family with sequence similarity 169 member A	Other	other
P05198		EIF2S1	eukaryotic translation initiation factor 2 subunit alpha	Cytoplasm	translation regulator		G3V3Z5		FAM177A1	family with sequence similarity 177 member A1	Other	other
P20042		EIF2S2	eukaryotic translation initiation factor 2 subunit beta	Cytoplasm	translation regulator		Q92520		FAM3C	family with sequence similarity 3 member C	Extracellular Space	cytokine
P41091		EIF2S3	eukaryotic translation initiation factor 2 subunit gamma	Cytoplasm	translation regulator		Q9NW21		FAM49B	family with sequence similarity 49 member B	Extracellular Space	other
Q2VIR3	D	EIF2S3B	eukaryotic translation initiation factor 2 subunit gamma B	Other	other		Q14320	D	FAM50A	family with sequence similarity 50 member A	Nucleus	other
Q14152		EIF3A	eukaryotic translation initiation factor 3 subunit A	Cytoplasm	other		E7ER68		FAM91A1	family with sequence similarity 91 member A1	Cytoplasm	other
P55884-2	D	EIF3B	eukaryotic translation initiation factor 3 subunit B	Cytoplasm	translation regulator		Q52LJ0	D	FAM98B	family with sequence similarity 98 member B	Nucleus	enzyme
Q99613		EIF3C	eukaryotic translation initiation factor 3 subunit C	Cytoplasm	translation regulator		K7ERS0		FARSA	phenylalanyl-tRNA synthetase subunit alpha	Cytoplasm	enzyme
B5ME19		EIF3CL	eukaryotic translation initiation factor 3 subunit C like	Other	other		P49327		FASN	fatty acid synthase	Cytoplasm	enzyme
O15371		EIF3D	eukaryotic translation initiation factor 3 subunit D	Cytoplasm	other		Q9NYY8		FASTKD2	FAST kinase domains 2	Cytoplasm	other
P60228		EIF3E	eukaryotic translation initiation factor 3 subunit E	Cytoplasm	other		Q7L8L6	D	FASTKD5	FAST kinase domains 5	Cytoplasm	other
O00303		EIF3F	eukaryotic translation initiation factor 3 subunit F	Cytoplasm	translation regulator		H3BVA4		FBXO22	F-box protein 22	Cytoplasm	enzyme
O75821		EIF3G	eukaryotic translation initiation factor 3 subunit G	Cytoplasm	other		Q8TB52		FBXO30	F-box protein 30	Extracellular Space	enzyme
O15372		EIF3H	eukaryotic translation initiation factor 3 subunit H	Cytoplasm	other		K7ERN4		FBXO46	F-box protein 46	Other	other
Q13347		EIF3I	eukaryotic translation initiation factor 3 subunit I	Cytoplasm	translation regulator		G3V5S9		FCF1	FCF1 rRNA-processing protein	Nucleus	other
O75822		EIF3J	eukaryotic translation initiation factor 3 subunit J	Cytoplasm	translation regulator		E9PCI9		FDPS	farnesyl diphosphate synthase	Cytoplasm	enzyme
Q9Y262-2	D	EIF3L	eukaryotic translation initiation factor 3 subunit L	Cytoplasm	other		P10109		FDX1	ferredoxin 1	Cytoplasm	transporter
Q7L2H7		EIF3M	eukaryotic translation initiation factor 3 subunit M	Cytoplasm	other		H0YJ34		FERMT2	fermitin family member 2	Cytoplasm	other
P60842		EIF4A1	eukaryotic translation initiation factor 4A1	Cytoplasm	translation regulator		P07954		FH	fumarate hydratase	Cytoplasm	enzyme
P38919		EIF4A3	eukaryotic translation initiation factor 4A3	Nucleus	enzyme		G3XAD6		FIP1L1	factor interacting with PAPOLA and CPSF1	Nucleus	other
Q9NRA8-2	D	EIF4ENIF1	eukaryotic translation initiation factor 4E nuclear import factor 1	Cytoplasm	translation regulator		P62942	D	FKBP1A	FKBP prolyl isomerase 1A	Cytoplasm	enzyme
Q04637-3	D	EIF4G1	eukaryotic translation initiation factor 4 gamma 1	Cytoplasm	translation regulator		Q00688		FKBP3	FKBP prolyl isomerase 3	Nucleus	enzyme
P78344-2	D	EIF4G2	eukaryotic translation initiation factor 4 gamma 2	Cytoplasm	translation regulator		Q02790	D	FKBP4	FKBP prolyl isomerase 4	Nucleus	enzyme
Q15056-2	D	EIF4H	eukaryotic translation initiation factor 4H	Cytoplasm	translation regulator		Q13451	D	FKBP5	FKBP prolyl isomerase 5	Nucleus	enzyme
P55010		EIF5	eukaryotic translation initiation factor 5	Cytoplasm	translation regulator		Q8NFF5		FLAD1	flavin adenine dinucleotide synthetase 1	Cytoplasm	enzyme
P63241-2	D	EIF5A	eukaryotic translation initiation factor 5A	Cytoplasm	translation regulator		E9PHF0		FLNA	filamin A	Cytoplasm	other
Q9GZV4		EIF5A2	eukaryotic translation initiation factor 5A2	Cytoplasm	translation regulator		O75369	D	FLNB	filamin B	Cytoplasm	other
O60841		EIF5B	eukaryotic translation initiation factor 5B	Cytoplasm	translation regulator		O75955	D	FLOT1	flotillin 1	Plasma Membrane	other
P56537-2	D	EIF6	eukaryotic translation initiation factor 6	Cytoplasm	translation regulator		Q14254		FLOT2	flotillin 2	Plasma Membrane	other
Q15717		ELAVL1	ELAV like RNA binding protein 1	Cytoplasm	other		G3V0J0		FMR1	fragile X mental retardation 1	Cytoplasm	translation regulator
Q15723-1	D	ELF2	E74 like ETS transcription factor 2	Nucleus	transcription regulator		Q9HA64		FN3KRP	fructosamine 3 kinase related protein	Cytoplasm	kinase
Q15369-2	D	ELOC	elongin C	Nucleus	transcription regulator		P49354		FNTA	farnesyltransferase, CAAX box, alpha	Cytoplasm	enzyme
Q96EB1-2	D	ELP4	elongator acetyltransferase complex subunit 4	Cytoplasm	other		Q12948		FOXC1	forkhead box C1	Nucleus	transcription regulator
Q8N766-2	D	EMC1	ER membrane protein complex subunit 1	Plasma Membrane	other		B4DTT5		FSTL1	follistatin like 1	Extracellular Space	other
Q15006		EMC2	ER membrane protein complex subunit 2	Nucleus	other		P02794		FTH1	ferritin heavy chain 1	Cytoplasm	enzyme
Q9P0I2		EMC3	ER membrane protein complex subunit 3	Nucleus	other		Q9C0B1	D	FTO	FTO alpha-ketoglutarate dependent dioxygenase	Nucleus	enzyme
Q9NPA0		EMC7	ER membrane protein complex subunit 7	Cytoplasm	other		Q8IY81	D	FTSJ3	FtsJ RNA 2'-O-methyltransferase 3	Nucleus	enzyme
Q9HC35-2	D	EML4	EMAP like 4	Cytoplasm	other		C9JSZ1	D	FUBP1	far upstream element binding protein 1	Nucleus	transcription regulator
Q8N8S7-2	D	ENAH	ENAH actin regulator	Plasma Membrane	other		Q96I24		FUBP3	far upstream element binding protein 3	Nucleus	transcription regulator
P06733		ENO1	enolase 1	Cytoplasm	enzyme		H3BPE7		FUS	FUS RNA binding protein	Nucleus	transcription regulator
Q09472		EP300	E1A binding protein p300	Nucleus	transcription regulator		P51114		FXR1	FMR1 autosomal homolog 1	Cytoplasm	other
P11171-2	D	EPB41	erythrocyte membrane protein band 4.1	Plasma Membrane	other		I3L1Z2		FXR2	FMR1 autosomal homolog 2	Cytoplasm	other
Q9H4G0-2	D	EPB41L1	erythrocyte membrane protein band 4.1 like 1	Plasma Membrane	other		Q9UN86		G3BP2	G3BP stress granule assembly factor 2	Cytoplasm	enzyme
O43491-2	D	EPB41L2	erythrocyte membrane protein band 4.1 like 2	Plasma Membrane	other		P11413		G6PD	glucose-6-phosphate dehydrogenase	Cytoplasm	enzyme
Q9Y2J2	D	EPB41L3	erythrocyte membrane protein band 4.1 like 3	Plasma Membrane	other		P60520		GABARAPL2	GABA type A receptor associated protein like 2	Cytoplasm	other
Q15375	D	EPHA7	EPH receptor A7	Plasma Membrane	kinase		G3V1S6	D	GALNT2	polypeptide N-acetylgalactosaminyltransferase 2	Cytoplasm	enzyme
P29323-2	D	EPHB2	EPH receptor B2	Plasma Membrane	kinase		Q9H2C0		GAN	gigaxonin	Cytoplasm	other
P07814		EPRS	glutamyl-prolyl-tRNA synthetase	Cytoplasm	enzyme		E9PKU7	D	GANAB	glucosidase II alpha subunit	Cytoplasm	enzyme
Q9UBC2-2	D	EPS15L1	epidermal growth factor receptor pathway substrate 15 like 1	Plasma Membrane	other		P04406	D	GAPDH	glyceraldehyde-3-phosphate dehydrogenase	Cytoplasm	enzyme
Q8IUD2-2	D	ERC1	ELKS/RAB6-interacting/CAST family member 1	Cytoplasm	other		F8W9S7	D	GAPVD1	GTPase activating protein and VPS9 domains 1	Cytoplasm	other
Q2NKX8		ERCC6L	ERCC excision repair 6 like, spindle assembly checkpoint helicase	Nucleus	enzyme		P41250	D	GARS	glycyl-tRNA synthetase	Cytoplasm	enzyme
P84090		ERH	ERH mRNA splicing and mitosis factor	Nucleus	other		P22102	D	GART	phosphoribosylglycinamide formyltransferase, phosphoribosylglycinamide synthetase, phosphoribosylaminoimidazole synthetase	Cytoplasm	enzyme
O75477		ERLIN1	ER lipid raft associated 1	Plasma Membrane	other		Q86YP4	D	GATAD2A	GATA zinc finger domain containing 2A	Nucleus	transcription regulator
O94905		ERLIN2	ER lipid raft associated 2	Cytoplasm	other		E9PLI5		GATD1	glutamine amidotransferase like class 1 domain containing 1	Cytoplasm	other
Q96HE7		ERO1A	endoplasmic reticulum oxidoreductase 1 alpha	Cytoplasm	enzyme		Q92538	D	GBF1	golgi brefeldin A resistant guanine nucleotide exchange factor 1	Cytoplasm	other
P30040		ERP29	endoplasmic reticulum protein 29	Cytoplasm	transporter		Q8IWJ2	D	GCC2	GRIP and coiled-coil domain containing 2	Cytoplasm	other
Q9BS26		ERP44	endoplasmic reticulum protein 44	Cytoplasm	enzyme		P48506		GCLC	glutamate-cysteine ligase catalytic subunit	Cytoplasm	enzyme
P10768		ESD	esterase D	Cytoplasm	enzyme		Q92616	D	GCN1	GCN1, eIF2 alpha kinase activator homolog	Cytoplasm	translation regulator
Q9H501		ESF1	ESF1 nucleolar pre-rRNA processing protein homolog	Nucleus	other		P23434	D	GCSH	glycine cleavage system protein H	Cytoplasm	enzyme
Q96DF8		ESS2	ess-2 splicing factor homolog	Nucleus	other		P31150	D	GDI1	GDP dissociation inhibitor 1	Cytoplasm	other
A0FGR8-2	D	ESYT2	extended synaptotagmin 2	Plasma Membrane	other		P50395	D	GDI2	GDP dissociation inhibitor 2	Cytoplasm	other
P62495		ETF1	eukaryotic translation termination factor 1	Cytoplasm	translation regulator		Q6ZNW5		GDPGP1	GDP-D-glucose phosphorylase 1	Cytoplasm	enzyme
P13804-2	D	ETFA	electron transfer flavoprotein subunit alpha	Cytoplasm	transporter		H0YEL0	D	GEMIN2	gem nuclear organelle associated protein 2	Nucleus	other
Q01844-3	D	EWSR1	EWS RNA binding protein 1	Nucleus	other		Q8TEQ6	D	GEMIN5	gem nuclear organelle associated protein 5	Nucleus	other
Q96KP1		EXOC2	exocyst complex component 2	Cytoplasm	transporter		Q7L5D6		GET4	golgi to ER traffic protein 4	Cytoplasm	other
Q9UPT5-1	D	EXOC7	exocyst complex component 7	Cytoplasm	transporter		H3BRD2		GFER	growth factor, augmenter of liver regeneration	Nucleus	enzyme
Q9Y3B2		EXOSC1	exosome component 1	Nucleus	enzyme		Q06210	D	GFPT1	glutamine--fructose-6-phosphate transaminase 1	Cytoplasm	enzyme
Q01780-2	D	EXOSC10	exosome component 10	Nucleus	kinase		Q92820		GGH	gamma-glutamyl hydrolase	Cytoplasm	peptidase
Q13868		EXOSC2	exosome component 2	Nucleus	enzyme		Q9NWU2	D	GID8	GID complex subunit 8 homolog	Nucleus	other
Q5RKV6		EXOSC6	exosome component 6	Nucleus	other		I1E4Y6	D	GIGYF2	GRB10 interacting GYF protein 2	Cytoplasm	other
P15311		EZR	ezrin	Plasma Membrane	other		Q9BRX5		GINS3	GINS complex subunit 3	Nucleus	other
Q13158		FADD	Fas associated via death domain	Cytoplasm	other		Q9BRT9		GINS4	GINS complex subunit 4	Nucleus	other
Q9UNN5-2	D	FAF1	Fas associated factor 1	Nucleus	other		K7EM11	D	GIPC1	GIPC PDZ domain containing family member 1	Cytoplasm	other
Q96CS3		FAF2	Fas associated factor family member 2	Cytoplasm	other		E7EQ29		GLB1	galactosidase beta 1	Cytoplasm	enzyme
Q96TA1-2	D	FAM129B	family with sequence similarity 129 member B	Cytoplasm	transcription regulator		P23378		GLDC	glycine decarboxylase	Cytoplasm	enzyme
Q96A26		FAM162A	family with sequence similarity 162 member A	Cytoplasm	other		Q04760	D	GLO1	glyoxalase I	Cytoplasm	enzyme
Q9H4H8-2	D	FAM83D	family with sequence similarity 83 member D	Cytoplasm	other		Q9HC38	D	GLOD4	glyoxalase domain containing 4	Cytoplasm	enzyme
Q52LJ0-2		FAM98B	family with sequence similarity 98 member B	Nucleus	enzyme		O94925		GLS	glutaminase	Cytoplasm	enzyme
O95363		FARS2	phenylalanyl-tRNA synthetase 2, mitochondrial	Cytoplasm	enzyme		P00367	D	GLUD1	glutamate dehydrogenase 1	Cytoplasm	enzyme
Q9Y285		FARSA	phenylalanyl-tRNA synthetase subunit alpha	Cytoplasm	enzyme		P15104	D	GLUL	glutamate-ammonia ligase	Cytoplasm	enzyme
P49327		FASN	fatty acid synthase	Cytoplasm	enzyme		Q49A26	D	GLYR1	glyoxylate reductase 1 homolog	Nucleus	other
P22087		FBL	fibrillarin	Nucleus	enzyme		F8W720	D	GMPS	guanine monophosphate synthase	Nucleus	enzyme
Q9NXK8-2	D	FBXL12	F-box and leucine rich repeat protein 12	Cytoplasm	other		Q9BYB4		GNB1L	G protein subunit beta 1 like	Cytoplasm	other
Q96ME1-2	D	FBXL18	F-box and leucine rich repeat protein 18	Cytoplasm	enzyme		P62879	D	GNB2	G protein subunit beta 2	Plasma Membrane	enzyme
P39748		FEN1	flap structure-specific endonuclease 1	Nucleus	enzyme		G3V2N0		GNG2	G protein subunit gamma 2	Plasma Membrane	enzyme
Q96AC1-2	D	FERMT2	fermitin family member 2	Cytoplasm	other		Q9BVP2		GNL3	G protein nucleolar 3	Nucleus	other
P07954-2	D	FH	fumarate hydratase	Cytoplasm	enzyme		D6RAY7	D	GNPDA1	glucosamine-6-phosphate deaminase 1	Cytoplasm	enzyme
P62942		FKBP1A	FKBP prolyl isomerase 1A	Cytoplasm	enzyme		Q08378	D	GOLGA3	golgin A3	Cytoplasm	transporter
Q02790		FKBP4	FKBP prolyl isomerase 4	Nucleus	enzyme		Q8TBA6	D	GOLGA5	golgin A5	Cytoplasm	kinase
Q13451		FKBP5	FKBP prolyl isomerase 5	Nucleus	enzyme		E7EP74	D	GOLGB1	golgin B1	Cytoplasm	other
Q14318-2	D	FKBP8	FKBP prolyl isomerase 8	Cytoplasm	other		C9JYM4		GOLM1	golgi membrane protein 1	Cytoplasm	other
P21333-2	D	FLNA	filamin A	Cytoplasm	other		Q9Y3E0	D	GOLT1B	golgi transport 1B	Cytoplasm	other
O75369-2	D	FLNB	filamin B	Cytoplasm	other		Q9BXV9		GON7	GON7 subunit of KEOPS complex	Nucleus	other
Q14315-2	D	FLNC	filamin C	Cytoplasm	other		E7ERW2	D	GOT2	glutamic-oxaloacetic transaminase 2	Cytoplasm	enzyme
Q12948		FOXC1	forkhead box C1	Nucleus	transcription regulator		Q5T3I0		GPATCH4	G-patch domain containing 4	Other	other
P02794		FTH1	ferritin heavy chain 1	Cytoplasm	enzyme		Q8N335		GPD1L	glycerol-3-phosphate dehydrogenase 1 like	Cytoplasm	enzyme
Q8IY81		FTSJ3	FtsJ RNA 2'-O-methyltransferase 3	Nucleus	enzyme		P06744	D	GPI	glucose-6-phosphate isomerase	Extracellular Space	enzyme
Q96AE4		FUBP1	far upstream element binding protein 1	Nucleus	transcription regulator		Q92917	D	GPKOW	G-patch domain and KOW motifs	Nucleus	other
Q96I24-2	D	FUBP3	far upstream element binding protein 3	Nucleus	transcription regulator		B4DQM4		GPN1	GPN-loop GTPase 1	Nucleus	transcription regulator
Q8IVP5		FUNDC1	FUN14 domain containing 1	Cytoplasm	other		F5H759	D	GPN3	GPN-loop GTPase 3	Cytoplasm	other
Q9BWH2		FUNDC2	FUN14 domain containing 2	Cytoplasm	other		Q9NQ84		GPRC5C	G protein-coupled receptor class C group 5 member C	Plasma Membrane	G-protein coupled receptor
P35637-2	D	FUS	FUS RNA binding protein	Nucleus	transcription regulator		P07203	D	GPX1	glutathione peroxidase 1	Cytoplasm	enzyme
P51114-2	D	FXR1	FMR1 autosomal homolog 1	Cytoplasm	other		K7ERP4		GPX4	glutathione peroxidase 4	Cytoplasm	enzyme
P51116		FXR2	FMR1 autosomal homolog 2	Cytoplasm	other		J3QRL5		GRB2	growth factor receptor bound protein 2	Cytoplasm	other
Q96QD9-2	D	FYTTD1	forty-two-three domain containing 1	Nucleus	other		Q9UBQ7		GRHPR	glyoxylate and hydroxypyruvate reductase	Cytoplasm	enzyme
Q13283		G3BP1	G3BP stress granule assembly factor 1	Nucleus	enzyme		Q9Y3R0		GRIP1	glutamate receptor interacting protein 1	Plasma Membrane	transcription regulator
Q9UN86-2	D	G3BP2	G3BP stress granule assembly factor 2	Cytoplasm	enzyme		Q4V328	D	GRIPAP1	GRIP1 associated protein 1	Plasma Membrane	other
P11413-2	D	G6PD	glucose-6-phosphate dehydrogenase	Cytoplasm	enzyme		Q12849		GRSF1	G-rich RNA sequence binding factor 1	Cytoplasm	other
P10253		GAA	glucosidase alpha, acid	Cytoplasm	enzyme		Q9BQ67		GRWD1	glutamate rich WD repeat containing 1	Nucleus	other
Q06546		GABPA	GA binding protein transcription factor subunit alpha	Nucleus	transcription regulator		Q8IYD1		GSPT2	G1 to S phase transition 2	Cytoplasm	translation regulator
P51570		GALK1	galactokinase 1	Cytoplasm	kinase		B7Z514	D	GSS	glutathione synthetase	Cytoplasm	enzyme
Q10471		GALNT2	polypeptide N-acetylgalactosaminyltransferase 2	Cytoplasm	enzyme		E9PFN5	D	GSTK1	glutathione S-transferase kappa 1	Cytoplasm	enzyme
Q14697-2	D	GANAB	glucosidase II alpha subunit	Cytoplasm	enzyme		P28161	D	GSTM2	glutathione S-transferase mu 2	Cytoplasm	enzyme
P04406		GAPDH	glyceraldehyde-3-phosphate dehydrogenase	Cytoplasm	enzyme		P09211	D	GSTP1	glutathione S-transferase pi 1	Cytoplasm	enzyme
Q14C86-2	D	GAPVD1	GTPase activating protein and VPS9 domains 1	Cytoplasm	other		J3KNC0	D	GTF2A1	general transcription factor IIA subunit 1	Cytoplasm	transcription regulator
Q9H706-2	D	GAREM1	GRB2 associated regulator of MAPK1 subtype 1	Nucleus	other		B1APE1	D	GTF2B	general transcription factor IIB	Nucleus	transcription regulator
P41250		GARS	glycyl-tRNA synthetase	Cytoplasm	enzyme		P35269	D	GTF2F1	general transcription factor IIF subunit 1	Nucleus	transcription regulator
P22102		GART	phosphoribosylglycinamide formyltransferase, phosphoribosylglycinamide synthetase, phosphoribosylaminoimidazole synthetase	Cytoplasm	enzyme		Q6ZYL4		GTF2H5	general transcription factor IIH subunit 5	Nucleus	other
Q86YP4-2	D	GATAD2A	GATA zinc finger domain containing 2A	Nucleus	transcription regulator		P78347	D	GTF2I	general transcription factor IIi	Nucleus	transcription regulator
Q8WXI9		GATAD2B	GATA zinc finger domain containing 2B	Nucleus	transcription regulator		Q12789		GTF3C1	general transcription factor IIIC subunit 1	Nucleus	transcription regulator
O75879		GATB	glutamyl-tRNA amidotransferase subunit B	Cytoplasm	translation regulator		C9JNH7		GTF3C2	general transcription factor IIIC subunit 2	Nucleus	transcription regulator
Q04446		GBE1	1,4-alpha-glucan branching enzyme 1	Cytoplasm	enzyme		Q9Y5Q9		GTF3C3	general transcription factor IIIC subunit 3	Nucleus	transcription regulator
Q92538		GBF1	golgi brefeldin A resistant guanine nucleotide exchange factor 1	Cytoplasm	other		Q9UKN8	D	GTF3C4	general transcription factor IIIC subunit 4	Nucleus	transcription regulator
Q92616		GCN1	GCN1, eIF2 alpha kinase activator homolog	Cytoplasm	translation regulator		H7BY84		GTF3C5	general transcription factor IIIC subunit 5	Nucleus	transcription regulator
P31150		GDI1	GDP dissociation inhibitor 1	Cytoplasm	other		F5H716	D	GTPBP1	GTP binding protein 1	Cytoplasm	enzyme
P50395		GDI2	GDP dissociation inhibitor 2	Cytoplasm	other		Q9BZE4	D	GTPBP4	GTP binding protein 4	Nucleus	enzyme
Q9H840		GEMIN7	gem nuclear organelle associated protein 7	Nucleus	other		C9J0K3		GTPBP8	GTP binding protein 8 (putative)	Cytoplasm	other
Q92820		GGH	gamma-glutamyl hydrolase	Cytoplasm	peptidase		P07305	D	H1F0	H1 histone family member 0	Nucleus	other
Q9H3K2		GHITM	growth hormone inducible transmembrane protein	Cytoplasm	other		Q9P035	D	HACD3	3-hydroxyacyl-CoA dehydratase 3	Cytoplasm	enzyme
Q6Y7W6-3	D	GIGYF2	GRB10 interacting GYF protein 2	Cytoplasm	other		Q16836	D	HADH	hydroxyacyl-CoA dehydrogenase	Cytoplasm	enzyme
Q9Y248		GINS2	GINS complex subunit 2	Nucleus	other		P40939	D	HADHA	hydroxyacyl-CoA dehydrogenase trifunctional multienzyme complex subunit alpha	Cytoplasm	enzyme
O14908-2	D	GIPC1	GIPC PDZ domain containing family member 1	Cytoplasm	other		P55084		HADHB	hydroxyacyl-CoA dehydrogenase trifunctional multienzyme complex subunit beta	Cytoplasm	enzyme
P06280		GLA	galactosidase alpha	Cytoplasm	enzyme		P49590	D	HARS2	histidyl-tRNA synthetase 2, mitochondrial	Cytoplasm	enzyme
Q04760-2	D	GLO1	glyoxalase I	Cytoplasm	enzyme		O14929	D	HAT1	histone acetyltransferase 1	Nucleus	enzyme
Q9HC38-2	D	GLOD4	glyoxalase domain containing 4	Cytoplasm	enzyme		Q9NVX0		HAUS2	HAUS augmin like complex subunit 2	Cytoplasm	other
O94925-3	D	GLS	glutaminase	Cytoplasm	enzyme		O94927		HAUS5	HAUS augmin like complex subunit 5	Cytoplasm	other
P00367		GLUD1	glutamate dehydrogenase 1	Cytoplasm	enzyme		Q5VY60		HAUS6	HAUS augmin like complex subunit 6	Cytoplasm	other
P15104		GLUL	glutamate-ammonia ligase	Cytoplasm	enzyme		Q13547	D	HDAC1	histone deacetylase 1	Nucleus	transcription regulator
Q49A26-2	D	GLYR1	glyoxylate reductase 1 homolog	Nucleus	other		H0YNP9	D	HDDC3	HD domain containing 3	Other	other
Q9UKD1		GMEB2	glucocorticoid modulatory element binding protein 2	Nucleus	transcription regulator		A8K8G0		HDGF	heparin binding growth factor	Extracellular Space	growth factor
O75496		GMNN	geminin DNA replication inhibitor	Nucleus	transcription regulator		Q7Z4V5		HDGFL2	HDGF like 2	Nucleus	other
Q9Y5P6-2	D	GMPPB	GDP-mannose pyrophosphorylase B	Cytoplasm	enzyme		Q00341	D	HDLBP	high density lipoprotein binding protein	Nucleus	transporter
P49915		GMPS	guanine monophosphate synthase	Nucleus	enzyme		Q9H583	D	HEATR1	HEAT repeat containing 1	Nucleus	other
Q14344		GNA13	G protein subunit alpha 13	Plasma Membrane	enzyme		C9IZA0		HEBP2	heme binding protein 2	Cytoplasm	other
P08754		GNAI3	G protein subunit alpha i3	Cytoplasm	enzyme		Q9ULT8	D	HECTD1	HECT domain E3 ubiquitin protein ligase 1	Other	enzyme
P38405-2	D	GNAL	G protein subunit alpha L	Cytoplasm	enzyme		B4DKE7		HEXA	hexosaminidase subunit alpha	Cytoplasm	enzyme
Q5JWF2	D	GNAS	GNAS complex locus	Plasma Membrane	enzyme		P07686	D	HEXB	hexosaminidase subunit beta	Cytoplasm	enzyme
P36915		GNL1	G protein nucleolar 1 (putative)	Nucleus	other		O94992	D	HEXIM1	HEXIM P-TEFb complex subunit 1	Nucleus	transcription regulator
Q9BVP2-2	D	GNL3	G protein nucleolar 3	Nucleus	other		O14964	D	HGS	hepatocyte growth factor-regulated tyrosine kinase substrate	Cytoplasm	other
Q96EK6		GNPNAT1	glucosamine-phosphate N-acetyltransferase 1	Cytoplasm	enzyme		Q6NVY1		HIBCH	3-hydroxyisobutyryl-CoA hydrolase	Cytoplasm	enzyme
P15586		GNS	glucosamine (N-acetyl)-6-sulfatase	Cytoplasm	enzyme		C9JNU6		HIGD1A	HIG1 hypoxia inducible domain family member 1A	Cytoplasm	other
Q13439-3	D	GOLGA4	golgin A4	Cytoplasm	other		Q9NQE9		HINT3	histidine triad nucleotide binding protein 3	Cytoplasm	enzyme
Q9H4A6		GOLPH3	golgi phosphoprotein 3	Cytoplasm	other		Q9BW71	D	HIRIP3	HIRA interacting protein 3	Nucleus	other
Q9H4A5		GOLPH3L	golgi phosphoprotein 3 like	Cytoplasm	other		P16403	D	HIST1H1C	histone cluster 1 H1 family member c	Nucleus	other
Q9BXV9		GON7	GON7 subunit of KEOPS complex	Nucleus	other		P58876		HIST1H2BD	histone cluster 1 H2B family member d	Nucleus	other
Q9H8Y8-2	D	GORASP2	golgi reassembly stacking protein 2	Cytoplasm	other		Q8N257	D	HIST3H2BB	histone cluster 3 H2B family member b	Nucleus	other
O95249		GOSR1	golgi SNAP receptor complex member 1	Cytoplasm	transporter		P19367	D	HK1	hexokinase 1	Cytoplasm	kinase
O14653-2	D	GOSR2	golgi SNAP receptor complex member 2	Cytoplasm	transporter		Q8TCT9	D	HM13	histocompatibility minor 13	Cytoplasm	peptidase
P17174		GOT1	glutamic-oxaloacetic transaminase 1	Cytoplasm	enzyme		P09429	D	HMGB1	high mobility group box 1	Nucleus	transcription regulator
P00505		GOT2	glutamic-oxaloacetic transaminase 2	Cytoplasm	enzyme		P26583	D	HMGB2	high mobility group box 2	Nucleus	transcription regulator
Q5T3I0-3	D	GPATCH4	G-patch domain containing 4	Other	other		O15347	D	HMGB3	high mobility group box 3	Nucleus	other
Q9NQX3-2	D	GPHN	gephyrin	Plasma Membrane	enzyme		Q01581		HMGCS1	3-hydroxy-3-methylglutaryl-CoA synthase 1	Cytoplasm	enzyme
P06744-2	D	GPI	glucose-6-phosphate isomerase	Extracellular Space	enzyme		Q5JSL0		HMGN5	high mobility group nucleosome binding domain 5	Nucleus	transcription regulator
Q92917		GPKOW	G-patch domain and KOW motifs	Nucleus	other		I3L430	D	HMOX2	heme oxygenase 2	Cytoplasm	enzyme
Q9UBQ7		GRHPR	glyoxylate and hydroxypyruvate reductase	Cytoplasm	enzyme		P22626	D	HNRNPA2B1	heterogeneous nuclear ribonucleoprotein A2/B1	Nucleus	other
Q12849-5	D	GRSF1	G-rich RNA sequence binding factor 1	Cytoplasm	other		P51991	D	HNRNPA3	heterogeneous nuclear ribonucleoprotein A3	Nucleus	other
Q9BQ67		GRWD1	glutamate rich WD repeat containing 1	Nucleus	other		D6R9P3	D	HNRNPAB	heterogeneous nuclear ribonucleoprotein A/B	Nucleus	enzyme
Q9P0R6		GSKIP	GSK3B interacting protein	Nucleus	other		G3V4C1	D	HNRNPC	heterogeneous nuclear ribonucleoprotein C (C1/C2)	Nucleus	other
P06396-2	D	GSN	gelsolin	Extracellular Space	other		O60812		HNRNPCL1/HNRNPCL2	heterogeneous nuclear ribonucleoprotein C-like 1	Nucleus	other
P15170-2	D	GSPT1	G1 to S phase transition 1	Cytoplasm	translation regulator		H0Y8G5	D	HNRNPD	heterogeneous nuclear ribonucleoprotein D	Nucleus	transcription regulator
P48637-2	D	GSS	glutathione synthetase	Cytoplasm	enzyme		O14979		HNRNPDL	heterogeneous nuclear ribonucleoprotein D like	Nucleus	other
Q9Y2Q3-2	D	GSTK1	glutathione S-transferase kappa 1	Cytoplasm	enzyme		P52597		HNRNPF	heterogeneous nuclear ribonucleoprotein F	Nucleus	other
P28161-2	D	GSTM2	glutathione S-transferase mu 2	Cytoplasm	enzyme		E9PCY7	D	HNRNPH1	heterogeneous nuclear ribonucleoprotein H1	Nucleus	other
P09211		GSTP1	glutathione S-transferase pi 1	Cytoplasm	enzyme		P55795	D	HNRNPH2	heterogeneous nuclear ribonucleoprotein H2	Nucleus	other
O43708-2	D	GSTZ1	glutathione S-transferase zeta 1	Cytoplasm	enzyme		P31942	D	HNRNPH3	heterogeneous nuclear ribonucleoprotein H3	Nucleus	other
Q00403		GTF2B	general transcription factor IIB	Nucleus	transcription regulator		P14866		HNRNPL	heterogeneous nuclear ribonucleoprotein L	Nucleus	other
P35269		GTF2F1	general transcription factor IIF subunit 1	Nucleus	transcription regulator		P52272	D	HNRNPM	heterogeneous nuclear ribonucleoprotein M	Nucleus	other
P13984		GTF2F2	general transcription factor IIF subunit 2	Nucleus	transcription regulator		Q00839	D	HNRNPU	heterogeneous nuclear ribonucleoprotein U	Nucleus	transporter
P78347-2	D	GTF2I	general transcription factor IIi	Nucleus	transcription regulator		B7Z4B8	D	HNRNPUL1	heterogeneous nuclear ribonucleoprotein U like 1	Nucleus	other
Q8WUA4		GTF3C2	general transcription factor IIIC subunit 2	Nucleus	transcription regulator		H3BQZ7	D	HNRNPUL2-BSCL2	HNRNPUL2-BSCL2 readthrough (NMD candidate)	Other	other
Q9UKN8		GTF3C4	general transcription factor IIIC subunit 4	Nucleus	transcription regulator		Q9UJC3		HOOK1	hook microtubule tethering protein 1	Cytoplasm	other
O00178		GTPBP1	GTP binding protein 1	Cytoplasm	enzyme		P20719		HOXA5	homeobox A5	Nucleus	transcription regulator
Q9BZE4		GTPBP4	GTP binding protein 4	Nucleus	enzyme		Q5SSJ5		HP1BP3	heterochromatin protein 1 binding protein 3	Nucleus	other
P07305		H1F0	H1 histone family member 0	Nucleus	other		H7BZZ1		HS1BP3	HCLS1 binding protein 3	Other	other
Q71UI9	D	H2AFV	H2A histone family member V	Nucleus	other		Q7LGA3		HS2ST1	heparan sulfate 2-O-sulfotransferase 1	Cytoplasm	enzyme
O75367-2	D	H2AFY	H2A histone family member Y	Nucleus	other		E9PDY5		HS6ST2	heparan sulfate 6-O-sulfotransferase 2	Plasma Membrane	enzyme
Q9P0M6		H2AFY2	H2A histone family member Y2	Nucleus	other		O75506	D	HSBP1	heat shock factor binding protein 1	Nucleus	other
P0C0S5		H2AFZ	H2A histone family member Z	Nucleus	other		Q8IWL3		HSCB	HscB mitochondrial iron-sulfur cluster cochaperone	Cytoplasm	other
P57053		H2BFS	H2B histone family member S	Nucleus	other		Q99714		HSD17B10	hydroxysteroid 17-beta dehydrogenase 10	Cytoplasm	enzyme
Q16836-2	D	HADH	hydroxyacyl-CoA dehydrogenase	Cytoplasm	enzyme		B4E136	D	HSDL2	hydroxysteroid dehydrogenase like 2	Cytoplasm	transporter
P40939		HADHA	hydroxyacyl-CoA dehydrogenase trifunctional multienzyme complex subunit alpha	Cytoplasm	enzyme		P07900	D	HSP90AA1	heat shock protein 90 alpha family class A member 1	Cytoplasm	enzyme
P55084		HADHB	hydroxyacyl-CoA dehydrogenase trifunctional multienzyme complex subunit beta	Cytoplasm	enzyme		P08238	D	HSP90AB1	heat shock protein 90 alpha family class B member 1	Cytoplasm	enzyme
O14929-2	D	HAT1	histone acetyltransferase 1	Nucleus	enzyme		P14625	D	HSP90B1	heat shock protein 90 beta family member 1	Cytoplasm	other
Q9NVX0-2	D	HAUS2	HAUS augmin like complex subunit 2	Cytoplasm	other		P54652	D	HSPA2	heat shock protein family A (Hsp70) member 2	Cytoplasm	other
Q99871-2	D	HAUS7	HAUS augmin like complex subunit 7	Cytoplasm	other		P34932	D	HSPA4	heat shock protein family A (Hsp70) member 4	Cytoplasm	other
O00165-2	D	HAX1	HCLS1 associated protein X-1	Cytoplasm	other		E9PDE8	D	HSPA4L	heat shock protein family A (Hsp70) member 4 like	Cytoplasm	other
Q13547		HDAC1	histone deacetylase 1	Nucleus	transcription regulator		P11021	D	HSPA5	heat shock protein family A (Hsp70) member 5	Cytoplasm	enzyme
Q92769		HDAC2	histone deacetylase 2	Nucleus	transcription regulator		E9PKE3	D	HSPA8	heat shock protein family A (Hsp70) member 8	Cytoplasm	enzyme
Q8N4P3-2	D	HDDC3	HD domain containing 3	Other	other		P38646	D	HSPA9	heat shock protein family A (Hsp70) member 9	Cytoplasm	other
P51858-2	D	HDGF	heparin binding growth factor	Extracellular Space	growth factor		Q9NZL4		HSPBP1	HSPA (Hsp70) binding protein 1	Cytoplasm	other
Q9BSH5		HDHD3	haloacid dehalogenase like hydrolase domain containing 3	Cytoplasm	enzyme		P10809	D	HSPD1	heat shock protein family D (Hsp60) member 1	Cytoplasm	enzyme
Q9BXW7-2	D	HDHD5	haloacid dehalogenase like hydrolase domain containing 5	Cytoplasm	other		B4DY72	D	HSPH1	heat shock protein family H (Hsp110) member 1	Cytoplasm	other
Q00341-2	D	HDLBP	high density lipoprotein binding protein	Nucleus	transporter		O43719		HTATSF1	HIV-1 Tat specific factor 1	Nucleus	transcription regulator
Q9H583		HEATR1	HEAT repeat containing 1	Nucleus	other		Q7Z6Z7	D	HUWE1	HECT, UBA and WWE domain containing 1, E3 ubiquitin protein ligase	Nucleus	transcription regulator
Q9NRV9		HEBP1	heme binding protein 1	Cytoplasm	other		Q9Y4L1	D	HYOU1	hypoxia up-regulated 1	Cytoplasm	other
Q9ULT8		HECTD1	HECT domain E3 ubiquitin protein ligase 1	Other	enzyme		Q9NX55	D	HYPK	huntingtin interacting protein K	Cytoplasm	other
Q9NWT6		HIF1AN	hypoxia inducible factor 1 subunit alpha inhibitor	Nucleus	enzyme		P41252	D	IARS	isoleucyl-tRNA synthetase	Cytoplasm	enzyme
P49773		HINT1	histidine triad nucleotide binding protein 1	Nucleus	enzyme		Q9NSE4	D	IARS2	isoleucyl-tRNA synthetase 2, mitochondrial	Cytoplasm	enzyme
O75146		HIP1R	huntingtin interacting protein 1 related	Cytoplasm	other		P14735		IDE	insulin degrading enzyme	Extracellular Space	peptidase
Q9BW71-2	D	HIRIP3	HIRA interacting protein 3	Nucleus	other		O75874		IDH1	isocitrate dehydrogenase (NADP(+)) 1, cytosolic	Cytoplasm	enzyme
P16403		HIST1H1C	histone cluster 1 H1 family member c	Nucleus	other		H0YM64		IDH3A	isocitrate dehydrogenase 3 (NAD(+)) alpha	Cytoplasm	enzyme
Q96A08		HIST1H2BA	histone cluster 1 H2B family member a	Nucleus	other		O43837		IDH3B	isocitrate dehydrogenase 3 (NAD(+)) beta	Cytoplasm	enzyme
P33778		HIST1H2BB	histone cluster 1 H2B family member b	Nucleus	other		H0Y6C7		IFT27	intraflagellar transport 27	Extracellular Space	enzyme
P58876		HIST1H2BD	histone cluster 1 H2B family member d	Nucleus	other		P78318	D	IGBP1	immunoglobulin binding protein 1	Cytoplasm	phosphatase
Q93079		HIST1H2BH	histone cluster 1 H2B family member h	Nucleus	other		O00425		IGF2BP3	insulin like growth factor 2 mRNA binding protein 3	Cytoplasm	translation regulator
P06899		HIST1H2BJ	histone cluster 1 H2B family member j	Nucleus	other		Q13123		IK	IK cytokine	Extracellular Space	cytokine
O60814		HIST1H2BK	histone cluster 1 H2B family member k	Nucleus	other		Q12905	D	ILF2	interleukin enhancer binding factor 2	Nucleus	transcription regulator
Q99880		HIST1H2BL	histone cluster 1 H2B family member l	Nucleus	other		G5E9M5	D	ILF3	interleukin enhancer binding factor 3	Nucleus	transcription regulator
Q99879		HIST1H2BM	histone cluster 1 H2B family member m	Nucleus	other		B7Z418		ILK	integrin linked kinase	Plasma Membrane	kinase
Q99877		HIST1H2BN	histone cluster 1 H2B family member n	Nucleus	other		B9A067	D	IMMT	inner membrane mitochondrial protein	Cytoplasm	other
P23527		HIST1H2BO	histone cluster 1 H2B family member o	Nucleus	other		Q9NV31	D	IMP3	IMP U3 small nucleolar ribonucleoprotein 3	Cytoplasm	other
Q16777		HIST2H2AC	histone cluster 2 H2A family member c	Nucleus	other		P12268	D	IMPDH2	inosine monophosphate dehydrogenase 2	Cytoplasm	enzyme
Q16778		HIST2H2BE	histone cluster 2 H2B family member e	Nucleus	other		Q9NQS7		INCENP	inner centromere protein	Nucleus	other
Q5QNW6	D	HIST2H2BF	histone cluster 2 H2B family member f	Nucleus	other		Q9NVM9		INTS13	integrator complex subunit 13	Cytoplasm	other
Q8N257		HIST3H2BB	histone cluster 3 H2B family member b	Nucleus	other		Q9NVH2		INTS7	integrator complex subunit 7	Nucleus	other
Q14527-2	D	HLTF	helicase like transcription factor	Nucleus	transcription regulator		H0Y8C6	D	IPO5	importin 5	Nucleus	transporter
Q8TCT9-5	D	HM13	histocompatibility minor 13	Cytoplasm	peptidase		O95373	D	IPO7	importin 7	Nucleus	transporter
P09429		HMGB1	high mobility group box 1	Nucleus	transcription regulator		Q96P70	D	IPO9	importin 9	Nucleus	transporter
P26583		HMGB2	high mobility group box 2	Nucleus	transcription regulator		P46940	D	IQGAP1	IQ motif containing GTPase activating protein 1	Cytoplasm	other
O15347		HMGB3	high mobility group box 3	Nucleus	other		Q8WZA9		IRGQ	immunity related GTPase Q	Other	other
Q01581		HMGCS1	3-hydroxy-3-methylglutaryl-CoA synthase 1	Cytoplasm	enzyme		O14654	D	IRS4	insulin receptor substrate 4	Plasma Membrane	other
P82970		HMGN5	high mobility group nucleosome binding domain 5	Nucleus	transcription regulator		D6RBJ1		ISL1	ISL LIM homeobox 1	Nucleus	transcription regulator
P30519		HMOX2	heme oxygenase 2	Cytoplasm	enzyme		A8KAH5	D	IST1	IST1 factor associated with ESCRT-III	Cytoplasm	other
P09651-2		HNRNPA1	heterogeneous nuclear ribonucleoprotein A1	Nucleus	enzyme		P05556		ITGB1	integrin subunit beta 1	Plasma Membrane	transmembrane receptor
P22626-2	D	HNRNPA2B1	heterogeneous nuclear ribonucleoprotein A2/B1	Nucleus	other		Q14573		ITPR3	inositol 1,4,5-trisphosphate receptor type 3	Cytoplasm	ion channel
Q99729-2	D	HNRNPAB	heterogeneous nuclear ribonucleoprotein A/B	Nucleus	enzyme		Q96ST2	D	IWS1	IWS1, SUPT6H interacting protein	Nucleus	enzyme
P07910-2	D	HNRNPC	heterogeneous nuclear ribonucleoprotein C (C1/C2)	Nucleus	other		Q8N9B5		JMY	junction mediating and regulatory protein, p53 cofactor	Nucleus	transcription regulator
O60812		HNRNPCL1/HNRNPCL2	heterogeneous nuclear ribonucleoprotein C-like 1	Nucleus	other		H3BTV5	D	JPT2	Jupiter microtubule associated homolog 2	Cytoplasm	other
Q14103-2	D	HNRNPD	heterogeneous nuclear ribonucleoprotein D	Nucleus	transcription regulator		P05412	D	JUN	Jun proto-oncogene, AP-1 transcription factor subunit	Nucleus	transcription regulator
P52597		HNRNPF	heterogeneous nuclear ribonucleoprotein F	Nucleus	other		Q15046	D	KARS	lysyl-tRNA synthetase	Cytoplasm	enzyme
P31943		HNRNPH1	heterogeneous nuclear ribonucleoprotein H1	Nucleus	other		Q7LBC6	D	KDM3B	lysine demethylase 3B	Nucleus	enzyme
P55795		HNRNPH2	heterogeneous nuclear ribonucleoprotein H2	Nucleus	other		Q07666	D	KHDRBS1	KH RNA binding domain containing, signal transduction associated 1	Nucleus	transcription regulator
P31942-2	D	HNRNPH3	heterogeneous nuclear ribonucleoprotein H3	Nucleus	other		Q92945	D	KHSRP	KH-type splicing regulatory protein	Nucleus	enzyme
P61978-2	D	HNRNPK	heterogeneous nuclear ribonucleoprotein K	Nucleus	transcription regulator		Q96AT1		KIAA1143	KIAA1143	Other	other
P14866		HNRNPL	heterogeneous nuclear ribonucleoprotein L	Nucleus	other		P52732		KIF11	kinesin family member 11	Nucleus	other
P52272-2	D	HNRNPM	heterogeneous nuclear ribonucleoprotein M	Nucleus	other		D6RCT7		KIF15	kinesin family member 15	Nucleus	other
O43390-2	D	HNRNPR	heterogeneous nuclear ribonucleoprotein R	Nucleus	other		F8W8V9	D	KIF1A	kinesin family member 1A	Cytoplasm	other
Q00839-2	D	HNRNPU	heterogeneous nuclear ribonucleoprotein U	Nucleus	transporter		H3BRB3	D	KIF22	kinesin family member 22	Nucleus	other
Q9BUJ2-2	D	HNRNPUL1	heterogeneous nuclear ribonucleoprotein U like 1	Nucleus	other		H7BYN4	D	KIF23	kinesin family member 23	Cytoplasm	other
Q1KMD3		HNRNPUL2	heterogeneous nuclear ribonucleoprotein U like 2	Nucleus	other		E9PB70	D	KIF2A	kinesin family member 2A	Cytoplasm	other
P35453		HOXD13	homeobox D13	Nucleus	transcription regulator		B7Z7M6	D	KIF2C	kinesin family member 2C	Nucleus	other
Q5SSJ5-2	D	HP1BP3	heterochromatin protein 1 binding protein 3	Nucleus	other		E9PES4	D	KIF3A	kinesin family member 3A	Cytoplasm	enzyme
P00492		HPRT1	hypoxanthine phosphoribosyltransferase 1	Cytoplasm	enzyme		O95239	D	KIF4A	kinesin family member 4A	Nucleus	other
O75506		HSBP1	heat shock factor binding protein 1	Nucleus	other		P33176	D	KIF5B	kinesin family member 5B	Cytoplasm	other
Q99714-2	D	HSD17B10	hydroxysteroid 17-beta dehydrogenase 10	Cytoplasm	enzyme		G5E9S8	D	KLC1	kinesin light chain 1	Cytoplasm	other
Q8NBQ5		HSD17B11	hydroxysteroid 17-beta dehydrogenase 11	Cytoplasm	enzyme		Q9H0B6		KLC2	kinesin light chain 2	Cytoplasm	other
Q53GQ0		HSD17B12	hydroxysteroid 17-beta dehydrogenase 12	Cytoplasm	enzyme		C9J4U1		KPNA1	karyopherin subunit alpha 1	Nucleus	transporter
Q00613-2	D	HSF1	heat shock transcription factor 1	Nucleus	transcription regulator		P52292	D	KPNA2	karyopherin subunit alpha 2	Nucleus	transporter
Q03933	D	HSF2	heat shock transcription factor 2	Nucleus	transcription regulator		Q14974	D	KPNB1	karyopherin subunit beta 1	Nucleus	transporter
P07900-2	D	HSP90AA1	heat shock protein 90 alpha family class A member 1	Cytoplasm	enzyme		Q13601		KRR1	KRR1 small subunit processome component homolog	Nucleus	other
P08238		HSP90AB1	heat shock protein 90 alpha family class B member 1	Cytoplasm	enzyme		P05783		KRT18	keratin 18	Cytoplasm	other
Q58FF7		HSP90AB3P	heat shock protein 90 alpha family class B member 3, pseudogene	Cytoplasm	other		F8VXB4	D	KRT8	keratin 8	Cytoplasm	other
P14625		HSP90B1	heat shock protein 90 beta family member 1	Cytoplasm	other		Q86UP2	D	KTN1	kinectin 1	Plasma Membrane	transmembrane receptor
P48723		HSPA13	heat shock protein family A (Hsp70) member 13	Cytoplasm	other		F5GX19		LAMTOR1	late endosomal/lysosomal adaptor, MAPK and MTOR activator 1	Plasma Membrane	other
P34932		HSPA4	heat shock protein family A (Hsp70) member 4	Cytoplasm	other		Q6PKG0	D	LARP1	La ribonucleoprotein domain family member 1	Cytoplasm	translation regulator
O95757		HSPA4L	heat shock protein family A (Hsp70) member 4 like	Cytoplasm	other		Q71RC2	D	LARP4	La ribonucleoprotein domain family member 4	Cytoplasm	other
P17066		HSPA6	heat shock protein family A (Hsp70) member 6	Nucleus	enzyme		H0YA82		LARP7	La ribonucleoprotein domain family member 7	Nucleus	other
P11142		HSPA8	heat shock protein family A (Hsp70) member 8	Cytoplasm	enzyme		Q9Y4W2		LAS1L	LAS1 like, ribosome biogenesis factor	Nucleus	other
P38646		HSPA9	heat shock protein family A (Hsp70) member 9	Cytoplasm	other		Q14847	D	LASP1	LIM and SH3 protein 1	Cytoplasm	transporter
P04792		HSPB1	heat shock protein family B (small) member 1	Cytoplasm	other		P07195		LDHB	lactate dehydrogenase B	Cytoplasm	enzyme
Q9NZL4-2	D	HSPBP1	HSPA (Hsp70) binding protein 1	Cytoplasm	other		Q8WVC0		LEO1	LEO1 homolog, Paf1/RNA polymerase II complex component	Nucleus	other
P10809		HSPD1	heat shock protein family D (Hsp60) member 1	Cytoplasm	enzyme		O95202	D	LETM1	leucine zipper and EF-hand containing transmembrane protein 1	Cytoplasm	transporter
Q92598-2	D	HSPH1	heat shock protein family H (Hsp110) member 1	Cytoplasm	other		P09382	D	LGALS1	galectin 1	Extracellular Space	other
O43719		HTATSF1	HIV-1 Tat specific factor 1	Nucleus	transcription regulator		P49916		LIG3	DNA ligase 3	Nucleus	enzyme
Q7Z6Z7-2	D	HUWE1	HECT, UBA and WWE domain containing 1, E3 ubiquitin protein ligase	Nucleus	transcription regulator		C9JRJ5		LIMD1	LIM domains containing 1	Nucleus	transcription regulator
Q9Y4L1		HYOU1	hypoxia up-regulated 1	Cytoplasm	other		H0YIA8	D	LIN7A	lin-7 homolog A, crumbs cell polarity complex component	Plasma Membrane	other
P41252		IARS	isoleucyl-tRNA synthetase	Cytoplasm	enzyme		G3V1D4		LIN7C	lin-7 homolog C, crumbs cell polarity complex component	Cytoplasm	other
Q9NSE4		IARS2	isoleucyl-tRNA synthetase 2, mitochondrial	Cytoplasm	enzyme		Q9H0V9		LMAN2L	lectin, mannose binding 2 like	Cytoplasm	other
O75874		IDH1	isocitrate dehydrogenase (NADP(+)) 1, cytosolic	Cytoplasm	enzyme		Q68DH5		LMBRD2	LMBR1 domain containing 2	Other	other
P48735		IDH2	isocitrate dehydrogenase (NADP(+)) 2, mitochondrial	Cytoplasm	enzyme		Q6UYC3	D	LMNA	lamin A/C	Nucleus	other
P50213-2	D	IDH3A	isocitrate dehydrogenase 3 (NAD(+)) alpha	Cytoplasm	enzyme		P20700	D	LMNB1	lamin B1	Nucleus	other
O43837-2	D	IDH3B	isocitrate dehydrogenase 3 (NAD(+)) beta	Cytoplasm	enzyme		K7EKE6	D	LONP1	lon peptidase 1, mitochondrial	Cytoplasm	peptidase
P51553		IDH3G	isocitrate dehydrogenase 3 (NAD(+)) gamma	Cytoplasm	enzyme		B7ZKL7	D	LONP2	lon peptidase 2, peroxisomal	Cytoplasm	peptidase
P13284		IFI30	IFI30 lysosomal thiol reductase	Cytoplasm	enzyme		P42704	D	LRPPRC	leucine rich pentatricopeptide repeat containing	Cytoplasm	other
P78318		IGBP1	immunoglobulin binding protein 1	Cytoplasm	phosphatase		Q32MZ4	D	LRRFIP1	LRR binding FLII interacting protein 1	Cytoplasm	transcription regulator
Q9NZI8		IGF2BP1	insulin like growth factor 2 mRNA binding protein 1	Cytoplasm	translation regulator		A8MXR0	D	LRRFIP2	LRR binding FLII interacting protein 2	Nucleus	transcription regulator
Q13123		IK	IK cytokine	Extracellular Space	cytokine		Q9UFC0	D	LRWD1	leucine rich repeats and WD repeat domain containing 1	Nucleus	other
Q12905		ILF2	interleukin enhancer binding factor 2	Nucleus	transcription regulator		Q5TBP9		LSM14B	LSM family member 14B	Other	other
Q12906-7	D	ILF3	interleukin enhancer binding factor 3	Nucleus	transcription regulator		Q9Y4Z0	D	LSM4	LSM4 homolog, U6 small nuclear RNA and mRNA degradation associated	Nucleus	other
Q13418		ILK	integrin linked kinase	Plasma Membrane	kinase		C9JNV3	D	LSM8	LSM8 homolog, U6 small nuclear RNA associated	Nucleus	other
A1L0T0		ILVBL	ilvB acetolactate synthase like	Cytoplasm	enzyme		E9PHD4		LSR	lipolysis stimulated lipoprotein receptor	Nucleus	transcription regulator
Q16891-2	D	IMMT	inner membrane mitochondrial protein	Cytoplasm	other		P09960	D	LTA4H	leukotriene A4 hydrolase	Cytoplasm	enzyme
Q9NX62		IMPAD1	inositol monophosphatase domain containing 1	Cytoplasm	enzyme		Q9Y383	D	LUC7L2	LUC7 like 2, pre-mRNA splicing factor	Nucleus	other
P12268		IMPDH2	inosine monophosphate dehydrogenase 2	Cytoplasm	enzyme		O95232		LUC7L3	LUC7 like 3 pre-mRNA splicing factor	Nucleus	other
Q6P9B9		INTS5	integrator complex subunit 5	Nucleus	other		H0YF90		M6PR	mannose-6-phosphate receptor, cation dependent	Cytoplasm	transporter
Q9UL03-3	D	INTS6	integrator complex subunit 6	Nucleus	enzyme		H0Y390	D	MACF1	microtubule-actin crosslinking factor 1	Cytoplasm	enzyme
Q92551-2	D	IP6K1	inositol hexakisphosphate kinase 1	Cytoplasm	kinase		B3KR41		MAD1L1	mitotic arrest deficient 1 like 1	Nucleus	other
Q9UI26-2	D	IPO11	importin 11	Nucleus	transporter		Q13257		MAD2L1	mitotic arrest deficient 2 like 1	Nucleus	other
Q8TEX9-2	D	IPO4	importin 4	Nucleus	transporter		O75444		MAF	MAF bZIP transcription factor	Nucleus	transcription regulator
O00410-2	D	IPO5	importin 5	Nucleus	transporter		Q9H0U3		MAGT1	magnesium transporter 1	Plasma Membrane	enzyme
O95373		IPO7	importin 7	Nucleus	transporter		P46821	D	MAP1B	microtubule associated protein 1B	Cytoplasm	other
Q96P70		IPO9	importin 9	Nucleus	transporter		K7EIW3		MAP2K6	mitogen-activated protein kinase kinase 6	Cytoplasm	kinase
P46940		IQGAP1	IQ motif containing GTPase activating protein 1	Cytoplasm	other		B4DQ47		MAP3K20	mitogen-activated protein kinase kinase kinase 20	Cytoplasm	kinase
Q8IU81		IRF2BP1	interferon regulatory factor 2 binding protein 1	Nucleus	transcription regulator		Q9UG54		MAP3K7	mitogen-activated protein kinase kinase kinase 7	Cytoplasm	kinase
Q9H1B7		IRF2BPL	interferon regulatory factor 2 binding protein like	Nucleus	other		P27816	D	MAP4	microtubule associated protein 4	Cytoplasm	other
Q8WZA9		IRGQ	immunity related GTPase Q	Other	other		P28482	D	MAPK1	mitogen-activated protein kinase 1	Cytoplasm	kinase
Q96CN7		ISOC1	isochorismatase domain containing 1	Cytoplasm	enzyme		Q16539		MAPK14	mitogen-activated protein kinase 14	Cytoplasm	kinase
Q96AB3-2	D	ISOC2	isochorismatase domain containing 2	Cytoplasm	enzyme		P49137		MAPKAPK2	mitogen-activated protein kinase-activated protein kinase 2	Nucleus	kinase
Q15811-10	D	ITSN1	intersectin 1	Cytoplasm	other		Q15691	D	MAPRE1	microtubule associated protein RP/EB family member 1	Cytoplasm	other
P23458		JAK1	Janus kinase 1	Cytoplasm	kinase		P56192	D	MARS	methionyl-tRNA synthetase	Cytoplasm	enzyme
P05412		JUN	Jun proto-oncogene, AP-1 transcription factor subunit	Nucleus	transcription regulator		B4DN45	D	MAT2A	methionine adenosyltransferase 2A	Cytoplasm	enzyme
P14923		JUP	junction plakoglobin	Plasma Membrane	other		Q9NZL9		MAT2B	methionine adenosyltransferase 2B	Cytoplasm	enzyme
Q9H9L4-4	D	KANSL2	KAT8 regulatory NSL complex subunit 2	Nucleus	other		A8MXP9	D	MATR3	matrin 3	Nucleus	other
Q15046-2	D	KARS	lysyl-tRNA synthetase	Cytoplasm	enzyme		G3V5L1		MAX	MYC associated factor X	Nucleus	transcription regulator
O75449-2	D	KATNA1	katanin catalytic subunit A1	Cytoplasm	enzyme		O95983	D	MBD3	methyl-CpG binding domain protein 3	Nucleus	other
Q9P0J7		KCMF1	potassium channel modulatory factor 1	Extracellular Space	enzyme		Q07820	D	MCL1	MCL1 apoptosis regulator, BCL2 family member	Cytoplasm	transporter
Q96CX2		KCTD12	potassium channel tetramerization domain containing 12	Plasma Membrane	ion channel		P49736	D	MCM2	minichromosome maintenance complex component 2	Nucleus	enzyme
Q7L273		KCTD9	potassium channel tetramerization domain containing 9	Other	other		P25205	D	MCM3	minichromosome maintenance complex component 3	Nucleus	enzyme
Q7LBC6-2	D	KDM3B	lysine demethylase 3B	Nucleus	enzyme		P33991	D	MCM4	minichromosome maintenance complex component 4	Nucleus	enzyme
Q07666-2	D	KHDRBS1	KH RNA binding domain containing, signal transduction associated 1	Nucleus	transcription regulator		P33992	D	MCM5	minichromosome maintenance complex component 5	Nucleus	enzyme
Q92945		KHSRP	KH-type splicing regulatory protein	Nucleus	enzyme		Q14566		MCM6	minichromosome maintenance complex component 6	Nucleus	enzyme
Q9ULH0-2	D	KIDINS220	kinase D interacting substrate 220	Nucleus	transcription regulator		P33993	D	MCM7	minichromosome maintenance complex component 7	Nucleus	enzyme
P52732		KIF11	kinesin family member 11	Nucleus	other		Q9BTE3	D	MCMBP	minichromosome maintenance complex binding protein	Nucleus	other
Q12756-2	D	KIF1A	kinesin family member 1A	Cytoplasm	other		F5H098	D	MDH1	malate dehydrogenase 1	Cytoplasm	enzyme
Q96EK5		KIF1BP	KIF1 binding protein	Cytoplasm	enzyme		P40926	D	MDH2	malate dehydrogenase 2	Cytoplasm	enzyme
Q14807-2	D	KIF22	kinesin family member 22	Nucleus	other		Q6P9B6		MEAK7	MTOR associated protein, eak-7 homolog	Cytoplasm	other
Q02241-2	D	KIF23	kinesin family member 23	Cytoplasm	other		P51608	D	MECP2	methyl-CpG binding protein 2	Nucleus	transcription regulator
O00139-1	D	KIF2A	kinesin family member 2A	Cytoplasm	other		Q7L2J0		MEPCE	methylphosphate capping enzyme	Other	enzyme
Q99661-2	D	KIF2C	kinesin family member 2C	Nucleus	other		B4DW84	D	MESD	mesoderm development LRP chaperone	Extracellular Space	other
O95239-2	D	KIF4A	kinesin family member 4A	Nucleus	other		F8VRR3	D	METAP2	methionyl aminopeptidase 2	Cytoplasm	peptidase
Q12840		KIF5A	kinesin family member 5A	Cytoplasm	transporter		Q9HCE5		METTL14	methyltransferase like 14	Nucleus	enzyme
P33176		KIF5B	kinesin family member 5B	Cytoplasm	other		B4DTN4		METTL3	methyltransferase like 3	Nucleus	enzyme
O60282		KIF5C	kinesin family member 5C	Cytoplasm	enzyme		O95140		MFN2	mitofusin 2	Cytoplasm	enzyme
Q9BW19		KIFC1	kinesin family member C1	Nucleus	enzyme		Q5TGZ0		MICOS10	mitochondrial contact site and cristae organizing system subunit 10	Cytoplasm	other
Q07866-10	D	KLC1	kinesin light chain 1	Cytoplasm	other		C9JZJ7		MID1	midline 1	Nucleus	other
Q9H0B6		KLC2	kinesin light chain 2	Cytoplasm	other		Q7L890	D	MIEF1	mitochondrial elongation factor 1	Cytoplasm	other
Q1ED39		KNOP1	lysine rich nucleolar protein 1	Other	other		Q5TAD1		MIER1	MIER1 transcriptional regulator	Nucleus	transcription regulator
P52292		KPNA2	karyopherin subunit alpha 2	Nucleus	transporter		P14174	D	MIF	macrophage migration inhibitory factor	Extracellular Space	cytokine
O60684		KPNA6	karyopherin subunit alpha 6	Nucleus	transporter		Q9H8M7	D	MINDY3	MINDY lysine 48 deubiquitinase 3	Nucleus	enzyme
Q14974		KPNB1	karyopherin subunit beta 1	Nucleus	transporter		Q9NXC5		MIOS	meiosis regulator for oocyte development	Cytoplasm	other
Q86UP2-2	D	KTN1	kinectin 1	Plasma Membrane	transmembrane receptor		Q9NYP9		MIS18A	MIS18 kinetochore protein A	Nucleus	other
P07942		LAMB1	laminin subunit beta 1	Extracellular Space	other		P46013	D	MKI67	marker of proliferation Ki-67	Nucleus	other
P28838-2	D	LAP3	leucine aminopeptidase 3	Cytoplasm	peptidase		F5H0Y3		MLF2	myeloid leukemia factor 2	Nucleus	other
Q6PKG0-3	D	LARP1	La ribonucleoprotein domain family member 1	Cytoplasm	translation regulator		Q8N4V1		MMGT1	membrane magnesium transporter 1	Cytoplasm	transporter
Q71RC2-2	D	LARP4	La ribonucleoprotein domain family member 4	Cytoplasm	other		P22033		MMUT	methylmalonyl-CoA mutase	Cytoplasm	enzyme
Q9P2J5		LARS	leucyl-tRNA synthetase	Cytoplasm	enzyme		H0YLJ3	D	MORF4L1	mortality factor 4 like 1	Nucleus	other
P00338-2	D	LDHA	lactate dehydrogenase A	Cytoplasm	enzyme		Q8NHP6		MOSPD2	motile sperm domain containing 2	Plasma Membrane	other
P07195		LDHB	lactate dehydrogenase B	Cytoplasm	enzyme		Q5JR04	D	MOV10	Mov10 RISC complex RNA helicase	Nucleus	enzyme
O95202		LETM1	leucine zipper and EF-hand containing transmembrane protein 1	Cytoplasm	transporter		P34949		MPI	mannose phosphate isomerase	Cytoplasm	enzyme
P18858		LIG1	DNA ligase 1	Nucleus	enzyme		H0Y2S9	D	MPRIP	myosin phosphatase Rho interacting protein	Cytoplasm	other
Q9NUP9		LIN7C	lin-7 homolog C, crumbs cell polarity complex component	Cytoplasm	other		F8W7U8	D	MRE11	MRE11 homolog, double strand break repair nuclease	Nucleus	enzyme
Q5TKA1-2	D	LIN9	lin-9 DREAM MuvB core complex component	Nucleus	other		Q9Y605		MRFAP1	Morf4 family associated protein 1	Nucleus	other
Q9BRT6		LLPH	LLP homolog, long-term synaptic facilitation factor	Extracellular Space	other		Q9BV20		MRI1	methylthioribose-1-phosphate isomerase 1	Cytoplasm	translation regulator
P49257		LMAN1	lectin, mannose binding 1	Cytoplasm	other		Q9NRX2		MRPL17	mitochondrial ribosomal protein L17	Cytoplasm	other
Q12907		LMAN2	lectin, mannose binding 2	Cytoplasm	transporter		Q9NYK5		MRPL39	mitochondrial ribosomal protein L39	Cytoplasm	other
P02545-2	D	LMNA	lamin A/C	Nucleus	other		Q9NQ50		MRPL40	mitochondrial ribosomal protein L40	Cytoplasm	other
P20700		LMNB1	lamin B1	Nucleus	other		Q9H9J2		MRPL44	mitochondrial ribosomal protein L44	Cytoplasm	enzyme
Q03252		LMNB2	lamin B2	Nucleus	other		Q9H2W6	D	MRPL46	mitochondrial ribosomal protein L46	Cytoplasm	other
P36776		LONP1	lon peptidase 1, mitochondrial	Cytoplasm	peptidase		G5E9W7		MRPS22	mitochondrial ribosomal protein S22	Cytoplasm	other
Q86WA8		LONP2	lon peptidase 2, peroxisomal	Cytoplasm	peptidase		Q9BYN8		MRPS26	mitochondrial ribosomal protein S26	Cytoplasm	other
Q5VUJ6-2	D	LRCH2	leucine rich repeats and calponin homology domain containing 2	Other	other		P82909	D	MRPS36	mitochondrial ribosomal protein S36	Cytoplasm	other
P42704		LRPPRC	leucine rich pentatricopeptide repeat containing	Cytoplasm	other		P82932		MRPS6	mitochondrial ribosomal protein S6	Cytoplasm	other
Q9BTT6-2	D	LRRC1	leucine rich repeat containing 1	Cytoplasm	other		P52701	D	MSH6	mutS homolog 6	Nucleus	enzyme
Q15345-3	D	LRRC41	leucine rich repeat containing 41	Cytoplasm	other		H0YHB7	D	MSI1	musashi RNA binding protein 1	Cytoplasm	other
Q8N1G4		LRRC47	leucine rich repeat containing 47	Other	other		P26038	D	MSN	moesin	Plasma Membrane	other
Q8N9N7		LRRC57	leucine rich repeat containing 57	Cytoplasm	other		P11586		MTHFD1	methylenetetrahydrofolate dehydrogenase, cyclohydrolase and formyltetrahydrofolate synthetase 1	Cytoplasm	enzyme
Q32MZ4-2	D	LRRFIP1	LRR binding FLII interacting protein 1	Cytoplasm	transcription regulator		Q6UB35		MTHFD1L	methylenetetrahydrofolate dehydrogenase (NADP+ dependent) 1 like	Cytoplasm	enzyme
Q9H089		LSG1	large 60S subunit nuclear export GTPase 1	Cytoplasm	enzyme		Q9H2K0		MTIF3	mitochondrial translational initiation factor 3	Cytoplasm	translation regulator
Q9Y4Z0		LSM4	LSM4 homolog, U6 small nuclear RNA and mRNA degradation associated	Nucleus	other		B1ANE3		MTR	5-methyltetrahydrofolate-homocysteine methyltransferase	Cytoplasm	enzyme
Q9UK45		LSM7	LSM7 homolog, U6 small nuclear RNA and mRNA degradation associated	Nucleus	other		P42285	D	MTREX	Mtr4 exosome RNA helicase	Nucleus	other
P09960-4	D	LTA4H	leukotriene A4 hydrolase	Cytoplasm	enzyme		Q13505	D	MTX1	metaxin 1	Cytoplasm	transporter
Q96GA3		LTV1	LTV1 ribosome biogenesis factor	Other	other		Q5HYI7	D	MTX3	metaxin 3	Other	other
Q9Y383		LUC7L2	LUC7 like 2, pre-mRNA splicing factor	Nucleus	other		Q96EY5	D	MVB12A	multivesicular body subunit 12A	Cytoplasm	other
O95232		LUC7L3	LUC7 like 3 pre-mRNA splicing factor	Nucleus	other		I3L1L3	D	MYBBP1A	MYB binding protein 1a	Nucleus	transcription regulator
O95372		LYPLA2	lysophospholipase 2	Cytoplasm	enzyme		H0YN19	D	MYEF2	myelin expression factor 2	Nucleus	transcription regulator
Q8WZA0		LZIC	leucine zipper and CTNNBIP1 domain containing	Other	other		P35579	D	MYH9	myosin heavy chain 9	Cytoplasm	enzyme
Q9UPN3-2	D	MACF1	microtubule-actin crosslinking factor 1	Cytoplasm	enzyme		O14950	D	MYL12B	myosin light chain 12B	Cytoplasm	other
Q9Y6D9		MAD1L1	mitotic arrest deficient 1 like 1	Nucleus	other		I3L204		MYO1C	myosin IC	Cytoplasm	enzyme
Q7L5Y9-2	D	MAEA	macrophage erythroblast attacher	Plasma Membrane	other		E7EW20	D	MYO6	myosin VI	Cytoplasm	other
Q9Y5V3-2	D	MAGED1	MAGE family member D1	Plasma Membrane	transcription regulator		Q08AG7		MZT1	mitotic spindle organizing protein 1	Cytoplasm	other
P55145		MANF	mesencephalic astrocyte derived neurotrophic factor	Extracellular Space	other		O75113	D	N4BP1	NEDD4 binding protein 1	Cytoplasm	other
P46821		MAP1B	microtubule associated protein 1B	Cytoplasm	other		Q9BXJ9	D	NAA15	N(alpha)-acetyltransferase 15, NatA auxiliary subunit	Nucleus	transcription regulator
Q9GZQ8		MAP1LC3B	microtubule associated protein 1 light chain 3 beta	Cytoplasm	other		A8MZB2		NAA20	N(alpha)-acetyltransferase 20, NatB catalytic subunit	Cytoplasm	enzyme
A6NCE7		MAP1LC3B2	microtubule associated protein 1 light chain 3 beta 2	Other	other		Q14CX7		NAA25	N(alpha)-acetyltransferase 25, NatB auxiliary subunit	Cytoplasm	other
Q66K74		MAP1S	microtubule associated protein 1S	Cytoplasm	enzyme		Q147X3		NAA30	N(alpha)-acetyltransferase 30, NatC catalytic subunit	Cytoplasm	enzyme
P46734-2	D	MAP2K3	mitogen-activated protein kinase kinase 3	Cytoplasm	kinase		Q5VZE6	D	NAA35	N(alpha)-acetyltransferase 35, NatC auxiliary subunit	Cytoplasm	other
Q9Y6R4-2	D	MAP3K4	mitogen-activated protein kinase kinase kinase 4	Cytoplasm	kinase		H0YHX9	D	NACA	nascent polypeptide associated complex subunit alpha	Cytoplasm	transcription regulator
O43318-2	D	MAP3K7	mitogen-activated protein kinase kinase kinase 7	Cytoplasm	kinase		A8MU28		NAE1	NEDD8 activating enzyme E1 subunit 1	Cytoplasm	enzyme
P27816-6	D	MAP4	microtubule associated protein 4	Cytoplasm	other		P43490		NAMPT	nicotinamide phosphoribosyltransferase	Extracellular Space	cytokine
Q16539-2	D	MAPK14	mitogen-activated protein kinase 14	Cytoplasm	kinase		H0YIV4	D	NAP1L1	nucleosome assembly protein 1 like 1	Nucleus	other
P27361-2	D	MAPK3	mitogen-activated protein kinase 3	Cytoplasm	kinase		Q99733	D	NAP1L4	nucleosome assembly protein 1 like 4	Cytoplasm	other
Q15691		MAPRE1	microtubule associated protein RP/EB family member 1	Cytoplasm	other		P54920	D	NAPA	NSF attachment protein alpha	Cytoplasm	transporter
Q9Y4F3-3	D	MARF1	meiosis regulator and mRNA stability factor 1	Cytoplasm	other		Q99747	D	NAPG	NSF attachment protein gamma	Cytoplasm	transporter
Q7KZI7-11	D	MARK2	microtubule affinity regulating kinase 2	Cytoplasm	kinase		B4DN60	D	NARS	asparaginyl-tRNA synthetase	Cytoplasm	enzyme
P56192		MARS	methionyl-tRNA synthetase	Cytoplasm	enzyme		F5H3J2	D	NASP	nuclear autoantigenic sperm protein	Nucleus	other
P31153		MAT2A	methionine adenosyltransferase 2A	Cytoplasm	enzyme		E7ESU4	D	NAT10	N-acetyltransferase 10	Nucleus	enzyme
P43243		MATR3	matrin 3	Nucleus	other		O60934	D	NBN	nibrin	Nucleus	other
O95983-2	D	MBD3	methyl-CpG binding domain protein 3	Nucleus	other		Q15003		NCAPH	non-SMC condensin I complex subunit H	Nucleus	other
Q8IVS2		MCAT	malonyl-CoA-acyl carrier protein transacylase	Cytoplasm	enzyme		H0YC55	D	NCAPH2	non-SMC condensin II complex subunit H2	Nucleus	other
Q07820		MCL1	MCL1 apoptosis regulator, BCL2 family member	Cytoplasm	transporter		Q53F19	D	NCBP3	nuclear cap binding subunit 3	Nucleus	other
P49736		MCM2	minichromosome maintenance complex component 2	Nucleus	enzyme		Q9Y2A7		NCKAP1	NCK associated protein 1	Plasma Membrane	other
P25205		MCM3	minichromosome maintenance complex component 3	Nucleus	enzyme		H7BY16	D	NCL	nucleolin	Nucleus	other
P33991		MCM4	minichromosome maintenance complex component 4	Nucleus	enzyme		Q969V3	D	NCLN	nicalin	Cytoplasm	peptidase
P33992		MCM5	minichromosome maintenance complex component 5	Nucleus	enzyme		Q9HCD5	D	NCOA5	nuclear receptor coactivator 5	Nucleus	other
Q14566		MCM6	minichromosome maintenance complex component 6	Nucleus	enzyme		G3XA81		NDC1	NDC1 transmembrane nucleoporin	Nucleus	other
P33993		MCM7	minichromosome maintenance complex component 7	Nucleus	enzyme		Q9BU61		NDUFAF3	NADH:ubiquinone oxidoreductase complex assembly factor 3	Nucleus	other
Q9ULC4-2	D	MCTS1	MCTS1 re-initiation and release factor	Cytoplasm	other		Q9P032		NDUFAF4	NADH:ubiquinone oxidoreductase complex assembly factor 4	Cytoplasm	other
P40925-3	D	MDH1	malate dehydrogenase 1	Cytoplasm	enzyme		P28331	D	NDUFS1	NADH:ubiquinone oxidoreductase core subunit S1	Cytoplasm	enzyme
P40926		MDH2	malate dehydrogenase 2	Cytoplasm	enzyme		B7Z9L2		NDUFS2	NADH:ubiquinone oxidoreductase core subunit S2	Cytoplasm	enzyme
Q16626		MEA1	male-enhanced antigen 1	Cytoplasm	other		O75251		NDUFS7	NADH:ubiquinone oxidoreductase core subunit S7	Cytoplasm	enzyme
P51608-2	D	MECP2	methyl-CpG binding protein 2	Nucleus	transcription regulator		E9PPW7	D	NDUFS8	NADH:ubiquinone oxidoreductase core subunit S8	Cytoplasm	enzyme
Q9BUE0		MED18	mediator complex subunit 18	Nucleus	other		F8WAG2		NEK7	NIMA related kinase 7	Nucleus	kinase
Q9H944		MED20	mediator complex subunit 20	Nucleus	transcription regulator		H0Y3X6	D	NELFA	negative elongation factor complex member A	Nucleus	other
O75448-2	D	MED24	mediator complex subunit 24	Nucleus	transcription regulator		P18615	D	NELFE	negative elongation factor complex member E	Nucleus	other
Q71SY5-2	D	MED25	mediator complex subunit 25	Nucleus	other		Q9UMX5	D	NENF	neudesin neurotrophic factor	Extracellular Space	growth factor
Q9NPJ6-2	D	MED4	mediator complex subunit 4	Nucleus	transcription regulator		Q00653		NFKB2	nuclear factor kappa B subunit 2	Nucleus	transcription regulator
P50579		METAP2	methionyl aminopeptidase 2	Cytoplasm	peptidase		E9PJG2		NFRKB	nuclear factor related to kappaB binding protein	Nucleus	transcription regulator
Q86W50		METTL16	methyltransferase like 16	Nucleus	enzyme		Q8NBF2		NHLRC2	NHL repeat containing 2	Cytoplasm	enzyme
P55081		MFAP1	microfibril associated protein 1	Extracellular Space	other		Q9GZT8		NIF3L1	NGG1 interacting factor 3 like 1	Cytoplasm	other
Q8IWI9-3	D	MGA	MAX dimerization protein MGA	Nucleus	transcription regulator		Q6KC79		NIPBL	NIPBL cohesin loading factor	Nucleus	transcription regulator
O60291-2	D	MGRN1	mahogunin ring finger 1	Cytoplasm	enzyme		H7C333		NIPSNAP2	nipsnap homolog 2	Plasma Membrane	other
Q5JRA6-2	D	MIA3	MIA SH3 domain ER export factor 3	Cytoplasm	transporter		Q9UFN0		NIPSNAP3A	nipsnap homolog 3A	Nucleus	other
Q5XKP0		MICOS13	mitochondrial contact site and cristae organizing system subunit 13	Cytoplasm	other		Q9NQR4		NIT2	nitrilase family member 2	Cytoplasm	enzyme
Q8N108-12	D	MIER1	MIER1 transcriptional regulator	Nucleus	transcription regulator		G3V1N1		NKRF	NFKB repressing factor	Nucleus	transcription regulator
P14174		MIF	macrophage migration inhibitory factor	Extracellular Space	cytokine		P30414		NKTR	natural killer cell triggering receptor	Plasma Membrane	enzyme
P46013-2	D	MKI67	marker of proliferation Ki-67	Nucleus	other		Q32Q12	D	NME1-NME2	NME1-NME2 readthrough	Cytoplasm	other
P58340		MLF1	myeloid leukemia factor 1	Nucleus	other		B1AN62		NMNAT1	nicotinamide nucleotide adenylyltransferase 1	Nucleus	enzyme
Q15773		MLF2	myeloid leukemia factor 2	Nucleus	other		Q5VUC7		NMT2	N-myristoyltransferase 2	Cytoplasm	enzyme
Q13724-2	D	MOGS	mannosyl-oligosaccharide glucosidase	Cytoplasm	enzyme		Q8NC60		NOA1	nitric oxide associated 1	Cytoplasm	other
Q7Z3U7-2	D	MON2	MON2 homolog, regulator of endosome-to-Golgi trafficking	Cytoplasm	other		Q9Y3T9		NOC2L	NOC2 like nucleolar associated transcriptional repressor	Nucleus	transcription regulator
Q14149		MORC3	MORC family CW-type zinc finger 3	Nucleus	other		Q15233	D	NONO	non-POU domain containing octamer binding	Nucleus	transcription regulator
Q9UBU8-2	D	MORF4L1	mortality factor 4 like 1	Nucleus	other		Q9NPE3	D	NOP10	NOP10 ribonucleoprotein	Nucleus	other
Q9HCE1-2	D	MOV10	Mov10 RISC complex RNA helicase	Nucleus	enzyme		P78316	D	NOP14	NOP14 nucleolar protein	Nucleus	other
O00566		MPHOSPH10	M-phase phosphoprotein 10	Nucleus	other		D6RGD3	D	NOP16	NOP16 nucleolar protein	Nucleus	other
Q00013-2	D	MPP1	membrane palmitoylated protein 1	Plasma Membrane	kinase		O00567	D	NOP56	NOP56 ribonucleoprotein	Nucleus	other
P25325		MPST	mercaptopyruvate sulfurtransferase	Cytoplasm	enzyme		Q9Y2X3	D	NOP58	NOP58 ribonucleoprotein	Nucleus	enzyme
P39210		MPV17	mitochondrial inner membrane protein MPV17	Cytoplasm	other		Q04721		NOTCH2	notch receptor 2	Plasma Membrane	transcription regulator
Q9Y605		MRFAP1	Morf4 family associated protein 1	Nucleus	other		E9PLK3		NPEPPS	aminopeptidase puromycin sensitive	Cytoplasm	peptidase
Q9HC36		MRM3	mitochondrial rRNA methyltransferase 3	Cytoplasm	enzyme		P06748	D	NPM1	nucleophosmin 1	Nucleus	transcription regulator
Q9Y3B7-3	D	MRPL11	mitochondrial ribosomal protein L11	Cytoplasm	other		Q96F24		NRBF2	nuclear receptor binding factor 2	Nucleus	transcription regulator
P52815		MRPL12	mitochondrial ribosomal protein L12	Cytoplasm	other		I3L0N3	D	NSF	N-ethylmaleimide sensitive factor, vesicle fusing ATPase	Cytoplasm	transporter
Q96A35		MRPL24	mitochondrial ribosomal protein L24	Cytoplasm	other		I3L1I3		NSMCE1	NSE1 homolog, SMC5-SMC6 complex component	Nucleus	transporter
Q9BRJ2		MRPL45	mitochondrial ribosomal protein L45	Cytoplasm	other		Q96MF7		NSMCE2	NSE2 (MMS21) homolog, SMC5-SMC6 complex SUMO ligase	Nucleus	enzyme
Q9H2W6		MRPL46	mitochondrial ribosomal protein L46	Cytoplasm	other		Q9NXX6		NSMCE4A	NSE4 homolog A, SMC5-SMC6 complex component	Nucleus	other
Q13405		MRPL49	mitochondrial ribosomal protein L49	Cytoplasm	enzyme		K7EMD8		NSRP1	nuclear speckle splicing regulatory protein 1	Nucleus	other
Q4U2R6		MRPL51	mitochondrial ribosomal protein L51	Cytoplasm	other		G3V1R4		NSUN2	NOP2/Sun RNA methyltransferase family member 2	Nucleus	enzyme
Q9Y399		MRPS2	mitochondrial ribosomal protein S2	Cytoplasm	other		P49902	D	NT5C2	5'-nucleotidase, cytosolic II	Cytoplasm	phosphatase
P82650		MRPS22	mitochondrial ribosomal protein S22	Cytoplasm	other		Q9H0P0	D	NT5C3A	5'-nucleotidase, cytosolic IIIA	Cytoplasm	phosphatase
P82673-2	D	MRPS35	mitochondrial ribosomal protein S35	Cytoplasm	other		C9J758		NT5C3B	5'-nucleotidase, cytosolic IIIB	Cytoplasm	phosphatase
P82932		MRPS6	mitochondrial ribosomal protein S6	Cytoplasm	other		H3BM74		NUB1	negative regulator of ubiquitin like proteins 1	Nucleus	other
P82933		MRPS9	mitochondrial ribosomal protein S9	Cytoplasm	other		J3KQU0		NUCB2	nucleobindin 2	Nucleus	other
Q969V6		MRTFA	myocardin related transcription factor A	Nucleus	transcription regulator		Q9H1E3	D	NUCKS1	nuclear casein kinase and cyclin dependent kinase substrate 1	Nucleus	kinase
Q9ULH7	D	MRTFB	myocardin related transcription factor B	Nucleus	transcription regulator		Q9Y266	D	NUDC	nuclear distribution C, dynein complex regulator	Cytoplasm	other
Q9UKD2		MRTO4	MRT4 homolog, ribosome maturation factor	Cytoplasm	other		Q8IVD9	D	NUDCD3	NudC domain containing 3	Cytoplasm	other
P20585		MSH3	mutS homolog 3	Nucleus	enzyme		A8MXV4		NUDT19	nudix hydrolase 19	Cytoplasm	enzyme
O43347		MSI1	musashi RNA binding protein 1	Cytoplasm	other		H3BV41		NUDT21	nudix hydrolase 21	Nucleus	other
P26038		MSN	moesin	Plasma Membrane	other		O95989		NUDT3	nudix hydrolase 3	Cytoplasm	phosphatase
Q13330-3	D	MTA1	metastasis associated 1	Nucleus	transcription regulator		Q9UKK9		NUDT5	nudix hydrolase 5	Cytoplasm	phosphatase
O94776		MTA2	metastasis associated 1 family member 2	Nucleus	transcription regulator		Q14980	D	NUMA1	nuclear mitotic apparatus protein 1	Nucleus	other
Q13126		MTAP	methylthioadenosine phosphorylase	Nucleus	enzyme		B4DZ67	D	NUP107	nucleoporin 107	Nucleus	other
Q9NZJ7-2	D	MTCH1	mitochondrial carrier 1	Cytoplasm	other		Q8WUM0	D	NUP133	nucleoporin 133	Nucleus	other
Q86UE4		MTDH	metadherin	Cytoplasm	transcription regulator		P49790	D	NUP153	nucleoporin 153	Nucleus	other
Q15390-2	D	MTFR1	mitochondrial fission regulator 1	Cytoplasm	other		E9PF10	D	NUP155	nucleoporin 155	Nucleus	transporter
Q9BT17		MTG1	mitochondrial ribosome associated GTPase 1	Cytoplasm	enzyme		Q8TEM1		NUP210	nucleoporin 210	Nucleus	transporter
P11586		MTHFD1	methylenetetrahydrofolate dehydrogenase, cyclohydrolase and formyltetrahydrofolate synthetase 1	Cytoplasm	enzyme		P35658		NUP214	nucleoporin 214	Nucleus	transporter
Q6UB35		MTHFD1L	methylenetetrahydrofolate dehydrogenase (NADP+ dependent) 1 like	Cytoplasm	enzyme		B1AHA5		NUP50	nucleoporin 50	Nucleus	transporter
P49914-2	D	MTHFS	methenyltetrahydrofolate synthetase	Cytoplasm	enzyme		Q5JRG1	D	NUP58	nucleoporin 58	Nucleus	other
Q8NCE2-2	D	MTMR14	myotubularin related protein 14	Cytoplasm	phosphatase		J3QLV0		NUP85	nucleoporin 85	Cytoplasm	other
P42345		MTOR	mechanistic target of rapamycin kinase	Nucleus	kinase		H3BVG0	D	NUP93	nucleoporin 93	Nucleus	other
Q99707		MTR	5-methyltetrahydrofolate-homocysteine methyltransferase	Cytoplasm	enzyme		E7ERR5		NUSAP1	nucleolar and spindle associated protein 1	Nucleus	other
P42285		MTREX	Mtr4 exosome RNA helicase	Nucleus	other		O15381		NVL	nuclear VCP-like	Nucleus	other
Q13505-2	D	MTX1	metaxin 1	Cytoplasm	transporter		Q9UBU9	D	NXF1	nuclear RNA export factor 1	Nucleus	other
Q9BQG0-2	D	MYBBP1A	MYB binding protein 1a	Nucleus	transcription regulator		Q01968	D	OCRL	OCRL inositol polyphosphate-5-phosphatase	Cytoplasm	phosphatase
Q9P2K5-2	D	MYEF2	myelin expression factor 2	Nucleus	transcription regulator		O60502	D	OGA	O-GlcNAcase	Cytoplasm	enzyme
P35580-2	D	MYH10	myosin heavy chain 10	Cytoplasm	enzyme		E9PFG7		OGDH	oxoglutarate dehydrogenase	Cytoplasm	enzyme
P13535		MYH8	myosin heavy chain 8	Cytoplasm	enzyme		H3BR02		OGFOD1	2-oxoglutarate and iron dependent oxygenase domain containing 1	Cytoplasm	enzyme
P35579		MYH9	myosin heavy chain 9	Cytoplasm	enzyme		J3KQ32	D	OLA1	Obg like ATPase 1	Cytoplasm	enzyme
P19105		MYL12A	myosin light chain 12A	Cytoplasm	other		Q96CV9	D	OPTN	optineurin	Cytoplasm	other
O14950		MYL12B	myosin light chain 12B	Cytoplasm	other		Q9NPF4	D	OSGEP	O-sialoglycoprotein endopeptidase	Nucleus	peptidase
P60660-2	D	MYL6	myosin light chain 6	Cytoplasm	enzyme		G5E9D7		OTUD5	OTU deubiquitinase 5	Cytoplasm	enzyme
Q32MK0-4	D	MYLK3	myosin light chain kinase 3	Cytoplasm	kinase		H0Y8S4		OTULIN	OTU deubiquitinase with linear linkage specificity	Cytoplasm	peptidase
Q9UM54-1	D	MYO6	myosin VI	Cytoplasm	other		Q9UQ80	D	PA2G4	proliferation-associated 2G4	Nucleus	transcription regulator
O75113		N4BP1	NEDD4 binding protein 1	Cytoplasm	other		E7ERJ7	D	PABPC1	poly(A) binding protein cytoplasmic 1	Cytoplasm	translation regulator
Q9BXJ9	D	NAA15	N(alpha)-acetyltransferase 15, NatA auxiliary subunit	Nucleus	transcription regulator		Q13310		PABPC4	poly(A) binding protein cytoplasmic 4	Cytoplasm	translation regulator
Q6N069-2	D	NAA16	N(alpha)-acetyltransferase 16, NatA auxiliary subunit	Nucleus	enzyme		Q86U42		PABPN1	poly(A) binding protein nuclear 1	Nucleus	enzyme
E9PAV3-2	D	NACA	nascent polypeptide associated complex subunit alpha	Cytoplasm	transcription regulator		Q6VY07		PACS1	phosphofurin acidic cluster sorting protein 1	Cytoplasm	other
P55209-2	D	NAP1L1	nucleosome assembly protein 1 like 1	Nucleus	other		F8VW41		PACS2	phosphofurin acidic cluster sorting protein 2	Cytoplasm	other
Q99733-2	D	NAP1L4	nucleosome assembly protein 1 like 4	Cytoplasm	other		Q9UNF0	D	PACSIN2	protein kinase C and casein kinase substrate in neurons 2	Cytoplasm	transporter
P54920		NAPA	NSF attachment protein alpha	Cytoplasm	transporter		B4DGJ5	D	PAF1	PAF1 homolog, Paf1/RNA polymerase II complex component	Nucleus	other
O43776		NARS	asparaginyl-tRNA synthetase	Cytoplasm	enzyme		Q9NWQ8		PAG1	phosphoprotein membrane anchor with glycosphingolipid microdomains 1	Plasma Membrane	other
P49321-2	D	NASP	nuclear autoantigenic sperm protein	Nucleus	other		P22234	D	PAICS	phosphoribosylaminoimidazole carboxylase and phosphoribosylaminoimidazolesuccinocarboxamide synthase	Cytoplasm	enzyme
Q9H0A0		NAT10	N-acetyltransferase 10	Nucleus	enzyme		A6NKV8		PAIP1	poly(A) binding protein interacting protein 1	Cytoplasm	translation regulator
Q8WUY8		NAT14	N-acetyltransferase 14 (putative)	Extracellular Space	other		Q9BPZ3		PAIP2	poly(A) binding protein interacting protein 2	Cytoplasm	translation regulator
Q15021		NCAPD2	non-SMC condensin I complex subunit D2	Nucleus	other		Q13177	D	PAK2	p21 (RAC1) activated kinase 2	Cytoplasm	kinase
P42695		NCAPD3	non-SMC condensin II complex subunit D3	Nucleus	other		O75914		PAK3	p21 (RAC1) activated kinase 3	Cytoplasm	kinase
Q15003		NCAPH	non-SMC condensin I complex subunit H	Nucleus	other		O96013	D	PAK4	p21 (RAC1) activated kinase 4	Cytoplasm	kinase
Q09161		NCBP1	nuclear cap binding protein subunit 1	Nucleus	other		Q9NVE7		PANK4	pantothenate kinase 4	Cytoplasm	kinase
Q9UBB6-2	D	NCDN	neurochondrin	Cytoplasm	other		O43252		PAPSS1	3'-phosphoadenosine 5'-phosphosulfate synthase 1	Cytoplasm	enzyme
Q9Y2A7-2	D	NCKAP1	NCK associated protein 1	Plasma Membrane	other		K7ELW0	D	PARK7	Parkinsonism associated deglycase	Nucleus	enzyme
Q9NZQ3-2	D	NCKIPSD	NCK interacting protein with SH3 domain	Other	other		P09874	D	PARP1	poly(ADP-ribose) polymerase 1	Nucleus	enzyme
P19338		NCL	nucleolin	Nucleus	other		Q7L3T8		PARS2	prolyl-tRNA synthetase 2, mitochondrial	Cytoplasm	enzyme
Q9HCD5		NCOA5	nuclear receptor coactivator 5	Nucleus	other		Q86TB9		PATL1	PAT1 homolog 1, processing body mRNA decay factor	Cytoplasm	translation regulator
Q9BTX1-2	D	NDC1	NDC1 transmembrane nucleoporin	Nucleus	other		Q86U86		PBRM1	polybromo 1	Nucleus	other
Q92597-2	D	NDRG1	N-myc downstream regulated 1	Nucleus	kinase		H0YLF5	D	PBX1	PBX homeobox 1	Nucleus	transcription regulator
O95299		NDUFA10	NADH:ubiquinone oxidoreductase subunit A10	Cytoplasm	transporter		P40425	D	PBX2	PBX homeobox 2	Nucleus	transcription regulator
Q9UI09		NDUFA12	NADH:ubiquinone oxidoreductase subunit A12	Cytoplasm	enzyme		E9PB27		PBX3	PBX homeobox 3	Nucleus	transcription regulator
Q16795		NDUFA9	NADH:ubiquinone oxidoreductase subunit A9	Cytoplasm	enzyme		P11498	D	PC	pyruvate carboxylase	Cytoplasm	enzyme
O14561		NDUFAB1	NADH:ubiquinone oxidoreductase subunit AB1	Cytoplasm	enzyme		F8VZX2	D	PCBP2	poly(rC) binding protein 2	Nucleus	other
O96000		NDUFB10	NADH:ubiquinone oxidoreductase subunit B10	Cytoplasm	enzyme		Q15154		PCM1	pericentriolar material 1	Cytoplasm	other
O95169		NDUFB8	NADH:ubiquinone oxidoreductase subunit B8	Cytoplasm	enzyme		H7BY58	D	PCMT1	protein-L-isoaspartate (D-aspartate) O-methyltransferase	Cytoplasm	enzyme
P28331-2	D	NDUFS1	NADH:ubiquinone oxidoreductase core subunit S1	Cytoplasm	enzyme		P12004	D	PCNA	proliferating cell nuclear antigen	Nucleus	enzyme
O00217		NDUFS8	NADH:ubiquinone oxidoreductase core subunit S8	Cytoplasm	enzyme		O95613		PCNT	pericentrin	Cytoplasm	other
Q92692		NECTIN2	nectin cell adhesion molecule 2	Plasma Membrane	transmembrane receptor		C9J2E1		PCYT1A	phosphate cytidylyltransferase 1, choline, alpha	Cytoplasm	enzyme
Q8TD19		NEK9	NIMA related kinase 9	Nucleus	kinase		Q13442		PDAP1	PDGFA associated protein 1	Cytoplasm	other
Q9H3P2		NELFA	negative elongation factor complex member A	Nucleus	other		C9JND6	D	PDCD10	programmed cell death 10	Cytoplasm	other
P18615		NELFE	negative elongation factor complex member E	Nucleus	other		B5ME91	D	PDCD4	programmed cell death 4	Nucleus	other
Q6P4R8-2	D	NFRKB	nuclear factor related to kappaB binding protein	Nucleus	transcription regulator		O14737	D	PDCD5	programmed cell death 5	Nucleus	other
Q9UMS0-3	D	NFU1	NFU1 iron-sulfur cluster scaffold	Cytoplasm	other		O75340	D	PDCD6	programmed cell death 6	Cytoplasm	other
P23511-2	D	NFYA	nuclear transcription factor Y subunit alpha	Nucleus	transcription regulator		Q8WUM4	D	PDCD6IP	programmed cell death 6 interacting protein	Cytoplasm	other
Q8NBF2		NHLRC2	NHL repeat containing 2	Cytoplasm	enzyme		Q13371		PDCL	phosducin like	Cytoplasm	enzyme
O75323-2	D	NIPSNAP2	nipsnap homolog 2	Plasma Membrane	other		Q9H2J4		PDCL3	phosducin like 3	Cytoplasm	other
Q8N5F7		NKAP	NFKB activating protein	Nucleus	transcription regulator		P08559	D	PDHA1	pyruvate dehydrogenase E1 alpha 1 subunit	Cytoplasm	enzyme
O15226-2	D	NKRF	NFKB repressing factor	Nucleus	transcription regulator		P11177	D	PDHB	pyruvate dehydrogenase E1 beta subunit	Cytoplasm	enzyme
Q8NFZ4		NLGN2	neuroligin 2	Plasma Membrane	enzyme		P13667	D	PDIA4	protein disulfide isomerase family A member 4	Cytoplasm	enzyme
Q96D46		NMD3	NMD3 ribosome export adaptor	Nucleus	other		Q96HC4		PDLIM5	PDZ and LIM domain 5	Cytoplasm	other
P22392-2		NME2	NME/NM23 nucleoside diphosphate kinase 2	Nucleus	kinase		H3BUH3		PDPR	pyruvate dehydrogenase phosphatase regulatory subunit	Cytoplasm	enzyme
P30419-2	D	NMT1	N-myristoyltransferase 1	Cytoplasm	enzyme		Q9NTI5	D	PDS5B	PDS5 cohesin associated factor B	Nucleus	other
Q9ULX3		NOB1	NIN1 (RPN12) binding protein 1 homolog	Nucleus	enzyme		Q6P996	D	PDXDC1	pyridoxal dependent decarboxylase domain containing 1	Cytoplasm	other
Q9H6R4-3	D	NOL6	nucleolar protein 6	Nucleus	other		Q9UBV8	D	PEF1	penta-EF-hand domain containing 1	Cytoplasm	other
Q14978-2	D	NOLC1	nucleolar and coiled-body phosphoprotein 1	Nucleus	transcription regulator		Q9BRX2	D	PELO	pelota mRNA surveillance and ribosome rescue factor	Nucleus	other
Q5JPE7	D	NOMO1 (includes others)	NODAL modulator 1	Plasma Membrane	other		B3KXD6	D	PES1	pescadillo ribosomal biogenesis factor 1	Nucleus	other
Q15233-2	D	NONO	non-POU domain containing octamer binding	Nucleus	transcription regulator		P40855		PEX19	peroxisomal biogenesis factor 19	Cytoplasm	other
P78316-2	D	NOP14	NOP14 nucleolar protein	Nucleus	other		J3KT98		PFAS	phosphoribosylformylglycinamidine synthase	Cytoplasm	enzyme
Q9Y3C1-2	D	NOP16	NOP16 nucleolar protein	Nucleus	other		Q9UHV9	D	PFDN2	prefoldin subunit 2	Cytoplasm	other
P46087-2	D	NOP2	NOP2 nucleolar protein	Nucleus	other		H3BPF6		PFDN5	prefoldin subunit 5	Nucleus	transcription regulator
O00567		NOP56	NOP56 ribonucleoprotein	Nucleus	other		O60825	D	PFKFB2	6-phosphofructo-2-kinase/fructose-2,6-biphosphatase 2	Cytoplasm	kinase
Q9Y2X3		NOP58	NOP58 ribonucleoprotein	Nucleus	enzyme		P17858		PFKL	phosphofructokinase, liver type	Cytoplasm	kinase
Q9Y314		NOSIP	nitric oxide synthase interacting protein	Cytoplasm	other		P07737	D	PFN1	profilin 1	Cytoplasm	other
P46531		NOTCH1	notch receptor 1	Plasma Membrane	transcription regulator		P18669	D	PGAM1	phosphoglycerate mutase 1	Cytoplasm	phosphatase
Q04721		NOTCH2	notch receptor 2	Plasma Membrane	transcription regulator		P36871	D	PGM1	phosphoglucomutase 1	Cytoplasm	enzyme
P55786		NPEPPS	aminopeptidase puromycin sensitive	Cytoplasm	peptidase		Q96G03	D	PGM2	phosphoglucomutase 2	Cytoplasm	enzyme
P06748-2	D	NPM1	nucleophosmin 1	Nucleus	transcription regulator		H3BV17		PGP	phosphoglycolate phosphatase	Cytoplasm	enzyme
Q96F24-2	D	NRBF2	nuclear receptor binding factor 2	Nucleus	transcription regulator		O15173	D	PGRMC2	progesterone receptor membrane component 2	Nucleus	other
O43847-2	D	NRDC	nardilysin convertase	Cytoplasm	peptidase		J3KPX7	D	PHB2	prohibitin 2	Cytoplasm	transcription regulator
P46459		NSF	N-ethylmaleimide sensitive factor, vesicle fusing ATPase	Cytoplasm	transporter		Q8WUB8		PHF10	PHD finger protein 10	Nucleus	other
Q9UNZ2-4	D	NSFL1C	NSFL1 cofactor	Cytoplasm	other		O94880	D	PHF14	PHD finger protein 14	Nucleus	other
Q08J23-2	D	NSUN2	NOP2/Sun RNA methyltransferase family member 2	Nucleus	enzyme		H0Y8L0		PHF3	PHD finger protein 3	Nucleus	other
Q02818		NUCB1	nucleobindin 1	Cytoplasm	other		E9PC97	D	PHF6	PHD finger protein 6	Nucleus	transcription regulator
Q9Y266		NUDC	nuclear distribution C, dynein complex regulator	Cytoplasm	other		O43175	D	PHGDH	phosphoglycerate dehydrogenase	Cytoplasm	enzyme
Q96RS6-2	D	NUDCD1	NudC domain containing 1	Nucleus	other		Q8WWQ0		PHIP	pleckstrin homology domain interacting protein	Nucleus	other
Q8IVD9		NUDCD3	NudC domain containing 3	Cytoplasm	other		E9PLJ8		PICALM	phosphatidylinositol binding clathrin assembly protein	Cytoplasm	other
Q14980-2	D	NUMA1	nuclear mitotic apparatus protein 1	Nucleus	other		Q9Y237	D	PIN4	peptidylprolyl cis/trans isomerase, NIMA-interacting 4	Nucleus	enzyme
P49757-2	D	NUMB	NUMB endocytic adaptor protein	Plasma Membrane	other		H0YIJ6		PIP4K2C	phosphatidylinositol-5-phosphate 4-kinase type 2 gamma	Cytoplasm	kinase
P57740		NUP107	nucleoporin 107	Nucleus	other		A6PW57	D	PIP5K1A	phosphatidylinositol-4-phosphate 5-kinase type 1 alpha	Cytoplasm	kinase
Q8WUM0		NUP133	nucleoporin 133	Nucleus	other		O00625		PIR	pirin	Nucleus	transcription regulator
P49790		NUP153	nucleoporin 153	Nucleus	other		Q9GZP4	D	PITHD1	PITH domain containing 1	Nucleus	other
O75694-2	D	NUP155	nucleoporin 155	Nucleus	transporter		B7Z7Q0	D	PITPNB	phosphatidylinositol transfer protein beta	Cytoplasm	transporter
Q92621		NUP205	nucleoporin 205	Nucleus	other		E7ES23		PITRM1	pitrilysin metallopeptidase 1	Cytoplasm	peptidase
Q8TEM1		NUP210	nucleoporin 210	Nucleus	transporter		H3BTN5	D	PKM	pyruvate kinase M1/2	Cytoplasm	kinase
Q7Z3B4-2	D	NUP54	nucleoporin 54	Nucleus	other		Q16513		PKN2	protein kinase N2	Cytoplasm	kinase
Q9BVL2-2	D	NUP58	nucleoporin 58	Nucleus	other		Q9Y263		PLAA	phospholipase A2 activating protein	Cytoplasm	other
P37198		NUP62	nucleoporin 62	Nucleus	transporter		G5E960		PLCB3	phospholipase C beta 3	Cytoplasm	enzyme
Q9BW27		NUP85	nucleoporin 85	Cytoplasm	other		Q15149	D	PLEC	plectin	Cytoplasm	other
Q8N1F7-2	D	NUP93	nucleoporin 93	Nucleus	other		Q99541		PLIN2	perilipin 2	Plasma Membrane	other
P52948-2	D	NUP98	nucleoporin 98	Nucleus	transporter		O60664	D	PLIN3	perilipin 3	Cytoplasm	other
P61970		NUTF2	nuclear transport factor 2	Nucleus	transporter		C9JAM8		PLS1	plastin 1	Plasma Membrane	other
Q9UBU9		NXF1	nuclear RNA export factor 1	Nucleus	other		B4DGB4	D	PLS3	plastin 3	Cytoplasm	other
P04181-2	D	OAT	ornithine aminotransferase	Cytoplasm	enzyme		H3BT29		PML	promyelocytic leukemia	Nucleus	transcription regulator
Q9NX40-2	D	OCIAD1	OCIA domain containing 1	Cytoplasm	other		H3BRM0	D	PMM2	phosphomannomutase 2	Cytoplasm	enzyme
O60502-2	D	OGA	O-GlcNAcase	Cytoplasm	enzyme		Q10713	D	PMPCA	peptidase, mitochondrial processing alpha subunit	Cytoplasm	peptidase
Q9NTK5-2	D	OLA1	Obg like ATPase 1	Cytoplasm	enzyme		Q86V59		PNMA8A	PNMA family member 8A	Other	other
O43929-2	D	ORC4	origin recognition complex subunit 4	Nucleus	other		Q9H307	D	PNN	pinin, desmosome associated protein	Plasma Membrane	other
P22059		OSBP	oxysterol binding protein	Cytoplasm	transporter		P00491	D	PNP	purine nucleoside phosphorylase	Nucleus	enzyme
Q969R2		OSBP2	oxysterol binding protein 2	Cytoplasm	other		Q9H488		POFUT1	protein O-fucosyltransferase 1	Cytoplasm	enzyme
Q9BXB4		OSBPL11	oxysterol binding protein like 11	Cytoplasm	other		E5RIJ0	D	POLB	DNA polymerase beta	Nucleus	enzyme
Q9BZF1-2	D	OSBPL8	oxysterol binding protein like 8	Plasma Membrane	transporter		Q9NRF9	D	POLE3	DNA polymerase epsilon 3, accessory subunit	Nucleus	enzyme
Q96SU4-2	D	OSBPL9	oxysterol binding protein like 9	Cytoplasm	other		O95602	D	POLR1A	RNA polymerase I subunit A	Nucleus	enzyme
P07237		P4HB	prolyl 4-hydroxylase subunit beta	Cytoplasm	enzyme		P24928	D	POLR2A	RNA polymerase II subunit A	Nucleus	enzyme
Q9UQ80		PA2G4	proliferation-associated 2G4	Nucleus	transcription regulator		C9JZW8		POLR2B	RNA polymerase II subunit B	Nucleus	enzyme
P11940		PABPC1	poly(A) binding protein cytoplasmic 1	Cytoplasm	translation regulator		E9PHV4		POLR2D	RNA polymerase II subunit D	Nucleus	enzyme
Q13310-2	D	PABPC4	poly(A) binding protein cytoplasmic 4	Cytoplasm	translation regulator		P62487		POLR2G	RNA polymerase II subunit G	Nucleus	enzyme
Q9UNF0-2	D	PACSIN2	protein kinase C and casein kinase substrate in neurons 2	Cytoplasm	transporter		C9JLU1		POLR2H	RNA polymerase II subunit H	Nucleus	enzyme
Q15102		PAFAH1B3	platelet activating factor acetylhydrolase 1b catalytic subunit 3	Cytoplasm	enzyme		P16435	D	POR	cytochrome p450 oxidoreductase	Cytoplasm	enzyme
Q13177		PAK2	p21 (RAC1) activated kinase 2	Cytoplasm	kinase		D6RAD3	D	PPA2	pyrophosphatase (inorganic) 2	Cytoplasm	enzyme
Q99497		PARK7	Parkinsonism associated deglycase	Nucleus	enzyme		Q13136		PPFIA1	PTPRF interacting protein alpha 1	Plasma Membrane	phosphatase
P09874		PARP1	poly(ADP-ribose) polymerase 1	Nucleus	enzyme		F5GZP6	D	PPFIBP1	PPFIA binding protein 1	Plasma Membrane	other
Q86TB9-2	D	PATL1	PAT1 homolog 1, processing body mRNA decay factor	Cytoplasm	translation regulator		F8W0Q9		PPHLN1	periphilin 1	Nucleus	other
Q9BVG4		PBDC1	polysaccharide biosynthesis domain containing 1	Other	other		Q567Q0	D	PPIA	peptidylprolyl isomerase A	Cytoplasm	enzyme
P40424-2	D	PBX1	PBX homeobox 1	Nucleus	transcription regulator		P23284	D	PPIB	peptidylprolyl isomerase B	Cytoplasm	enzyme
P40425		PBX2	PBX homeobox 2	Nucleus	transcription regulator		Q08752		PPID	peptidylprolyl isomerase D	Cytoplasm	enzyme
Q15365		PCBP1	poly(rC) binding protein 1	Nucleus	translation regulator		E9PKY5		PPIE	peptidylprolyl isomerase E	Nucleus	enzyme
Q15366-2	D	PCBP2	poly(rC) binding protein 2	Nucleus	other		C9JN15	D	PPIG	peptidylprolyl isomerase G	Nucleus	enzyme
Q5JVF3-2	D	PCID2	PCI domain containing 2	Nucleus	transcription regulator		O43447		PPIH	peptidylprolyl isomerase H	Nucleus	enzyme
Q15154-2	D	PCM1	pericentriolar material 1	Cytoplasm	other		Q9Y3C6	D	PPIL1	peptidylprolyl isomerase like 1	Plasma Membrane	enzyme
P22061-2	D	PCMT1	protein-L-isoaspartate (D-aspartate) O-methyltransferase	Cytoplasm	enzyme		Q8WUA2		PPIL4	peptidylprolyl isomerase like 4	Nucleus	enzyme
P12004		PCNA	proliferating cell nuclear antigen	Nucleus	enzyme		J3KNM0		PPM1A	protein phosphatase, Mg2+/Mn2+ dependent 1A	Cytoplasm	phosphatase
O95613-2	D	PCNT	pericentrin	Cytoplasm	other		O15355	D	PPM1G	protein phosphatase, Mg2+/Mn2+ dependent 1G	Nucleus	phosphatase
Q9UHG3		PCYOX1	prenylcysteine oxidase 1	Cytoplasm	enzyme		J3QT22	D	PPME1	protein phosphatase methylesterase 1	Nucleus	enzyme
P49585		PCYT1A	phosphate cytidylyltransferase 1, choline, alpha	Cytoplasm	enzyme		C9JP48		PPP1CB	protein phosphatase 1 catalytic subunit beta	Cytoplasm	phosphatase
Q9BUL8		PDCD10	programmed cell death 10	Cytoplasm	other		Q96QC0	D	PPP1R10	protein phosphatase 1 regulatory subunit 10	Nucleus	other
Q53EL6-2	D	PDCD4	programmed cell death 4	Nucleus	other		K7EJB8		PPP1R14A	protein phosphatase 1 regulatory inhibitor subunit 14A	Cytoplasm	phosphatase
O14737		PDCD5	programmed cell death 5	Nucleus	other		Q6NXS1		PPP1R2B	PPP1R2 family member B	Other	other
O75340-2	D	PDCD6	programmed cell death 6	Cytoplasm	other		Q12972		PPP1R8	protein phosphatase 1 regulatory subunit 8	Nucleus	phosphatase
Q8WUM4-2	D	PDCD6IP	programmed cell death 6 interacting protein	Cytoplasm	other		P67775	D	PPP2CA	protein phosphatase 2 catalytic subunit alpha	Cytoplasm	phosphatase
Q6L8Q7-2	D	PDE12	phosphodiesterase 12	Cytoplasm	enzyme		E9PH38	D	PPP2R1A	protein phosphatase 2 scaffold subunit Aalpha	Cytoplasm	phosphatase
P08559-2	D	PDHA1	pyruvate dehydrogenase E1 alpha 1 subunit	Cytoplasm	enzyme		Q14738		PPP2R5D	protein phosphatase 2 regulatory subunit B'delta	Nucleus	phosphatase
P11177-2	D	PDHB	pyruvate dehydrogenase E1 beta subunit	Cytoplasm	enzyme		A8W6Z8	D	PPP3CA	protein phosphatase 3 catalytic subunit alpha	Cytoplasm	phosphatase
P30101		PDIA3	protein disulfide isomerase family A member 3	Cytoplasm	peptidase		I3L4X0		PPP4C	protein phosphatase 4 catalytic subunit	Cytoplasm	phosphatase
P13667		PDIA4	protein disulfide isomerase family A member 4	Cytoplasm	enzyme		Q9NY27	D	PPP4R2	protein phosphatase 4 regulatory subunit 2	Cytoplasm	other
O00151		PDLIM1	PDZ and LIM domain 1	Cytoplasm	transcription regulator		G3V5Z3	D	PPP4R3A	protein phosphatase 4 regulatory subunit 3A	Plasma Membrane	other
Q96HC4-2	D	PDLIM5	PDZ and LIM domain 5	Cytoplasm	other		A8MU39	D	PPP5C	protein phosphatase 5 catalytic subunit	Nucleus	phosphatase
Q9NTI5-2	D	PDS5B	PDS5 cohesin associated factor B	Nucleus	other		Q9UPN7		PPP6R1	protein phosphatase 6 regulatory subunit 1	Cytoplasm	other
O00764-3	D	PDXK	pyridoxal kinase	Cytoplasm	kinase		H9KV59	D	PRC1	protein regulator of cytokinesis 1	Nucleus	other
Q15121		PEA15	proliferation and apoptosis adaptor protein 15	Cytoplasm	transporter		Q06830	D	PRDX1	peroxiredoxin 1	Cytoplasm	enzyme
P30086		PEBP1	phosphatidylethanolamine binding protein 1	Cytoplasm	other		P30044		PRDX5	peroxiredoxin 5	Cytoplasm	enzyme
Q9UBV8		PEF1	penta-EF-hand domain containing 1	Cytoplasm	other		P30041	D	PRDX6	peroxiredoxin 6	Cytoplasm	enzyme
Q9BRX2		PELO	pelota mRNA surveillance and ribosome rescue factor	Nucleus	other		P48147	D	PREP	prolyl endopeptidase	Cytoplasm	peptidase
O75381-2	D	PEX14	peroxisomal biogenesis factor 14	Cytoplasm	transcription regulator		K7ER48		PRKAR1A	protein kinase cAMP-dependent type I regulatory subunit alpha	Cytoplasm	kinase
P40855-5	D	PEX19	peroxisomal biogenesis factor 19	Cytoplasm	other		P13861	D	PRKAR2A	protein kinase cAMP-dependent type II regulatory subunit alpha	Cytoplasm	kinase
Q9UHV9		PFDN2	prefoldin subunit 2	Cytoplasm	other		J3KRN5	D	PRKCA	protein kinase C alpha	Cytoplasm	kinase
Q99471-3	D	PFDN5	prefoldin subunit 5	Nucleus	transcription regulator		P14314	D	PRKCSH	protein kinase C substrate 80K-H	Cytoplasm	enzyme
P08237-2	D	PFKM	phosphofructokinase, muscle	Cytoplasm	kinase		P78527	D	PRKDC	protein kinase, DNA-activated, catalytic subunit	Nucleus	kinase
P07737		PFN1	profilin 1	Cytoplasm	other		E9PC43		PRKRIP1	PRKR interacting protein 1	Nucleus	other
P18669		PGAM1	phosphoglycerate mutase 1	Cytoplasm	phosphatase		Q99873		PRMT1	protein arginine methyltransferase 1	Nucleus	enzyme
P00558		PGK1	phosphoglycerate kinase 1	Cytoplasm	kinase		Q9UMS4		PRPF19	pre-mRNA processing factor 19	Nucleus	enzyme
O95336		PGLS	6-phosphogluconolactonase	Cytoplasm	enzyme		O43395		PRPF3	pre-mRNA processing factor 3	Nucleus	other
P36871-2	D	PGM1	phosphoglucomutase 1	Cytoplasm	enzyme		E7ESA8	D	PRPF31	pre-mRNA processing factor 31	Nucleus	other
A6NDG6		PGP	phosphoglycolate phosphatase	Cytoplasm	enzyme		H0YG38		PRPF40A	pre-mRNA processing factor 40 homolog A	Nucleus	other
O00264		PGRMC1	progesterone receptor membrane component 1	Plasma Membrane	transmembrane receptor		O94906		PRPF6	pre-mRNA processing factor 6	Nucleus	transcription regulator
Q8IZ21-2	D	PHACTR4	phosphatase and actin regulator 4	Plasma Membrane	other		Q6P2Q9	D	PRPF8	pre-mRNA processing factor 8	Nucleus	other
Q9H814		PHAX	phosphorylated adaptor for RNA export	Cytoplasm	other		Q5JSZ5		PRRC2B	proline rich coiled-coil 2B	Other	other
Q99623-2	D	PHB2	prohibitin 2	Cytoplasm	transcription regulator		Q9Y520		PRRC2C	proline rich coiled-coil 2C	Cytoplasm	other
Q92576-2	D	PHF3	PHD finger protein 3	Nucleus	other		Q9Y617		PSAT1	phosphoserine aminotransferase 1	Cytoplasm	enzyme
Q9UPP1-2	D	PHF8	PHD finger protein 8	Nucleus	enzyme		P49810		PSEN2	presenilin 2	Cytoplasm	peptidase
O43175		PHGDH	phosphoglycerate dehydrogenase	Cytoplasm	enzyme		F5GX11		PSMA1	proteasome subunit alpha 1	Cytoplasm	peptidase
Q8WWQ0		PHIP	pleckstrin homology domain interacting protein	Nucleus	other		P28066		PSMA5	proteasome subunit alpha 5	Cytoplasm	peptidase
Q9NRX4		PHPT1	phosphohistidine phosphatase 1	Cytoplasm	phosphatase		H0Y586		PSMA7	proteasome subunit alpha 7	Cytoplasm	peptidase
Q9BTU6		PI4K2A	phosphatidylinositol 4-kinase type 2 alpha	Cytoplasm	kinase		P28070	D	PSMB4	proteasome subunit beta 4	Cytoplasm	peptidase
Q9UBF8-2	D	PI4KB	phosphatidylinositol 4-kinase beta	Cytoplasm	kinase		Q99436	D	PSMB7	proteasome subunit beta 7	Cytoplasm	peptidase
Q8N2W9		PIAS4	protein inhibitor of activated STAT 4	Nucleus	transcription regulator		B4DR63	D	PSMC1	proteasome 26S subunit, ATPase 1	Nucleus	peptidase
P27986-2	D	PIK3R1	phosphoinositide-3-kinase regulatory subunit 1	Cytoplasm	kinase		P35998	D	PSMC2	proteasome 26S subunit, ATPase 2	Nucleus	peptidase
Q92569		PIK3R3	phosphoinositide-3-kinase regulatory subunit 3	Cytoplasm	kinase		E9PM69	D	PSMC3	proteasome 26S subunit, ATPase 3	Nucleus	enzyme
Q13526		PIN1	peptidylprolyl cis/trans isomerase, NIMA-interacting 1	Nucleus	enzyme		P43686		PSMC4	proteasome 26S subunit, ATPase 4	Nucleus	peptidase
Q9Y237-2	D	PIN4	peptidylprolyl cis/trans isomerase, NIMA-interacting 4	Nucleus	enzyme		A8K3Z3	D	PSMC5	proteasome 26S subunit, ATPase 5	Nucleus	transcription regulator
P48426		PIP4K2A	phosphatidylinositol-5-phosphate 4-kinase type 2 alpha	Cytoplasm	kinase		P62333	D	PSMC6	proteasome 26S subunit, ATPase 6	Nucleus	peptidase
Q8TBX8-2	D	PIP4K2C	phosphatidylinositol-5-phosphate 4-kinase type 2 gamma	Cytoplasm	kinase		O00231		PSMD11	proteasome 26S subunit, non-ATPase 11	Cytoplasm	other
Q99755	D	PIP5K1A	phosphatidylinositol-4-phosphate 5-kinase type 1 alpha	Cytoplasm	kinase		O00232	D	PSMD12	proteasome 26S subunit, non-ATPase 12	Cytoplasm	other
A2A3N6		PIPSL	PIP5K1A and PSMD4-like, pseudogene	Other	other		Q9UNM6		PSMD13	proteasome 26S subunit, non-ATPase 13	Cytoplasm	peptidase
Q00169		PITPNA	phosphatidylinositol transfer protein alpha	Cytoplasm	transporter		O00487		PSMD14	proteasome 26S subunit, non-ATPase 14	Cytoplasm	peptidase
P48739-2	D	PITPNB	phosphatidylinositol transfer protein beta	Cytoplasm	transporter		O43242	D	PSMD3	proteasome 26S subunit, non-ATPase 3	Cytoplasm	other
Q5JRX3-2	D	PITRM1	pitrilysin metallopeptidase 1	Cytoplasm	peptidase		P55036	D	PSMD4	proteasome 26S subunit, non-ATPase 4	Cytoplasm	other
P14618-2	D	PKM	pyruvate kinase M1/2	Cytoplasm	kinase		Q15008		PSMD6	proteasome 26S subunit, non-ATPase 6	Cytoplasm	enzyme
Q9Y263		PLAA	phospholipase A2 activating protein	Cytoplasm	other		H3BTM8		PSMD7	proteasome 26S subunit, non-ATPase 7	Cytoplasm	other
Q01970-2	D	PLCB3	phospholipase C beta 3	Cytoplasm	enzyme		Q969U7		PSMG2	proteasome assembly chaperone 2	Nucleus	other
Q9ULM0-2	D	PLEKHH1	pleckstrin homology, MyTH4 and FERM domain containing H1	Cytoplasm	other		Q9BT73		PSMG3	proteasome assembly chaperone 3	Other	other
Q99541		PLIN2	perilipin 2	Plasma Membrane	other		Q5JS54		PSMG4	proteasome assembly chaperone 4	Other	transcription regulator
P53350		PLK1	polo like kinase 1	Nucleus	kinase		Q8WXF1	D	PSPC1	paraspeckle component 1	Nucleus	transcription regulator
P13797		PLS3	plastin 3	Cytoplasm	other		B4DP11		PTGES3	prostaglandin E synthase 3	Cytoplasm	enzyme
Q8IYS1		PM20D2	peptidase M20 domain containing 2	Nucleus	peptidase		Q9P2B2		PTGFRN	prostaglandin F2 receptor inhibitor	Plasma Membrane	other
Q6P1K2-2	D	PMF1/PMF1-BGLAP	polyamine modulated factor 1	Nucleus	transcription regulator		E9PEI4		PTK2	protein tyrosine kinase 2	Cytoplasm	kinase
P29590-2	D	PML	promyelocytic leukemia	Nucleus	transcription regulator		P18031	D	PTPN1	protein tyrosine phosphatase, non-receptor type 1	Cytoplasm	phosphatase
Q10713		PMPCA	peptidase, mitochondrial processing alpha subunit	Cytoplasm	peptidase		Q06124	D	PTPN11	protein tyrosine phosphatase, non-receptor type 11	Cytoplasm	phosphatase
Q86V59-2	D	PNMA8A	PNMA family member 8A	Other	other		H0YCP8	D	PUF60	poly(U) binding splicing factor 60	Nucleus	other
Q9H307-2	D	PNN	pinin, desmosome associated protein	Plasma Membrane	other		Q14671	D	PUM1	pumilio RNA binding family member 1	Cytoplasm	other
P00491		PNP	purine nucleoside phosphorylase	Nucleus	enzyme		Q8TB72		PUM2	pumilio RNA binding family member 2	Cytoplasm	other
Q9NVS9		PNPO	pyridoxamine 5'-phosphate oxidase	Cytoplasm	enzyme		Q00577		PURA	purine rich element binding protein A	Nucleus	transcription regulator
Q9H488		POFUT1	protein O-fucosyltransferase 1	Cytoplasm	enzyme		P49023	D	PXN	paxillin	Cytoplasm	other
P28340		POLD1	DNA polymerase delta 1, catalytic subunit	Nucleus	enzyme		B4DMU0	D	PYCR1	pyrroline-5-carboxylate reductase 1	Cytoplasm	enzyme
Q9BY77-2	D	POLDIP3	DNA polymerase delta interacting protein 3	Nucleus	other		H0Y4Z6		PYGB	glycogen phosphorylase B	Cytoplasm	enzyme
Q07864		POLE	DNA polymerase epsilon, catalytic subunit	Nucleus	enzyme		E9PK47	D	PYGL	glycogen phosphorylase L	Cytoplasm	enzyme
Q9H9Y6-2	D	POLR1B	RNA polymerase I subunit B	Nucleus	enzyme		P47897	D	QARS	glutaminyl-tRNA synthetase	Cytoplasm	enzyme
P24928		POLR2A	RNA polymerase II subunit A	Nucleus	enzyme		H0Y8F7	D	QDPR	quinoid dihydropteridine reductase	Cytoplasm	enzyme
P05423		POLR3D	RNA polymerase III subunit D	Nucleus	transcription regulator		Q96PU8		QKI	QKI, KH domain containing RNA binding	Nucleus	other
Q9NVU0-2	D	POLR3E	RNA polymerase III subunit E	Nucleus	transcription regulator		Q2TAL8	D	QRICH1	glutamine rich 1	Nucleus	other
A8CG34		POM121/POM121C	POM121 transmembrane nucleoporin	Nucleus	other		J3KNP0	D	RAB11FIP1	RAB11 family interacting protein 1	Cytoplasm	other
Q9H5K3		POMK	protein-O-mannose kinase	Cytoplasm	kinase		Q3I768		RAB11FIP2	RAB11 family interacting protein 2	Cytoplasm	other
Q9Y244		POMP	proteasome maturation protein	Nucleus	other		P51153	D	RAB13	RAB13, member RAS oncogene family	Plasma Membrane	enzyme
O75817		POP7	POP7 homolog, ribonuclease P/MRP subunit	Nucleus	enzyme		P62820	D	RAB1A	RAB1A, member RAS oncogene family	Cytoplasm	enzyme
P16435		POR	cytochrome p450 oxidoreductase	Cytoplasm	enzyme		Q9H0U4	D	RAB1B	RAB1B, member RAS oncogene family	Cytoplasm	other
Q15181		PPA1	pyrophosphatase (inorganic) 1	Cytoplasm	enzyme		Q9UL25	D	RAB21	RAB21, member RAS oncogene family	Cytoplasm	enzyme
Q9H2U2-2	D	PPA2	pyrophosphatase (inorganic) 2	Cytoplasm	enzyme		Q9H2M9		RAB3GAP2	RAB3 GTPase activating non-catalytic protein subunit 2	Cytoplasm	enzyme
Q9NQ55-2	D	PPAN	peter pan homolog	Nucleus	other		P20338		RAB4A	RAB4A, member RAS oncogene family	Cytoplasm	enzyme
P62937		PPIA	peptidylprolyl isomerase A	Cytoplasm	enzyme		P51148	D	RAB5C	RAB5C, member RAS oncogene family	Cytoplasm	enzyme
P23284		PPIB	peptidylprolyl isomerase B	Cytoplasm	enzyme		C9J592	D	RAB7A	RAB7A, member RAS oncogene family	Cytoplasm	enzyme
Q9UNP9-2	D	PPIE	peptidylprolyl isomerase E	Nucleus	enzyme		H0YIK5	D	RACGAP1	Rac GTPase activating protein 1	Cytoplasm	transporter
O43447		PPIH	peptidylprolyl isomerase H	Nucleus	enzyme		D6REE5	D	RACK1	receptor for activated C kinase 1	Cytoplasm	enzyme
Q9Y3C6		PPIL1	peptidylprolyl isomerase like 1	Plasma Membrane	enzyme		O60216	D	RAD21	RAD21 cohesin complex component	Nucleus	transcription regulator
O75688-2	D	PPM1B	protein phosphatase, Mg2+/Mn2+ dependent 1B	Cytoplasm	phosphatase		G5E9P0	D	RAD23B	RAD23 homolog B, nucleotide excision repair protein	Nucleus	other
P49593		PPM1F	protein phosphatase, Mg2+/Mn2+ dependent 1F	Cytoplasm	phosphatase		E7ESD9	D	RAD50	RAD50 double strand break repair protein	Nucleus	enzyme
O15355		PPM1G	protein phosphatase, Mg2+/Mn2+ dependent 1G	Nucleus	phosphatase		Q6NSI4		RADX	RPA1 related single stranded DNA binding protein, X-linked	Nucleus	other
Q96QC0		PPP1R10	protein phosphatase 1 regulatory subunit 10	Nucleus	other		P04049		RAF1	Raf-1 proto-oncogene, serine/threonine kinase	Cytoplasm	kinase
O75807		PPP1R15A	protein phosphatase 1 regulatory subunit 15A	Cytoplasm	other		Q86X27		RALGPS2	Ral GEF with PH domain and SH3 binding motif 2	Other	other
Q15435-2	D	PPP1R7	protein phosphatase 1 regulatory subunit 7	Nucleus	phosphatase		C9JDM3	D	RANBP1	RAN binding protein 1	Nucleus	other
Q12972-2	D	PPP1R8	protein phosphatase 1 regulatory subunit 8	Nucleus	phosphatase		P49792	D	RANBP2	RAN binding protein 2	Nucleus	enzyme
P30153		PPP2R1A	protein phosphatase 2 scaffold subunit Aalpha	Cytoplasm	phosphatase		B7Z7F3		RANBP3	RAN binding protein 3	Nucleus	other
Q66LE6		PPP2R2D	protein phosphatase 2 regulatory subunit Bdelta	Nucleus	other		E9PH06	D	RAP1GDS1	Rap1 GTPase-GDP dissociation stimulator 1	Cytoplasm	other
Q14738-2	D	PPP2R5D	protein phosphatase 2 regulatory subunit B'delta	Nucleus	phosphatase		Q9Y3L5	D	RAP2C	RAP2C, member of RAS oncogene family	Cytoplasm	enzyme
Q9NY27-3	D	PPP4R2	protein phosphatase 4 regulatory subunit 2	Cytoplasm	other		P54136	D	RARS	arginyl-tRNA synthetase	Cytoplasm	enzyme
Q6IN85-2	D	PPP4R3A	protein phosphatase 4 regulatory subunit 3A	Plasma Membrane	other		Q8IY67		RAVER1	ribonucleoprotein, PTB binding 1	Nucleus	other
Q5MIZ7-2	D	PPP4R3B	protein phosphatase 4 regulatory subunit 3B	Nucleus	other		H3BUN0	D	RBBP6	RB binding protein 6, ubiquitin ligase	Nucleus	enzyme
P53041		PPP5C	protein phosphatase 5 catalytic subunit	Nucleus	phosphatase		Q16576		RBBP7	RB binding protein 7, chromatin remodeling factor	Nucleus	transcription regulator
O00743-2	D	PPP6C	protein phosphatase 6 catalytic subunit	Nucleus	phosphatase		P98175	D	RBM10	RNA binding motif protein 10	Nucleus	other
Q9UPN7		PPP6R1	protein phosphatase 6 regulatory subunit 1	Cytoplasm	other		Q9NTZ6	D	RBM12	RNA binding motif protein 12	Nucleus	other
O43663-2	D	PRC1	protein regulator of cytokinesis 1	Nucleus	other		Q96PK6		RBM14	RNA binding motif protein 14	Nucleus	transcription regulator
Q06830		PRDX1	peroxiredoxin 1	Cytoplasm	enzyme		Q96T37		RBM15	RNA binding motif protein 15	Nucleus	other
P30048		PRDX3	peroxiredoxin 3	Cytoplasm	enzyme		Q9NW64		RBM22	RNA binding motif protein 22	Nucleus	other
P30044-2	D	PRDX5	peroxiredoxin 5	Cytoplasm	enzyme		G3V5Z6		RBM23	RNA binding motif protein 23	Nucleus	other
P30041		PRDX6	peroxiredoxin 6	Cytoplasm	enzyme		Q5T8P6	D	RBM26	RNA binding motif protein 26	Other	other
P48147		PREP	prolyl endopeptidase	Cytoplasm	peptidase		Q9P2N5		RBM27	RNA binding motif protein 27	Nucleus	other
Q4J6C6-2	D	PREPL	prolyl endopeptidase like	Other	peptidase		E9PDD9		RBM28	RNA binding motif protein 28	Nucleus	other
P54646		PRKAA2	protein kinase AMP-activated catalytic subunit alpha 2	Cytoplasm	kinase		P98179		RBM3	RNA binding motif protein 3	Cytoplasm	other
P10644		PRKAR1A	protein kinase cAMP-dependent type I regulatory subunit alpha	Cytoplasm	kinase		Q9H0Z9		RBM38	RNA binding motif protein 38	Nucleus	other
P13861		PRKAR2A	protein kinase cAMP-dependent type II regulatory subunit alpha	Cytoplasm	kinase		G3XAC6	D	RBM39	RNA binding motif protein 39	Nucleus	transcription regulator
Q05655-2	D	PRKCD	protein kinase C delta	Cytoplasm	kinase		H0YDG8		RBM4B	RNA binding motif protein 4B	Nucleus	other
P41743		PRKCI	protein kinase C iota	Cytoplasm	kinase		Q9Y580	D	RBM7	RNA binding motif protein 7	Nucleus	other
P14314-2	D	PRKCSH	protein kinase C substrate 80K-H	Cytoplasm	enzyme		Q9Y5S9	D	RBM8A	RNA binding motif protein 8A	Nucleus	other
P78527-2	D	PRKDC	protein kinase, DNA-activated, catalytic subunit	Nucleus	kinase		Q96E39	D	RBMXL1	RBMX like 1	Nucleus	other
O75569-2	D	PRKRA	protein activator of interferon induced protein kinase EIF2AK2	Cytoplasm	other		F2Z2F2		RBP1	retinol binding protein 1	Extracellular Space	transporter
Q99873-2	D	PRMT1	protein arginine methyltransferase 1	Nucleus	enzyme		C9JMJ4	D	RCC1	regulator of chromosome condensation 1	Cytoplasm	other
O14744-2	D	PRMT5	protein arginine methyltransferase 5	Cytoplasm	enzyme		B7Z1M1		RCN1	reticulocalbin 1	Cytoplasm	other
Q99633		PRPF18	pre-mRNA processing factor 18	Nucleus	transporter		H0YL43	D	RCN2	reticulocalbin 2	Cytoplasm	other
Q9UMS4		PRPF19	pre-mRNA processing factor 19	Nucleus	enzyme		Q9HBH5		RDH14	retinol dehydrogenase 14	Cytoplasm	enzyme
O43395		PRPF3	pre-mRNA processing factor 3	Nucleus	other		P35241	D	RDX	radixin	Cytoplasm	other
Q8WWY3		PRPF31	pre-mRNA processing factor 31	Nucleus	other		P46063	D	RECQL	RecQ like helicase	Nucleus	enzyme
O75400-2	D	PRPF40A	pre-mRNA processing factor 40 homolog A	Nucleus	other		Q00765		REEP5	receptor accessory protein 5	Extracellular Space	transporter
Q13523		PRPF4B	pre-mRNA processing factor 4B	Nucleus	kinase		E9PKH5	D	RELA	RELA proto-oncogene, NF-kB subunit	Nucleus	transcription regulator
O94906-2	D	PRPF6	pre-mRNA processing factor 6	Nucleus	transcription regulator		P35251		RFC1	replication factor C subunit 1	Nucleus	transcription regulator
Q6P2Q9		PRPF8	pre-mRNA processing factor 8	Nucleus	other		P35250	D	RFC2	replication factor C subunit 2	Nucleus	other
P60891		PRPS1	phosphoribosyl pyrophosphate synthetase 1	Cytoplasm	kinase		C9JTT7		RFC4	replication factor C subunit 4	Nucleus	other
P11908-2	D	PRPS2	phosphoribosyl pyrophosphate synthetase 2	Cytoplasm	kinase		Q15382	D	RHEB	Ras homolog, mTORC1 binding	Cytoplasm	enzyme
Q14558-2	D	PRPSAP1	phosphoribosyl pyrophosphate synthetase associated protein 1	Extracellular Space	other		P61586	D	RHOA	ras homolog family member A	Cytoplasm	enzyme
O60256-2	D	PRPSAP2	phosphoribosyl pyrophosphate synthetase associated protein 2	Other	other		E9PN11		RHOC	ras homolog family member C	Plasma Membrane	enzyme
Q96M27-2	D	PRRC1	proline rich coiled-coil 1	Other	other		E9PLE5	D	RIC8A	RIC8 guanine nucleotide exchange factor A	Cytoplasm	other
P48634-2	D	PRRC2A	proline rich coiled-coil 2A	Cytoplasm	other		H7BZN3		RIF1	replication timing regulatory factor 1	Nucleus	other
Q9Y520-3	D	PRRC2C	proline rich coiled-coil 2C	Cytoplasm	other		Q06587		RING1	ring finger protein 1	Nucleus	transcription regulator
Q9BRX8-2	D	PRXL2A	peroxiredoxin like 2A	Extracellular Space	other		D6RCB6		RIOX2	ribosomal oxygenase 2	Nucleus	transcription regulator
P07602-2	D	PSAP	prosaposin	Extracellular Space	enzyme		Q9NWS8		RMND1	required for meiotic nuclear division 1 homolog	Cytoplasm	other
Q9Y617-2	D	PSAT1	phosphoserine aminotransferase 1	Cytoplasm	enzyme		O15541		RNF113A	ring finger protein 113A	Extracellular Space	enzyme
O75475		PSIP1	PC4 and SFRS1 interacting protein 1	Nucleus	transcription regulator		Q9Y508		RNF114	ring finger protein 114	Cytoplasm	transcription regulator
P25786-2	D	PSMA1	proteasome subunit alpha 1	Cytoplasm	peptidase		H0YEH6		RNF121	ring finger protein 121	Other	other
P25787		PSMA2	proteasome subunit alpha 2	Cytoplasm	peptidase		Q8WVD3		RNF138	ring finger protein 138	Nucleus	enzyme
P25788-2	D	PSMA3	proteasome subunit alpha 3	Cytoplasm	peptidase		Q5VTR2	D	RNF20	ring finger protein 20	Nucleus	enzyme
P28066-2	D	PSMA5	proteasome subunit alpha 5	Cytoplasm	peptidase		Q5W0B1		RNF219	ring finger protein 219	Other	other
O14818-2	D	PSMA7	proteasome subunit alpha 7	Cytoplasm	peptidase		H7BYJ1		RNF34	ring finger protein 34	Cytoplasm	enzyme
P20618		PSMB1	proteasome subunit beta 1	Cytoplasm	peptidase		O75150	D	RNF40	ring finger protein 40	Cytoplasm	enzyme
P49721		PSMB2	proteasome subunit beta 2	Cytoplasm	peptidase		O60942		RNGTT	RNA guanylyltransferase and 5'-phosphatase	Nucleus	phosphatase
P28074-2	D	PSMB5	proteasome subunit beta 5	Cytoplasm	peptidase		K7EP06		RNMT	RNA guanine-7 methyltransferase	Nucleus	enzyme
Q99436		PSMB7	proteasome subunit beta 7	Cytoplasm	peptidase		H3BMS0	D	RNPS1	RNA binding protein with serine rich domain 1	Nucleus	other
P62191		PSMC1	proteasome 26S subunit, ATPase 1	Nucleus	peptidase		O75695	D	RP2	RP2 activator of ARL3 GTPase	Cytoplasm	enzyme
P35998		PSMC2	proteasome 26S subunit, ATPase 2	Nucleus	peptidase		I3L4R8	D	RPA1	replication protein A1	Nucleus	other
P17980		PSMC3	proteasome 26S subunit, ATPase 3	Nucleus	enzyme		Q5TEJ7	D	RPA2	replication protein A2	Nucleus	other
P43686-2	D	PSMC4	proteasome 26S subunit, ATPase 4	Nucleus	peptidase		P35244	D	RPA3	replication protein A3	Nucleus	other
P62195-2	D	PSMC5	proteasome 26S subunit, ATPase 5	Nucleus	transcription regulator		Q9BWH6		RPAP1	RNA polymerase II associated protein 1	Other	other
P62333		PSMC6	proteasome 26S subunit, ATPase 6	Nucleus	peptidase		Q9H6T3		RPAP3	RNA polymerase II associated protein 3	Cytoplasm	enzyme
Q99460-2	D	PSMD1	proteasome 26S subunit, non-ATPase 1	Cytoplasm	other		C9IYE8		RPE	ribulose-5-phosphate-3-epimerase	Cytoplasm	enzyme
O75832-2	D	PSMD10	proteasome 26S subunit, non-ATPase 10	Cytoplasm	transcription regulator		Q5VXM9		RPF2	ribosome production factor 2 homolog	Nucleus	other
O00232-2	D	PSMD12	proteasome 26S subunit, non-ATPase 12	Cytoplasm	other		F8W7C6	D	RPL10	ribosomal protein L10	Cytoplasm	translation regulator
Q9UNM6-2	D	PSMD13	proteasome 26S subunit, non-ATPase 13	Cytoplasm	peptidase		P46778	D	RPL21	ribosomal protein L21	Cytoplasm	other
O00487		PSMD14	proteasome 26S subunit, non-ATPase 14	Cytoplasm	peptidase		C9JXB8	D	RPL24	ribosomal protein L24	Cytoplasm	other
Q13200		PSMD2	proteasome 26S subunit, non-ATPase 2	Cytoplasm	other		P47914		RPL29	ribosomal protein L29	Cytoplasm	other
O43242		PSMD3	proteasome 26S subunit, non-ATPase 3	Cytoplasm	other		H7C3M2		RPL3	ribosomal protein L3	Nucleus	other
P55036		PSMD4	proteasome 26S subunit, non-ATPase 4	Cytoplasm	other		P62888		RPL30	ribosomal protein L30	Cytoplasm	other
Q15008		PSMD6	proteasome 26S subunit, non-ATPase 6	Cytoplasm	enzyme		Q9Y3U8	D	RPL36	ribosomal protein L36	Cytoplasm	other
P51665		PSMD7	proteasome 26S subunit, non-ATPase 7	Cytoplasm	other		H3BM89		RPL4	ribosomal protein L4	Cytoplasm	enzyme
Q06323-2	D	PSME1	proteasome activator subunit 1	Cytoplasm	other		P46777	D	RPL5	ribosomal protein L5	Cytoplasm	other
P61289-2	D	PSME3	proteasome activator subunit 3	Cytoplasm	peptidase		Q6DKI1		RPL7L1	ribosomal protein L7 like 1	Cytoplasm	transcription regulator
Q14997		PSME4	proteasome activator subunit 4	Cytoplasm	other		F8VWS0	D	RPLP0	ribosomal protein lateral stalk subunit P0	Cytoplasm	other
Q92530		PSMF1	proteasome inhibitor subunit 1	Cytoplasm	other		H0YDD8	D	RPLP2	ribosomal protein lateral stalk subunit P2	Cytoplasm	other
P78330		PSPH	phosphoserine phosphatase	Cytoplasm	phosphatase		A2A2M0		RPRD1B	regulation of nuclear pre-mRNA domain containing 1B	Nucleus	other
P26599		PTBP1	polypyrimidine tract binding protein 1	Nucleus	enzyme		Q5VT52	D	RPRD2	regulation of nuclear pre-mRNA domain containing 2	Nucleus	other
Q9UKA9-2	D	PTBP2	polypyrimidine tract binding protein 2	Nucleus	other		P39019		RPS19	ribosomal protein S19	Cytoplasm	other
Q13308-2	D	PTK7	protein tyrosine kinase 7 (inactive)	Plasma Membrane	kinase		E9PQD7		RPS2	ribosomal protein S2	Cytoplasm	other
Q86YD1	D	PTOV1	PTOV1 extended AT-hook containing adaptor protein	Nucleus	other		P63220		RPS21	ribosomal protein S21	Cytoplasm	other
Q93096		PTP4A1	protein tyrosine phosphatase type IVA, member 1	Cytoplasm	phosphatase		P62857		RPS28	ribosomal protein S28	Cytoplasm	other
Q06124-2	D	PTPN11	protein tyrosine phosphatase, non-receptor type 11	Cytoplasm	phosphatase		D6RAT0		RPS3A	ribosomal protein S3A	Nucleus	other
Q12923-2	D	PTPN13	protein tyrosine phosphatase, non-receptor type 13	Cytoplasm	phosphatase		P62753	D	RPS6	ribosomal protein S6	Cytoplasm	other
Q08623-3	D	PUDP	pseudouridine 5'-phosphatase	Cytoplasm	enzyme		B4DDD1		RPUSD2	RNA pseudouridine synthase domain containing 2	Other	enzyme
Q9UHX1-2	D	PUF60	poly(U) binding splicing factor 60	Nucleus	other		Q9HB90	D	RRAGC	Ras related GTP binding C	Cytoplasm	enzyme
Q14671-2	D	PUM1	pumilio RNA binding family member 1	Cytoplasm	other		P62070	D	RRAS2	RAS related 2	Plasma Membrane	enzyme
Q9Y606-2	D	PUS1	pseudouridine synthase 1	Nucleus	enzyme		Q9P2E9	D	RRBP1	ribosome binding protein 1	Cytoplasm	other
Q96N64-2	D	PWWP2A	PWWP domain containing 2A	Nucleus	other		P31350	D	RRM2	ribonucleotide reductase regulatory subunit M2	Nucleus	enzyme
Q92626		PXDN	peroxidasin	Extracellular Space	enzyme		B4E3T2		RRN3	RRN3 homolog, RNA polymerase I transcription factor	Nucleus	transcription regulator
P49023-2	D	PXN	paxillin	Cytoplasm	other		Q96FB5		RRNAD1	ribosomal RNA adenine dimethylase domain containing 1	Other	other
P06737-2	D	PYGL	glycogen phosphorylase L	Cytoplasm	enzyme		E9PCK7	D	RRP12	ribosomal RNA processing 12 homolog	Nucleus	other
P47897		QARS	glutaminyl-tRNA synthetase	Cytoplasm	enzyme		Q9Y3B9	D	RRP15	ribosomal RNA processing 15 homolog	Nucleus	other
P09417		QDPR	quinoid dihydropteridine reductase	Cytoplasm	enzyme		Q14684		RRP1B	ribosomal RNA processing 1B	Nucleus	transcription regulator
Q96PU8-3	D	QKI	QKI, KH domain containing RNA binding	Nucleus	other		Q96EU6		RRP36	ribosomal RNA processing 36	Nucleus	other
Q9H0R6-2	D	QRSL1	glutaminyl-tRNA amidotransferase subunit QRSL1	Cytoplasm	enzyme		Q9Y3A4		RRP7A	ribosomal RNA processing 7 homolog A	Cytoplasm	other
Q6WKZ4-3	D	RAB11FIP1	RAB11 family interacting protein 1	Cytoplasm	other		Q15050		RRS1	ribosome biogenesis regulator homolog	Nucleus	other
Q6IQ22		RAB12	RAB12, member RAS oncogene family	Cytoplasm	enzyme		H7C306		RSF1	remodeling and spacing factor 1	Nucleus	transcription regulator
P62820-2	D	RAB1A	RAB1A, member RAS oncogene family	Cytoplasm	enzyme		Q7L4I2	D	RSRC2	arginine and serine rich coiled-coil 2	Other	other
Q9H0U4		RAB1B	RAB1B, member RAS oncogene family	Cytoplasm	other		Q15404		RSU1	Ras suppressor protein 1	Cytoplasm	other
Q92928		RAB1C	RAB1C, member RAS oncogene family pseudogene	Other	other		A6NIC1	D	RTCA	RNA 3'-terminal phosphate cyclase	Nucleus	enzyme
P61019-2	D	RAB2A	RAB2A, member RAS oncogene family	Cytoplasm	enzyme		Q9Y3I0	D	RTCB	RNA 2',3'-cyclic phosphate and 5'-OH ligase	Cytoplasm	enzyme
Q8WUD1		RAB2B	RAB2B, member RAS oncogene family	Plasma Membrane	enzyme		Q92541	D	RTF1	RTF1 homolog, Paf1/RNA polymerase II complex component	Nucleus	other
Q15286		RAB35	RAB35, member RAS oncogene family	Cytoplasm	enzyme		Q9BY42		RTF2	replication termination factor 2	Nucleus	other
Q15042		RAB3GAP1	RAB3 GTPase activating protein catalytic subunit 1	Cytoplasm	other		Q16799		RTN1	reticulon 1	Cytoplasm	other
P20338		RAB4A	RAB4A, member RAS oncogene family	Cytoplasm	enzyme		H0YA47	D	RUFY1	RUN and FYVE domain containing 1	Cytoplasm	transporter
P51148-2	D	RAB5C	RAB5C, member RAS oncogene family	Cytoplasm	enzyme		Q9Y265	D	RUVBL1	RuvB like AAA ATPase 1	Nucleus	transcription regulator
P20340-2	D	RAB6A	RAB6A, member RAS oncogene family	Cytoplasm	enzyme		B3KQ59	D	RUVBL2	RuvB like AAA ATPase 2	Nucleus	transcription regulator
P51149		RAB7A	RAB7A, member RAS oncogene family	Cytoplasm	enzyme		Q9H446		RWDD1	RWD domain containing 1	Cytoplasm	other
P63000-2	D	RAC1	Rac family small GTPase 1	Plasma Membrane	enzyme		Q8N488		RYBP	RING1 and YY1 binding protein	Nucleus	transcription regulator
Q9H0H5		RACGAP1	Rac GTPase activating protein 1	Cytoplasm	transporter		Q9NTJ5	D	SACM1L	SAC1 like phosphatidylinositide phosphatase	Cytoplasm	phosphatase
P63244		RACK1	receptor for activated C kinase 1	Cytoplasm	enzyme		B3KNJ4	D	SAE1	SUMO1 activating enzyme subunit 1	Cytoplasm	enzyme
O60216		RAD21	RAD21 cohesin complex component	Nucleus	transcription regulator		Q15424	D	SAFB	scaffold attachment factor B	Nucleus	other
P54727		RAD23B	RAD23 homolog B, nucleotide excision repair protein	Nucleus	other		Q14151		SAFB2	scaffold attachment factor B2	Cytoplasm	other
O43502		RAD51C	RAD51 paralog C	Nucleus	enzyme		Q5PRF9		SAMD4B	sterile alpha motif domain containing 4B	Cytoplasm	other
Q9Y4B4		RAD54L2	RAD54 like 2	Nucleus	transcription regulator		H7BXF5		SAP130	Sin3A associated protein 130	Nucleus	transcription regulator
P04049-2	D	RAF1	Raf-1 proto-oncogene, serine/threonine kinase	Cytoplasm	kinase		H7BZW6	D	SAP18	Sin3A associated protein 18	Nucleus	transcription regulator
P11233		RALA	RAS like proto-oncogene A	Cytoplasm	enzyme		J3QLM2		SAP30BP	SAP30 binding protein	Nucleus	transcription regulator
P11234		RALB	RAS like proto-oncogene B	Cytoplasm	enzyme		Q9H029	D	SAR1B	secretion associated Ras related GTPase 1B	Cytoplasm	enzyme
P43487		RANBP1	RAN binding protein 1	Nucleus	other		F8VZQ9		SARNP	SAP domain containing ribonucleoprotein	Nucleus	transcription regulator
P49792		RANBP2	RAN binding protein 2	Nucleus	enzyme		Q5T5C7	D	SARS	seryl-tRNA synthetase	Cytoplasm	enzyme
P46060		RANGAP1	Ran GTPase activating protein 1	Nucleus	other		O43290	D	SART1	spliceosome associated factor 1, recruiter of U4/U6.U5 tri-snRNP	Nucleus	other
P54136-2	D	RARS	arginyl-tRNA synthetase	Cytoplasm	enzyme		Q15020	D	SART3	spliceosome associated factor 3, U4/U6 recycling protein	Nucleus	other
Q8IY67-2		RAVER1	ribonucleoprotein, PTB binding 1	Nucleus	other		Q6UVJ0		SASS6	SAS-6 centriolar assembly protein	Cytoplasm	other
Q16576		RBBP7	RB binding protein 7, chromatin remodeling factor	Nucleus	transcription regulator		A3KN83	D	SBNO1	strawberry notch homolog 1	Other	enzyme
Q8N0V3		RBFA	ribosome binding factor A	Cytoplasm	other		B7Z888		SCAF8	SR-related CTD associated factor 8	Nucleus	other
Q9NTZ6		RBM12	RNA binding motif protein 12	Nucleus	other		O15126	D	SCAMP1	secretory carrier membrane protein 1	Cytoplasm	transporter
Q96PK6		RBM14	RNA binding motif protein 14	Nucleus	transcription regulator		Q14108		SCARB2	scavenger receptor class B member 2	Plasma Membrane	transmembrane receptor
Q9NW64-2	D	RBM22	RNA binding motif protein 22	Nucleus	other		Q8NBX0		SCCPDH	saccharopine dehydrogenase (putative)	Cytoplasm	other
P49756		RBM25	RNA binding motif protein 25	Nucleus	other		B7Z738	D	SCFD1	sec1 family domain containing 1	Cytoplasm	transporter
Q5T8P6-2	D	RBM26	RNA binding motif protein 26	Other	other		Q9UQR0		SCML2	Scm polycomb group protein like 2	Nucleus	transcription regulator
Q9P2N5		RBM27	RNA binding motif protein 27	Nucleus	other		Q9BWG6		SCNM1	sodium channel modifier 1	Nucleus	other
P98179		RBM3	RNA binding motif protein 3	Cytoplasm	other		Q9UIL1		SCOC	short coiled-coil protein	Cytoplasm	other
Q14498-2		RBM39	RNA binding motif protein 39	Nucleus	transcription regulator		A6NM69		SCP2	sterol carrier protein 2	Cytoplasm	transporter
Q9BWF3		RBM4	RNA binding motif protein 4	Nucleus	other		C9K052	D	SCRN1	secernin 1	Cytoplasm	other
Q9BTD8-2	D	RBM42	RNA binding motif protein 42	Other	other		H0YCI6		SCYL1	SCY1 like pseudokinase 1	Cytoplasm	kinase
Q9BQ04		RBM4B	RNA binding motif protein 4B	Nucleus	other		Q6P3W7	D	SCYL2	SCY1 like pseudokinase 2	Cytoplasm	other
P52756		RBM5	RNA binding motif protein 5	Nucleus	other		B4DHN5	D	SDCBP	syndecan binding protein	Plasma Membrane	enzyme
Q9Y580		RBM7	RNA binding motif protein 7	Nucleus	other		Q6IQ49	D	SDE2	SDE2 telomere maintenance homolog	Nucleus	other
Q9Y5S9-2	D	RBM8A	RNA binding motif protein 8A	Nucleus	other		D6RFM5		SDHA	succinate dehydrogenase complex flavoprotein subunit A	Cytoplasm	enzyme
P38159-2	D	RBMX	RNA binding motif protein X-linked	Nucleus	other		H0YKT4		SEC11A	SEC11 homolog A, signal peptidase complex subunit	Cytoplasm	peptidase
P18754-2	D	RCC1	regulator of chromosome condensation 1	Cytoplasm	other		O15027		SEC16A	SEC16 homolog A, endoplasmic reticulum export factor	Cytoplasm	phosphatase
Q9P258		RCC2	regulator of chromosome condensation 2	Nucleus	other		C9JRY4		SEC22A	SEC22 homolog A, vesicle trafficking protein	Cytoplasm	transporter
Q15293		RCN1	reticulocalbin 1	Cytoplasm	other		O75396	D	SEC22B	SEC22 homolog B, vesicle trafficking protein (gene/pseudogene)	Cytoplasm	other
Q14257		RCN2	reticulocalbin 2	Cytoplasm	other		Q15437		SEC23B	Sec23 homolog B, coat complex II component	Extracellular Space	transporter
P35241-5	D	RDX	radixin	Cytoplasm	other		O95486		SEC24A	SEC24 homolog A, COPII coat complex component	Cytoplasm	transporter
Q6NUK4		REEP3	receptor accessory protein 3	Other	other		O95487		SEC24B	SEC24 homolog B, COPII coat complex component	Cytoplasm	transporter
Q00765		REEP5	receptor accessory protein 5	Extracellular Space	transporter		B4DR61		SEC61A1	Sec61 translocon alpha 1 subunit	Cytoplasm	transporter
Q9P260-2	D	RELCH	RAB11 binding and LisH domain, coiled-coil and HEAT repeat containing	Cytoplasm	other		P60468		SEC61B	Sec61 translocon beta subunit	Cytoplasm	transporter
Q96D71-2	D	REPS1	RALBP1 associated Eps domain containing 1	Plasma Membrane	other		Q9P0U3		SENP1	SUMO specific peptidase 1	Nucleus	peptidase
O15258		RER1	retention in endoplasmic reticulum sorting receptor 1	Cytoplasm	other		D6RDU5	D	44815	septin 11	Nucleus	other
P35251-2	D	RFC1	replication factor C subunit 1	Nucleus	transcription regulator		Q15019	D	44806	septin 2	Cytoplasm	enzyme
P40937-2	D	RFC5	replication factor C subunit 5	Nucleus	enzyme		Q16181	D	44811	septin 7	Cytoplasm	other
Q15382		RHEB	Ras homolog, mTORC1 binding	Cytoplasm	enzyme		Q8NC51		SERBP1	SERPINE1 mRNA binding protein 1	Cytoplasm	other
P61586		RHOA	ras homolog family member A	Cytoplasm	enzyme		P35237	D	SERPINB6	serpin family B member 6	Cytoplasm	other
Q5UIP0-2	D	RIF1	replication timing regulatory factor 1	Nucleus	other		P50453		SERPINB9	serpin family B member 9	Cytoplasm	other
Q9H871		RMND5A	required for meiotic nuclear division 5 homolog A	Nucleus	enzyme		P58004		SESN2	sestrin 2	Cytoplasm	enzyme
O75792		RNASEH2A	ribonuclease H2 subunit A	Nucleus	enzyme		Q6NXR6		SETD3	SET domain containing 3, actin histidine methyltransferase	Nucleus	enzyme
Q8N5U6-2	D	RNF10	ring finger protein 10	Cytoplasm	enzyme		F8WEV5		SF1	splicing factor 1	Nucleus	transcription regulator
O15541		RNF113A	ring finger protein 113A	Extracellular Space	enzyme		E9PAW1	D	SF3A1	splicing factor 3a subunit 1	Nucleus	other
Q9Y508		RNF114	ring finger protein 114	Cytoplasm	transcription regulator		Q15428		SF3A2	splicing factor 3a subunit 2	Nucleus	other
Q8ND24		RNF214	ring finger protein 214	Other	other		Q12874	D	SF3A3	splicing factor 3a subunit 3	Nucleus	other
Q9H4A4		RNPEP	arginyl aminopeptidase	Cytoplasm	peptidase		O75533	D	SF3B1	splicing factor 3b subunit 1	Nucleus	other
Q15287-2	D	RNPS1	RNA binding protein with serine rich domain 1	Nucleus	other		Q13435	D	SF3B2	splicing factor 3b subunit 2	Nucleus	other
P15927-2	D	RPA2	replication protein A2	Nucleus	other		Q15393	D	SF3B3	splicing factor 3b subunit 3	Nucleus	other
P27635		RPL10	ribosomal protein L10	Cytoplasm	translation regulator		Q9Y3B4	D	SF3B6	splicing factor 3b subunit 6	Nucleus	other
P62906		RPL10A	ribosomal protein L10a	Nucleus	other		P23246	D	SFPQ	splicing factor proline and glutamine rich	Nucleus	transcription regulator
P62913-2	D	RPL11	ribosomal protein L11	Cytoplasm	other		Q9H9B4	D	SFXN1	sideroflexin 1	Cytoplasm	transporter
P30050-2	D	RPL12	ribosomal protein L12	Nucleus	other		Q5FBB7		SGO1	shugoshin 1	Nucleus	other
P26373-2	D	RPL13	ribosomal protein L13	Nucleus	other		K7EMD6		SGTA	small glutamine rich tetratricopeptide repeat containing alpha	Cytoplasm	other
P40429		RPL13A	ribosomal protein L13a	Cytoplasm	other		Q9H299		SH3BGRL3	SH3 domain binding glutamate rich protein like 3	Nucleus	other
Q6NVV1		RPL13AP3	ribosomal protein L13a pseudogene 3	Nucleus	other		Q99961	D	SH3GL1	SH3 domain containing GRB2 like 1, endophilin A2	Cytoplasm	other
P61313-2	D	RPL15	ribosomal protein L15	Cytoplasm	other		Q9NR46		SH3GLB2	SH3 domain containing GRB2 like, endophilin B2	Cytoplasm	other
P18621-2	D	RPL17	ribosomal protein L17	Cytoplasm	other		P34897	D	SHMT2	serine hydroxymethyltransferase 2	Cytoplasm	enzyme
Q02543		RPL18A	ribosomal protein L18a	Cytoplasm	other		Q96ST3	D	SIN3A	SIN3 transcription regulator family member A	Nucleus	transcription regulator
P84098		RPL19	ribosomal protein L19	Cytoplasm	other		Q96EB6		SIRT1	sirtuin 1	Nucleus	transcription regulator
P46778		RPL21	ribosomal protein L21	Cytoplasm	other		C9JP03	D	SLAIN1	SLAIN motif family member 1	Other	other
P62829		RPL23	ribosomal protein L23	Cytoplasm	other		Q15758		SLC1A5	solute carrier family 1 member 5	Plasma Membrane	transporter
P83731		RPL24	ribosomal protein L24	Cytoplasm	other		I3L1P8		SLC25A11	solute carrier family 25 member 11	Cytoplasm	transporter
P61353		RPL27	ribosomal protein L27	Cytoplasm	other		Q9UJS0		SLC25A13	solute carrier family 25 member 13	Cytoplasm	transporter
P39023		RPL3	ribosomal protein L3	Nucleus	other		Q9BV35		SLC25A23	solute carrier family 25 member 23	Cytoplasm	transporter
P62910		RPL32	ribosomal protein L32	Cytoplasm	other		Q00325	D	SLC25A3	solute carrier family 25 member 3	Cytoplasm	transporter
P18077		RPL35A	ribosomal protein L35a	Cytoplasm	other		P05141		SLC25A5	solute carrier family 25 member 5	Cytoplasm	transporter
Q9Y3U8		RPL36	ribosomal protein L36	Cytoplasm	other		P12236		SLC25A6	solute carrier family 25 member 6	Cytoplasm	transporter
P36578		RPL4	ribosomal protein L4	Cytoplasm	enzyme		P11166		SLC2A1	solute carrier family 2 member 1	Plasma Membrane	transporter
P46777		RPL5	ribosomal protein L5	Cytoplasm	other		Q969S0		SLC35B4	solute carrier family 35 member B4	Cytoplasm	transporter
P05388		RPLP0	ribosomal protein lateral stalk subunit P0	Cytoplasm	other		E7ENT5		SLC39A10	solute carrier family 39 member 10	Extracellular Space	transporter
Q8NHW5		RPLP0P6	ribosomal protein lateral stalk subunit P0 pseudogene 6	Cytoplasm	other		Q15043		SLC39A14	solute carrier family 39 member 14	Plasma Membrane	transporter
P05387		RPLP2	ribosomal protein lateral stalk subunit P2	Cytoplasm	other		J3KPF3		SLC3A2	solute carrier family 3 member 2	Plasma Membrane	transporter
P04843		RPN1	ribophorin I	Cytoplasm	enzyme		Q9BWU0	D	SLC4A1AP	solute carrier family 4 member 1 adaptor protein	Nucleus	transporter
P46783		RPS10	ribosomal protein S10	Cytoplasm	other		F8W682	D	SLC4A2	solute carrier family 4 member 2	Plasma Membrane	transporter
Q9NQ39		RPS10P5	ribosomal protein S10 pseudogene 5	Other	other		P52569		SLC7A2	solute carrier family 7 member 2	Plasma Membrane	transporter
P25398		RPS12	ribosomal protein S12	Cytoplasm	other		Q92581		SLC9A6	solute carrier family 9 member A6	Plasma Membrane	transporter
P62263		RPS14	ribosomal protein S14	Cytoplasm	translation regulator		Q9H2G2		SLK	STE20 like kinase	Nucleus	kinase
P62841		RPS15	ribosomal protein S15	Cytoplasm	other		P51531	D	SMARCA2	SWI/SNF related, matrix associated, actin dependent regulator of chromatin, subfamily a, member 2	Nucleus	transcription regulator
P62244		RPS15A	ribosomal protein S15a	Cytoplasm	other		O60264	D	SMARCA5	SWI/SNF related, matrix associated, actin dependent regulator of chromatin, subfamily a, member 5	Nucleus	transcription regulator
P62249		RPS16	ribosomal protein S16	Cytoplasm	other		Q12824	D	SMARCB1	SWI/SNF related, matrix associated, actin dependent regulator of chromatin, subfamily b, member 1	Nucleus	transcription regulator
P08708	D	RPS17	ribosomal protein S17	Cytoplasm	other		Q92922	D	SMARCC1	SWI/SNF related, matrix associated, actin dependent regulator of chromatin subfamily c member 1	Nucleus	transcription regulator
P62269		RPS18	ribosomal protein S18	Cytoplasm	other		F8VXC8		SMARCC2	SWI/SNF related, matrix associated, actin dependent regulator of chromatin subfamily c member 2	Nucleus	transcription regulator
P39019		RPS19	ribosomal protein S19	Cytoplasm	other		J3KMX2	D	SMARCD2	SWI/SNF related, matrix associated, actin dependent regulator of chromatin, subfamily d, member 2	Nucleus	transcription regulator
P63220		RPS21	ribosomal protein S21	Cytoplasm	other		B4DGM3	D	SMARCE1	SWI/SNF related, matrix associated, actin dependent regulator of chromatin, subfamily e, member 1	Nucleus	transcription regulator
P62847-2	D	RPS24	ribosomal protein S24	Cytoplasm	other		Q14683	D	SMC1A	structural maintenance of chromosomes 1A	Nucleus	transporter
P62851		RPS25	ribosomal protein S25	Cytoplasm	other		O95347	D	SMC2	structural maintenance of chromosomes 2	Nucleus	transporter
P42677		RPS27	ribosomal protein S27	Cytoplasm	other		Q9UQE7	D	SMC3	structural maintenance of chromosomes 3	Nucleus	other
Q71UM5		RPS27L	ribosomal protein S27 like	Cytoplasm	translation regulator		E9PD53		SMC4	structural maintenance of chromosomes 4	Nucleus	transporter
P62857		RPS28	ribosomal protein S28	Cytoplasm	other		Q8IY18		SMC5	structural maintenance of chromosomes 5	Nucleus	other
P23396-2	D	RPS3	ribosomal protein S3	Cytoplasm	enzyme		A6NHR9		SMCHD1	structural maintenance of chromosomes flexible hinge domain containing 1	Nucleus	enzyme
P61247		RPS3A	ribosomal protein S3A	Nucleus	other		P53814	D	SMTN	smoothelin	Extracellular Space	other
Q15418-2	D	RPS6KA1	ribosomal protein S6 kinase A1	Cytoplasm	kinase		Q2TAY7	D	SMU1	SMU1 DNA replication regulator and spliceosomal factor	Nucleus	other
P51812		RPS6KA3	ribosomal protein S6 kinase A3	Cytoplasm	kinase		H3BQY9	D	SNAP23	synaptosome associated protein 23	Plasma Membrane	transporter
P62081		RPS7	ribosomal protein S7	Cytoplasm	other		O95721	D	SNAP29	synaptosome associated protein 29	Cytoplasm	other
P46781		RPS9	ribosomal protein S9	Cytoplasm	translation regulator		Q7KZF4	D	SND1	staphylococcal nuclease and tudor domain containing 1	Nucleus	enzyme
Q8IZ73		RPUSD2	RNA pseudouridine synthase domain containing 2	Other	enzyme		D6RFY6	D	SNF8	SNF8 subunit of ESCRT-II	Cytoplasm	enzyme
P23921		RRM1	ribonucleotide reductase catalytic subunit M1	Nucleus	enzyme		O75643	D	SNRNP200	small nuclear ribonucleoprotein U5 subunit 200	Nucleus	enzyme
Q14684-2	D	RRP1B	ribosomal RNA processing 1B	Nucleus	transcription regulator		P08621		SNRNP70	small nuclear ribonucleoprotein U1 subunit 70	Nucleus	other
Q9Y3A4		RRP7A	ribosomal RNA processing 7 homolog A	Cytoplasm	other		P09234	D	SNRPC	small nuclear ribonucleoprotein polypeptide C	Nucleus	other
Q9NSQ0		RRP7BP	ribosomal RNA processing 7 homolog B, pseudogene	Other	other		P62316		SNRPD2	small nuclear ribonucleoprotein D2 polypeptide	Nucleus	other
Q15050		RRS1	ribosome biogenesis regulator homolog	Nucleus	other		P62306	D	SNRPF	small nuclear ribonucleoprotein polypeptide F	Nucleus	other
O76021		RSL1D1	ribosomal L1 domain containing 1	Nucleus	other		Q49AN9		SNRPG	small nuclear ribonucleoprotein polypeptide G	Nucleus	other
Q7L4I2-2	D	RSRC2	arginine and serine rich coiled-coil 2	Other	other		P55769		SNU13	small nuclear ribonucleoprotein 13	Nucleus	other
Q15404-2	D	RSU1	Ras suppressor protein 1	Cytoplasm	other		G3V3A4	D	SNW1	SNW domain containing 1	Nucleus	transcription regulator
O00442-2	D	RTCA	RNA 3'-terminal phosphate cyclase	Nucleus	enzyme		O60749		SNX2	sorting nexin 2	Cytoplasm	transporter
Q9Y3I0		RTCB	RNA 2',3'-cyclic phosphate and 5'-OH ligase	Cytoplasm	enzyme		H0Y496		SNX30	sorting nexin family member 30	Other	other
Q92541		RTF1	RTF1 homolog, Paf1/RNA polymerase II complex component	Nucleus	other		F8W9T3	D	SNX4	sorting nexin 4	Cytoplasm	transporter
Q9BST9-2	D	RTKN	rhotekin	Cytoplasm	other		Q9Y5X3	D	SNX5	sorting nexin 5	Cytoplasm	transporter
Q9Y224		RTRAF	RNA transcription, translation and transport factor	Nucleus	other		G3V2U1	D	SNX6	sorting nexin 6	Cytoplasm	transporter
Q96T51-2	D	RUFY1	RUN and FYVE domain containing 1	Cytoplasm	transporter		P18583	D	SON	SON DNA binding protein	Nucleus	other
Q9Y230		RUVBL2	RuvB like AAA ATPase 2	Nucleus	transcription regulator		Q99523		SORT1	sortilin 1	Plasma Membrane	G-protein coupled receptor
P31949		S100A11	S100 calcium binding protein A11	Cytoplasm	other		P08047		SP1	Sp1 transcription factor	Nucleus	transcription regulator
Q9NTJ5		SACM1L	SAC1 like phosphatidylinositide phosphatase	Cytoplasm	phosphatase		O60271	D	SPAG9	sperm associated antigen 9	Cytoplasm	other
Q9UBE0		SAE1	SUMO1 activating enzyme subunit 1	Cytoplasm	enzyme		Q9UBP0		SPAST	spastin	Nucleus	enzyme
Q15424-2	D	SAFB	scaffold attachment factor B	Nucleus	other		E9PI68	D	SPCS2	signal peptidase complex subunit 2	Cytoplasm	other
Q14151		SAFB2	scaffold attachment factor B2	Cytoplasm	other		Q69YQ0		SPECC1L	sperm antigen with calponin homology and coiled-coil domains 1 like	Extracellular Space	other
Q5PRF9		SAMD4B	sterile alpha motif domain containing 4B	Cytoplasm	other		Q96T58		SPEN	spen family transcriptional repressor	Nucleus	transcription regulator
O00422		SAP18	Sin3A associated protein 18	Nucleus	transcription regulator		Q9NZD8		SPG21	SPG21 abhydrolase domain containing, maspardin	Plasma Membrane	enzyme
Q9UHR5-2	D	SAP30BP	SAP30 binding protein	Nucleus	transcription regulator		Q01082	D	SPTBN1	spectrin beta, non-erythrocytic 1	Plasma Membrane	other
Q9NR31		SAR1A	secretion associated Ras related GTPase 1A	Cytoplasm	enzyme		O15269		SPTLC1	serine palmitoyltransferase long chain base subunit 1	Cytoplasm	enzyme
P82979		SARNP	SAP domain containing ribonucleoprotein	Nucleus	transcription regulator		Q6ZRS2		SRCAP	Snf2 related CREBBP activator protein	Cytoplasm	transcription regulator
P49591		SARS	seryl-tRNA synthetase	Cytoplasm	enzyme		Q8WXA9		SREK1	splicing regulatory glutamic acid and lysine rich protein 1	Nucleus	other
Q15020		SART3	spliceosome associated factor 3, U4/U6 recycling protein	Nucleus	other		O75044		SRGAP2	SLIT-ROBO Rho GTPase activating protein 2	Cytoplasm	other
Q9H4B6		SAV1	salvador family WW domain containing protein 1	Cytoplasm	other		B4DKK2	D	SRI	sorcin	Cytoplasm	transporter
Q9Y3A5		SBDS	SBDS ribosome maturation factor	Nucleus	other		K7EQ47		SRM	spermidine synthase	Cytoplasm	enzyme
O15126-2	D	SCAMP1	secretory carrier membrane protein 1	Cytoplasm	transporter		P61011	D	SRP54	signal recognition particle 54	Cytoplasm	other
P57086		SCAND1	SCAN domain containing 1	Nucleus	transcription regulator		G3V1U4		SRP68	signal recognition particle 68	Nucleus	other
Q8NBX0		SCCPDH	saccharopine dehydrogenase (putative)	Cytoplasm	other		P78362		SRPK2	SRSF protein kinase 2	Nucleus	kinase
O00767		SCD	stearoyl-CoA desaturase	Cytoplasm	enzyme		E9PJS4		SRPRA	SRP receptor subunit alpha	Cytoplasm	other
Q8WVM8		SCFD1	sec1 family domain containing 1	Cytoplasm	transporter		E9PCT1		SRRM1	serine and arginine repetitive matrix 1	Nucleus	other
P22307-2	D	SCP2	sterol carrier protein 2	Cytoplasm	transporter		Q9BXP5	D	SRRT	serrate, RNA effector molecule	Nucleus	other
Q12765-2	D	SCRN1	secernin 1	Cytoplasm	other		Q07955		SRSF1	serine and arginine rich splicing factor 1	Nucleus	other
Q6P3W7		SCYL2	SCY1 like pseudokinase 2	Cytoplasm	other		Q5T757		SRSF11	serine and arginine rich splicing factor 11	Nucleus	other
Q9NVU7-2	D	SDAD1	SDA1 domain containing 1	Nucleus	other		B4DN89	D	SRSF2	serine and arginine rich splicing factor 2	Nucleus	transcription regulator
Q9HCN8		SDF2L1	stromal cell derived factor 2 like 1	Cytoplasm	other		Q16629		SRSF7	serine and arginine rich splicing factor 7	Nucleus	other
Q9BRK5-3	D	SDF4	stromal cell derived factor 4	Cytoplasm	other		Q9BRL6	D	SRSF8	serine and arginine rich splicing factor 8	Nucleus	other
P31040		SDHA	succinate dehydrogenase complex flavoprotein subunit A	Cytoplasm	enzyme		H0YIB4	D	SRSF9	serine and arginine rich splicing factor 9	Nucleus	enzyme
O75396		SEC22B	SEC22 homolog B, vesicle trafficking protein (gene/pseudogene)	Cytoplasm	other		E7EUY5	D	SSBP1	single stranded DNA binding protein 1	Cytoplasm	other
Q15436		SEC23A	Sec23 homolog A, coat complex II component	Cytoplasm	transporter		C9JBX5	D	SSR1	signal sequence receptor subunit 1	Cytoplasm	other
Q15437		SEC23B	Sec23 homolog B, coat complex II component	Extracellular Space	transporter		P51571		SSR4	signal sequence receptor subunit 4	Cytoplasm	other
O95487-2	D	SEC24B	SEC24 homolog B, COPII coat complex component	Cytoplasm	transporter		Q08945	D	SSRP1	structure specific recognition protein 1	Nucleus	transcription regulator
O94979-2	D	SEC31A	SEC31 homolog A, COPII coat complex component	Cytoplasm	other		Q9NP77		SSU72	SSU72 homolog, RNA polymerase II CTD phosphatase	Other	phosphatase
P61619		SEC61A1	Sec61 translocon alpha 1 subunit	Cytoplasm	transporter		P50502	D	ST13	ST13 Hsp70 interacting protein	Cytoplasm	other
Q9H9S3	D	SEC61A2	Sec61 translocon alpha 2 subunit	Cytoplasm	transporter		Q8N3U4	D	STAG2	stromal antigen 2	Nucleus	transcription regulator
P60468		SEC61B	Sec61 translocon beta subunit	Cytoplasm	transporter		Q92783	D	STAM	signal transducing adaptor molecule	Cytoplasm	other
Q9H4L4		SENP3	SUMO specific peptidase 3	Nucleus	peptidase		O95630		STAMBP	STAM binding protein	Nucleus	enzyme
P49903-2	D	SEPHS1	selenophosphate synthetase 1	Other	enzyme		P42224		STAT1	signal transducer and activator of transcription 1	Nucleus	transcription regulator
Q15019-2	D	SEPT2	septin 2	Cytoplasm	enzyme		O95793	D	STAU1	staufen double-stranded RNA binding protein 1	Cytoplasm	transporter
Q9UHD8-2	D	SEPT9	septin 9	Cytoplasm	enzyme		F8VPI7		STAU2	staufen double-stranded RNA binding protein 2	Cytoplasm	other
Q8NC51-2	D	SERBP1	SERPINE1 mRNA binding protein 1	Cytoplasm	other		H7C5A5		STIM2	stromal interaction molecule 2	Plasma Membrane	transporter
P35237		SERPINB6	serpin family B member 6	Cytoplasm	other		F5H0T1	D	STIP1	stress induced phosphoprotein 1	Cytoplasm	other
P50454		SERPINH1	serpin family H member 1	Extracellular Space	other		O94804		STK10	serine/threonine kinase 10	Cytoplasm	kinase
P58004		SESN2	sestrin 2	Cytoplasm	enzyme		B3KYA7	D	STK3	serine/threonine kinase 3	Cytoplasm	kinase
O15047		SETD1A	SET domain containing 1A, histone lysine methyltransferase	Nucleus	ion channel		F5H5B4	D	STK4	serine/threonine kinase 4	Cytoplasm	kinase
Q15637-2	D	SF1	splicing factor 1	Nucleus	transcription regulator		P16949		STMN1	stathmin 1	Cytoplasm	other
Q15459		SF3A1	splicing factor 3a subunit 1	Nucleus	other		P27105		STOM	stomatin	Plasma Membrane	other
Q15428		SF3A2	splicing factor 3a subunit 2	Nucleus	other		B4E1K7	D	STOML2	stomatin like 2	Plasma Membrane	other
Q12874		SF3A3	splicing factor 3a subunit 3	Nucleus	other		B4DNJ6	D	STRAP	serine/threonine kinase receptor associated protein	Plasma Membrane	other
O75533		SF3B1	splicing factor 3b subunit 1	Nucleus	other		Q5VSL9		STRIP1	striatin interacting protein 1	Nucleus	other
Q13435		SF3B2	splicing factor 3b subunit 2	Nucleus	other		Q9NRL3		STRN4	striatin 4	Cytoplasm	other
Q15393-3	D	SF3B3	splicing factor 3b subunit 3	Nucleus	other		P46977		STT3A	STT3 oligosaccharyltransferase complex catalytic subunit A	Plasma Membrane	enzyme
Q15427		SF3B4	splicing factor 3b subunit 4	Nucleus	other		O14662	D	STX16	syntaxin 16	Cytoplasm	transporter
Q9Y3B4		SF3B6	splicing factor 3b subunit 6	Nucleus	other		Q9P2W9	D	STX18	syntaxin 18	Cytoplasm	transporter
P23246		SFPQ	splicing factor proline and glutamine rich	Nucleus	transcription regulator		F8W8Q9	D	STX5	syntaxin 5	Cytoplasm	transporter
O43765		SGTA	small glutamine rich tetratricopeptide repeat containing alpha	Cytoplasm	other		B4DR17	D	STX6	syntaxin 6	Cytoplasm	transporter
Q99961		SH3GL1	SH3 domain containing GRB2 like 1, endophilin A2	Cytoplasm	other		O15400		STX7	syntaxin 7	Plasma Membrane	transporter
Q9Y371-2	D	SH3GLB1	SH3 domain containing GRB2 like, endophilin B1	Cytoplasm	enzyme		K7EQB1		STX8	syntaxin 8	Plasma Membrane	other
A1X283		SH3PXD2B	SH3 and PX domains 2B	Cytoplasm	other		P61764		STXBP1	syntaxin binding protein 1	Cytoplasm	transporter
P29353-2	D	SHC1	SHC adaptor protein 1	Cytoplasm	other		Q8IX01		SUGP2	SURP and G-patch domain containing 2	Nucleus	other
P34897-2	D	SHMT2	serine hydroxymethyltransferase 2	Cytoplasm	enzyme		E9PBT8	D	SUMF2	sulfatase modifying factor 2	Cytoplasm	other
Q9UHJ6		SHPK	sedoheptulokinase	Cytoplasm	kinase		E9PDU4	D	SUN1	Sad1 and UNC84 domain containing 1	Nucleus	other
Q6PI26		SHQ1	SHQ1, H/ACA ribonucleoprotein assembly factor	Nucleus	other		Q9Y5B9	D	SUPT16H	SPT16 homolog, facilitates chromatin remodeling subunit	Nucleus	transcription regulator
Q9H0K1		SIK2	salt inducible kinase 2	Cytoplasm	kinase		O00267		SUPT5H	SPT5 homolog, DSIF elongation factor subunit	Nucleus	transcription regulator
Q96ST3		SIN3A	SIN3 transcription regulator family member A	Nucleus	transcription regulator		Q7KZ85	D	SUPT6H	SPT6 homolog, histone chaperone	Nucleus	transcription regulator
Q9P1W8-2	D	SIRPG	signal regulatory protein gamma	Plasma Membrane	other		J3QQW9		SUZ12	SUZ12 polycomb repressive complex 2 subunit	Nucleus	enzyme
Q13309-2	D	SKP2	S-phase kinase associated protein 2	Nucleus	other		Q1ZZU3		SWI5	SWI5 homologous recombination repair protein	Nucleus	other
Q8ND83-2	D	SLAIN1	SLAIN motif family member 1	Other	other		Q92797		SYMPK	symplekin	Cytoplasm	other
P55011-3	D	SLC12A2	solute carrier family 12 member 2	Plasma Membrane	transporter		O60506	D	SYNCRIP	synaptotagmin binding cytoplasmic RNA interacting protein	Nucleus	other
Q16572		SLC18A3	solute carrier family 18 member A3	Plasma Membrane	transporter		J3KPK1		SYNJ1	synaptojanin 1	Cytoplasm	phosphatase
P53007		SLC25A1	solute carrier family 25 member 1	Other	transporter		Q9UMZ2		SYNRG	synergin gamma	Cytoplasm	other
Q9UJS0-2	D	SLC25A13	solute carrier family 25 member 13	Cytoplasm	transporter		E9PMA1		SYVN1	synoviolin 1	Cytoplasm	transporter
Q6NUK1-2	D	SLC25A24	solute carrier family 25 member 24	Cytoplasm	transporter		Q9Y6A5	D	TACC3	transforming acidic coiled-coil containing protein 3	Nucleus	other
P12235		SLC25A4	solute carrier family 25 member 4	Cytoplasm	transporter		Q9BSH4		TACO1	translational activator of cytochrome c oxidase I	Cytoplasm	other
P05141		SLC25A5	solute carrier family 25 member 5	Cytoplasm	transporter		Q9Y6J9		TAF6L	TATA-box binding protein associated factor 6 like	Nucleus	transcription regulator
P12236		SLC25A6	solute carrier family 25 member 6	Cytoplasm	transporter		D6RHW1		TAF9	TATA-box binding protein associated factor 9	Nucleus	transcription regulator
Q86WA9		SLC26A11	solute carrier family 26 member 11	Cytoplasm	transporter		P37802	D	TAGLN2	transgelin 2	Cytoplasm	other
P11166		SLC2A1	solute carrier family 2 member 1	Plasma Membrane	transporter		P37837	D	TALDO1	transaldolase 1	Cytoplasm	enzyme
O15431		SLC31A1	solute carrier family 31 member 1	Plasma Membrane	transporter		Q7L7X3		TAOK1	TAO kinase 1	Cytoplasm	kinase
Q8TB61-2	D	SLC35B2	solute carrier family 35 member B2	Cytoplasm	transporter		Q9H2K8		TAOK3	TAO kinase 3	Cytoplasm	kinase
P08195-2	D	SLC3A2	solute carrier family 3 member 2	Plasma Membrane	transporter		Q13148	D	TARDBP	TAR DNA binding protein	Nucleus	transcription regulator
Q9BWU0		SLC4A1AP	solute carrier family 4 member 1 adaptor protein	Nucleus	transporter		P26639	D	TARS	threonyl-tRNA synthetase	Nucleus	enzyme
P30825		SLC7A1	solute carrier family 7 member 1	Plasma Membrane	transporter		Q4KMP7		TBC1D10B	TBC1 domain family member 10B	Plasma Membrane	enzyme
Q9H2G2	D	SLK	STE20 like kinase	Nucleus	kinase		Q9NVG8		TBC1D13	TBC1 domain family member 13	Cytoplasm	other
Q9NWH9		SLTM	SAFB like transcription modulator	Nucleus	other		J3KNI9	D	TBC1D15	TBC1 domain family member 15	Cytoplasm	other
O95391		SLU7	SLU7 homolog, splicing factor	Nucleus	enzyme		Q66K14		TBC1D9B	TBC1 domain family member 9B	Other	other
P28370-2	D	SMARCA1	SWI/SNF related, matrix associated, actin dependent regulator of chromatin, subfamily a, member 1	Nucleus	transcription regulator		O75347	D	TBCA	tubulin folding cofactor A	Cytoplasm	other
P51532-2	D	SMARCA4	SWI/SNF related, matrix associated, actin dependent regulator of chromatin, subfamily a, member 4	Nucleus	transcription regulator		Q15814	D	TBCC	tubulin folding cofactor C	Cytoplasm	enzyme
O60264		SMARCA5	SWI/SNF related, matrix associated, actin dependent regulator of chromatin, subfamily a, member 5	Nucleus	transcription regulator		P23193	D	TCEA1	transcription elongation factor A1	Nucleus	transcription regulator
Q12824-2	D	SMARCB1	SWI/SNF related, matrix associated, actin dependent regulator of chromatin, subfamily b, member 1	Nucleus	transcription regulator		D6RCE9	D	TCEAL4	transcription elongation factor A like 4	Other	other
Q92922		SMARCC1	SWI/SNF related, matrix associated, actin dependent regulator of chromatin subfamily c member 1	Nucleus	transcription regulator		O14776		TCERG1	transcription elongation regulator 1	Nucleus	transcription regulator
Q8TAQ2-2	D	SMARCC2	SWI/SNF related, matrix associated, actin dependent regulator of chromatin subfamily c member 2	Nucleus	transcription regulator		Q13428	D	TCOF1	treacle ribosome biogenesis factor 1	Nucleus	transporter
Q14683		SMC1A	structural maintenance of chromosomes 1A	Nucleus	transporter		E7ERF2	D	TCP1	t-complex 1	Cytoplasm	other
O95347-2	D	SMC2	structural maintenance of chromosomes 2	Nucleus	transporter		Q9NUJ3		TCP11L1	t-complex 11 like 1	Cytoplasm	other
Q9UQE7		SMC3	structural maintenance of chromosomes 3	Nucleus	other		Q9Y2W6		TDRKH	tudor and KH domain containing	Cytoplasm	other
Q9NTJ3-2	D	SMC4	structural maintenance of chromosomes 4	Nucleus	transporter		Q9Y4R8		TELO2	telomere maintenance 2	Cytoplasm	other
A6NHR9-2	D	SMCHD1	structural maintenance of chromosomes flexible hinge domain containing 1	Nucleus	enzyme		Q9NYB0		TERF2IP	TERF2 interacting protein	Nucleus	other
Q9UPR3		SMG5	SMG5 nonsense mediated mRNA decay factor	Nucleus	other		Q9UGI8		TES	testin LIM domain protein	Plasma Membrane	other
O75940		SMNDC1	survival motor neuron domain containing 1	Nucleus	other		C9JXQ7	D	TEX264	testis expressed 264	Extracellular Space	other
Q2TAY7		SMU1	SMU1 DNA replication regulator and spliceosomal factor	Nucleus	other		Q00059	D	TFAM	transcription factor A, mitochondrial	Cytoplasm	transcription regulator
O00161-2	D	SNAP23	synaptosome associated protein 23	Plasma Membrane	transporter		G5E9V1	D	TFG	TRK-fused gene	Cytoplasm	other
O95721		SNAP29	synaptosome associated protein 29	Cytoplasm	other		Q9UBB9	D	TFIP11	tuftelin interacting protein 11	Extracellular Space	other
Q5SQN1-2	D	SNAP47	synaptosome associated protein 47	Plasma Membrane	other		Q96RS0		TGS1	trimethylguanosine synthase 1	Nucleus	enzyme
Q7KZF4		SND1	staphylococcal nuclease and tudor domain containing 1	Nucleus	enzyme		H0YAR9	D	THEM6	thioesterase superfamily member 6	Other	other
O75643		SNRNP200	small nuclear ribonucleoprotein U5 subunit 200	Nucleus	enzyme		Q9Y2W1	D	THRAP3	thyroid hormone receptor associated protein 3	Nucleus	transcription regulator
Q8WVK2		SNRNP27	small nuclear ribonucleoprotein U4/U6.U5 subunit 27	Nucleus	other		Q9P016		THYN1	thymocyte nuclear protein 1	Nucleus	other
P08621-2	D	SNRNP70	small nuclear ribonucleoprotein U1 subunit 70	Nucleus	other		A6NKZ9		TIAL1	TIA1 cytotoxic granule associated RNA binding protein like 1	Nucleus	transcription regulator
P09012		SNRPA	small nuclear ribonucleoprotein polypeptide A	Nucleus	other		P62072	D	TIMM10	translocase of inner mitochondrial membrane 10	Cytoplasm	transporter
P14678-2	D	SNRPB	small nuclear ribonucleoprotein polypeptides B and B1	Nucleus	other		Q9Y5L4	D	TIMM13	translocase of inner mitochondrial membrane 13	Cytoplasm	transporter
P08579		SNRPB2	small nuclear ribonucleoprotein polypeptide B2	Nucleus	other		O43615	D	TIMM44	translocase of inner mitochondrial membrane 44	Cytoplasm	transporter
P09234		SNRPC	small nuclear ribonucleoprotein polypeptide C	Nucleus	other		F5H886	D	TJP2	tight junction protein 2	Plasma Membrane	kinase
P62318		SNRPD3	small nuclear ribonucleoprotein D3 polypeptide	Nucleus	other		Q9Y490	D	TLN1	talin 1	Plasma Membrane	other
P62304		SNRPE	small nuclear ribonucleoprotein polypeptide E	Nucleus	other		Q99805	D	TM9SF2	transmembrane 9 superfamily member 2	Plasma Membrane	transporter
Q13573		SNW1	SNW domain containing 1	Nucleus	transcription regulator		Q9Y2S6		TMA7	translation machinery associated 7 homolog	Other	other
Q13596-2	D	SNX1	sorting nexin 1	Cytoplasm	transporter		P49755	D	TMED10	transmembrane p24 trafficking protein 10	Cytoplasm	transporter
O60749		SNX2	sorting nexin 2	Cytoplasm	transporter		Q15363	D	TMED2	transmembrane p24 trafficking protein 2	Cytoplasm	transporter
Q9Y5X3		SNX5	sorting nexin 5	Cytoplasm	transporter		Q9Y3A6		TMED5	transmembrane p24 trafficking protein 5	Cytoplasm	other
P35610		SOAT1	sterol O-acyltransferase 1	Cytoplasm	enzyme		Q6PL24		TMED8	transmembrane p24 trafficking protein family member 8	Other	other
P18583-2	D	SON	SON DNA binding protein	Nucleus	other		Q9BVK6	D	TMED9	transmembrane p24 trafficking protein 9	Cytoplasm	transporter
O60271-2	D	SPAG9	sperm associated antigen 9	Cytoplasm	other		B4DHW1	D	TMEM165	transmembrane protein 165	Plasma Membrane	other
Q9Y6A9		SPCS1	signal peptidase complex subunit 1	Cytoplasm	peptidase		Q53S58		TMEM177	transmembrane protein 177	Cytoplasm	other
Q15005		SPCS2	signal peptidase complex subunit 2	Cytoplasm	other		Q96SK2	D	TMEM209	transmembrane protein 209	Other	other
Q13813-2	D	SPTAN1	spectrin alpha, non-erythrocytic 1	Plasma Membrane	other		F5GWH5		TMEM258	transmembrane protein 258	Other	other
Q01082-2	D	SPTBN1	spectrin beta, non-erythrocytic 1	Plasma Membrane	other		P82094	D	TMF1	TATA element modulatory factor 1	Cytoplasm	transcription regulator
O15020		SPTBN2	spectrin beta, non-erythrocytic 2	Cytoplasm	other		H0YNJ8	D	TMOD3	tropomodulin 3	Cytoplasm	other
O15269		SPTLC1	serine palmitoyltransferase long chain base subunit 1	Cytoplasm	enzyme		P42166	D	TMPO	thymopoietin	Nucleus	other
Q13501-2	D	SQSTM1	sequestosome 1	Cytoplasm	transcription regulator		P42167	D	TMPO	thymopoietin	Nucleus	other
Q12772		SREBF2	sterol regulatory element binding transcription factor 2	Nucleus	transcription regulator		Q96JJ7		TMX3	thioredoxin related transmembrane protein 3	Cytoplasm	enzyme
Q8WXA9-2	D	SREK1	splicing regulatory glutamic acid and lysine rich protein 1	Nucleus	other		H0Y720	D	TNRC6B	trinucleotide repeat containing adaptor 6B	Cytoplasm	other
P37108		SRP14	signal recognition particle 14	Cytoplasm	other		O60784	D	TOM1	target of myb1 membrane trafficking protein	Cytoplasm	transporter
P61011		SRP54	signal recognition particle 54	Cytoplasm	other		Q9NS69		TOMM22	translocase of outer mitochondrial membrane 22	Cytoplasm	transporter
Q9UHB9-2	D	SRP68	signal recognition particle 68	Nucleus	other		Q15785		TOMM34	translocase of outer mitochondrial membrane 34	Cytoplasm	other
P49458-2	D	SRP9	signal recognition particle 9	Cytoplasm	other		O96008	D	TOMM40	translocase of outer mitochondrial membrane 40	Cytoplasm	ion channel
Q96SB4-3	D	SRPK1	SRSF protein kinase 1	Nucleus	kinase		Q96B49	D	TOMM6	translocase of outer mitochondrial membrane 6	Cytoplasm	other
P08240-2	D	SRPRA	SRP receptor subunit alpha	Cytoplasm	other		Q9P0U1		TOMM7	translocase of outer mitochondrial membrane 7	Cytoplasm	transporter
Q9Y5M8		SRPRB	SRP receptor subunit beta	Cytoplasm	other		O94826		TOMM70	translocase of outer mitochondrial membrane 70	Cytoplasm	transporter
Q8IYB3-2	D	SRRM1	serine and arginine repetitive matrix 1	Nucleus	other		P11387	D	TOP1	DNA topoisomerase I	Nucleus	enzyme
Q9UQ35		SRRM2	serine/arginine repetitive matrix 2	Nucleus	other		P11388	D	TOP2A	DNA topoisomerase II alpha	Nucleus	enzyme
Q9BXP5-2	D	SRRT	serrate, RNA effector molecule	Nucleus	other		Q02880	D	TOP2B	DNA topoisomerase II beta	Nucleus	enzyme
Q07955-2	D	SRSF1	serine and arginine rich splicing factor 1	Nucleus	other		O14656		TOR1A	torsin family 1 member A	Cytoplasm	enzyme
Q05519-2	D	SRSF11	serine and arginine rich splicing factor 11	Nucleus	other		Q8NFQ8	D	TOR1AIP2	torsin 1A interacting protein 2	Cytoplasm	other
Q01130		SRSF2	serine and arginine rich splicing factor 2	Nucleus	transcription regulator		E1P5X0	D	TOX2	TOX high mobility group box family member 2	Nucleus	transcription regulator
Q16629-2	D	SRSF7	serine and arginine rich splicing factor 7	Nucleus	other		Q96S44		TP53RK	TP53 regulating kinase	Nucleus	kinase
Q13242		SRSF9	serine and arginine rich splicing factor 9	Nucleus	enzyme		Q5JWU6	D	TPD52L2	TPD52 like 2	Cytoplasm	other
P05455		SSB	small RNA binding exonuclease protection factor La	Nucleus	enzyme		P60174	D	TPI1	triosephosphate isomerase 1	Cytoplasm	enzyme
Q04837		SSBP1	single stranded DNA binding protein 1	Cytoplasm	other		Q5VU59	D	TPM3	tropomyosin 3	Cytoplasm	other
P51571		SSR4	signal sequence receptor subunit 4	Cytoplasm	other		P12270	D	TPR	translocated promoter region, nuclear basket protein	Nucleus	other
Q08945		SSRP1	structure specific recognition protein 1	Nucleus	transcription regulator		Q5W0H4	D	TPT1	tumor protein, translationally-controlled 1	Cytoplasm	other
Q9NP77		SSU72	SSU72 homolog, RNA polymerase II CTD phosphatase	Other	phosphatase		Q96RR5	D	TPX2	TPX2 microtubule nucleation factor	Nucleus	other
P50502		ST13	ST13 Hsp70 interacting protein	Cytoplasm	other		Q13595		TRA2A	transformer 2 alpha homolog	Nucleus	other
Q8NFI4		ST13P5	ST13, Hsp70 interacting protein pseudogene 5	Cytoplasm	other		J3KPT4		TRABD	TraB domain containing	Extracellular Space	other
Q8WVM7		STAG1	stromal antigen 1	Nucleus	transcription regulator		F5H897		TRAP1	TNF receptor associated protein 1	Cytoplasm	enzyme
O95772-2	D	STARD3NL	STARD3 N-terminal like	Cytoplasm	other		O43617		TRAPPC3	trafficking protein particle complex 3	Cytoplasm	other
Q9NQZ5		STARD7	StAR related lipid transfer domain containing 7	Cytoplasm	other		Q13263	D	TRIM28	tripartite motif containing 28	Nucleus	transcription regulator
P42224-2	D	STAT1	signal transducer and activator of transcription 1	Nucleus	transcription regulator		Q15642		TRIP10	thyroid hormone receptor interactor 10	Cytoplasm	other
P40763-2	D	STAT3	signal transducer and activator of transcription 3	Nucleus	transcription regulator		Q15643	D	TRIP11	thyroid hormone receptor interactor 11	Cytoplasm	transcription regulator
O95793-2	D	STAU1	staufen double-stranded RNA binding protein 1	Cytoplasm	transporter		Q14669		TRIP12	thyroid hormone receptor interactor 12	Cytoplasm	enzyme
Q9NUL3-2	D	STAU2	staufen double-stranded RNA binding protein 2	Cytoplasm	other		Q15645		TRIP13	thyroid hormone receptor interactor 13	Cytoplasm	transcription regulator
P31948		STIP1	stress induced phosphoprotein 1	Cytoplasm	other		Q9NXH9		TRMT1	tRNA methyltransferase 1	Extracellular Space	enzyme
O94804		STK10	serine/threonine kinase 10	Cytoplasm	kinase		Q7L0Y3		TRMT10C	tRNA methyltransferase 10C, mitochondrial RNase P subunit	Cytoplasm	enzyme
Q9P289-2	D	STK26	serine/threonine kinase 26	Nucleus	kinase		Q7Z2T5		TRMT1L	tRNA methyltransferase 1 like	Other	enzyme
Q13188		STK3	serine/threonine kinase 3	Cytoplasm	kinase		Q8WWH5		TRUB1	TruB pseudouridine synthase family member 1	Other	enzyme
Q15208		STK38	serine/threonine kinase 38	Nucleus	kinase		Q99598	D	TSNAX	translin associated factor X	Nucleus	transporter
P16949-2	D	STMN1	stathmin 1	Cytoplasm	other		Q9H0U9	D	TSPYL1	TSPY like 1	Nucleus	other
Q9UNE7-2	D	STUB1	STIP1 homology and U-box containing protein 1	Cytoplasm	enzyme		Q2NL82		TSR1	TSR1 ribosome maturation factor	Nucleus	other
Q86Y82		STX12	syntaxin 12	Cytoplasm	other		E9PL88		TSSC4	tumor suppressing subtransferable candidate 4	Other	other
O43752		STX6	syntaxin 6	Cytoplasm	transporter		Q99614		TTC1	tetratricopeptide repeat domain 1	Cytoplasm	other
O00186		STXBP3	syntaxin binding protein 3	Plasma Membrane	transporter		Q8NBP0	D	TTC13	tetratricopeptide repeat domain 13	Other	other
P53597		SUCLG1	succinate-CoA ligase alpha subunit	Cytoplasm	enzyme		A0AVF1		TTC26	tetratricopeptide repeat domain 26	Extracellular Space	other
Q9UBS9-2	D	SUCO	SUN domain containing ossification factor	Other	other		Q6P3X3		TTC27	tetratricopeptide repeat domain 27	Other	other
Q8IX01-3	D	SUGP2	SURP and G-patch domain containing 2	Nucleus	other		D6RIC6		TTK	TTK protein kinase	Nucleus	kinase
Q8NBJ7-2	D	SUMF2	sulfatase modifying factor 2	Cytoplasm	other		P68363		TUBA1B	tubulin alpha 1b	Cytoplasm	other
P61956-2	D	SUMO2	small ubiquitin-like modifier 2	Nucleus	enzyme		F5H5D3		TUBA1C	tubulin alpha 1c	Cytoplasm	other
O94901-5	D	SUN1	Sad1 and UNC84 domain containing 1	Nucleus	other		Q9BVA1	D	TUBB2B	tubulin beta 2B class IIb	Cytoplasm	other
Q9UH99-2	D	SUN2	Sad1 and UNC84 domain containing 2	Nucleus	other		Q13509	D	TUBB3	tubulin beta 3 class III	Cytoplasm	other
Q9Y5B9		SUPT16H	SPT16 homolog, facilitates chromatin remodeling subunit	Nucleus	transcription regulator		P68371	D	TUBB4B	tubulin beta 4B class IVb	Cytoplasm	other
O00267-2	D	SUPT5H	SPT5 homolog, DSIF elongation factor subunit	Nucleus	transcription regulator		Q9BUF5	D	TUBB6	tubulin beta 6 class V	Cytoplasm	other
Q7KZ85		SUPT6H	SPT6 homolog, histone chaperone	Nucleus	transcription regulator		P23258		TUBG1	tubulin gamma 1	Cytoplasm	other
O15260-2	D	SURF4	surfeit 4	Cytoplasm	other		Q96CW5		TUBGCP3	tubulin gamma complex associated protein 3	Cytoplasm	other
Q9UH65		SWAP70	switching B cell complex subunit SWAP70	Cytoplasm	other		P49411	D	TUFM	Tu translation elongation factor, mitochondrial	Cytoplasm	translation regulator
O60506-3	D	SYNCRIP	synaptotagmin binding cytoplasmic RNA interacting protein	Nucleus	other		F5H0R1	D	TUT1	terminal uridylyl transferase 1, U6 snRNA-specific	Nucleus	enzyme
Q9Y6A5		TACC3	transforming acidic coiled-coil containing protein 3	Nucleus	other		Q3B726		TWISTNB	TWIST neighbor	Nucleus	other
Q92804-2	D	TAF15	TATA-box binding protein associated factor 15	Nucleus	other		Q96RR1		TWNK	twinkle mtDNA helicase	Cytoplasm	enzyme
O75529-2	D	TAF5L	TATA-box binding protein associated factor 5 like	Nucleus	transcription regulator		P40222	D	TXLNA	taxilin alpha	Extracellular Space	cytokine
P37802		TAGLN2	transgelin 2	Cytoplasm	other		K7ER96		TXNL1	thioredoxin like 1	Cytoplasm	enzyme
P37837		TALDO1	transaldolase 1	Cytoplasm	enzyme		P04818	D	TYMS	thymidylate synthetase	Nucleus	enzyme
Q9UL54-2	D	TAOK2	TAO kinase 2	Cytoplasm	kinase		P26368	D	U2AF2	U2 small nuclear RNA auxiliary factor 2	Nucleus	other
Q13148		TARDBP	TAR DNA binding protein	Nucleus	transcription regulator		Q16222		UAP1	UDP-N-acetylglucosamine pyrophosphorylase 1	Nucleus	enzyme
P26639-2	D	TARS	threonyl-tRNA synthetase	Nucleus	enzyme		P22314	D	UBA1	ubiquitin like modifier activating enzyme 1	Cytoplasm	enzyme
Q6P1N9		TATDN1	TatD DNase domain containing 1	Extracellular Space	other		Q9UBT2		UBA2	ubiquitin like modifier activating enzyme 2	Cytoplasm	enzyme
Q86VP1-2	D	TAX1BP1	Tax1 binding protein 1	Cytoplasm	other		E7EWE1	D	UBA5	ubiquitin like modifier activating enzyme 5	Cytoplasm	enzyme
O60343-2	D	TBC1D4	TBC1 domain family member 4	Cytoplasm	other		A0AVT1	D	UBA6	ubiquitin like modifier activating enzyme 6	Cytoplasm	enzyme
Q15813-2	D	TBCE	tubulin folding cofactor E	Cytoplasm	other		Q9BSL1		UBAC1	UBA domain containing 1	Nucleus	other
Q5QJ74		TBCEL	tubulin folding cofactor E like	Other	other		Q14157	D	UBAP2L	ubiquitin associated protein 2 like	Nucleus	other
Q9UHD2		TBK1	TANK binding kinase 1	Cytoplasm	kinase		A6NMQ7		UBE2G2	ubiquitin conjugating enzyme E2 G2	Cytoplasm	enzyme
Q9Y4P3		TBL2	transducin beta like 2	Plasma Membrane	other		P61086	D	UBE2K	ubiquitin conjugating enzyme E2 K	Cytoplasm	transcription regulator
Q969Z0-2	D	TBRG4	transforming growth factor beta regulator 4	Cytoplasm	other		F8VZ29	D	UBE2N	ubiquitin conjugating enzyme E2 N	Cytoplasm	enzyme
Q9Y4C2-2	D	TCAF1	TRPM8 channel associated factor 1	Plasma Membrane	other		Q9C0C9	D	UBE2O	ubiquitin conjugating enzyme E2 O	Nucleus	enzyme
P23193		TCEA1	transcription elongation factor A1	Nucleus	transcription regulator		Q16763		UBE2S	ubiquitin conjugating enzyme E2 S	Nucleus	enzyme
O14776-2	D	TCERG1	transcription elongation regulator 1	Nucleus	transcription regulator		Q9NPD8	D	UBE2T	ubiquitin conjugating enzyme E2 T	Nucleus	enzyme
Q9UGU0-2	D	TCF20	transcription factor 20	Nucleus	transcription regulator		Q13404	D	UBE2V1	ubiquitin conjugating enzyme E2 V1	Nucleus	transcription regulator
Q13428-2	D	TCOF1	treacle ribosome biogenesis factor 1	Nucleus	transporter		Q15819	D	UBE2V2	ubiquitin conjugating enzyme E2 V2	Cytoplasm	enzyme
P17987		TCP1	t-complex 1	Cytoplasm	other		O95155		UBE4B	ubiquitination factor E4B	Cytoplasm	enzyme
Q9NZ01-2	D	TECR	trans-2,3-enoyl-CoA reductase	Plasma Membrane	enzyme		O14562		UBFD1	ubiquitin family domain containing 1	Other	other
Q9Y4R8		TELO2	telomere maintenance 2	Cytoplasm	other		H3BSE0		UBL7	ubiquitin like 7	Other	other
Q15554-3	D	TERF2	telomeric repeat binding factor 2	Nucleus	transcription regulator		Q8WVY7		UBLCP1	ubiquitin like domain containing CTD phosphatase 1	Nucleus	phosphatase
Q9UGI8-2	D	TES	testin LIM domain protein	Plasma Membrane	other		Q5T4S7		UBR4	ubiquitin protein ligase E3 component n-recognin 4	Nucleus	enzyme
Q00059-2	D	TFAM	transcription factor A, mitochondrial	Cytoplasm	transcription regulator		Q8N806		UBR7	ubiquitin protein ligase E3 component n-recognin 7 (putative)	Other	enzyme
Q92734-2	D	TFG	TRK-fused gene	Cytoplasm	other		Q8WUN7		UBTD2	ubiquitin domain containing 2	Other	other
Q9UBB9		TFIP11	tuftelin interacting protein 11	Extracellular Space	other		E9PKP7	D	UBTF	upstream binding transcription factor	Nucleus	transcription regulator
Q96FV9		THOC1	THO complex 1	Nucleus	transcription regulator		Q04323		UBXN1	UBX domain protein 1	Cytoplasm	other
Q96J01		THOC3	THO complex 3	Nucleus	other		Q5TBK7	D	UCHL3	ubiquitin C-terminal hydrolase L3	Cytoplasm	peptidase
Q9Y2W1		THRAP3	thyroid hormone receptor associated protein 3	Nucleus	transcription regulator		Q5LJA5	D	UCHL5	ubiquitin C-terminal hydrolase L5	Cytoplasm	peptidase
P31483-2	D	TIA1	TIA1 cytotoxic granule associated RNA binding protein	Nucleus	other		O94874	D	UFL1	UFM1 specific ligase 1	Cytoplasm	enzyme
Q01085-2	D	TIAL1	TIA1 cytotoxic granule associated RNA binding protein like 1	Nucleus	transcription regulator		O60701		UGDH	UDP-glucose 6-dehydrogenase	Nucleus	enzyme
Q9NQ88		TIGAR	TP53 induced glycolysis regulatory phosphatase	Cytoplasm	enzyme		Q9NYU2	D	UGGT1	UDP-glucose glycoprotein glucosyltransferase 1	Cytoplasm	enzyme
P62072		TIMM10	translocase of inner mitochondrial membrane 10	Cytoplasm	transporter		E7EUC7		UGP2	UDP-glucose pyrophosphorylase 2	Cytoplasm	enzyme
Q9Y5L4		TIMM13	translocase of inner mitochondrial membrane 13	Cytoplasm	transporter		Q96T88	D	UHRF1	ubiquitin like with PHD and ring finger domains 1	Nucleus	transcription regulator
O14925		TIMM23	translocase of inner mitochondrial membrane 23	Cytoplasm	transporter		H7C1J4		UHRF1BP1	UHRF1 binding protein 1	Other	other
Q5SRD1		TIMM23B	translocase of inner mitochondrial membrane 23 homolog B	Cytoplasm	other		P11172		UMPS	uridine monophosphate synthetase	Cytoplasm	enzyme
Q9NPL8		TIMMDC1	translocase of inner mitochondrial membrane domain containing 1	Cytoplasm	other		A6NIH7		UNC119B	unc-119 lipid binding chaperone B	Cytoplasm	other
O75663		TIPRL	TOR signaling pathway regulator	Cytoplasm	other		Q9H3U1	D	UNC45A	unc-45 myosin chaperone A	Plasma Membrane	other
Q07157-2	D	TJP1	tight junction protein 1	Plasma Membrane	other		Q92900	D	UPF1	UPF1 RNA helicase and ATPase	Nucleus	enzyme
P04183		TK1	thymidine kinase 1	Cytoplasm	kinase		Q9BZI7	D	UPF3B	UPF3B regulator of nonsense mediated mRNA decay	Nucleus	transporter
P29401-2	D	TKT	transketolase	Cytoplasm	enzyme		Q96BW1		UPRT	uracil phosphoribosyltransferase homolog	Other	enzyme
Q04726-2	D	TLE3	TLE family member 3, transcriptional corepressor	Nucleus	other		Q6UW78		UQCC3	ubiquinol-cytochrome c reductase complex assembly factor 3	Extracellular Space	other
Q9Y490		TLN1	talin 1	Plasma Membrane	other		P31930		UQCRC1	ubiquinol-cytochrome c reductase core protein 1	Cytoplasm	enzyme
P49755		TMED10	transmembrane p24 trafficking protein 10	Cytoplasm	transporter		P47985		UQCRFS1	ubiquinol-cytochrome c reductase, Rieske iron-sulfur polypeptide 1	Cytoplasm	enzyme
Q15363		TMED2	transmembrane p24 trafficking protein 2	Cytoplasm	transporter		P07919		UQCRH	ubiquinol-cytochrome c reductase hinge protein	Cytoplasm	enzyme
Q96SK2-2	D	TMEM209	transmembrane protein 209	Other	other		Q9NZ43		USE1	unconventional SNARE in the ER 1	Cytoplasm	other
Q8WUH6		TMEM263	transmembrane protein 263	Other	other		O60763	D	USO1	USO1 vesicle transport factor	Cytoplasm	transporter
Q9BTV4		TMEM43	transmembrane protein 43	Nucleus	other		P54578	D	USP14	ubiquitin specific peptidase 14	Cytoplasm	peptidase
Q9P0T7		TMEM9	transmembrane protein 9	Cytoplasm	other		Q9P275		USP36	ubiquitin specific peptidase 36	Nucleus	peptidase
P82094-2	D	TMF1	TATA element modulatory factor 1	Cytoplasm	transcription regulator		Q53GS9		USP39	ubiquitin specific peptidase 39	Nucleus	peptidase
P42166		TMPO	thymopoietin	Nucleus	other		E9PM46		USP47	ubiquitin specific peptidase 47	Cytoplasm	peptidase
Q6ZXV5-2	D	TMTC3	transmembrane and tetratricopeptide repeat containing 3	Cytoplasm	enzyme		P45974		USP5	ubiquitin specific peptidase 5	Cytoplasm	peptidase
Q9Y320-2	D	TMX2	thioredoxin related transmembrane protein 2	Other	enzyme		Q93008	D	USP9X	ubiquitin specific peptidase 9 X-linked	Plasma Membrane	peptidase
Q96JJ7		TMX3	thioredoxin related transmembrane protein 3	Cytoplasm	enzyme		E9PEL7		UTP14A	UTP14A small subunit processome component	Nucleus	other
O95271-2	D	TNKS	tankyrase	Nucleus	enzyme		O75691		UTP20	UTP20 small subunit processome component	Nucleus	other
Q92973-2	D	TNPO1	transportin 1	Nucleus	transporter		Q68CQ4	D	UTP25	UTP25 small subunit processor component	Nucleus	other
O60784-2	D	TOM1	target of myb1 membrane trafficking protein	Cytoplasm	transporter		Q9NYH9		UTP6	UTP6 small subunit processome component	Nucleus	other
Q9NS69		TOMM22	translocase of outer mitochondrial membrane 22	Cytoplasm	transporter		P46939	D	UTRN	utrophin	Plasma Membrane	transmembrane receptor
Q15785		TOMM34	translocase of outer mitochondrial membrane 34	Cytoplasm	other		F8WCA0		VAMP2	vesicle associated membrane protein 2	Plasma Membrane	other
O96008-2	D	TOMM40	translocase of outer mitochondrial membrane 40	Cytoplasm	ion channel		Q15836		VAMP3	vesicle associated membrane protein 3	Plasma Membrane	other
O94826		TOMM70	translocase of outer mitochondrial membrane 70	Cytoplasm	transporter		P51809		VAMP7	vesicle associated membrane protein 7	Cytoplasm	transporter
P11387		TOP1	DNA topoisomerase I	Nucleus	enzyme		Q9P0L0		VAPA	VAMP associated protein A	Plasma Membrane	other
P11388-2	D	TOP2A	DNA topoisomerase II alpha	Nucleus	enzyme		O95292		VAPB	VAMP associated protein B and C	Plasma Membrane	other
Q02880-2	D	TOP2B	DNA topoisomerase II beta	Nucleus	enzyme		B4E0K6		VARS2	valyl-tRNA synthetase 2, mitochondrial	Cytoplasm	enzyme
O95985-2	D	TOP3B	DNA topoisomerase III beta	Nucleus	enzyme		B0AZP7	D	VAT1	vesicle amine transport 1	Plasma Membrane	transporter
Q5JTV8-2	D	TOR1AIP1	torsin 1A interacting protein 1	Nucleus	other		C9J5E3		VAX2	ventral anterior homeobox 2	Nucleus	transcription regulator
O94842-2	D	TOX4	TOX high mobility group box family member 4	Nucleus	transcription regulator		F5H2A7	D	VBP1	VHL binding protein 1	Cytoplasm	other
P04637-2	D	TP53	tumor protein p53	Nucleus	transcription regulator		P18206	D	VCL	vinculin	Plasma Membrane	enzyme
Q13625-2	D	TP53BP2	tumor protein p53 binding protein 2	Nucleus	other		P55072	D	VCP	valosin containing protein	Cytoplasm	enzyme
Q13641		TPBG	trophoblast glycoprotein	Plasma Membrane	other		E5RHZ6		VDAC3	voltage dependent anion channel 3	Cytoplasm	ion channel
O43399-3		TPD52L2	TPD52 like 2	Cytoplasm	other		P08670	D	VIM	vimentin	Cytoplasm	other
P12270		TPR	translocated promoter region, nuclear basket protein	Nucleus	other		Q69YN4	D	VIRMA	vir like m6A methyltransferase associated	Nucleus	other
P13693		TPT1	tumor protein, translationally-controlled 1	Cytoplasm	other		B4DVV9		VMP1	vacuole membrane protein 1	Plasma Membrane	other
Q13595-2	D	TRA2A	transformer 2 alpha homolog	Nucleus	other		O75436	D	VPS26A	VPS26, retromer complex component A	Cytoplasm	transporter
Q12931		TRAP1	TNF receptor associated protein 1	Cytoplasm	enzyme		Q9UK41	D	VPS28	VPS28 subunit of ESCRT-I	Cytoplasm	transporter
O15164		TRIM24	tripartite motif containing 24	Nucleus	transcription regulator		Q9H267		VPS33B	VPS33B late endosome and lysosome associated	Cytoplasm	transporter
Q14258		TRIM25	tripartite motif containing 25	Cytoplasm	transcription regulator		Q96QK1	D	VPS35	VPS35 retromer complex component	Cytoplasm	transporter
Q13263		TRIM28	tripartite motif containing 28	Nucleus	transcription regulator		F5H1F6		VPS37B	VPS37B subunit of ESCRT-I	Cytoplasm	other
Q9UPN9-2	D	TRIM33	tripartite motif containing 33	Nucleus	transcription regulator		Q8N1B4	D	VPS52	VPS52 subunit of GARP complex	Cytoplasm	other
Q9NXH9-2	D	TRMT1	tRNA methyltransferase 1	Extracellular Space	enzyme		E7ETQ7		VTA1	vesicle trafficking 1	Cytoplasm	other
Q7Z2T5		TRMT1L	tRNA methyltransferase 1 like	Other	enzyme		Q96AJ9		VTI1A	vesicle transport through interaction with t-SNAREs 1A	Plasma Membrane	transporter
Q9Y4A5-2	D	TRRAP	transformation/transcription domain associated protein	Nucleus	transcription regulator		Q7Z5K2	D	WAPL	WAPL cohesin release factor	Nucleus	other
P49815-2	D	TSC2	TSC complex subunit 2	Cytoplasm	other		P23381	D	WARS	tryptophanyl-tRNA synthetase	Cytoplasm	enzyme
Q99576-3	D	TSC22D3	TSC22 domain family member 3	Nucleus	transcription regulator		Q9Y6W5		WASF2	WAS protein family member 2	Plasma Membrane	other
Q9BSV6		TSEN34	tRNA splicing endonuclease subunit 34	Nucleus	enzyme		Q5SNT6		WASHC2A/WASHC2C	WASH complex subunit 2C	Cytoplasm	other
P43897-2	D	TSFM	Ts translation elongation factor, mitochondrial	Cytoplasm	translation regulator		Q9Y2W2	D	WBP11	WW domain binding protein 11	Nucleus	phosphatase
Q99598		TSNAX	translin associated factor X	Nucleus	transporter		O75717		WDHD1	WD repeat and HMG-box DNA binding protein 1	Nucleus	transcription regulator
Q9H0U9		TSPYL1	TSPY like 1	Nucleus	other		Q9BZH6		WDR11	WD repeat domain 11	Cytoplasm	other
Q2NL82		TSR1	TSR1 ribosome maturation factor	Nucleus	other		B3KPG5		WDR20	WD repeat domain 20	Nucleus	other
Q969E8		TSR2	TSR2 ribosome maturation factor	Other	other		Q9UNX4	D	WDR3	WD repeat domain 3	Cytoplasm	other
Q9Y5U2-2	D	TSSC4	tumor suppressing subtransferable candidate 4	Other	other		Q9C0J8		WDR33	WD repeat domain 33	Nucleus	other
Q16762		TST	thiosulfate sulfurtransferase	Cytoplasm	enzyme		Q15061		WDR43	WD repeat domain 43	Nucleus	other
Q99614		TTC1	tetratricopeptide repeat domain 1	Cytoplasm	other		Q5JSH3		WDR44	WD repeat domain 44	Cytoplasm	other
Q6P3X3		TTC27	tetratricopeptide repeat domain 27	Other	other		A6NM71	D	WDR45	WD repeat domain 45	Cytoplasm	other
O95801		TTC4	tetratricopeptide repeat domain 4	Other	other		Q5MNZ6		WDR45B	WD repeat domain 45B	Cytoplasm	other
P33981-2	D	TTK	TTK protein kinase	Nucleus	kinase		Q6UXN9	D	WDR82	WD repeat domain 82	Nucleus	other
Q71U36	D	TUBA1A	tubulin alpha 1a	Cytoplasm	other		E7ESW6		WDR87	WD repeat domain 87	Other	other
P68363		TUBA1B	tubulin alpha 1b	Cytoplasm	other		B7ZM82		WIZ	WIZ zinc finger	Nucleus	transcription regulator
P07437		TUBB	tubulin beta class I	Cytoplasm	other		Q9Y3S1		WNK2	WNK lysine deficient protein kinase 2	Cytoplasm	kinase
Q13885		TUBB2A	tubulin beta 2A class IIa	Cytoplasm	other		E9PMR3		WRAP53	WD repeat containing antisense to TP53	Nucleus	other
Q9BVA1		TUBB2B	tubulin beta 2B class IIb	Cytoplasm	other		B7Z1T1		WRB	tryptophan rich basic protein	Extracellular Space	other
Q13509		TUBB3	tubulin beta 3 class III	Cytoplasm	other		Q96S55	D	WRNIP1	Werner helicase interacting protein 1	Nucleus	enzyme
P68371		TUBB4B	tubulin beta 4B class IVb	Cytoplasm	other		Q15007	D	WTAP	WT1 associated protein	Nucleus	other
P23258		TUBG1	tubulin gamma 1	Cytoplasm	other		Q9HCS7	D	XAB2	XPA binding protein 2	Nucleus	other
Q9NRH3		TUBG2	tubulin gamma 2	Cytoplasm	other		P98170		XIAP	X-linked inhibitor of apoptosis	Cytoplasm	enzyme
Q9BSJ2-3	D	TUBGCP2	tubulin gamma complex associated protein 2	Cytoplasm	peptidase		Q5T6H7		XPNPEP1	X-prolyl aminopeptidase 1	Cytoplasm	peptidase
Q9NYZ1		TVP23B	trans-golgi network vesicle protein 23 homolog B	Other	other		O14980	D	XPO1	exportin 1	Nucleus	transporter
Q96ET8-3		TVP23C	trans-golgi network vesicle protein 23 homolog C	Other	other		Q9HAV4	D	XPO5	exportin 5	Nucleus	transporter
P40222		TXLNA	taxilin alpha	Extracellular Space	cytokine		O43592	D	XPOT	exportin for tRNA	Nucleus	other
Q9NUQ3-2	D	TXLNG	taxilin gamma	Nucleus	other		Q9UBH6	D	XPR1	xenotropic and polytropic retrovirus receptor 1	Plasma Membrane	G-protein coupled receptor
Q16881-2	D	TXNRD1	thioredoxin reductase 1	Cytoplasm	enzyme		P13010	D	XRCC5	X-ray repair cross complementing 5	Nucleus	enzyme
P26368-2	D	U2AF2	U2 small nuclear RNA auxiliary factor 2	Nucleus	other		B4DZC3	D	XRN2	5'-3' exoribonuclease 2	Nucleus	enzyme
Q9UBT2		UBA2	ubiquitin like modifier activating enzyme 2	Cytoplasm	enzyme		F5H202	D	YAP1	Yes associated protein 1	Nucleus	transcription regulator
Q8NBM4-2	D	UBAC2	UBA domain containing 2	Cytoplasm	enzyme		P54577	D	YARS	tyrosyl-tRNA synthetase	Cytoplasm	enzyme
Q8TB05-2	D	UBALD1	UBA like domain containing 1	Other	other		F8W0J4		YEATS4	YEATS domain containing 4	Nucleus	transcription regulator
Q9NZ09-2	D	UBAP1	ubiquitin associated protein 1	Cytoplasm	other		F8VU51	D	YLPM1	YLP motif containing 1	Nucleus	transcription regulator
Q14157-1	D	UBAP2L	ubiquitin associated protein 2 like	Nucleus	other		Q96TA2	D	YME1L1	YME1 like 1 ATPase	Cytoplasm	peptidase
P60604-2	D	UBE2G2	ubiquitin conjugating enzyme E2 G2	Cytoplasm	enzyme		P62258	D	YWHAE	tyrosine 3-monooxygenase/tryptophan 5-monooxygenase activation protein epsilon	Cytoplasm	other
P63279		UBE2I	ubiquitin conjugating enzyme E2 I	Nucleus	enzyme		P61981	D	YWHAG	tyrosine 3-monooxygenase/tryptophan 5-monooxygenase activation protein gamma	Cytoplasm	other
P61088		UBE2N	ubiquitin conjugating enzyme E2 N	Cytoplasm	enzyme		Q04917	D	YWHAH	tyrosine 3-monooxygenase/tryptophan 5-monooxygenase activation protein eta	Cytoplasm	transcription regulator
Q16763		UBE2S	ubiquitin conjugating enzyme E2 S	Nucleus	enzyme		E9PBY7		ZC3H11A	zinc finger CCCH-type containing 11A	Nucleus	other
Q13404-1	D	UBE2V1	ubiquitin conjugating enzyme E2 V1	Nucleus	transcription regulator		G3V5I6	D	ZC3H14	zinc finger CCCH-type containing 14	Nucleus	other
Q15819		UBE2V2	ubiquitin conjugating enzyme E2 V2	Cytoplasm	enzyme		Q8WU90		ZC3H15	zinc finger CCCH-type containing 15	Cytoplasm	translation regulator
Q9H832-2	D	UBE2Z	ubiquitin conjugating enzyme E2 Z	Nucleus	enzyme		J3KNL9		ZFYVE1	zinc finger FYVE-type containing 1	Cytoplasm	other
Q05086-2	D	UBE3A	ubiquitin protein ligase E3A	Nucleus	enzyme		O75844		ZMPSTE24	zinc metallopeptidase STE24	Nucleus	peptidase
O14562		UBFD1	ubiquitin family domain containing 1	Other	other		A6NHB5		ZMYM3	zinc finger MYM-type containing 3	Nucleus	other
Q9UMX0		UBQLN1	ubiquilin 1	Cytoplasm	other		Q12901		ZNF155	zinc finger protein 155	Nucleus	transcription regulator
Q9UHD9		UBQLN2	ubiquilin 2	Nucleus	other		P17028		ZNF24	zinc finger protein 24	Nucleus	transcription regulator
Q9NRR5		UBQLN4	ubiquilin 4	Cytoplasm	other		A6NF48		ZNF281	zinc finger protein 281	Nucleus	transcription regulator
Q5T4S7-2	D	UBR4	ubiquitin protein ligase E3 component n-recognin 4	Nucleus	enzyme		Q5BKZ1	D	ZNF326	zinc finger protein 326	Nucleus	transcription regulator
O95071		UBR5	ubiquitin protein ligase E3 component n-recognin 5	Nucleus	enzyme		Q8IYB9		ZNF595	zinc finger protein 595	Nucleus	transcription regulator
P17480-2	D	UBTF	upstream binding transcription factor	Nucleus	transcription regulator		Q969S3		ZNF622	zinc finger protein 622	Nucleus	other
Q04323		UBXN1	UBX domain protein 1	Cytoplasm	other		H3BS42		ZNF768	zinc finger protein 768	Other	other
O94888		UBXN7	UBX domain protein 7	Nucleus	other		H7C0E5		ZPR1	ZPR1 zinc finger	Nucleus	other
Q9Y5K5-2	D	UCHL5	ubiquitin C-terminal hydrolase L5	Cytoplasm	peptidase		O43264		ZW10	zw10 kinetochore protein	Nucleus	other
Q92890-1	D	UFD1	ubiquitin recognition factor in ER associated degradation 1	Cytoplasm	peptidase		B4DQX7	D	ZYX	zyxin	Plasma Membrane	other
O60701-2	D	UGDH	UDP-glucose 6-dehydrogenase	Nucleus	enzyme
Q9NYU2-2	D	UGGT1	UDP-glucose glycoprotein glucosyltransferase 1	Cytoplasm	enzyme
Q96T88-2	D	UHRF1	ubiquitin like with PHD and ring finger domains 1	Nucleus	transcription regulator
Q9H3U1-2	D	UNC45A	unc-45 myosin chaperone A	Plasma Membrane	other
Q8IZJ1-2	D	UNC5B	unc-5 netrin receptor B	Plasma Membrane	transmembrane receptor
Q92900-2	D	UPF1	UPF1 RNA helicase and ATPase	Nucleus	enzyme
Q9HAU5		UPF2	UPF2 regulator of nonsense mediated mRNA decay	Cytoplasm	other
P31930		UQCRC1	ubiquinol-cytochrome c reductase core protein 1	Cytoplasm	enzyme
P22695		UQCRC2	ubiquinol-cytochrome c reductase core protein 2	Cytoplasm	enzyme
O60287		URB1	URB1 ribosome biogenesis homolog	Nucleus	other
O60763-2	D	USO1	USO1 vesicle transport factor	Cytoplasm	transporter
P51784		USP11	ubiquitin specific peptidase 11	Nucleus	peptidase
Q9Y4E8-2	D	USP15	ubiquitin specific peptidase 15	Cytoplasm	peptidase
P45974-2	D	USP5	ubiquitin specific peptidase 5	Cytoplasm	peptidase
Q93009		USP7	ubiquitin specific peptidase 7	Nucleus	peptidase
Q93008-1	D	USP9X	ubiquitin specific peptidase 9 X-linked	Plasma Membrane	peptidase
Q9Y5J1		UTP18	UTP18 small subunit processome component	Nucleus	other
Q969X6-2	D	UTP4	UTP4 small subunit processome component	Nucleus	other
P63027		VAMP2	vesicle associated membrane protein 2	Plasma Membrane	other
Q15836		VAMP3	vesicle associated membrane protein 3	Plasma Membrane	other
P51809-2	D	VAMP7	vesicle associated membrane protein 7	Cytoplasm	transporter
Q9P0L0-2	D	VAPA	VAMP associated protein A	Plasma Membrane	other
P26640		VARS	valyl-tRNA synthetase	Cytoplasm	enzyme
Q99536		VAT1	vesicle amine transport 1	Plasma Membrane	transporter
P61758		VBP1	VHL binding protein 1	Cytoplasm	other
P18206-2	D	VCL	vinculin	Plasma Membrane	enzyme
P55072		VCP	valosin containing protein	Cytoplasm	enzyme
P21796		VDAC1	voltage dependent anion channel 1	Cytoplasm	ion channel
P08670		VIM	vimentin	Cytoplasm	other
Q96QK1		VPS35	VPS35 retromer complex component	Cytoplasm	transporter
Q9H9H4		VPS37B	VPS37B subunit of ESCRT-I	Cytoplasm	other
O75351		VPS4B	vacuolar protein sorting 4 homolog B	Cytoplasm	transporter
Q9NP79		VTA1	vesicle trafficking 1	Cytoplasm	other
P23381-2	D	WARS	tryptophanyl-tRNA synthetase	Cytoplasm	enzyme
Q92558		WASF1	WAS protein family member 1	Nucleus	other
Q9UPY6		WASF3	WAS protein family member 3	Cytoplasm	other
Q6VEQ5		WASH2P	WAS protein family homolog 2, pseudogene	Other	other
C4AMC7		WASH3P	WAS protein family homolog 3, pseudogene	Plasma Membrane	other
Q12768		WASHC5	WASH complex subunit 5	Cytoplasm	other
Q969T9		WBP2	WW domain binding protein 2	Cytoplasm	transcription regulator
O75554		WBP4	WW domain binding protein 4	Cytoplasm	other
Q9C0J8		WDR33	WD repeat domain 33	Nucleus	other
Q15061		WDR43	WD repeat domain 43	Nucleus	other
Q5JSH3-2	D	WDR44	WD repeat domain 44	Cytoplasm	other
Q8TAF3-2	D	WDR48	WD repeat domain 48	Cytoplasm	other
Q6UXN9		WDR82	WD repeat domain 82	Nucleus	other
Q96MX6-2	D	WDR92	WD repeat domain 92	Other	other
Q8TF74-2	D	WIPF2	WAS/WASL interacting protein family member 2	Cytoplasm	other
Q9Y4P8-2	D	WIPI2	WD repeat domain, phosphoinositide interacting 2	Cytoplasm	other
O95785-2	D	WIZ	WIZ zinc finger	Nucleus	transcription regulator
Q9H4A3-2	D	WNK1	WNK lysine deficient protein kinase 1	Cytoplasm	kinase
Q9BUR4		WRAP53	WD repeat containing antisense to TP53	Nucleus	other
Q15007-2	D	WTAP	WT1 associated protein	Nucleus	other
P23025		XPA	XPA, DNA damage recognition and repair factor	Nucleus	other
Q01831-2	D	XPC	XPC complex subunit, DNA damage recognition and repair factor	Nucleus	other
O14980		XPO1	exportin 1	Nucleus	transporter
Q9HAV4		XPO5	exportin 5	Nucleus	transporter
P13010		XRCC5	X-ray repair cross complementing 5	Nucleus	enzyme
P12956		XRCC6	X-ray repair cross complementing 6	Nucleus	enzyme
Q9H0D6-2	D	XRN2	5'-3' exoribonuclease 2	Nucleus	enzyme
Q8NBI6-2	D	XXYLT1	xyloside xylosyltransferase 1	Cytoplasm	enzyme
P54577		YARS	tyrosyl-tRNA synthetase	Cytoplasm	enzyme
Q9Y2Z4		YARS2	tyrosyl-tRNA synthetase 2	Cytoplasm	enzyme
P67809		YBX1	Y-box binding protein 1	Nucleus	transcription regulator
P16989-3	D	YBX3	Y-box binding protein 3	Nucleus	transcription regulator
O15498		YKT6	YKT6 v-SNARE homolog	Cytoplasm	enzyme
P49750-3	D	YLPM1	YLP motif containing 1	Nucleus	transcription regulator
Q96MU7-2	D	YTHDC1	YTH domain containing 1	Cytoplasm	other
Q9Y5A9-2	D	YTHDF2	YTH N6-methyladenosine RNA binding protein 2	Cytoplasm	other
Q7Z739		YTHDF3	YTH N6-methyladenosine RNA binding protein 3	Cytoplasm	other
P31946-2	D	YWHAB	tyrosine 3-monooxygenase/tryptophan 5-monooxygenase activation protein beta	Cytoplasm	other
P62258		YWHAE	tyrosine 3-monooxygenase/tryptophan 5-monooxygenase activation protein epsilon	Cytoplasm	other
P61981		YWHAG	tyrosine 3-monooxygenase/tryptophan 5-monooxygenase activation protein gamma	Cytoplasm	other
Q04917		YWHAH	tyrosine 3-monooxygenase/tryptophan 5-monooxygenase activation protein eta	Cytoplasm	transcription regulator
P27348		YWHAQ	tyrosine 3-monooxygenase/tryptophan 5-monooxygenase activation protein theta	Cytoplasm	other
P63104-2	D	YWHAZ	tyrosine 3-monooxygenase/tryptophan 5-monooxygenase activation protein zeta	Cytoplasm	enzyme
O75152		ZC3H11A	zinc finger CCCH-type containing 11A	Nucleus	other
Q5T200		ZC3H13	zinc finger CCCH-type containing 13	Extracellular Space	other
Q6PJT7-2	D	ZC3H14	zinc finger CCCH-type containing 14	Nucleus	other
Q8IWR0		ZC3H7A	zinc finger CCCH-type containing 7A	Extracellular Space	other
Q6NZY4		ZCCHC8	zinc finger CCHC-type containing 8	Nucleus	other
Q96KR1		ZFR	zinc finger RNA binding protein	Nucleus	other
Q15776		ZKSCAN8	zinc finger with KRAB and SCAN domains 8	Nucleus	transcription regulator
O75844		ZMPSTE24	zinc metallopeptidase STE24	Nucleus	peptidase
Q5VZL5-2	D	ZMYM4	zinc finger MYM-type containing 4	Nucleus	other
Q9ULU4-10	D	ZMYND8	zinc finger MYND-type containing 8	Nucleus	transcription regulator
P17028-2	D	ZNF24	zinc finger protein 24	Nucleus	transcription regulator
Q9Y2X9		ZNF281	zinc finger protein 281	Nucleus	transcription regulator
Q5VUA4-2	D	ZNF318	zinc finger protein 318	Nucleus	other
Q5BKZ1		ZNF326	zinc finger protein 326	Nucleus	transcription regulator
Q86UK7-2	D	ZNF598	zinc finger protein 598	Extracellular Space	enzyme
Q969S3		ZNF622	zinc finger protein 622	Nucleus	other
Q14966-2	D	ZNF638	zinc finger protein 638	Nucleus	other
Q96CS4		ZNF689	zinc finger protein 689	Nucleus	transcription regulator
P17098		ZNF8	zinc finger protein 8	Nucleus	other
Q9UHR6		ZNHIT2	zinc finger HIT-type containing 2	Other	other
O75312		ZPR1	ZPR1 zinc finger	Nucleus	other
Q9C0D3		ZYG11B	zyg-11 family member B, cell cycle regulator	Other	other
