# Supplementary material for: Activity-Induced Cortical Glutamatergic Neuron Nascent Proteins
Source: J Neurosci. 2022 Oct 19;42(42):7900–20. doi: 10.1523/JNEUROSCI.0707-22.2022 (PMC9617616; doi:10.1523/JNEUROSCI.0707-22.2022)
Supplement: Figure 5-1 — Data for Figure 5B. AHA versus ANL Venn diagram. Download Figure 5-1, XLSX file. [file ns-JN-RM-0707-22-s02.xlsx]

## Sheet: Fig 4B AHA VS ANL VENN DIAGRAM
AHA 4D in wt mice	AHA 4D in wt mice only	AHA and ANL overlap	ANL only
B23Sept8	Marc2	Aak1	Abca1
Marc2	Sept10	Aars	Abcc6
Sept10	Sept3	Abat	Abhd12
Sept11	Sept5	Abcd3	Abhd16a
Sept2	Sept9	Abcf2	Abhd3
Sept3	2010300C02Rik	Abr	Abhd4
Sept4	Aagab	Acaa1b	Abi1
Sept5	Aarsd1	Acaa2	Acaa1a
Sept8	Aatk	Acaca	Acadm
Sept9	Abcb9	Acad11	Acat3
2010300C02Rik	Abcd2	Acad9	Acbd3
Aagab	Abcf1	Acadl	Acbd6
Aak1	Abcg1	Acadsb	Acot1
Aars	Abi2	Acadvl	Acot11
Aarsd1	Ablim2	Acat1	Acot2
Aatk	Acad8	Acat2	Acp5
Abat	Acap2	Acly	Acss1
Abcb9	Acap3	Aco1	Acss2
Abcd2	Acot13	Aco2	Acta1
Abcd3	Acsf3	Acot7	Actbl2
Abcf1	Actr10	Acox1	Actc1
Abcf2	Acy1	Acsbg1	Actg1
Abcg1	Adar	Acsf2	Actg2
Abi2	Adcy5	Acsl3	Actr1a
Ablim2	Adgrb2	Acsl4	Actr1b
Abr	Adgrb3	Acsl6	Actrt2
Acaa1b	Adgrg7	Acta2	Adcyap1r1
Acaa2	Adgrl3	Actb	Adgrb1
Acaca	Adprh	Actl6b	Adgrv1
Acad11	Afdn	Actn1	Ahsg
Acad8	Afg3l2	Actn4	Aifm1
Acad9	Aftph	Actr2	Aimp1
Acadl	Agap1	Actr3	Ak2
Acadsb	Agap2	Actr3b	Akr7a2
Acadvl	Agap3	Adcy2	Akt1
Acap2	Agfg1	Add1	Akt2
Acap3	Agfg2	Add2	Akt3
Acat1	Agk	Add3	Aldh1a1
Acat2	Ago3	Adgrl1	Aldh4a1
Acly	Agpat5	Adgrl2	Aldh9a1
Aco1	Agps	Adh5	Alyref
Aco2	Agrn	Adhfe1	Amotl1
Acot13	Ahcy	Adk	Amotl2
Acot7	Ahi1	Agl	Amph
Acox1	Aimp2	Agpat3	Angptl8
Acsbg1	Akap2	Ahcyl1	Anks1b
Acsf2	Akap8	Ahcyl2	Anxa7
Acsf3	Akap9	Ahnak	Apba2
Acsl3	Akr1b10	Ahsa1	Apob
Acsl4	Alb	Aip	Apod
Acsl6	Aldh18a1	Ak1	Araf
Acta2	Ankh	Ak3	Arf1
Actb	Ankib1	Ak5	Arf2
Actl6b	Ankmy2	Akap5	Arl2
Actn1	Ankrd13a	Akr1a1	Armcx6
Actn4	Anln	Alcam	Arpc1a
Actr10	Anp32e	Aldh1a7	Arpc2
Actr2	Anxa11	Aldh1l1	Arpc3
Actr3	Apbb1	Aldh2	Arpin
Actr3b	Apbb1ip	Aldh3a2	Arrb1
Acy1	Api5	Aldh5a1	Astn1
Adar	Apoa2	Aldh6a1	Atp1b2
Adcy2	Apoa4	Aldh7a1	Atp2c2
Adcy5	Arf4	Aldoa	Atp5c1
Add1	Arfgap1	Aldoc	Atp5d
Add2	Arfgef1	Alg2	Atp5k
Add3	Arfgef2	Amot	Atp6v0c
Adgrb2	Arfgef3	Ank2	Atp6v0d1
Adgrb3	Arhgap17	Ank3	Atp8b4
Adgrg7	Arhgap23	Anp32a	Atpif1
Adgrl1	Arhgap26	Anxa5	Atxn2
Adgrl2	Arhgap35	Anxa6	B2m
Adgrl3	Arhgef11	Ap1b1	B4galt4
Adh5	Arhgef12	Ap1g1	Bag3
Adhfe1	Arhgef7	Ap2a1	Bag4
Adk	Arid1a	Ap2a2	Banf1
Adprh	Arid1b	Ap2b1	Baz2b
Afdn	Armc1	Ap2m1	Bclaf1
Afg3l2	Armc6	Ap3b2	Bmpr1a
Aftph	Armc8	Ap3d1	Bpnt1
Agap1	Asah1	Ap3m2	Brd4
Agap2	Asap1	Apba1	Brsk2
Agap3	Asl	Apc	Brwd1
Agfg1	Aspa	Aplp1	Btbd17
Agfg2	Atad1	Aplp2	Btbd8
Agk	Atad3	Apmap	Bzw1
Agl	Atat1	Apoe	Cab39l
Ago3	Atcay	App	Cacnb2
Agpat3	Atl3	Appl1	Cactin
Agpat5	Atp13a1	Appl2	Cadm2
Agps	Atp5j2	Aqp4	Cadm3
Agrn	Atp8a1	Arcn1	Camk2d
Ahcy	Atp9a	Arf3	Camsap2
Ahcyl1	Atxn3	Arf5	Cbx5
Ahcyl2	Azi2	Arfgap2	Ccar2
Ahi1	Bag5	Arhgap32	Ccdc25
Ahnak	Bax	Arhgap5	Cct6b
Ahsa1	Bcar3	Arhgdia	Cd19
Aimp2	Bcas3	Arhgef17	Cd9
Aip	Bcat2	Arhgef2	Cdc42bpa
Ak1	Bcl2l1	Arhgef9	Cdk5
Ak3	Bcl2l13	Arl1	Cdkn1b
Ak5	Bcl3	Arl6ip5	Celf1
Akap2	Bcl7a	Arl8a	Cfl1
Akap5	Bet1	Arl8b	Cfl2
Akap8	Bet1l	Arpp19	Cflar
Akap9	Birc6	Asna1	Chchd10
Akr1a1	Bles03	Asns	Chchd4
Akr1b10	Blmh	Asrgl1	Chmp1b2
Alb	Bmpr2	Ass1	Chmp2b
Alcam	Bnip1	Atic	Chordc1
Aldh18a1	Bpgm	Atl1	Ckm
Aldh1a7	Brox	Atp1a1	Cldn10
Aldh1l1	Bysl	Atp1a2	Cntfr
Aldh2	C1qbp	Atp1a3	Coa3
Aldh3a2	C1qtnf4	Atp1b1	Col6a2
Aldh5a1	C2cd2l	Atp2a2	Copa
Aldh6a1	C3	Atp2b1	Cops4
Aldh7a1	C4b	Atp2b2	Coq9
Aldoa	C8b	Atp2b3	Coro1b
Aldoc	Cabp1	Atp2b4	Cox5b
Alg2	Cachd1	Atp2c1	Cox6a1
Amot	Cacna1e	Atp5a1	Cox7a2
Ank2	Cacna2d3	Atp5b	Cpe
Ank3	Cacng8	Atp5f1	Cpeb2
Ankh	Cadps2	Atp5h	Cpeb3
Ankib1	Calb2	Atp5i	Cpne3
Ankmy2	Calm3	Atp5j	Crip2
Ankrd13a	Camkk1	Atp5l	Crk
Anln	Camsap3	Atp5o	Crkl
Anp32a	Capn1	Atp6ap1	Csnk1e
Anp32e	Capza1	Atp6v0a1	Csnk1g1
Anxa11	Capza2	Atp6v1a	Csnk1g2
Anxa5	Carmil2	Atp6v1b2	Csnk1g3
Anxa6	Cbl	Atp6v1c1	Csnk2b
Ap1b1	Cbx3	Atp6v1d	Csrp1
Ap1g1	Ccar1	Atp6v1e1	Ctbp1
Ap2a1	Ccdc136	Atp6v1f	Ctbp2
Ap2a2	Ccdc92	Atp6v1g2	Ctnna3
Ap2b1	Ccp110	Atp6v1h	Ctsb
Ap2m1	Cdc40	Atrx	Cwc15
Ap3b2	Cdc42ep1	Atxn10	Cwc22
Ap3d1	Cdc42ep2	Atxn2l	Cxadr
Ap3m2	Cdh11	Bag6	Cyb5b
Apba1	Cdk11b	Bai1	Cyb5r3
Apbb1	Cdk14	Baiap2	Cyfip1
Apbb1ip	Cdk17	Bbip1	Cyp2j6
Apc	Cdkl5	Bcan	Cyp51a1
Api5	Cemip	Bcap31	Cyp7b1
Aplp1	Cep170	Bcas1	D10Jhu81e
Aplp2	Cep170b	Bcas2	Dars
Apmap	Cfb	Bckdha	Dbt
Apoa2	Chchd7	Bckdk	Ddx19a
Apoa4	Chd5	Bdh1	Ddx19b
Apoe	Chmp3	Bin1	Ddx3x
App	Chmp7	Brsk1	Ddx3y
Appl1	Chn1	Bsg	Ddx4
Appl2	Chp1	Bsn	Desi1
Aqp4	Chrm1	Bub3	Dlat
Arcn1	Cit	Ca2	Dlgap1
Arf3	Ckap4	Cab39	Dmd
Arf4	Clcc1	Cacna2d1	Dnah3
Arf5	Clcn7	Cacnb1	Dnaja2
Arfgap1	Clint1	Cacnb3	Dnajb2
Arfgap2	Clip1	Cacnb4	Dnajb7
Arfgef1	Clmn	Cacybp	Dock10
Arfgef2	Clns1a	Cadm1	Dpp10
Arfgef3	Clpb	Cadps	Dtnb
Arhgap17	Clpp	Calb1	Dvl3
Arhgap23	Clpx	Calm1	Dynll1
Arhgap26	Cmip	Calr	Dynlrb1
Arhgap32	Cmtm4	Calu	Eci2
Arhgap35	Cnot2	Camk2a	Eci3
Arhgap5	Cnot3	Camk2b	Ednrb
Arhgdia	Cnst	Camk2g	Eef1b2
Arhgef11	Cntnap2	Camk4	Eef1g
Arhgef12	Cog7	Camkk2	Eif1ax
Arhgef17	Cope	Camkv	Eif3g
Arhgef2	Cops2	Cand1	Eif3h
Arhgef7	Coro7	Canx	Eif5a
Arhgef9	Cp	Cap1	Eif5a2
Arid1a	Cpne4	Cap2	Eipr1
Arid1b	Cpne5	Capns1	Elavl4
Arl1	Cpne9	Caprin1	Eloa
Arl6ip5	Cpox	Capzb	Elovl5
Arl8a	Cpped1	Cask	Elp3
Arl8b	Crat	Caskin1	Emc1
Armc1	Creb1	Cat	Emc10
Armc6	Crtc1	Cbr1	Emc7
Armc8	Csk	Ccdc47	Eno3
Arpp19	Csnk2a1	Ccdc6	Ensa
Asah1	Cspg4	Ccdc88a	Epcam
Asap1	Cstf1	Cct2	Epha10
Asl	Cstf3	Cct3	Eri3
Asna1	Ctcf	Cct4	Etfb
Asns	Ctdnep1	Cct5	Fabp3
Aspa	Ctif	Cct6a	Fabp3-ps1
Asrgl1	Ctnnbip1	Cct7	Fads1
Ass1	Ctnnd1	Cct8	Fam107a
Atad1	Ctsa	Cd200	Fam120c
Atad3	Cttnbp2	Cd47	Fdft1
Atat1	Cuedc2	Cd81	Fh1
Atcay	Cul4b	Cdc37	Fkbp10
Atic	Cul5	Cdc42bpb	Fkbp9
Atl1	Cyp4b1	Cdc42ep4	Flna
Atl3	Cyth2	Cdc5l	Foxk2
Atp13a1	D430041D05Rik	Cdh2	Fubp3
Atp1a1	Daam1	Cdipt	Fus
Atp1a2	Dab2ip	Cdk5rap3	Gabra1
Atp1a3	Dach2	Cdv3	Gabra2
Atp1b1	Dag1	Celf2	Galnt16
Atp2a2	Dagla	Cetn2	Ganab
Atp2b1	Dcaf7	Cfap36	Gda
Atp2b2	Dclk2	Chchd6	Gfra1
Atp2b3	Ddx46	Chd4	Git1
Atp2b4	Dennd1a	Chgb	Git2
Atp2c1	Deptor	Chl1	Gjb6
Atp5a1	Dfna5	Chmp1a	Gk
Atp5b	Dgkh	Chmp1b1	Glo1
Atp5f1	Dgki	Chmp2a	Gm10250
Atp5h	Dhfr	Chmp4b	Gm10260
Atp5i	Dhrs7b	Chmp5	Gm10263
Atp5j	Dhx36	Chtop	Gm10264
Atp5j2	Dhx57	Cirbp	Gm10320
Atp5l	Diaph1	Cisd1	Gm10358
Atp5o	Diaph2	Ckap5	Gm11214
Atp6ap1	Dip2a	Ckb	Gm11273
Atp6v0a1	Dip2b	Ckmt1	Gm13695
Atp6v1a	Dip2c	Clasp1	Gm13697
Atp6v1b2	Dlgap2	Clasp2	Gm15013
Atp6v1c1	Dnaja4	Cldn11	Gm16381
Atp6v1d	Dnajb11	Clic4	Gm17087
Atp6v1e1	Dnajb4	Clip2	Gm17541
Atp6v1f	Dnajb5	Clptm1	Gm20390
Atp6v1g2	Dnajc11	Cltc	Gm20431
Atp6v1h	Dnajc17	Clu	Gm20441
Atp8a1	Dock1	Cluh	Gm20521
Atp9a	Dock4	Cmpk1	Gm3839
Atrx	Dpp6	Cndp2	Gm45233
Atxn10	Dpp9	Cnksr2	Gm45713
Atxn2l	Dpysl5	Cnn3	Gm45837
Atxn3	Dusp14	Cnp	Gm45871
Azi2	Dync1i1	Cntn1	Gm5145
Bag5	Dync1i2	Cntn2	Gm5424
Bag6	Dync1li1	Cntnap1	Gm5449
Bai1	Dzank1	Comt	Gm6096
Baiap2	Ecm29	Copb1	Gm6793
Bax	Edc3	Copb2	Gm8973
Bbip1	Edc4	Cops3	Gm9242
Bcan	Edil3	Cops5	Gna15
Bcap31	Eea1	Cops6	Gnai3
Bcar3	Eef1e1	Coro2b	Gnal
Bcas1	Efl1	Cotl1	Gnaq
Bcas2	Eftud2	Cox4i1	Gnb2
Bcas3	Ehbp1	Cox5a	Gng2
Bcat2	Ehd2	Cox6c	Gnl1
Bckdha	Ehd4	Cpeb4	Gnpda2
Bckdk	Eif2s3x	Cplx1	Gpm6a
Bcl2l1	Eif3b	Cplx2	Gpr37l1
Bcl2l13	Eif3c	Cpne1	Gpr98
Bcl3	Eif3f	Cpsf6	Gpt2
Bcl7a	Eif3j1	Cpt1a	Grcc10
Bdh1	Eif3m	Crmp1	Gsk3b
Bet1	Eif4a3	Crot	Gspt2
Bet1l	Eif4g3	Cryab	Gtf2i
Bin1	Elmo1	Crym	Gtf3c3
Birc6	Elovl2	Cryz	Gvin1
Bles03	Emc8	Cs	Hars
Blmh	Eml1	Csde1	Hdac11
Bmpr2	Endog	Cse1l	Hdgf
Bnip1	Entpd1	Csnk1a1	Hepacam
Bpgm	Ep400	Csnk1d	Hgs
Brox	Epb41	Cspg5	Hint1
Brsk1	Epm2aip1	Cst3	Hip1r
Bsg	Eps15l1	Cstf2	Hist1h1e
Bsn	Erbb4	Ctnna1	Hist1h2bb
Bub3	Erc2	Ctnna2	Hist1h2bc
Bysl	Ermn	Ctnnb1	Hist1h2bh
C1qbp	Erp29	Ctnnd2	Hist1h2bk
C1qtnf4	Esam	Ctsd	Hist1h2bm
C2cd2l	Esd	Cul1	Hist1h2bp
C3	Etf1	Cul2	Hist1h2br
C4b	Etl4	Cul3	Hist2h2bb
C8b	Evi5l	Cul4a	Hist2h2be
Ca2	Evl	Cyc1	Hist3h2ba
Cab39	Exoc1	Cycs	Hist3h2bb
Cabp1	Exoc6	Cyfip2	Hk2
Cachd1	Exoc7	Cyp2d22	Hmgcs1
Cacna1e	Exosc9	Cyp2j9	Hmgn5
Cacna2d1	Faah	Cyp46a1	Hnrnpa0
Cacna2d3	Faf2	D1Pas1	Hp1bp3
Cacnb1	Fam102a	Daam2	Hprt1
Cacnb3	Fam129b	Dbi	Hsd17b11
Cacnb4	Fam134c	Dbn1	Hypk
Cacng8	Fam136a	Dbnl	Igsf5
Cacybp	Fam160a2	Dclk1	Ik
Cadm1	Fam162a	Dctn1	Impad1
Cadps	Fam169a	Dctn2	Ipo7
Cadps2	Fam171b	Dctn6	Irf2bp1
Calb1	Fam174a	Ddah1	Irx4
Calb2	Fam177a1	Ddb1	Iscu
Calm1	Fam50b	Ddt	Itgav
Calm3	Fam65a	Ddx1	Itgb8
Calr	Fam98b	Ddx17	Jam2
Calu	Fbll1	Ddx23	Jph1
Camk2a	Fchsd2	Ddx39b	Kcna1
Camk2b	Fdps	Ddx5	Kcnab1
Camk2g	Fech	Ddx6	Kcnj1
Camk4	Fez1	Dek	Kcnj10
Camkk1	Fga	Dgkb	Khdrbs2
Camkk2	Fgb	Dgke	Khdrbs3
Camkv	Fgfr2	Dgkg	Kiaa1161
Camsap3	Fgg	Dgkz	Kif21b
Cand1	Fhad1	Dhx15	Klf8
Canx	Fkbp15	Dhx30	Kpna1
Cap1	Fkbp1b	Dhx9	Kremen1
Cap2	Flad1	Diras2	Krit1
Capn1	Flnb	Dkk3	Lamp1
Capns1	Flot2	Dld	Lancl1
Caprin1	Fmnl1	Dlg1	Lin7b
Capza1	Fn1	Dlg2	Lnpk
Capza2	Fn3k	Dlg3	Lrfn5
Capzb	Fnta	Dlg4	Lrp4
Carmil2	Foxo3	Dlgap4	Lrrfip1
Cask	Frmd8	Dlst	Ltb4r2
Caskin1	Fry	Dmtn	Ly6h
Cat	Fsd1l	Dmxl2	M6pr
Cbl	Ftl1	Dnaja1	Mael
Cbr1	Fubp1	Dnajb6	Mamdc2
Cbx3	Gab1	Dnajc3	Map1lc3a
Ccar1	Gabra4	Dnajc6	Map1lc3b
Ccdc136	Gabrb1	Dnajc7	Map7d1
Ccdc47	Gabrb2	Dnm1	Mapk10
Ccdc6	Gabrb3	Dnm1l	Mapk9
Ccdc88a	Gad1	Dnm2	Mapre1
Ccdc92	Gad2	Dnm3	Mark3
Ccp110	Galnt14	Dnpep	Mars
Cct2	Galnt4	Dock9	Mcm10
Cct3	Gamt	Dpysl2	Mdn1
Cct4	Gatad2a	Dpysl3	Mesdc2
Cct5	Gatm	Dpysl4	Mettl17
Cct6a	Gbas	Drg2	Mfge8
Cct7	Gbf1	Dst	Mfn1
Cct8	Gcat	Dstn	Mgrn1
Cd200	Gcc2	Dtna	Mid1ip1
Cd47	Gcdh	Dync1h1	Mien1
Cd81	Gcn1	Dync1li2	Mif
Cdc37	Gcsh	Dynll2	Mlana
Cdc40	Gdap1	Ech1	Mlc1
Cdc42bpb	Gdap1l1	Echs1	Mp68
Cdc42ep1	Gfer	Eci1	Mpc2
Cdc42ep2	Gid8	Eef1a1	Mpp5
Cdc42ep4	Gigyf2	Eef1a2	Mrps36
Cdc5l	Gipc3	Eef1b	Msi1
Cdh11	Glrx2	Eef1d	Msto1
Cdh2	Gm20425	Eef2	Mtarc2
Cdipt	Gmeb2	Efhd2	Mtch2
Cdk11b	Gnaz	Ehd1	Mtnd4
Cdk14	Golga1	Ehd3	Mtss1
Cdk17	Golga2	Eif2s1	Mtss1l
Cdk5rap3	Golga3	Eif2s2	Myl12a
Cdkl5	Golph3l	Eif3a	Myl6
Cdv3	Gosr2	Eif3d	Myo7b
Celf2	Gpc4	Eif3e	Ncan
Cemip	Gpcpd1	Eif3i	Nceh1
Cep170	Gpr158	Eif4a1	Ndufa10
Cep170b	Gprasp2	Eif4a2	Ndufa3
Cetn2	Gps1	Eif4g1	Ndufa6
Cfap36	Gpsm1	Eif4g2	Ndufab1
Cfb	Grik3	Eif5	Ndufb3
Chchd6	Grin1	Elavl1	Ndufc2
Chchd7	Grin2a	Elavl2	Ndufs8
Chd4	Grip1	Elavl3	Neb
Chd5	Gripap1	Elmo2	Necap1
Chgb	Grk2	Elob	Necap2
Chl1	Grm1	Eloc	Nefh
Chmp1a	Grm4	Emc2	Negr1
Chmp1b1	Grsf1	Emc3	Nfib
Chmp2a	Gsk3a	Emd	Nhs
Chmp3	Gsn	Enah	Nisch
Chmp4b	Gstm7	Endod1	Nkx6-1
Chmp5	Gsto1	Eno1	Nme1
Chmp7	Gstz1	Eno2	Nme2
Chn1	Gtf2a1	Epb41l1	Nme9
Chp1	Gtf2b	Epb41l2	Npcd
Chrm1	Gtf3c1	Epb41l3	Nptn
Chtop	Gtf3c2	Epdr1	Nptx1
Cirbp	Habp4	Epha4	Nrf1
Cisd1	Haghl	Ephx2	Nrxn2
Cit	Hap1	Epn1	Nsun2
Ckap4	Hbb-b1	Epn2	Ntm
Ckap5	Hcn2	Eprs	Ntrk2
Ckb	Hebp1	Eps15	Nucb2
Ckmt1	Hecw2	Eps8	Nudt21
Clasp1	Hexim1	Erbin	Nudt3
Clasp2	Hibadh	Erc1	Nup54
Clcc1	Hibch	Erlin2	Ogt
Clcn7	Higd1a	Erp44	Opcml
Cldn11	Hip1	Etfa	Otop1
Clic4	Hist1h1d	Etnppl	P33monox
Clint1	Hist2h2ab	Ewsr1	P4hb
Clip1	Hmgb3	Extl2	Pabpc4l
Clip2	Hmgcl	Ezr	Pacsin3
Clmn	Hmx1	Fabp5	Padi2
Clns1a	Hn1	Fabp7	Pafah1b1
Clpb	Hook3	Fam213a	Pak2
Clpp	Hp	Fam219a	Pcdha8
Clptm1	Hpcal1	Fam3c	Pcdhgc3
Clpx	Hs1bp3	Fam49a	Pcm1
Cltc	Hsd17b10	Fam49b	Pcx
Clu	Hspg2	Farp1	Pcyox1
Cluh	Htatsf1	Fasn	Pdcd6
Cmip	Htt	Fbxl16	Pde1a
Cmpk1	Iars2	Fermt2	Pdlim4
Cmtm4	Iba57	Fgfr1	Pdp1
Cndp2	Ifitm3	Fgfr3	Pea15
Cnksr2	Igbp1	Fh	Pea15a
Cnn3	Igf1r	Fkbp1a	Pebp1
Cnot2	Igf2r	Fkbp3	Pfdn1
Cnot3	Igsf8	Fkbp4	Pgam2
Cnp	Ikbkap	Fkbp5	Pgd
Cnst	Il6st	Fkbp8	Pgm2
Cntn1	Ildr2	Flot1	Pgp
Cntn2	Ilf2	Fmnl2	Phgdh
Cntnap1	Impdh2	Fmr1	Picalm
Cntnap2	Ina	Fn3krp	Pin1
Cog7	Inf2	Fnbp1	Pin1rt1
Comt	Inpp5a	Fscn1	Pitpna
Copb1	Ints1	Fth1	Pkd1l1
Copb2	Ints7	Fto	Pkp4
Cope	Ipo9	Fxr2	Pla2g7
Cops2	Irgq	G3bp1	Pld3
Cops3	Irs2	G3bp2	Plp1
Cops5	Isca1	G6pdx	Plpp3
Cops6	Ist1	Gaa	Plxna2
Coro2b	Itgb1	Gabarapl2	Pnp
Coro7	Itih1	Gabbr1	Pnp2
Cotl1	Itih3	Gabbr2	Pon2
Cox4i1	Itih5	Galk1	Ppa2
Cox5a	Itpr2	Gapdh	Ppib
Cox6c	Iws1	Gars	Ppm1b
Cp	Jak2	Gart	Ppp1r1b
Cpeb4	Jcad	Gas7	Ppp2ca
Cplx1	Kalrn	Gatad2b	Ppp2r2a
Cplx2	Kat7	Gde1	Prkar1a
Cpne1	Katnal1	Gdi1	Prkce
Cpne4	Kazn	Gdi2	Prkch
Cpne5	Kcmf1	Gfap	Prps1
Cpne9	Kcna3	Gfpt1	Prps1l1
Cpox	Kcnb1	Ghitm	Prps1l3
Cpped1	Kcnd2	Gja1	Psd2
Cpsf6	Kcnd3	Gldc	Psma2
Cpt1a	Kcnj3	Glg1	Psma3
Crat	Kcnq2	Glod4	Psma4
Creb1	Kiaa1468	Gls	Psma5
Crmp1	Kidins220	Glud1	Psma7
Crot	Kif13b	Glul	Psmb1
Crtc1	Kif1b	Glyr1	Psmb4
Cryab	Kif1c	Gmps	Psmb5
Crym	Kif3c	Gna11	Psmb7
Cryz	Kif5a	Gna13	Psmd3
Cs	Kti12	Gnai1	Psmd8
Csde1	L1cam	Gnai2	Psmf1
Cse1l	Lactb	Gnao1	Pstpip1
Csk	Lamc1	Gnas	Ptges3
Csnk1a1	Lamtor1	Gnb1	Ptpra
Csnk1d	Large1	Gnb5	Pycr2
Csnk2a1	Larp1	Gng12	R3hdm2
Cspg4	Larp6	Gng3	Rab11a
Cspg5	Lars	Gnpda1	Rab11b
Cst3	Lbh	Gosr1	Rab2b
Cstf1	Lcmt1	Got1	Rab31
Cstf2	Lcp1	Got2	Rab7
Cstf3	Lgals1	Gpc1	Rala
Ctcf	Lgmn	Gpd1	Ralb
Ctdnep1	Lhpp	Gpd1l	Raly
Ctif	Lifr	Gpd2	Ranbp10
Ctnna1	Lmbrd2	Gphn	Ranbp3
Ctnna2	Lmnb1	Gpi	Rap2b
Ctnnb1	Lmnb2	Gpld1	Rapgef3
Ctnnbip1	Lmo7	Gpm6b	Rapgef6
Ctnnd1	Lrrc40	Gprc5b	Rasgrp1
Ctnnd2	Lrrc7	Gprin1	Rassf9
Ctsa	Lsm14b	Gpt	Rbbp7
Ctsd	Lsm7	Gpx4	Rbbp9
Cttnbp2	Lta4h	Grb2	Rbfox1
Cuedc2	Luzp1	Gria1	Rbfox2
Cul1	Lztr1	Gria2	Rbfox3
Cul2	Lzts3	Gria3	Rbm3
Cul3	Madd	Gria4	Rdx
Cul4a	Maged1	Grin2b	Reep1
Cul4b	Maged2	Grm3	Reep5
Cul5	Magi2	Grm7	Rest
Cyc1	Manf	Gspt1	Rftn2
Cycs	Map2k7	Gstk1	Rgs20
Cyfip2	Map3k12	Gstm1	Rheb
Cyp2d22	Map3k5	Gstm5	Rhoa
Cyp2j9	Map4k4	Gstp1	Rhob
Cyp46a1	Mapk14	Guk1	Rhoc
Cyp4b1	Mapre2	H1f0	Rims1
Cyth2	Mat2b	Hacd3	Rnf181
D1Pas1	Mbd3	Hadh	Rnh1
D430041D05Rik	Mccc1	Hadha	Rock1
Daam1	Mccc2	Hadhb	Rpl10l
Daam2	Mcfd2	Hagh	Rpl13
Dab2ip	Mcts1	Hdac2	Rpl13a
Dach2	Mef2c	Hdhd2	Rpl18a
Dag1	Metap1	Hdlbp	Rpl19
Dagla	Metap2	Hectd1	Rpl23a
Dbi	Mgea5	Hist1h2bf	Rpl23a-ps3
Dbn1	Mia3	Hist1h4a	Rpl27
Dbnl	Mic13	Hk1	Rpl28
Dcaf7	Miga1	Hmgb1	Rpl30
Dclk1	Miga2	Hmox2	Rpl32
Dclk2	Mindy1	Hnrnpa1	Rpl34
Dctn1	Mkl1	Hnrnpa2b1	Rpl36
Dctn2	Mkl2	Hnrnpa3	Rpl4
Dctn6	Mllt11	Hnrnpc	Rps14
Ddah1	Mlst8	Hnrnpd	Rps15a
Ddb1	Mob4	Hnrnpdl	Rps18
Ddt	Mog	Hnrnpf	Rps19
Ddx1	Mon2	Hnrnph1	Rps28
Ddx17	Mpdz	Hnrnph2	Rraga
Ddx23	Mpi	Hnrnph3	Rragb
Ddx39b	Mpp1	Hnrnpk	Rrm1
Ddx46	Mpp3	Hnrnpl	Rtf1
Ddx5	Mprip	Hnrnpm	Ryr1
Ddx6	Mrpl12	Hnrnpu	S100a16
Dek	Mrpl41	Hnrnpul2	S100a6
Dennd1a	Mrps14	Homer1	S100b
Deptor	Mrps22	Hpca	Sbds
Dfna5	Mrrf	Hpcal4	Scamp5
Dgkb	Msra	Hsbp1	Scarb2
Dgke	Mta1	Hsd11b1	Scg5
Dgkg	Mtap	Hsd17b12	Scn1a
Dgkh	Mtco2	Hsd17b4	Scn3a
Dgki	Mtmr1	Hsdl2	Sdc4
Dgkz	Mtmr12	Hsp90aa1	Sdcbp
Dhfr	Mtmr3	Hsp90ab1	Sdhaf4
Dhrs7b	Mtmr7	Hsp90b1	Sec61b
Dhx15	Mtnd5	Hspa12a	Senp1
Dhx30	Mtor	Hspa1l	Sept7
Dhx36	Mug1	Hspa2	Serpina1c
Dhx57	Mul1	Hspa4	Serpinb6a
Dhx9	Mup18	Hspa4l	Setd7
Diaph1	Mut	Hspa5	Sfxn5
Diaph2	Mvb12b	Hspa8	Sh2d6
Dip2a	Mvp	Hspa9	Sil1
Dip2b	Mybbp1a	Hspbp1	Skp1a
Dip2c	Mycbp2	Hspd1	Slc17a7
Diras2	Mydgf	Hsph1	Slc1a4
Dkk3	Myg1	Huwe1	Slc25a1
Dld	Myh11	Hyou1	Slc25a22
Dlg1	Myo1b	Ide	Slc25a4
Dlg2	Myo1d	Idh1	Slc38a3
Dlg3	Naa15	Idh2	Slc39a10
Dlg4	Naa30	Idh3a	Slc39a12
Dlgap2	Nacad	Idh3b	Slc6a1
Dlgap4	Nagk	Idh3g	Slc7a11
Dlst	Nampt	Idi1	Slc8a1
Dmtn	Nap1l5	Il18	Slc9a3r1
Dmxl2	Nasp	Ilf3	Smg8
Dnaja1	Nav1	Ilk	Smu1
Dnaja4	Ncor2	Immt	Snph
Dnajb11	Ndufa1	Impa1	Snrpb
Dnajb4	Ndufb11	Impact	Snrpd2
Dnajb5	Ndufv2	Inpp4a	Snrpd3
Dnajb6	Neo1	Ipcef1	Snrpe
Dnajc11	Neurog2	Ipo5	Snrpn
Dnajc17	Nfasc	Iqsec1	Snta1
Dnajc3	Nfia	Iqsec2	Snx6
Dnajc6	Nfs1	Itpa	Sod3
Dnajc7	Nhsl1	Itpk1	Sox1
Dnm1	Nlrp5	Itpka	Spcs1
Dnm1l	Nmd3	Itpr1	Speer4f2
Dnm2	Nmral1	Ivd	Sptbn5
Dnm3	Nop16	Jup	Srcin1
Dnpep	Nop56	Kars	Sri
Dock1	Nop58	Kbtbd11	Srp54b
Dock4	Nos1	Kcnab2	Srrm2
Dock9	Nr3c1	Kcnn2	Srsf9
Dpp6	Nrxn3	Khdrbs1	Stk33
Dpp9	Nt5c	Khsrp	Stmn1
Dpysl2	Nt5c2	Kiaa0513	Strbp
Dpysl3	Nt5c3a	Kiaa1107	Strn3
Dpysl4	Nt5c3b	Kif1a	Stx8
Dpysl5	Nub1	Kif1bp	Stxbp6
Drg2	Nucks1	Kif21a	Supt16
Dst	Nup50	Kif2a	Supt3
Dstn	Nup58	Kif3a	Sv2a
Dtna	Nup98	Kif3b	Syngr1
Dusp14	Nxn	Kif5b	Syngr3
Dync1h1	Olfm1	Kif5c	Syp
Dync1i1	Olfm2	Klc1	Syvn1
Dync1i2	Olfr285	Klc2	Tacc1
Dync1li1	Omg	Kpna6	Taok1
Dync1li2	Opa3	Kpnb1	Tbc1d17
Dynll2	Os9	Kras	Tceal3
Dzank1	Osbpl8	Ktn1	Tceal5
Ech1	P2ry12	Lancl2	Tecr
Echs1	P4htm	Lap3	Tenm2
Eci1	Pacs1	Lasp1	Tex15
Ecm29	Paf1	Ldha	Tfg
Edc3	Pafah1b2	Ldhb	Thbs4
Edc4	Paip1	Letm1	Thrsp
Edil3	Paip2	Limch1	Tmem47
Eea1	Pak3	Lin7a	Tnpo1
Eef1a1	Pak4	Lin7c	Tnpo2
Eef1a2	Parp1	Lmna	Tomm6
Eef1b	Parva	Lnp	Top1
Eef1d	Pbrm1	Lnpep	Tor1aip1
Eef1e1	Pbx1	Lonp1	Tpcn1
Eef2	Pcca	Lrp1	Tpm3
Efhd2	Pcdh10	Lrpap1	Tpm3-rs7
Efl1	Pcdh19	Lrpprc	Tpp1
Eftud2	Pcdhgb8	Lrrfip2	Tra2a
Ehbp1	Pcmtd1	Lsm4	Tra2b
Ehd1	Pcna	Luc7l2	Trim67
Ehd2	Pcsk2	Lypla2	Tsc22d1
Ehd3	Pdcd10	Lztfl1	Tsc22d2
Ehd4	Pde10a	Macf1	Tsc22d3
Eif2s1	Pdgfrb	Maoa	Tsc22d4
Eif2s2	Pdxp	Map1a	Tsr2
Eif2s3x	Pdzrn3	Map1b	Ttyh1
Eif3a	Peg10	Map2	Tuba1a
Eif3b	Pelo	Map2k1	Tuba4a
Eif3c	Penk	Map4	Tubb2b
Eif3d	Pepd	Map6	Tubg1
Eif3e	Pex19	Map7d2	Tubg2
Eif3f	Pex3	Map9	Tufm
Eif3i	Pex5	Mapk1	Twf1
Eif3j1	Phactr3	Mapk3	Twf2
Eif3m	Phf14	Mapk8	Txnl1
Eif4a1	Phip	Mapk8ip3	Ube2h
Eif4a2	Phldb1	Mapre3	Ube2k
Eif4a3	Pi4ka	Mapt	Ube2z
Eif4g1	Pick1	Mark1	Ubl5
Eif4g2	Pik3c3	Mark2	Ubtf
Eif4g3	Pikfyve	Mat2a	Ubxn1
Eif5	Pip5k1a	Matr3	Ubxn4
Elavl1	Pitpnm1	Mbp	Uchl1
Elavl2	Plaa	Mdh1	Uggt2
Elavl3	Plcb3	Mdh2	Uqcrb
Elmo1	Plcb4	Me1	Uqcrq
Elmo2	Plcg1	Mecp2	Uso1
Elob	Plcl1	Mertk	Usp15
Eloc	Plcl2	Mff	Usp54
Elovl2	Plekha5	Mgll	Usp9y
Emc2	Pls1	Mink1	Utrn
Emc3	Plxna1	Mlf2	Vav2
Emc8	Plxnb2	Mpc1	Vcam1
Emd	Pmpca	Mpp2	Vdac2
Eml1	Pnmal2	Msi2	Vdac3
Enah	Pnn	Msn	Vdac3-ps1
Endod1	Pogz	Mtch1	Vps18
Endog	Polr2a	Mtdh	Vps35
Eno1	Polr2b	Myef2	Vta1
Eno2	Polr2h	Myh10	Vwa5a
Entpd1	Ppfia2	Myh14	Wdr7
Ep400	Ppfibp1	Myh9	Wnk2
Epb41	Ppil1	Myl12b	Wnk3
Epb41l1	Ppil3	Myl9	Wscd2
Epb41l2	Ppm1e	Myo18a	Ybx1
Epb41l3	Ppm1g	Myo5a	Ykt6
Epdr1	Ppm1h	Myo6	Zc3h14
Epha4	Ppp1r12b	Naca	Zfp711
Ephx2	Ppp1r14a	Nap1l1	Zfp956
Epm2aip1	Ppp1r21	Nap1l4	Zfr
Epn1	Ppp2r5c	Napa	Znf711
Epn2	Ppp2r5e	Napb
Eprs	Ppp4r2	Napg
Eps15	Ppp4r4	Nars
Eps15l1	Ppp6r1	Naxd
Eps8	Ppp6r3	Nbea
Erbb4	Prep	Ncald
Erbin	Prickle1	Ncam1
Erc1	Prkab2	Ncam2
Erc2	Prkar2b	Ncdn
Erlin2	Prkcsh	Nckap1
Ermn	Prpf6	Nckipsd
Erp29	Prrc2b	Ncl
Erp44	Prune	Ncoa5
Esam	Prune2	Ncs1
Esd	Psap	Ndrg1
Etf1	Psmd10	Ndrg2
Etfa	Psmd5	Ndrg3
Etl4	Psmd6	Ndrg4
Etnppl	Psmd9	Ndufa12
Evi5l	Psmg2	Ndufa13
Evl	Psph	Ndufa2
Ewsr1	Pten	Ndufa7
Exoc1	Ptges2	Ndufa9
Exoc6	Ptpn11	Ndufb10
Exoc7	Ptpn5	Ndufb8
Exosc9	Ptprf	Ndufb9
Extl2	Ptprn2	Ndufs1
Ezr	Ptrf	Ndufs2
Faah	Pura	Ndufs4
Fabp5	Pxn	Ndufs7
Fabp7	Pzp	Ndufv1
Faf2	Qrich1	Nebl
Fam102a	Qrsl1	Nectin1
Fam129b	R3hcc1	Nedd4
Fam134c	Rab10	Nedd4l
Fam136a	Rab11fip2	Nefl
Fam160a2	Rab11fip5	Nefm
Fam162a	Rab30	Nek7
Fam169a	Rab3b	Nell2
Fam171b	Rab3c	Nf1
Fam174a	Rab3gap1	Nfic
Fam177a1	Rab3gap2	Nfix
Fam213a	Rab4a	Ngef
Fam219a	Rab4b	Nmt1
Fam3c	Rabgap1l	Nono
Fam49a	Rabl2	Npepps
Fam49b	Ranbp2	Npm1
Fam50b	Rap2a	Nptxr
Fam65a	Rasal2	Nrcam
Fam98b	Rb1cc1	Nrxn1
Farp1	Rbm26	Nsf
Fasn	Rbm4b	Nucb1
Fbll1	Rc3h2	Nudc
Fbxl16	Rcc1	Nudcd3
Fchsd2	Rcn1	Numa1
Fdps	Rgs14	Oat
Fech	Rgs17	Ociad1
Fermt2	Rgs7bp	Ogdh
Fez1	Ric3	Ogdhl
Fga	Rictor	Ola1
Fgb	Rims4	Opa1
Fgfr1	Rit2	Oplah
Fgfr2	Rlbp1	Osbpl1a
Fgfr3	Rnf113a2	Otub1
Fgg	Rnf150	Oxct1
Fh	Rnf214	Oxr1
Fhad1	Rnmt	Pa2g4
Fkbp15	Rpa3	Pabpc1
Fkbp1a	Rpe	Pabpn1
Fkbp1b	Rpl21	Pacsin1
Fkbp3	Rpn2	Paics
Fkbp4	Rprd1b	Pak1
Fkbp5	Rps15	Palm
Fkbp8	Rps27	Park7
Flad1	Rps6	Pbxip1
Flnb	Rps6ka5	Pc
Flot1	Rps7	Pcbp1
Flot2	Rras	Pcbp2
Fmnl1	Rrp12	Pccb
Fmnl2	Rundc3a	Pcdh1
Fmr1	Ruvbl1	Pcdh7
Fn1	Ryr2	Pclo
Fn3k	S100a1	Pcmt1
Fn3krp	Sacs	Pcmtd2
Fnbp1	Samm50	Pcp4
Fnta	Sap130	Pdcd5
Foxo3	Sart1	Pdcd6ip
Frmd8	Sart3	Pde2a
Fry	Satl1	Pde4b
Fscn1	Sbf1	Pdha1
Fsd1l	Sbno1	Pdhb
Fth1	Sccpdh	Pdia3
Ftl1	Scfd1	Pdia4
Fto	Scg3	Pdia6
Fubp1	Scn5a	Pdk2
Fxr2	Scnm1	Pdlim5
G3bp1	Scoc	Pdxdc1
G3bp2	Scrn1	Pdxk
G6pdx	Scrn3	Pef1
Gaa	Scyl1	Pex14
Gab1	Scyl2	Pex5l
Gabarapl2	Sdf4	Pfdn2
Gabbr1	Sdk2	Pfkl
Gabbr2	Sdpr	Pfkm
Gabra4	Sec16a	Pfkp
Gabrb1	Sec23a	Pfn1
Gabrb2	Sec24c	Pfn2
Gabrb3	Sec31a	Pgam1
Gad1	Sec62	Pgk1
Gad2	Sec63	Pgm1
Galk1	Secisbp2l	Pgm2l1
Galnt14	Seh1l	Pgrmc1
Galnt4	Sel1l	Phactr1
Gamt	Serpina1b	Phb2
Gapdh	Serpina1d	Phlpp1
Gars	Serpina1e	Phyhip
Gart	Serpina3k	Phyhipl
Gas7	Serpina6	Pip4k2b
Gatad2a	Serpinb1a	Pip4k2c
Gatad2b	Serpinc1	Pip5k1c
Gatm	Serpinf1	Pitpnm2
Gbas	Serpinf2	Pkm
Gbf1	Serpini1	Plcb1
Gcat	Sestd1	Plec
Gcc2	Sf3b2	Plekha6
Gcdh	Sf3b3	Plekhb1
Gcn1	Sf3b5	Plin3
Gcsh	Sf3b6	Plin4
Gdap1	Sfr1	Plppr4
Gdap1l1	Sfxn1	Pls3
Gde1	Sfxn3	Plxdc2
Gdi1	Sgtb	Plxna4
Gdi2	Sh2b1	Plxnb1
Gfap	Sh3gl1	Por
Gfer	Sh3glb2	Ppa1
Gfpt1	Sh3kbp1	Ppfia3
Ghitm	Shank2	Ppia
Gid8	Shisa7	Ppid
Gigyf2	Shroom2	Ppm1a
Gipc3	Sin3a	Ppme1
Gja1	Sin3b	Ppp1cb
Gldc	Sirt2	Ppp1r12a
Glg1	Skiv2l2	Ppp1r2
Glod4	Slain1	Ppp1r7
Glrx2	Slc17a6	Ppp1r9a
Gls	Slc1a1	Ppp1r9b
Glud1	Slc23a2	Ppp2cb
Glul	Slc25a25	Ppp2r1a
Glyr1	Slc25a46	Ppp2r5d
Gm20425	Slc7a14	Ppp3ca
Gmeb2	Slc7a2	Ppp3cb
Gmps	Slc9a1	Ppp3r1
Gna11	Slk	Ppp5c
Gna13	Smad4	Prdx1
Gnai1	Smap	Prdx5
Gnai2	Smarca5	Prdx6
Gnao1	Smarcb1	Prepl
Gnas	Smarcc2	Prex1
Gnaz	Smarcd1	Prex2
Gnb1	Smarce1	Prickle2
Gnb5	Smyd3	Prkacb
Gng12	Snap23	Prkar1b
Gng3	Snn	Prkar2a
Gnpda1	Snrnp70	Prkca
Golga1	Snrpf	Prkcb
Golga2	Snx27	Prkcg
Golga3	Snx30	Prnp
Golph3l	Snx33	Prodh
Gosr1	Sorl1	Prosc
Gosr2	Sox10	Prpf19
Got1	Sox13	Prpf31
Got2	Spag9	Prpf8
Gpc1	Spats2	Prps2
Gpc4	Spats2l	Prrc2c
Gpcpd1	Spcs2	Prrt1
Gpd1	Specc1	Psat1
Gpd1l	Spg21	Psd3
Gpd2	Sphkap	Psip1
Gphn	Spire1	Psma1
Gpi	Spock2	Psmb2
Gpld1	Sptbn4	Psmb3
Gpm6b	Srek1	Psmc1
Gpr158	Srgap1	Psmc2
Gprasp2	Srgap2	Psmc3
Gprc5b	Srpra	Psmc4
Gprin1	Ssrp1	Psmc5
Gps1	Sst	Psmc6
Gpsm1	Stag2	Psmd1
Gpt	Stau2	Psmd11
Gpx4	Stim1	Psmd12
Grb2	Stim2	Psmd14
Gria1	Stk32c	Psmd2
Gria2	Stk4	Psmd4
Gria3	Stmn2	Psmd7
Gria4	Stoml2	Pspc1
Grik3	Strip1	Ptbp2
Grin1	Strip2	Ptcd3
Grin2a	Strn	Ptk2
Grin2b	Strn4	Ptk2b
Grip1	Stx16	Ptprd
Gripap1	Stx5	Ptprs
Grk2	Stx6	Ptprz1
Grm1	Stx7	Puf60
Grm3	Stxbp5l	Pum1
Grm4	Sugp2	Purb
Grm7	Sult1a1	Pygb
Grsf1	Supt5h	Pygm
Gsk3a	Supt6h	Qars
Gsn	Surf4	Qdpr
Gspt1	Svop	Qki
Gstk1	Swap70	Rab14
Gstm1	Sympk	Rab18
Gstm5	Syn3	Rab1a
Gstm7	Synrg	Rab1b
Gsto1	Syt12	Rab21
Gstp1	Taf10	Rab2a
Gstz1	Tagln	Rab35
Gtf2a1	Tagln2	Rab3a
Gtf2b	Tanc2	Rab5a
Gtf3c1	Tango2	Rab5b
Gtf3c2	Taok2	Rab5c
Guk1	Tbc1d5	Rab6a
H1f0	Tbca	Rab6b
Habp4	Tbcb	Rab7a
Hacd3	Tbr1	Rab8b
Hadh	Tec	Rabep1
Hadha	Tenm4	Rabgap1
Hadhb	Tfeb	Rac1
Hagh	Tgfb1i1	Rack1
Haghl	Tgoln1	Rad23a
Hap1	Thbs1	Rad23b
Hbb-b1	Thnsl2	Ranbp9
Hcn2	Thoc1	Rangap1
Hdac2	Thyn1	Rap1a
Hdhd2	Timm10	Rap1b
Hdlbp	Timm44	Rap1gap
Hebp1	Tkfc	Rap1gap2
Hectd1	Tmco5a	Rap1gds1
Hecw2	Tmem165	Rapgef2
Hexim1	Tmem263	Rapgef4
Hibadh	Tmem30a	Rars
Hibch	Tmem35a	Rasa3
Higd1a	Tmem88b	Rasgrf1
Hip1	Tmod1	Rbm14
Hist1h1d	Tmod3	Rbm39
Hist1h2bf	Tmx3	Rbm8a
Hist1h4a	Tnc	Rbmx
Hist2h2ab	Tnfaip8	Rbmxl1
Hk1	Tnfrsf21	Rbp1
Hmgb1	Tnks1bp1	Rcn2
Hmgb3	Tnrc6b	Reep2
Hmgcl	Tns1	Rgs7
Hmox2	Tp53bp2	Rnf14
Hmx1	Tpm1	Rnps1
Hn1	Tpp2	Rock2
Hnrnpa1	Trappc12	Rph3a
Hnrnpa2b1	Trappc8	Rpl10
Hnrnpa3	Trex2	Rpl23
Hnrnpc	Trim32	Rpl24
Hnrnpd	Trio	Rpl3
Hnrnpdl	Trip11	Rpl36-ps3
Hnrnpf	Trnt1	Rpl5
Hnrnph1	Trp53bp1	Rplp0
Hnrnph2	Tspan2	Rps17
Hnrnph3	Ttbk1	Rps21
Hnrnpk	Ttc1	Rps24
Hnrnpl	Ttc7b	Rps3
Hnrnpm	Tusc3	Rps3a
Hnrnpu	Tut1	Rps4x
Hnrnpul2	Txlna	Rrbp1
Homer1	Txndc12	Rtcb
Hook3	Uap1	Rtn1
Hp	Uap1l1	Rtn3
Hpca	Uba3	Rtn4
Hpcal1	Uba5	Rufy3
Hpcal4	Uba6	Ruvbl2
Hs1bp3	Ubac2	Rwdd1
Hsbp1	Ubb	S1pr1
Hsd11b1	Ube2b	Sacm1l
Hsd17b10	Ube2f	Sae1
Hsd17b12	Ube3a	Safb
Hsd17b4	Ube3c	Sar1b
Hsdl2	Ube4b	Sars
Hsp90aa1	Ubfd1	Sash1
Hsp90ab1	Ubqln3	Scamp1
Hsp90b1	Ubqln4	Scg2
Hspa12a	Ubr3	Scn2a
Hspa1l	Ubr5	Scn2b
Hspa2	Ubxn2b	Scp2
Hspa4	Uchl3	Sdha
Hspa4l	Uggt1	Sdhb
Hspa5	Unc5c	Sec14l2
Hspa8	Unc80	Sec22b
Hspa9	Usmg5	Sema7a
Hspbp1	Usp11	Sept11
Hspd1	Usp19	Sept2
Hspg2	Usp20	Sept4
Hsph1	Usp25	Sept8
Htatsf1	Usp47	Serbp1
Htt	Usp7	Serpina1a
Huwe1	Vamp1	Serpinb6
Hyou1	Vamp7	Serpine2
Iars2	Vars	Setd3
Iba57	Vat1	Sez6l2
Ide	Vcpip1	Sf1
Idh1	Vdac1	Sf3a1
Idh2	Vmn2r17	Sf3a2
Idh3a	Vmp1	Sf3a3
Idh3b	Vps11	Sf3b1
Idh3g	Vps13c	Sfpq
Idi1	Vps26a	Sgip1
Ifitm3	Vps33a	Sgta
Igbp1	Vps37b	Sh3gl2
Igf1r	Vps37c	Sik3
Igf2r	Vps4a	Sipa1l1
Igsf8	Vps50	Sirpa
Ikbkap	Vps51	Skp1
Il18	Vps52	Slc12a2
Il6st	Vps53	Slc12a5
Ildr2	Wasf2	Slc12a6
Ilf2	Washc2	Slc1a2
Ilf3	Wbp11	Slc1a3
Ilk	Wbp4	Slc24a2
Immt	Wdfy3	Slc25a11
Impa1	Wdr13	Slc25a12
Impact	Wdr20	Slc25a18
Impdh2	Wdr45	Slc25a3
Ina	Wdr48	Slc25a5
Inf2	Wdr82	Slc27a1
Inpp4a	Wfs1	Slc2a3
Inpp5a	Wipi2	Slc3a2
Ints1	Wrap73	Slc44a1
Ints7	Wrnip1	Slc4a10
Ipcef1	Wwc2	Slc4a4
Ipo5	Xiap	Slc6a17
Ipo9	Xpnpep1	Slc8a2
Iqsec1	Xpo1	Slc9a6
Iqsec2	Xpo5	Smarca2
Irgq	Xpo7	Smarca4
Irs2	Xpr1	Smc1a
Isca1	Yap1	Smc3
Ist1	Ylpm1	Snap25
Itgb1	Yme1l1	Snap29
Itih1	Zcchc8	Snap47
Itih3	Zer1	Snap91
Itih5	Zfyve27	Snd1
Itpa	Zmpste24	Snrnp200
Itpk1	Zmym2	Snrpa
Itpka	Znf207	Snrpb2
Itpr1	Znf326	Snrpc
Itpr2	Znf532	Snw1
Ivd	Znf638	Snx1
Iws1	Znfx1	Snx2
Jak2		Snx5
Jcad		Soga3
Jup		Son
Kalrn		Sorbs1
Kars		Sorbs2
Kat7		Sorcs2
Katnal1		Sort1
Kazn		Sox2
Kbtbd11		Sparcl1
Kcmf1		Spr
Kcna3		Sptan1
Kcnab2		Sptbn1
Kcnb1		Sptbn2
Kcnd2		Sqstm1
Kcnd3		Srgap3
Kcnj3		Srm
Kcnn2		Srp54
Kcnq2		Srpk2
Khdrbs1		Srrm1
Khsrp		Srsf1
Kiaa0513		Srsf2
Kiaa1107		Srsf7
Kiaa1468		Ssb
Kidins220		St13
Kif13b		Stam
Kif1a		Stau1
Kif1b		Stip1
Kif1bp		Stom
Kif1c		Strap
Kif21a		Stt3a
Kif2a		Stx12
Kif3a		Stx1a
Kif3b		Stx1b
Kif3c		Stxbp1
Kif5a		Stxbp3
Kif5b		Sub1
Kif5c		Sucla2
Klc1		Suclg1
Klc2		Suclg2
Kpna6		Sugt1
Kpnb1		Sult4a1
Kras		Sun2
Kti12		Supt16h
Ktn1		Sv2b
L1cam		Syn1
Lactb		Syn2
Lamc1		Syncrip
Lamtor1		Syne1
Lancl2		Syngap1
Lap3		Synj1
Large1		Synpo
Larp1		Syt1
Larp6		Tacc2
Lars		Tagln3
Lasp1		Taldo1
Lbh		Tardbp
Lcmt1		Tars
Lcp1		Tcea1
Ldha		Tceal6
Ldhb		Tcp1
Letm1		Tfrc
Lgals1		Thop1
Lgmn		Thrap3
Lhpp		Tial1
Lifr		Timm13
Limch1		Timm23
Lin7a		Tjp1
Lin7c		Tjp2
Lmbrd2		Tkt
Lmna		Tln1
Lmnb1		Tln2
Lmnb2		Tm9sf2
Lmo7		Tmed10
Lnp		Tmed2
Lnpep		Tmem56
Lonp1		Tmod2
Lrp1		Tmx2
Lrpap1		Tnik
Lrpprc		Tnr
Lrrc40		Tns3
Lrrc7		Tollip
Lrrfip2		Tom1
Lsm14b		Tom1l2
Lsm4		Tomm34
Lsm7		Tomm40
Lta4h		Tomm70
Luc7l2		Top2b
Luzp1		Tpd52l2
Lypla2		Tpi1
Lztfl1		Tpr
Lztr1		Tpt1
Lzts3		Trap1
Macf1		Trim2
Madd		Trim28
Maged1		Trim9
Maged2		Trip12
Magi2		Tsg101
Manf		Tsnax
Maoa		Tspan7
Map1a		Tst
Map1b		Ttyh3
Map2		Tuba1b
Map2k1		Tubb2a
Map2k7		Tubb3
Map3k12		Tubb4a
Map3k5		Tubb4b
Map4		Tubb5
Map4k4		Tubb6
Map6		Txndc15
Map7d2		U2af2
Map9		Uba1
Mapk1		Uba2
Mapk14		Ubap2l
Mapk3		Ube2n
Mapk8		Ube2o
Mapk8ip3		Ube2v1
Mapre2		Ube2v2
Mapre3		Ubl7
Mapt		Ubqln1
Mark1		Ubqln2
Mark2		Ubr4
Mat2a		Uchl5
Mat2b		Ugp2
Matr3		Uhrf1bp1l
Mbd3		Unc13a
Mbp		Upf1
Mccc1		Uqcrc1
Mccc2		Uqcrc2
Mcfd2		Uqcrfs1
Mcts1		Urod
Mdh1		Usp14
Mdh2		Usp4
Me1		Usp5
Mecp2		Usp9x
Mef2c		Vamp2
Mertk		Vamp4
Metap1		Vapa
Metap2		Vapb
Mff		Vat1l
Mgea5		Vbp1
Mgll		Vcl
Mia3		Vcp
Mic13		Vgf
Miga1		Vim
Miga2		Vps26b
Mindy1		Vps28
Mink1		Vsnl1
Mkl1		Wars
Mkl2		Wasf1
Mlf2		Wasf3
Mllt11		Wasl
Mlst8		Wbp2
Mob4		Wdr47
Mog		Wnk1
Mon2		Yars
Mpc1		Ywhab
Mpdz		Ywhae
Mpi		Ywhag
Mpp1		Ywhah
Mpp2		Ywhaq
Mpp3		Ywhaz
Mprip		Zc3h15
Mrpl12		Zfyve21
Mrpl41		Zyg11b
Mrps14
Mrps22
Mrrf
Msi2
Msn
Msra
Mta1
Mtap
Mtch1
Mtco2
Mtdh
Mtmr1
Mtmr12
Mtmr3
Mtmr7
Mtnd5
Mtor
Mug1
Mul1
Mup18
Mut
Mvb12b
Mvp
Mybbp1a
Mycbp2
Mydgf
Myef2
Myg1
Myh10
Myh11
Myh14
Myh9
Myl12b
Myl9
Myo18a
Myo1b
Myo1d
Myo5a
Myo6
Naa15
Naa30
Naca
Nacad
Nagk
Nampt
Nap1l1
Nap1l4
Nap1l5
Napa
Napb
Napg
Nars
Nasp
Nav1
Naxd
Nbea
Ncald
Ncam1
Ncam2
Ncdn
Nckap1
Nckipsd
Ncl
Ncoa5
Ncor2
Ncs1
Ndrg1
Ndrg2
Ndrg3
Ndrg4
Ndufa1
Ndufa12
Ndufa13
Ndufa2
Ndufa7
Ndufa9
Ndufb10
Ndufb11
Ndufb8
Ndufb9
Ndufs1
Ndufs2
Ndufs4
Ndufs7
Ndufv1
Ndufv2
Nebl
Nectin1
Nedd4
Nedd4l
Nefl
Nefm
Nek7
Nell2
Neo1
Neurog2
Nf1
Nfasc
Nfia
Nfic
Nfix
Nfs1
Ngef
Nhsl1
Nlrp5
Nmd3
Nmral1
Nmt1
Nono
Nop16
Nop56
Nop58
Nos1
Npepps
Npm1
Nptxr
Nr3c1
Nrcam
Nrxn1
Nrxn3
Nsf
Nt5c
Nt5c2
Nt5c3a
Nt5c3b
Nub1
Nucb1
Nucks1
Nudc
Nudcd3
Numa1
Nup50
Nup58
Nup98
Nxn
Oat
Ociad1
Ogdh
Ogdhl
Ola1
Olfm1
Olfm2
Olfr285
Omg
Opa1
Opa3
Oplah
Os9
Osbpl1a
Osbpl8
Otub1
Oxct1
Oxr1
P2ry12
P4htm
Pa2g4
Pabpc1
Pabpn1
Pacs1
Pacsin1
Paf1
Pafah1b2
Paics
Paip1
Paip2
Pak1
Pak3
Pak4
Palm
Park7
Parp1
Parva
Pbrm1
Pbx1
Pbxip1
Pc
Pcbp1
Pcbp2
Pcca
Pccb
Pcdh1
Pcdh10
Pcdh19
Pcdh7
Pcdhgb8
Pclo
Pcmt1
Pcmtd1
Pcmtd2
Pcna
Pcp4
Pcsk2
Pdcd10
Pdcd5
Pdcd6ip
Pde10a
Pde2a
Pde4b
Pdgfrb
Pdha1
Pdhb
Pdia3
Pdia4
Pdia6
Pdk2
Pdlim5
Pdxdc1
Pdxk
Pdxp
Pdzrn3
Pef1
Peg10
Pelo
Penk
Pepd
Pex14
Pex19
Pex3
Pex5
Pex5l
Pfdn2
Pfkl
Pfkm
Pfkp
Pfn1
Pfn2
Pgam1
Pgk1
Pgm1
Pgm2l1
Pgrmc1
Phactr1
Phactr3
Phb2
Phf14
Phip
Phldb1
Phlpp1
Phyhip
Phyhipl
Pi4ka
Pick1
Pik3c3
Pikfyve
Pip4k2b
Pip4k2c
Pip5k1a
Pip5k1c
Pitpnm1
Pitpnm2
Pkm
Plaa
Plcb1
Plcb3
Plcb4
Plcg1
Plcl1
Plcl2
Plec
Plekha5
Plekha6
Plekhb1
Plin3
Plin4
Plppr4
Pls1
Pls3
Plxdc2
Plxna1
Plxna4
Plxnb1
Plxnb2
Pmpca
Pnmal2
Pnn
Pogz
Polr2a
Polr2b
Polr2h
Por
Ppa1
Ppfia2
Ppfia3
Ppfibp1
Ppia
Ppid
Ppil1
Ppil3
Ppm1a
Ppm1e
Ppm1g
Ppm1h
Ppme1
Ppp1cb
Ppp1r12a
Ppp1r12b
Ppp1r14a
Ppp1r2
Ppp1r21
Ppp1r7
Ppp1r9a
Ppp1r9b
Ppp2cb
Ppp2r1a
Ppp2r5c
Ppp2r5d
Ppp2r5e
Ppp3ca
Ppp3cb
Ppp3r1
Ppp4r2
Ppp4r4
Ppp5c
Ppp6r1
Ppp6r3
Prdx1
Prdx5
Prdx6
Prep
Prepl
Prex1
Prex2
Prickle1
Prickle2
Prkab2
Prkacb
Prkar1b
Prkar2a
Prkar2b
Prkca
Prkcb
Prkcg
Prkcsh
Prnp
Prodh
Prosc
Prpf19
Prpf31
Prpf6
Prpf8
Prps2
Prrc2b
Prrc2c
Prrt1
Prune
Prune2
Psap
Psat1
Psd3
Psip1
Psma1
Psmb2
Psmb3
Psmc1
Psmc2
Psmc3
Psmc4
Psmc5
Psmc6
Psmd1
Psmd10
Psmd11
Psmd12
Psmd14
Psmd2
Psmd4
Psmd5
Psmd6
Psmd7
Psmd9
Psmg2
Pspc1
Psph
Ptbp2
Ptcd3
Pten
Ptges2
Ptk2
Ptk2b
Ptpn11
Ptpn5
Ptprd
Ptprf
Ptprn2
Ptprs
Ptprz1
Ptrf
Puf60
Pum1
Pura
Purb
Pxn
Pygb
Pygm
Pzp
Qars
Qdpr
Qki
Qrich1
Qrsl1
R3hcc1
Rab10
Rab11fip2
Rab11fip5
Rab14
Rab18
Rab1a
Rab1b
Rab21
Rab2a
Rab30
Rab35
Rab3a
Rab3b
Rab3c
Rab3gap1
Rab3gap2
Rab4a
Rab4b
Rab5a
Rab5b
Rab5c
Rab6a
Rab6b
Rab7a
Rab8b
Rabep1
Rabgap1
Rabgap1l
Rabl2
Rac1
Rack1
Rad23a
Rad23b
Ranbp2
Ranbp9
Rangap1
Rap1a
Rap1b
Rap1gap
Rap1gap2
Rap1gds1
Rap2a
Rapgef2
Rapgef4
Rars
Rasa3
Rasal2
Rasgrf1
Rb1cc1
Rbm14
Rbm26
Rbm39
Rbm4b
Rbm8a
Rbmx
Rbmxl1
Rbp1
Rc3h2
Rcc1
Rcn1
Rcn2
Reep2
Rgs14
Rgs17
Rgs7
Rgs7bp
Ric3
Rictor
Rims4
Rit2
Rlbp1
Rnf113a2
Rnf14
Rnf150
Rnf214
Rnmt
Rnps1
Rock2
Rpa3
Rpe
Rph3a
Rpl10
Rpl21
Rpl23
Rpl24
Rpl3
Rpl36-ps3
Rpl5
Rplp0
Rpn2
Rprd1b
Rps15
Rps17
Rps21
Rps24
Rps27
Rps3
Rps3a
Rps4x
Rps6
Rps6ka5
Rps7
Rras
Rrbp1
Rrp12
Rtcb
Rtn1
Rtn3
Rtn4
Rufy3
Rundc3a
Ruvbl1
Ruvbl2
Rwdd1
Ryr2
S100a1
S1pr1
Sacm1l
Sacs
Sae1
Safb
Samm50
Sap130
Sar1b
Sars
Sart1
Sart3
Sash1
Satl1
Sbf1
Sbno1
Scamp1
Sccpdh
Scfd1
Scg2
Scg3
Scn2a
Scn2b
Scn5a
Scnm1
Scoc
Scp2
Scrn1
Scrn3
Scyl1
Scyl2
Sdf4
Sdha
Sdhb
Sdk2
Sdpr
Sec14l2
Sec16a
Sec22b
Sec23a
Sec24c
Sec31a
Sec62
Sec63
Secisbp2l
Seh1l
Sel1l
Sema7a
Serbp1
Serpina1a
Serpina1b
Serpina1d
Serpina1e
Serpina3k
Serpina6
Serpinb1a
Serpinb6
Serpinc1
Serpine2
Serpinf1
Serpinf2
Serpini1
Sestd1
Setd3
Sez6l2
Sf1
Sf3a1
Sf3a2
Sf3a3
Sf3b1
Sf3b2
Sf3b3
Sf3b5
Sf3b6
Sfpq
Sfr1
Sfxn1
Sfxn3
Sgip1
Sgta
Sgtb
Sh2b1
Sh3gl1
Sh3gl2
Sh3glb2
Sh3kbp1
Shank2
Shisa7
Shroom2
Sik3
Sin3a
Sin3b
Sipa1l1
Sirpa
Sirt2
Skiv2l2
Skp1
Slain1
Slc12a2
Slc12a5
Slc12a6
Slc17a6
Slc1a1
Slc1a2
Slc1a3
Slc23a2
Slc24a2
Slc25a11
Slc25a12
Slc25a18
Slc25a25
Slc25a3
Slc25a46
Slc25a5
Slc27a1
Slc2a3
Slc3a2
Slc44a1
Slc4a10
Slc4a4
Slc6a17
Slc7a14
Slc7a2
Slc8a2
Slc9a1
Slc9a6
Slk
Smad4
Smap
Smarca2
Smarca4
Smarca5
Smarcb1
Smarcc2
Smarcd1
Smarce1
Smc1a
Smc3
Smyd3
Snap23
Snap25
Snap29
Snap47
Snap91
Snd1
Snn
Snrnp200
Snrnp70
Snrpa
Snrpb2
Snrpc
Snrpf
Snw1
Snx1
Snx2
Snx27
Snx30
Snx33
Snx5
Soga3
Son
Sorbs1
Sorbs2
Sorcs2
Sorl1
Sort1
Sox10
Sox13
Sox2
Spag9
Sparcl1
Spats2
Spats2l
Spcs2
Specc1
Spg21
Sphkap
Spire1
Spock2
Spr
Sptan1
Sptbn1
Sptbn2
Sptbn4
Sqstm1
Srek1
Srgap1
Srgap2
Srgap3
Srm
Srp54
Srpk2
Srpra
Srrm1
Srsf1
Srsf2
Srsf7
Ssb
Ssrp1
Sst
St13
Stag2
Stam
Stau1
Stau2
Stim1
Stim2
Stip1
Stk32c
Stk4
Stmn2
Stom
Stoml2
Strap
Strip1
Strip2
Strn
Strn4
Stt3a
Stx12
Stx16
Stx1a
Stx1b
Stx5
Stx6
Stx7
Stxbp1
Stxbp3
Stxbp5l
Sub1
Sucla2
Suclg1
Suclg2
Sugp2
Sugt1
Sult1a1
Sult4a1
Sun2
Supt16h
Supt5h
Supt6h
Surf4
Sv2b
Svop
Swap70
Sympk
Syn1
Syn2
Syn3
Syncrip
Syne1
Syngap1
Synj1
Synpo
Synrg
Syt1
Syt12
Tacc2
Taf10
Tagln
Tagln2
Tagln3
Taldo1
Tanc2
Tango2
Taok2
Tardbp
Tars
Tbc1d5
Tbca
Tbcb
Tbr1
Tcea1
Tceal6
Tcp1
Tec
Tenm4
Tfeb
Tfrc
Tgfb1i1
Tgoln1
Thbs1
Thnsl2
Thoc1
Thop1
Thrap3
Thyn1
Tial1
Timm10
Timm13
Timm23
Timm44
Tjp1
Tjp2
Tkfc
Tkt
Tln1
[truncated: 210 more rows]
