# Supplementary material for: Activity-Induced Cortical Glutamatergic Neuron Nascent Proteins
Source: J Neurosci. 2022 Oct 19;42(42):7900–20. doi: 10.1523/JNEUROSCI.0707-22.2022 (PMC9617616; doi:10.1523/JNEUROSCI.0707-22.2022)
Supplement: Figure 5-2 — Data for Figure 5C. AHA versus ANL heat map. Download Figure 5-2, XLSX file. [file ns-JN-RM-0707-22-s03.xlsx]

## Sheet: Fig 4C Heat map AHA vs ANL
	Protein Description	ANL 7D_1 Spect counts	ANL 7D_2 Spect counts	ANL 7D_3 Spect counts	ANL 7D_4 Spect counts	ANL 1D_1 Spect counts	ANL 1D_2 Spect counts	ANL 1D_3 Spect counts	ANL 1D_4 Spect counts	ANL 1D_5 Spect counts	AHA 4D_1 Spect counts	AHA 4D_2 Spect counts	AHA 4D_3 Spect counts
	Angiomotin OS=Mus musculus GN=Amot PE=1 SV=1	0	0	0	0	0	0	0	1	0	0	1	3
	Peripheral plasma membrane protein CASK (Fragment) OS=Mus musculus GN=Cask PE=1 SV=1	0	0	0	0	0	0	1	0	0	1	0	1
	KCC2a-S25 variant 1 OS=Mus musculus GN=Slc12a5 PE=1 SV=1	0	6	0	0	1	0	3	0	0	0	0	0
	SLIT-ROBO Rho GTPase-activating protein 2 OS=Mus musculus GN=Srgap2 PE=1 SV=1	0	0	0	0	0	0	0	0	0	1	4	2
	Amyloid beta A4 precursor protein-binding family B member 1 (Fragment) OS=Mus musculus GN=Apbb1 PE=1 SV=1	0	0	0	0	0	0	0	0	0	3	2	4
	Protein CDV3 OS=Mus musculus GN=Cdv3 PE=1 SV=1	2	0	1	0	0	0	0	0	0	2	3	4
	Elongin-C OS=Mus musculus GN=Eloc PE=1 SV=1	3	2	1	0	5	6	2	0	2	4	3	4
	Abl interactor 2 (Fragment) OS=Mus musculus GN=Abi2 PE=1 SV=1	0	0	0	0	0	0	0	0	0	1	0	1
	Ankyrin-3 (Fragment) OS=Mus musculus GN=Ank3 PE=1 SV=1	0	0	0	0	0	0	0	0	0	3	0	8
	Leucine-rich repeat flightless-interacting protein 1 (Fragment) OS=Mus musculus GN=Lrrfip1 PE=1 SV=1	0	0	0	0	1	3	1	0	0	2	2	0
	Abl interactor 2 (Fragment) OS=Mus musculus GN=Abi2 PE=1 SV=1	0	0	0	0	0	0	0	0	0	1	0	1
	Arf-GAP domain and FG repeat-containing protein 1 OS=Mus musculus GN=Agfg1 PE=1 SV=1	0	0	0	0	0	0	0	0	0	4	2	2
	Neurofascin OS=Mus musculus GN=Nfasc PE=1 SV=1	0	0	0	0	0	0	0	0	0	1	0	2
	Kinectin OS=Mus musculus GN=Ktn1 PE=1 SV=1	0	0	0	0	0	8	4	0	1	7	6	6
	CLIP-associating protein 1 OS=Mus musculus GN=Clasp1 PE=1 SV=2	0	0	0	0	0	1	0	0	0	8	4	2
	E3 ubiquitin-protein ligase TRIP12 OS=Mus musculus GN=Trip12 PE=1 SV=1	0	0	0	0	0	0	0	0	0	0	4	1
	Regulator of G-protein-signaling 6 OS=Mus musculus GN=Rgs6 PE=1 SV=1	0	0	0	0	0	0	0	0	0	1	0	0
	DnaJ homolog subfamily B member 2 (Fragment) OS=Mus musculus GN=Dnajb2 PE=1 SV=1	0	0	0	0	0	1	0	0	0	0	0	0
	Kinectin OS=Mus musculus GN=Ktn1 PE=1 SV=1	0	0	0	0	0	8	4	0	1	7	6	6
	Autophagy-related protein 9 (Fragment) OS=Mus musculus GN=Atg9a PE=1 SV=1	0	0	0	0	0	0	0	0	0	1	1	0
	Peptidyl-prolyl cis-trans isomerase (Fragment) OS=Mus musculus GN=Ppil3 PE=1 SV=1	0	0	0	0	0	0	0	0	0	3	0	1
	CLIP-associating protein 1 OS=Mus musculus GN=Clasp1 PE=1 SV=2	0	0	0	0	0	1	0	0	0	8	4	2
	Kinectin OS=Mus musculus GN=Ktn1 PE=1 SV=1	0	0	0	0	0	8	4	0	1	7	6	6
	Abl interactor 2 (Fragment) OS=Mus musculus GN=Abi2 PE=1 SV=1	0	0	0	0	0	0	0	0	0	1	0	1
	Dual serine/threonine and tyrosine protein kinase OS=Mus musculus GN=Dstyk PE=1 SV=1	0	0	0	0	0	0	0	0	0	0	1	0
	Vigilin OS=Mus musculus GN=Hdlbp PE=1 SV=1	2	0	0	0	3	8	8	2	0	14	8	16
	Kinectin OS=Mus musculus GN=Ktn1 PE=1 SV=1	0	0	0	0	0	8	4	0	1	7	6	6
	Regulator of G-protein-signaling 6 (Fragment) OS=Mus musculus GN=Rgs6 PE=1 SV=1	0	0	0	0	0	0	0	0	0	1	0	0
	Regulator of G-protein-signaling 6 OS=Mus musculus GN=Rgs6 PE=1 SV=1	0	0	0	0	0	0	0	0	0	1	0	0
	Abl interactor 2 (Fragment) OS=Mus musculus GN=Abi2 PE=1 SV=1	0	0	0	0	0	0	0	0	0	1	0	1
	Basic leucine zipper and W2 domain-containing protein 1 (Fragment) OS=Mus musculus GN=Bzw1 PE=1 SV=1	0	0	0	0	1	4	4	2	1	0	0	0
	Amyloid beta A4 precursor protein-binding family B member 1 OS=Mus musculus GN=Apbb1 PE=1 SV=1	0	0	0	0	0	0	0	0	0	3	2	4
	Protein tyrosine phosphatase, receptor type, f polypeptide (PTPRF),-interacting protein (liprin), alpha 4 (Fragment) OS=Mus musculus GN=Ppfia4 PE=1 SV=1	0	0	0	0	0	0	0	0	0	0	2	0
	Leucine-rich repeat flightless-interacting protein 1 OS=Mus musculus GN=Lrrfip1 PE=1 SV=1	0	0	0	0	1	3	1	0	0	2	2	0
	ATP-dependent RNA helicase A OS=Mus musculus GN=Dhx9 PE=1 SV=1	2	0	0	0	2	8	3	2	3	9	4	4
	MCG5343 OS=Mus musculus GN=Ppfia4 PE=1 SV=1	0	0	0	0	0	0	0	0	0	0	2	0
	Abl interactor 2 OS=Mus musculus GN=Abi2 PE=1 SV=1	0	0	0	0	0	0	0	0	0	1	5	1
	Neurexin-3-beta OS=Mus musculus GN=Nrxn3 PE=1 SV=1	0	0	0	0	0	0	0	0	0	9	0	1
	Dystonin (Fragment) OS=Mus musculus GN=Dst PE=1 SV=1	0	0	0	0	0	0	1	0	0	0	0	0
	Protein FAM134A (Fragment) OS=Mus musculus GN=Fam134a PE=1 SV=1	0	0	0	0	0	0	0	0	0	4	1	0
	Amyloid beta A4 precursor protein-binding family B member 1 OS=Mus musculus GN=Apbb1 PE=1 SV=1	0	0	0	0	0	0	0	0	0	3	2	4
	Regulator of G-protein-signaling 6 OS=Mus musculus GN=Rgs6 PE=1 SV=1	0	0	0	0	0	0	0	0	0	1	0	0
	Kinectin OS=Mus musculus GN=Ktn1 PE=1 SV=1	0	0	0	0	0	8	4	0	1	7	6	6
	Kinectin OS=Mus musculus GN=Ktn1 PE=1 SV=1	0	0	0	0	0	8	4	0	1	7	6	6
	Adhesion G protein-coupled receptor B1 (Fragment) OS=Mus musculus GN=Adgrb1 PE=1 SV=1	0	0	0	0	0	1	0	0	0	4	1	2
	Neurofascin OS=Mus musculus GN=Nfasc PE=1 SV=1	0	0	0	0	0	0	0	0	0	1	0	2
	Peptidyl-prolyl cis-trans isomerase (Fragment) OS=Mus musculus GN=Ppil3 PE=1 SV=1	0	0	0	0	0	0	0	0	0	3	0	1
	Kinectin OS=Mus musculus GN=Ktn1 PE=1 SV=1	0	0	0	0	0	8	4	0	1	7	6	6
	CLIP-associating protein 1 OS=Mus musculus GN=Clasp1 PE=1 SV=1	0	0	0	0	0	1	0	0	0	8	4	2
	COP9 signalosome complex subunit 5 (Fragment) OS=Mus musculus GN=Cops5 PE=1 SV=1	0	0	0	0	0	1	0	0	0	0	0	2
	Glia-derived nexin (Fragment) OS=Mus musculus GN=Serpine2 PE=1 SV=1	0	0	0	0	0	6	2	0	0	5	2	1
	Dedicator of cytokinesis protein 10 OS=Mus musculus GN=Dock10 PE=1 SV=1	0	0	0	0	0	0	0	0	0	3	3	0
	Tensin 1 (Fragment) OS=Mus musculus GN=Tns1 PE=1 SV=1	0	0	0	0	0	0	0	0	0	1	1	1
	CLIP-associating protein 1 OS=Mus musculus GN=Clasp1 PE=1 SV=2	0	0	0	0	0	1	0	0	0	8	4	2
	Bcl-2-associated transcription factor 1 OS=Mus musculus GN=Bclaf1 PE=1 SV=1	1	0	0	0	0	1	0	0	0	0	0	0
	COP9 signalosome complex subunit 5 (Fragment) OS=Mus musculus GN=Cops5 PE=1 SV=1	0	0	0	0	0	1	0	0	0	0	0	2
	Kinectin OS=Mus musculus GN=Ktn1 PE=1 SV=1	0	0	0	0	0	8	4	0	1	7	6	6
	Elongin-C (Fragment) OS=Mus musculus GN=Eloc PE=1 SV=1	3	2	1	0	5	6	2	0	2	4	3	4
	Kinesin-like protein KIF1A OS=Mus musculus GN=Kif1a PE=1 SV=1	0	0	0	0	5	21	6	7	6	0	23	14
	CLIP-associating protein 1 OS=Mus musculus GN=Clasp1 PE=1 SV=2	0	0	0	0	0	1	0	0	0	8	4	2
	Zinc transporter ZIP10 (Fragment) OS=Mus musculus GN=Slc39a10 PE=1 SV=1	0	0	0	0	0	0	1	0	0	0	0	0
	Kinectin OS=Mus musculus GN=Ktn1 PE=1 SV=1	0	0	0	0	0	8	4	0	1	7	6	6
	Kinectin OS=Mus musculus GN=Ktn1 PE=1 SV=1	0	0	0	0	0	8	4	0	1	7	6	6
	Regulator of G-protein-signaling 6 OS=Mus musculus GN=Rgs6 PE=1 SV=2	0	0	0	0	0	0	0	0	0	1	0	0
	Amyloid beta A4 precursor protein-binding family B member 1 (Fragment) OS=Mus musculus GN=Apbb1 PE=1 SV=2	0	0	0	0	0	0	0	0	0	3	2	4
	Kinectin OS=Mus musculus GN=Ktn1 PE=1 SV=1	0	0	0	0	0	8	4	0	1	7	6	6
	alpha-1,2-Mannosidase OS=Mus musculus GN=Edem3 PE=1 SV=1	0	0	0	0	0	0	0	0	0	0	1	0
	Tensin 1 OS=Mus musculus GN=Tns1 PE=1 SV=1	0	0	0	0	0	0	0	0	0	1	1	1
	Glia-derived nexin (Fragment) OS=Mus musculus GN=Serpine2 PE=1 SV=1	0	0	0	0	0	6	2	0	0	5	2	1
	Serine/threonine-protein phosphatase 4 regulatory subunit 4 (Fragment) OS=Mus musculus GN=Ppp4r4 PE=1 SV=1	0	0	0	0	0	0	0	0	0	3	0	0
	Kinectin OS=Mus musculus GN=Ktn1 PE=1 SV=1	0	0	0	0	0	8	4	0	1	7	6	6
	Contactin-2 (Fragment) OS=Mus musculus GN=Cntn2 PE=1 SV=1	0	0	0	0	0	0	0	0	0	7	0	16
	Tensin 1 OS=Mus musculus GN=Tns1 PE=1 SV=1	0	0	0	0	0	0	0	0	0	1	1	1
	Basic leucine zipper and W2 domain-containing protein 1 OS=Mus musculus GN=Bzw1 PE=1 SV=1	0	0	0	0	1	4	4	2	1	8	3	0
	Dual serine/threonine and tyrosine protein kinase (Fragment) OS=Mus musculus GN=Dstyk PE=1 SV=6	0	0	0	0	0	0	0	0	0	0	1	0
	alpha-1,2-Mannosidase OS=Mus musculus GN=Edem3 PE=1 SV=1	0	0	0	0	0	0	0	0	0	0	1	0
	KH domain-containing, RNA-binding, signal transduction-associated protein 2 OS=Mus musculus GN=Khdrbs2 PE=1 SV=1	3	3	1	0	3	0	4	5	4	0	0	0
	Fibronectin OS=Mus musculus GN=Fn1 PE=1 SV=1	0	0	0	0	0	0	0	0	0	3	2	3
	Arf-GAP domain and FG repeat-containing protein 1 (Fragment) OS=Mus musculus GN=Agfg1 PE=1 SV=1	0	0	0	0	0	0	0	0	0	4	2	2
	Neurofascin (Fragment) OS=Mus musculus GN=Nfasc PE=1 SV=1	0	0	0	0	0	0	0	0	0	1	0	0
	Amyloid beta A4 precursor protein-binding family B member 1 OS=Mus musculus GN=Apbb1 PE=1 SV=1	0	0	0	0	0	0	0	0	0	3	2	4
	TAR DNA-binding protein 43 (Fragment) OS=Mus musculus GN=Tardbp PE=1 SV=1	0	5	2	3	3	4	3	0	0	0	9	0
	Dystonin (Fragment) OS=Mus musculus GN=Dst PE=1 SV=1	0	0	0	0	0	0	1	0	0	0	0	0
	Tripeptidyl-peptidase 2 OS=Mus musculus GN=Tpp2 PE=1 SV=1	0	0	0	0	0	0	0	0	0	0	1	0
	Zinc transporter ZIP10 (Fragment) OS=Mus musculus GN=Slc39a10 PE=1 SV=1	0	0	0	0	0	0	1	0	0	0	0	0
	Hydroxyacid-oxoacid transhydrogenase, mitochondrial (Fragment) OS=Mus musculus GN=Adhfe1 PE=1 SV=1	0	0	0	0	0	1	0	0	0	2	1	2
	CLIP-associating protein 1 OS=Mus musculus GN=Clasp1 PE=1 SV=1	0	0	0	0	0	1	0	0	0	8	4	2
	Arf-GAP with GTPase, ANK repeat and PH domain-containing protein 1 OS=Mus musculus GN=Agap1 PE=1 SV=1	0	0	0	0	0	0	0	0	0	3	4	5
	6-phosphofructo-2-kinase/fructose-2,6-bisphosphatase 2 OS=Mus musculus GN=Pfkfb2 PE=1 SV=1	0	0	0	0	0	0	0	0	0	0	1	0
	Cyclic AMP-responsive element-binding protein 1 OS=Mus musculus GN=Creb1 PE=1 SV=1	0	0	0	0	0	0	0	0	0	1	2	2
	CLIP-associating protein 1 OS=Mus musculus GN=Clasp1 PE=1 SV=2	0	0	0	0	0	1	0	0	0	8	4	2
	Ubiquitin carboxyl-terminal esterase L5, isoform CRA_a (Fragment) OS=Mus musculus GN=Uchl5 PE=1 SV=1	0	0	0	0	0	1	0	0	0	2	3	3
	Protein CDV3 (Fragment) OS=Mus musculus GN=Cdv3 PE=1 SV=1	2	0	1	0	0	0	0	0	0	2	3	4
	6-phosphofructo-2-kinase/fructose-2,6-bisphosphatase 2 OS=Mus musculus GN=Pfkfb2 PE=1 SV=1	0	0	0	0	0	0	0	0	0	0	1	0
	Bcl-2-associated transcription factor 1 (Fragment) OS=Mus musculus GN=Bclaf1 PE=1 SV=1	1	0	0	0	1	1	0	0	0	0	0	0
	Amyloid beta A4 precursor protein-binding family B member 1 (Fragment) OS=Mus musculus GN=Apbb1 PE=1 SV=1	0	0	0	0	0	0	0	0	0	3	2	4
	Dedicator of cytokinesis protein 10 OS=Mus musculus GN=Dock10 PE=1 SV=1	0	0	0	0	0	0	0	0	0	3	3	0
	Regulator of G-protein-signaling 6 (Fragment) OS=Mus musculus GN=Rgs6 PE=1 SV=1	0	0	0	0	0	0	0	0	0	1	0	0
	Kinectin OS=Mus musculus GN=Ktn1 PE=1 SV=1	0	0	0	0	0	8	4	0	1	7	6	6
	Abl interactor 2 OS=Mus musculus GN=Abi2 PE=1 SV=1	0	0	0	0	0	0	0	0	0	1	5	1
	Tensin 1 (Fragment) OS=Mus musculus GN=Tns1 PE=1 SV=1	0	0	0	0	0	0	0	0	0	1	1	1
	TAR DNA-binding protein 43 OS=Mus musculus GN=Tardbp PE=1 SV=1	0	5	2	3	3	4	3	0	0	0	9	5
	Kinectin OS=Mus musculus GN=Ktn1 PE=1 SV=1	0	0	0	0	0	8	4	0	1	7	6	6
	CLIP-associating protein 1 OS=Mus musculus GN=Clasp1 PE=1 SV=2	0	0	0	0	0	1	0	0	0	8	4	2
	Kinectin OS=Mus musculus GN=Ktn1 PE=1 SV=1	0	0	0	0	0	8	4	0	1	7	6	6
	Kinectin OS=Mus musculus GN=Ktn1 PE=1 SV=1	0	0	0	0	0	8	4	0	1	7	6	6
	Eukaryotic translation elongation factor 1 beta 2 OS=Mus musculus GN=Eef1b2 PE=1 SV=1	0	0	0	0	1	2	2	0	0	1	7	2
	Fibronectin OS=Mus musculus GN=Fn1 PE=1 SV=1	0	0	0	0	0	0	0	0	0	3	2	3
	Voltage-dependent R-type calcium channel subunit alpha OS=Mus musculus GN=Cacna1e PE=1 SV=1	0	0	0	0	0	0	0	0	0	6	1	3
	TAR DNA-binding protein 43 (Fragment) OS=Mus musculus GN=Tardbp PE=1 SV=1	0	5	2	3	3	4	3	0	0	0	9	0
	Leucine-rich repeat flightless-interacting protein 1 (Fragment) OS=Mus musculus GN=Lrrfip1 PE=1 SV=1	0	0	0	0	1	3	1	0	0	2	2	0
	Regulator of G-protein-signaling 6 OS=Mus musculus GN=Rgs6 PE=1 SV=4	0	0	0	0	0	0	0	0	0	1	0	0
	Clathrin coat assembly protein AP180 (Fragment) OS=Mus musculus GN=Snap91 PE=1 SV=1	1	2	2	3	4	6	2	2	5	0	0	0
	RIKEN cDNA 2410002F23 gene OS=Mus musculus GN=2410002F23Rik PE=1 SV=1	0	0	0	0	0	0	0	0	0	0	1	0
	Regulator of G-protein-signaling 6 OS=Mus musculus GN=Rgs6 PE=1 SV=1	0	0	0	0	0	0	0	0	0	1	0	0
	KH domain-containing, RNA-binding, signal transduction-associated protein 2 OS=Mus musculus GN=Khdrbs2 PE=1 SV=1	3	3	1	0	3	0	4	5	4	0	0	0
	Islet cell autoantigen 1-like protein OS=Mus musculus GN=Ica1l PE=1 SV=1	0	0	0	0	0	0	0	0	0	0	1	0
	Fibronectin OS=Mus musculus GN=Fn1 PE=1 SV=1	0	0	0	0	0	0	0	0	0	3	2	3
	Dystonin OS=Mus musculus GN=Dst PE=1 SV=1	0	0	0	0	0	0	1	0	0	13	18	15
	Signal transducer and activator of transcription OS=Mus musculus GN=Stat1 PE=1 SV=1	0	0	0	0	0	0	0	0	0	1	3	0
	SLIT-ROBO Rho GTPase-activating protein 2 (Fragment) OS=Mus musculus GN=Srgap2 PE=1 SV=1	0	0	0	0	0	0	0	0	0	1	0	0
	Arf-GAP domain and FG repeat-containing protein 1 OS=Mus musculus GN=Agfg1 PE=1 SV=1	0	0	0	0	0	0	0	0	0	4	2	2
	RIKEN cDNA 2310035C23 gene OS=Mus musculus GN=2310035C23Rik PE=1 SV=1	0	0	0	0	0	0	0	0	0	2	3	1
	Glutaryl-CoA dehydrogenase, mitochondrial OS=Mus musculus GN=Gcdh PE=1 SV=1	0	0	0	0	0	0	0	0	0	1	2	1
	Nucleolar protein 58 OS=Mus musculus GN=Nop58 PE=1 SV=1	0	0	0	0	0	0	0	0	0	3	0	1
	Protein PRRC2C OS=Mus musculus GN=Prrc2c PE=1 SV=1	0	0	0	0	0	1	0	0	0	4	0	1
	Teneurin-2 OS=Mus musculus GN=Tenm2 PE=1 SV=1	0	0	0	0	0	0	0	0	0	1	3	0
	Transmembrane protein 132E OS=Mus musculus GN=Tmem132e PE=1 SV=1	0	0	0	0	0	0	0	0	0	0	2	0
	Probable JmjC domain-containing histone demethylation protein 2C OS=Mus musculus GN=Jmjd1c PE=1 SV=1	0	0	0	0	0	0	0	0	0	1	1	0
	Alpha-1-antitrypsin 1-1 OS=Mus musculus GN=Serpina1a PE=1 SV=1	0	0	0	0	0	2	0	0	0	3	0	1
	Tubulin alpha chain (Fragment) OS=Mus musculus GN=Tuba4a PE=1 SV=1	51	43	33	40	29	0	25	30	33	0	0	0
	Microtubule-actin cross-linking factor 1 OS=Mus musculus GN=Macf1 PE=1 SV=1	6	2	1	0	6	15	10	3	2	31	0	29
	Teneurin-2 OS=Mus musculus GN=Tenm2 PE=1 SV=1	0	0	0	0	0	0	0	0	0	1	3	0
	Microtubule-associated protein OS=Mus musculus GN=Mapt PE=1 SV=1	13	15	10	8	8	13	10	11	9	14	8	10
	Tudor domain-containing protein 7 OS=Mus musculus GN=Tdrd7 PE=1 SV=1	0	0	0	0	0	0	0	0	0	1	0	0
	SH3 and multiple ankyrin repeat domains protein 3 OS=Mus musculus GN=Shank3 PE=1 SV=1	0	0	0	0	0	0	0	0	0	2	0	0
	Calmodulin-regulated spectrin-associated protein 1 OS=Mus musculus GN=Camsap1 PE=1 SV=1	0	0	0	0	0	0	0	0	0	2	0	0
	MCG13474 OS=Mus musculus GN=Ube2w PE=1 SV=1	0	0	0	0	0	0	0	0	0	1	1	0
	Glyceraldehyde-3-phosphate dehydrogenase OS=Mus musculus GN=Gapdh PE=1 SV=1	91	55	67	70	86	123	93	83	91	1093	997	770
	WD repeat domain phosphoinositide-interacting protein 4 (Fragment) OS=Mus musculus GN=Wdr45 PE=1 SV=6	0	0	0	0	0	0	0	0	0	1	2	2
	F-actin-capping protein subunit beta (Fragment) OS=Mus musculus GN=Capzb PE=1 SV=6	0	0	0	0	0	0	0	0	0	3	4	3
	Polycystic kidney disease protein 1-like 1 (Fragment) OS=Mus musculus GN=Pkd1l1 PE=4 SV=1	0	0	0	0	2	0	0	0	1	0	0	0
	NudC domain-containing protein 3 (Fragment) OS=Mus musculus GN=Nudcd3 PE=1 SV=1	0	0	0	0	0	0	0	0	0	0	4	2
	Eukaryotic translation initiation factor 5A (Fragment) OS=Mus musculus GN=Eif5a PE=1 SV=1	0	6	0	0	3	0	0	5	9	2	0	0
	NADH-cytochrome b5 reductase 3 (Fragment) OS=Mus musculus GN=Cyb5r3 PE=1 SV=6	2	2	2	2	2	2	3	3	3	0	1	0
	Ubiquitin-like modifier-activating enzyme ATG7 OS=Mus musculus GN=Atg7 PE=1 SV=1	0	0	0	0	0	0	0	0	0	0	1	0
	Polycystic kidney disease protein 1-like 1 OS=Mus musculus GN=Pkd1l1 PE=4 SV=1	0	0	0	0	2	0	0	0	1	0	0	0
	Guanine nucleotide-binding protein subunit beta-4 OS=Mus musculus GN=Gnb4 PE=1 SV=1	0	0	0	0	0	0	0	0	0	0	1	0
	Cytochrome c oxidase subunit 5B, mitochondrial (Fragment) OS=Mus musculus GN=Cox5b PE=1 SV=1	0	4	0	0	3	0	0	0	8	0	0	0
	Microtubule-associated protein 9 (Fragment) OS=Mus musculus GN=Map9 PE=1 SV=1	0	0	0	0	0	0	0	1	0	0	0	1
	SURF1-like protein (Fragment) OS=Mus musculus GN=Surf1 PE=1 SV=1	0	0	0	0	0	0	0	0	0	0	1	0
	Ras/Rap GTPase-activating protein SynGAP (Fragment) OS=Mus musculus GN=Syngap1 PE=1 SV=2	10	3	1	1	2	9	4	3	2	30	11	0
	Quinone oxidoreductase (Fragment) OS=Mus musculus GN=Cryz PE=1 SV=5	0	0	0	0	0	0	1	0	0	3	2	5
	BRO1 domain-containing protein BROX OS=Mus musculus GN=Brox PE=1 SV=1	0	0	0	0	0	0	0	0	0	1	2	1
	Microtubule-associated protein 9 (Fragment) OS=Mus musculus GN=Map9 PE=1 SV=1	0	0	0	0	0	0	0	1	0	0	0	1
	Far upstream element (FUSE)-binding protein 3 (Fragment) OS=Mus musculus GN=Fubp3 PE=1 SV=1	0	0	0	0	0	2	0	0	0	0	0	0
	Protein patched homolog 1 (Fragment) OS=Mus musculus GN=Ptch1 PE=1 SV=1	0	0	0	0	0	0	0	0	0	0	1	0
	Protein patched homolog 1 OS=Mus musculus GN=Ptch1 PE=1 SV=1	0	0	0	0	0	0	0	0	0	0	1	0
	Ubiquitin carboxyl-terminal hydrolase 4 OS=Mus musculus GN=Usp4 PE=1 SV=1	0	0	0	0	0	0	0	0	0	1	3	1
	Immunoglobulin-like domain-containing receptor 2 OS=Mus musculus GN=Ildr2 PE=1 SV=1	0	0	0	0	0	0	0	0	0	2	1	1
	Protein enabled homolog OS=Mus musculus GN=Enah PE=1 SV=1	0	1	0	0	3	3	1	0	0	5	0	1
	Inositol monophosphatase 1 OS=Mus musculus GN=Impa1 PE=1 SV=1	0	0	0	0	0	0	0	0	0	1	1	3
	Ubiquitin carboxyl-terminal hydrolase 4 OS=Mus musculus GN=Usp4 PE=1 SV=1	0	0	0	0	0	0	0	0	0	1	3	1
	NADH dehydrogenase [ubiquinone] iron-sulfur protein 2, mitochondrial (Fragment) OS=Mus musculus GN=Ndufs2 PE=1 SV=1	0	0	2	0	0	0	1	0	2	0	0	0
	Regulator of G-protein-signaling 7 OS=Mus musculus GN=Rgs7 PE=1 SV=1	0	0	0	1	0	0	0	0	0	1	0	1
	CCR4-NOT transcription complex subunit 11 (Fragment) OS=Mus musculus GN=Cnot11 PE=1 SV=1	0	0	0	0	0	0	0	0	0	0	1	0
	Mitogen-activated protein kinase kinase kinase kinase 4 OS=Mus musculus GN=Map4k4 PE=1 SV=1	0	0	0	0	0	0	0	0	0	3	1	2
	Peptidyl-prolyl cis-trans isomerase D (Fragment) OS=Mus musculus GN=Ppid PE=1 SV=1	0	0	0	0	0	0	0	0	0	2	5	5
	N-alpha-acetyltransferase 15, NatA auxiliary subunit OS=Mus musculus GN=Naa15 PE=1 SV=1	0	0	0	0	0	0	0	0	0	4	3	3
	CaM kinase-like vesicle-associated protein OS=Mus musculus GN=Camkv PE=1 SV=1	5	3	4	4	1	3	3	4	4	2	1	1
	Glutamate receptor 2 OS=Mus musculus GN=Gria2 PE=1 SV=1	3	1	1	0	1	3	5	1	2	44	30	25
	Allograft inflammatory factor 1-like (Fragment) OS=Mus musculus GN=Aif1l PE=1 SV=1	0	0	0	0	0	0	0	0	0	0	1	0
	Guanine nucleotide-binding protein G(i) subunit alpha-2 (Fragment) OS=Mus musculus GN=Gnai2 PE=1 SV=1	0	0	0	0	0	0	0	0	0	0	9	2
	Guanylate cyclase soluble subunit alpha-3 (Fragment) OS=Mus musculus GN=Gucy1a3 PE=1 SV=1	0	0	0	0	0	0	0	0	0	1	0	0
	Protein patched homolog 1 OS=Mus musculus GN=Ptch1 PE=1 SV=1	0	0	0	0	0	0	0	0	0	0	1	0
	Vimentin OS=Mus musculus GN=Vim PE=1 SV=1	21	18	6	14	10	14	17	13	12	9	9	6
	Astrotactin-1 (Fragment) OS=Mus musculus GN=Astn1 PE=1 SV=5	0	0	0	0	0	0	0	0	0	1	0	0
	Immunoglobulin-like domain-containing receptor 2 OS=Mus musculus GN=Ildr2 PE=1 SV=1	0	0	0	0	0	0	0	0	0	2	1	1
	Astrotactin-1 OS=Mus musculus GN=Astn1 PE=1 SV=1	0	0	0	0	0	1	0	0	0	1	0	0
	Sodium-coupled neutral amino acid transporter 3 (Fragment) OS=Mus musculus GN=Slc38a3 PE=1 SV=1	0	0	0	0	0	1	0	0	0	0	0	0
	Rap guanine nucleotide exchange factor 2 OS=Mus musculus GN=Rapgef2 PE=1 SV=1	1	0	0	0	0	2	1	0	0	11	3	6
	Allograft inflammatory factor 1-like OS=Mus musculus GN=Aif1l PE=1 SV=1	0	0	0	0	0	0	0	0	0	0	1	0
	Sodium-coupled neutral amino acid transporter 3 (Fragment) OS=Mus musculus GN=Slc38a3 PE=1 SV=1	0	0	0	0	0	1	0	0	0	0	0	0
	Serine/threonine-protein kinase DCLK2 OS=Mus musculus GN=Dclk2 PE=1 SV=1	0	0	0	0	0	0	0	0	0	5	3	3
	Mitogen-activated protein kinase kinase kinase kinase 4 (Fragment) OS=Mus musculus GN=Map4k4 PE=1 SV=1	0	0	0	0	0	0	0	0	0	3	1	0
	Astrotactin-1 (Fragment) OS=Mus musculus GN=Astn1 PE=1 SV=1	0	0	0	0	0	1	0	0	0	0	0	0
	CLIP-associating protein 1 (Fragment) OS=Mus musculus GN=Clasp1 PE=1 SV=2	0	0	0	0	0	1	0	0	0	0	0	0
	BRO1 domain-containing protein BROX (Fragment) OS=Mus musculus GN=Brox PE=1 SV=1	0	0	0	0	0	0	0	0	0	1	2	1
	Rab3 GTPase-activating protein non-catalytic subunit OS=Mus musculus GN=Rab3gap2 PE=1 SV=1	0	0	0	0	0	0	0	0	0	6	5	4
	Mitogen-activated protein kinase kinase kinase kinase 4 OS=Mus musculus GN=Map4k4 PE=1 SV=1	0	0	0	0	0	0	0	0	0	3	1	2
	BRO1 domain-containing protein BROX OS=Mus musculus GN=Brox PE=1 SV=1	0	0	0	0	0	0	0	0	0	1	2	1
	V-type proton ATPase subunit H OS=Mus musculus GN=Atp6v1h PE=1 SV=1	0	1	0	0	0	4	0	2	0	8	8	2
	Mitogen-activated protein kinase kinase kinase kinase 4 OS=Mus musculus GN=Map4k4 PE=1 SV=1	0	0	0	0	0	0	0	0	0	3	1	2
	Formin-binding protein 1 (Fragment) OS=Mus musculus GN=Fnbp1 PE=1 SV=1	0	0	0	0	0	0	0	0	0	2	3	2
	Voltage-dependent L-type calcium channel subunit beta-2 (Fragment) OS=Mus musculus GN=Cacnb2 PE=1 SV=1	0	0	0	0	0	3	0	0	0	1	0	0
	Protein patched homolog 1 OS=Mus musculus GN=Ptch1 PE=1 SV=1	0	0	0	0	0	0	0	0	0	0	1	0
	Ragulator complex protein LAMTOR1 OS=Mus musculus GN=Lamtor1 PE=1 SV=1	0	0	0	0	0	0	0	0	0	2	0	5
	Sodium/potassium-transporting ATPase subunit beta (Fragment) OS=Mus musculus GN=Atp1b1 PE=1 SV=1	34	33	29	31	26	40	31	31	29	0	0	0
	V-type proton ATPase subunit H OS=Mus musculus GN=Atp6v1h PE=1 SV=1	0	1	0	0	0	4	0	2	0	8	8	2
	Serine/threonine-protein kinase DCLK2 OS=Mus musculus GN=Dclk2 PE=1 SV=1	0	0	0	0	0	0	0	0	0	5	3	3
	Sodium-coupled neutral amino acid transporter 3 (Fragment) OS=Mus musculus GN=Slc38a3 PE=1 SV=5	0	0	0	0	0	1	0	0	0	0	0	0
	Serine/threonine-protein kinase DCLK2 OS=Mus musculus GN=Dclk2 PE=1 SV=1	0	0	0	0	0	0	0	0	0	5	3	3
	cAMP-dependent protein kinase type II-alpha regulatory subunit OS=Mus musculus GN=Prkar2a PE=1 SV=1	0	0	0	0	0	2	0	0	0	4	5	3
	N-terminal Xaa-Pro-Lys N-methyltransferase 1 (Fragment) OS=Mus musculus GN=Ntmt1 PE=1 SV=1	0	0	0	0	0	0	0	0	0	0	1	0
	Protein enabled homolog OS=Mus musculus GN=Enah PE=1 SV=1	0	1	0	0	3	3	1	0	0	5	0	1
	NADH dehydrogenase [ubiquinone] iron-sulfur protein 2, mitochondrial (Fragment) OS=Mus musculus GN=Ndufs2 PE=1 SV=5	0	0	0	0	0	0	0	0	2	0	0	0
	Syntaxin-6 OS=Mus musculus GN=Stx6 PE=1 SV=1	0	0	0	0	0	0	0	0	0	0	2	3
	Microtubule-associated protein 9 (Fragment) OS=Mus musculus GN=Map9 PE=1 SV=5	0	0	0	0	0	0	0	1	0	2	1	1
	Astrotactin-1 OS=Mus musculus GN=Astn1 PE=1 SV=1	0	0	0	0	0	1	0	0	0	1	0	0
	Centrosomal protein of 170 kDa (Fragment) OS=Mus musculus GN=Cep170 PE=1 SV=1	0	0	0	0	0	0	0	0	0	5	0	0
	Lipopolysaccharide-responsive and beige-like anchor protein OS=Mus musculus GN=Lrba PE=1 SV=1	0	0	0	0	0	0	0	0	0	0	2	0
	Quinone oxidoreductase (Fragment) OS=Mus musculus GN=Cryz PE=1 SV=5	0	0	0	0	0	0	1	0	0	3	2	5
	Inosine-5&#039;-monophosphate dehydrogenase 2 (Fragment) OS=Mus musculus GN=Impdh2 PE=1 SV=1	0	0	0	0	0	0	0	0	0	0	1	2
	Immunoglobulin-like domain-containing receptor 2 OS=Mus musculus GN=Ildr2 PE=1 SV=1	0	0	0	0	0	0	0	0	0	2	1	1
	Calmodulin-regulated spectrin-associated protein 2 (Fragment) OS=Mus musculus GN=Camsap2 PE=1 SV=1	0	0	0	0	0	1	0	0	0	2	0	0
	Adenylate kinase isoenzyme 1 (Fragment) OS=Mus musculus GN=Ak1 PE=1 SV=1	4	4	5	1	2	9	9	2	3	0	0	0
	Lipopolysaccharide-responsive and beige-like anchor protein OS=Mus musculus GN=Lrba PE=1 SV=1	0	0	0	0	0	0	0	0	0	0	2	0
	N-terminal Xaa-Pro-Lys N-methyltransferase 1 (Fragment) OS=Mus musculus GN=Ntmt1 PE=1 SV=1	0	0	0	0	0	0	0	0	0	0	1	0
	CLIP-associating protein 1 OS=Mus musculus GN=Clasp1 PE=1 SV=2	0	0	0	0	0	1	0	0	0	8	4	2
	cAMP-dependent protein kinase type II-alpha regulatory subunit (Fragment) OS=Mus musculus GN=Prkar2a PE=1 SV=1	0	0	0	0	0	2	0	0	0	4	5	3
	Neural cell adhesion molecule 1 OS=Mus musculus GN=Ncam1 PE=1 SV=1	31	18	0	0	16	31	32	18	23	5	0	0
	Protocadherin 7 (Fragment) OS=Mus musculus GN=Pcdh7 PE=1 SV=1	0	0	0	0	0	0	0	0	0	0	1	0
	Immunoglobulin heavy constant gamma 2C (Fragment) OS=Mus musculus GN=Ighg2c PE=1 SV=1	0	0	0	0	0	0	0	0	0	1	0	0
	Vesicle-associated membrane protein 4 OS=Mus musculus GN=Vamp4 PE=1 SV=1	0	0	0	0	0	2	0	0	0	1	0	1
	Calmodulin-regulated spectrin-associated protein 2 OS=Mus musculus GN=Camsap2 PE=1 SV=1	0	0	0	0	0	1	0	0	0	2	3	0
	Immunoglobulin-like domain-containing receptor 2 OS=Mus musculus GN=Ildr2 PE=1 SV=1	0	0	0	0	0	0	0	0	0	2	1	1
	Serine/threonine-protein kinase MARK1 (Fragment) OS=Mus musculus GN=Mark1 PE=1 SV=1	0	0	0	0	0	2	1	1	0	0	0	0
	Protocadherin 7 OS=Mus musculus GN=Pcdh7 PE=1 SV=1	0	0	0	0	0	2	0	0	0	1	1	3
	Mitochondrial pyruvate carrier 2 OS=Mus musculus GN=Mpc2 PE=1 SV=1	0	0	0	0	0	3	1	0	0	0	0	0
	Neural cell adhesion molecule 1 (Fragment) OS=Mus musculus GN=Ncam1 PE=1 SV=1	31	18	16	20	16	31	32	18	23	5	3	3
	SNW domain-containing protein 1 OS=Mus musculus GN=Snw1 PE=1 SV=1	0	0	0	0	2	3	1	3	2	5	5	5
	Lipid droplet-associated hydrolase OS=Mus musculus GN=Ldah PE=1 SV=1	0	0	0	0	0	0	0	0	0	1	0	0
	Lipid droplet-associated hydrolase OS=Mus musculus GN=Ldah PE=1 SV=1	0	0	0	0	0	0	0	0	0	1	0	0
	Adhesion G protein-coupled receptor L2 OS=Mus musculus GN=Adgrl2 PE=1 SV=1	0	0	0	0	0	3	2	0	0	4	0	1
	Adhesion G protein-coupled receptor L2 OS=Mus musculus GN=Adgrl2 PE=1 SV=1	0	0	0	0	0	3	2	0	0	4	0	1
	Aminoacyl tRNA synthase complex-interacting multifunctional protein 1 (Fragment) OS=Mus musculus GN=Aimp1 PE=1 SV=1	0	0	0	0	0	0	1	1	0	0	0	0
	ATP-binding cassette sub-family D member 3 OS=Mus musculus GN=Abcd3 PE=1 SV=1	1	4	7	0	0	0	9	5	5	1	1	2
	Adhesion G protein-coupled receptor L2 OS=Mus musculus GN=Adgrl2 PE=1 SV=1	0	0	0	0	0	3	2	0	0	4	0	1
	CUGBP Elav-like family member 3 OS=Mus musculus GN=Celf3 PE=1 SV=1	0	0	0	0	0	0	0	0	0	2	0	0
	Cyclin-dependent-like kinase 5 OS=Mus musculus GN=Cdk5 PE=1 SV=1	0	0	0	0	0	0	1	0	0	4	0	0
	MCG10748, isoform CRA_b OS=Mus musculus GN=Rap1a PE=1 SV=1	0	1	0	0	0	0	1	1	0	0	0	0
	Protein ABHD4 (Fragment) OS=Mus musculus GN=Abhd4 PE=1 SV=1	0	0	0	0	0	1	1	0	0	2	1	0
	Plexin-B1 (Fragment) OS=Mus musculus GN=Plxnb1 PE=1 SV=1	0	1	0	0	1	0	2	1	0	0	0	0
	Microtubule-associated protein OS=Mus musculus GN=Map4 PE=1 SV=1	14	7	4	4	6	18	10	5	2	5	3	5
	Myocyte-specific enhancer factor 2C OS=Mus musculus GN=Mef2c PE=1 SV=1	0	0	0	0	0	0	0	0	0	2	4	1
	Leucine-rich repeat flightless-interacting protein 2 (Fragment) OS=Mus musculus GN=Lrrfip2 PE=1 SV=4	0	0	0	0	1	3	1	0	0	2	2	0
	Leucine-rich repeat-containing protein 7 OS=Mus musculus GN=Lrrc7 PE=1 SV=1	0	0	0	0	0	0	0	0	0	6	0	2
	Fascin OS=Mus musculus GN=Fscn1 PE=1 SV=1	0	0	0	0	0	0	0	0	0	5	12	9
	Aminoacyl tRNA synthase complex-interacting multifunctional protein 1 (Fragment) OS=Mus musculus GN=Aimp1 PE=1 SV=4	0	0	0	0	0	0	1	1	0	0	0	0
	Ubiquitin associated protein 2-like, isoform CRA_g OS=Mus musculus GN=Ubap2l PE=1 SV=1	0	0	0	0	2	2	1	0	2	7	4	5
	Calponin OS=Mus musculus GN=Cnn3 PE=1 SV=1	7	2	3	1	14	24	20	14	14	7	4	3
	Arf-GAP with GTPase, ANK repeat and PH domain-containing protein 3 OS=Mus musculus GN=Agap3 PE=1 SV=1	0	0	0	0	0	0	0	0	0	1	2	2
	Aminoacyl tRNA synthase complex-interacting multifunctional protein 1 (Fragment) OS=Mus musculus GN=Aimp1 PE=1 SV=4	0	0	0	0	0	0	1	1	0	0	0	0
	40S ribosomal protein S27 (Fragment) OS=Mus musculus GN=Rps27 PE=1 SV=1	0	0	0	0	0	0	0	0	0	4	2	2
	CUGBP Elav-like family member 3 (Fragment) OS=Mus musculus GN=Celf3 PE=1 SV=1	0	0	0	0	0	0	0	0	0	2	0	0
	Tetraspanin-2 (Fragment) OS=Mus musculus GN=Tspan2 PE=1 SV=1	0	0	0	0	0	0	0	0	0	2	0	1
	Ankyrin repeat domain-containing protein 17 OS=Mus musculus GN=Ankrd17 PE=1 SV=1	0	0	0	0	0	0	0	0	0	1	1	0
	Membrane-associated guanylate kinase, WW and PDZ domain-containing protein 2 OS=Mus musculus GN=Magi2 PE=1 SV=1	0	0	0	0	0	0	0	0	0	2	4	2
	Myocyte-specific enhancer factor 2C OS=Mus musculus GN=Mef2c PE=1 SV=1	0	0	0	0	0	0	0	0	0	2	4	1
	GTPase NRas (Fragment) OS=Mus musculus GN=Nras PE=1 SV=1	0	0	0	0	0	0	0	0	0	1	1	0
	Rho guanine nucleotide exchange factor 9 OS=Mus musculus GN=Arhgef9 PE=1 SV=1	0	0	0	0	1	1	0	0	0	2	2	1
	Myocyte-specific enhancer factor 2C (Fragment) OS=Mus musculus GN=Mef2c PE=1 SV=1	0	0	0	0	0	0	0	0	0	2	0	1
	Ras-related protein Rap-1A OS=Mus musculus GN=Rap1a PE=1 SV=1	0	1	0	0	0	0	1	1	0	4	0	2
	Serine/threonine-protein kinase DCLK1 OS=Mus musculus GN=Dclk1 PE=1 SV=1	2	2	0	0	2	0	2	0	2	0	0	0
	Contactin-associated protein-like 2 (Fragment) OS=Mus musculus GN=Cntnap2 PE=1 SV=1	0	0	0	0	0	0	0	0	0	0	3	0
	Farnesyl pyrophosphate synthase (Fragment) OS=Mus musculus GN=Fdps PE=1 SV=1	0	0	0	0	0	0	0	0	0	8	0	1
	Glutamate receptor ionotropic, NMDA 2B OS=Mus musculus GN=Grin2b PE=1 SV=1	1	0	0	0	0	1	0	0	0	0	0	5
	RNA-binding protein 8A OS=Mus musculus GN=Rbm8a PE=1 SV=1	0	1	0	0	0	2	0	0	0	3	2	2
	Endophilin-B1 OS=Mus musculus GN=Sh3glb1 PE=1 SV=1	0	0	0	0	0	0	0	0	0	3	0	0
	Mevalonate kinase OS=Mus musculus GN=Mvk PE=1 SV=1	0	0	0	0	0	0	0	0	0	1	0	0
	Membrane-associated guanylate kinase, WW and PDZ domain-containing protein 2 OS=Mus musculus GN=Magi2 PE=1 SV=1	0	0	0	0	0	0	0	0	0	2	4	2
	Amphiphysin OS=Mus musculus GN=Amph PE=1 SV=1	3	2	0	0	0	1	0	0	1	0	0	0
	Rho guanine nucleotide exchange factor 9 OS=Mus musculus GN=Arhgef9 PE=1 SV=1	0	0	0	0	1	1	0	0	0	2	2	1
	DnaJ homolog subfamily B member 6 OS=Mus musculus GN=Dnajb6 PE=1 SV=1	0	0	0	0	0	1	0	0	0	5	4	6
	Serine/threonine-protein kinase DCLK1 OS=Mus musculus GN=Dclk1 PE=1 SV=1	2	2	0	0	2	0	2	0	2	0	0	0
	Leucine-rich repeat flightless-interacting protein 2 OS=Mus musculus GN=Lrrfip2 PE=1 SV=1	0	0	0	0	1	3	1	0	0	2	2	5
	Syntaxin-binding protein 3 OS=Mus musculus GN=Stxbp3 PE=1 SV=1	0	0	0	0	0	0	0	0	0	9	0	5
	DnaJ homolog subfamily B member 6 OS=Mus musculus GN=Dnajb6 PE=1 SV=1	0	0	0	0	0	1	0	0	0	5	4	6
	Rho guanine nucleotide exchange factor 9 (Fragment) OS=Mus musculus GN=Arhgef9 PE=1 SV=4	0	0	0	0	1	1	0	0	0	2	2	1
	Aldehyde dehydrogenase, mitochondrial OS=Mus musculus GN=Aldh2 PE=1 SV=1	0	0	0	0	0	7	4	1	0	6	4	2
	Rho guanine nucleotide exchange factor 9 (Fragment) OS=Mus musculus GN=Arhgef9 PE=1 SV=1	0	0	0	0	1	1	0	0	0	2	2	1
	Aminoacyl tRNA synthase complex-interacting multifunctional protein 1 (Fragment) OS=Mus musculus GN=Aimp1 PE=1 SV=1	0	0	0	0	0	0	1	1	0	0	0	0
	60S ribosomal protein L34 OS=Mus musculus GN=Rpl34 PE=1 SV=1	0	0	0	0	1	0	0	0	0	0	0	0
	Tetraspanin OS=Mus musculus GN=Tspan2 PE=1 SV=1	0	0	0	0	0	0	0	0	0	2	0	1
	CUGBP Elav-like family member 3 (Fragment) OS=Mus musculus GN=Celf3 PE=4 SV=1	0	0	0	0	0	0	0	0	0	2	0	0
	Vesicle-trafficking protein SEC22b OS=Mus musculus GN=Sec22b PE=1 SV=1	0	0	0	0	0	0	0	0	1	0	0	5
	Aldehyde dehydrogenase, mitochondrial (Fragment) OS=Mus musculus GN=Aldh2 PE=1 SV=1	0	0	0	0	0	0	4	0	0	0	0	2
	Cold shock domain-containing protein E1 OS=Mus musculus GN=Csde1 PE=1 SV=1	2	2	1	0	2	5	3	4	4	1	1	1
	Cyclin-dependent kinase-like 5 OS=Mus musculus GN=Cdkl5 PE=1 SV=1	0	0	0	0	0	0	0	0	0	6	3	2
	Sorting nexin-27 OS=Mus musculus GN=Snx27 PE=1 SV=1	0	0	0	0	0	0	0	0	0	1	1	1
	CUGBP Elav-like family member 3 (Fragment) OS=Mus musculus GN=Celf3 PE=1 SV=1	0	0	0	0	0	0	0	0	0	2	0	0
	RIMS-binding protein 2 OS=Mus musculus GN=Rimbp2 PE=1 SV=1	0	0	0	0	0	0	0	0	0	3	1	0
	Tudor and KH domain-containing protein OS=Mus musculus GN=Tdrkh PE=1 SV=1	0	0	0	0	0	0	0	0	0	0	1	0
	Eukaryotic translation initiation factor 4E OS=Mus musculus GN=Eif4e PE=1 SV=1	0	0	0	0	0	0	0	0	0	1	2	0
	Tudor and KH domain-containing protein OS=Mus musculus GN=Tdrkh PE=1 SV=1	0	0	0	0	0	0	0	0	0	0	1	0
	Cyclin-dependent kinase-like 5 OS=Mus musculus GN=Cdkl5 PE=1 SV=1	0	0	0	0	0	0	0	0	0	6	3	2
	Adhesion G protein-coupled receptor L2 OS=Mus musculus GN=Adgrl2 PE=1 SV=1	0	0	0	0	0	3	2	0	0	4	0	1
	Calcium/calmodulin-dependent protein kinase kinase 2 (Fragment) OS=Mus musculus GN=Camkk2 PE=1 SV=4	0	0	0	0	1	1	0	0	0	0	0	0
	NHS-like protein 2 (Fragment) OS=Mus musculus GN=Nhsl2 PE=1 SV=1	0	0	0	0	0	0	0	0	0	0	1	0
	Far upstream element-binding protein 1 (Fragment) OS=Mus musculus GN=Fubp1 PE=1 SV=1	0	0	0	0	0	0	0	0	0	1	0	0
	Actin-related protein 2/3 complex subunit 3 (Fragment) OS=Mus musculus GN=Arpc3 PE=1 SV=1	0	0	0	0	0	0	0	0	0	1	0	0
	Heterogeneous nuclear ribonucleoprotein D0 (Fragment) OS=Mus musculus GN=Hnrnpd PE=1 SV=1	0	0	0	0	0	1	0	0	0	0	0	0
	Vascular cell adhesion protein 1 (Fragment) OS=Mus musculus GN=Vcam1 PE=1 SV=1	0	0	0	0	1	0	0	0	0	0	0	0
	Potassium voltage-gated channel subfamily KQT member 2 OS=Mus musculus GN=Kcnq2 PE=1 SV=1	0	0	0	0	0	0	0	0	0	1	0	1
	Protein RUFY3 OS=Mus musculus GN=Rufy3 PE=1 SV=1	1	2	1	0	2	8	4	7	3	0	0	0
	cAMP-dependent protein kinase catalytic subunit beta (Fragment) OS=Mus musculus GN=Prkacb PE=1 SV=1	0	0	1	1	2	5	2	4	4	5	5	4
	Huntingtin-interacting protein 1-related protein (Fragment) OS=Mus musculus GN=Hip1r PE=1 SV=1	0	0	0	0	0	0	0	0	0	0	1	0
	Adhesion G protein-coupled receptor L2 OS=Mus musculus GN=Adgrl2 PE=1 SV=1	0	0	0	0	0	3	2	0	0	4	0	1
	Leucine-rich repeat flightless-interacting protein 2 OS=Mus musculus GN=Lrrfip2 PE=1 SV=1	0	0	0	0	1	3	1	0	0	2	2	5
	RNA-binding protein 8A OS=Mus musculus GN=Rbm8a PE=1 SV=1	0	1	0	0	0	2	0	0	0	3	2	2
	Mevalonate kinase OS=Mus musculus GN=Mvk PE=1 SV=1	0	0	0	0	0	0	0	0	0	1	0	0
	Far upstream element-binding protein 1 OS=Mus musculus GN=Fubp1 PE=1 SV=1	0	0	0	0	0	0	0	0	0	1	1	2
	MCG8104 OS=Mus musculus GN=Tsc22d2 PE=1 SV=1	0	0	0	0	1	2	5	3	5	0	0	0
	Leucine-rich repeat-containing protein 7 (Fragment) OS=Mus musculus GN=Lrrc7 PE=1 SV=1	0	0	0	0	0	0	0	0	0	6	0	2
	Far upstream element-binding protein 1 OS=Mus musculus GN=Fubp1 PE=1 SV=1	0	0	0	0	0	0	0	0	0	1	1	2
	Pre-mRNA-splicing factor ATP-dependent RNA helicase DHX15 OS=Mus musculus GN=Dhx15 PE=1 SV=1	0	0	0	0	0	0	0	0	0	10	6	5
	40S ribosomal protein S27 OS=Mus musculus GN=Rps27 PE=1 SV=1	0	0	0	0	0	0	0	0	0	4	2	2
	Ubiquitin-associated protein 2-like (Fragment) OS=Mus musculus GN=Ubap2l PE=1 SV=1	0	0	0	0	2	2	1	0	2	0	0	0
	TRAF-type zinc finger domain-containing protein 1 (Fragment) OS=Mus musculus GN=Trafd1 PE=1 SV=1	0	0	0	0	0	0	0	0	0	1	0	0
	Adhesion G protein-coupled receptor L2 OS=Mus musculus GN=Adgrl2 PE=1 SV=1	0	0	0	0	0	3	2	0	0	4	0	1
	Mitogen-activated protein kinase OS=Mus musculus GN=Mapk10 PE=1 SV=1	1	2	0	0	4	0	2	4	4	0	0	0
	Forkhead box protein K1 OS=Mus musculus GN=Foxk1 PE=1 SV=1	0	0	0	0	0	0	0	0	0	0	1	0
	Far upstream element-binding protein 1 (Fragment) OS=Mus musculus GN=Fubp1 PE=1 SV=1	0	0	0	0	0	0	0	0	0	1	0	0
	Adhesion G protein-coupled receptor L2 (Fragment) OS=Mus musculus GN=Adgrl2 PE=1 SV=1	0	0	0	0	0	3	2	0	0	0	0	0
	RAP1, GTP-GDP dissociation stimulator 1 OS=Mus musculus GN=Rap1gds1 PE=1 SV=1	4	3	2	2	4	10	6	6	0	41	31	17
	Sorting nexin-27 (Fragment) OS=Mus musculus GN=Snx27 PE=1 SV=1	0	0	0	0	0	0	0	0	0	1	1	1
	CUGBP Elav-like family member 3 OS=Mus musculus GN=Celf3 PE=1 SV=1	0	0	0	0	0	0	0	0	0	2	0	0
	Krev interaction trapped protein 1 OS=Mus musculus GN=Krit1 PE=1 SV=1	0	0	0	0	0	2	0	0	0	0	0	0
	Serine/threonine-protein kinase DCLK1 OS=Mus musculus GN=Dclk1 PE=1 SV=1	2	2	0	0	2	0	2	0	2	0	0	0
	Amylo-1,6-glucosidase, 4-alpha-glucanotransferase OS=Mus musculus GN=Agl PE=1 SV=1	3	1	3	4	0	4	2	0	0	2	6	1
	Dihydropteridine reductase OS=Mus musculus GN=Qdpr PE=1 SV=1	0	0	0	0	5	0	0	9	0	0	0	0
	Protein ABHD4 OS=Mus musculus GN=Abhd4 PE=1 SV=1	0	0	0	0	0	0	0	0	0	0	1	0
	Mitogen-activated protein kinase OS=Mus musculus GN=Mapk10 PE=1 SV=1	1	2	0	0	4	0	2	4	4	0	0	0
	Putative ATP-dependent RNA helicase DHX30 OS=Mus musculus GN=Dhx30 PE=1 SV=1	0	0	0	0	0	1	0	0	0	0	1	2
	Vitamin D-binding protein (Fragment) OS=Mus musculus GN=Gc PE=1 SV=1	0	0	0	0	0	0	0	0	0	0	1	0
	Adhesion G protein-coupled receptor L2 OS=Mus musculus GN=Adgrl2 PE=1 SV=1	0	0	0	0	0	3	2	0	0	4	0	1
	Small nuclear ribonucleoprotein-associated protein B OS=Mus musculus GN=Snrpb PE=4 SV=1	0	0	0	0	0	4	0	1	0	0	0	0
	Adenylate kinase isoenzyme 5 (Fragment) OS=Mus musculus GN=Ak5 PE=1 SV=1	0	0	0	0	1	0	2	2	2	0	0	0
	DnaJ homolog subfamily B member 6 (Fragment) OS=Mus musculus GN=Dnajb6 PE=1 SV=1	0	0	0	0	0	1	0	0	0	5	4	6
	GTPase NRas (Fragment) OS=Mus musculus GN=Nras PE=1 SV=1	0	0	0	0	0	0	0	0	0	1	1	0
	NEDD8 ultimate buster 1 OS=Mus musculus GN=Nub1 PE=1 SV=1	0	0	0	0	0	0	0	0	0	4	3	3
	Serine/threonine-protein kinase DCLK1 OS=Mus musculus GN=Dclk1 PE=1 SV=1	2	2	0	0	2	0	2	0	2	0	0	0
	Calcium/calmodulin-dependent protein kinase type II subunit delta OS=Mus musculus GN=Camk2d PE=1 SV=1	22	12	13	13	10	26	13	0	17	5	7	0
	Eukaryotic translation initiation factor 4E (Fragment) OS=Mus musculus GN=Eif4e PE=1 SV=1	0	0	0	0	0	0	0	0	0	1	2	0
	DCN1-like protein (Fragment) OS=Mus musculus GN=Dcun1d1 PE=1 SV=1	0	0	0	0	0	0	0	0	0	1	2	0
	RIMS-binding protein 2 OS=Mus musculus GN=Rimbp2 PE=1 SV=1	0	0	0	0	0	0	0	0	0	3	1	0
	Cyclin-dependent kinase-like 5 OS=Mus musculus GN=Cdkl5 PE=1 SV=1	0	0	0	0	0	0	0	0	0	6	3	2
	Far upstream element-binding protein 1 OS=Mus musculus GN=Fubp1 PE=1 SV=1	0	0	0	0	0	0	0	0	0	1	1	2
	CUGBP Elav-like family member 3 OS=Mus musculus GN=Celf3 PE=1 SV=1	0	0	0	0	0	0	0	0	0	2	0	0
	ATP synthase F(0) complex subunit B1, mitochondrial (Fragment) OS=Mus musculus GN=Atp5f1 PE=1 SV=1	0	0	0	0	0	0	0	7	3	1	2	3
	Sodium/potassium-transporting ATPase subunit alpha OS=Mus musculus GN=Atp1a3 PE=1 SV=1	95	85	81	82	49	96	73	62	72	146	175	115
	Dihydropteridine reductase OS=Mus musculus GN=Qdpr PE=1 SV=1	0	0	0	0	5	0	0	9	0	0	0	0
	Phospholipid phosphatase-related protein type 4 (Fragment) OS=Mus musculus GN=Plppr4 PE=1 SV=1	0	0	0	0	0	3	0	1	0	7	5	3
	Leucine-rich repeat flightless-interacting protein 2 (Fragment) OS=Mus musculus GN=Lrrfip2 PE=1 SV=4	0	0	0	0	1	3	1	0	0	2	2	0
	Eukaryotic translation initiation factor 4E OS=Mus musculus GN=Eif4e PE=1 SV=1	0	0	0	0	0	0	0	0	0	1	2	0
	Ubiquitin associated protein 2-like, isoform CRA_b OS=Mus musculus GN=Ubap2l PE=1 SV=1	0	0	0	0	2	2	1	0	2	7	4	5
	Cytoplasmic polyadenylation element-binding protein 2 (Fragment) OS=Mus musculus GN=Cpeb2 PE=1 SV=1	0	0	0	0	1	2	1	1	0	2	0	0
	Fibroblast growth factor receptor 3 (Fragment) OS=Mus musculus GN=Fgfr3 PE=1 SV=1	1	0	0	0	4	5	7	2	4	2	1	3
	Cytospin-B OS=Mus musculus GN=Specc1 PE=1 SV=1	0	0	0	0	0	0	0	0	0	2	6	6
	OCIA domain-containing protein 1 (Fragment) OS=Mus musculus GN=Ociad1 PE=1 SV=1	0	0	0	0	0	0	0	0	0	3	1	0
	Sodium channel protein OS=Mus musculus GN=Scn2a PE=1 SV=1	2	0	0	0	0	2	0	0	1	9	14	2
	Septin-11 OS=Mus musculus GN=Sept11 PE=1 SV=1	12	12	10	9	7	12	15	8	6	9	7	6
	Syntaxin-18 (Fragment) OS=Mus musculus GN=Stx18 PE=1 SV=3	0	0	0	0	0	0	0	0	0	0	1	0
	Ubiquitin-conjugating enzyme E2 K OS=Mus musculus GN=Ube2k PE=1 SV=1	0	0	0	0	0	1	0	1	0	1	2	0
	C-terminal-binding protein 1 OS=Mus musculus GN=Ctbp1 PE=1 SV=1	0	0	0	0	0	1	1	0	1	0	0	0
	C-terminal binding protein 1, isoform CRA_a OS=Mus musculus GN=Ctbp1 PE=1 SV=1	0	0	0	0	0	1	1	0	1	0	0	0
	RNA-binding protein Musashi homolog 1 (Fragment) OS=Mus musculus GN=Msi1 PE=1 SV=1	0	0	0	0	0	0	0	0	0	1	1	0
	Regulator of G-protein-signaling 6 (Fragment) OS=Mus musculus GN=Rgs6 PE=1 SV=3	0	0	0	0	0	0	0	0	0	1	0	0
	F-box only protein 21 (Fragment) OS=Mus musculus GN=Fbxo21 PE=1 SV=1	0	0	0	0	0	0	0	0	0	1	1	0
	Protein phosphatase 1G (Fragment) OS=Mus musculus GN=Ppm1g PE=1 SV=1	0	0	0	0	0	0	0	0	0	3	4	3
	OCIA domain-containing protein 1 (Fragment) OS=Mus musculus GN=Ociad1 PE=1 SV=1	0	0	0	0	0	0	0	0	0	3	1	0
	Regulator of G-protein-signaling 6 (Fragment) OS=Mus musculus GN=Rgs6 PE=1 SV=1	0	0	0	0	0	0	0	0	0	1	0	0
	High mobility group protein B1 OS=Mus musculus GN=Hmgb1 PE=1 SV=1	12	8	9	9	9	14	12	11	7	5	6	2
	Regulator of G-protein-signaling 6 (Fragment) OS=Mus musculus GN=Rgs6 PE=1 SV=1	0	0	0	0	0	0	0	0	0	1	0	0
	Dynamin-1 OS=Mus musculus GN=Dnm1 PE=1 SV=1	54	49	40	42	0	0	58	59	72	0	0	0
	Cytospin-B OS=Mus musculus GN=Specc1 PE=1 SV=1	0	0	0	0	0	0	0	0	0	2	6	6
	FRY-like transcription coactivator (Fragment) OS=Mus musculus GN=Fryl PE=1 SV=3	0	0	0	0	0	0	0	0	0	4	0	0
	Mitochondrial glutamate carrier 1 OS=Mus musculus GN=Slc25a22 PE=1 SV=1	6	1	5	3	2	4	2	7	6	0	0	0
	OCIA domain-containing protein 1 OS=Mus musculus GN=Ociad1 PE=1 SV=1	0	0	0	0	0	0	0	0	0	3	1	3
	Septin 11, isoform CRA_b OS=Mus musculus GN=Sept11 PE=1 SV=1	12	12	10	9	7	12	15	8	6	9	7	6
	Ras/Rap GTPase-activating protein SynGAP (Fragment) OS=Mus musculus GN=Syngap1 PE=1 SV=3	0	3	1	1	2	9	4	3	2	0	0	0
	C-terminal-binding protein 1 OS=Mus musculus GN=Ctbp1 PE=1 SV=1	0	0	0	0	0	1	1	0	1	0	0	0
	Dynamin-1 OS=Mus musculus GN=Dnm1 PE=1 SV=1	54	49	40	42	0	0	58	59	72	0	0	0
	Gelsolin (Fragment) OS=Mus musculus GN=Gsn PE=1 SV=1	0	0	0	0	0	0	0	0	0	6	6	4
	Cytospin-B OS=Mus musculus GN=Specc1 PE=1 SV=1	0	0	0	0	0	0	0	0	0	2	6	6
	C-terminal-binding protein 1 (Fragment) OS=Mus musculus GN=Ctbp1 PE=1 SV=1	0	0	0	0	0	1	1	0	1	0	0	0
	Mitochondrial glutamate carrier 1 (Fragment) OS=Mus musculus GN=Slc25a22 PE=1 SV=1	6	1	5	3	2	4	2	7	6	0	0	0
	Regulator of G-protein-signaling 6 (Fragment) OS=Mus musculus GN=Rgs6 PE=1 SV=1	0	0	0	0	0	0	0	0	0	1	0	0
	Ras/Rap GTPase-activating protein SynGAP (Fragment) OS=Mus musculus GN=Syngap1 PE=1 SV=1	0	0	1	1	2	0	0	0	0	0	0	0
	High mobility group protein B1 (Fragment) OS=Mus musculus GN=Hmgb1 PE=1 SV=1	12	8	9	9	9	14	12	11	7	5	6	2
	Ras/Rap GTPase-activating protein SynGAP (Fragment) OS=Mus musculus GN=Syngap1 PE=1 SV=1	0	0	1	1	2	0	0	0	0	0	0	0
	Zinc finger E-box-binding homeobox 2 OS=Mus musculus GN=Zeb2 PE=1 SV=1	0	0	0	0	0	0	0	0	0	0	1	0
	Ras/Rap GTPase-activating protein SynGAP (Fragment) OS=Mus musculus GN=Syngap1 PE=1 SV=1	0	0	1	1	2	0	0	0	0	0	0	0
	Cytospin-B OS=Mus musculus GN=Specc1 PE=1 SV=1	0	0	0	0	0	0	0	0	0	2	6	6
	Protein phosphatase 1G (Fragment) OS=Mus musculus GN=Ppm1g PE=1 SV=1	0	0	0	0	0	0	0	0	0	3	4	3
	Coiled-coil domain-containing protein 136 (Fragment) OS=Mus musculus GN=Ccdc136 PE=1 SV=1	0	0	0	0	0	0	0	0	0	2	4	5
	Receptor-type tyrosine-protein phosphatase zeta OS=Mus musculus GN=Ptprz1 PE=1 SV=1	6	8	6	6	4	0	0	7	6	7	3	8
	Zinc finger E-box-binding homeobox 2 (Fragment) OS=Mus musculus GN=Zeb2 PE=1 SV=1	0	0	0	0	0	0	0	0	0	0	1	0
	Ras/Rap GTPase-activating protein SynGAP (Fragment) OS=Mus musculus GN=Syngap1 PE=1 SV=2	10	3	1	1	2	9	4	3	2	30	11	0
	C-terminal-binding protein 1 (Fragment) OS=Mus musculus GN=Ctbp1 PE=1 SV=1	0	0	0	0	0	1	1	0	1	0	0	0
	Zinc finger E-box-binding homeobox 2 OS=Mus musculus GN=Zeb2 PE=1 SV=1	0	0	0	0	0	0	0	0	0	0	1	0
	Lipoyl synthase, mitochondrial OS=Mus musculus GN=Lias PE=1 SV=1	0	0	0	0	0	0	0	0	0	1	0	0
	Phospholipid-transporting ATPase OS=Mus musculus GN=Atp8a1 PE=1 SV=1	0	0	0	0	0	0	0	0	0	8	6	2
	NFU1 iron-sulfur cluster scaffold homolog, mitochondrial OS=Mus musculus GN=Nfu1 PE=1 SV=1	0	0	0	0	0	0	0	0	0	2	3	0
	Protein cereblon (Fragment) OS=Mus musculus GN=Crbn PE=1 SV=1	0	0	0	0	0	0	0	0	0	0	1	0
	Neural cell adhesion molecule L1-like protein OS=Mus musculus GN=Chl1 PE=1 SV=1	0	0	0	0	0	2	0	0	0	3	2	5
	Pleckstrin homology domain-containing, family A member 5 (Fragment) OS=Mus musculus GN=Plekha5 PE=1 SV=1	0	0	0	0	0	0	0	0	0	1	1	1
	Vesicle-associated membrane protein 1 (Fragment) OS=Mus musculus GN=Vamp1 PE=1 SV=1	0	0	0	0	0	0	0	0	0	2	3	5
	Pleckstrin homology domain-containing, family A member 5 (Fragment) OS=Mus musculus GN=Plekha5 PE=1 SV=1	0	0	0	0	0	0	0	0	0	1	1	1
	T-complex protein 1 subunit eta OS=Mus musculus GN=Cct7 PE=1 SV=1	7	5	3	2	2	7	3	4	4	20	18	9
	E3 ubiquitin-protein ligase KCMF1 OS=Mus musculus GN=Kcmf1 PE=1 SV=1	0	0	0	0	0	0	0	0	0	4	2	2
	Plasminogen activator inhibitor 1 RNA-binding protein OS=Mus musculus GN=Serbp1 PE=1 SV=1	0	0	0	0	0	3	1	0	2	0	0	2
	Zinc finger protein 638 OS=Mus musculus GN=Zfp638 PE=1 SV=1	0	0	0	0	0	0	0	0	0	3	5	6
	Annexin (Fragment) OS=Mus musculus GN=Anxa4 PE=1 SV=1	0	0	0	0	0	0	0	0	0	0	1	0
	Pleckstrin homology domain-containing, family A member 5 (Fragment) OS=Mus musculus GN=Plekha5 PE=1 SV=1	0	0	0	0	0	0	0	0	0	1	1	1
	Zinc finger protein 638 OS=Mus musculus GN=Zfp638 PE=1 SV=1	0	0	0	0	0	0	0	0	0	3	5	6
	Histone deacetylase 11 (Fragment) OS=Mus musculus GN=Hdac11 PE=4 SV=1	0	0	0	0	0	0	0	0	0	1	1	0
	Proline-rich transmembrane protein 3 OS=Mus musculus GN=Prrt3 PE=1 SV=1	0	0	0	0	0	0	0	0	0	1	1	0
	ADP-ribosylation factor-like protein 8B OS=Mus musculus GN=Arl8b PE=1 SV=1	4	2	2	2	4	3	4	4	4	0	0	5
	Transformer-2 protein homolog alpha OS=Mus musculus GN=Tra2a PE=1 SV=1	0	0	0	0	0	0	2	0	0	0	0	0
	Uncharacterized protein OS=Mus musculus GN=Gm45233 PE=4 SV=1	0	0	1	1	0	0	0	0	0	1	2	0
	V-type proton ATPase subunit F OS=Mus musculus GN=Atp6v1f PE=1 SV=1	0	0	0	0	0	2	4	4	4	8	9	4
	Glutathione S-transferase kappa 1 OS=Mus musculus GN=Gstk1 PE=1 SV=1	0	0	0	0	0	2	0	0	0	2	2	2
	Sodium- and chloride-dependent GABA transporter 1 OS=Mus musculus GN=Slc6a1 PE=1 SV=1	7	6	0	4	1	2	0	3	2	0	0	0
	RAB7, member RAS oncogene family (Fragment) OS=Mus musculus GN=Rab7 PE=1 SV=3	10	6	4	4	12	18	15	13	11	3	4	4
	Rho GDP-dissociation inhibitor 2 (Fragment) OS=Mus musculus GN=Arhgdib PE=1 SV=1	0	0	0	0	0	0	0	0	0	1	2	0
	Zinc finger protein 638 OS=Mus musculus GN=Zfp638 PE=1 SV=1	0	0	0	0	0	0	0	0	0	3	5	6
	Eukaryotic translation initiation factor 4 gamma 3 OS=Mus musculus GN=Eif4g3 PE=1 SV=1	0	0	0	0	0	0	0	0	0	8	14	9
	Predicted pseudogene 5580 OS=Mus musculus GN=Gm5580 PE=3 SV=1	0	0	0	0	0	0	0	0	0	5	0	0
	RAB7, member RAS oncogene family OS=Mus musculus GN=Rab7 PE=1 SV=1	10	6	4	4	12	18	15	13	11	3	4	4
	Guanine nucleotide-binding protein subunit gamma (Fragment) OS=Mus musculus GN=Gng12 PE=1 SV=1	2	0	0	0	0	1	3	0	0	2	2	2
	[F-actin]-methionine sulfoxide oxidase MICAL3 OS=Mus musculus GN=Mical3 PE=1 SV=1	0	0	0	0	0	0	0	0	0	1	0	0
	Coiled-coil domain-containing protein 136 OS=Mus musculus GN=Ccdc136 PE=1 SV=1	0	0	0	0	0	0	0	0	0	2	4	5
	Guanine nucleotide-binding protein subunit gamma OS=Mus musculus GN=Gng12 PE=1 SV=1	2	0	0	0	0	1	3	0	0	2	2	2
	Rab11 family-interacting protein 5 OS=Mus musculus GN=Rab11fip5 PE=1 SV=1	0	0	0	0	0	0	0	0	0	7	4	5
	5&#039;-nucleotidase, cytosolic III (Fragment) OS=Mus musculus GN=Nt5c3 PE=1 SV=3	0	0	0	0	0	0	0	0	0	0	2	0
	[F-actin]-methionine sulfoxide oxidase MICAL3 (Fragment) OS=Mus musculus GN=Mical3 PE=1 SV=1	0	0	0	0	0	0	0	0	0	1	0	0
	Transmembrane and coiled-coil domains protein 1 OS=Mus musculus GN=Tmcc1 PE=1 SV=1	0	0	0	0	0	0	0	0	0	0	1	0
	Pleckstrin homology domain-containing, family A member 5 (Fragment) OS=Mus musculus GN=Plekha5 PE=1 SV=1	0	0	0	0	0	0	0	0	0	1	1	1
	Uncharacterized protein OS=Mus musculus GN=Gm45233 PE=4 SV=1	0	0	1	1	0	0	0	0	0	1	2	0
	Pleckstrin homology domain-containing, family A member 5 (Fragment) OS=Mus musculus GN=Plekha5 PE=1 SV=1	0	0	0	0	0	0	0	0	0	1	1	1
	Protein FAM136A OS=Mus musculus GN=Fam136a PE=1 SV=1	0	0	0	0	0	0	0	0	0	0	2	1
	NADH dehydrogenase [ubiquinone] 1 alpha subcomplex subunit 9, mitochondrial OS=Mus musculus GN=Ndufa9 PE=1 SV=1	0	2	2	1	2	3	3	0	1	2	4	1
	Calpain small subunit 1 OS=Mus musculus GN=Capns1 PE=1 SV=1	0	0	0	0	0	2	1	0	0	13	10	8
	Neurocan core protein OS=Mus musculus GN=Ncan PE=1 SV=1	0	0	0	0	0	2	0	0	0	1	0	0
	Thimet oligopeptidase OS=Mus musculus GN=Thop1 PE=1 SV=1	2	0	0	0	0	0	0	0	0	1	2	2
	Amyloid beta (A4)-like protein 1 OS=Mus musculus GN=Aplp1 PE=1 SV=1	0	0	0	0	3	8	3	3	2	3	4	4
	Histone deacetylase OS=Mus musculus GN=Hdac2 PE=1 SV=1	0	0	0	0	0	2	2	0	0	0	1	2
	Methylglutaconyl-CoA hydratase, mitochondrial OS=Mus musculus GN=Auh PE=1 SV=1	0	0	0	0	0	0	0	0	0	1	0	0
	MCG129810, isoform CRA_c OS=Mus musculus GN=Pdxdc1 PE=1 SV=1	0	0	0	0	1	3	2	1	0	4	3	3
	Neurofilament 3, medium OS=Mus musculus GN=Nefm PE=1 SV=1	6	4	4	3	4	7	4	4	5	31	32	31
	Protein arginine N-methyltransferase 5 OS=Mus musculus GN=Prmt5 PE=1 SV=1	0	0	0	0	0	0	0	0	0	0	1	0
	Aminoacylase OS=Mus musculus GN=Acy1 PE=1 SV=1	0	0	0	0	0	0	0	0	0	1	0	1
	Hydroxyacylglutathione hydrolase, mitochondrial OS=Mus musculus GN=Hagh PE=1 SV=1	8	0	2	2	1	4	1	1	0	4	6	4
	Histone deacetylase complex subunit SAP130 OS=Mus musculus GN=Sap130 PE=1 SV=1	0	0	0	0	0	0	0	0	0	1	0	1
	Selenocysteine lyase OS=Mus musculus GN=Scly PE=1 SV=1	0	0	0	0	0	0	0	0	0	0	1	0
	UBX domain containing 2, isoform CRA_a OS=Mus musculus GN=Ubxn4 PE=1 SV=1	0	0	0	0	1	0	0	0	0	1	0	0
	Acyl-Coenzyme A binding domain containing 3, isoform CRA_b OS=Mus musculus GN=Acbd3 PE=1 SV=1	0	0	0	0	0	2	0	1	1	0	0	0
	Long-chain-specific acyl-CoA dehydrogenase, mitochondrial OS=Mus musculus GN=Acadl PE=1 SV=1	6	7	6	5	5	8	8	4	4	6	5	3
	UDP-N-acetylhexosamine pyrophosphorylase OS=Mus musculus GN=Uap1 PE=1 SV=1	0	0	0	0	0	0	0	0	0	3	2	1
	Transporter OS=Mus musculus GN=Slc6a17 PE=1 SV=1	0	0	0	0	0	0	1	0	0	5	7	4
	UMP-CMP kinase OS=Mus musculus GN=Cmpk1 PE=1 SV=1	5	1	1	2	4	7	4	3	0	5	4	7
	Zinc finger protein 326 OS=Mus musculus GN=Zfp326 PE=1 SV=1	0	0	0	0	0	0	0	0	0	1	4	1
	Epidermal growth factor receptor substrate 15 OS=Mus musculus GN=Eps15 PE=1 SV=1	0	0	0	0	0	0	0	0	0	0	2	2
	Solute carrier family 17 (Sodium-dependent inorganic phosphate cotransporter), member 6, isoform CRA_a OS=Mus musculus GN=Slc17a6 PE=1 SV=1	0	0	0	0	0	0	0	0	0	0	3	2
	Non-specific serine/threonine protein kinase OS=Mus musculus GN=Mark2 PE=1 SV=1	0	0	0	0	0	2	1	1	0	4	7	7
	Endophilin-A3 OS=Mus musculus GN=Sh3gl3 PE=1 SV=1	0	0	0	0	0	0	0	0	0	1	0	0
	Dolichyl-diphosphooligosaccharide--protein glycosyltransferase subunit STT3B OS=Mus musculus GN=Stt3b PE=1 SV=1	0	0	0	0	0	0	0	0	0	0	1	0
	Cyclin-G-associated kinase OS=Mus musculus GN=Gak PE=1 SV=1	0	0	0	0	0	0	0	0	0	2	1	0
	Oxysterol-binding protein OS=Mus musculus GN=Osbpl10 PE=1 SV=1	0	0	0	0	0	0	0	0	0	0	1	0
	Ran-binding protein 10 OS=Mus musculus GN=Ranbp10 PE=1 SV=1	0	0	0	0	0	0	0	0	0	0	1	0
	MCG1051009 OS=Mus musculus GN=Serpina3k PE=1 SV=1	0	0	0	0	0	0	0	0	0	9	16	22
	Transmembrane protein 132D OS=Mus musculus GN=Tmem132d PE=1 SV=1	0	0	0	0	0	0	0	0	0	2	2	0
	Acyl-CoA dehydrogenase family member 11 OS=Mus musculus GN=Acad11 PE=1 SV=1	0	0	0	0	0	0	0	1	0	1	1	1
	Low density lipoprotein receptor-related protein 1 OS=Mus musculus GN=Lrp1 PE=1 SV=1	9	4	2	4	27	44	34	23	27	11	12	12
	Copine-9 OS=Mus musculus GN=Cpne9 PE=1 SV=1	0	0	0	0	0	0	0	0	0	1	1	2
	Integrator complex subunit 9 OS=Mus musculus GN=Ints9 PE=1 SV=1	0	0	0	0	0	0	0	0	0	0	1	0
	Cytoskeleton-associated protein 5 OS=Mus musculus GN=Ckap5 PE=1 SV=1	2	0	0	0	4	16	5	2	2	8	7	5
	Deubiquitinating protein VCIP135 OS=Mus musculus GN=Vcpip1 PE=1 SV=1	0	0	0	0	0	0	0	0	0	2	3	2
	Acyl-Coenzyme A dehydrogenase family, member 8 OS=Mus musculus GN=Acad8 PE=1 SV=1	0	0	0	0	0	0	0	0	0	1	1	1
	Proline-serine-threonine phosphatase-interacting protein 1 OS=Mus musculus GN=Pstpip1 PE=1 SV=1	0	0	0	0	0	0	1	0	0	0	0	0
	Type I inositol 3,4-bisphosphate 4-phosphatase OS=Mus musculus GN=Inpp4a PE=1 SV=1	0	0	1	0	0	0	1	0	0	0	0	5
	Lamin-B2 OS=Mus musculus GN=Lmnb2 PE=1 SV=1	0	0	0	0	0	0	0	0	0	4	4	1
	Conserved oligomeric Golgi complex subunit 7 OS=Mus musculus GN=Cog7 PE=1 SV=1	0	0	0	0	0	0	0	0	0	1	2	2
	Vesicle-associated membrane protein 8 OS=Mus musculus GN=Vamp8 PE=1 SV=1	0	0	0	0	0	0	0	0	0	1	0	0
	Cdc42 effector protein 1 OS=Mus musculus GN=Cdc42ep1 PE=1 SV=1	0	0	0	0	0	0	0	0	0	1	0	1
	Inhibitor of nuclear factor kappa-B kinase subunit beta OS=Mus musculus GN=Ikbkb PE=1 SV=1	0	0	0	0	0	0	0	0	0	2	3	0
	CUG triplet repeat, RNA binding protein 1, isoform CRA_b OS=Mus musculus GN=Celf1 PE=1 SV=1	0	0	0	0	0	2	0	1	0	3	1	0
	Neuronal tyrosine-phosphorylated phosphoinositide-3-kinase adapter 2 OS=Mus musculus GN=Nyap2 PE=1 SV=1	0	0	0	0	0	0	0	0	0	1	0	0
	Junction-mediating and -regulatory protein OS=Mus musculus GN=Jmy PE=1 SV=1	0	0	0	0	0	0	0	0	0	0	1	0
	Leucine rich repeat containing 40, isoform CRA_a OS=Mus musculus GN=Lrrc40 PE=1 SV=1	0	0	0	0	0	0	0	0	0	1	2	1
	Alpha-1-antitrypsin 1-3 OS=Mus musculus GN=Serpina1c PE=1 SV=1	0	0	0	0	0	2	0	0	0	3	0	1
	Rho guanine nucleotide exchange factor (GEF7), isoform CRA_a OS=Mus musculus GN=Arhgef7 PE=1 SV=1	0	0	0	0	0	0	0	0	0	3	3	2
	Protein disulfide-isomerase A4 OS=Mus musculus GN=Pdia4 PE=1 SV=1	5	1	8	4	5	11	13	6	4	4	9	7
	Aquaporin 4, isoform CRA_a OS=Mus musculus GN=Aqp4 PE=1 SV=1	6	6	6	4	3	4	4	5	3	0	0	2
	Sodium/potassium/calcium exchanger 4 OS=Mus musculus GN=Slc24a4 PE=1 SV=1	0	0	0	0	0	0	0	0	0	0	1	0
	Cytoplasmic polyadenylation element-binding protein 3 OS=Mus musculus GN=Cpeb3 PE=1 SV=1	0	0	0	0	1	2	1	1	0	2	3	0
	Acylamino-acid-releasing enzyme (Fragment) OS=Mus musculus GN=Apeh PE=1 SV=1	0	0	0	0	0	0	0	0	0	0	2	0
	Eukaryotic translation initiation factor 4 gamma 3 OS=Mus musculus GN=Eif4g3 PE=1 SV=1	0	0	0	0	0	0	0	0	0	8	14	9
	Immunoglobulin superfamily member 8 OS=Mus musculus GN=Igsf8 PE=1 SV=1	0	0	0	0	0	0	0	0	0	1	3	2
	SRSF protein kinase 2 OS=Mus musculus GN=Srpk2 PE=1 SV=1	0	0	2	0	1	2	0	0	0	1	2	1
	Arylsulfatase B OS=Mus musculus GN=Arsb PE=1 SV=1	0	0	0	0	0	0	0	0	0	1	1	0
	Clustered mitochondria protein homolog OS=Mus musculus GN=Cluh PE=1 SV=1	0	0	0	1	1	4	0	0	0	5	5	4
	5&#039;-nucleotidase OS=Mus musculus GN=Nt5c3b PE=1 SV=1	0	0	0	0	0	0	0	0	0	0	1	0
	Oxysterol-binding protein OS=Mus musculus GN=Osbpl8 PE=1 SV=1	0	0	0	0	0	0	0	0	0	2	3	4
	Leucine-rich repeat flightless-interacting protein 2 OS=Mus musculus GN=Lrrfip2 PE=1 SV=1	0	0	0	0	1	3	1	0	0	2	2	5
	Transcription activator BRG1 OS=Mus musculus GN=Smarca4 PE=1 SV=1	0	0	0	0	0	1	1	0	0	3	1	5
	DENN domain-containing protein 4B OS=Mus musculus GN=Dennd4b PE=1 SV=1	0	0	0	0	0	0	0	0	0	1	0	0
	Bromodomain-containing protein 9 OS=Mus musculus GN=Brd9 PE=1 SV=1	0	0	0	0	0	0	0	0	0	0	1	0
	Voltage-dependent L-type calcium channel subunit beta-1 OS=Mus musculus GN=Cacnb1 PE=1 SV=1	0	0	0	0	0	3	0	0	0	1	0	7
	Regulation of nuclear pre-mRNA domain-containing protein 1B OS=Mus musculus GN=Rprd1b PE=1 SV=1	0	0	0	0	0	0	0	0	0	2	2	2
	C-Jun-amino-terminal kinase-interacting protein 4 OS=Mus musculus GN=Spag9 PE=1 SV=1	0	0	0	0	0	0	0	0	0	3	8	11
	Calpain small subunit 1 OS=Mus musculus GN=Capns1 PE=1 SV=1	0	0	0	0	0	2	1	0	0	13	10	8
	B-cell lymphoma/leukemia 11B OS=Mus musculus GN=Bcl11b PE=1 SV=1	0	0	0	0	0	0	0	0	0	0	1	0
	Elongation factor 1-delta OS=Mus musculus GN=Eef1d PE=1 SV=1	3	6	0	7	4	4	3	3	2	4	2	1
	Drebrin OS=Mus musculus GN=Dbn1 PE=1 SV=1	4	12	4	5	1	4	8	6	4	1	1	1
	Presenilin OS=Mus musculus GN=Psen2 PE=1 SV=1	0	0	0	0	0	0	0	0	0	0	1	0
	MAP kinase-activating death domain protein OS=Mus musculus GN=Madd PE=1 SV=1	0	0	0	0	0	0	0	0	0	16	16	13
	UDP-N-acetylhexosamine pyrophosphorylase OS=Mus musculus GN=Uap1 PE=1 SV=1	0	0	0	0	0	0	0	0	0	3	2	1
	Erlin-1 OS=Mus musculus GN=Erlin1 PE=1 SV=1	0	0	0	0	0	0	0	0	0	0	1	0
	Golgin subfamily A member 3 OS=Mus musculus GN=Golga3 PE=1 SV=1	0	0	0	0	0	0	0	0	0	1	0	1
	Neuronal tyrosine-phosphorylated phosphoinositide-3-kinase adapter 2 OS=Mus musculus GN=Nyap2 PE=1 SV=1	0	0	0	0	0	0	0	0	0	1	0	0
	Elongation factor 1-delta OS=Mus musculus GN=Eef1d PE=1 SV=1	3	6	0	7	4	4	3	3	2	4	2	1
	Dihydropyrimidinase-related protein 4 OS=Mus musculus GN=Dpysl4 PE=1 SV=1	8	3	1	5	2	3	3	3	2	3	2	2
	Transcription factor A, mitochondrial OS=Mus musculus GN=Tfam PE=1 SV=1	0	0	0	0	0	0	0	0	0	0	1	0
	Tropomyosin alpha-3 chain OS=Mus musculus GN=Tpm3 PE=1 SV=1	0	0	0	0	0	0	0	0	0	1	1	0
	Enhancer of mRNA-decapping protein 4 OS=Mus musculus GN=Edc4 PE=1 SV=1	0	0	0	0	0	0	0	0	0	3	0	1
	Ectonucleotide pyrophosphatase/phosphodiesterase 1, isoform CRA_a OS=Mus musculus GN=Enpp1 PE=1 SV=1	0	0	0	0	0	0	0	0	0	1	1	0
	E3 ubiquitin-protein ligase synoviolin OS=Mus musculus GN=Syvn1 PE=1 SV=1	0	0	0	0	0	0	0	1	0	0	1	0
	ERI1 exoribonuclease 3 (Fragment) OS=Mus musculus GN=Eri3 PE=1 SV=1	0	0	0	0	0	0	0	1	1	0	0	0
	Sorbin and SH3 domain-containing protein 2 (Fragment) OS=Mus musculus GN=Sorbs2 PE=1 SV=1	1	0	0	0	0	0	1	0	0	0	0	0
	Proline dehydrogenase 1, mitochondrial OS=Mus musculus GN=Prodh PE=1 SV=1	12	8	7	5	5	12	5	2	3	3	3	2
	Sorbin and SH3 domain-containing protein 2 OS=Mus musculus GN=Sorbs2 PE=1 SV=1	1	0	0	0	0	0	0	0	0	3	3	5
	CDC23 (Cell division cycle 23, yeast, homolog), isoform CRA_c OS=Mus musculus GN=Cdc23 PE=1 SV=1	0	0	0	0	0	0	0	0	0	1	2	0
	Neuronal tyrosine-phosphorylated phosphoinositide-3-kinase adapter 2 OS=Mus musculus GN=Nyap2 PE=1 SV=1	0	0	0	0	0	0	0	0	0	1	0	0
	Probable tRNA N6-adenosine threonylcarbamoyltransferase OS=Mus musculus GN=Osgep PE=1 SV=1	0	0	0	0	0	0	0	0	0	1	2	0
	A-kinase anchor protein SPHKAP (Fragment) OS=Mus musculus GN=Sphkap PE=1 SV=1	0	0	0	0	0	0	0	0	0	7	4	7
	RNA-binding protein 26 (Fragment) OS=Mus musculus GN=Rbm26 PE=1 SV=1	0	0	0	0	0	0	0	0	0	0	1	2
	Non-specific serine/threonine protein kinase OS=Mus musculus GN=Mark2 PE=1 SV=1	0	0	0	0	0	2	1	1	0	4	7	7
	Transporter (Fragment) OS=Mus musculus GN=Slc6a17 PE=1 SV=1	0	0	0	0	0	0	1	0	0	5	7	4
	Exportin-4 OS=Mus musculus GN=Xpo4 PE=1 SV=1	0	0	0	0	0	0	0	0	0	0	1	0
	Heterogeneous nuclear ribonucleoprotein Q OS=Mus musculus GN=Syncrip PE=1 SV=1	0	0	0	0	0	4	0	0	0	4	2	4
	Sodium channel modifier 1 OS=Mus musculus GN=Scnm1 PE=1 SV=1	0	0	0	0	0	0	0	0	0	1	2	2
	1-acyl-sn-glycerol-3-phosphate acyltransferase OS=Mus musculus GN=Agpat1 PE=1 SV=1	0	0	0	0	0	0	0	0	0	1	3	0
	NADH dehydrogenase [ubiquinone] 1 alpha subcomplex subunit 12 OS=Mus musculus GN=Ndufa12 PE=1 SV=1	0	0	0	0	1	0	2	1	0	2	1	1
	Protein phosphatase Slingshot homolog 2 OS=Mus musculus GN=Ssh2 PE=1 SV=1	0	0	0	0	0	0	0	0	0	0	1	0
	Signal peptidase complex subunit 1 OS=Mus musculus GN=Spcs1 PE=1 SV=1	0	0	0	0	0	1	0	0	1	0	0	0
	Ankyrin repeat and sterile alpha motif domain-containing protein 1B OS=Mus musculus GN=Anks1b PE=1 SV=1	0	0	0	0	0	1	0	0	0	0	1	0
	Ankyrin repeat and sterile alpha motif domain-containing protein 1B OS=Mus musculus GN=Anks1b PE=1 SV=1	0	0	0	0	0	1	0	0	0	0	1	0
	Granule cell antiserum positive 14, isoform CRA_a OS=Mus musculus GN=Ccser2 PE=1 SV=1	0	0	0	0	0	0	0	0	0	2	0	0
	Ankyrin repeat and sterile alpha motif domain-containing protein 1B OS=Mus musculus GN=Anks1b PE=1 SV=1	0	0	0	0	0	1	0	0	0	0	1	0
	CUGBP Elav-like family member 2 OS=Mus musculus GN=Celf2 PE=1 SV=1	6	4	1	2	6	19	9	9	2	1	0	0
	BTB/POZ domain-containing protein KCTD12 OS=Mus musculus GN=Kctd12 PE=1 SV=1	0	0	0	0	0	0	0	0	0	0	1	0
	Dedicator of cytokinesis protein 10 (Fragment) OS=Mus musculus GN=Dock10 PE=1 SV=1	0	0	0	0	0	0	0	0	0	3	3	0
	Amyloid beta A4 precursor protein-binding family B member 1 OS=Mus musculus GN=Apbb1 PE=1 SV=1	0	0	0	0	0	0	0	0	0	3	2	4
	Synaptotagmin II OS=Mus musculus GN=Syt2 PE=1 SV=1	0	0	0	0	0	0	0	0	0	7	6	0
	ATP-dependent RNA helicase A OS=Mus musculus GN=Dhx9 PE=1 SV=1	2	0	0	0	2	8	3	2	3	9	4	4
	Amyloid beta (A4) protein-binding, family B, member 1, isoform CRA_e OS=Mus musculus GN=Apbb1 PE=1 SV=1	0	0	0	0	0	0	0	0	0	3	2	4
	Leucine carboxyl methyltransferase 1 OS=Mus musculus GN=Lcmt1 PE=1 SV=1	0	0	0	0	0	0	0	0	0	6	7	4
	Fatty acid synthase OS=Mus musculus GN=Fasn PE=1 SV=1	32	26	24	19	25	48	43	26	31	16	7	8
	S-adenosylmethionine synthase OS=Mus musculus GN=Mat2a PE=1 SV=1	3	1	1	0	3	5	4	4	4	5	4	6
	Dedicator of cytokinesis protein 7 OS=Mus musculus GN=Dock7 PE=1 SV=1	0	0	0	0	0	0	0	0	0	4	2	0
	[3-methyl-2-oxobutanoate dehydrogenase [lipoamide]] kinase, mitochondrial OS=Mus musculus GN=Bckdk PE=1 SV=1	0	1	0	0	0	1	0	0	0	2	0	1
	Rho GTPase-activating protein 17 OS=Mus musculus GN=Arhgap17 PE=1 SV=1	0	0	0	0	0	0	0	0	0	2	1	2
	Electron transfer flavoprotein subunit beta (Fragment) OS=Mus musculus GN=Etfb PE=4 SV=1	0	0	1	1	0	0	0	0	0	1	2	0
	Electron transfer flavoprotein subunit beta (Fragment) OS=Mus musculus GN=Etfb PE=4 SV=2	0	0	1	1	0	0	0	0	0	1	2	0
	S-adenosylmethionine synthase OS=Mus musculus GN=Mat2a PE=1 SV=1	3	1	1	0	3	5	4	4	4	5	4	6
	Casein kinase I isoform gamma-1 OS=Mus musculus GN=Csnk1g1 PE=1 SV=1	0	0	0	0	0	1	0	0	0	0	0	0
	Dedicator of cytokinesis protein 7 (Fragment) OS=Mus musculus GN=Dock7 PE=1 SV=1	0	0	0	0	0	0	0	0	0	4	2	0
	CDP-diacylglycerol--inositol 3-phosphatidyltransferase OS=Mus musculus GN=Cdipt PE=1 SV=1	2	1	0	2	3	7	6	7	7	5	4	0
	E3 ubiquitin-protein ligase CBL (Fragment) OS=Mus musculus GN=Cbl PE=1 SV=1	0	0	0	0	0	0	0	0	0	0	1	0
	4F2 cell-surface antigen heavy chain (Fragment) OS=Mus musculus GN=Slc3a2 PE=1 SV=1	6	5	3	3	7	7	6	3	1	6	11	8
	E3 ubiquitin-protein ligase CBL OS=Mus musculus GN=Cbl PE=1 SV=1	0	0	0	0	0	0	0	0	0	0	1	1
	MICOS complex subunit MIC60 OS=Mus musculus GN=Immt PE=1 SV=1	0	0	0	0	3	0	4	4	0	0	0	0
	Casein kinase I isoform gamma-1 OS=Mus musculus GN=Csnk1g1 PE=1 SV=1	0	0	0	0	0	1	0	0	0	0	0	0
	4F2 cell-surface antigen heavy chain (Fragment) OS=Mus musculus GN=Slc3a2 PE=1 SV=1	6	5	3	3	7	7	6	3	1	6	11	8
	Nucleolysin TIAR (Fragment) OS=Mus musculus GN=Tial1 PE=1 SV=1	0	0	0	0	1	1	1	0	0	0	0	1
	Elongation factor Tu, mitochondrial (Fragment) OS=Mus musculus GN=Tufm PE=1 SV=1	0	0	0	0	0	0	0	0	0	2	0	0
	Casein kinase I isoform gamma-1 OS=Mus musculus GN=Csnk1g1 PE=1 SV=1	0	0	0	0	0	1	0	0	0	0	0	0
	General transcription factor 3C polypeptide 1 OS=Mus musculus GN=Gtf3c1 PE=1 SV=1	0	0	0	0	0	0	0	0	0	2	1	2
	Gamma-aminobutyric acid receptor subunit alpha-1 (Fragment) OS=Mus musculus GN=Gabra1 PE=1 SV=1	2	0	0	0	0	1	0	2	3	0	0	0
	Hsp70-binding protein 1 (Fragment) OS=Mus musculus GN=Hspbp1 PE=1 SV=1	0	0	0	0	0	0	0	0	0	2	1	1
	Hsp70-binding protein 1 (Fragment) OS=Mus musculus GN=Hspbp1 PE=1 SV=1	0	0	0	0	0	0	0	0	0	2	1	1
	4F2 cell-surface antigen heavy chain (Fragment) OS=Mus musculus GN=Slc3a2 PE=1 SV=1	6	5	3	3	7	7	6	3	1	6	11	8
	E3 ubiquitin-protein ligase BRE1B OS=Mus musculus GN=Rnf40 PE=1 SV=1	0	0	0	0	0	0	0	0	0	1	1	0
	NADH dehydrogenase [ubiquinone] 1 subunit C2 OS=Mus musculus GN=Ndufc2 PE=1 SV=1	0	0	0	0	1	1	2	1	1	0	0	0
	RIKEN cDNA 1110004F10 gene (Fragment) OS=Mus musculus GN=1110004F10Rik PE=1 SV=1	0	0	0	0	0	0	0	0	0	3	1	1
	Ataxin-2-like protein OS=Mus musculus GN=Atxn2l PE=1 SV=1	0	0	0	0	0	2	0	0	0	4	3	3
	Amyloid beta A4 precursor protein-binding family A member 2 OS=Mus musculus GN=Apba2 PE=1 SV=1	0	0	1	0	1	2	1	1	1	0	0	0
	Casein kinase I isoform gamma-1 OS=Mus musculus GN=Csnk1g1 PE=1 SV=1	0	0	0	0	0	1	0	0	0	0	0	0
	AP-2 complex subunit sigma OS=Mus musculus GN=Ap2s1 PE=1 SV=1	0	0	0	0	0	0	0	0	0	0	1	0
	Serine/threonine-protein phosphatase 6 regulatory subunit 1 (Fragment) OS=Mus musculus GN=Ppp6r1 PE=1 SV=1	0	0	0	0	0	0	0	0	0	2	2	0
	[3-methyl-2-oxobutanoate dehydrogenase [lipoamide]] kinase, mitochondrial OS=Mus musculus GN=Bckdk PE=1 SV=1	0	1	0	0	0	1	0	0	0	2	0	1
	Flavin reductase (NADPH) OS=Mus musculus GN=Blvrb PE=1 SV=1	0	0	0	0	0	0	0	0	0	1	0	0
	Protein tweety homolog OS=Mus musculus GN=Ttyh1 PE=1 SV=1	4	5	2	0	0	4	5	6	4	0	0	0
	Mitogen-activated protein kinase (Fragment) OS=Mus musculus GN=Mapk3 PE=1 SV=1	0	0	6	5	6	0	6	10	0	11	14	11
	ADP-ribosylation factor-like protein 6-interacting protein 1 (Fragment) OS=Mus musculus GN=Arl6ip1 PE=1 SV=1	0	0	0	0	0	0	0	0	0	0	2	0
	Cytoplasmic FMR1-interacting protein 1 (Fragment) OS=Mus musculus GN=Cyfip1 PE=1 SV=1	0	4	6	5	8	13	0	0	0	10	7	0
	Retinaldehyde-binding protein 1 (Fragment) OS=Mus musculus GN=Rlbp1 PE=1 SV=2	0	0	0	0	0	0	0	0	0	2	9	2
	Apoptosis-associated speck-like protein-containing a CARD (Fragment) OS=Mus musculus GN=Pycard PE=1 SV=1	0	0	0	0	0	0	0	0	0	0	1	0
	Hsp70-binding protein 1 (Fragment) OS=Mus musculus GN=Hspbp1 PE=1 SV=1	0	0	0	0	0	0	0	0	0	2	1	1
	[3-methyl-2-oxobutanoate dehydrogenase [lipoamide]] kinase, mitochondrial (Fragment) OS=Mus musculus GN=Bckdk PE=1 SV=1	0	1	0	0	0	1	0	0	0	2	0	1
	Ubiquitin domain-containing protein UBFD1 (Fragment) OS=Mus musculus GN=Ubfd1 PE=1 SV=1	0	0	0	0	0	0	0	0	0	1	2	0
	E3 ubiquitin-protein ligase CBL OS=Mus musculus GN=Cbl PE=1 SV=1	0	0	0	0	0	0	0	0	0	0	1	1
	B-lymphocyte antigen CD19 OS=Mus musculus GN=Cd19 PE=1 SV=1	0	0	0	0	0	0	0	1	1	0	0	0
	E3 ubiquitin-protein ligase BRE1B OS=Mus musculus GN=Rnf40 PE=1 SV=1	0	0	0	0	0	0	0	0	0	1	1	0
	E3 ubiquitin-protein ligase CBL OS=Mus musculus GN=Cbl PE=1 SV=1	0	0	0	0	0	0	0	0	0	0	1	1
	ER membrane protein complex subunit 10 OS=Mus musculus GN=Emc10 PE=1 SV=1	0	0	0	0	0	3	2	1	2	0	0	0
	ER membrane protein complex subunit 10 OS=Mus musculus GN=Emc10 PE=1 SV=1	0	0	0	0	0	3	2	1	2	0	0	0
	Mitotic checkpoint protein BUB3 OS=Mus musculus GN=Bub3 PE=1 SV=1	0	0	0	0	1	0	2	2	0	0	1	1
	WD repeat domain phosphoinositide-interacting protein 4 (Fragment) OS=Mus musculus GN=Wdr45 PE=1 SV=1	0	0	0	0	0	0	0	0	0	1	2	2
	Importin 7, isoform CRA_b OS=Mus musculus GN=Ipo7 PE=1 SV=1	0	0	0	0	0	0	0	2	0	0	0	0
	39S ribosomal protein L48, mitochondrial (Fragment) OS=Mus musculus GN=Mrpl48 PE=1 SV=2	0	0	0	0	0	0	0	0	0	1	0	0
	Probable global transcription activator SNF2L2 (Fragment) OS=Mus musculus GN=Smarca2 PE=1 SV=1	0	0	0	0	0	0	0	0	0	0	1	0
	Probable global transcription activator SNF2L2 (Fragment) OS=Mus musculus GN=Smarca2 PE=1 SV=1	0	0	0	0	0	0	0	0	0	0	1	0
	Signal peptidase complex subunit 2 OS=Mus musculus GN=Spcs2 PE=1 SV=1	0	0	0	0	0	0	0	0	0	1	1	1
	Serpin H1 (Fragment) OS=Mus musculus GN=Serpinh1 PE=1 SV=1	0	0	0	0	0	0	0	0	0	1	1	0
	WD repeat domain phosphoinositide-interacting protein 4 (Fragment) OS=Mus musculus GN=Wdr45 PE=1 SV=1	0	0	0	0	0	0	0	0	0	1	2	2
	Membrane-associated guanylate kinase, WW and PDZ domain-containing protein 2 OS=Mus musculus GN=Magi2 PE=1 SV=1	0	0	0	0	0	0	0	0	0	2	4	2
	Short/branched chain-specific acyl-CoA dehydrogenase, mitochondrial (Fragment) OS=Mus musculus GN=Acadsb PE=1 SV=1	1	0	0	0	0	0	0	0	0	5	4	6
	NAD-dependent protein deacetylase sirtuin-2 OS=Mus musculus GN=Sirt2 PE=1 SV=1	0	0	0	0	0	0	0	0	0	18	7	14
	Probable global transcription activator SNF2L2 (Fragment) OS=Mus musculus GN=Smarca2 PE=1 SV=1	0	0	0	0	0	0	0	0	0	0	1	0
	WD repeat domain phosphoinositide-interacting protein 4 (Fragment) OS=Mus musculus GN=Wdr45 PE=1 SV=1	0	0	0	0	0	0	0	0	0	1	2	2
	Probable global transcription activator SNF2L2 OS=Mus musculus GN=Smarca2 PE=1 SV=1	0	0	0	0	0	0	0	0	0	0	1	7
	AP-3 complex subunit beta-2 OS=Mus musculus GN=Ap3b2 PE=1 SV=1	0	0	0	0	0	0	1	0	0	0	0	0
	WD repeat domain phosphoinositide-interacting protein 4 OS=Mus musculus GN=Wdr45 PE=1 SV=1	0	0	0	0	0	0	0	0	0	1	2	2
	Signal peptidase complex subunit 2 OS=Mus musculus GN=Spcs2 PE=1 SV=1	0	0	0	0	0	0	0	0	0	1	1	1
	Serpin H1 (Fragment) OS=Mus musculus GN=Serpinh1 PE=1 SV=1	0	0	0	0	0	0	0	0	0	1	1	0
	Kinase suppressor of Ras 1 (Fragment) OS=Mus musculus GN=Ksr1 PE=1 SV=1	0	0	0	0	0	0	0	0	0	0	1	0
	39S ribosomal protein L48, mitochondrial OS=Mus musculus GN=Mrpl48 PE=1 SV=1	0	0	0	0	0	0	0	0	0	1	0	0
	Adenylosuccinate lyase (Fragment) OS=Mus musculus GN=Adsl PE=1 SV=2	0	0	0	0	0	0	0	0	0	0	1	0
	WD repeat domain phosphoinositide-interacting protein 4 (Fragment) OS=Mus musculus GN=Wdr45 PE=1 SV=1	0	0	0	0	0	0	0	0	0	1	2	2
	Probable global transcription activator SNF2L2 (Fragment) OS=Mus musculus GN=Smarca2 PE=1 SV=1	0	0	0	0	0	0	0	0	0	0	1	0
	Probable global transcription activator SNF2L2 (Fragment) OS=Mus musculus GN=Smarca2 PE=1 SV=1	0	0	0	0	0	0	0	0	0	0	1	0
	WD repeat domain phosphoinositide-interacting protein 4 OS=Mus musculus GN=Wdr45 PE=1 SV=1	0	0	0	0	0	0	0	0	0	1	2	2
	39S ribosomal protein L48, mitochondrial (Fragment) OS=Mus musculus GN=Mrpl48 PE=1 SV=1	0	0	0	0	0	0	0	0	0	1	0	0
	Uncharacterized protein OS=Mus musculus GN=Pcdhgb8 PE=4 SV=1	0	0	0	0	0	0	0	0	0	2	1	1
	Protein phosphatase 1 regulatory subunit 14A OS=Mus musculus GN=Ppp1r14a PE=1 SV=1	0	0	0	0	0	0	0	0	0	3	6	6
	Myosin-14 (Fragment) OS=Mus musculus GN=Myh14 PE=1 SV=1	0	0	2	1	0	3	0	0	0	4	5	2
	WD repeat domain phosphoinositide-interacting protein 4 (Fragment) OS=Mus musculus GN=Wdr45 PE=1 SV=1	0	0	0	0	0	0	0	0	0	1	2	2
	Rap1 GTPase-activating protein 2 (Fragment) OS=Mus musculus GN=Rap1gap2 PE=1 SV=1	0	0	0	0	0	0	0	0	1	0	0	0
	Probable global transcription activator SNF2L2 (Fragment) OS=Mus musculus GN=Smarca2 PE=1 SV=1	0	0	0	0	0	0	0	0	0	0	1	0
	Transforming acidic coiled-coil-containing protein 2 OS=Mus musculus GN=Tacc2 PE=1 SV=1	0	0	0	0	0	0	0	0	1	0	0	3
	Signal peptidase complex subunit 2 OS=Mus musculus GN=Spcs2 PE=1 SV=1	0	0	0	0	0	0	0	0	0	1	1	1
	Probable global transcription activator SNF2L2 OS=Mus musculus GN=Smarca2 PE=1 SV=1	0	0	0	0	0	0	0	0	0	0	1	7
	WD repeat domain phosphoinositide-interacting protein 4 OS=Mus musculus GN=Wdr45 PE=1 SV=1	0	0	0	0	0	0	0	0	0	1	2	2
	Transforming acidic coiled-coil-containing protein 2 OS=Mus musculus GN=Tacc2 PE=1 SV=1	0	0	0	0	0	0	0	0	1	0	0	3
	WD repeat domain phosphoinositide-interacting protein 4 OS=Mus musculus GN=Wdr45 PE=4 SV=1	0	0	0	0	0	0	0	0	0	1	2	2
	Transforming acidic coiled-coil-containing protein 2 (Fragment) OS=Mus musculus GN=Tacc2 PE=1 SV=1	0	0	0	0	0	0	0	0	1	0	0	3
	Transmembrane protein 147 OS=Mus musculus GN=Tmem147 PE=1 SV=1	0	0	0	0	0	0	0	0	0	1	1	0
	Probable global transcription activator SNF2L2 (Fragment) OS=Mus musculus GN=Smarca2 PE=1 SV=1	0	0	0	0	0	0	0	0	0	0	1	0
	Microtubule-associated protein 6 OS=Mus musculus GN=Map6 PE=1 SV=1	0	2	0	4	0	0	0	3	4	0	0	0
	Probable global transcription activator SNF2L2 (Fragment) OS=Mus musculus GN=Smarca2 PE=1 SV=2	0	0	0	0	0	0	0	0	0	0	1	0
	26S protease regulatory subunit 6B OS=Mus musculus GN=Psmc4 PE=1 SV=1	0	0	0	0	0	1	0	0	0	4	1	1
	NHS-like protein 1 OS=Mus musculus GN=Nhsl1 PE=1 SV=1	0	0	0	0	0	0	0	0	0	0	1	1
	Signal peptidase complex subunit 2 (Fragment) OS=Mus musculus GN=Spcs2 PE=1 SV=1	0	0	0	0	0	0	0	0	0	1	1	1
	WD repeat domain phosphoinositide-interacting protein 4 (Fragment) OS=Mus musculus GN=Wdr45 PE=1 SV=1	0	0	0	0	0	0	0	0	0	1	2	2
	Mitotic checkpoint protein BUB3 (Fragment) OS=Mus musculus GN=Bub3 PE=1 SV=1	0	0	0	0	0	0	0	0	0	0	1	1
	Transforming acidic coiled-coil-containing protein 2 (Fragment) OS=Mus musculus GN=Tacc2 PE=1 SV=1	0	0	0	0	0	0	0	0	1	0	0	3
	PRA1 family protein OS=Mus musculus GN=Gm45208 PE=3 SV=1	0	0	0	0	0	0	0	0	0	1	2	2
	Nucleosome assembly protein 1-like 4 (Fragment) OS=Mus musculus GN=Nap1l4 PE=1 SV=1	1	0	0	0	0	0	1	0	0	0	0	0
	Centriolar coiled-coil protein of 110 kDa (Fragment) OS=Mus musculus GN=Ccp110 PE=1 SV=1	0	0	0	0	0	0	0	0	0	1	2	1
	Transmembrane protein 147 OS=Mus musculus GN=Tmem147 PE=1 SV=1	0	0	0	0	0	0	0	0	0	1	1	0
	WD repeat domain phosphoinositide-interacting protein 4 OS=Mus musculus GN=Wdr45 PE=1 SV=1	0	0	0	0	0	0	0	0	0	1	2	2
	COP9 signalosome complex subunit 1 OS=Mus musculus GN=Gps1 PE=1 SV=1	0	0	0	0	0	0	0	0	0	5	3	3
	WD repeat domain phosphoinositide-interacting protein 4 OS=Mus musculus GN=Wdr45 PE=1 SV=1	0	0	0	0	0	0	0	0	0	1	2	2
	Gamma-aminobutyric acid receptor subunit alpha-1 (Fragment) OS=Mus musculus GN=Gabra1 PE=1 SV=1	2	0	0	0	0	1	0	2	3	0	0	0
	MCG7038, isoform CRA_a OS=Mus musculus GN=Spcs2 PE=1 SV=1	0	0	0	0	0	0	0	0	0	1	1	1
	WD repeat domain phosphoinositide-interacting protein 4 OS=Mus musculus GN=Wdr45 PE=1 SV=1	0	0	0	0	0	0	0	0	0	1	2	2
	WD repeat domain phosphoinositide-interacting protein 4 (Fragment) OS=Mus musculus GN=Wdr45 PE=1 SV=1	0	0	0	0	0	0	0	0	0	1	2	2
	Probable global transcription activator SNF2L2 (Fragment) OS=Mus musculus GN=Smarca2 PE=1 SV=1	0	0	0	0	0	0	0	0	0	0	1	0
	CD81 antigen (Fragment) OS=Mus musculus GN=Cd81 PE=1 SV=1	1	0	1	0	5	3	1	0	4	5	5	1
	Phosphatidylinositol 4-kinase alpha OS=Mus musculus GN=Pi4ka PE=1 SV=1	0	0	0	0	0	0	0	0	0	13	3	3
	Uncharacterized protein OS=Mus musculus GN=Rpl21-ps4 PE=4 SV=1	0	0	0	0	0	0	0	0	0	3	2	4
	60S ribosomal protein L36 OS=Mus musculus GN=Rpl36-ps3 PE=3 SV=1	3	4	2	0	1	2	5	4	3	1	1	1
	Ras/Rap GTPase-activating protein SynGAP OS=Mus musculus GN=Syngap1 PE=1 SV=1	10	3	1	1	2	9	4	3	2	30	11	20
	Uncharacterized protein OS=Mus musculus GN=Rps2-ps6 PE=3 SV=1	0	0	0	0	0	0	0	0	0	1	1	0
	Uncharacterized protein OS=Mus musculus GN=Rpl23a-ps3 PE=3 SV=1	0	0	0	0	0	0	1	0	0	0	1	0
	DCN1-like protein (Fragment) OS=Mus musculus GN=Dcun1d1 PE=1 SV=1	0	0	0	0	0	0	0	0	0	1	2	0
	Multiple epidermal growth factor-like domains protein 10 (Fragment) OS=Mus musculus GN=Megf10 PE=1 SV=2	0	0	0	0	0	0	0	0	0	1	0	0
	Cytochrome P450, family 2, subfamily j, polypeptide 7 OS=Mus musculus GN=Cyp2j7 PE=3 SV=1	0	0	0	0	0	0	0	0	0	0	2	0
	Ankyrin repeat and sterile alpha motif domain-containing protein 1B OS=Mus musculus GN=Anks1b PE=1 SV=1	0	0	0	0	0	1	0	0	0	0	1	0
	Uncharacterized protein OS=Mus musculus GN=Fabp3-ps1 PE=3 SV=1	2	0	0	0	0	0	0	0	0	1	1	0
	Uncharacterized protein OS=Mus musculus GN=Vdac3-ps1 PE=4 SV=1	2	1	0	0	2	3	4	3	3	1	0	0
	Proliferating cell nuclear antigen OS=Mus musculus GN=Pcna-ps2 PE=3 SV=1	0	0	0	0	0	0	0	0	0	0	2	1
	Rap1 GTPase-activating protein 2 OS=Mus musculus GN=Rap1gap2 PE=1 SV=1	0	0	0	0	2	5	1	0	1	0	0	2
	BET1-like protein OS=Mus musculus GN=Bet1l PE=4 SV=1	0	0	0	0	0	0	0	0	0	1	2	2
	60S ribosomal protein L13a (Fragment) OS=Mus musculus GN=Rpl13a PE=4 SV=1	0	0	0	0	0	0	0	0	0	1	0	0
	L-lactate dehydrogenase OS=Mus musculus GN=Ldha PE=1 SV=1	0	0	3	5	4	0	0	0	0	0	0	8
	U6 snRNA-associated Sm-like protein LSm4 OS=Mus musculus GN=Lsm4 PE=1 SV=1	0	0	0	0	1	3	1	0	0	3	2	2
	Transaldolase OS=Mus musculus GN=Taldo1 PE=1 SV=1	1	1	1	1	4	12	7	10	6	2	3	0
	Nucleobindin-1 (Fragment) OS=Mus musculus GN=Nucb1 PE=1 SV=1	0	0	0	0	0	5	1	0	0	3	4	3
	Charged multivesicular body protein 2a OS=Mus musculus GN=Chmp2a PE=1 SV=1	0	0	0	0	2	0	4	1	4	0	0	1
	Amyloid beta A4 precursor protein-binding family B member 1 (Fragment) OS=Mus musculus GN=Apbb1 PE=1 SV=1	0	0	0	0	0	0	0	0	0	3	2	4
	Stromal interaction molecule 1 OS=Mus musculus GN=Stim1 PE=1 SV=1	0	0	0	0	0	0	0	0	0	0	1	3
	Cytohesin-2 OS=Mus musculus GN=Cyth2 PE=1 SV=1	0	0	0	0	0	0	0	0	0	3	1	2
	Ras-related protein R-Ras (Fragment) OS=Mus musculus GN=Rras PE=1 SV=1	0	0	0	0	0	0	0	0	0	1	2	3
	Ribonuclease inhibitor (Fragment) OS=Mus musculus GN=Rnh1 PE=1 SV=1	0	0	0	0	0	1	0	0	0	0	0	0
	60S ribosomal protein L13a OS=Mus musculus GN=Rpl13a PE=1 SV=1	0	0	3	1	0	2	2	2	0	0	0	0
	Phosphodiesterase OS=Mus musculus GN=Pde2a PE=1 SV=1	0	0	0	0	0	1	2	0	0	21	17	16
	Liprin-alpha-3 (Fragment) OS=Mus musculus GN=Ppfia3 PE=1 SV=1	0	0	0	0	0	0	0	1	3	6	5	10
	Proline synthase co-transcribed bacterial homolog protein (Fragment) OS=Mus musculus GN=Prosc PE=1 SV=1	0	1	0	0	0	0	0	0	0	6	6	4
	U6 snRNA-associated Sm-like protein LSm4 OS=Mus musculus GN=Lsm4 PE=1 SV=1	0	0	0	0	1	3	1	0	0	3	2	2
	Ras-related protein R-Ras2 OS=Mus musculus GN=Rras2 PE=1 SV=1	0	0	0	0	0	0	0	0	0	1	2	3
	Vesicular glutamate transporter 1 OS=Mus musculus GN=Slc17a7 PE=1 SV=1	5	8	9	4	3	4	5	3	3	0	0	0
	Pre-mRNA-processing factor 40 homolog A OS=Mus musculus GN=Prpf40a PE=1 SV=1	0	0	0	0	0	0	0	0	0	0	1	0
	3&#039;(2&#039;),5&#039;-bisphosphate nucleotidase 1 OS=Mus musculus GN=Bpnt1 PE=1 SV=1	0	0	0	0	1	2	3	1	1	0	1	0
	RuvB-like helicase (Fragment) OS=Mus musculus GN=Ruvbl2 PE=1 SV=1	1	0	0	0	0	2	0	0	0	0	0	2
	L-lactate dehydrogenase A chain (Fragment) OS=Mus musculus GN=Ldha PE=1 SV=1	0	0	3	5	4	0	0	0	0	0	0	0
	Tumor susceptibility gene 101 protein OS=Mus musculus GN=Tsg101 PE=1 SV=1	0	0	0	0	1	0	0	0	0	0	0	0
	Cytohesin-2 OS=Mus musculus GN=Cyth2 PE=1 SV=1	0	0	0	0	0	0	0	0	0	3	1	2
	Ribonuclease inhibitor (Fragment) OS=Mus musculus GN=Rnh1 PE=1 SV=1	0	0	0	0	0	1	0	0	0	0	0	0
	Tumor susceptibility gene 101 protein (Fragment) OS=Mus musculus GN=Tsg101 PE=1 SV=1	0	0	0	0	1	0	0	0	0	0	0	0
	Apoptosis regulator BAX (Fragment) OS=Mus musculus GN=Bax PE=1 SV=1	0	0	0	0	0	0	0	0	0	3	2	3
	GRB2-associated-binding protein 1 OS=Mus musculus GN=Gab1 PE=1 SV=1	0	0	0	0	0	0	0	0	0	1	0	2
	Uncharacterized protein OS=Mus musculus GN=Gm45713 PE=3 SV=1	0	0	3	1	0	2	2	2	0	1	0	0
	Proteasome endopeptidase complex OS=Mus musculus GN=Psma1 PE=1 SV=1	0	0	0	0	0	3	0	0	0	0	0	0
	L-lactate dehydrogenase A chain OS=Mus musculus GN=Ldha PE=1 SV=1	0	0	3	5	4	0	0	0	0	0	0	8
	Phospholipase DDHD2 OS=Mus musculus GN=Ddhd2 PE=1 SV=1	0	0	0	0	0	0	0	0	0	1	0	0
	60S ribosomal protein L13a OS=Mus musculus GN=Rpl13a PE=1 SV=1	0	0	3	1	0	2	2	2	0	0	0	0
	Splicing regulatory glutamine/lysine-rich protein 1 OS=Mus musculus GN=Srek1 PE=1 SV=1	0	0	0	0	0	0	0	0	0	1	0	2
	60S ribosomal protein L13a (Fragment) OS=Mus musculus GN=Rpl13a PE=1 SV=1	0	0	3	1	0	2	2	2	0	0	0	0
	Erlin-2 (Fragment) OS=Mus musculus GN=Erlin2 PE=1 SV=1	2	0	0	0	0	2	0	0	1	0	0	2
	Ubiquitin carboxyl-terminal hydrolase CYLD OS=Mus musculus GN=Cyld PE=1 SV=1	0	0	0	0	0	0	0	0	0	1	1	0
	60S ribosomal protein L13a OS=Mus musculus GN=Rpl13a PE=4 SV=1	0	0	0	0	0	0	0	0	0	1	0	0
	Ribonuclease inhibitor OS=Mus musculus GN=Rnh1 PE=1 SV=1	0	0	0	0	0	1	0	0	0	0	0	0
	Uncharacterized protein (Fragment) OS=Mus musculus GN=Gm45808 PE=4 SV=1	0	0	0	0	0	0	0	0	0	3	0	3
	Dedicator of cytokinesis protein 1 OS=Mus musculus GN=Dock1 PE=1 SV=1	0	0	0	0	0	0	0	0	0	1	0	0
	Glutamate receptor ionotropic, kainate 1 OS=Mus musculus GN=Grik1 PE=3 SV=1	0	0	0	0	0	0	0	0	0	2	0	0
	Synembryn-A (Fragment) OS=Mus musculus GN=Ric8a PE=1 SV=1	0	0	0	0	0	0	0	0	0	1	0	0
	60S ribosomal protein L13a (Fragment) OS=Mus musculus GN=Rpl13a PE=4 SV=1	0	0	0	0	0	0	0	0	0	1	0	0
	L-lactate dehydrogenase A chain (Fragment) OS=Mus musculus GN=Ldha PE=1 SV=1	0	0	3	5	4	0	0	0	0	0	0	0
	Proline synthase co-transcribed bacterial homolog protein (Fragment) OS=Mus musculus GN=Prosc PE=1 SV=1	0	1	0	0	0	0	0	0	0	6	6	4
	60S ribosomal protein L13a (Fragment) OS=Mus musculus GN=Rpl13a PE=3 SV=1	0	0	3	1	0	2	2	2	0	1	0	0
	Splicing regulatory glutamine/lysine-rich protein 1 (Fragment) OS=Mus musculus GN=Srek1 PE=1 SV=1	0	0	0	0	0	0	0	0	0	1	0	2
	L-lactate dehydrogenase OS=Mus musculus GN=Ldha PE=1 SV=1	0	0	3	5	4	0	0	0	0	0	0	8
	Nuclear mitotic apparatus protein 1 (Fragment) OS=Mus musculus GN=Numa1 PE=1 SV=1	0	0	0	0	0	0	1	0	0	0	0	0
	L-lactate dehydrogenase OS=Mus musculus GN=Ldha PE=1 SV=1	0	0	3	5	4	0	0	0	0	0	0	8
	60S ribosomal protein L13a (Fragment) OS=Mus musculus GN=Rpl13a PE=3 SV=1	0	0	3	1	0	2	2	2	0	1	0	0
	Uncharacterized protein OS=Mus musculus GN=Gm45785 PE=4 SV=1	0	0	0	0	0	0	0	0	0	1	2	2
	Small conductance calcium-activated potassium channel protein 2 OS=Mus musculus GN=Kcnn2 PE=1 SV=1	0	0	0	0	0	1	0	0	0	1	1	2
	Mitochondrial peptide methionine sulfoxide reductase OS=Mus musculus GN=Msra PE=1 SV=1	0	0	0	0	0	0	0	0	0	1	1	1
	L-lactate dehydrogenase A chain (Fragment) OS=Mus musculus GN=Ldha PE=1 SV=1	0	0	3	5	4	0	0	0	0	0	0	0
	Nuclear mitotic apparatus protein 1 (Fragment) OS=Mus musculus GN=Numa1 PE=1 SV=1	0	0	0	0	0	0	1	0	0	0	0	0
	Uncharacterized protein (Fragment) OS=Mus musculus PE=1 SV=1	0	0	0	0	0	2	2	0	0	0	0	0
	Erlin-2 (Fragment) OS=Mus musculus GN=Erlin2 PE=1 SV=1	2	0	0	0	0	2	0	0	1	0	0	2
	Charged multivesicular body protein 2a OS=Mus musculus GN=Chmp2a PE=1 SV=1	0	0	0	0	2	0	4	1	4	0	0	1
	Apoptosis regulator BAX OS=Mus musculus GN=Bax PE=1 SV=1	0	0	0	0	0	0	0	0	0	3	2	3
	60S ribosomal protein L13a (Fragment) OS=Mus musculus GN=Rpl13a PE=3 SV=1	0	0	3	1	0	2	2	2	0	1	0	0
	Apoptosis regulator BAX (Fragment) OS=Mus musculus GN=Bax PE=1 SV=1	0	0	0	0	0	0	0	0	0	3	2	3
	Branched-chain-amino-acid aminotransferase OS=Mus musculus GN=Bcat2 PE=1 SV=1	0	0	0	0	0	0	0	0	0	1	0	1
	Large proline-rich protein BAG6 (Fragment) OS=Mus musculus GN=Bag6 PE=1 SV=1	0	0	0	0	1	2	0	0	0	3	1	0
	60S ribosomal protein L10 (Fragment) OS=Mus musculus GN=Rpl10 PE=4 SV=1	0	0	0	0	0	0	0	0	0	1	0	0
	FTS and Hook-interacting protein OS=Mus musculus GN=Fam160a2 PE=1 SV=1	0	0	0	0	0	0	0	0	0	2	2	1
	Plastin-3 (Fragment) OS=Mus musculus GN=Pls3 PE=1 SV=1	0	0	0	0	4	8	5	4	1	8	7	4
	SH3 and multiple ankyrin repeat domains protein 2 OS=Mus musculus GN=Shank2 PE=1 SV=1	0	0	0	0	0	0	0	0	0	6	10	2
	Unconventional myosin-XVIIIa OS=Mus musculus GN=Myo18a PE=1 SV=1	1	0	0	0	0	1	1	0	1	12	9	9
	BTB/POZ domain-containing protein 8 OS=Mus musculus GN=Btbd8 PE=1 SV=1	0	0	0	0	0	1	0	0	0	0	1	3
	Very-long-chain enoyl-CoA reductase (Fragment) OS=Mus musculus GN=Tecr PE=1 SV=1	0	0	0	0	0	1	0	0	0	0	0	0
	Glyceraldehyde-3-phosphate dehydrogenase OS=Mus musculus GN=Gm10358 PE=1 SV=1	91	55	67	70	86	123	93	83	91	1092	996	770
	Dedicator of cytokinesis protein 9 OS=Mus musculus GN=Dock9 PE=1 SV=1	0	0	0	0	0	0	0	0	0	2	1	2
	Receptor expression-enhancing protein OS=Mus musculus GN=Reep1 PE=1 SV=1	0	0	0	0	0	2	0	0	0	0	0	0
	PH and SEC7 domain-containing protein 3 OS=Mus musculus GN=Psd3 PE=1 SV=1	3	0	1	1	4	6	3	2	6	3	3	3
	Coactosin-like protein OS=Mus musculus GN=Cotl1 PE=1 SV=1	3	2	2	0	2	4	4	4	3	2	3	1
	Serine/threonine-protein kinase MRCK alpha OS=Mus musculus GN=Cdc42bpa PE=1 SV=1	0	0	0	0	0	0	0	0	1	2	2	0
	Translin-associated protein X OS=Mus musculus GN=Tsnax PE=1 SV=1	0	0	0	0	0	0	0	1	0	0	0	3
	Cleavage and polyadenylation-specificity factor subunit 5 (Fragment) OS=Mus musculus GN=Nudt21 PE=1 SV=1	0	0	0	0	1	1	0	0	0	0	0	0
	Voltage-dependent R-type calcium channel subunit alpha OS=Mus musculus GN=Cacna1e PE=1 SV=1	0	0	0	0	0	0	0	0	0	6	1	3
	Protein 4.1 (Fragment) OS=Mus musculus GN=Epb41 PE=1 SV=1	0	0	0	0	0	0	0	0	0	1	2	1
	WD repeat and FYVE domain-containing protein 3 OS=Mus musculus GN=Wdfy3 PE=1 SV=1	0	0	0	0	0	0	0	0	0	1	2	3
	60S ribosomal protein L18a OS=Mus musculus GN=Rpl18a PE=1 SV=1	0	0	0	0	0	0	1	0	0	0	0	0
	AP-1 complex subunit mu-1 (Fragment) OS=Mus musculus GN=Ap1m1 PE=1 SV=1	0	0	0	0	0	0	0	0	0	0	1	0
	Protein NDRG4 (Fragment) OS=Mus musculus GN=Ndrg4 PE=1 SV=1	0	0	0	0	0	2	0	0	0	0	0	0
	Cleavage and polyadenylation-specificity factor subunit 5 OS=Mus musculus GN=Nudt21 PE=1 SV=1	0	0	0	0	1	1	0	0	0	0	0	0
	[F-actin]-methionine sulfoxide oxidase MICAL3 (Fragment) OS=Mus musculus GN=Mical3 PE=1 SV=1	0	0	0	0	0	0	0	0	0	1	0	0
	Target of Myb protein 1 (Fragment) OS=Mus musculus GN=Tom1 PE=1 SV=1	3	3	2	1	2	0	3	1	2	0	0	0
	Tensin 1 OS=Mus musculus GN=Tns1 PE=1 SV=1	0	0	0	0	0	0	0	0	0	1	1	1
	IQ motif and SEC7 domain-containing protein 1 OS=Mus musculus GN=Iqsec1 PE=1 SV=1	3	2	1	1	3	7	2	4	4	3	1	5
	60S ribosomal protein L18a (Fragment) OS=Mus musculus GN=Rpl18a PE=1 SV=1	0	0	0	0	0	0	1	0	0	0	0	0
	Dedicator of cytokinesis protein 9 (Fragment) OS=Mus musculus GN=Dock9 PE=1 SV=1	0	0	0	0	0	0	0	0	0	2	0	0
	Cytoplasmic dynein 1 light intermediate chain 2 OS=Mus musculus GN=Dync1li2 PE=1 SV=1	1	0	0	0	2	0	4	0	0	0	0	0
	Microtubule-associated serine/threonine-protein kinase 3 OS=Mus musculus GN=Mast3 PE=1 SV=1	0	0	0	0	0	0	0	0	0	2	0	0
	Cytoplasmic dynein 1 light intermediate chain 2 (Fragment) OS=Mus musculus GN=Dync1li2 PE=1 SV=1	1	1	0	0	2	6	4	0	0	7	6	5
	CCR4-NOT transcription complex subunit 1 OS=Mus musculus GN=Cnot1 PE=1 SV=1	0	0	0	0	0	0	0	0	0	1	0	0
	60S ribosomal protein L18a (Fragment) OS=Mus musculus GN=Rpl18a PE=1 SV=1	0	0	0	0	0	0	1	0	0	0	0	0
	Golgin subfamily A member 4 (Fragment) OS=Mus musculus GN=Golga4 PE=1 SV=1	0	0	0	0	0	0	0	0	0	0	1	0
	[F-actin]-methionine sulfoxide oxidase MICAL3 (Fragment) OS=Mus musculus GN=Mical3 PE=1 SV=1	0	0	0	0	0	0	0	0	0	1	0	0
	Arf-GAP with GTPase, ANK repeat and PH domain-containing protein 3 OS=Mus musculus GN=Agap3 PE=1 SV=1	0	0	0	0	0	0	0	0	0	1	2	2
	PH and SEC7 domain-containing protein 3 OS=Mus musculus GN=Psd3 PE=1 SV=1	3	0	1	1	4	6	3	2	6	3	3	3
	CCR4-NOT transcription complex subunit 1 OS=Mus musculus GN=Cnot1 PE=1 SV=1	0	0	0	0	0	0	0	0	0	1	0	0
	CCR4-NOT transcription complex subunit 1 (Fragment) OS=Mus musculus GN=Cnot1 PE=1 SV=1	0	0	0	0	0	0	0	0	0	1	0	0
	Dedicator of cytokinesis protein 9 OS=Mus musculus GN=Dock9 PE=1 SV=1	0	0	0	0	0	0	0	0	0	2	1	2
	Paxillin OS=Mus musculus GN=Pxn PE=1 SV=1	0	0	0	0	0	0	0	0	0	0	2	2
	Hypoxia up-regulated protein 1 (Fragment) OS=Mus musculus GN=Hyou1 PE=1 SV=1	2	1	2	2	2	0	0	3	0	0	0	0
	Arginyl-tRNA--protein transferase 1 OS=Mus musculus GN=Ate1 PE=1 SV=1	0	0	0	0	0	0	0	0	0	0	1	0
	Talin-2 OS=Mus musculus GN=Tln2 PE=1 SV=1	0	0	0	1	0	0	0	0	0	30	18	21
	Platelet-activating factor acetylhydrolase IB subunit beta (Fragment) OS=Mus musculus GN=Pafah1b2 PE=1 SV=1	0	0	0	0	0	0	0	0	0	5	1	2
	Jouberin OS=Mus musculus GN=Ahi1 PE=1 SV=1	0	0	0	0	0	0	0	0	0	2	4	2
	Uncharacterized protein (Fragment) OS=Mus musculus GN=Plekha5 PE=1 SV=1	0	0	0	0	0	0	0	0	0	1	1	1
	Interleukin enhancer-binding factor 3 (Fragment) OS=Mus musculus GN=Ilf3 PE=1 SV=1	0	0	0	0	1	0	0	0	1	0	0	0
	Leucine-rich repeat flightless-interacting protein 2 OS=Mus musculus GN=Lrrfip2 PE=1 SV=1	0	0	0	0	1	3	1	0	0	2	2	5
	Noelin-2 OS=Mus musculus GN=Olfm2 PE=1 SV=1	0	0	0	0	0	0	0	0	0	0	1	1
	Cyclin-dependent kinase 17 (Fragment) OS=Mus musculus GN=Cdk17 PE=1 SV=1	0	0	0	0	0	0	0	0	0	0	1	1
	Aminoacylase-1 OS=Mus musculus GN=Acy1 PE=1 SV=1	0	0	0	0	0	0	0	0	0	1	0	1
	Platelet-activating factor acetylhydrolase IB subunit beta (Fragment) OS=Mus musculus GN=Pafah1b2 PE=1 SV=1	0	0	0	0	0	0	0	0	0	5	1	2
	Alpha-crystallin B chain (Fragment) OS=Mus musculus GN=Cryab PE=1 SV=1	0	0	1	0	0	2	0	1	0	4	3	5
	Vacuolar protein sorting-associated protein 11 homolog OS=Mus musculus GN=Vps11 PE=1 SV=1	0	0	0	0	0	0	0	0	0	0	1	0
	Tropomodulin-2 (Fragment) OS=Mus musculus GN=Tmod2 PE=1 SV=1	0	0	0	0	0	5	0	0	0	0	0	0
	Aminoacylase-1 OS=Mus musculus GN=Acy1 PE=1 SV=1	0	0	0	0	0	0	0	0	0	1	0	1
	Amyloid-like protein 2 (Fragment) OS=Mus musculus GN=Aplp2 PE=1 SV=1	0	0	0	0	0	7	0	0	0	1	3	0
	Aminoacylase OS=Mus musculus GN=Acy1 PE=1 SV=1	0	0	0	0	0	0	0	0	0	1	0	1
	ELAV-like protein OS=Mus musculus GN=Elavl3 PE=1 SV=1	0	0	0	0	0	1	0	0	0	0	0	0
	Leucine-rich repeat flightless-interacting protein 2 OS=Mus musculus GN=Lrrfip2 PE=1 SV=1	0	0	0	0	1	3	1	0	0	2	2	5
	ADP-dependent glucokinase OS=Mus musculus GN=Adpgk PE=1 SV=1	0	0	0	0	0	0	0	0	0	1	1	0
	RIKEN cDNA 4931406C07, isoform CRA_a OS=Mus musculus GN=4931406C07Rik PE=1 SV=1	0	0	0	1	0	1	1	1	0	0	0	0
	Ubiquitin-like modifier-activating enzyme 5 (Fragment) OS=Mus musculus GN=Uba5 PE=1 SV=1	0	0	0	0	0	0	0	0	0	2	1	0
	Platelet-activating factor acetylhydrolase IB subunit beta (Fragment) OS=Mus musculus GN=Pafah1b2 PE=1 SV=1	0	0	0	0	0	0	0	0	0	5	1	2
	Peptidyl-prolyl cis-trans isomerase OS=Mus musculus GN=Ppia PE=1 SV=1	0	0	29	27	0	0	0	45	38	0	0	0
	Maspardin OS=Mus musculus GN=Spg21 PE=1 SV=1	0	0	0	0	0	0	0	0	0	4	2	4
	Leucine zipper transcription factor-like protein 1 (Fragment) OS=Mus musculus GN=Lztfl1 PE=1 SV=1	0	0	0	0	0	1	0	0	0	1	0	1
	Copine-4 (Fragment) OS=Mus musculus GN=Cpne4 PE=1 SV=1	0	0	0	0	0	0	0	0	0	2	2	1
	Hsp90 co-chaperone Cdc37 (Fragment) OS=Mus musculus GN=Cdc37 PE=1 SV=1	0	1	0	0	0	0	0	0	0	3	0	0
	Nesprin-1 OS=Mus musculus GN=Syne1 PE=1 SV=1	0	0	0	0	0	4	1	0	0	7	5	0
	Twinfilin-2 (Fragment) OS=Mus musculus GN=Twf2 PE=1 SV=1	0	0	0	0	0	0	2	2	0	0	0	0
	Interleukin enhancer-binding factor 3 OS=Mus musculus GN=Ilf3 PE=1 SV=1	0	0	0	0	1	5	1	0	1	7	9	5
	Isocitrate dehydrogenase [NAD] subunit, mitochondrial OS=Mus musculus GN=Idh3a PE=1 SV=1	7	7	5	7	2	12	8	6	8	4	5	4
	Interleukin enhancer-binding factor 3 (Fragment) OS=Mus musculus GN=Ilf3 PE=1 SV=1	0	0	0	0	1	0	0	0	1	0	0	0
	Tropomodulin 2, isoform CRA_c OS=Mus musculus GN=Tmod2 PE=1 SV=1	0	0	0	0	8	5	11	5	8	0	0	0
	Cyclin-dependent kinase 17 (Fragment) OS=Mus musculus GN=Cdk17 PE=1 SV=1	0	0	0	0	0	0	0	0	0	0	1	1
	ELAV-like protein 3 (Fragment) OS=Mus musculus GN=Elavl3 PE=1 SV=1	0	0	0	0	0	1	0	0	0	0	0	0
	Alpha-actinin-4 OS=Mus musculus GN=Actn4 PE=1 SV=1	11	9	13	14	8	9	11	3	7	7	8	6
	Noelin-2 OS=Mus musculus GN=Olfm2 PE=1 SV=1	0	0	0	0	0	0	0	0	0	0	1	1
	Ubiquitin carboxyl-terminal hydrolase 47 OS=Mus musculus GN=Usp47 PE=1 SV=1	0	0	0	0	0	0	0	0	0	2	1	2
	Leucine-rich repeat flightless-interacting protein 2 OS=Mus musculus GN=Lrrfip2 PE=1 SV=1	0	0	0	0	1	3	1	0	0	2	2	5
	Platelet-activating factor acetylhydrolase IB subunit beta (Fragment) OS=Mus musculus GN=Pafah1b2 PE=1 SV=1	0	0	0	0	0	0	0	0	0	5	1	2
	Brefeldin A-inhibited guanine nucleotide-exchange protein 3 OS=Mus musculus GN=Arfgef3 PE=1 SV=1	0	0	0	0	0	0	0	0	0	5	5	3
	Neuronal growth regulator 1 OS=Mus musculus GN=Negr1 PE=1 SV=1	0	0	0	0	0	2	0	0	0	0	0	0
	Gephyrin OS=Mus musculus GN=Gphn PE=1 SV=1	0	0	0	0	0	2	1	0	0	8	8	6
	Alpha actinin 1a OS=Mus musculus GN=Actn1 PE=1 SV=1	8	7	11	11	8	7	11	5	0	7	6	5
	Sodium/hydrogen exchanger OS=Mus musculus GN=Slc9a6 PE=1 SV=1	3	4	1	1	0	2	0	1	1	5	2	3
	Gatad2b protein OS=Mus musculus GN=Gatad2b PE=1 SV=1	0	0	0	0	0	2	0	0	0	2	2	1
	Elongator complex protein 4 (Fragment) OS=Mus musculus GN=Elp4 PE=1 SV=1	0	0	0	0	0	0	0	0	0	1	0	0
	Cullin-4B OS=Mus musculus GN=Cul4b PE=1 SV=1	0	0	0	0	0	0	0	0	0	0	1	1
	Phosphoinositide phospholipase C OS=Mus musculus GN=Plcg1 PE=1 SV=1	0	0	0	0	0	0	0	0	0	5	6	3
	Peptidylprolyl isomerase OS=Mus musculus GN=Fkbp10 PE=1 SV=1	0	0	0	0	0	0	1	0	0	0	0	0
	Uncharacterized protein OS=Mus musculus GN=Gm27029 PE=4 SV=1	0	0	0	0	0	0	0	0	0	0	1	1
	Uncharacterized protein OS=Mus musculus GN=Gm27029 PE=4 SV=1	0	0	0	0	0	0	0	0	0	0	1	1
	RNA-binding protein fox-1 homolog 3 (Fragment) OS=Mus musculus GN=Rbfox3 PE=1 SV=1	0	0	0	0	0	0	2	1	2	0	0	0
	RNA-binding protein EWS OS=Mus musculus GN=Ewsr1 PE=1 SV=1	0	0	0	0	0	1	0	0	0	1	2	1
	Myosin-10 OS=Mus musculus GN=Myh10 PE=1 SV=1	8	3	9	8	5	21	5	8	6	26	25	30
	Synergin gamma OS=Mus musculus GN=Synrg PE=1 SV=1	0	0	0	0	0	0	0	0	0	3	2	3
	AP-1 complex subunit beta-1 OS=Mus musculus GN=Ap1b1 PE=1 SV=1	16	13	10	10	6	12	0	11	12	19	9	6
	AP-1 complex subunit beta-1 OS=Mus musculus GN=Ap1b1 PE=1 SV=1	16	13	10	10	6	12	0	11	12	19	9	6
	Calcium/calmodulin-dependent protein kinase type II subunit beta OS=Mus musculus GN=Camk2b PE=1 SV=1	36	28	25	27	32	49	28	34	36	15	13	0
	Calcium/calmodulin-dependent protein kinase II, beta, isoform CRA_b OS=Mus musculus GN=Camk2b PE=1 SV=1	36	28	25	27	32	49	28	34	36	15	13	4
	Rap1 GTPase-activating protein 2 OS=Mus musculus GN=Rap1gap2 PE=1 SV=1	0	0	0	0	2	5	1	0	1	0	0	2
	Voltage-dependent L-type calcium channel subunit beta-1 OS=Mus musculus GN=Cacnb1 PE=1 SV=1	0	0	0	0	0	3	0	0	0	1	0	7
	Voltage-dependent L-type calcium channel subunit beta-1 OS=Mus musculus GN=Cacnb1 PE=1 SV=1	0	0	0	0	0	3	0	0	0	1	0	7
	Calcium channel, voltage-dependent, beta 1 subunit, isoform CRA_b OS=Mus musculus GN=Cacnb1 PE=1 SV=1	0	0	0	0	0	3	0	0	0	1	0	0
	Ribosomal protein L19 OS=Mus musculus GN=Rpl19 PE=1 SV=1	0	0	0	0	0	1	2	0	0	0	0	0
	Ganglioside-induced differentiation-associated protein 1-like 1 (Fragment) OS=Mus musculus GN=Gdap1l1 PE=1 SV=8	0	0	0	0	0	0	0	0	0	3	4	1
	Phospholipid transfer protein OS=Mus musculus GN=Pltp PE=1 SV=1	0	0	0	0	0	0	0	0	0	1	0	0
	Brefeldin A-inhibited guanine nucleotide-exchange protein 2 OS=Mus musculus GN=Arfgef2 PE=1 SV=1	0	0	0	0	0	0	0	0	0	2	2	1
	Double-stranded RNA-binding protein Staufen homolog 1 OS=Mus musculus GN=Stau1 PE=1 SV=1	0	0	0	0	0	0	1	0	0	6	3	2
	Double-stranded RNA-binding protein Staufen homolog 1 OS=Mus musculus GN=Stau1 PE=1 SV=1	0	0	0	0	0	0	1	0	0	6	3	2
	Microtubule-associated protein OS=Mus musculus GN=Mapt PE=1 SV=1	13	15	10	8	8	13	10	11	9	14	8	10
	Protein TANC2 OS=Mus musculus GN=Tanc2 PE=1 SV=1	0	0	0	0	0	0	0	0	0	5	9	3
	CDK5 regulatory subunit-associated protein 3 (Fragment) OS=Mus musculus GN=Cdk5rap3 PE=1 SV=1	0	0	0	0	0	1	0	0	0	0	0	0
	CDK5 regulatory subunit-associated protein 3 (Fragment) OS=Mus musculus GN=Cdk5rap3 PE=1 SV=1	0	0	0	0	0	1	0	0	0	0	0	0
	Pyridoxine 5&#039;-phosphate oxidase, isoform CRA_c OS=Mus musculus GN=Pnpo PE=1 SV=1	0	0	0	0	0	0	0	0	0	1	0	0
	LIM and SH3 domain protein 1 (Fragment) OS=Mus musculus GN=Lasp1 PE=1 SV=1	0	0	0	0	2	3	1	1	0	0	0	6
	LIM and SH3 domain protein 1 (Fragment) OS=Mus musculus GN=Lasp1 PE=1 SV=1	0	0	0	0	2	3	1	1	0	0	0	6
	LIM and SH3 domain protein 1 (Fragment) OS=Mus musculus GN=Lasp1 PE=1 SV=1	0	0	0	0	2	3	1	1	0	0	0	6
	LIM and SH3 domain protein 1 (Fragment) OS=Mus musculus GN=Lasp1 PE=1 SV=8	0	0	0	0	2	3	1	1	0	0	0	0
	LIM and SH3 domain protein 1 (Fragment) OS=Mus musculus GN=Lasp1 PE=1 SV=1	0	0	0	0	2	3	1	1	0	0	0	6
	LIM and SH3 domain protein 1 (Fragment) OS=Mus musculus GN=Lasp1 PE=1 SV=1	0	0	0	0	2	3	1	1	0	0	0	6
	LIM and SH3 domain protein 1 (Fragment) OS=Mus musculus GN=Lasp1 PE=1 SV=1	0	0	0	0	2	3	1	1	0	0	0	6
	Vacuolar-sorting protein SNF8 OS=Mus musculus GN=Snf8 PE=1 SV=1	0	0	0	0	0	0	0	0	0	0	1	0
	Cdc42 effector protein 4 (Fragment) OS=Mus musculus GN=Cdc42ep4 PE=1 SV=8	0	0	0	0	0	5	3	0	0	2	2	4
	Cdc42 effector protein 4 (Fragment) OS=Mus musculus GN=Cdc42ep4 PE=1 SV=1	0	0	0	0	0	0	3	0	0	0	2	4
	Septin-9 OS=Mus musculus GN=Sept9 PE=1 SV=1	0	0	0	0	0	0	0	0	0	11	3	4
	Septin-9 (Fragment) OS=Mus musculus GN=Sept9 PE=1 SV=1	0	0	0	0	0	0	0	0	0	11	3	4
	Eukaryotic translation initiation factor 3 subunit M OS=Mus musculus GN=Eif3m PE=1 SV=1	0	0	0	0	0	0	0	0	0	8	11	4
	Tyrosine--tRNA ligase OS=Mus musculus GN=Yars PE=1 SV=1	0	0	0	3	0	2	1	1	0	3	4	1
	Arginine-glutamic acid dipeptide repeats protein (Fragment) OS=Mus musculus GN=Rere PE=1 SV=1	0	0	0	0	0	0	0	0	0	1	0	0
	Arginine-glutamic acid dipeptide repeats protein OS=Mus musculus GN=Rere PE=1 SV=1	0	0	0	0	0	0	0	0	0	1	0	0
	Ras-related protein Rab-3B OS=Mus musculus GN=Rab3b PE=1 SV=1	0	0	0	0	0	0	0	0	0	3	9	5
	Protein DJ-1 OS=Mus musculus GN=Park7 PE=1 SV=1	11	0	6	5	0	0	14	10	9	14	14	21
	Protein DJ-1 (Fragment) OS=Mus musculus GN=Park7 PE=1 SV=8	11	0	6	5	0	0	0	10	9	0	0	0
	Protein 4.1 (Fragment) OS=Mus musculus GN=Epb41 PE=1 SV=1	0	0	0	0	0	0	0	0	0	1	2	1
	Protein 4.1 OS=Mus musculus GN=Epb41 PE=1 SV=1	0	0	0	0	0	0	0	0	0	1	2	1
	Protein 4.1 OS=Mus musculus GN=Epb41 PE=1 SV=1	0	0	0	0	0	0	0	0	0	1	2	1
	Protein 4.1 OS=Mus musculus GN=Epb41 PE=1 SV=1	0	0	0	0	0	0	0	0	0	1	2	1
	Peroxisomal acyl-coenzyme A oxidase 1 (Fragment) OS=Mus musculus GN=Acox1 PE=1 SV=1	1	0	0	0	0	0	9	3	0	0	0	0
	DnaJ homolog subfamily C member 11 (Fragment) OS=Mus musculus GN=Dnajc11 PE=1 SV=1	0	0	0	0	0	0	0	0	0	0	2	2
	Chromodomain-helicase-DNA-binding protein 5 OS=Mus musculus GN=Chd5 PE=1 SV=1	0	0	0	0	0	0	0	0	0	6	0	2
	Receptor-type tyrosine-protein phosphatase F OS=Mus musculus GN=Ptprf PE=1 SV=1	0	0	0	0	0	0	0	0	0	5	4	6
	MCG17975 OS=Mus musculus GN=Zfyve9 PE=1 SV=1	0	0	0	0	0	0	0	0	0	1	2	0
	Serine/arginine repetitive matrix protein 1 OS=Mus musculus GN=Srrm1 PE=1 SV=1	0	0	0	1	0	3	2	1	0	3	3	2
	Serine/arginine repetitive matrix protein 1 OS=Mus musculus GN=Srrm1 PE=1 SV=1	0	0	0	1	0	3	2	1	0	3	3	2
	Complement component C8 alpha chain OS=Mus musculus GN=C8a PE=1 SV=1	0	0	0	0	0	0	0	0	0	0	1	0
	Complement component C8 alpha chain OS=Mus musculus GN=C8a PE=1 SV=1	0	0	0	0	0	0	0	0	0	0	1	0
	Golgi SNAP receptor complex member 2 OS=Mus musculus GN=Gosr2 PE=1 SV=1	0	0	0	0	0	0	0	0	0	0	2	1
	Dedicator of cytokinesis protein 7 OS=Mus musculus GN=Dock7 PE=1 SV=2	0	0	0	0	0	0	0	0	0	4	2	0
	Dedicator of cytokinesis protein 7 OS=Mus musculus GN=Dock7 PE=1 SV=1	0	0	0	0	0	0	0	0	0	4	2	0
	Cyclin-dependent kinase 11B OS=Mus musculus GN=Cdk11b PE=1 SV=1	0	0	0	0	0	0	0	0	0	1	1	1
	ELAV-like protein OS=Mus musculus GN=Elavl4 PE=1 SV=1	0	0	0	0	0	1	0	0	0	6	0	0
	ELAV-like protein OS=Mus musculus GN=Elavl4 PE=1 SV=1	0	0	0	0	0	1	0	0	0	6	0	0
	ELAV-like protein OS=Mus musculus GN=Elavl4 PE=1 SV=1	0	0	0	0	0	1	0	0	0	6	0	0
	ELAV-like protein OS=Mus musculus GN=Elavl4 PE=1 SV=1	0	0	0	0	0	1	0	0	0	6	0	0
	ADP-ribosylation factor-binding protein GGA3 OS=Mus musculus GN=Gga3 PE=1 SV=1	0	0	0	0	0	0	0	0	0	1	0	0
	5&#039;(3&#039;)-deoxyribonucleotidase, cytosolic type OS=Mus musculus GN=Nt5c PE=1 SV=1	0	0	0	0	0	0	0	0	0	5	4	6
	Dystrophin OS=Mus musculus GN=Dmd PE=1 SV=1	0	0	0	0	0	1	0	0	0	0	1	0
	Dystrophin OS=Mus musculus GN=Dmd PE=1 SV=1	0	0	0	0	0	1	0	0	0	0	1	0
	Exocyst complex component 7 OS=Mus musculus GN=Exoc7 PE=1 SV=1	0	0	0	0	0	0	0	0	0	9	6	5
	Signal recognition particle subunit SRP68 OS=Mus musculus GN=Srp68 PE=1 SV=1	0	0	0	0	0	0	0	0	0	0	2	0
	Formin-like 1, isoform CRA_c OS=Mus musculus GN=Fmnl1 PE=1 SV=1	0	0	0	0	0	0	0	0	0	2	1	1
	Ral GTPase-activating protein subunit beta OS=Mus musculus GN=Ralgapb PE=1 SV=1	0	0	0	0	0	0	0	0	0	1	0	0
	Ral GTPase-activating protein subunit beta (Fragment) OS=Mus musculus GN=Ralgapb PE=1 SV=2	0	0	0	0	0	0	0	0	0	1	2	0
	Dolichyl-diphosphooligosaccharide--protein glycosyltransferase subunit 2 OS=Mus musculus GN=Rpn2 PE=1 SV=1	0	0	0	0	0	0	0	0	0	1	2	1
	Protein 4.1 (Fragment) OS=Mus musculus GN=Epb41 PE=1 SV=8	0	0	0	0	0	0	0	0	0	1	2	1
	FERM domain-containing protein 7 OS=Mus musculus GN=Frmd7 PE=1 SV=1	0	0	0	0	0	0	0	0	0	0	1	0
	ArfGAP with coiled-coil, ankyrin repeat and PH domains 3 OS=Mus musculus GN=Acap3 PE=1 SV=1	0	0	0	0	0	0	0	0	0	2	2	1
	Magnesium transporter protein 1 OS=Mus musculus GN=Magt1 PE=1 SV=1	0	0	0	0	0	0	0	0	0	1	0	0
	Nuclear factor 1 B-type (Fragment) OS=Mus musculus GN=Nfib PE=3 SV=8	0	0	0	0	0	3	0	0	0	0	0	0
	Nuclear inhibitor of protein phosphatase 1 OS=Mus musculus GN=Ppp1r8 PE=1 SV=1	0	0	0	0	0	0	0	0	0	0	1	0
	Importin subunit alpha-7 (Fragment) OS=Mus musculus GN=Kpna6 PE=1 SV=1	0	0	0	0	0	0	0	0	0	2	1	3
	Eukaryotic translation initiation factor 3 subunit I (Fragment) OS=Mus musculus GN=Eif3i PE=1 SV=1	0	0	0	0	0	0	0	0	0	1	0	1
	Glutathione S-transferase Mu 1 OS=Mus musculus GN=Gstm1 PE=1 SV=2	42	43	35	34	40	0	0	45	43	0	0	27
	Transcription elongation factor A protein-like 3 (Fragment) OS=Mus musculus GN=Tceal3 PE=1 SV=1	4	0	4	4	0	1	5	3	3	2	3	0
	Syntaxin-binding protein 3 OS=Mus musculus GN=Stxbp3 PE=1 SV=1	0	0	0	0	0	0	0	0	0	9	0	5
	Glycoprotein m6b, isoform CRA_a OS=Mus musculus GN=Gpm6b PE=1 SV=1	0	0	0	0	0	0	0	0	0	2	5	1
	Glycoprotein m6b, isoform CRA_g OS=Mus musculus GN=Gpm6b PE=1 SV=1	10	8	5	7	3	8	6	6	4	2	5	1
	AlphaCstF-64 variant 4 OS=Mus musculus GN=Cstf2 PE=1 SV=1	0	0	0	0	0	1	0	0	0	3	3	2
	Cleavage stimulation factor subunit 2 (Fragment) OS=Mus musculus GN=Cstf2 PE=1 SV=1	0	0	0	0	0	1	0	0	0	0	3	2
	Chloride channel CLIC-like 1, isoform CRA_a OS=Mus musculus GN=Clcc1 PE=1 SV=1	0	0	0	0	0	0	0	0	0	0	1	1
	Polyglutamine-binding protein 1 (Fragment) OS=Mus musculus GN=Pqbp1 PE=1 SV=1	0	0	0	0	0	0	0	0	0	0	1	0
	WD repeat domain phosphoinositide-interacting protein 4 (Fragment) OS=Mus musculus GN=Wdr45 PE=1 SV=2	0	0	0	0	0	0	0	0	0	1	2	2
	WD repeat domain phosphoinositide-interacting protein 4 OS=Mus musculus GN=Wdr45 PE=1 SV=1	0	0	0	0	0	0	0	0	0	1	2	2
	GRIP1-associated protein 1 OS=Mus musculus GN=Gripap1 PE=1 SV=1	0	0	0	0	0	0	0	0	0	10	6	10
	Cohesin subunit SA-2 OS=Mus musculus GN=Stag2 PE=1 SV=1	0	0	0	0	0	0	0	0	0	1	3	2
	Neural cell adhesion molecule L1 OS=Mus musculus GN=L1cam PE=1 SV=1	0	0	0	0	0	0	0	0	0	0	1	2
	Neural cell adhesion molecule L1 OS=Mus musculus GN=L1cam PE=1 SV=1	0	0	0	0	0	0	0	0	0	0	1	2
	RNA binding motif protein, X chromosome, isoform CRA_b OS=Mus musculus GN=Rbmx PE=1 SV=1	0	0	0	0	0	0	1	0	0	2	0	2
	RNA-binding motif protein, X chromosome (Fragment) OS=Mus musculus GN=Rbmx PE=1 SV=1	0	0	0	0	0	0	1	0	0	2	0	2
	Histone-binding protein RBBP7 OS=Mus musculus GN=Rbbp7 PE=1 SV=1	0	0	0	0	2	3	2	3	2	0	1	0
	Histone-binding protein RBBP7 OS=Mus musculus GN=Rbbp7 PE=1 SV=1	0	0	0	0	2	3	2	3	2	0	1	0
	Eukaryotic initiation factor 4A-III (Fragment) OS=Mus musculus GN=Eif4a3 PE=1 SV=1	0	0	0	0	0	0	0	0	0	5	10	7
	E3 ubiquitin-protein ligase HUWE1 OS=Mus musculus GN=Huwe1 PE=1 SV=1	0	0	0	0	0	1	0	0	0	11	19	8
	3-hydroxyacyl-CoA dehydrogenase type-2 OS=Mus musculus GN=Hsd17b10 PE=1 SV=1	0	0	0	0	0	0	0	0	0	0	1	1
	Gem-associated protein 5 OS=Mus musculus GN=Gemin5 PE=1 SV=1	0	0	0	0	0	0	0	0	0	0	1	0
	FERM and PDZ domain-containing protein 4 OS=Mus musculus GN=Frmpd4 PE=1 SV=1	0	0	0	0	0	0	0	0	0	0	1	0
	Serine--tRNA ligase, cytoplasmic (Fragment) OS=Mus musculus GN=Sars PE=1 SV=1	0	0	0	0	0	1	0	0	0	4	10	0
	Mitochondrial carrier homolog 2 OS=Mus musculus GN=Mtch2 PE=1 SV=1	0	0	0	2	0	0	0	0	0	0	1	0
	DnaJ (Hsp40) homolog, subfamily B, member 5, isoform CRA_a OS=Mus musculus GN=Dnajb5 PE=1 SV=1	0	0	0	0	0	0	0	0	0	0	1	1
	Stomatin-like protein 2, mitochondrial (Fragment) OS=Mus musculus GN=Stoml2 PE=1 SV=1	0	0	0	0	0	0	0	0	0	4	6	7
	Melanoma antigen, family D, 2 (Fragment) OS=Mus musculus GN=Maged2 PE=1 SV=1	0	0	0	0	0	0	0	0	0	0	2	1
	Melanoma antigen, family D, 2 (Fragment) OS=Mus musculus GN=Maged2 PE=1 SV=1	0	0	0	0	0	0	0	0	0	0	2	1
	Melanoma antigen, family D, 2 (Fragment) OS=Mus musculus GN=Maged2 PE=1 SV=2	0	0	0	0	0	0	0	0	0	0	2	1
	Melanoma antigen, family D, 2 (Fragment) OS=Mus musculus GN=Maged2 PE=1 SV=8	0	0	0	0	0	0	0	0	0	0	2	1
	MAP7 domain-containing protein 2 OS=Mus musculus GN=Map7d2 PE=1 SV=1	0	0	0	0	1	4	2	1	0	12	9	9
	MAP7 domain-containing protein 2 (Fragment) OS=Mus musculus GN=Map7d2 PE=1 SV=2	0	0	0	0	1	0	2	1	0	0	0	0
	26S proteasome non-ATPase regulatory subunit 10 OS=Mus musculus GN=Psmd10 PE=1 SV=1	0	0	0	0	0	0	0	0	0	1	0	1
	Neuroligin-3 (Fragment) OS=Mus musculus GN=Nlgn3 PE=1 SV=1	0	0	0	0	0	0	0	0	0	1	2	0
	Neuroligin-3 OS=Mus musculus GN=Nlgn3 PE=1 SV=1	0	0	0	0	0	0	0	0	0	1	2	0
	Neuroligin-3 OS=Mus musculus GN=Nlgn3 PE=1 SV=1	0	0	0	0	0	0	0	0	0	1	2	0
	26S protease regulatory subunit 6A OS=Mus musculus GN=Psmc3 PE=1 SV=1	4	5	2	2	5	10	9	6	6	18	0	5
	MAP kinase-activating death domain protein OS=Mus musculus GN=Madd PE=1 SV=1	0	0	0	0	0	0	0	0	0	16	16	13
	MAP kinase-activating death domain protein OS=Mus musculus GN=Madd PE=1 SV=1	0	0	0	0	0	0	0	0	0	16	16	13
	MAP kinase-activating death domain protein OS=Mus musculus GN=Madd PE=1 SV=1	0	0	0	0	0	0	0	0	0	16	16	13
	MAP kinase-activating death domain protein OS=Mus musculus GN=Madd PE=1 SV=1	0	0	0	0	0	0	0	0	0	16	16	13
	MAP kinase-activating death domain protein OS=Mus musculus GN=Madd PE=1 SV=1	0	0	0	0	0	0	0	0	0	16	16	13
	MAP kinase-activating death domain protein OS=Mus musculus GN=Madd PE=1 SV=1	0	0	0	0	0	0	0	0	0	16	16	13
	MAP kinase-activating death domain protein OS=Mus musculus GN=Madd PE=1 SV=1	0	0	0	0	0	0	0	0	0	16	16	13
	MAP kinase-activating death domain protein OS=Mus musculus GN=Madd PE=1 SV=1	0	0	0	0	0	0	0	0	0	16	16	13
	MAP kinase-activating death domain protein OS=Mus musculus GN=Madd PE=1 SV=1	0	0	0	0	0	0	0	0	0	16	16	13
	MAP kinase-activating death domain protein OS=Mus musculus GN=Madd PE=1 SV=1	0	0	0	0	0	0	0	0	0	16	16	13
	Cytoskeleton-associated protein 5 OS=Mus musculus GN=Ckap5 PE=1 SV=1	2	0	0	0	4	16	5	2	2	8	7	5
	Protocadherin-19 (Fragment) OS=Mus musculus GN=Pcdh19 PE=1 SV=1	0	0	0	0	0	0	0	0	0	2	1	1
	116 kDa U5 small nuclear ribonucleoprotein component OS=Mus musculus GN=Eftud2 PE=1 SV=1	0	0	0	0	0	0	0	0	0	3	5	3
	Calmodulin-regulated spectrin-associated protein 1 OS=Mus musculus GN=Camsap1 PE=1 SV=1	0	0	0	0	0	0	0	0	0	2	0	0
	Calmodulin-regulated spectrin-associated protein 1 (Fragment) OS=Mus musculus GN=Camsap1 PE=1 SV=1	0	0	0	0	0	0	0	0	0	2	3	0
	Leucine zipper putative tumor suppressor 3 OS=Mus musculus GN=Lzts3 PE=1 SV=1	0	0	0	0	0	0	0	0	0	3	0	2
	Diacylglycerol kinase OS=Mus musculus GN=Dgkz PE=1 SV=1	0	0	0	0	0	1	0	0	0	0	0	1
	Diacylglycerol kinase OS=Mus musculus GN=Dgkz PE=1 SV=1	0	0	0	0	0	1	0	0	0	0	0	1
	Phosphatase and actin regulator OS=Mus musculus GN=Phactr3 PE=1 SV=1	0	0	0	0	0	0	0	0	0	0	2	1
	Bcl-2-like protein 1 (Fragment) OS=Mus musculus GN=Bcl2l1 PE=1 SV=1	0	0	0	0	0	0	0	0	0	1	1	1
	Bcl-2-like protein 1 (Fragment) OS=Mus musculus GN=Bcl2l1 PE=1 SV=1	0	0	0	0	0	0	0	0	0	1	1	1
	Glutamate receptor ionotropic, NMDA 1 OS=Mus musculus GN=Grin1 PE=1 SV=1	0	0	0	0	0	0	0	0	0	4	3	1
	Glutamate receptor ionotropic, NMDA 1 OS=Mus musculus GN=Grin1 PE=1 SV=1	0	0	0	0	0	0	0	0	0	4	3	1
	Glutamate receptor ionotropic, NMDA 1 OS=Mus musculus GN=Grin1 PE=1 SV=1	0	0	0	0	0	0	0	0	0	4	3	1
	Glutamate receptor ionotropic, NMDA 1 OS=Mus musculus GN=Grin1 PE=1 SV=1	0	0	0	0	0	0	0	0	0	4	3	1
	Glutamate receptor ionotropic, NMDA 1 OS=Mus musculus GN=Grin1 PE=1 SV=1	0	0	0	0	0	0	0	0	0	4	3	1
	Glutamate receptor ionotropic, NMDA 1 OS=Mus musculus GN=Grin1 PE=1 SV=1	0	0	0	0	0	0	0	0	0	4	3	1
	Connector enhancer of kinase suppressor of ras 2 OS=Mus musculus GN=Cnksr2 PE=1 SV=1	0	0	0	0	5	10	6	4	6	2	1	2
	Phosphorylase b kinase regulatory subunit alpha, skeletal muscle isoform OS=Mus musculus GN=Phka1 PE=1 SV=1	0	0	0	0	0	0	0	0	0	2	0	0
	Phosphorylase b kinase regulatory subunit alpha, skeletal muscle isoform OS=Mus musculus GN=Phka1 PE=1 SV=1	0	0	0	0	0	0	0	0	0	2	0	0
	Phosphorylase b kinase regulatory subunit alpha, skeletal muscle isoform OS=Mus musculus GN=Phka1 PE=1 SV=1	0	0	0	0	0	0	0	0	0	2	0	0
	Phosphorylase b kinase regulatory subunit alpha, skeletal muscle isoform OS=Mus musculus GN=Phka1 PE=1 SV=1	0	0	0	0	0	0	0	0	0	2	0	0
	Pirin (Fragment) OS=Mus musculus GN=Pir PE=1 SV=1	0	0	0	0	0	0	0	0	0	1	0	0
	Tetraspanin (Fragment) OS=Mus musculus GN=Cd82 PE=1 SV=1	0	0	0	0	0	0	0	0	0	0	1	0
	CD82 antigen (Fragment) OS=Mus musculus GN=Cd82 PE=1 SV=1	0	0	0	0	0	0	0	0	0	0	1	0
	E3 ubiquitin-protein ligase BRE1A (Fragment) OS=Mus musculus GN=Rnf20 PE=1 SV=1	0	0	0	0	0	0	0	0	0	1	0	0
	G-protein-signaling modulator 1 OS=Mus musculus GN=Gpsm1 PE=1 SV=1	0	0	0	0	0	0	0	0	0	0	2	2
	Mitochondrial-processing peptidase subunit alpha OS=Mus musculus GN=Pmpca PE=1 SV=1	0	0	0	0	0	0	0	0	0	1	1	1
	SEC16 homolog A, endoplasmic reticulum export factor OS=Mus musculus GN=Sec16a PE=1 SV=1	0	0	0	0	0	0	0	0	0	2	0	1
	ATP-binding cassette sub-family A member 2 OS=Mus musculus GN=Abca2 PE=1 SV=1	0	0	0	0	0	0	0	0	0	0	1	0
	Far upstream element (FUSE)-binding protein 3 OS=Mus musculus GN=Fubp3 PE=1 SV=1	0	0	0	0	0	2	1	0	0	0	0	0
	Patatin-like phospholipase domain-containing protein 7 OS=Mus musculus GN=Pnpla7 PE=1 SV=1	0	0	0	0	0	0	0	0	0	0	1	0
	Glycylpeptide N-tetradecanoyltransferase OS=Mus musculus GN=Nmt2 PE=1 SV=1	0	0	0	0	0	0	0	0	0	0	9	0
	MAP7 domain-containing protein 1 OS=Mus musculus GN=Map7d1 PE=1 SV=1	0	0	0	0	0	1	0	0	0	0	0	0
	MAP7 domain-containing protein 1 OS=Mus musculus GN=Map7d1 PE=1 SV=1	0	0	0	0	0	1	0	0	0	0	0	0
	Tetratricopeptide repeat protein 1 OS=Mus musculus GN=Ttc1 PE=1 SV=1	0	0	0	0	0	0	0	0	0	1	1	1
	MCG54027, isoform CRA_a OS=Mus musculus GN=Pdp1 PE=1 SV=2	0	0	0	0	0	1	0	0	0	0	0	0
	[Pyruvate dehydrogenase [acetyl-transferring]]-phosphatase 1, mitochondrial OS=Mus musculus GN=Pdp1 PE=1 SV=2	0	0	0	0	0	1	0	0	0	0	0	0
	Uncharacterized protein OS=Mus musculus GN=Gm13697 PE=4 SV=1	0	0	0	0	0	9	0	0	0	0	0	0
	Uncharacterized protein OS=Mus musculus GN=Gm13695 PE=4 SV=1	0	0	0	0	0	9	0	0	0	0	0	0
	Alpha-1-syntrophin OS=Mus musculus GN=Snta1 PE=1 SV=1	0	0	0	0	0	0	0	1	0	0	0	0
	Integrin alpha-V OS=Mus musculus GN=Itgav PE=1 SV=1	0	0	0	0	0	3	1	0	0	1	1	0
	Syntenin-1 (Fragment) OS=Mus musculus GN=Sdcbp PE=1 SV=1	0	0	0	0	0	2	0	0	0	1	0	0
	Syntenin-1 OS=Mus musculus GN=Sdcbp PE=1 SV=1	0	0	0	0	0	2	0	0	0	1	0	0
	Major urinary protein 5 OS=Mus musculus GN=Mup8 PE=3 SV=1	0	0	0	0	0	0	0	0	0	0	2	2
	Major urinary protein 2 OS=Mus musculus GN=Mup4 PE=1 SV=1	0	0	0	0	0	0	0	0	0	0	2	2
	ATP synthase subunit gamma OS=Mus musculus GN=Atp5c1 PE=1 SV=1	9	3	6	5	2	5	4	3	6	4	1	0
	ATP synthase subunit gamma, mitochondrial (Fragment) OS=Mus musculus GN=Atp5c1 PE=1 SV=1	0	0	0	0	0	0	0	3	0	0	1	0
	ATP synthase subunit gamma, mitochondrial (Fragment) OS=Mus musculus GN=Atp5c1 PE=1 SV=1	0	0	0	0	0	0	0	3	0	0	1	0
	ATP synthase subunit gamma, mitochondrial (Fragment) OS=Mus musculus GN=Atp5c1 PE=1 SV=1	0	0	0	0	0	0	0	3	0	0	1	0
	Heterogeneous nuclear ribonucleoprotein A3 OS=Mus musculus GN=Hnrnpa3 PE=1 SV=1	16	14	10	7	9	16	12	12	13	3	6	3
	Catalase OS=Mus musculus GN=Cat PE=1 SV=1	7	5	3	2	6	12	8	5	5	0	0	1
	Ras-related protein Rab-14 OS=Mus musculus GN=Rab14 PE=1 SV=1	1	2	0	1	6	9	6	4	7	4	3	1
	Tyrosine-protein phosphatase non-receptor type 3 OS=Mus musculus GN=Ptpn3 PE=1 SV=1	0	0	0	0	0	0	0	0	0	1	0	0
	Calcium-transporting ATPase OS=Mus musculus GN=Atp2b3 PE=1 SV=1	25	22	28	0	12	25	20	0	0	18	13	18
	Rap1 GTPase-activating protein 1 OS=Mus musculus GN=Rap1gap PE=1 SV=1	0	0	0	0	0	3	0	0	0	1	3	2
	Rap1 GTPase-activating protein 1 OS=Mus musculus GN=Rap1gap PE=1 SV=2	0	0	0	0	0	3	0	0	0	1	3	2
	Rap1 GTPase-activating protein 1 (Fragment) OS=Mus musculus GN=Rap1gap PE=1 SV=1	0	0	0	0	0	3	0	0	0	1	3	2
	Protein Shroom2 OS=Mus musculus GN=Shroom2 PE=1 SV=1	0	0	0	0	0	0	0	0	0	8	4	4
	Endophilin-A1 OS=Mus musculus GN=Sh3gl2 PE=1 SV=1	7	10	5	6	4	19	11	13	14	0	0	0
	Endophilin-A1 OS=Mus musculus GN=Sh3gl2 PE=1 SV=1	7	10	5	6	4	19	11	13	14	0	0	0
	Heterochromatin protein 1-binding protein 3 (Fragment) OS=Mus musculus GN=Hp1bp3 PE=1 SV=1	2	1	2	2	3	4	3	3	3	1	0	0
	Heterochromatin protein 1-binding protein 3 (Fragment) OS=Mus musculus GN=Hp1bp3 PE=1 SV=1	2	1	2	2	3	4	3	3	3	1	0	0
	Choline transporter-like protein 1 OS=Mus musculus GN=Slc44a1 PE=1 SV=1	2	0	0	0	0	1	0	0	0	2	3	1
	Choline transporter-like protein 1 OS=Mus musculus GN=Slc44a1 PE=1 SV=1	2	0	0	0	0	1	0	0	0	2	3	1
	Choline transporter-like protein 1 OS=Mus musculus GN=Slc44a1 PE=1 SV=1	2	0	0	0	0	1	0	0	0	2	3	1
	Eukaryotic translation initiation factor 4 gamma 3 OS=Mus musculus GN=Eif4g3 PE=1 SV=1	0	0	0	0	0	0	0	0	0	8	14	9
	Leucine-rich repeat and calponin homology domain-containing protein 2 (Fragment) OS=Mus musculus GN=Lrch2 PE=1 SV=1	0	0	0	0	0	0	0	0	0	1	1	0
	Capping protein (Actin filament) muscle Z-line, beta, isoform CRA_a OS=Mus musculus GN=Capzb PE=1 SV=1	8	10	6	5	3	10	8	6	7	3	4	3
	E3 ubiquitin-protein ligase UBR4 OS=Mus musculus GN=Ubr4 PE=1 SV=1	0	0	0	0	0	1	0	0	0	11	15	8
	Uridine kinase OS=Mus musculus GN=Uck1 PE=1 SV=1	0	0	0	0	0	0	0	0	0	0	1	0
	55 kDa erythrocyte membrane protein OS=Mus musculus GN=Mpp1 PE=1 SV=1	0	0	0	0	0	0	0	0	0	1	0	3
	Teneurin-1 OS=Mus musculus GN=Tenm1 PE=1 SV=1	0	0	0	0	0	0	0	0	0	1	1	0
	2310028H24Rik protein OS=Mus musculus GN=Fam219a PE=1 SV=1	0	0	0	0	0	1	0	0	0	0	0	1
	Zinc finger protein 711 OS=Mus musculus GN=Znf711 PE=3 SV=1	0	0	0	0	1	0	0	0	0	0	0	0
	Midasin AAA ATPase 1 OS=Mus musculus GN=Mdn1 PE=1 SV=1	0	0	0	0	0	0	1	0	0	0	0	0
	NADH dehydrogenase [ubiquinone] 1 beta subcomplex subunit 6 OS=Mus musculus GN=Ndufb6 PE=1 SV=1	0	0	0	0	0	0	0	0	0	1	2	0
	A-kinase anchor protein 2 OS=Mus musculus GN=Akap2 PE=1 SV=1	0	0	0	0	0	0	0	0	0	3	2	3
	Amino acid transporter OS=Mus musculus GN=Slc1a2 PE=1 SV=1	163	98	82	88	52	66	69	46	58	23	17	18
	Formin-like protein 2 OS=Mus musculus GN=Fmnl2 PE=1 SV=2	4	0	0	1	0	0	0	0	0	1	2	3
	Cystatin (Fragment) OS=Mus musculus GN=Cst3 PE=1 SV=1	6	10	6	6	0	0	0	0	0	12	9	12
	Sodium channel protein type 1 subunit alpha OS=Mus musculus GN=Scn1a PE=1 SV=1	2	0	0	0	0	2	0	0	1	3	0	0
	N-terminal Xaa-Pro-Lys N-methyltransferase 1 (Fragment) OS=Mus musculus GN=Ntmt1 PE=1 SV=1	0	0	0	0	0	0	0	0	0	0	1	0
	RNA polymerase-associated protein RTF1 homolog OS=Mus musculus GN=Rtf1 PE=1 SV=1	0	0	0	0	0	1	0	0	0	0	0	0
	Sickle tail protein OS=Mus musculus GN=Skt PE=1 SV=1	0	0	0	0	0	0	0	0	0	5	3	0
	Formin-binding protein 1 OS=Mus musculus GN=Fnbp1 PE=1 SV=1	0	0	0	0	0	3	0	0	0	2	3	2
	Formin-binding protein 1 OS=Mus musculus GN=Fnbp1 PE=1 SV=1	0	0	0	0	0	3	0	0	0	2	3	2
	Formin-binding protein 1 OS=Mus musculus GN=Fnbp1 PE=1 SV=1	0	0	0	0	0	3	0	0	0	2	3	2
	Formin-binding protein 1 OS=Mus musculus GN=Fnbp1 PE=1 SV=1	0	0	0	0	0	3	0	0	0	2	3	2
	Formin-binding protein 1 OS=Mus musculus GN=Fnbp1 PE=1 SV=1	0	0	0	0	0	3	0	0	0	2	3	2
	Intron-binding protein aquarius OS=Mus musculus GN=Aqr PE=1 SV=1	0	0	0	0	0	0	0	0	0	1	1	0
	Nebulin OS=Mus musculus GN=Neb PE=1 SV=1	0	0	0	0	0	0	0	0	1	2	0	0
	Phospholipid-transporting ATPase OS=Mus musculus GN=Atp9a PE=1 SV=1	0	0	0	0	0	0	0	0	0	3	3	2
	Acetyl-coenzyme A synthetase, cytoplasmic OS=Mus musculus GN=Acss2 PE=1 SV=1	0	0	0	0	0	1	0	0	0	1	1	0
	Acetyl-coenzyme A synthetase, cytoplasmic OS=Mus musculus GN=Acss2 PE=1 SV=1	0	0	0	0	0	1	0	0	0	1	1	0
	Glycerol-3-phosphate dehydrogenase OS=Mus musculus GN=Gpd2 PE=1 SV=1	24	24	18	14	7	17	10	11	10	8	15	15
	Carbohydrate sulfotransferase OS=Mus musculus GN=Chst14 PE=1 SV=1	0	0	0	0	0	0	0	0	0	1	0	0
	Lupus La protein homolog (Fragment) OS=Mus musculus GN=Ssb PE=1 SV=1	0	0	0	0	0	1	1	1	0	1	6	3
	T-box brain protein 1 OS=Mus musculus GN=Tbr1 PE=1 SV=1	0	0	0	0	0	0	0	0	0	4	2	2
	Multivesicular body subunit 12B (Fragment) OS=Mus musculus GN=Mvb12b PE=1 SV=1	0	0	0	0	0	0	0	0	0	0	2	0
	Inositol hexakisphosphate and diphosphoinositol-pentakisphosphate kinase 1 OS=Mus musculus GN=Ppip5k1 PE=1 SV=1	0	0	0	0	0	0	0	0	0	1	1	0
	Creatine kinase U-type, mitochondrial (Fragment) OS=Mus musculus GN=Ckmt1 PE=1 SV=1	1	1	0	0	2	0	0	1	0	0	16	9
	Microtubule-associated protein 1A OS=Mus musculus GN=Map1a PE=1 SV=1	13	5	7	6	8	22	5	12	14	21	25	16
	Niban-like protein 1 (Fragment) OS=Mus musculus GN=Fam129b PE=1 SV=8	0	0	0	0	0	0	0	0	0	1	3	1
	RAB22A, member RAS oncogene family, isoform CRA_c OS=Mus musculus GN=Rab22a PE=1 SV=1	0	0	0	0	0	0	0	0	0	3	1	0
	Plakophilin-4 OS=Mus musculus GN=Pkp4 PE=1 SV=1	2	1	0	0	1	0	0	1	1	0	0	0
	Plakophilin-4 OS=Mus musculus GN=Pkp4 PE=1 SV=1	2	1	0	0	1	0	0	1	1	0	0	0
	Nck-associated protein 1 OS=Mus musculus GN=Nckap1 PE=1 SV=1	5	4	0	6	6	9	4	2	1	24	0	15
	Phosphodiesterase OS=Mus musculus GN=Pde1a PE=1 SV=1	0	0	0	0	0	1	0	0	0	9	6	0
	Sodium channel protein OS=Mus musculus GN=Scn3a PE=1 SV=1	2	0	0	0	0	2	0	0	1	0	0	0
	Limb and neural patterns, isoform CRA_c OS=Mus musculus GN=Lnpk PE=1 SV=1	0	0	0	0	0	2	0	2	2	0	0	1
	Lunapark, ER junction formation factor (Fragment) OS=Mus musculus GN=Lnpk PE=1 SV=8	0	0	0	0	0	2	0	2	2	0	0	1
	Lunapark, ER junction formation factor (Fragment) OS=Mus musculus GN=Lnpk PE=1 SV=1	0	0	0	0	0	2	0	2	2	0	0	1
	Agrin OS=Mus musculus GN=Agrn PE=1 SV=1	0	0	0	0	0	0	0	0	0	1	1	1
	Rap guanine nucleotide exchange factor (GEF) 4, isoform CRA_b OS=Mus musculus GN=Rapgef4 PE=1 SV=1	0	0	0	0	0	2	0	0	0	1	2	1
	Calcium-binding mitochondrial carrier protein SCaMC-2 OS=Mus musculus GN=Slc25a25 PE=1 SV=1	0	0	0	0	0	0	0	0	0	1	3	1
	Phosphoinositide phospholipase C (Fragment) OS=Mus musculus GN=Plcb4 PE=1 SV=1	0	0	0	0	0	0	0	0	0	2	1	5
	Myelin expression factor 2 OS=Mus musculus GN=Myef2 PE=1 SV=1	0	0	0	2	0	0	0	0	0	4	4	2
	Myelin expression factor 2 OS=Mus musculus GN=Myef2 PE=1 SV=2	0	0	0	2	0	0	0	0	0	4	4	2
	Anaphase-promoting complex subunit 1 OS=Mus musculus GN=Anapc1 PE=1 SV=1	0	0	0	0	0	0	0	0	0	0	2	0
	Transformation-related protein 53-binding protein 1 OS=Mus musculus GN=Trp53bp1 PE=1 SV=2	0	0	0	0	0	0	0	0	0	2	2	4
	Transformation-related protein 53-binding protein 1 (Fragment) OS=Mus musculus GN=Trp53bp1 PE=1 SV=2	0	0	0	0	0	0	0	0	0	0	2	0
	Transformation-related protein 53-binding protein 1 OS=Mus musculus GN=Trp53bp1 PE=1 SV=1	0	0	0	0	0	0	0	0	0	2	2	4
	Tumor protein D54 OS=Mus musculus GN=Tpd52l2 PE=1 SV=1	2	0	1	1	2	5	3	2	5	4	1	2
	Band 4.1-like protein 1 OS=Mus musculus GN=Epb41l1 PE=1 SV=1	0	3	4	5	3	13	3	2	1	9	5	8
	Band 4.1-like protein 1 OS=Mus musculus GN=Epb41l1 PE=1 SV=1	0	3	4	5	3	13	3	2	1	9	5	8
	Band 4.1-like protein 1 OS=Mus musculus GN=Epb41l1 PE=1 SV=1	0	3	4	5	3	13	3	2	1	9	5	8
	Band 4.1-like protein 1 OS=Mus musculus GN=Epb41l1 PE=1 SV=1	0	3	4	5	3	13	3	2	1	9	5	8
	Disabled homolog 2-interacting protein OS=Mus musculus GN=Dab2ip PE=1 SV=1	0	0	0	0	0	0	0	0	0	3	2	3
	Disabled homolog 2-interacting protein OS=Mus musculus GN=Dab2ip PE=1 SV=1	0	0	0	0	0	0	0	0	0	3	2	3
	Ribosome-binding protein 1 OS=Mus musculus GN=Rrbp1 PE=1 SV=1	2	2	0	1	0	4	5	1	0	7	8	5
	Acyl-coenzyme A thioesterase 11 OS=Mus musculus GN=Acot11 PE=1 SV=1	0	0	0	0	2	0	0	2	3	0	0	0
	Dynein light chain roadblock-type 1 OS=Mus musculus GN=Dynlrb1 PE=1 SV=1	0	0	0	0	0	1	2	0	0	3	4	0
	Breast carcinoma-amplified sequence 1 homolog OS=Mus musculus GN=Bcas1 PE=1 SV=1	6	4	3	3	0	4	1	0	0	5	3	2
	FACT complex subunit SSRP1 (Fragment) OS=Mus musculus GN=Ssrp1 PE=1 SV=1	0	0	0	0	0	0	0	0	0	3	4	1
	Rab GTPase-activating protein 1 OS=Mus musculus GN=Rabgap1 PE=1 SV=1	0	0	0	0	2	3	3	1	0	3	2	2
	Pyruvate dehydrogenase protein X component, mitochondrial OS=Mus musculus GN=Pdhx PE=1 SV=1	0	0	0	0	0	0	0	0	0	1	0	0
	Endophilin-B2 OS=Mus musculus GN=Sh3glb2 PE=1 SV=1	0	0	0	0	0	0	0	0	0	8	10	6
	Endophilin-B2 OS=Mus musculus GN=Sh3glb2 PE=1 SV=1	0	0	0	0	0	0	0	0	0	8	10	6
	Carnitine O-acetyltransferase (Fragment) OS=Mus musculus GN=Crat PE=1 SV=1	0	0	0	0	0	0	0	0	0	1	1	1
	YTH domain family 1, isoform CRA_a OS=Mus musculus GN=Ythdf1 PE=1 SV=1	0	0	0	0	0	0	0	0	0	1	0	0
	Nucleolar transcription factor 1 OS=Mus musculus GN=Ubtf PE=1 SV=1	0	0	0	0	0	1	0	0	0	0	0	0
	Nucleolar transcription factor 1 OS=Mus musculus GN=Ubtf PE=1 SV=1	0	0	0	0	0	1	0	0	0	0	0	0
	Nucleolar transcription factor 1 OS=Mus musculus GN=Ubtf PE=1 SV=1	0	0	0	0	0	1	0	0	0	0	0	0
	Disks large homolog 3 OS=Mus musculus GN=Dlg3 PE=1 SV=1	2	1	0	0	0	7	3	1	4	3	4	6
	Disks large homolog 3 OS=Mus musculus GN=Dlg3 PE=1 SV=1	2	1	0	0	0	7	3	1	4	3	4	6
	Cytoplasmic dynein 1 intermediate chain 2 OS=Mus musculus GN=Dync1i2 PE=1 SV=1	0	0	0	0	0	0	0	0	0	0	2	2
	Nuclear factor 1 OS=Mus musculus GN=Nfib PE=1 SV=1	0	0	0	0	0	3	0	0	0	0	1	0
	Nuclear factor 1 OS=Mus musculus GN=Nfib PE=1 SV=1	0	0	0	0	0	3	0	0	0	0	1	0
	Nuclear factor 1 OS=Mus musculus GN=Nfib PE=1 SV=1	0	0	0	0	0	3	0	0	0	0	1	0
	Nuclease-sensitive element-binding protein 1 (Fragment) OS=Mus musculus GN=Ybx1 PE=1 SV=1	1	0	0	0	1	1	0	0	0	0	0	0
	Peptidyl-prolyl cis-trans isomerase (Fragment) OS=Mus musculus GN=Ppih PE=1 SV=1	0	0	0	0	0	0	0	0	0	1	1	0
	Peptidyl-prolyl cis-trans isomerase OS=Mus musculus GN=Ppih PE=1 SV=1	0	0	0	0	0	0	0	0	0	1	1	0
	AT-rich interactive domain-containing protein 1A OS=Mus musculus GN=Arid1a PE=1 SV=1	0	0	0	0	0	0	0	0	0	1	2	4
	Vacuolar protein sorting-associated protein 16 homolog (Fragment) OS=Mus musculus GN=Vps16 PE=1 SV=1	0	0	0	0	0	0	0	0	0	2	1	0
	Major urinary protein 18 OS=Mus musculus GN=Mup18 PE=3 SV=1	0	0	0	0	0	0	0	0	0	0	2	2
	Major urinary protein 11 OS=Mus musculus GN=Mup11 PE=3 SV=1	0	0	0	0	0	0	0	0	0	0	2	2
	Major urinary protein 10 OS=Mus musculus GN=Mup10 PE=2 SV=1	0	0	0	0	0	0	0	0	0	0	2	2
	Ribosomal protein S6 kinase OS=Mus musculus GN=Rps6ka6 PE=1 SV=2	0	0	0	0	0	0	0	0	0	1	0	0
	Ribosomal protein S6 kinase OS=Mus musculus GN=Rps6ka6 PE=1 SV=1	0	0	0	0	0	0	0	0	0	1	0	0
	Ribosomal protein S6 kinase OS=Mus musculus GN=Rps6ka6 PE=1 SV=1	0	0	0	0	0	0	0	0	0	1	0	0
	Phosphoglucomutase-2 OS=Mus musculus GN=Pgm2 PE=1 SV=1	19	17	18	15	8	16	15	7	6	0	0	1
	Major urinary protein 11 OS=Mus musculus GN=Mup13 PE=3 SV=1	0	0	0	0	0	0	0	0	0	0	2	2
	Major urinary protein 12 OS=Mus musculus GN=Mup14 PE=3 SV=1	0	0	0	0	0	0	0	0	0	0	2	2
	Major urinary protein 1 OS=Mus musculus GN=Mup1 PE=3 SV=1	0	0	0	0	0	0	0	0	0	0	2	2
	Major urinary protein 1 OS=Mus musculus GN=Mup1 PE=3 SV=1	0	0	0	0	0	0	0	0	0	0	2	2
	U2 small nuclear ribonucleoprotein B&#039;&#039; (Fragment) OS=Mus musculus GN=Snrpb2 PE=1 SV=1	1	1	1	0	2	4	1	1	0	3	2	2
	Kalirin OS=Mus musculus GN=Kalrn PE=1 SV=1	0	0	0	0	0	0	0	0	0	2	4	1
	Protocadherin 7 OS=Mus musculus GN=Pcdh7 PE=1 SV=1	0	0	0	0	0	2	0	0	0	1	1	3
	UHRF1-binding protein 1-like OS=Mus musculus GN=Uhrf1bp1l PE=1 SV=2	1	0	0	0	0	0	0	0	0	4	2	1
	DENN domain-containing protein 5B OS=Mus musculus GN=Dennd5b PE=1 SV=2	0	0	0	0	0	0	0	0	0	0	1	0
	F-box/LRR-repeat protein 16 OS=Mus musculus GN=Fbxl16 PE=1 SV=1	0	0	0	0	0	2	1	0	0	7	10	5
	Leucine carboxyl methyltransferase 1 OS=Mus musculus GN=Lcmt1 PE=1 SV=1	0	0	0	0	0	0	0	0	0	6	7	4
	Arginine/serine-rich coiled-coil protein 2 OS=Mus musculus GN=Rsrc2 PE=2 SV=1	0	0	0	0	0	0	0	0	0	1	1	0
	Polyadenylate-binding protein OS=Mus musculus GN=Pabpc4 PE=1 SV=1	0	0	0	0	0	0	0	0	0	0	7	0
	Polyadenylate-binding protein OS=Mus musculus GN=Pabpc4 PE=1 SV=1	0	0	0	0	0	0	0	0	0	0	7	0
	NF-kappa-B essential modulator (Fragment) OS=Mus musculus GN=Ikbkg PE=1 SV=1	0	0	0	0	0	0	0	0	0	2	1	0
	NF-kappa-B essential modulator (Fragment) OS=Mus musculus GN=Ikbkg PE=1 SV=1	0	0	0	0	0	0	0	0	0	2	1	0
	NF-kappa-B essential modulator (Fragment) OS=Mus musculus GN=Ikbkg PE=1 SV=1	0	0	0	0	0	0	0	0	0	2	1	0
	NF-kappa-B essential modulator (Fragment) OS=Mus musculus GN=Ikbkg PE=1 SV=1	0	0	0	0	0	0	0	0	0	2	1	0
	Noelin OS=Mus musculus GN=Olfm1 PE=1 SV=1	0	0	0	0	0	0	0	0	0	1	0	1
	CUGBP Elav-like family member 2 OS=Mus musculus GN=Celf2 PE=1 SV=2	0	0	0	0	0	0	0	0	0	1	0	0
	Spectrin alpha chain, non-erythrocytic 1 OS=Mus musculus GN=Sptan1 PE=1 SV=1	46	44	32	38	33	74	45	46	46	0	0	0
	Spectrin alpha chain, non-erythrocytic 1 OS=Mus musculus GN=Sptan1 PE=1 SV=1	46	44	32	38	33	74	45	46	46	0	0	0
	Spectrin alpha chain, non-erythrocytic 1 OS=Mus musculus GN=Sptan1 PE=1 SV=2	46	44	32	38	33	74	45	46	46	105	0	109
	Reticulon (Fragment) OS=Mus musculus GN=Rtn1 PE=1 SV=1	0	0	0	0	0	0	2	3	2	1	1	0
	ARF6 guanine nucleotide exchange factor IQArfGEF OS=Mus musculus GN=Iqsec2 PE=1 SV=1	2	0	0	0	0	0	0	0	0	1	4	3
	Exocyst complex component 6B OS=Mus musculus GN=Exoc6b PE=1 SV=1	0	0	0	0	0	0	0	0	0	1	1	0
	Mitochondrial intermediate peptidase OS=Mus musculus GN=Mipep PE=1 SV=1	0	0	0	0	0	0	0	0	0	1	0	0
	Protein phosphatase 1 regulatory subunit OS=Mus musculus GN=Ppp1r12b PE=1 SV=1	0	0	0	0	0	0	0	0	0	1	1	2
	Mitogen-activated protein kinase OS=Mus musculus GN=Mapk8 PE=1 SV=1	1	2	0	0	4	0	2	4	4	6	7	3
	Krueppel-like factor 8 (Fragment) OS=Mus musculus GN=Klf8 PE=4 SV=1	0	0	0	0	0	0	0	1	0	0	0	0
	Ubiquitin-conjugating enzyme E2 variant 2 OS=Mus musculus GN=Ube2v2 PE=1 SV=1	0	0	0	0	4	13	0	0	0	0	0	0
	Fermitin family homolog 2 (Fragment) OS=Mus musculus GN=Fermt2 PE=1 SV=1	0	0	0	0	0	0	0	0	0	1	0	1
	Fructose-bisphosphate aldolase OS=Mus musculus GN=Aldoa PE=1 SV=1	29	28	23	20	47	65	45	30	36	28	40	9
	Fructose-bisphosphate aldolase OS=Mus musculus GN=Aldoart1 PE=1 SV=1	0	0	0	0	0	0	0	0	0	28	40	9
	Anion exchange protein OS=Mus musculus GN=Slc4a4 PE=1 SV=1	0	0	0	0	0	0	0	0	4	5	5	7
	Calcium-transporting ATPase type 2C member 2 OS=Mus musculus GN=Atp2c2 PE=2 SV=1	0	0	0	0	0	1	0	0	0	0	0	0
	Protein Shroom2 OS=Mus musculus GN=Shroom2 PE=1 SV=1	0	0	0	0	0	0	0	0	0	8	4	4
	Alpha2-chimerin OS=Mus musculus GN=Chn1 PE=1 SV=1	0	0	0	0	0	0	0	0	0	0	4	2
	MHC classIb T5 OS=Mus musculus GN=Gm8909 PE=1 SV=2	0	0	0	0	0	0	0	0	0	1	1	0
	Prickle-like 2 (Drosophila) OS=Mus musculus GN=Prickle2 PE=1 SV=1	0	0	0	0	0	0	1	0	0	3	3	6
	Beta-globin OS=Mus musculus GN=Hbbt1 PE=1 SV=1	0	0	0	0	0	0	0	0	0	16	26	12
	Pumilio homolog 1 (Fragment) OS=Mus musculus GN=Pum1 PE=1 SV=1	0	0	0	0	1	1	0	1	0	0	0	0
	Casein kinase I isoform epsilon (Fragment) OS=Mus musculus GN=Csnk1e PE=1 SV=1	0	0	0	0	0	0	1	0	0	0	0	0
	Casein kinase I isoform epsilon (Fragment) OS=Mus musculus GN=Csnk1e PE=1 SV=8	0	0	0	0	0	0	1	0	0	0	0	0
	Septin-9 (Fragment) OS=Mus musculus GN=Sept9 PE=1 SV=1	0	0	0	0	0	0	0	0	0	11	3	4
	Zinc finger, FYVE domain-containing 9 OS=Mus musculus GN=Zfyve9 PE=1 SV=1	0	0	0	0	0	0	0	0	0	1	2	0
	MAP7 domain-containing protein 1 OS=Mus musculus GN=Map7d1 PE=1 SV=1	0	0	0	0	0	1	0	0	0	0	0	0
	[Pyruvate dehydrogenase [acetyl-transferring]]-phosphatase 1, mitochondrial OS=Mus musculus GN=Pdp1 PE=1 SV=1	0	0	0	0	0	1	0	0	0	0	0	0
	Family with sequence similarity 107, member A (Fragment) OS=Mus musculus GN=Fam107a PE=4 SV=1	0	0	0	0	6	12	8	2	1	1	0	0
	Major urinary protein 9 OS=Mus musculus GN=Mup9 PE=3 SV=1	0	0	0	0	0	0	0	0	0	0	2	2
	Major urinary protein 19 OS=Mus musculus GN=Mup19 PE=3 SV=1	0	0	0	0	0	0	0	0	0	0	2	2
	Toll interacting protein, isoform CRA_b OS=Mus musculus GN=Tollip PE=1 SV=1	0	0	0	0	0	6	0	1	0	13	2	7
	Major urinary protein 15 OS=Mus musculus GN=Mup15 PE=3 SV=1	0	0	0	0	0	0	0	0	0	0	2	2
	(1-695)	0	0	0	0	4	0	3	4	0	5	7	0
	Neuroligin 4-like OS=Mus musculus GN=Nlgn4l PE=1 SV=1	0	0	0	0	0	0	0	0	0	1	2	0
	CDK5 regulatory subunit-associated protein 3 (Fragment) OS=Mus musculus GN=Cdk5rap3 PE=1 SV=1	0	0	0	0	0	1	0	0	0	0	0	0
	Vesicle-associated membrane protein 2 OS=Mus musculus GN=Vamp2 PE=1 SV=1	0	1	0	0	0	0	0	0	0	18	29	15
	Sodium/hydrogen exchanger OS=Mus musculus GN=Slc9a6 PE=1 SV=1	3	4	1	1	0	2	0	1	1	5	2	3
	Glutamate receptor 3 OS=Mus musculus GN=Gria3 PE=1 SV=1	0	0	0	0	1	2	0	1	0	8	4	4
	Suppressor of Ty 3 (Fragment) OS=Mus musculus GN=Supt3 PE=1 SV=1	0	0	0	0	0	0	0	0	1	0	0	0
	Suppressor of Ty 3 (Fragment) OS=Mus musculus GN=Supt3 PE=1 SV=1	0	0	0	0	0	0	0	0	1	0	0	0
	Glycerophosphocholine phosphodiesterase GPCPD1 OS=Mus musculus GN=Gpcpd1 PE=1 SV=1	0	0	0	0	0	0	0	0	0	2	2	2
	Calcineurin B homologous protein 1 OS=Mus musculus GN=Chp1 PE=1 SV=1	0	0	0	0	0	0	0	0	0	3	2	3
	Protein-L-isoaspartate O-methyltransferase domain-containing protein 2 OS=Mus musculus GN=Pcmtd2 PE=1 SV=1	1	0	0	0	0	0	0	0	0	1	0	2
	Creatine kinase U-type, mitochondrial (Fragment) OS=Mus musculus GN=Ckmt1 PE=1 SV=1	1	1	0	0	2	0	0	1	0	0	16	9
	Creatine kinase U-type, mitochondrial (Fragment) OS=Mus musculus GN=Ckmt1 PE=1 SV=1	1	1	0	0	2	0	0	1	0	0	16	9
	SH3 domain-containing kinase-binding protein 1 (Fragment) OS=Mus musculus GN=Sh3kbp1 PE=1 SV=1	0	0	0	0	0	0	0	0	0	1	0	1
	V-type proton ATPase subunit G OS=Mus musculus GN=Atp6v1g2 PE=1 SV=1	11	13	8	12	14	17	13	7	9	9	12	11
	Receptor-type tyrosine-protein phosphatase S OS=Mus musculus GN=Ptprs PE=1 SV=1	0	0	0	0	0	1	0	0	0	16	16	13
	DmX-like protein 2 OS=Mus musculus GN=Dmxl2 PE=1 SV=1	1	1	0	0	0	0	0	0	0	8	13	4
	Zinc finger protein 207 (Fragment) OS=Mus musculus GN=Zfp207 PE=1 SV=1	0	0	0	0	0	0	0	0	0	2	0	1
	Mediator of RNA polymerase II transcription subunit 1 OS=Mus musculus GN=Med1 PE=1 SV=1	0	0	0	0	0	0	0	0	0	0	1	0
	Galectin OS=Mus musculus GN=Lgals9 PE=1 SV=1	0	0	0	0	0	0	0	0	0	1	0	0
	Microtubule-associated protein OS=Mus musculus GN=Mapt PE=1 SV=1	13	15	10	8	8	13	10	11	9	14	8	10
	SRC kinase-signaling inhibitor 1 OS=Mus musculus GN=Srcin1 PE=1 SV=1	1	1	0	0	0	0	0	1	1	6	4	0
	SRC kinase-signaling inhibitor 1 OS=Mus musculus GN=Srcin1 PE=1 SV=1	1	1	0	0	0	0	0	1	1	6	4	0
	SRC kinase-signaling inhibitor 1 OS=Mus musculus GN=Srcin1 PE=1 SV=1	1	1	0	0	0	0	0	1	1	6	4	0
	Rho GTPase-activating protein 23 OS=Mus musculus GN=Arhgap23 PE=1 SV=1	0	0	0	0	0	0	0	0	0	3	0	1
	Septin-8 OS=Mus musculus GN=Sept8 PE=1 SV=1	0	0	0	0	9	0	15	12	11	8	0	12
	Septin-8 OS=Mus musculus GN=Sept8 PE=1 SV=1	0	0	0	0	9	0	15	12	11	8	0	12
	Kinesin-like protein OS=Mus musculus GN=Kif3a PE=1 SV=1	0	0	0	0	1	2	0	0	0	4	2	3
	Chromodomain helicase DNA-binding protein 3 OS=Mus musculus GN=Chd3 PE=1 SV=1	0	0	0	0	0	0	0	0	0	0	4	2
	Very long-chain-specific acyl-CoA dehydrogenase, mitochondrial OS=Mus musculus GN=Acadvl PE=1 SV=1	3	2	2	0	0	4	3	1	0	2	0	1
	Disks large homolog 4 (Fragment) OS=Mus musculus GN=Dlg4 PE=1 SV=1	1	1	0	0	1	0	0	0	0	0	0	0
	RIKEN cDNA 2810408A11 gene OS=Mus musculus GN=2810408A11Rik PE=1 SV=1	0	0	0	0	0	1	0	0	0	0	0	0
	RIKEN cDNA 2810408A11 gene OS=Mus musculus GN=2810408A11Rik PE=1 SV=1	0	0	0	0	0	1	0	0	0	0	0	0
	RIKEN cDNA 2810408A11 gene OS=Mus musculus GN=2810408A11Rik PE=1 SV=1	0	0	0	0	0	1	0	0	0	0	0	0
	Breast carcinoma-amplified sequence 3 homolog OS=Mus musculus GN=Bcas3 PE=1 SV=1	0	0	0	0	0	0	0	0	0	2	2	2
	Breast carcinoma-amplified sequence 3 homolog (Fragment) OS=Mus musculus GN=Bcas3 PE=1 SV=1	0	0	0	0	0	0	0	0	0	2	2	2
	Vacuolar protein sorting 13D OS=Mus musculus GN=Vps13d PE=1 SV=1	0	0	0	0	0	0	0	0	0	0	2	0
	Vacuolar protein sorting 13D OS=Mus musculus GN=Vps13d PE=1 SV=2	0	0	0	0	0	0	0	0	0	0	2	0
	Microtubule-actin cross-linking factor 1 OS=Mus musculus GN=Macf1 PE=1 SV=1	6	2	1	0	6	15	10	3	2	31	0	29
	Microtubule-actin cross-linking factor 1 OS=Mus musculus GN=Macf1 PE=1 SV=1	6	2	1	0	6	15	10	3	2	31	0	29
	Glutamate receptor ionotropic, kainate 3 OS=Mus musculus GN=Grik3 PE=1 SV=1	0	0	0	0	0	0	0	0	0	2	3	2
	Adhesion G protein-coupled receptor B2 OS=Mus musculus GN=Adgrb2 PE=1 SV=2	0	0	0	0	0	0	0	0	0	4	0	1
	Interleukin-1 receptor accessory protein-like 1 OS=Mus musculus GN=Il1rapl1 PE=1 SV=1	0	0	0	0	0	0	0	0	0	1	1	0
	Glycerol kinase OS=Mus musculus GN=Gk PE=1 SV=1	1	0	0	0	0	0	1	1	0	0	0	0
	RNA-binding protein Musashi homolog 2 (Fragment) OS=Mus musculus GN=Msi2 PE=1 SV=1	0	0	0	0	0	0	0	0	0	1	1	0
	RNA-binding protein Musashi homolog 2 OS=Mus musculus GN=Msi2 PE=1 SV=1	0	0	0	0	0	0	0	0	0	1	1	4
	26S proteasome non-ATPase regulatory subunit 12 OS=Mus musculus GN=Psmd12 PE=1 SV=1	0	0	0	0	0	2	4	0	0	6	9	1
	Growth factor receptor-bound protein 2 OS=Mus musculus GN=Grb2 PE=1 SV=1	0	0	0	0	2	5	0	0	0	0	0	16
	Myotubularin-related protein 3 (Fragment) OS=Mus musculus GN=Mtmr3 PE=1 SV=1	0	0	0	0	0	0	0	0	0	3	3	3
	MCG9626, isoform CRA_b OS=Mus musculus GN=Mtmr3 PE=1 SV=1	0	0	0	0	0	0	0	0	0	3	3	3
	Aldehyde dehydrogenase OS=Mus musculus GN=Aldh3a2 PE=1 SV=1	5	1	3	4	2	3	4	4	1	1	0	1
	Growth arrest-specific protein 7 OS=Mus musculus GN=Gas7 PE=1 SV=1	2	2	2	1	3	8	4	5	5	1	2	1
	Dual-specificity mitogen-activated protein kinase kinase 4 (Fragment) OS=Mus musculus GN=Map2k4 PE=1 SV=1	0	0	0	0	0	0	0	0	0	2	2	0
	COP9 signalosome complex subunit 1 OS=Mus musculus GN=Gps1 PE=1 SV=1	0	0	0	0	0	0	0	0	0	5	3	3
	Hepatocyte growth factor-regulated tyrosine kinase substrate (Fragment) OS=Mus musculus GN=Hgs PE=1 SV=1	2	0	0	0	0	0	1	1	0	0	0	0
	Hepatocyte growth factor-regulated tyrosine kinase substrate OS=Mus musculus GN=Hgs PE=1 SV=1	2	0	0	0	0	0	1	1	0	0	0	0
	Hepatocyte growth factor-regulated tyrosine kinase substrate OS=Mus musculus GN=Hgs PE=1 SV=1	2	0	0	0	0	0	1	1	0	0	0	0
	Apoptosis-inducing factor 1, mitochondrial OS=Mus musculus GN=Aifm1 PE=1 SV=1	1	0	0	0	0	0	0	0	0	2	0	0
	Nuclear autoantigenic sperm protein OS=Mus musculus GN=Nasp PE=1 SV=1	0	0	0	0	0	0	0	0	0	1	2	3
	Nuclear autoantigenic sperm protein OS=Mus musculus GN=Nasp PE=1 SV=1	0	0	0	0	0	0	0	0	0	1	2	3
	Calcium/calmodulin-dependent protein kinase kinase 1 (Fragment) OS=Mus musculus GN=Camkk1 PE=1 SV=1	0	0	0	0	0	0	0	0	0	1	1	1
	Eukaryotic translation initiation factor 2B, subunit 3 OS=Mus musculus GN=Eif2b3 PE=1 SV=1	0	0	0	0	0	0	0	0	0	1	1	0
	Eukaryotic translation initiation factor 2B, subunit 3 OS=Mus musculus GN=Eif2b3 PE=1 SV=1	0	0	0	0	0	0	0	0	0	1	1	0
	Serine/threonine-protein kinase A-Raf (Fragment) OS=Mus musculus GN=Araf PE=1 SV=1	0	0	0	0	0	2	1	0	0	0	0	0
	Centrin-2 (Fragment) OS=Mus musculus GN=Cetn2 PE=1 SV=1	0	0	0	0	0	0	0	0	0	10	4	0
	Host cell factor 1 OS=Mus musculus GN=Hcfc1 PE=1 SV=1	0	0	0	0	0	0	0	0	0	4	1	0
	Aldehyde dehydrogenase OS=Mus musculus GN=Aldh3a2 PE=1 SV=1	5	1	3	4	2	3	4	4	1	1	0	1
	TSC22 domain family protein 3 OS=Mus musculus GN=Tsc22d3 PE=1 SV=1	0	0	0	0	0	0	0	3	0	0	0	0
	Coronin OS=Mus musculus GN=Coro2a PE=1 SV=1	0	0	0	0	0	0	0	0	0	1	2	0
	Phosphodiesterase OS=Mus musculus GN=Pde4b PE=1 SV=1	0	0	0	0	0	2	1	0	0	4	6	5
	Phosphodiesterase OS=Mus musculus GN=Pde4b PE=1 SV=1	0	0	0	0	0	2	1	0	0	4	6	5
	Phosphodiesterase OS=Mus musculus GN=Pde4b PE=1 SV=1	0	0	0	0	0	2	1	0	0	4	6	5
	Phosphodiesterase 4B, cAMP-specific OS=Mus musculus GN=Pde4b PE=1 SV=1	0	0	0	0	0	2	1	0	0	4	6	0
	Sodium channel protein OS=Mus musculus GN=Scn2a PE=1 SV=1	2	0	0	0	0	2	0	0	1	9	14	2
	Anion exchange protein OS=Mus musculus GN=Slc4a10 PE=1 SV=1	1	0	0	0	0	2	1	1	3	7	6	8
	Plastin-3 OS=Mus musculus GN=Pls3 PE=1 SV=1	0	0	0	0	4	8	5	4	1	8	7	4
	Hydroxysteroid dehydrogenase-like protein 2 OS=Mus musculus GN=Hsdl2 PE=1 SV=1	1	0	0	0	0	0	2	0	0	3	0	1
	Angiomotin (Fragment) OS=Mus musculus GN=Amot PE=1 SV=1	0	0	0	0	0	0	0	0	0	0	1	3
	Solute carrier family 24 (sodium/potassium/calcium exchanger), member 2 OS=Mus musculus GN=Slc24a2 PE=1 SV=1	1	0	0	0	0	4	0	0	0	0	0	0
	Solute carrier family 24 (sodium/potassium/calcium exchanger), member 2 OS=Mus musculus GN=Slc24a2 PE=1 SV=1	1	0	0	0	0	4	0	0	0	0	0	0
	NHS-like protein 2 OS=Mus musculus GN=Nhsl2 PE=1 SV=1	0	0	0	0	0	0	0	0	0	0	1	0
	Rho guanine nucleotide exchange factor 9 OS=Mus musculus GN=Arhgef9 PE=1 SV=1	0	0	0	0	1	1	0	0	0	2	2	1
	Rho guanine nucleotide exchange factor 9 OS=Mus musculus GN=Arhgef9 PE=1 SV=1	0	0	0	0	1	1	0	0	0	2	2	1
	Rho guanine nucleotide exchange factor 9 OS=Mus musculus GN=Arhgef9 PE=1 SV=1	0	0	0	0	1	1	0	0	0	2	2	1
	Ribosomal protein S6 kinase alpha-3 OS=Mus musculus GN=Rps6ka3 PE=1 SV=1	0	0	0	0	0	0	0	0	0	1	0	0
	Peroxiredoxin-1 (Fragment) OS=Mus musculus GN=Prdx1 PE=1 SV=1	8	6	8	10	5	5	4	6	4	2	3	1
	Peroxiredoxin-1 (Fragment) OS=Mus musculus GN=Prdx1 PE=1 SV=8	8	6	8	10	5	5	4	6	4	2	3	1
	Peroxiredoxin-1 (Fragment) OS=Mus musculus GN=Prdx1 PE=1 SV=1	8	6	8	10	5	5	4	6	4	2	3	1
	ELAV-like protein OS=Mus musculus GN=Elavl2 PE=1 SV=1	0	0	0	0	0	1	0	0	0	6	6	7
	ELAV-like protein OS=Mus musculus GN=Elavl2 PE=1 SV=1	0	0	0	0	0	1	0	0	0	6	6	7
	Ubiquitin carboxyl-terminal hydrolase 24 OS=Mus musculus GN=Usp24 PE=1 SV=1	0	0	0	0	0	0	0	0	0	2	1	0
	Plexin domain-containing protein 2 OS=Mus musculus GN=Plxdc2 PE=1 SV=1	0	0	0	0	0	1	0	0	0	1	3	3
	Plexin domain-containing protein 2 OS=Mus musculus GN=Plxdc2 PE=1 SV=1	0	0	0	0	0	1	0	0	0	1	3	3
	Pre-mRNA-splicing factor CWC22 homolog OS=Mus musculus GN=Cwc22 PE=1 SV=1	0	0	0	0	0	9	0	0	0	0	0	0
	Pre-mRNA-splicing factor CWC22 homolog OS=Mus musculus GN=Cwc22 PE=1 SV=1	0	0	0	0	0	9	0	0	0	0	0	0
	Cordon-bleu protein-like 1 OS=Mus musculus GN=Cobll1 PE=1 SV=1	0	0	0	0	0	0	0	0	0	2	0	0
	Cordon-bleu protein-like 1 OS=Mus musculus GN=Cobll1 PE=1 SV=1	0	0	0	0	0	0	0	0	0	2	0	0
	Cordon-bleu protein-like 1 (Fragment) OS=Mus musculus GN=Cobll1 PE=1 SV=8	0	0	0	0	0	0	0	0	0	2	0	0
	Brain-specific angiogenesis inhibitor 1-associated protein 2 OS=Mus musculus GN=Baiap2 PE=1 SV=1	6	6	7	4	11	18	10	13	22	19	22	18
	Disks large-associated protein 4 OS=Mus musculus GN=Dlgap4 PE=1 SV=1	0	0	0	0	0	1	0	0	0	1	1	2
	Proenkephalin-A (Fragment) OS=Mus musculus GN=Penk PE=1 SV=1	0	0	0	0	0	0	0	0	0	3	5	3
	Putative tyrosine-protein phosphatase auxilin (Fragment) OS=Mus musculus GN=Dnajc6 PE=1 SV=1	0	0	0	0	0	0	0	1	0	0	0	0
	Basement membrane-specific heparan sulfate proteoglycan core protein OS=Mus musculus GN=Hspg2 PE=1 SV=1	0	0	0	0	0	0	0	0	0	1	0	1
	Phosphatase and actin regulator OS=Mus musculus GN=Phactr1 PE=1 SV=1	0	0	0	0	0	0	2	2	0	0	0	5
	Synaptosomal-associated protein 47 OS=Mus musculus GN=Snap47 PE=1 SV=1	0	0	0	0	4	6	4	6	5	8	4	6
	Diphosphoinositol polyphosphate phosphohydrolase 1 OS=Mus musculus GN=Nudt3 PE=1 SV=1	0	0	0	0	0	3	1	0	0	1	0	0
	Protein bicaudal D homolog 1 OS=Mus musculus GN=Bicd1 PE=1 SV=1	0	0	0	0	0	0	0	0	0	0	1	0
	LanC-like protein 1 (Fragment) OS=Mus musculus GN=Lancl1 PE=1 SV=1	0	0	0	0	1	2	2	0	1	0	0	0
	Heterogeneous nuclear ribonucleoprotein K OS=Mus musculus GN=Hnrnpk PE=1 SV=1	24	23	19	21	17	30	29	20	19	35	30	32
	Tyrosine-protein kinase OS=Mus musculus GN=Abl2 PE=1 SV=1	0	0	0	0	0	0	0	0	0	0	2	0
	Dip2c protein OS=Mus musculus GN=Dip2c PE=1 SV=1	0	0	0	0	0	0	0	0	0	1	4	2
	Tnik protein OS=Mus musculus GN=Tnik PE=1 SV=1	1	2	1	0	1	3	2	0	0	5	3	3
	CAD protein OS=Mus musculus GN=Cad PE=1 SV=1	0	0	0	0	0	0	0	0	0	1	3	0
	Small G protein signaling modulator 1 OS=Mus musculus GN=Sgsm1 PE=1 SV=1	0	0	0	0	0	0	0	0	0	1	0	0
	Striatin-3 OS=Mus musculus GN=Strn3 PE=1 SV=1	0	0	0	0	0	0	1	0	0	0	0	0
	Myo18a protein OS=Mus musculus GN=Myo18a PE=1 SV=1	1	0	0	0	0	1	1	0	1	12	9	9
	Protein strawberry notch homolog 1 OS=Mus musculus GN=Sbno1 PE=1 SV=1	0	0	0	0	0	0	0	0	0	1	1	2
	Max protein OS=Mus musculus GN=Max PE=1 SV=1	0	0	0	0	0	0	0	0	0	0	1	0
	Guanine nucleotide-binding protein G(i) subunit alpha-1 OS=Mus musculus GN=Gnai1 PE=1 SV=1	4	0	0	0	0	0	0	7	5	5	5	2
	GRIP and coiled-coil domain containing 2 OS=Mus musculus GN=Gcc2 PE=1 SV=1	0	0	0	0	0	0	0	0	0	1	2	2
	UDP-glucuronosyltransferase OS=Mus musculus GN=Ugt1a5 PE=1 SV=1	0	0	0	0	0	0	0	0	0	2	0	0
	Map4k4 protein OS=Mus musculus GN=Map4k4 PE=1 SV=1	0	0	0	0	0	0	0	0	0	3	1	2
	Adenomatosis polyposis coli OS=Mus musculus GN=Apc PE=1 SV=1	0	0	0	0	0	1	0	0	0	2	2	4
	Erbb2ip protein OS=Mus musculus GN=Erbin PE=1 SV=1	0	0	0	0	0	1	0	0	0	2	3	4
	Amyloid beta A4 precursor protein-binding family A member 1 OS=Mus musculus GN=Apba1 PE=1 SV=2	0	0	1	0	1	2	1	1	1	6	6	7
	OTU domain-containing protein 7B OS=Mus musculus GN=Otud7b PE=1 SV=1	0	0	0	0	0	0	0	0	0	1	2	0
	EG627828 protein OS=Mus musculus GN=Gm6793 PE=1 SV=1	16	14	10	7	9	16	12	12	13	0	0	3
	Ppfia1 protein OS=Mus musculus GN=Ppfia1 PE=1 SV=1	0	0	0	0	0	0	0	0	0	0	2	0
	Sorbin and SH3 domain-containing protein 2 OS=Mus musculus GN=Sorbs2 PE=1 SV=1	1	0	0	0	0	0	0	0	0	3	3	5
	S phase cyclin A-associated protein in the ER OS=Mus musculus GN=Scaper PE=1 SV=1	0	0	0	0	0	0	0	0	0	1	1	0
	Plexin-B2 OS=Mus musculus GN=Plxnb2 PE=1 SV=1	0	0	0	0	0	0	0	0	0	1	6	6
	Ptprz1 protein OS=Mus musculus GN=Ptprz1 PE=1 SV=1	6	8	6	6	4	0	0	7	6	7	3	8
	Ppfia1 protein OS=Mus musculus GN=Ppfia1 PE=1 SV=1	0	0	0	0	0	0	0	0	0	0	2	0
	RNA-binding protein 25 OS=Mus musculus GN=Rbm25 PE=1 SV=2	0	0	0	0	0	0	0	0	0	1	0	0
	6-phosphofructo-2-kinase/fructose-2, 6-bisphosphatase 2 variant 3 OS=Mus musculus GN=Pfkfb2 PE=1 SV=1	0	0	0	0	0	0	0	0	0	0	1	0
	6-phosphofructo-2-kinase/fructose-2, 6-bisphosphatase 2 variant 4 OS=Mus musculus GN=Pfkfb2 PE=1 SV=1	0	0	0	0	0	0	0	0	0	0	1	0
	6-phosphofructo-2-kinase/fructose-2, 6-biphosphatase 2, isoform CRA_a OS=Mus musculus GN=Pfkfb2 PE=1 SV=1	0	0	0	0	0	0	0	0	0	0	1	0
	6-phosphofructo-2-kinase/fructose-2, 6-bisphosphatase 2 variant 6 OS=Mus musculus GN=Pfkfb2 PE=1 SV=1	0	0	0	0	0	0	0	0	0	0	1	0
	DEP domain-containing mTOR-interacting protein OS=Mus musculus GN=Deptor PE=1 SV=1	0	0	0	0	0	0	0	0	0	2	3	1
	Small conductance calcium-activated potassium channel protein 2 OS=Mus musculus GN=Kcnn2 PE=1 SV=1	0	0	0	0	0	1	0	0	0	1	1	2
	Immunoglobulin-like domain-containing receptor 2 OS=Mus musculus GN=Ildr2 PE=1 SV=2	0	0	0	0	0	0	0	0	0	2	1	1
	Major urinary protein 17 OS=Mus musculus GN=Mup17 PE=2 SV=2	0	0	0	0	0	0	0	0	0	0	2	2
	ATPase, H+ transporting, lysosomal accessory protein (Fragment) OS=Mus musculus GN=Atp6ap1 PE=1 SV=1	0	0	0	0	0	0	0	0	0	1	0	1
	Emerin OS=Mus musculus GN=Emd PE=1 SV=1	0	0	0	1	0	1	1	0	0	2	3	3
	ATPase, H+ transporting, lysosomal accessory protein (Fragment) OS=Mus musculus GN=Atp6ap1 PE=1 SV=1	0	0	0	0	0	0	0	0	0	1	0	1
	Filamin, alpha OS=Mus musculus GN=Flna PE=1 SV=1	0	0	0	0	0	0	0	0	0	1	2	0
	Filamin, alpha (Fragment) OS=Mus musculus GN=Flna PE=1 SV=1	0	0	0	0	0	0	0	0	0	1	2	0
	Potassium voltage-gated channel subfamily KQT member 2 (Fragment) OS=Mus musculus GN=Kcnq2 PE=1 SV=1	0	0	0	0	0	0	0	0	0	1	0	1
	Potassium voltage-gated channel subfamily KQT member 2 OS=Mus musculus GN=Kcnq2 PE=1 SV=1	0	0	0	0	0	0	0	0	0	1	0	1
	Potassium voltage-gated channel subfamily KQT member 2 OS=Mus musculus GN=Kcnq2 PE=1 SV=1	0	0	0	0	0	0	0	0	0	1	0	1
	Potassium voltage-gated channel subfamily KQT member 2 OS=Mus musculus GN=Kcnq2 PE=1 SV=1	0	0	0	0	0	0	0	0	0	1	0	1
	Potassium voltage-gated channel subfamily KQT member 2 OS=Mus musculus GN=Kcnq2 PE=1 SV=1	0	0	0	0	0	0	0	0	0	1	0	1
	Potassium voltage-gated channel subfamily KQT member 2 OS=Mus musculus GN=Kcnq2 PE=1 SV=1	0	0	0	0	0	0	0	0	0	1	0	1
	Potassium voltage-gated channel subfamily KQT member 2 OS=Mus musculus GN=Kcnq2 PE=1 SV=1	0	0	0	0	0	0	0	0	0	1	0	1
	Potassium voltage-gated channel subfamily KQT member 2 OS=Mus musculus GN=Kcnq2 PE=1 SV=2	0	0	0	0	0	0	0	0	0	1	0	1
	Ubiquitin-conjugating enzyme E2 variant 1 OS=Mus musculus GN=Ube2v1 PE=3 SV=1	9	10	9	8	10	15	15	8	12	8	5	10
	Signal transducer and activator of transcription OS=Mus musculus GN=Stat3 PE=1 SV=1	0	0	0	0	0	0	0	0	0	5	2	0
	Nuclear receptor coactivator 5 OS=Mus musculus GN=Ncoa5 PE=1 SV=1	0	0	0	0	0	0	0	2	0	0	0	4
	Nuclear receptor coactivator 5 OS=Mus musculus GN=Ncoa5 PE=1 SV=1	0	0	0	0	0	0	0	2	0	0	0	4
	Pigment epithelium-derived factor (Fragment) OS=Mus musculus GN=Serpinf1 PE=1 SV=1	0	0	0	0	0	0	0	0	0	1	0	1
	Glutaredoxin 2 (Thioltransferase), isoform CRA_a OS=Mus musculus GN=Glrx2 PE=1 SV=1	0	0	0	0	0	0	0	0	0	1	0	1
	Septin-8 OS=Mus musculus GN=Sept8 PE=1 SV=1	0	0	0	0	9	0	15	12	11	8	0	12
	Kazrin (Fragment) OS=Mus musculus GN=Kazn PE=1 SV=1	0	0	0	0	0	0	0	0	0	2	0	2
	26S protease regulatory subunit 6A OS=Mus musculus GN=Psmc3 PE=1 SV=1	4	5	2	2	5	10	9	6	6	18	0	5
	Nebulette OS=Mus musculus GN=Nebl PE=1 SV=1	0	0	0	0	0	0	0	0	0	2	2	1
	55 kDa erythrocyte membrane protein OS=Mus musculus GN=Mpp1 PE=1 SV=1	0	0	0	0	0	0	0	0	0	1	0	3
	55 kDa erythrocyte membrane protein (Fragment) OS=Mus musculus GN=Mpp1 PE=1 SV=1	0	0	0	0	0	0	0	0	0	1	0	0
	55 kDa erythrocyte membrane protein (Fragment) OS=Mus musculus GN=Mpp1 PE=1 SV=1	0	0	0	0	0	0	0	0	0	1	0	0
	55 kDa erythrocyte membrane protein (Fragment) OS=Mus musculus GN=Mpp1 PE=1 SV=8	0	0	0	0	0	0	0	0	0	1	0	0
	Copine-1 OS=Mus musculus GN=Cpne1 PE=1 SV=1	0	0	1	0	0	2	2	0	0	4	2	4
	Copine-1 (Fragment) OS=Mus musculus GN=Cpne1 PE=1 SV=2	0	0	1	0	0	2	2	0	0	0	0	0
	Copine-1 (Fragment) OS=Mus musculus GN=Cpne1 PE=1 SV=1	0	0	1	0	0	2	2	0	0	0	0	0
	Abl interactor 1 OS=Mus musculus GN=Abi1 PE=1 SV=1	1	2	1	2	1	1	2	0	0	0	0	0
	Abl interactor 1 OS=Mus musculus GN=Abi1 PE=1 SV=1	1	2	1	2	1	1	2	0	0	0	0	0
	Abl interactor 1 OS=Mus musculus GN=Abi1 PE=1 SV=1	1	2	1	2	1	1	2	0	0	0	0	0
	Abl interactor 1 OS=Mus musculus GN=Abi1 PE=1 SV=1	1	2	1	2	1	1	2	0	0	0	0	0
	Abl interactor 1 OS=Mus musculus GN=Abi1 PE=1 SV=1	1	2	1	2	1	1	2	0	0	0	0	0
	Disabled homolog 2-interacting protein OS=Mus musculus GN=Dab2ip PE=1 SV=1	0	0	0	0	0	0	0	0	0	3	2	3
	RNA-binding protein 39 (Fragment) OS=Mus musculus GN=Rbm39 PE=1 SV=1	0	0	0	0	0	1	0	0	0	0	0	0
	Dip2c protein OS=Mus musculus GN=Dip2c PE=1 SV=1	0	0	0	0	0	0	0	0	0	1	4	2
	Fibronectin OS=Mus musculus GN=Fn1 PE=1 SV=1	0	0	0	0	0	0	0	0	0	3	2	3
	Nap1l4 protein OS=Mus musculus GN=Nap1l4 PE=1 SV=1	1	0	0	0	0	5	1	0	0	11	6	8
	Tpm1 protein OS=Mus musculus GN=Tpm1 PE=1 SV=1	0	0	0	0	0	0	0	0	0	0	1	1
	alpha-1,2-Mannosidase OS=Mus musculus GN=Edem3 PE=1 SV=1	0	0	0	0	0	0	0	0	0	0	1	0
	Map4k4 protein OS=Mus musculus GN=Map4k4 PE=1 SV=1	0	0	0	0	0	0	0	0	0	3	1	2
	Disks large-associated protein 4 OS=Mus musculus GN=Dlgap4 PE=1 SV=1	0	0	0	0	0	1	0	0	0	1	1	2
	Erbb2ip protein OS=Mus musculus GN=Erbin PE=1 SV=1	0	0	0	0	0	1	0	0	0	2	3	4
	CCR4-NOT transcription complex subunit 1 OS=Mus musculus GN=Cnot1 PE=1 SV=1	0	0	0	0	0	0	0	0	0	1	0	0
	Sorbin and SH3 domain-containing protein 2 OS=Mus musculus GN=Sorbs2 PE=1 SV=1	1	0	0	0	0	0	0	0	0	3	3	5
	Major urinary protein 14 (Fragment) OS=Mus musculus GN=Mup14 PE=1 SV=1	0	0	0	0	0	0	0	0	0	0	2	2
	Peptidylprolyl isomerase (Fragment) OS=Mus musculus GN=Fkbp5 PE=1 SV=1	0	0	0	0	1	0	0	0	2	0	2	3
	Adhesion G protein-coupled receptor V1 OS=Mus musculus GN=Adgrv1 PE=4 SV=1	0	0	0	0	0	0	1	0	0	0	0	0
	Trk-fused gene (Fragment) OS=Mus musculus GN=Tfg PE=1 SV=1	0	0	0	0	0	0	1	0	0	8	6	0
	Vesicle transport protein SEC20 OS=Mus musculus GN=Bnip1 PE=1 SV=1	0	0	0	0	0	0	0	0	0	1	0	2
	Microtubule cross-linking factor 1 (Fragment) OS=Mus musculus GN=Mtcl1 PE=1 SV=1	0	0	0	0	0	0	0	0	0	1	0	0
	Complement factor B OS=Mus musculus GN=Cfb PE=3 SV=1	0	0	0	0	0	0	0	0	0	5	0	2
	Complement factor B OS=Mus musculus GN=Cfb PE=3 SV=1	0	0	0	0	0	0	0	0	0	5	0	2
	Uncharacterized protein OS=Mus musculus GN=Gm20547 PE=3 SV=1	0	0	0	0	0	0	0	0	0	5	0	2
	Heterogeneous nuclear ribonucleoprotein M OS=Mus musculus GN=Hnrnpm PE=1 SV=1	0	0	0	0	0	0	1	0	1	9	11	7
	Heterogeneous nuclear ribonucleoprotein M OS=Mus musculus GN=Hnrnpm PE=1 SV=1	0	0	0	0	0	0	1	0	1	9	11	7
	Adenylate cyclase type 3 OS=Mus musculus GN=Adcy3 PE=1 SV=1	0	0	0	0	0	0	0	0	0	2	2	0
	Angiomotin-like protein 2 (Fragment) OS=Mus musculus GN=Amotl2 PE=1 SV=2	0	0	0	0	0	0	0	1	0	0	0	0
	Angiomotin-like protein 2 OS=Mus musculus GN=Amotl2 PE=1 SV=1	0	0	0	0	0	0	0	1	0	0	0	0
	Liprin-alpha 2 OS=Mus musculus GN=Ppfia2 PE=1 SV=1	0	0	0	0	0	0	0	0	0	3	2	5
	Liprin-alpha 4 OS=Mus musculus GN=Ppfia4 PE=1 SV=1	0	0	0	0	0	0	0	0	0	0	2	0
	Tight junction protein ZO-1 OS=Mus musculus GN=Tjp1 PE=1 SV=1	0	0	0	1	0	0	0	0	0	4	1	6
	CAP-Gly domain-containing linker protein 3 OS=Mus musculus GN=Clip3 PE=1 SV=1	0	0	0	0	0	0	0	0	0	0	1	0
	Fibronectin OS=Mus musculus GN=Fn1 PE=1 SV=1	0	0	0	0	0	0	0	0	0	3	2	3
	Leucine-rich repeat-containing protein 7 OS=Mus musculus GN=Lrrc7 PE=1 SV=1	0	0	0	0	0	0	0	0	0	6	0	2
	Oxysterol-binding protein-related protein 8 OS=Mus musculus GN=Osbpl8 PE=1 SV=1	0	0	0	0	0	0	0	0	0	2	3	4
	Cortactin-binding protein 2 OS=Mus musculus GN=Cttnbp2 PE=1 SV=2	0	0	0	0	0	0	0	0	0	6	4	0
	Protein tyrosine phosphatase, receptor type, D OS=Mus musculus GN=Ptprd PE=1 SV=1	4	1	2	0	1	2	2	1	2	13	13	16
	Gene model 1141, (NCBI) OS=Mus musculus GN=Gm1141 PE=1 SV=1	0	0	0	0	0	0	0	0	0	0	1	0
	Mon2 protein OS=Mus musculus GN=Mon2 PE=1 SV=1	0	0	0	0	0	0	0	0	0	5	5	3
	TRAF2 and NCK interacting kinase OS=Mus musculus GN=Tnik PE=1 SV=1	1	2	1	0	1	3	2	0	0	5	3	3
	Sorbin and SH3 domain-containing protein 2 OS=Mus musculus GN=Sorbs2 PE=1 SV=1	1	0	0	0	0	0	0	0	0	3	3	5
	Receptor-type tyrosine-protein phosphatase zeta OS=Mus musculus GN=Ptprz1 PE=1 SV=1	6	8	6	6	4	0	0	7	6	7	3	8
	Calcium channel voltage-dependent beta 2 subunit OS=Mus musculus GN=Cacnb2 PE=1 SV=1	0	0	0	0	0	3	0	0	0	1	0	0
	G protein-coupled receptor family C group 5 member B variant 2 OS=Mus musculus GN=Gprc5b PE=1 SV=1	1	0	1	3	0	0	5	0	2	3	1	1
	Protein spire homolog 1 OS=Mus musculus GN=Spire1 PE=1 SV=1	0	0	0	0	0	0	0	0	0	2	3	7
	cAMP-dependent protein kinase type I-beta regulatory subunit (Fragment) OS=Mus musculus GN=Prkar1b PE=1 SV=8	0	0	0	0	2	0	0	0	0	0	0	0
	U6 snRNA-associated Sm-like protein LSm4 (Fragment) OS=Mus musculus GN=Lsm4 PE=1 SV=8	0	0	0	0	1	3	1	0	0	3	2	2
	Heterogeneous nuclear ribonucleoprotein D-like OS=Mus musculus GN=Hnrnpdl PE=1 SV=1	0	0	0	0	0	1	0	0	0	10	7	7
	Acyl-CoA dehydrogenase family member 11 OS=Mus musculus GN=Acad11 PE=1 SV=1	0	0	0	0	0	0	0	1	0	1	1	1
	Methyl-CpG-binding domain protein 3 OS=Mus musculus GN=Mbd3 PE=1 SV=1	0	0	0	0	0	0	0	0	0	5	2	4
	Methyl-CpG-binding domain protein 3 OS=Mus musculus GN=Mbd3 PE=1 SV=1	0	0	0	0	0	0	0	0	0	5	2	4
	RIKEN cDNA D630045J12 gene OS=Mus musculus GN=D630045J12Rik PE=1 SV=2	0	0	0	0	0	0	0	0	0	1	1	0
	Isobutyryl-CoA dehydrogenase, mitochondrial OS=Mus musculus GN=Acad8 PE=1 SV=1	0	0	0	0	0	0	0	0	0	1	1	1
	Vesicle-associated membrane protein 1 OS=Mus musculus GN=Vamp1 PE=1 SV=1	0	0	0	0	0	0	0	0	0	2	3	5
	Adhesion G protein-coupled receptor L3 OS=Mus musculus GN=Adgrl3 PE=1 SV=1	0	0	0	0	0	0	0	0	0	7	8	5
	Uncharacterized protein OS=Mus musculus GN=Gm6096 PE=1 SV=1	0	0	0	0	0	0	1	0	0	0	1	0
	Phospholipase ABHD3 OS=Mus musculus GN=Abhd3 PE=1 SV=1	0	0	0	0	0	2	2	0	2	0	0	0
	Guanine deaminase OS=Mus musculus GN=Gda PE=1 SV=1	0	0	0	0	0	3	1	0	1	4	5	0
	CUGBP Elav-like family member 6 OS=Mus musculus GN=Celf6 PE=1 SV=1	0	0	0	0	0	0	0	0	0	2	0	0
	NmrA-like family domain-containing protein 1 OS=Mus musculus GN=Nmral1 PE=1 SV=1	0	0	0	0	0	0	0	0	0	2	3	2
	Dimethylarginine dimethylaminohydrolase 1, isoform CRA_a OS=Mus musculus GN=Ddah1 PE=1 SV=1	17	6	11	14	12	27	14	8	3	4	6	1
	LIM and calponin homology domains-containing protein 1 OS=Mus musculus GN=Limch1 PE=1 SV=1	0	0	0	0	0	1	2	0	0	4	4	4
	Inner nuclear membrane protein Man1 OS=Mus musculus GN=Lemd3 PE=1 SV=1	0	0	0	0	0	0	0	0	0	1	0	0
	LIM and calponin homology domains-containing protein 1 (Fragment) OS=Mus musculus GN=Limch1 PE=1 SV=2	0	0	0	0	0	1	2	0	0	4	4	4
	Translationally-controlled tumor protein OS=Mus musculus GN=Tpt1 PE=1 SV=1	0	0	0	0	2	4	3	0	5	3	1	1
	Cold-inducible RNA-binding protein (Fragment) OS=Mus musculus GN=Cirbp PE=1 SV=1	0	0	0	0	0	3	0	0	0	2	1	2
	Citron Rho-interacting kinase OS=Mus musculus GN=Cit PE=1 SV=1	0	0	0	0	0	0	0	0	0	5	3	3
	Polyadenylate-binding protein 2 (Fragment) OS=Mus musculus GN=Pabpn1 PE=4 SV=2	0	0	0	0	0	1	0	0	0	1	2	1
	Type I inositol 3,4-bisphosphate 4-phosphatase OS=Mus musculus GN=Inpp4a PE=1 SV=2	0	0	1	0	0	6	1	0	0	6	6	5
	Pre-B-cell leukemia transcription factor-interacting protein 1 (Fragment) OS=Mus musculus GN=Pbxip1 PE=1 SV=1	0	0	0	0	2	2	3	0	0	1	2	2
	Phosphoglycerate mutase (Fragment) OS=Mus musculus GN=Bpgm PE=1 SV=1	0	0	0	0	0	0	0	0	0	1	1	1
	40S ribosomal protein S19 (Fragment) OS=Mus musculus GN=Rps19 PE=1 SV=8	2	2	2	2	0	2	1	2	1	0	0	0
	E3 ubiquitin-protein ligase RNF181 OS=Mus musculus GN=Rnf181 PE=1 SV=1	0	0	0	0	0	0	1	0	0	0	0	0
	NADH dehydrogenase [ubiquinone] 1 beta subcomplex subunit 10 (Fragment) OS=Mus musculus GN=Ndufb10 PE=1 SV=1	0	1	1	1	2	3	2	0	2	1	1	1
	Type I inositol 3,4-bisphosphate 4-phosphatase OS=Mus musculus GN=Inpp4a PE=1 SV=1	0	0	1	0	0	0	1	0	0	0	0	5
	NADH dehydrogenase [ubiquinone] flavoprotein 1, mitochondrial OS=Mus musculus GN=Ndufv1 PE=1 SV=1	0	0	0	0	0	0	1	0	1	5	2	3
	Semaphorin-4A (Fragment) OS=Mus musculus GN=Sema4a PE=1 SV=1	0	0	0	0	0	0	0	0	0	0	1	0
	G-rich sequence factor 1 (Fragment) OS=Mus musculus GN=Grsf1 PE=1 SV=1	0	0	0	0	0	0	0	0	0	2	3	4
	Voltage-dependent anion-selective channel protein 2 (Fragment) OS=Mus musculus GN=Vdac2 PE=1 SV=1	0	0	0	0	0	2	0	0	0	0	0	0
	Histone-arginine methyltransferase CARM1 OS=Mus musculus GN=Carm1 PE=1 SV=1	0	0	0	0	0	0	0	0	0	3	3	0
	Disintegrin and metalloproteinase domain-containing protein 22 OS=Mus musculus GN=Adam22 PE=1 SV=1	0	0	0	0	0	0	0	0	0	0	1	0
	Disintegrin and metalloproteinase domain-containing protein 22 OS=Mus musculus GN=Adam22 PE=1 SV=1	0	0	0	0	0	0	0	0	0	0	1	0
	Elongation factor 1-delta (Fragment) OS=Mus musculus GN=Eef1d PE=1 SV=8	3	6	0	7	4	4	3	3	2	4	2	1
	RAS protein activator-like 2 OS=Mus musculus GN=Rasal2 PE=1 SV=1	0	0	0	0	0	0	0	0	0	5	0	5
	40S ribosomal protein S19 (Fragment) OS=Mus musculus GN=Rps19 PE=1 SV=2	2	2	2	2	0	2	1	2	1	0	0	0
	Small G protein-signaling modulator 1 (Fragment) OS=Mus musculus GN=Sgsm1 PE=1 SV=1	0	0	0	0	0	0	0	0	0	1	0	0
	Uncharacterized protein (Fragment) OS=Mus musculus GN=A830010M20Rik PE=1 SV=1	0	0	0	0	0	1	0	0	0	0	0	0
	Multiple PDZ domain protein OS=Mus musculus GN=Mpdz PE=1 SV=1	0	0	0	0	0	0	0	0	0	2	3	2
	Phosphatidylinositol 4-phosphate 5-kinase type-1 alpha OS=Mus musculus GN=Pip5k1a PE=1 SV=1	0	0	0	0	0	0	0	0	0	1	1	3
	Disks large homolog 2 OS=Mus musculus GN=Dlg2 PE=1 SV=1	0	0	0	0	0	0	2	1	0	1	2	1
	G-rich sequence factor 1 (Fragment) OS=Mus musculus GN=Grsf1 PE=1 SV=1	0	0	0	0	0	0	0	0	0	2	3	4
	LIM and calponin homology domains-containing protein 1 (Fragment) OS=Mus musculus GN=Limch1 PE=1 SV=1	0	0	0	0	0	1	2	0	0	0	0	0
	Transmembrane protein 165 (Fragment) OS=Mus musculus GN=Tmem165 PE=1 SV=1	0	0	0	0	0	0	0	0	0	2	3	1
	Ras-related protein Rab-6A OS=Mus musculus GN=Rab6a PE=1 SV=1	0	0	0	0	6	17	7	4	2	2	7	4
	Endothelial cell-selective adhesion molecule (Fragment) OS=Mus musculus GN=Esam PE=1 SV=1	0	0	0	0	0	0	0	0	0	3	1	2
	Mevalonate kinase (Fragment) OS=Mus musculus GN=Mvk PE=1 SV=8	0	0	0	0	0	0	0	0	0	1	0	0
	Unconventional myosin-Ib (Fragment) OS=Mus musculus GN=Myo1b PE=1 SV=1	0	0	0	0	0	0	0	0	0	3	3	3
	Neurocalcin-delta (Fragment) OS=Mus musculus GN=Ncald PE=1 SV=1	0	0	0	0	13	29	0	21	19	33	22	20
	40S ribosomal protein S15a (Fragment) OS=Mus musculus GN=Rps15a PE=1 SV=1	0	0	0	0	2	4	4	3	3	0	0	0
	Pleckstrin homology-like domain family B member 1 (Fragment) OS=Mus musculus GN=Phldb1 PE=1 SV=1	0	0	0	0	0	0	0	0	0	1	1	3
	40S ribosomal protein S2 (Fragment) OS=Mus musculus GN=Rps2 PE=1 SV=1	0	0	0	0	0	0	0	0	0	1	1	0
	Solute carrier family 35 member G2 OS=Mus musculus GN=Slc35g2 PE=1 SV=1	0	0	0	0	0	0	0	0	0	0	1	0
	A-kinase anchor protein 5 OS=Mus musculus GN=Akap5 PE=1 SV=2	0	0	0	0	0	1	0	0	0	2	3	5
	40S ribosomal protein S14 (Fragment) OS=Mus musculus GN=Rps14 PE=1 SV=1	2	1	2	3	1	0	3	1	0	2	2	0
	Splicing factor 1 (Fragment) OS=Mus musculus GN=Sf1 PE=1 SV=1	0	0	0	0	2	1	0	0	2	0	0	1
	Protein DEK (Fragment) OS=Mus musculus GN=Dek PE=1 SV=1	0	0	0	0	1	1	1	1	0	0	0	0
	60S acidic ribosomal protein P0 (Fragment) OS=Mus musculus GN=Rplp0 PE=1 SV=1	0	0	0	0	0	0	2	2	0	0	1	1
	Glutathione S-transferase Mu 7 OS=Mus musculus GN=Gstm7 PE=1 SV=1	0	0	0	0	0	0	0	0	0	2	3	3
	Glutathione S-transferase Mu 7 OS=Mus musculus GN=Gstm7 PE=1 SV=2	0	0	0	0	0	0	0	0	0	2	3	3
	Pleckstrin homology-like domain family B member 1 (Fragment) OS=Mus musculus GN=Phldb1 PE=1 SV=1	0	0	0	0	0	0	0	0	0	1	1	3
	LDLR chaperone MESD (Fragment) OS=Mus musculus GN=Mesdc2 PE=1 SV=1	2	1	2	0	1	2	0	1	0	1	1	0
	MCG7316, isoform CRA_b OS=Mus musculus GN=1110004F10Rik PE=1 SV=1	0	0	0	0	0	0	0	0	0	3	1	1
	Adhesion G protein-coupled receptor L3 OS=Mus musculus GN=Adgrl3 PE=1 SV=1	0	0	0	0	0	0	0	0	0	7	8	5
	Cell cycle control protein 50A OS=Mus musculus GN=Tmem30a PE=1 SV=1	0	0	0	0	0	0	0	0	0	2	0	9
	Synaptopodin-2 OS=Mus musculus GN=Synpo2 PE=1 SV=1	0	0	0	0	0	0	0	0	0	0	1	0
	Splicing factor 3A subunit 2 OS=Mus musculus GN=Sf3a2 PE=1 SV=1	0	0	0	0	0	2	0	0	0	8	13	17
	TSC22 domain family protein 1 OS=Mus musculus GN=Tsc22d1 PE=1 SV=1	0	0	0	0	1	2	5	3	5	0	0	0
	KxDL motif-containing protein 1 OS=Mus musculus GN=Kxd1 PE=1 SV=1	0	0	0	0	0	0	0	0	0	2	0	0
	MTSS1-like protein OS=Mus musculus GN=Mtss1l PE=1 SV=1	0	0	0	0	0	0	2	0	0	0	0	0
	Ubiquitin thioesterase OTUB1 OS=Mus musculus GN=Otub1 PE=1 SV=1	0	0	0	0	0	0	0	0	0	0	1	1
	C-Jun-amino-terminal kinase-interacting protein 3 (Fragment) OS=Mus musculus GN=Mapk8ip3 PE=1 SV=1	0	0	0	0	0	0	0	0	0	7	0	0
	Hydroxyacylglutathione hydrolase, mitochondrial (Fragment) OS=Mus musculus GN=Hagh PE=1 SV=1	0	0	0	0	1	0	1	1	0	0	0	0
	40S ribosomal protein S2 OS=Mus musculus GN=Rps2 PE=1 SV=1	0	0	0	0	0	0	0	0	0	1	1	0
	Tumor necrosis factor alpha-induced protein 8 OS=Mus musculus GN=Tnfaip8 PE=1 SV=1	0	0	0	0	0	0	0	0	0	2	0	1
	WD repeat domain phosphoinositide-interacting protein 2 OS=Mus musculus GN=Wipi2 PE=1 SV=1	0	0	0	0	0	0	0	0	0	3	3	1
	Redox-regulatory protein FAM213A (Fragment) OS=Mus musculus GN=Fam213a PE=1 SV=1	0	0	1	0	0	0	0	0	2	0	1	0
	Synaptojanin-2 (Fragment) OS=Mus musculus GN=Synj2 PE=1 SV=8	0	0	0	0	0	0	0	0	0	0	1	0
	Diacylglycerol kinase OS=Mus musculus GN=Dgki PE=1 SV=1	0	0	0	0	0	0	0	0	0	2	0	1
	Protein kinase C eta type OS=Mus musculus GN=Prkch PE=1 SV=1	0	0	0	0	0	0	0	1	0	0	0	0
	Dihydropteridine reductase OS=Mus musculus GN=Qdpr PE=1 SV=1	0	0	0	0	5	0	0	9	0	0	0	0
	RIKEN cDNA 2900011O08 gene OS=Mus musculus GN=2900011O08Rik PE=1 SV=1	0	0	0	0	0	0	0	0	0	1	3	2
	Heterogeneous nuclear ribonucleoprotein H3 OS=Mus musculus GN=Hnrnph3 PE=1 SV=1	0	0	0	0	0	1	0	0	0	10	5	5
	Disks large homolog 2 OS=Mus musculus GN=Dlg2 PE=1 SV=1	0	0	0	0	0	0	2	1	0	1	2	1
	YLP motif-containing protein 1 OS=Mus musculus GN=Ylpm1 PE=1 SV=2	0	0	0	0	0	0	0	0	0	1	0	1
	Glutamate receptor-interacting protein 1 OS=Mus musculus GN=Grip1 PE=1 SV=1	0	0	0	0	0	0	0	0	0	3	1	1
	Mitochondrial pyruvate carrier OS=Mus musculus GN=Mpc1 PE=1 SV=1	2	3	2	1	2	2	4	4	3	0	1	1
	Dynactin subunit 1 OS=Mus musculus GN=Dctn1 PE=1 SV=1	7	5	9	6	4	16	5	5	5	37	40	46
	CUGBP Elav-like family member 6 OS=Mus musculus GN=Celf6 PE=1 SV=1	0	0	0	0	0	0	0	0	0	2	0	0
	Heme oxygenase 2 (Fragment) OS=Mus musculus GN=Hmox2 PE=1 SV=1	0	1	0	0	1	5	4	3	4	0	0	0
	Uncharacterized protein OS=Mus musculus GN=Gm8973 PE=4 SV=1	0	0	0	0	1	2	0	0	0	0	0	0
	Protein misato homolog 1 OS=Mus musculus GN=Msto1 PE=1 SV=1	0	0	0	0	0	1	0	0	0	0	0	0
	Mitochondrial carrier homolog 1 (Fragment) OS=Mus musculus GN=Mtch1 PE=1 SV=1	2	5	3	2	2	2	5	3	4	1	1	1
	Torsin-1A-interacting protein 1 (Fragment) OS=Mus musculus GN=Tor1aip1 PE=1 SV=2	0	0	0	0	0	0	1	0	0	0	0	0
	N-acetyl-D-glucosamine kinase OS=Mus musculus GN=Nagk PE=1 SV=1	0	0	0	0	0	0	0	0	0	1	3	1
	Arp2/3 complex 34 kDa subunit OS=Mus musculus GN=Arpc2 PE=1 SV=1	3	5	6	4	3	0	7	0	9	1	0	0
	Immunoglobulin superfamily member 5 OS=Mus musculus GN=Igsf5 PE=4 SV=1	4	0	3	2	0	2	0	0	0	4	2	3
	Diacylglycerol kinase OS=Mus musculus GN=Dgkh PE=1 SV=1	0	0	0	0	0	0	0	0	0	1	2	1
	Scaffold attachment factor B1 OS=Mus musculus GN=Safb PE=1 SV=2	0	0	1	0	0	2	1	0	0	5	10	6
	RAC-beta serine/threonine-protein kinase (Fragment) OS=Mus musculus GN=Akt2 PE=1 SV=1	2	0	0	0	0	0	0	0	1	0	0	0
	AP-1 complex subunit sigma-1A (Fragment) OS=Mus musculus GN=Ap1s1 PE=1 SV=1	0	0	0	0	0	0	0	0	0	1	4	0
	Zinc finger protein 326 (Fragment) OS=Mus musculus GN=Zfp326 PE=1 SV=1	0	0	0	0	0	0	0	0	0	1	4	1
	RIMS-binding protein 2 OS=Mus musculus GN=Rimbp2 PE=1 SV=1	0	0	0	0	0	0	0	0	0	3	1	0
	NADH dehydrogenase [ubiquinone] iron-sulfur protein 2, mitochondrial OS=Mus musculus GN=Ndufs2 PE=1 SV=1	0	0	2	0	0	0	1	0	2	8	14	8
	KxDL motif-containing protein 1 (Fragment) OS=Mus musculus GN=Kxd1 PE=1 SV=1	0	0	0	0	0	0	0	0	0	2	0	0
	Kinesin light chain 2 OS=Mus musculus GN=Klc2 PE=1 SV=1	0	0	0	0	0	2	0	0	2	3	0	2
	Nucleolysin TIA-1 OS=Mus musculus GN=Tia1 PE=1 SV=1	0	0	0	0	0	0	0	0	0	0	1	0
	Pre-B-cell leukemia transcription factor-interacting protein 1 (Fragment) OS=Mus musculus GN=Pbxip1 PE=1 SV=1	0	0	0	0	2	2	3	0	0	1	2	2
	Probable cationic amino acid transporter OS=Mus musculus GN=Slc7a14 PE=1 SV=1	0	0	0	0	0	0	0	0	0	3	0	3
	Elongation factor 1-delta OS=Mus musculus GN=Eef1d PE=1 SV=1	3	6	0	7	4	4	3	3	2	4	2	1
	Histone deacetylase complex subunit SAP18 OS=Mus musculus GN=Sap18 PE=1 SV=1	0	0	0	0	0	0	0	0	0	1	0	0
	Methyl-CpG-binding protein 2 OS=Mus musculus GN=Mecp2 PE=1 SV=1	0	0	0	0	0	2	0	0	0	0	0	4
	Syntaxin-18 (Fragment) OS=Mus musculus GN=Stx18 PE=1 SV=1	0	0	0	0	0	0	0	0	0	0	1	0
	40S ribosomal protein S27 OS=Mus musculus GN=Rps27l PE=1 SV=1	0	0	0	0	0	0	0	0	0	4	2	2
	Acidic leucine-rich nuclear phosphoprotein 32 family member A (Fragment) OS=Mus musculus GN=Anp32a PE=1 SV=1	3	1	0	1	3	5	3	2	2	5	2	2
	Aldehyde dehydrogenase, mitochondrial (Fragment) OS=Mus musculus GN=Aldh2 PE=1 SV=1	0	0	0	0	0	0	4	0	0	0	0	2
	Redox-regulatory protein FAM213A (Fragment) OS=Mus musculus GN=Fam213a PE=1 SV=8	2	2	1	1	2	11	11	5	2	3	1	3
	Brefeldin A-inhibited guanine nucleotide-exchange protein 1 OS=Mus musculus GN=Arfgef1 PE=1 SV=1	0	0	0	0	0	0	0	0	0	0	2	1
	Sodium/potassium-transporting ATPase subunit alpha OS=Mus musculus GN=Atp1a2 PE=1 SV=1	153	137	130	132	93	142	121	94	97	111	84	85
	Serine/threonine-protein kinase MRCK alpha OS=Mus musculus GN=Cdc42bpa PE=1 SV=1	0	0	0	0	0	0	0	0	1	2	2	0
	Non-syndromic hearing impairment protein 5 homolog OS=Mus musculus GN=Dfna5 PE=1 SV=2	0	0	0	0	0	0	0	0	0	0	1	2
	Monoglyceride lipase OS=Mus musculus GN=Mgll PE=1 SV=1	11	9	6	7	10	24	23	16	10	4	5	2
	Cadherin-2 OS=Mus musculus GN=Cdh2 PE=1 SV=1	0	1	0	1	0	3	0	1	0	3	1	2
	Putative oxidoreductase GLYR1 OS=Mus musculus GN=Glyr1 PE=1 SV=1	0	0	0	0	1	1	0	0	0	1	0	1
	Nuclear factor 1 (Fragment) OS=Mus musculus GN=Nfix PE=1 SV=1	0	0	0	0	0	3	0	0	0	1	2	1
	RIKEN cDNA D430041D05 gene OS=Mus musculus GN=D430041D05Rik PE=1 SV=1	0	0	0	0	0	0	0	0	0	2	4	2
	Glutathione S-transferase Mu 7 (Fragment) OS=Mus musculus GN=Gstm7 PE=1 SV=1	0	0	0	0	0	0	0	0	0	2	3	3
	Semaphorin-4A (Fragment) OS=Mus musculus GN=Sema4a PE=1 SV=8	0	0	0	0	0	0	0	0	0	0	1	0
	Neurofilament medium polypeptide OS=Mus musculus GN=Nefm PE=1 SV=1	6	4	4	3	4	0	4	4	5	0	0	0
	Tyrosine-protein kinase OS=Mus musculus GN=Fyn PE=1 SV=1	0	0	0	0	0	0	0	0	0	2	0	0
	Unconventional myosin-Va OS=Mus musculus GN=Myo5a PE=1 SV=1	10	4	3	3	7	17	8	4	6	20	23	14
	Oxysterol-binding protein-related protein 1 (Fragment) OS=Mus musculus GN=Osbpl1a PE=1 SV=1	0	0	0	0	1	0	3	0	1	0	0	0
	UDP-glucuronosyltransferase (Fragment) OS=Mus musculus GN=Ugt1a7c PE=3 SV=1	0	0	0	0	0	0	0	0	0	2	0	0
	Phosphatidylinositol 3-kinase OS=Mus musculus GN=Pik3c3 PE=1 SV=1	0	0	0	0	0	0	0	0	0	5	1	1
	Chromatin target of PRMT1 protein (Fragment) OS=Mus musculus GN=Chtop PE=1 SV=8	2	0	0	0	3	7	3	1	1	0	0	0
	Pyridoxal-dependent decarboxylase domain-containing protein 1 OS=Mus musculus GN=Pdxdc1 PE=1 SV=1	0	0	0	0	1	0	2	1	0	0	0	0
	Synaptojanin-2 OS=Mus musculus GN=Synj2 PE=1 SV=1	0	0	0	0	0	0	0	0	0	0	1	0
	Synaptojanin-2 OS=Mus musculus GN=Synj2 PE=1 SV=1	0	0	0	0	0	0	0	0	0	0	1	0
	Synaptojanin-2 OS=Mus musculus GN=Synj2 PE=1 SV=1	0	0	0	0	0	0	0	0	0	0	1	0
	Synaptojanin-2 OS=Mus musculus GN=Synj2 PE=1 SV=1	0	0	0	0	0	0	0	0	0	0	1	0
	Splicing factor 1 OS=Mus musculus GN=Sf1 PE=1 SV=1	0	0	0	0	2	1	0	0	2	3	0	1
	Splicing factor 1 OS=Mus musculus GN=Sf1 PE=1 SV=1	0	0	0	0	2	1	0	0	2	3	0	1
	UDP-glucuronosyltransferase (Fragment) OS=Mus musculus GN=Ugt1a6a PE=3 SV=1	0	0	0	0	0	0	0	0	0	2	0	0
	Haloacid dehalogenase-like hydrolase domain-containing protein 2 (Fragment) OS=Mus musculus GN=Hdhd2 PE=1 SV=1	1	1	0	0	1	0	0	5	0	0	0	0
	PiggyBac transposable element-derived 5 OS=Mus musculus GN=Pgbd5 PE=1 SV=1	0	0	0	0	0	0	0	0	0	2	1	0
	Sequestosome-1 OS=Mus musculus GN=Sqstm1 PE=1 SV=1	0	0	0	0	0	2	0	0	0	0	0	4
	Glutamate receptor-interacting protein 1 OS=Mus musculus GN=Grip1 PE=1 SV=1	0	0	0	0	0	0	0	0	0	3	1	1
	Coiled-coil domain-containing protein 6 OS=Mus musculus GN=Ccdc6 PE=1 SV=1	0	0	0	0	0	1	0	1	0	3	2	3
	L-lactate dehydrogenase (Fragment) OS=Mus musculus GN=Ldha PE=1 SV=2	0	0	3	5	4	0	0	0	0	0	0	8
	Voltage-dependent anion-selective channel protein 2 (Fragment) OS=Mus musculus GN=Vdac2 PE=1 SV=1	0	0	0	0	0	2	0	0	0	0	0	0
	Elongation factor 1-delta (Fragment) OS=Mus musculus GN=Eef1d PE=1 SV=1	3	6	0	7	4	4	3	3	2	4	2	1
	Hydroxyacylglutathione hydrolase-like protein OS=Mus musculus GN=Haghl PE=1 SV=1	0	0	0	0	0	0	0	0	0	1	0	1
	Guanine nucleotide-binding protein G(I)/G(S)/G(T) subunit beta-2 OS=Mus musculus GN=Gnb2 PE=1 SV=1	0	0	0	7	0	0	0	0	0	0	11	1
	Signal recognition particle 9 kDa protein OS=Mus musculus GN=Srp9 PE=1 SV=1	0	0	0	0	0	0	0	0	0	1	0	0
	TSC22 domain family protein 4 OS=Mus musculus GN=Tsc22d4 PE=1 SV=1	0	0	1	1	0	2	4	3	0	0	0	0
	Long-chain-fatty-acid--CoA ligase 1 OS=Mus musculus GN=Acsl1 PE=1 SV=1	0	0	0	0	0	0	0	0	0	1	1	0
	Polyadenylate-binding protein 2 OS=Mus musculus GN=Pabpn1 PE=4 SV=1	0	0	0	0	0	1	0	0	0	0	0	0
	Ubiquitin-like modifier-activating enzyme 6 OS=Mus musculus GN=Uba6 PE=1 SV=1	0	0	0	0	0	0	0	0	0	3	0	2
	Glutamate receptor-interacting protein 1 OS=Mus musculus GN=Grip1 PE=1 SV=1	0	0	0	0	0	0	0	0	0	3	1	1
	cAMP-dependent protein kinase type I-beta regulatory subunit (Fragment) OS=Mus musculus GN=Prkar1b PE=1 SV=1	2	3	0	0	2	0	0	0	1	0	0	0
	Protein diaphanous homolog 1 OS=Mus musculus GN=Diaph1 PE=1 SV=2	0	0	0	0	0	0	0	0	0	9	4	9
	PiggyBac transposable element-derived 5 OS=Mus musculus GN=Pgbd5 PE=1 SV=2	0	0	0	0	0	0	0	0	0	2	1	0
	Syntaxin-binding protein 5 OS=Mus musculus GN=Stxbp5 PE=1 SV=1	0	0	0	0	0	0	0	0	0	1	0	0
	Sorbin and SH3 domain-containing protein 2 OS=Mus musculus GN=Sorbs2 PE=1 SV=1	1	0	0	0	0	0	0	0	0	3	3	5
	Redox-regulatory protein FAM213A (Fragment) OS=Mus musculus GN=Fam213a PE=1 SV=1	0	0	1	0	0	0	0	0	2	0	1	0
	Asparagine synthetase [glutamine-hydrolyzing] (Fragment) OS=Mus musculus GN=Asns PE=1 SV=8	0	0	0	0	0	0	1	0	1	0	0	0
	AP-1 complex subunit sigma-1A (Fragment) OS=Mus musculus GN=Ap1s1 PE=1 SV=1	0	0	0	0	0	0	0	0	0	1	4	0
	3&#039;(2&#039;),5&#039;-bisphosphate nucleotidase 1 OS=Mus musculus GN=Bpnt1 PE=1 SV=1	0	0	0	0	1	2	3	1	1	0	1	0
	COP9 signalosome complex subunit 6 OS=Mus musculus GN=Cops6 PE=1 SV=1	0	0	0	0	1	2	1	0	0	1	0	2
	Cytoplasmic dynein 1 intermediate chain 1 OS=Mus musculus GN=Dync1i1 PE=1 SV=1	0	0	0	0	0	0	0	0	0	0	3	1
	DEAD (Asp-Glu-Ala-Asp) box polypeptide 23 OS=Mus musculus GN=Ddx23 PE=1 SV=1	0	0	0	0	0	1	0	0	0	0	0	1
	Solute carrier family 9 (sodium/hydrogen exchanger), member 6 (Fragment) OS=Mus musculus GN=Slc9a6 PE=1 SV=2	0	0	1	1	0	0	0	0	1	0	0	0
	AMSH-like protease (Fragment) OS=Mus musculus GN=Stambpl1 PE=1 SV=1	0	0	0	0	0	0	0	0	0	0	1	0
	Protein canopy homolog 4 (Fragment) OS=Mus musculus GN=Cnpy4 PE=1 SV=1	0	0	0	0	0	0	0	0	0	1	0	0
	Rho guanine nucleotide exchange factor 7 (Fragment) OS=Mus musculus GN=Arhgef7 PE=1 SV=2	0	0	0	0	0	0	0	0	0	3	3	2
	cAMP-dependent protein kinase type I-beta regulatory subunit OS=Mus musculus GN=Prkar1b PE=1 SV=1	2	3	0	0	0	0	0	0	1	1	1	1
	TSC22 domain family protein 1 OS=Mus musculus GN=Tsc22d1 PE=1 SV=1	0	0	0	0	1	2	5	3	5	0	0	0
	MCG126741 OS=Mus musculus GN=Gm4871 PE=4 SV=1	0	0	0	0	0	0	0	0	0	0	1	0
	Pleckstrin homology-like domain family B member 1 OS=Mus musculus GN=Phldb1 PE=1 SV=1	0	0	0	0	0	0	0	0	0	1	1	3
	Heat shock 70 kDa protein 13 OS=Mus musculus GN=Hspa13 PE=1 SV=1	0	0	0	0	0	0	0	0	0	1	0	0
	Islet cell autoantigen 1 OS=Mus musculus GN=Ica1 PE=1 SV=1	0	0	0	0	0	0	0	0	0	0	1	0
	Islet cell autoantigen 1 OS=Mus musculus GN=Ica1 PE=1 SV=1	0	0	0	0	0	0	0	0	0	0	1	0
	Tumor protein D52 (Fragment) OS=Mus musculus GN=Tpd52 PE=1 SV=1	0	0	0	0	0	0	0	0	0	1	0	0
	Elongation of very long chain fatty acids protein (Fragment) OS=Mus musculus GN=Elovl5 PE=1 SV=1	0	0	0	0	0	1	0	0	0	0	0	0
	Caveolin (Fragment) OS=Mus musculus GN=Cav1 PE=1 SV=2	0	0	0	0	0	0	0	0	0	0	2	0
	Coiled-coil domain-containing protein 136 OS=Mus musculus GN=Ccdc136 PE=1 SV=1	0	0	0	0	0	0	0	0	0	2	4	5
	Dihydropteridine reductase (Fragment) OS=Mus musculus GN=Qdpr PE=1 SV=1	0	0	0	0	5	0	0	9	0	0	0	0
	Pleckstrin homology domain-containing family B member 1 (Fragment) OS=Mus musculus GN=Plekhb1 PE=1 SV=1	0	0	0	0	1	2	1	1	0	2	2	3
	Cortactin-binding protein 2 (Fragment) OS=Mus musculus GN=Cttnbp2 PE=1 SV=1	0	0	0	0	0	0	0	0	0	6	4	3
	Clusterin-associated protein 1 (Fragment) OS=Mus musculus GN=Cluap1 PE=4 SV=9	0	0	0	0	0	0	0	0	0	1	0	0
	RIKEN cDNA 4833439L19 gene OS=Mus musculus GN=4833439L19Rik PE=1 SV=1	0	0	0	0	0	2	0	0	0	0	0	0
	Multiple coagulation factor deficiency protein 2 homolog (Fragment) OS=Mus musculus GN=Mcfd2 PE=1 SV=1	0	0	0	0	0	0	0	0	0	1	2	2
	ARF GTPase-activating protein GIT2 OS=Mus musculus GN=Git2 PE=1 SV=1	0	0	0	0	0	1	0	0	0	0	0	0
	Guanine nucleotide-binding protein G(I)/G(S)/G(T) subunit beta-2 (Fragment) OS=Mus musculus GN=Gnb2 PE=1 SV=1	9	0	8	7	6	12	7	12	10	0	0	0
	Synaptojanin-1 (Fragment) OS=Mus musculus GN=Synj1 PE=1 SV=1	0	0	0	0	0	0	3	2	0	10	5	5
	Myelin transcription factor 1-like protein OS=Mus musculus GN=Myt1l PE=1 SV=2	0	0	0	0	0	0	0	0	0	0	1	0
	Cytoplasmic polyadenylation element-binding protein 3 OS=Mus musculus GN=Cpeb3 PE=1 SV=1	0	0	0	0	1	2	1	1	0	2	3	0
	Guanine nucleotide-binding protein G(I)/G(S)/G(T) subunit beta-2 (Fragment) OS=Mus musculus GN=Gnb2 PE=1 SV=1	9	0	8	7	6	12	7	12	10	0	0	0
	Citron Rho-interacting kinase OS=Mus musculus GN=Cit PE=1 SV=1	0	0	0	0	0	0	0	0	0	5	3	3
	DnaJ homolog subfamily A member 4 (Fragment) OS=Mus musculus GN=Dnaja4 PE=1 SV=1	0	0	0	0	0	0	0	0	0	1	1	2
	Phosphatidylethanolamine-binding protein 1 OS=Mus musculus GN=Pebp1 PE=1 SV=1	10	10	11	7	10	14	13	13	13	0	0	0
	E3 ubiquitin-protein ligase synoviolin OS=Mus musculus GN=Syvn1 PE=1 SV=1	0	0	0	0	0	0	0	1	0	0	1	0
	Mitogen-activated protein kinase OS=Mus musculus GN=Mapk8 PE=1 SV=1	1	2	0	0	4	0	2	4	4	6	7	3
	OTU domain-containing protein 7B (Fragment) OS=Mus musculus GN=Otud7b PE=1 SV=8	0	0	0	0	0	0	0	0	0	1	0	0
	Phosphoglycerate mutase (Fragment) OS=Mus musculus GN=Bpgm PE=1 SV=1	0	0	0	0	0	0	0	0	0	1	1	1
	Catechol O-methyltransferase (Fragment) OS=Mus musculus GN=Comt PE=1 SV=1	0	0	0	0	2	2	2	1	4	8	0	7
	Type I inositol 3,4-bisphosphate 4-phosphatase OS=Mus musculus GN=Inpp4a PE=1 SV=1	0	0	1	0	0	0	1	0	0	0	0	5
	Redox-regulatory protein FAM213A (Fragment) OS=Mus musculus GN=Fam213a PE=1 SV=1	0	0	1	0	0	0	0	0	2	0	1	0
	Prenylcysteine oxidase (Fragment) OS=Mus musculus GN=Pcyox1 PE=1 SV=7	1	0	0	0	1	0	0	0	1	7	0	0
	NFU1 iron-sulfur cluster scaffold homolog, mitochondrial (Fragment) OS=Mus musculus GN=Nfu1 PE=1 SV=2	0	0	0	0	0	0	0	0	0	2	0	0
	Regulator of G-protein-signaling 8 OS=Mus musculus GN=Rgs8 PE=1 SV=1	0	0	0	0	0	0	0	0	0	1	0	0
	Ribonucleoside-diphosphate reductase subunit M2 B OS=Mus musculus GN=Rrm2b PE=1 SV=1	0	0	0	0	0	0	0	0	0	2	1	0
	Xenotropic and polytropic retrovirus receptor 1 OS=Mus musculus GN=Xpr1 PE=1 SV=1	0	0	0	0	0	0	0	0	0	2	1	3
	Pre-B-cell leukemia transcription factor-interacting protein 1 (Fragment) OS=Mus musculus GN=Pbxip1 PE=1 SV=1	0	0	0	0	2	2	3	0	0	1	2	2
	Actin-related protein 2/3 complex subunit 3 OS=Mus musculus GN=Arpc3 PE=1 SV=1	0	0	0	0	0	0	0	0	0	1	0	0
	Actin-related protein 2/3 complex subunit 3 OS=Mus musculus GN=Arpc3 PE=1 SV=1	0	0	0	0	0	0	0	0	0	1	0	0
	Histone deacetylase 11 (Fragment) OS=Mus musculus GN=Hdac11 PE=1 SV=1	0	0	0	0	0	1	0	0	0	1	1	0
	Twinfilin-1 (Fragment) OS=Mus musculus GN=Twf1 PE=1 SV=1	0	0	0	0	0	0	2	2	0	0	0	0
	Catenin delta-1 OS=Mus musculus GN=Ctnnd1 PE=1 SV=1	0	0	0	0	0	0	0	0	0	4	4	6
	FAS-associated factor 2 (Fragment) OS=Mus musculus GN=Faf2 PE=1 SV=1	0	0	0	0	0	0	0	0	0	2	4	1
	Uncharacterized protein OS=Mus musculus GN=Tpm3-rs7 PE=3 SV=1	0	0	0	0	0	2	0	0	0	0	0	0
	Thioredoxin-related transmembrane protein 2 OS=Mus musculus GN=Tmx2 PE=1 SV=1	0	1	0	1	5	4	2	0	3	4	7	4
	28S ribosomal protein S14, mitochondrial OS=Mus musculus GN=Mrps14 PE=1 SV=1	0	0	0	0	0	0	0	0	0	0	1	4
	Guanine nucleotide-binding protein G(o) subunit alpha (Fragment) OS=Mus musculus GN=Gnao1 PE=1 SV=1	0	0	0	0	16	0	20	21	0	36	28	43
	KxDL motif-containing protein 1 (Fragment) OS=Mus musculus GN=Kxd1 PE=1 SV=1	0	0	0	0	0	0	0	0	0	2	0	0
	Histone deacetylase complex subunit SAP18 OS=Mus musculus GN=Sap18 PE=1 SV=1	0	0	0	0	0	0	0	0	0	1	0	0
	Sulfotransferase (Fragment) OS=Mus musculus GN=Sult1a1 PE=1 SV=1	0	0	0	0	0	0	0	0	0	4	0	2
	Syntaxin-binding protein 5 OS=Mus musculus GN=Stxbp5 PE=1 SV=1	0	0	0	0	0	0	0	0	0	1	0	0
	Fumarylacetoacetase (Fragment) OS=Mus musculus GN=Fah PE=1 SV=1	0	0	0	0	0	0	0	0	0	0	1	0
	Tumor susceptibility gene 101 protein (Fragment) OS=Mus musculus GN=Tsg101 PE=1 SV=1	0	0	0	0	1	0	0	0	0	0	0	0
	Ras-related protein M-Ras (Fragment) OS=Mus musculus GN=Mras PE=1 SV=1	0	0	0	0	0	0	0	0	0	2	1	0
	Diacylglycerol kinase OS=Mus musculus GN=Dgki PE=1 SV=1	0	0	0	0	0	0	0	0	0	2	0	1
	S100 calcium-binding protein A16 (Fragment) OS=Mus musculus GN=S100a16 PE=1 SV=8	0	0	0	0	0	0	1	0	0	1	1	0
	D-beta-hydroxybutyrate dehydrogenase, mitochondrial (Fragment) OS=Mus musculus GN=Bdh1 PE=1 SV=1	3	0	5	2	0	0	2	1	0	0	0	1
	Neurocalcin-delta (Fragment) OS=Mus musculus GN=Ncald PE=1 SV=1	0	0	0	0	13	29	0	21	19	33	22	20
	Tumor necrosis factor alpha-induced protein 8 OS=Mus musculus GN=Tnfaip8 PE=1 SV=1	0	0	0	0	0	0	0	0	0	2	0	1
	Coatomer subunit epsilon (Fragment) OS=Mus musculus GN=Cope PE=1 SV=1	0	0	0	0	0	0	0	0	0	6	3	2
	Tumor necrosis factor alpha-induced protein 8 OS=Mus musculus GN=Tnfaip8 PE=1 SV=1	0	0	0	0	0	0	0	0	0	2	0	1
	Semaphorin-4A (Fragment) OS=Mus musculus GN=Sema4a PE=1 SV=1	0	0	0	0	0	0	0	0	0	0	1	0
	DCC-interacting protein 13-beta (Fragment) OS=Mus musculus GN=Appl2 PE=1 SV=2	0	0	0	0	0	0	0	0	2	0	0	0
	Serine/threonine-protein kinase 25 (Fragment) OS=Mus musculus GN=Stk25 PE=1 SV=1	0	0	0	0	0	0	0	0	0	1	1	0
	Calcium/calmodulin-dependent protein kinase type 1 (Fragment) OS=Mus musculus GN=Camk1 PE=1 SV=1	0	0	0	0	0	0	0	0	0	2	1	0
	Phosphoprotein-enriched in astrocytes 15A (Fragment) OS=Mus musculus GN=Pea15a PE=1 SV=1	1	2	3	3	11	9	9	9	9	0	0	0
	Islet cell autoantigen 1 (Fragment) OS=Mus musculus GN=Ica1 PE=1 SV=1	0	0	0	0	0	0	0	0	0	0	1	0
	Synaptic vesicle 2-related protein (Fragment) OS=Mus musculus GN=Svop PE=1 SV=1	0	0	0	0	0	0	0	0	0	1	0	0
	Neurotrimin OS=Mus musculus GN=Ntm PE=1 SV=1	1	0	0	0	0	1	1	0	0	1	0	0
	Redox-regulatory protein FAM213A (Fragment) OS=Mus musculus GN=Fam213a PE=1 SV=1	0	0	1	0	0	0	0	0	2	0	1	0
	MCG126099, isoform CRA_b OS=Mus musculus GN=Ppp1r2 PE=1 SV=1	0	0	0	0	0	1	0	0	0	6	3	0
	Unconventional myosin-IXa OS=Mus musculus GN=Myo9a PE=1 SV=1	0	0	0	0	0	0	0	0	0	0	1	0
	Disks large homolog 1 OS=Mus musculus GN=Dlg1 PE=1 SV=1	0	0	0	0	0	0	0	1	0	2	0	4
	Glycerophosphodiester phosphodiesterase 1 (Fragment) OS=Mus musculus GN=Gde1 PE=1 SV=8	0	0	0	0	0	2	2	0	0	1	1	1
	Transmembrane protein 56 (Fragment) OS=Mus musculus GN=Tmem56 PE=1 SV=1	0	0	0	0	0	1	0	0	0	0	0	1
	Adhesion G protein-coupled receptor L3 OS=Mus musculus GN=Adgrl3 PE=1 SV=1	0	0	0	0	0	0	0	0	0	7	8	5
	Sulfotransferase OS=Mus musculus GN=Sult1a1 PE=1 SV=1	0	0	0	0	0	0	0	0	0	4	0	2
	Mitogen-activated protein kinase OS=Mus musculus GN=Mapk3 PE=1 SV=1	0	0	6	5	6	0	0	0	0	0	0	0
	Polyadenylate-binding protein-interacting protein 1 OS=Mus musculus GN=Paip1 PE=1 SV=1	0	0	0	0	0	0	0	0	0	1	0	3
	Vomeronasal 2, receptor 125 OS=Mus musculus GN=Vmn2r125 PE=4 SV=2	0	0	0	0	0	0	0	0	0	0	1	0
	CAP-Gly domain-containing linker protein 1 OS=Mus musculus GN=Clip1 PE=1 SV=1	0	0	0	0	0	0	0	0	0	13	10	10
	INO80 complex subunit C OS=Mus musculus GN=Ino80c PE=1 SV=1	0	0	0	0	0	0	0	0	0	0	1	0
	RAC-beta serine/threonine-protein kinase (Fragment) OS=Mus musculus GN=Akt2 PE=1 SV=1	2	0	0	0	0	0	0	0	1	0	0	0
	Heterogeneous nuclear ribonucleoprotein H3 OS=Mus musculus GN=Hnrnph3 PE=1 SV=1	0	0	0	0	0	1	0	0	0	10	5	5
	Neuronal tyrosine-phosphorylated phosphoinositide-3-kinase adapter 2 OS=Mus musculus GN=Nyap2 PE=1 SV=1	0	0	0	0	0	0	0	0	0	1	0	0
	Single-stranded DNA-binding protein, mitochondrial (Fragment) OS=Mus musculus GN=Ssbp1 PE=1 SV=1	0	0	0	0	0	0	0	0	0	0	3	0
	Nucleolysin TIAR OS=Mus musculus GN=Tial1 PE=1 SV=2	0	0	0	0	1	1	1	0	0	2	0	1
	Voltage-dependent L-type calcium channel subunit beta-3 OS=Mus musculus GN=Cacnb3 PE=1 SV=1	0	0	0	0	0	3	0	0	0	1	0	5
	cAMP-dependent protein kinase type I-beta regulatory subunit (Fragment) OS=Mus musculus GN=Prkar1b PE=1 SV=1	2	3	0	0	2	0	0	0	1	0	0	0
	Synaptic vesicle membrane protein VAT-1 homolog-like (Fragment) OS=Mus musculus GN=Vat1l PE=1 SV=1	1	0	0	0	0	1	0	0	0	0	0	1
	Cap-specific mRNA (nucleoside-2&#039;-O-)-methyltransferase 1 (Fragment) OS=Mus musculus GN=Cmtr1 PE=1 SV=1	0	0	0	0	0	0	0	0	0	1	0	0
	Aldo-keto reductase family 1, member B10 (aldose reductase) OS=Mus musculus GN=Akr1b10 PE=1 SV=1	0	0	0	0	0	0	0	0	0	2	3	2
	Protein spire homolog 1 OS=Mus musculus GN=Spire1 PE=1 SV=1	0	0	0	0	0	0	0	0	0	2	3	7
	cAMP-dependent protein kinase type I-beta regulatory subunit (Fragment) OS=Mus musculus GN=Prkar1b PE=1 SV=1	2	3	0	0	2	0	0	0	1	0	0	0
	Gamma-soluble NSF attachment protein (Fragment) OS=Mus musculus GN=Napg PE=1 SV=1	7	6	5	7	7	12	6	8	8	6	8	7
	Stathmin-4 OS=Mus musculus GN=Stmn4 PE=1 SV=1	0	0	0	0	0	0	0	0	0	1	0	0
	Neuritin OS=Mus musculus GN=Nrn1 PE=1 SV=1	0	0	0	0	0	0	0	0	0	0	1	0
	Dynactin subunit 6 OS=Mus musculus GN=Dctn6 PE=1 SV=1	0	0	0	0	0	3	0	0	0	0	1	1
	Nucleolysin TIA-1 OS=Mus musculus GN=Tia1 PE=1 SV=1	0	0	0	0	0	0	0	0	0	0	1	0
	DAZ-associated protein 1 (Fragment) OS=Mus musculus GN=Dazap1 PE=1 SV=1	0	0	0	0	0	0	0	0	0	1	1	0
	Unconventional myosin-Va OS=Mus musculus GN=Myo5a PE=1 SV=1	10	4	3	3	7	17	8	4	6	20	23	14
	Golgi to ER traffic protein 4 homolog (Fragment) OS=Mus musculus GN=Get4 PE=1 SV=1	0	0	0	0	0	0	0	0	0	0	1	0
	Echinoderm microtubule-associated protein-like 1 OS=Mus musculus GN=Eml1 PE=1 SV=1	0	0	0	0	0	0	0	0	0	1	0	2
	Ubiquitin carboxyl-terminal hydrolase 5 (Fragment) OS=Mus musculus GN=Usp5 PE=1 SV=8	0	0	0	0	0	0	0	0	1	0	0	0
	Mitofusin-1 (Fragment) OS=Mus musculus GN=Mfn1 PE=1 SV=1	0	0	0	0	1	0	0	0	0	0	0	0
	Pleckstrin homology-like domain family B member 1 OS=Mus musculus GN=Phldb1 PE=1 SV=1	0	0	0	0	0	0	0	0	0	1	1	3
	Fatty acyl-CoA reductase (Fragment) OS=Mus musculus GN=Far1 PE=1 SV=8	0	0	0	0	0	0	0	0	0	0	2	0
	Kalirin OS=Mus musculus GN=Kalrn PE=1 SV=1	0	0	0	0	0	0	0	0	0	2	4	1
	Transmembrane protein 132A OS=Mus musculus GN=Tmem132a PE=1 SV=1	0	0	0	0	0	0	0	0	0	1	1	0
	Adhesion G protein-coupled receptor L3 OS=Mus musculus GN=Adgrl3 PE=1 SV=1	0	0	0	0	0	0	0	0	0	7	8	5
	Neuronal growth regulator 1 OS=Mus musculus GN=Negr1 PE=1 SV=1	0	0	0	0	0	2	0	0	0	0	0	0
	Ubiquitin-conjugating enzyme E2 K OS=Mus musculus GN=Ube2k PE=1 SV=1	0	0	0	0	0	1	0	1	0	1	2	0
	Epsin-1 (Fragment) OS=Mus musculus GN=Epn1 PE=1 SV=1	0	0	0	0	0	0	0	0	0	0	2	0
	Disks large-associated protein 1 OS=Mus musculus GN=Dlgap1 PE=1 SV=1	0	0	0	0	0	3	2	2	0	0	0	0
	Diacylglycerol kinase OS=Mus musculus GN=Dgki PE=1 SV=1	0	0	0	0	0	0	0	0	0	2	0	1
	Kalirin OS=Mus musculus GN=Kalrn PE=1 SV=1	0	0	0	0	0	0	0	0	0	2	4	1
	Kalirin OS=Mus musculus GN=Kalrn PE=1 SV=1	0	0	0	0	0	0	0	0	0	2	4	1
	Kalirin OS=Mus musculus GN=Kalrn PE=1 SV=1	0	0	0	0	0	0	0	0	0	2	4	1
	Cortactin-binding protein 2 (Fragment) OS=Mus musculus GN=Cttnbp2 PE=1 SV=1	0	0	0	0	0	0	0	0	0	6	4	3
	Epsilon-sarcoglycan OS=Mus musculus GN=Sgce PE=1 SV=1	0	0	0	0	0	0	0	0	0	0	1	0
	LIM and calponin homology domains-containing protein 1 OS=Mus musculus GN=Limch1 PE=1 SV=2	0	0	0	0	0	1	2	0	0	4	4	4
	Adhesion G protein-coupled receptor L3 OS=Mus musculus GN=Adgrl3 PE=1 SV=1	0	0	0	0	0	0	0	0	0	7	8	5
	FERM domain-containing protein 8 (Fragment) OS=Mus musculus GN=Frmd8 PE=1 SV=8	0	0	0	0	0	0	0	0	0	0	2	1
	Heat shock cognate 71 kDa protein (Fragment) OS=Mus musculus GN=Hspa8 PE=1 SV=1	0	0	0	0	0	0	0	0	51	0	0	0
	Uncharacterized protein OS=Mus musculus GN=Gm20521 PE=4 SV=1	0	0	0	0	0	1	0	0	0	1	2	1
	Zinc finger CCCH-type antiviral protein 1 OS=Mus musculus GN=Zc3hav1 PE=1 SV=1	0	0	0	0	0	0	0	0	0	0	1	0
	IQ motif and SEC7 domain-containing protein 2 OS=Mus musculus GN=Iqsec2 PE=1 SV=1	2	0	0	0	0	0	0	0	0	1	4	3
	Inactive dipeptidyl peptidase 10 OS=Mus musculus GN=Dpp10 PE=1 SV=2	0	0	0	0	0	2	0	0	0	2	0	0
	Sorbin and SH3 domain-containing protein 1 OS=Mus musculus GN=Sorbs1 PE=1 SV=1	1	0	0	0	0	3	0	0	0	0	0	0
	SH3 and multiple ankyrin repeat domains protein 2 OS=Mus musculus GN=Shank2 PE=1 SV=1	0	0	0	0	0	0	0	0	0	6	10	2
	Polyadenylate-binding protein OS=Mus musculus GN=Gm10110 PE=3 SV=1	0	0	0	0	0	0	0	0	0	0	7	0
	Adhesion G protein-coupled receptor L3 OS=Mus musculus GN=Adgrl3 PE=1 SV=1	0	0	0	0	0	0	0	0	0	7	8	5
	Receptor protein-tyrosine kinase (Fragment) OS=Mus musculus GN=Fgfr2 PE=1 SV=1	0	0	0	0	0	0	0	0	0	0	1	2
	Stathmin OS=Mus musculus GN=Stmn1 PE=1 SV=1	8	5	4	6	7	8	5	2	4	2	0	0
	1-phosphatidylinositol 3-phosphate 5-kinase OS=Mus musculus GN=Pikfyve PE=1 SV=2	0	0	0	0	0	0	0	0	0	0	2	1
	MCG49198 OS=Mus musculus GN=Gm5449 PE=4 SV=1	0	0	0	0	2	1	4	0	3	1	0	0
	Serine/threonine-protein kinase BRSK1 OS=Mus musculus GN=Brsk1 PE=1 SV=1	0	0	0	0	0	0	0	0	0	2	1	1
	Mitofusin-1 (Fragment) OS=Mus musculus GN=Mfn1 PE=1 SV=1	0	0	0	0	1	0	0	0	0	0	0	0
	40S ribosomal protein S19 (Fragment) OS=Mus musculus GN=Rps19 PE=1 SV=8	2	2	2	2	0	2	1	2	1	0	0	0
	Cytoplasmic polyadenylation element-binding protein 3 OS=Mus musculus GN=Cpeb3 PE=1 SV=1	0	0	0	0	1	2	1	1	0	2	3	0
	Mitochondrial pyruvate carrier OS=Mus musculus GN=Mpc1 PE=1 SV=1	2	3	2	1	2	2	4	4	3	0	1	1
	Endothelial cell-selective adhesion molecule (Fragment) OS=Mus musculus GN=Esam PE=1 SV=8	0	0	0	0	0	0	0	0	0	3	1	2
	3&#039;(2&#039;),5&#039;-bisphosphate nucleotidase 1 (Fragment) OS=Mus musculus GN=Bpnt1 PE=1 SV=1	0	0	0	0	1	2	0	0	0	0	1	0
	Endothelial cell-selective adhesion molecule (Fragment) OS=Mus musculus GN=Esam PE=1 SV=1	0	0	0	0	0	0	0	0	0	3	1	2
	Peroxisomal targeting signal 1 receptor OS=Mus musculus GN=Pex5 PE=1 SV=1	0	0	0	0	0	0	0	0	0	3	9	3
	Adhesion G protein-coupled receptor L3 OS=Mus musculus GN=Adgrl3 PE=1 SV=1	0	0	0	0	0	0	0	0	0	7	8	5
	Inorganic pyrophosphatase 2, mitochondrial OS=Mus musculus GN=Ppa2 PE=1 SV=1	1	0	0	0	0	1	0	0	0	1	3	0
	Synaptojanin-1 OS=Mus musculus GN=Synj1 PE=1 SV=1	5	6	7	4	7	9	3	2	6	10	5	5
	NADH dehydrogenase [ubiquinone] 1 alpha subcomplex subunit 3 OS=Mus musculus GN=Ndufa3 PE=1 SV=1	0	0	0	0	0	0	1	2	1	0	1	0
	Uncharacterized protein OS=Mus musculus GN=Gm4799 PE=4 SV=1	0	0	0	0	0	0	0	0	0	1	0	1
	Lipoma HMGIC fusion partner-like 2 protein (Fragment) OS=Mus musculus GN=Lhfpl2 PE=1 SV=1	0	0	0	0	0	0	0	0	0	0	1	0
	Homer protein homolog 1 OS=Mus musculus GN=Homer1 PE=1 SV=1	0	0	0	0	0	0	1	0	0	1	1	2
	Homer protein homolog 1 OS=Mus musculus GN=Homer1 PE=1 SV=1	0	0	0	0	0	0	1	0	0	1	1	2
	Homer protein homolog 1 OS=Mus musculus GN=Homer1 PE=1 SV=1	0	0	0	0	0	0	1	0	0	1	1	2
	Double-stranded RNA-binding protein Staufen homolog 2 OS=Mus musculus GN=Stau2 PE=1 SV=1	0	0	0	0	0	0	0	0	0	0	1	1
	Mitogen-activated protein kinase 3 OS=Mus musculus GN=Mapk3 PE=1 SV=1	0	0	6	5	6	0	6	10	0	11	14	11
	Synaptojanin-2 (Fragment) OS=Mus musculus GN=Synj2 PE=1 SV=8	0	0	0	0	0	0	0	0	0	0	1	0
	Disks large-associated protein 1 OS=Mus musculus GN=Dlgap1 PE=1 SV=1	0	0	0	0	0	3	2	2	0	0	0	0
	Microtubule-associated protein RP/EB family member 3 OS=Mus musculus GN=Mapre3 PE=1 SV=1	3	3	1	4	2	7	3	8	3	2	1	1
	Dynactin 6, isoform CRA_b OS=Mus musculus GN=Dctn6 PE=1 SV=1	0	0	0	0	0	3	0	0	0	0	1	1
	Caldesmon 1 OS=Mus musculus GN=Cald1 PE=1 SV=1	0	0	0	0	0	0	0	0	0	0	1	0
	Ras-specific guanine nucleotide-releasing factor 2 OS=Mus musculus GN=Rasgrf2 PE=1 SV=2	0	0	0	0	0	0	0	0	0	2	0	0
	Glutamate receptor-interacting protein 1 OS=Mus musculus GN=Grip1 PE=1 SV=1	0	0	0	0	0	0	0	0	0	3	1	1
	Pleckstrin homology domain-containing family B member 1 (Fragment) OS=Mus musculus GN=Plekhb1 PE=1 SV=2	0	0	0	0	1	2	1	1	0	2	2	3
	Glutamate receptor-interacting protein 1 OS=Mus musculus GN=Grip1 PE=1 SV=1	0	0	0	0	0	0	0	0	0	3	1	1
	Synaptic functional regulator FMR1 OS=Mus musculus GN=Fmr1 PE=1 SV=1	0	0	0	0	0	1	0	1	0	2	0	4
	Microtubule-associated protein 6 OS=Mus musculus GN=Map6 PE=1 SV=1	0	2	0	4	0	0	0	3	4	0	0	0
	Peroxisomal biogenesis factor 3 OS=Mus musculus GN=Pex3 PE=1 SV=1	0	0	0	0	0	0	0	0	0	1	2	1
	Peroxisomal biogenesis factor 3 OS=Mus musculus GN=Pex3 PE=1 SV=1	0	0	0	0	0	0	0	0	0	1	2	1
	Phospholipase ABHD3 OS=Mus musculus GN=Abhd3 PE=1 SV=1	0	0	0	0	0	2	2	0	2	0	0	0
	Deoxyhypusine hydroxylase OS=Mus musculus GN=Dohh PE=1 SV=1	0	0	0	0	0	0	0	0	0	0	1	0
	Inositol monophosphatase 1 (Fragment) OS=Mus musculus GN=Impa1 PE=1 SV=8	0	0	0	0	0	0	0	0	0	1	1	0
	Disks large-associated protein 1 OS=Mus musculus GN=Dlgap1 PE=1 SV=1	0	0	0	0	0	3	2	2	0	0	0	0
	40S ribosomal protein S15a (Fragment) OS=Mus musculus GN=Rps15a PE=1 SV=2	0	0	0	0	2	4	4	3	3	0	0	0
	40S ribosomal protein S19 OS=Mus musculus GN=Rps19 PE=1 SV=1	2	2	2	2	0	2	1	2	1	0	0	0
	UDP-glucuronosyltransferase OS=Mus musculus GN=Ugt1a8 PE=3 SV=1	0	0	0	0	0	0	0	0	0	2	0	0
	Enhancer trap locus 4 OS=Mus musculus GN=Etl4 PE=1 SV=2	0	0	0	0	0	0	0	0	0	5	3	6
	39S ribosomal protein L40, mitochondrial OS=Mus musculus GN=Mrpl40 PE=1 SV=1	0	0	0	0	0	0	0	0	0	1	0	0
	Prostaglandin E synthase 3 OS=Mus musculus GN=Ptges3 PE=1 SV=1	0	0	0	0	0	1	0	2	0	0	0	0
	Collagen alpha-2(VI) chain OS=Mus musculus GN=Col6a2 PE=1 SV=1	0	0	0	0	0	0	1	0	0	0	0	0
	cAMP-dependent protein kinase type I-beta regulatory subunit (Fragment) OS=Mus musculus GN=Prkar1b PE=1 SV=1	2	3	0	0	2	0	0	0	1	0	0	0
	Glycogen synthase kinase-3 alpha OS=Mus musculus GN=Gsk3a PE=1 SV=1	0	0	0	0	0	0	0	0	0	1	2	2
	Serine/threonine-protein phosphatase CPPED1 (Fragment) OS=Mus musculus GN=Cpped1 PE=1 SV=1	0	0	0	0	0	0	0	0	0	1	0	1
	UDP-glucuronosyltransferase (Fragment) OS=Mus musculus GN=Ugt1a10 PE=1 SV=1	0	0	0	0	0	0	0	0	0	2	0	0
	Selenocysteine lyase (Fragment) OS=Mus musculus GN=Scly PE=1 SV=1	0	0	0	0	0	0	0	0	0	0	1	0
	Catenin delta-1 OS=Mus musculus GN=Ctnnd1 PE=1 SV=1	0	0	0	0	0	0	0	0	0	4	4	6
	40S ribosomal protein S14 (Fragment) OS=Mus musculus GN=Rps14 PE=1 SV=1	2	1	2	3	1	0	3	1	0	2	2	0
	Oxysterol-binding protein (Fragment) OS=Mus musculus GN=Osbpl1a PE=1 SV=1	0	0	0	0	1	0	3	0	1	0	0	0
	Deoxyhypusine hydroxylase (Fragment) OS=Mus musculus GN=Dohh PE=1 SV=8	0	0	0	0	0	0	0	0	0	0	1	0
	Acidic leucine-rich nuclear phosphoprotein 32 family member A OS=Mus musculus GN=Anp32a PE=1 SV=1	3	1	0	1	3	5	3	2	2	5	2	2
	Elongation factor 1-delta (Fragment) OS=Mus musculus GN=Eef1d PE=1 SV=1	3	6	0	7	4	4	3	3	2	4	2	1
	BRCA1-A complex subunit BRE OS=Mus musculus GN=Bre PE=1 SV=3	0	0	0	0	0	0	0	0	0	2	2	0
	Glutaminase kidney isoform, mitochondrial OS=Mus musculus GN=Gls PE=1 SV=1	6	4	3	6	3	7	1	1	3	10	17	10
	Glutaminase kidney isoform, mitochondrial OS=Mus musculus GN=Gls PE=1 SV=1	6	4	3	6	3	7	1	1	3	10	17	10
	Programmed cell death protein 5 OS=Mus musculus GN=Pdcd5 PE=1 SV=1	0	0	0	0	1	1	3	2	0	4	3	3
	Pyridoxal kinase OS=Mus musculus GN=Pdxk PE=1 SV=1	0	0	0	1	0	1	2	0	1	2	4	1
	Synaptotagmin-1 (Fragment) OS=Mus musculus GN=Syt1 PE=1 SV=1	0	0	0	0	0	0	0	0	0	20	23	19
	Golgi to ER traffic protein 4 homolog (Fragment) OS=Mus musculus GN=Get4 PE=1 SV=1	0	0	0	0	0	0	0	0	0	0	1	0
	ATP synthase subunit delta, mitochondrial OS=Mus musculus GN=Atp5d PE=1 SV=1	0	0	1	0	2	1	0	0	0	0	0	0
	Chromatin target of PRMT1 protein (Fragment) OS=Mus musculus GN=Chtop PE=1 SV=1	2	0	0	0	3	7	3	1	1	0	0	0
	Methyl-CpG-binding protein 2 OS=Mus musculus GN=Mecp2 PE=1 SV=1	0	0	0	0	0	2	0	0	0	0	0	4
	Small G protein-signaling modulator 1 OS=Mus musculus GN=Sgsm1 PE=1 SV=1	0	0	0	0	0	0	0	0	0	1	0	0
	Tumor protein D52 (Fragment) OS=Mus musculus GN=Tpd52 PE=1 SV=1	0	0	0	0	0	0	0	0	0	1	0	0
	DnaJ heat shock protein family (Hsp40) member C13 OS=Mus musculus GN=Dnajc13 PE=1 SV=1	0	0	0	0	0	0	0	0	0	3	2	0
	Trifunctional purine biosynthetic protein adenosine-3 OS=Mus musculus GN=Gart PE=1 SV=1	1	1	0	0	0	1	0	0	1	0	0	0
	Ubiquitin-conjugating enzyme E2 W (Fragment) OS=Mus musculus GN=Ube2w PE=1 SV=2	0	0	0	0	0	0	0	0	0	1	1	0
	FTS and Hook-interacting protein OS=Mus musculus GN=Fam160a2 PE=1 SV=1	0	0	0	0	0	0	0	0	0	2	2	1
	RNA 3&#039;-terminal phosphate cyclase OS=Mus musculus GN=Rtca PE=1 SV=1	0	0	0	0	0	0	0	0	0	1	0	0
	Pyruvate dehydrogenase phosphatase regulatory subunit, mitochondrial OS=Mus musculus GN=Pdpr PE=1 SV=1	0	0	0	0	0	0	0	0	0	1	1	0
	Putative uncharacterized protein OS=Mus musculus GN=Wdr61 PE=1 SV=2	0	0	0	0	0	0	0	0	0	1	0	0
	Desumoylating isopeptidase 1 OS=Mus musculus GN=Desi1 PE=1 SV=1	0	0	0	0	0	1	1	0	0	0	0	0
	Enhancer of mRNA-decapping protein 4 OS=Mus musculus GN=Edc4 PE=1 SV=1	0	0	0	0	0	0	0	0	0	3	0	1
	Zinc finger protein 956 OS=Mus musculus GN=Zfp956 PE=4 SV=1	0	0	0	0	0	0	0	0	1	0	0	0
	RNA 3&#039;-terminal phosphate cyclase OS=Mus musculus GN=Rtca PE=1 SV=1	0	0	0	0	0	0	0	0	0	1	0	0
	Ubiquitin carboxyl-terminal hydrolase FAM188A (Fragment) OS=Mus musculus GN=Fam188a PE=1 SV=2	0	0	0	0	0	0	0	0	0	1	0	0
	Ectonucleoside triphosphate diphosphohydrolase 1 (Fragment) OS=Mus musculus GN=Entpd1 PE=1 SV=2	0	0	0	0	0	0	0	0	0	1	0	1
	Syntaxin-1A OS=Mus musculus GN=Stx1a PE=1 SV=1	0	1	0	0	0	3	0	0	0	38	0	0
	55 kDa erythrocyte membrane protein OS=Mus musculus GN=Mpp1 PE=1 SV=1	0	0	0	0	0	0	0	0	0	1	0	3
	Alanine aminotransferase 2 OS=Mus musculus GN=Gpt2 PE=1 SV=1	0	0	0	0	0	0	2	1	0	0	0	0
	Monoacylglycerol lipase ABHD12 OS=Mus musculus GN=Abhd12 PE=1 SV=1	0	0	0	0	0	3	0	0	0	0	1	0
	NADH dehydrogenase [ubiquinone] flavoprotein 1, mitochondrial OS=Mus musculus GN=Ndufv1 PE=1 SV=1	0	0	0	0	0	0	1	0	1	5	2	3
	Zinc finger protein 326 OS=Mus musculus GN=Zfp326 PE=1 SV=1	0	0	0	0	0	0	0	0	0	1	4	1
	Phosphoinositide phospholipase C OS=Mus musculus GN=Plcd4 PE=1 SV=1	0	0	0	0	0	0	0	0	0	1	1	0
	NADH dehydrogenase [ubiquinone] flavoprotein 2, mitochondrial (Fragment) OS=Mus musculus GN=Ndufv2 PE=1 SV=2	0	0	0	0	0	0	0	0	0	8	0	6
	Neutral cholesterol ester hydrolase 1 OS=Mus musculus GN=Nceh1 PE=1 SV=1	0	0	0	0	0	0	0	0	1	0	1	0
	Nucleolysin TIAR OS=Mus musculus GN=Tial1 PE=1 SV=1	0	0	0	0	1	1	1	0	0	0	0	1
	Serine/threonine-protein kinase N1 OS=Mus musculus GN=Pkn1 PE=1 SV=1	0	0	0	0	0	0	0	0	0	1	0	0
	40S ribosomal protein S27 OS=Mus musculus GN=Rps27l PE=1 SV=1	0	0	0	0	0	0	0	0	0	4	2	2
	Ubiquitin-like modifier-activating enzyme 5 OS=Mus musculus GN=Uba5 PE=1 SV=1	0	0	0	0	0	0	0	0	0	2	1	0
	CUGBP Elav-like family member 6 OS=Mus musculus GN=Celf6 PE=1 SV=1	0	0	0	0	0	0	0	0	0	2	0	0
	Ectonucleoside triphosphate diphosphohydrolase 1 OS=Mus musculus GN=Entpd1 PE=1 SV=1	0	0	0	0	0	0	0	0	0	1	0	1
	Phosphatidylethanolamine-binding protein 1 OS=Mus musculus GN=Pebp1 PE=1 SV=1	10	10	11	7	10	14	13	13	13	0	0	0
	Monoacylglycerol lipase ABHD12 OS=Mus musculus GN=Abhd12 PE=1 SV=1	0	0	0	0	0	3	0	0	0	0	1	0
	Lupus La protein homolog OS=Mus musculus GN=Ssb PE=1 SV=1	0	0	0	0	0	1	1	1	0	1	6	3
	Echinoderm microtubule-associated protein-like 1 OS=Mus musculus GN=Eml1 PE=1 SV=1	0	0	0	0	0	0	0	0	0	1	0	2
	Dynein light chain 2, cytoplasmic OS=Mus musculus GN=Dynll2 PE=1 SV=1	0	0	0	2	4	4	3	9	3	3	5	2
	WD repeat-containing protein 61 (Fragment) OS=Mus musculus GN=Wdr61 PE=1 SV=1	0	0	0	0	0	0	0	0	0	1	0	0
	Pre-B-cell leukemia transcription factor 1 OS=Mus musculus GN=Pbx1 PE=1 SV=1	0	0	0	0	0	0	0	0	0	2	4	5
	Coiled-coil domain-containing protein 85A OS=Mus musculus GN=Ccdc85a PE=1 SV=1	0	0	0	0	0	0	0	0	0	0	1	0
	Gap junction beta-6 protein (Fragment) OS=Mus musculus GN=Gjb6 PE=1 SV=1	0	0	0	0	0	2	1	0	0	0	0	0
	Amylo-1,6-glucosidase, 4-alpha-glucanotransferase (Fragment) OS=Mus musculus GN=Agl PE=1 SV=8	0	1	3	0	0	0	2	0	0	0	0	0
	Proteasome endopeptidase complex OS=Mus musculus GN=Psma6 PE=1 SV=1	0	0	0	0	0	0	0	0	0	0	1	0
	Importin-9 OS=Mus musculus GN=Ipo9 PE=1 SV=1	0	0	0	0	0	0	0	0	0	0	3	5
	Catenin alpha-2 OS=Mus musculus GN=Ctnna2 PE=1 SV=1	3	3	0	0	0	3	4	3	1	15	10	6
	E3 ubiquitin-protein ligase RNF8 OS=Mus musculus GN=Gm28043 PE=3 SV=1	0	0	0	0	0	0	0	0	0	1	0	0
	Dynamin-like 120 kDa protein, mitochondrial OS=Mus musculus GN=Opa1 PE=1 SV=1	0	0	0	1	0	2	0	0	1	6	3	6
	Traf2 and NCK-interacting protein kinase OS=Mus musculus GN=Tnik PE=1 SV=1	1	2	1	0	1	3	2	0	0	5	3	3
	Surfeit locus protein 4 OS=Mus musculus GN=Surf4 PE=1 SV=1	0	0	0	0	0	0	0	0	0	2	3	2
	Voltage-gated potassium channel subunit beta-2 (Fragment) OS=Mus musculus GN=Kcnab2 PE=1 SV=1	0	0	0	0	1	2	1	0	0	0	0	0
	Phytanoyl-CoA hydroxylase-interacting protein (Fragment) OS=Mus musculus GN=Phyhip PE=1 SV=1	4	1	5	2	6	11	8	8	10	0	0	1
	Glycerol-3-phosphate dehydrogenase [NAD(+)] OS=Mus musculus GN=Gpd1 PE=1 SV=1	1	0	1	0	0	0	0	0	0	9	9	6
	Rap guanine nucleotide exchange factor (GEF) 1 OS=Mus musculus GN=Rapgef1 PE=1 SV=1	0	0	0	0	0	0	0	0	0	0	1	0
	Voltage-gated potassium channel subunit beta-2 OS=Mus musculus GN=Kcnab2 PE=1 SV=1	0	0	0	0	1	2	1	0	0	0	0	3
	Neurexin-1 OS=Mus musculus GN=Nrxn1 PE=1 SV=2	5	1	4	3	2	18	8	2	3	9	4	6
	Cell adhesion molecule 1 OS=Mus musculus GN=Cadm1 PE=1 SV=1	5	6	7	7	2	6	4	4	4	14	14	8
	Ubiquitin-like 5, isoform CRA_a OS=Mus musculus GN=Ubl5 PE=4 SV=1	0	0	0	0	0	2	0	0	0	0	0	0
	Ubiquitin-like protein 5 OS=Mus musculus GN=Ubl5 PE=4 SV=1	0	0	0	0	0	2	0	0	0	0	0	0
	Traf2 and NCK-interacting protein kinase OS=Mus musculus GN=Tnik PE=1 SV=1	1	2	1	0	1	3	2	0	0	5	3	3
	Mitochondrial fission factor OS=Mus musculus GN=Mff PE=1 SV=1	0	0	0	0	0	2	0	0	0	13	11	13
	MCG16685, isoform CRA_d OS=Mus musculus GN=Wtap PE=1 SV=1	0	0	0	0	0	0	0	0	0	1	1	0
	Mitochondrial fission factor OS=Mus musculus GN=Mff PE=1 SV=1	0	0	0	0	0	2	0	0	0	13	11	13
	GRIP and coiled-coil domain-containing protein 2 OS=Mus musculus GN=Gcc2 PE=1 SV=1	0	0	0	0	0	0	0	0	0	1	2	2
	Probable tRNA N6-adenosine threonylcarbamoyltransferase (Fragment) OS=Mus musculus GN=Osgep PE=1 SV=1	0	0	0	0	0	0	0	0	0	1	2	0
	Proteasome subunit alpha type-3 OS=Mus musculus GN=Psma3 PE=1 SV=1	0	0	0	0	0	0	0	0	0	2	1	0
	Tyrosine-protein phosphatase non-receptor type substrate 1 OS=Mus musculus GN=Sirpa PE=1 SV=1	9	5	0	8	8	0	7	9	12	2	0	2
	Probable tRNA N6-adenosine threonylcarbamoyltransferase OS=Mus musculus GN=Osgep PE=1 SV=1	0	0	0	0	0	0	0	0	0	1	2	0
	Voltage-gated potassium channel subunit beta-2 (Fragment) OS=Mus musculus GN=Kcnab2 PE=1 SV=1	0	0	0	0	1	2	1	0	0	0	0	0
	Serine/threonine-protein kinase WNK2 OS=Mus musculus GN=Wnk2 PE=1 SV=1	0	0	0	0	0	2	0	0	0	2	0	0
	Cullin-2 (Fragment) OS=Mus musculus GN=Cul2 PE=1 SV=1	2	1	0	0	0	1	0	1	0	0	0	1
	Amylo-1,6-glucosidase, 4-alpha-glucanotransferase OS=Mus musculus GN=Agl PE=1 SV=1	3	1	3	4	0	4	2	0	0	2	6	1
	Protein-L-isoaspartate O-methyltransferase OS=Mus musculus GN=Pcmt1 PE=1 SV=1	3	1	1	3	3	6	4	0	1	4	4	2
	Neuroserpin (Fragment) OS=Mus musculus GN=Serpini1 PE=1 SV=1	0	0	0	0	0	0	0	0	0	1	0	1
	Ubiquitin-like protein 5 (Fragment) OS=Mus musculus GN=Ubl5 PE=1 SV=1	0	0	0	0	0	2	0	0	0	0	0	0
	Alpha-mannosidase 2C1 OS=Mus musculus GN=Man2c1 PE=1 SV=1	0	0	0	0	0	0	0	0	0	1	2	0
	Coiled-coil domain-containing protein 127 (Fragment) OS=Mus musculus GN=Ccdc127 PE=1 SV=1	0	0	0	0	0	0	0	0	0	0	1	0
	Hypoxia up-regulated protein 1 OS=Mus musculus GN=Hyou1 PE=1 SV=1	2	1	2	2	2	0	0	3	0	0	0	13
	Proteasome subunit alpha type-3 OS=Mus musculus GN=Psma3 PE=1 SV=1	0	0	0	0	0	0	0	0	0	2	1	0
	Protein NDRG4 (Fragment) OS=Mus musculus GN=Ndrg4 PE=1 SV=8	0	0	0	0	0	0	0	0	0	7	0	0
	Kinesin-like protein OS=Mus musculus GN=Kif2a PE=1 SV=1	0	0	0	0	0	0	1	0	0	11	11	4
	Serine/threonine-protein phosphatase OS=Mus musculus GN=Ppp3cb PE=1 SV=1	0	0	0	0	8	10	0	7	0	0	0	1
	Ubiquitin-like protein 5 OS=Mus musculus GN=Ubl5 PE=1 SV=1	0	0	0	0	0	2	0	0	0	0	0	0
	Traf2 and NCK-interacting protein kinase OS=Mus musculus GN=Tnik PE=1 SV=1	1	2	1	0	1	3	2	0	0	5	3	3
	NEDD8-activating enzyme E1 regulatory subunit OS=Mus musculus GN=Nae1 PE=1 SV=1	0	0	0	0	0	0	0	0	0	1	0	0
	Serine/threonine-protein kinase WNK2 OS=Mus musculus GN=Wnk2 PE=1 SV=1	0	0	0	0	0	2	0	0	0	2	0	0
	Traf2 and NCK-interacting protein kinase OS=Mus musculus GN=Tnik PE=1 SV=1	1	2	1	0	1	3	2	0	0	5	3	3
	Signal peptidase complex subunit 1 OS=Mus musculus GN=Spcs1 PE=1 SV=1	0	0	0	0	0	1	0	0	1	0	0	0
	Mitochondrial amidoxime reducing component 2 (Fragment) OS=Mus musculus GN=Marc2 PE=1 SV=1	3	3	4	1	2	2	3	4	3	0	0	0
	Double-stranded RNA-binding protein Staufen homolog 2 OS=Mus musculus GN=Stau2 PE=1 SV=1	0	0	0	0	0	0	0	0	0	0	1	1
	Coiled-coil domain-containing protein 136 OS=Mus musculus GN=Ccdc136 PE=1 SV=1	0	0	0	0	0	0	0	0	0	2	4	5
	Coiled-coil domain-containing protein 136 OS=Mus musculus GN=Ccdc136 PE=1 SV=1	0	0	0	0	0	0	0	0	0	2	4	5
	Serine/threonine-protein kinase SIK3 OS=Mus musculus GN=Sik3 PE=1 SV=1	2	1	1	1	2	4	2	4	2	3	7	1
	IQ motif and SEC7 domain-containing protein 1 OS=Mus musculus GN=Iqsec1 PE=1 SV=1	3	2	1	1	3	7	2	4	4	3	1	5
	Tumor protein D52 OS=Mus musculus GN=Tpd52 PE=1 SV=1	0	0	0	0	0	0	0	0	0	1	0	0
	Protein misato homolog 1 OS=Mus musculus GN=Msto1 PE=1 SV=1	0	0	0	0	0	1	0	0	0	0	0	0
	Long-chain-fatty-acid--CoA ligase 3 OS=Mus musculus GN=Acsl3 PE=1 SV=1	2	1	1	2	0	0	0	0	0	5	0	4
	A-kinase anchor protein SPHKAP OS=Mus musculus GN=Sphkap PE=1 SV=1	0	0	0	0	0	0	0	0	0	7	4	7
	PH and SEC7 domain-containing protein 3 OS=Mus musculus GN=Psd3 PE=1 SV=1	3	0	1	1	4	6	3	2	6	3	3	3
	Dynamin-1-like protein OS=Mus musculus GN=Dnm1l PE=1 SV=1	5	1	2	2	2	5	0	0	1	31	24	37
	Active breakpoint cluster region-related protein OS=Mus musculus GN=Abr PE=1 SV=1	3	1	1	1	3	12	4	3	2	21	0	10
	Disks large-associated protein 4 OS=Mus musculus GN=Dlgap4 PE=1 SV=1	0	0	0	0	0	1	0	0	0	1	1	2
	RNA-binding protein 26 OS=Mus musculus GN=Rbm26 PE=1 SV=1	0	0	0	0	0	0	0	0	0	0	1	2
	Rho guanine nucleotide exchange factor 1 OS=Mus musculus GN=Arhgef1 PE=1 SV=1	0	0	0	0	0	0	0	0	0	0	1	0
	Nuclear factor 1 OS=Mus musculus GN=Nfix PE=1 SV=1	0	0	0	0	0	3	0	0	0	1	2	1
	E3 ubiquitin-protein ligase MYCBP2 OS=Mus musculus GN=Mycbp2 PE=1 SV=1	0	0	0	0	0	0	0	0	0	2	2	3
	Serine/arginine repetitive matrix protein 1 OS=Mus musculus GN=Srrm1 PE=1 SV=1	0	0	0	1	0	3	2	1	0	3	3	2
	Sodium/potassium/calcium exchanger 4 OS=Mus musculus GN=Slc24a4 PE=1 SV=1	0	0	0	0	0	0	0	0	0	0	1	0
	Traf2 and NCK-interacting protein kinase OS=Mus musculus GN=Tnik PE=1 SV=1	1	2	1	0	1	3	2	0	0	5	3	3
	Alpha-1,4 glucan phosphorylase OS=Mus musculus GN=Pygm PE=1 SV=1	18	20	13	8	8	16	11	8	9	7	9	4
	Talin-2 OS=Mus musculus GN=Tln2 PE=1 SV=1	0	0	0	1	0	0	0	0	0	30	18	21
	Neurexin II OS=Mus musculus GN=Nrxn2 PE=1 SV=1	0	0	0	0	0	2	1	0	0	0	0	0
	Neurexin II OS=Mus musculus GN=Nrxn2 PE=1 SV=1	0	0	0	0	0	2	1	0	0	0	0	0
	Ribosomal protein S6 kinase OS=Mus musculus GN=Rps6ka6 PE=1 SV=1	0	0	0	0	0	0	0	0	0	1	0	0
	Zinc finger protein 711 OS=Mus musculus GN=Zfp711 PE=1 SV=1	0	0	0	0	1	0	0	0	0	0	0	0
	Leucine-zipper-like transcriptional regulator 1 OS=Mus musculus GN=Lztr1 PE=1 SV=1	0	0	0	0	0	0	0	0	0	0	2	1
	Golgin subfamily A member 2 OS=Mus musculus GN=Golga2 PE=1 SV=1	0	0	0	0	0	0	0	0	0	2	0	1
	Ankyrin repeat and KH domain-containing 1 OS=Mus musculus GN=Ankhd1 PE=1 SV=1	0	0	0	0	0	0	0	0	0	1	1	0
	Glucocorticoid receptor OS=Mus musculus GN=Nr3c1 PE=1 SV=1	0	0	0	0	0	0	0	0	0	2	1	2
	Clusterin (Fragment) OS=Mus musculus GN=Clu PE=1 SV=1	7	4	1	0	0	0	0	0	0	2	1	4
	Gem-associated protein 5 OS=Mus musculus GN=Gemin5 PE=1 SV=1	0	0	0	0	0	0	0	0	0	0	1	0
	S-phase kinase-associated protein 1A (Fragment) OS=Mus musculus GN=Skp1a PE=1 SV=1	4	1	0	1	4	3	3	7	4	17	9	13
	Exportin-7 OS=Mus musculus GN=Xpo7 PE=1 SV=1	0	0	0	0	0	0	0	0	0	1	2	2
	PRKCA-binding protein OS=Mus musculus GN=Pick1 PE=1 SV=1	0	0	0	0	0	0	0	0	0	1	2	1
	Cullin-5 OS=Mus musculus GN=Cul5 PE=1 SV=1	0	0	0	0	0	0	0	0	0	10	6	1
	Band 4.1-like protein 1 (Fragment) OS=Mus musculus GN=Epb41l1 PE=1 SV=1	0	0	0	0	0	0	0	0	1	0	0	0
	Leucine-rich repeat-containing protein 47 OS=Mus musculus GN=Lrrc47 PE=1 SV=1	0	0	0	0	0	0	0	0	0	1	0	0
	Fibrinogen alpha chain OS=Mus musculus GN=Fga PE=1 SV=1	0	0	0	0	0	0	0	0	0	9	7	4
	Protein diaphanous homolog 1 OS=Mus musculus GN=Diaph1 PE=1 SV=1	0	0	0	0	0	0	0	0	0	9	4	9
	Ubiquitin carboxyl-terminal hydrolase 24 OS=Mus musculus GN=Usp24 PE=1 SV=1	0	0	0	0	0	0	0	0	0	2	1	0
	Transportin-2 OS=Mus musculus GN=Tnpo2 PE=1 SV=1	0	0	0	0	1	2	2	0	0	2	2	0
	Neuron-specific calcium-binding protein hippocalcin (Fragment) OS=Mus musculus GN=Hpca PE=1 SV=1	6	19	18	18	20	34	24	27	24	19	12	12
	Mitochondrial glutamate carrier 1 (Fragment) OS=Mus musculus GN=Slc25a22 PE=1 SV=1	6	1	5	3	2	4	2	7	6	0	0	0
	ARF GTPase-activating protein GIT2 OS=Mus musculus GN=Git2 PE=1 SV=1	0	0	0	0	0	1	0	0	0	0	0	0
	eIF-2-alpha kinase activator GCN1 OS=Mus musculus GN=Gcn1 PE=1 SV=1	0	0	0	0	0	0	0	0	0	15	13	7
	Eukaryotic translation initiation factor 4 gamma 1 OS=Mus musculus GN=Eif4g1 PE=1 SV=1	0	2	1	2	7	15	12	11	9	9	16	10
	Eukaryotic translation initiation factor 4 gamma 1 OS=Mus musculus GN=Eif4g1 PE=1 SV=1	0	2	1	2	7	15	12	11	9	9	16	10
	Cyclin-dependent kinase 14 OS=Mus musculus GN=Cdk14 PE=1 SV=1	0	0	0	0	0	0	0	0	0	3	1	2
	Pituitary adenylate cyclase-activating polypeptide type I receptor OS=Mus musculus GN=Adcyap1r1 PE=1 SV=1	1	2	3	0	0	2	3	1	0	0	0	0
	Protein NDRG1 (Fragment) OS=Mus musculus GN=Ndrg1 PE=1 SV=1	0	0	0	0	1	2	0	0	0	0	0	0
	Mitogen-activated protein kinase kinase kinase kinase 4 OS=Mus musculus GN=Map4k4 PE=1 SV=2	0	0	0	0	0	0	0	0	0	3	1	2
	Glutathione S-transferase (Fragment) OS=Mus musculus GN=Gstm5 PE=1 SV=1	17	18	10	18	28	45	32	15	17	35	25	22
	Ena/VASP-like protein OS=Mus musculus GN=Evl PE=1 SV=1	0	0	0	0	0	0	0	0	0	3	1	1
	SPATS2-like protein OS=Mus musculus GN=Spats2l PE=1 SV=1	0	0	0	0	0	0	0	0	0	2	1	1
	Unconventional myosin-VI OS=Mus musculus GN=Myo6 PE=1 SV=1	12	10	4	6	5	21	15	9	7	9	12	8
	Receptor protein-tyrosine kinase (Fragment) OS=Mus musculus GN=Fgfr2 PE=1 SV=1	0	0	0	0	0	0	0	0	0	0	1	2
	Major urinary protein 8 OS=Mus musculus GN=Mup8 PE=3 SV=2	0	0	0	0	0	0	0	0	0	0	2	2
	Receptor-type tyrosine-protein phosphatase delta OS=Mus musculus GN=Ptprd PE=1 SV=2	4	1	2	0	1	2	2	1	2	13	13	16
	Serine/threonine-protein kinase MRCK alpha OS=Mus musculus GN=Cdc42bpa PE=1 SV=1	0	0	0	0	0	0	0	0	1	2	2	0
	Microtubule-actin cross-linking factor 1 OS=Mus musculus GN=Macf1 PE=1 SV=2	6	2	1	0	6	15	10	3	2	31	41	29
	Golgi autoantigen, golgin subfamily b, macrogolgin 1 OS=Mus musculus GN=Golgb1 PE=1 SV=1	0	0	0	0	0	0	0	0	0	0	1	0
	Glycosylphosphatidylinositol anchor attachment 1 protein OS=Mus musculus GN=Gpaa1 PE=1 SV=1	0	0	0	0	0	0	0	0	0	0	1	0
	Neurofascin OS=Mus musculus GN=Nfasc PE=1 SV=1	0	0	0	0	0	0	0	0	0	1	0	2
	Chromatin target of PRMT1 protein OS=Mus musculus GN=Chtop PE=1 SV=1	2	0	0	0	3	7	3	1	1	4	4	1
	Phosphodiesterase OS=Mus musculus GN=Pde7b PE=1 SV=1	0	0	0	0	0	0	0	0	0	1	1	0
	RAS protein activator-like 2 OS=Mus musculus GN=Rasal2 PE=1 SV=1	0	0	0	0	0	0	0	0	0	5	0	5
	Predicted pseudogene 10320 OS=Mus musculus GN=Gm10320 PE=4 SV=1	0	0	0	0	0	0	0	1	0	1	0	0
	Nucleosome assembly protein 1-like 1 OS=Mus musculus GN=Nap1l1 PE=1 SV=1	3	2	2	2	2	5	4	1	2	6	5	8
	Proteasome subunit alpha type (Fragment) OS=Mus musculus GN=Psma4 PE=1 SV=1	0	0	0	0	0	0	1	0	0	2	5	0
	Pleckstrin homology-like domain family B member 1 OS=Mus musculus GN=Phldb1 PE=1 SV=1	0	0	0	0	0	0	0	0	0	1	1	3
	Casein kinase I isoform alpha OS=Mus musculus GN=Csnk1a1 PE=1 SV=1	0	0	0	0	0	6	0	0	0	13	9	1
	Sodium- and chloride-dependent glycine transporter 1 OS=Mus musculus GN=Slc6a9 PE=1 SV=1	0	0	0	0	0	0	0	0	0	3	1	0
	Protein-L-isoaspartate O-methyltransferase OS=Mus musculus GN=Pcmt1 PE=1 SV=1	3	1	1	3	3	6	4	0	1	4	4	2
	Dihydropyrimidinase-related protein 3 OS=Mus musculus GN=Dpysl3 PE=1 SV=1	17	0	0	0	0	16	15	0	0	22	17	23
	Trafficking protein particle complex 8 OS=Mus musculus GN=Trappc8 PE=1 SV=1	0	0	0	0	0	0	0	0	0	5	4	8
	GRIP and coiled-coil domain-containing protein 2 OS=Mus musculus GN=Gcc2 PE=1 SV=1	0	0	0	0	0	0	0	0	0	1	2	2
	Guanine nucleotide-binding protein G(I)/G(S)/G(T) subunit beta-2 OS=Mus musculus GN=Gnb2 PE=1 SV=1	0	0	0	7	0	0	0	0	0	0	11	1
	Isoleucine--tRNA ligase, mitochondrial OS=Mus musculus GN=Iars2 PE=1 SV=1	0	0	0	0	0	0	0	0	0	3	2	2
	Isoleucine--tRNA ligase, mitochondrial OS=Mus musculus GN=Iars2 PE=1 SV=1	0	0	0	0	0	0	0	0	0	3	2	2
	Regulating synaptic membrane exocytosis protein 1 (Fragment) OS=Mus musculus GN=Rims1 PE=1 SV=3	0	0	0	0	0	1	0	0	0	0	0	0
	C-terminal-binding protein 2 (Fragment) OS=Mus musculus GN=Ctbp2 PE=1 SV=1	0	0	0	0	0	1	1	0	1	0	0	0
	Disco-interacting protein 2 homolog C OS=Mus musculus GN=Dip2c PE=1 SV=1	0	0	0	0	0	0	0	0	0	1	4	2
	Ribosomal protein S6 kinase OS=Mus musculus GN=Rps6ka1 PE=1 SV=1	0	0	0	0	0	0	0	0	0	2	0	0
	Dipeptidyl aminopeptidase-like protein 6 OS=Mus musculus GN=Dpp6 PE=1 SV=1	0	0	0	0	0	0	0	0	0	3	3	6
	2-amino-3-ketobutyrate coenzyme A ligase, mitochondrial OS=Mus musculus GN=Gcat PE=1 SV=1	0	0	0	0	0	0	0	0	0	3	3	1
	Phenylalanine--tRNA ligase alpha subunit OS=Mus musculus GN=Farsa PE=1 SV=1	0	0	0	0	0	0	0	0	0	1	1	0
	Metastasis-associated protein MTA1 OS=Mus musculus GN=Mta1 PE=1 SV=1	0	0	0	0	0	0	0	0	0	3	1	6
	Protocadherin 10 OS=Mus musculus GN=Pcdh10 PE=1 SV=1	0	0	0	0	0	0	0	0	0	1	0	3
	Spectrin beta chain OS=Mus musculus GN=Sptbn4 PE=1 SV=1	0	0	0	0	0	0	0	0	0	7	7	6
	Epsilon-sarcoglycan OS=Mus musculus GN=Sgce PE=1 SV=2	0	0	0	0	0	0	0	0	0	0	1	0
	Dedicator of cytokinesis protein 7 OS=Mus musculus GN=Dock7 PE=1 SV=2	0	0	0	0	0	0	0	0	0	4	2	0
	Receptor protein-tyrosine kinase (Fragment) OS=Mus musculus GN=Fgfr2 PE=1 SV=1	0	0	0	0	0	0	0	0	0	0	1	2
	Histocompatibility 2, Q region locus 1 OS=Mus musculus GN=H2-Q1 PE=3 SV=1	0	0	0	0	0	0	0	0	0	1	1	0
	Receptor protein-tyrosine kinase (Fragment) OS=Mus musculus GN=Fgfr2 PE=1 SV=1	0	0	0	0	0	0	0	0	0	0	1	2
	Receptor protein-tyrosine kinase (Fragment) OS=Mus musculus GN=Fgfr2 PE=1 SV=1	0	0	0	0	0	0	0	0	0	0	1	2
	Receptor protein-tyrosine kinase (Fragment) OS=Mus musculus GN=Fgfr2 PE=1 SV=1	0	0	0	0	0	0	0	0	0	0	1	2
	E3 ubiquitin-protein ligase NEDD4-like OS=Mus musculus GN=Nedd4l PE=1 SV=1	0	0	0	0	0	0	0	1	0	1	3	1
	Signal recognition particle 54 kDa protein OS=Mus musculus GN=Srp54b PE=1 SV=1	4	3	1	0	2	13	6	2	1	17	17	14
	Formin-like protein 2 OS=Mus musculus GN=Fmnl2 PE=1 SV=2	4	0	0	1	0	0	0	0	0	1	2	3
	Protocadherin 17 OS=Mus musculus GN=Pcdh17 PE=1 SV=1	0	0	0	0	0	0	0	0	0	0	2	0
	Paired amphipathic helix protein Sin3a (Fragment) OS=Mus musculus GN=Sin3a PE=1 SV=1	0	0	0	0	0	0	0	0	0	1	0	0
	Clusterin (Fragment) OS=Mus musculus GN=Clu PE=1 SV=1	7	4	1	0	0	0	0	0	0	2	1	4
	Vacuolar protein sorting-associated protein 53 homolog OS=Mus musculus GN=Vps53 PE=1 SV=1	0	0	0	0	0	0	0	0	0	1	0	1
	UDP-glucuronosyltransferase OS=Mus musculus GN=Ugt1a10 PE=1 SV=1	0	0	0	0	0	0	0	0	0	2	0	0
	Protocadherin 10 OS=Mus musculus GN=Pcdh10 PE=1 SV=1	0	0	0	0	0	0	0	0	0	1	0	3
	Protein diaphanous homolog 1 OS=Mus musculus GN=Diaph1 PE=1 SV=1	0	0	0	0	0	0	0	0	0	9	4	9
	Receptor protein-tyrosine kinase (Fragment) OS=Mus musculus GN=Fgfr2 PE=1 SV=1	0	0	0	0	0	0	0	0	0	0	1	2
	Cullin-4B OS=Mus musculus GN=Cul4b PE=1 SV=2	0	0	0	0	0	0	0	0	0	0	1	1
	Ubiquitin carboxyl-terminal hydrolase 7 OS=Mus musculus GN=Usp7 PE=1 SV=1	0	0	0	0	0	0	0	0	0	9	12	6
	Uncharacterized protein OS=Mus musculus GN=Gm20431 PE=3 SV=1	9	10	9	8	10	15	15	8	12	8	5	10
	Enoyl-CoA delta isomerase 3, peroxisomal (Fragment) OS=Mus musculus GN=Eci3 PE=1 SV=1	0	0	0	0	0	0	2	1	0	0	0	0
	Mitochondrial glutamate carrier 1 (Fragment) OS=Mus musculus GN=Slc25a22 PE=1 SV=4	6	1	5	3	2	4	2	7	6	0	0	0
	Hydroxyacylglutathione hydrolase, mitochondrial (Fragment) OS=Mus musculus GN=Hagh PE=1 SV=1	0	0	0	0	1	0	1	1	0	0	0	0
	Transcription elongation factor A protein 1 OS=Mus musculus GN=Tcea1 PE=1 SV=1	0	0	0	0	2	6	5	0	0	3	1	6
	LIM domain only 7 OS=Mus musculus GN=Lmo7 PE=1 SV=1	0	0	0	0	0	0	0	0	0	0	2	3
	RAS p21 protein activator 1 OS=Mus musculus GN=Rasa1 PE=1 SV=1	0	0	0	0	0	0	0	0	0	0	1	0
	Cytosolic acyl coenzyme A thioester hydrolase OS=Mus musculus GN=Acot7 PE=1 SV=1	11	11	5	4	6	11	4	4	9	17	29	20
	Ethanolamine-phosphate phospho-lyase OS=Mus musculus GN=Etnppl PE=1 SV=1	0	0	0	0	0	5	2	1	0	3	2	3
[truncated: 11,745 more rows]
