# Supplementary material for: Activity-Induced Cortical Glutamatergic Neuron Nascent Proteins
Source: J Neurosci. 2022 Oct 19;42(42):7900–20. doi: 10.1523/JNEUROSCI.0707-22.2022 (PMC9617616; doi:10.1523/JNEUROSCI.0707-22.2022)
Supplement: Figure 6-1 — Data for Figure 6B. Seven day ANL treatment PTZ versus control volcano plot from all quantified peptides. Download Figure 6-1, XLSX file. [file ns-JN-RM-0707-22-s04.xlsx]

## Sheet: Fig 6B ANL 7 D PTZ vs control 
accession	description	t-test p-value	q-value	norm spec count PTZ	norm spec count CONTROL	norm spec count Average PTZ	norm spec count Average CONTROL	avg ratio change PTZ/CONTROL	NSAF-1	NSAF-2	NSAF average 1	NSAF average 2	EMPAI-1	EMPAI-2	EMPAI-AVG-1	EMPAI-AVG-2	Length	SEQUENCE-COVERAGE-1	SEQUENCE-COVERAGE-2	MOL_WT-1	MOL_WT-2	PI-1	PI-2	spec count 1	spec count 2	spec count Average 1	spec count Average 2	sort code	sort code before SCFiller
Q5SVJ0	Calcium/calmodulin-dependent protein kinase II, beta, isoform CRA_b OS=Mus musculus GN=Camk2b PE=1 SV=1	0.000142279	0.119893	22.67,22.54,21.89,24.35,	28.98,28.52,28.12,29.95,	22.8646	28.8937	0.791333	0.0020894234,0.0020538594,0.0020378232,0.0021330242,	0.0026802388,0.0025516192,0.0025088065,0.0026233557,	0.00207853	0.002591	0.3273945,0.2882495,0.22179961,0.2882495,	0.18576872,0.2882495,0.2882495,0.2882495,	0.281423	0.262629	666	12.3%,11.0%,8.7%,11.0%,	7.4%,11.0%,11.0%,11.0%,	72903.0,72903.0,72903.0,72903.0,	72903.0,72903.0,72903.0,72903.0,	7.3,7.3,7.3,7.3,	7.3,7.3,7.3,7.3,	30,17,22,22,	36,28,25,27,	22.75	29	1_1_1_1_1_1_1_1_	1_1_1_1_1_1_1_1_
Q5SVI3	Calcium/calmodulin-dependent protein kinase type II subunit beta OS=Mus musculus GN=Camk2b PE=1 SV=1	0.000142279	0.119893	22.67,22.54,21.89,24.35,	28.98,28.52,28.12,29.95,	22.8646	28.8937	0.791333	0.0026864014,0.0026406765,0.0026200586,0.0027424598,	0.0034460211,0.0032806532,0.0032256085,0.0033728858,	0.0026724	0.00333129	0.43879855,0.38356638,0.29419577,0.38356638,	0.24451458,0.38356638,0.38356638,0.38356638,	0.375032	0.348803	518	15.8%,14.1%,11.2%,14.1%,	9.5%,14.1%,14.1%,14.1%,	58111.0,58111.0,58111.0,58111.0,	58111.0,58111.0,58111.0,58111.0,	7.1,7.1,7.1,7.1,	7.1,7.1,7.1,7.1,	30,17,22,22,	36,28,25,27,	22.75	29	1_1_1_1_1_1_1_1_	1_1_1_1_1_1_1_1_
P28652	Calcium/calmodulin-dependent protein kinase type II subunit beta OS=Mus musculus GN=Camk2b PE=1 SV=2	0.000142279	0.119893	22.67,22.54,21.89,24.35,	28.98,28.52,28.12,29.95,	22.8646	28.8937	0.791333	0.0025674463,0.002523746,0.0025040412,0.0026210223,	0.00329343,0.0031353843,0.0030827771,0.003223533,	0.00255406	0.00318378	0.41579378,0.36458313,0.27938128,0.36458313,	0.23026884,0.36458313,0.36458313,0.36458313,	0.356085	0.331005	542	15.1%,13.5%,10.7%,13.5%,	9.0%,13.5%,13.5%,13.5%,	60461.0,60461.0,60461.0,60461.0,	60461.0,60461.0,60461.0,60461.0,	7.3,7.3,7.3,7.3,	7.3,7.3,7.3,7.3,	30,17,22,22,	36,28,25,27,	22.75	29	1_1_1_1_1_1_1_1_	1_1_1_1_1_1_1_1_
Q8VDN2	Sodium/potassium-transporting ATPase subunit alpha-1 OS=Mus musculus GN=Atp1a1 PE=1 SV=1	0.000381474	0.181648	45.35,54.37,48.76,38.74,	75.68,84.54,84.36,72.1,	46.8031	79.1718	0.591159	0.0027205395,0.0032248108,0.002954871,0.002209224,	0.0045561437,0.0049241865,0.0048998976,0.004111548,	0.00277736	0.00462294	0.23310483,0.19124198,0.2647363,0.17219532,	0.30316675,0.21618605,0.25602996,0.18850219,	0.21532	0.240971	1023	9.1%,7.6%,10.2%,6.9%,	11.5%,8.5%,9.9%,7.5%,	112982.0,112982.0,112982.0,112982.0,	112982.0,112982.0,112982.0,112982.0,	5.5,5.5,5.5,5.5,	5.5,5.5,5.5,5.5,	60,41,49,35,	94,83,75,65,	46.25	79.25	1_1_1_1_1_1_1_1_	1_1_1_1_1_1_1_1_
Q8VIN1	Phosphatidylethanolamine-binding protein 2 OS=Mus musculus GN=Pbp2 PE=1 SV=1	0.000431127	0.181648	5.291,6.63,6.965,6.641,	0.0,0.0,0.0,0.0,	6.38179	0	100000	0.0017363443,0.0021514161,0.002309269,0.0020718435,	0.0,0.0,0.0,0.0,	0.00206722	0	0.14551294,0.14551294,0.14551294,0.14551294,	0.0,0.0,0.0,0.0,	0.145513	0	187	5.9%,5.9%,5.9%,5.9%,	0%,0%,0%,0%,	21191.0,21191.0,21191.0,21191.0,	0.0,0.0,0.0,0.0,	8.4,8.4,8.4,8.4,	0.0,0.0,0.0,0.0,	7,5,7,6,	0,0,0,0,	6.25	0	1_1_1_1_0_0_0_0_	1_1_1_1_0_0_0_0_
E9QLE5	Phosphatidylethanolamine-binding protein 2 OS=Mus musculus GN=Pbp2 PE=1 SV=1	0.000431127	0.181648	5.291,6.63,6.965,6.641,	0.0,0.0,0.0,0.0,	6.38179	0	100000	0.0017363443,0.0021514161,0.002309269,0.0020718435,	0.0,0.0,0.0,0.0,	0.00206722	0	0.14551294,0.14551294,0.14551294,0.14551294,	0.0,0.0,0.0,0.0,	0.145513	0	187	5.9%,5.9%,5.9%,5.9%,	0%,0%,0%,0%,	21195.0,21195.0,21195.0,21195.0,	0.0,0.0,0.0,0.0,	8.4,8.4,8.4,8.4,	0.0,0.0,0.0,0.0,	7,5,7,6,	0,0,0,0,	6.25	0	1_1_1_1_0_0_0_0_	1_1_1_1_0_0_0_0_
Q9D034	Guanine nucleotide-binding protein subunit alpha-13 OS=Mus musculus GN=Gna13 PE=1 SV=1	0.0006127	0.221272	0.0,0.0,0.0,0.0,	4.831,4.074,4.499,5.546,	0	4.73763	0	0.0,0.0,0.0,0.0,	0.0017196906,0.0014032851,0.0015453089,0.001870215,	0	0.00163462	0.0,0.0,0.0,0.0,	0.17219532,0.17219532,0.17219532,0.17219532,	0	0.172195	173	0%,0%,0%,0%,	6.9%,6.9%,6.9%,6.9%,	0.0,0.0,0.0,0.0,	19937.0,19937.0,19937.0,19937.0,	0.0,0.0,0.0,0.0,	9.3,9.3,9.3,9.3,	0,0,0,0,	6,4,4,5,	0	4.75	0_0_0_0_1_1_1_1_	0_0_0_0_1_1_1_1_
E0CYV0	Protein-L-isoaspartate O-methyltransferase OS=Mus musculus GN=Pcmt1 PE=1 SV=1	0.00112881	0.259422	5.291,6.63,5.97,7.748,	2.415,1.019,1.125,3.328,	6.40974	1.9716	3.25103	0.001135302,0.0014066952,0.0012942057,0.0015804447,	5.2011624E-4,2.1221007E-4,2.3368745E-4,6.7877036E-4,	0.00135416	0.000411196	0.18304157,0.18304157,0.083926916,0.35831344,	0.18304157,0.083926916,0.083926916,0.083926916,	0.202081	0.108706	286	7.3%,7.3%,3.5%,13.3%,	7.3%,3.5%,3.5%,3.5%,	30441.0,30441.0,30441.0,30441.0,	30441.0,30441.0,30441.0,30441.0,	7.2,7.2,7.2,7.2,	7.2,7.2,7.2,7.2,	7,5,6,7,	3,1,1,3,	6.25	2	1_1_1_1_1_1_1_1_	1_1_1_1_1_1_1_1_
F7D432	Protein-L-isoaspartate O-methyltransferase (Fragment) OS=Mus musculus GN=Pcmt1 PE=1 SV=1	0.00112881	0.259422	5.291,6.63,5.97,7.748,	2.415,1.019,1.125,3.328,	6.40974	1.9716	3.25103	0.0011981416,0.0014845565,0.0013658407,0.0016679232,	5.48905E-4,2.2395603E-4,2.4662216E-4,7.1634067E-4,	0.00142912	0.000433956	0.19398808,0.19398808,0.08893013,0.38038433,	0.19398808,0.08893013,0.08893013,0.08893013,	0.214323	0.115195	271	7.7%,7.7%,3.7%,14.0%,	7.7%,3.7%,3.7%,3.7%,	29168.0,29168.0,29168.0,29168.0,	29168.0,29168.0,29168.0,29168.0,	8.4,8.4,8.4,8.4,	8.4,8.4,8.4,8.4,	7,5,6,7,	3,1,1,3,	6.25	2	1_1_1_1_1_1_1_1_	1_1_1_1_1_1_1_1_
E9PWE0	Protein-L-isoaspartate O-methyltransferase OS=Mus musculus GN=Pcmt1 PE=1 SV=1	0.00112881	0.259422	5.291,6.63,5.97,7.748,	2.415,1.019,1.125,3.328,	6.40974	1.9716	3.25103	0.0011392855,0.001411631,0.0012987468,0.0015859902,	5.219412E-4,2.1295468E-4,2.345074E-4,6.8115204E-4,	0.00135891	0.000412639	0.18576872,0.18576872,0.083926916,0.35831344,	0.18576872,0.083926916,0.083926916,0.083926916,	0.203444	0.109387	285	7.4%,7.4%,3.5%,13.3%,	7.4%,3.5%,3.5%,3.5%,	30398.0,30398.0,30398.0,30398.0,	30398.0,30398.0,30398.0,30398.0,	8.4,8.4,8.4,8.4,	8.4,8.4,8.4,8.4,	7,5,6,7,	3,1,1,3,	6.25	2	1_1_1_1_1_1_1_1_	1_1_1_1_1_1_1_1_
P23506	Protein-L-isoaspartate(D-aspartate) O-methyltransferase OS=Mus musculus GN=Pcmt1 PE=1 SV=3	0.00112881	0.259422	5.291,6.63,5.97,7.748,	2.415,1.019,1.125,3.328,	6.40974	1.9716	3.25103	0.0014303806,0.001772312,0.0016305852,0.0019912212,	6.553007E-4,2.6736598E-4,2.9442558E-4,8.551909E-4,	0.00170612	0.000518071	0.23879659,0.23879659,0.10662377,0.4689263,	0.23879659,0.10662377,0.10662377,0.10662377,	0.263286	0.139667	227	9.3%,9.3%,4.4%,16.7%,	9.3%,4.4%,4.4%,4.4%,	24634.0,24634.0,24634.0,24634.0,	24634.0,24634.0,24634.0,24634.0,	7.6,7.6,7.6,7.6,	7.6,7.6,7.6,7.6,	7,5,6,7,	3,1,1,3,	6.25	2	1_1_1_1_1_1_1_1_	1_1_1_1_1_1_1_1_
Q99LC3	NADH dehydrogenase [ubiquinone] 1 alpha subcomplex subunit 10, mitochondrial OS=Mus musculus GN=Ndufa10 PE=1 SV=1	0.00133711	0.281685	3.023,2.652,2.985,2.214,	0.8051,0.0,1.125,1.109,	2.71853	0.759791	3.578	5.226501E-4,4.5331247E-4,5.2132795E-4,3.6378848E-4,	1.396744E-4,0.0,1.882665E-4,1.8228011E-4,	0.00046527	0.000127555	0.059253693,0.059253693,0.059253693,0.059253693,	0.059253693,0.0,0.059253693,0.059253693,	0.0592537	0.0444403	355	2.5%,2.5%,2.5%,2.5%,	2.5%,0%,2.5%,2.5%,	40603.0,40603.0,40603.0,40603.0,	40603.0,0.0,40603.0,40603.0,	7.8,7.8,7.8,7.8,	7.8,0.0,7.8,7.8,	4,2,3,2,	1,0,1,1,	2.75	1	1_1_1_1_1_0_1_1_	1_1_1_1_1_0_1_1_
Q6PIE5	Sodium/potassium-transporting ATPase subunit alpha-2 OS=Mus musculus GN=Atp1a2 PE=1 SV=1	0.00197218	0.361716	92.97,102.1,92.54,97.4,	123.2,140.6,146.2,146.4,	96.2525	139.099	0.691972	0.0055935094,0.0060741655,0.0056247194,0.0055709574,	0.0074376627,0.008211282,0.008518137,0.008374164,	0.00571584	0.00813531	0.4962356,0.48936105,0.48936105,0.40604758,	0.45881426,0.4962356,0.42232883,0.42560756,	0.470251	0.450747	1020	17.5%,17.3%,17.3%,14.8%,	16.4%,17.5%,15.3%,15.4%,	112217.0,112217.0,112217.0,112217.0,	112217.0,112217.0,112217.0,112217.0,	5.5,5.5,5.5,5.5,	5.5,5.5,5.5,5.5,	123,77,93,88,	153,138,130,132,	95.25	138.25	1_1_1_1_1_1_1_1_	1_1_1_1_1_1_1_1_
P56480	ATP synthase subunit beta, mitochondrial OS=Mus musculus GN=Atp5b PE=1 SV=2	0.00200318	0.361716	45.35,39.78,32.84,38.74,	51.53,58.06,58.49,58.79,	39.1764	56.717	0.690735	0.0052610813,0.0045631174,0.0038483657,0.00427228,	0.005998871,0.0065396004,0.0065697534,0.0064831767,	0.00448621	0.00639785	0.72186863,0.72186863,0.61435854,0.61435854,	0.72186863,0.61435854,0.61435854,0.61435854,	0.668114	0.641236	529	23.6%,23.6%,20.8%,20.8%,	23.6%,20.8%,20.8%,20.8%,	56301.0,56301.0,56301.0,56301.0,	56301.0,56301.0,56301.0,56301.0,	5.3,5.3,5.3,5.3,	5.3,5.3,5.3,5.3,	60,30,33,35,	64,57,52,53,	39.5	56.5	1_1_1_1_1_1_1_1_	1_1_1_1_1_1_1_1_
Q01768	Nucleoside diphosphate kinase B OS=Mus musculus GN=Nme2 PE=1 SV=1	0.00259198	0.395615	0.0,0.0,0.995,2.214,	5.636,6.112,4.499,3.328,	0.802172	4.89363	0.163922	0.0,0.0,4.0585836E-4,8.496376E-4,	0.0022834928,0.00239574,0.0017588055,0.00127716,	0.000313874	0.0019288	0.0,0.0,0.29419577,0.29419577,	0.29419577,0.29419577,0.29419577,0.29419577,	0.147098	0.294196	152	0%,0%,11.2%,11.2%,	11.2%,11.2%,11.2%,11.2%,	0.0,0.0,17363.0,17363.0,	17363.0,17363.0,17363.0,17363.0,	0.0,0.0,7.5,7.5,	7.5,7.5,7.5,7.5,	0,0,1,2,	7,6,4,3,	1.5	5	0_0_1_1_1_1_1_1_	0_0_1_1_1_1_1_1_
F6ZSB7	D-3-phosphoglycerate dehydrogenase (Fragment) OS=Mus musculus GN=Phgdh PE=1 SV=1	0.00274471	0.395615	9.07,10.61,10.95,12.18,	4.831,6.112,6.749,7.764,	10.6997	6.36395	1.68129	0.0037357204,0.004320159,0.00455433,0.0047670943,	0.0019966878,0.0024439762,0.0026913264,0.003040041,	0.00434433	0.00254301	0.34276497,0.34276497,0.4927944,0.34276497,	0.34276497,0.34276497,0.34276497,0.34276497,	0.380272	0.342765	149	12.8%,12.8%,17.4%,12.8%,	12.8%,12.8%,12.8%,12.8%,	15839.0,15839.0,15839.0,15839.0,	15839.0,15839.0,15839.0,15839.0,	9.0,9.0,9.0,9.0,	9.0,9.0,9.0,9.0,	12,8,11,11,	6,6,6,7,	10.5	6.25	1_1_1_1_1_1_1_1_	1_1_1_1_1_1_1_1_
Q61753	D-3-phosphoglycerate dehydrogenase OS=Mus musculus GN=Phgdh PE=1 SV=3	0.00274471	0.395615	9.07,10.61,10.95,12.18,	4.831,6.112,6.749,7.764,	10.6997	6.36395	1.68129	0.0010443197,0.0012076993,0.0012731616,0.0013326398,	5.581735E-4,6.8321294E-4,7.5235957E-4,8.4984256E-4,	0.00121446	0.000710897	0.08642566,0.08642566,0.11943793,0.08642566,	0.08642566,0.08642566,0.08642566,0.08642566,	0.0946787	0.0864257	533	3.6%,3.6%,4.9%,3.6%,	3.6%,3.6%,3.6%,3.6%,	56586.0,56586.0,56586.0,56586.0,	56586.0,56586.0,56586.0,56586.0,	6.5,6.5,6.5,6.5,	6.5,6.5,6.5,6.5,	12,8,11,11,	6,6,6,7,	10.5	6.25	1_1_1_1_1_1_1_1_	1_1_1_1_1_1_1_1_
Q61598	Rab GDP dissociation inhibitor beta OS=Mus musculus GN=Gdi2 PE=1 SV=1	0.00292463	0.395615	16.63,17.24,14.93,18.82,	10.47,13.24,12.37,9.983,	16.902	11.5161	1.46768	0.0022932007,0.0023506035,0.002079454,0.0024668132,	0.0014485334,0.001773027,0.0016520914,0.0013087302,	0.00229752	0.0015456	0.61808,0.42889392,0.61808,0.61808,	0.27643883,0.5205476,0.5381547,0.20503592,	0.570783	0.385044	445	20.9%,15.5%,20.9%,20.9%,	10.6%,18.2%,18.7%,8.1%,	50537.0,50537.0,50537.0,50537.0,	50537.0,50537.0,50537.0,50537.0,	6.2,6.2,6.2,6.2,	6.2,6.2,6.2,6.2,	22,13,15,17,	13,13,11,9,	16.75	11.5	1_1_1_1_1_1_1_1_	1_1_1_1_1_1_1_1_
P24369	Peptidyl-prolyl cis-trans isomerase B OS=Mus musculus GN=Ppib PE=1 SV=2	0.00297337	0.395615	7.558,7.956,7.96,8.855,	4.831,5.093,5.624,6.655,	8.08234	5.55079	1.45607	0.002147463,0.0022350824,0.0022848323,0.0023915726,	0.0013773448,0.0014049093,0.0015470973,0.0017974845,	0.00226474	0.00153171	0.43548942,0.23879659,0.43548942,0.43548942,	0.23879659,0.23879659,0.23879659,0.23879659,	0.386316	0.238797	216	15.7%,9.3%,15.7%,15.7%,	9.3%,9.3%,9.3%,9.3%,	23713.0,23713.0,23713.0,23713.0,	23713.0,23713.0,23713.0,23713.0,	9.6,9.6,9.6,9.6,	9.6,9.6,9.6,9.6,	10,6,8,8,	6,5,5,6,	8	5.5	1_1_1_1_1_1_1_1_	1_1_1_1_1_1_1_1_
A0A0J9YUD8	High mobility group protein B1 OS=Mus musculus GN=Hmgb1 PE=1 SV=1	0.00469243	0.495673	6.047,7.956,5.97,6.641,	9.662,8.149,10.12,9.983,	6.6535	9.47918	0.701906	0.0021700677,0.002823262,0.0021645778,0.0022657004,	0.003479608,0.0028393955,0.003517611,0.00340576,	0.0023559	0.00331059	0.4190575,0.38038433,0.4190575,0.4190575,	0.4190575,0.4190575,0.4190575,0.4190575,	0.409389	0.419058	171	15.2%,14.0%,15.2%,15.2%,	15.2%,15.2%,15.2%,15.2%,	19774.0,19774.0,19774.0,19774.0,	19774.0,19774.0,19774.0,19774.0,	9.7,9.7,9.7,9.7,	9.7,9.7,9.7,9.7,	8,6,6,6,	12,8,9,9,	6.5	9.5	1_1_1_1_1_1_1_1_	1_1_1_1_1_1_1_1_
A0A0J9YUZ4	High mobility group protein B1 (Fragment) OS=Mus musculus GN=Hmgb1 PE=1 SV=1	0.00469243	0.495673	6.047,7.956,5.97,6.641,	9.662,8.149,10.12,9.983,	6.6535	9.47918	0.701906	0.0017586806,0.0022880463,0.0017542313,0.0018361836,	0.0028199665,0.0023011216,0.0028507654,0.0027601186,	0.00190929	0.00268299	0.3273945,0.3001696,0.3273945,0.3273945,	0.3273945,0.3273945,0.3273945,0.3273945,	0.320588	0.327394	211	12.3%,11.4%,12.3%,12.3%,	12.3%,12.3%,12.3%,12.3%,	24234.0,24234.0,24234.0,24234.0,	24234.0,24234.0,24234.0,24234.0,	9.2,9.2,9.2,9.2,	9.2,9.2,9.2,9.2,	8,6,6,6,	12,8,9,9,	6.5	9.5	1_1_1_1_1_1_1_1_	1_1_1_1_1_1_1_1_
P63158	High mobility group protein B1 OS=Mus musculus GN=Hmgb1 PE=1 SV=2	0.00469243	0.495673	6.047,7.956,5.97,6.641,	9.662,8.149,10.12,9.983,	6.6535	9.47918	0.701906	0.0017259609,0.002245478,0.0017215945,0.0018020221,	0.002767502,0.00225831,0.0027977277,0.0027087673,	0.00187376	0.00263308	0.32129562,0.29419577,0.32129562,0.32129562,	0.32129562,0.32129562,0.32129562,0.32129562,	0.314521	0.321296	215	12.1%,11.2%,12.1%,12.1%,	12.1%,12.1%,12.1%,12.1%,	24894.0,24894.0,24894.0,24894.0,	24894.0,24894.0,24894.0,24894.0,	5.7,5.7,5.7,5.7,	5.7,5.7,5.7,5.7,	8,6,6,6,	12,8,9,9,	6.5	9.5	1_1_1_1_1_1_1_1_	1_1_1_1_1_1_1_1_
Q9DCN2	NADH-cytochrome b5 reductase 3 OS=Mus musculus GN=Cyb5r3 PE=1 SV=3	0.00479755	0.495673	3.023,3.978,2.985,3.32,	1.61,2.037,2.25,2.218,	3.32675	2.02888	1.63969	6.164146E-4,8.019565E-4,6.148552E-4,6.4357935E-4,	3.2946453E-4,4.0326963E-4,4.4408377E-4,4.2996305E-4,	0.000669201	0.000401695	0.071519256,0.071519256,0.071519256,0.23879659,	0.071519256,0.071519256,0.071519256,0.071519256,	0.113339	0.0715193	301	3.0%,3.0%,3.0%,9.3%,	3.0%,3.0%,3.0%,3.0%,	34128.0,34128.0,34128.0,34128.0,	34128.0,34128.0,34128.0,34128.0,	8.4,8.4,8.4,8.4,	8.4,8.4,8.4,8.4,	4,3,3,3,	2,2,2,2,	3.25	2	1_1_1_1_1_1_1_1_	1_1_1_1_1_1_1_1_
F2Z456	NADH-cytochrome b5 reductase OS=Mus musculus GN=Cyb5r3 PE=1 SV=1	0.00479755	0.495673	3.023,3.978,2.985,3.32,	1.61,2.037,2.25,2.218,	3.32675	2.02888	1.63969	5.927821E-4,7.712105E-4,5.9128244E-4,6.1890535E-4,	3.1683332E-4,3.8780883E-4,4.270582E-4,4.1347885E-4,	0.000643545	0.000386295	0.06905484,0.06905484,0.06905484,0.22743917,	0.06905484,0.06905484,0.06905484,0.06905484,	0.108651	0.0690548	313	2.9%,2.9%,2.9%,8.9%,	2.9%,2.9%,2.9%,2.9%,	34929.0,34929.0,34929.0,34929.0,	34929.0,34929.0,34929.0,34929.0,	9.1,9.1,9.1,9.1,	9.1,9.1,9.1,9.1,	4,3,3,3,	2,2,2,2,	3.25	2	1_1_1_1_1_1_1_1_	1_1_1_1_1_1_1_1_
Q4VA93	Protein kinase C OS=Mus musculus GN=Prkca PE=1 SV=1	0.00548028	0.495673	7.558,3.978,5.97,7.748,	0.0,0.0,0.0,0.0,	6.31358	0	100000	6.9025595E-4,3.592097E-4,5.508078E-4,6.726298E-4,	0.0,0.0,0.0,0.0,	0.000568226	0	0.20781386,0.1428783,0.19124198,0.08893013,	0.0,0.0,0.0,0.0,	0.157716	0	672	8.2%,5.8%,7.6%,3.7%,	0%,0%,0%,0%,	76824.0,76824.0,76824.0,76824.0,	0.0,0.0,0.0,0.0,	7.0,7.0,7.0,7.0,	0.0,0.0,0.0,0.0,	10,3,6,7,	0,0,0,0,	6.5	0	1_1_1_1_0_0_0_0_	1_1_1_1_0_0_0_0_
P15105	Glutamine synthetase OS=Mus musculus GN=Glul PE=1 SV=6	0.00578323	0.495673	29.48,29.17,36.82,32.1,	41.06,41.76,51.74,46.59,	31.891	45.2883	0.704178	0.004849927,0.0047458047,0.00611943,0.0050203786,	0.0067796386,0.0066712475,0.008242338,0.0072863176,	0.00518389	0.00724489	1.032357,0.25025904,0.9724227,0.936422,	0.936422,0.25025904,0.25025904,0.9724227,	0.797865	0.602341	373	30.8%,9.7%,29.5%,28.7%,	28.7%,9.7%,9.7%,29.5%,	42120.0,42120.0,42120.0,42120.0,	42120.0,42120.0,42120.0,42120.0,	7.1,7.1,7.1,7.1,	7.1,7.1,7.1,7.1,	39,22,37,29,	51,41,46,42,	31.75	45	1_1_1_1_1_1_1_1_	1_1_1_1_1_1_1_1_
A2ALV3	Endophilin-A1 OS=Mus musculus GN=Sh3gl2 PE=1 SV=1	0.0058822	0.495673	11.34,15.91,18.91,17.71,	5.636,10.19,5.624,6.655,	15.9662	7.02534	2.27266	0.0016143341,0.0022402683,0.0027195336,0.0023971214,	8.053153E-4,0.0014081689,7.753435E-4,9.008275E-4,	0.00224281	0.000972414	0.21898961,0.2705741,0.2705741,0.21898961,	0.2705741,0.39315677,0.09395635,0.2705741,	0.244782	0.257065	431	8.6%,10.4%,10.4%,8.6%,	10.4%,14.4%,3.9%,10.4%,	48296.0,48296.0,48296.0,48296.0,	48296.0,48296.0,48296.0,48296.0,	5.7,5.7,5.7,5.7,	5.7,5.7,5.7,5.7,	15,12,19,16,	7,10,5,6,	15.5	7	1_1_1_1_1_1_1_1_	1_1_1_1_1_1_1_1_
A2ALV1	Endophilin-A1 OS=Mus musculus GN=Sh3gl2 PE=1 SV=1	0.0058822	0.495673	11.34,15.91,18.91,17.71,	5.636,10.19,5.624,6.655,	15.9662	7.02534	2.27266	0.003822956,0.0053052506,0.006440214,0.0056767,	0.001907093,0.0033347297,0.0018361156,0.0021332784,	0.00531128	0.0023028	0.5958791,0.7660378,0.7660378,0.5958791,	0.7660378,1.1928048,0.23879659,0.7660378,	0.680958	0.740919	182	20.3%,24.7%,24.7%,20.3%,	24.7%,34.1%,9.3%,24.7%,	20175.0,20175.0,20175.0,20175.0,	20175.0,20175.0,20175.0,20175.0,	5.3,5.3,5.3,5.3,	5.3,5.3,5.3,5.3,	15,12,19,16,	7,10,5,6,	15.5	7	1_1_1_1_1_1_1_1_	1_1_1_1_1_1_1_1_
Q8BXU5	Endophilin-A1 OS=Mus musculus GN=Sh3gl2 PE=1 SV=1	0.0058822	0.495673	11.34,15.91,18.91,17.71,	5.636,10.19,5.624,6.655,	15.9662	7.02534	2.27266	0.00283991,0.0039410433,0.004784159,0.0042169765,	0.0014166976,0.0024772277,0.0013639716,0.001584721,	0.00394552	0.00171065	0.41579378,0.5275661,0.5275661,0.41579378,	0.5275661,0.7906058,0.17219532,0.5275661,	0.47168	0.504483	245	15.1%,18.4%,18.4%,15.1%,	18.4%,25.3%,6.9%,18.4%,	27947.0,27947.0,27947.0,27947.0,	27947.0,27947.0,27947.0,27947.0,	5.8,5.8,5.8,5.8,	5.8,5.8,5.8,5.8,	15,12,19,16,	7,10,5,6,	15.5	7	1_1_1_1_1_1_1_1_	1_1_1_1_1_1_1_1_
Q62420	Endophilin-A1 OS=Mus musculus GN=Sh3gl2 PE=1 SV=2	0.0058822	0.495673	11.34,15.91,18.91,17.71,	5.636,10.19,5.624,6.655,	15.9662	7.02534	2.27266	0.001976642,0.0027430558,0.0033298833,0.0029351118,	9.860537E-4,0.001724207,9.4935525E-4,0.0011030019,	0.00274617	0.00119065	0.27350307,0.34276497,0.34276497,0.27350307,	0.34276497,0.4996848,0.11686325,0.34276497,	0.308134	0.32552	352	10.5%,12.8%,12.8%,10.5%,	12.8%,17.6%,4.8%,12.8%,	39955.0,39955.0,39955.0,39955.0,	39955.0,39955.0,39955.0,39955.0,	5.4,5.4,5.4,5.4,	5.4,5.4,5.4,5.4,	15,12,19,16,	7,10,5,6,	15.5	7	1_1_1_1_1_1_1_1_	1_1_1_1_1_1_1_1_
E9PV14	Band 4.1-like protein 1 (Fragment) OS=Mus musculus GN=Epb41l1 PE=1 SV=1	0.00741376	0.567092	6.802,5.304,10.95,8.855,	0.0,0.0,0.0,0.0,	7.97663	0	100000	3.92356E-4,3.0249235E-4,6.377774E-4,4.8550722E-4,	0.0,0.0,0.0,0.0,	0.000454533	0	0.08143401,0.044720173,0.08143401,0.08143401,	0.0,0.0,0.0,0.0,	0.0722556	0	1064	3.4%,1.9%,3.4%,3.4%,	0%,0%,0%,0%,	117171.0,117171.0,117171.0,117171.0,	0.0,0.0,0.0,0.0,	5.9,5.9,5.9,5.9,	0.0,0.0,0.0,0.0,	9,4,11,8,	0,0,0,0,	8	0	1_1_1_1_0_0_0_0_	1_1_1_1_0_0_0_0_
E9Q039	Puromycin-sensitive aminopeptidase OS=Mus musculus GN=Npepps PE=1 SV=1	0.00816486	0.567092	4.535,2.652,1.99,3.32,	1.61,0.0,0.0,0.0,	3.12439	0.402569	7.76114	3.1306097E-4,1.8101906E-4,1.3878621E-4,2.179048E-4,	1.11550995E-4,0.0,0.0,0.0,	0.000212693	2.78877e-05	0.096478224,0.028016329,0.0519619,0.08893013,	0.035142183,0.0,0.0,0.0,	0.0663466	0.00878555	889	4.0%,1.2%,2.2%,3.7%,	1.5%,0%,0%,0%,	100128.0,100128.0,100128.0,100128.0,	100128.0,0.0,0.0,0.0,	6.0,6.0,6.0,6.0,	6.0,0.0,0.0,0.0,	6,2,2,3,	2,0,0,0,	3.25	2	1_1_1_1_1_0_0_0_	1_1_1_1_1_0_0_0_
Q11011	Puromycin-sensitive aminopeptidase OS=Mus musculus GN=Npepps PE=1 SV=2	0.00816486	0.567092	4.535,2.652,1.99,3.32,	1.61,0.0,0.0,0.0,	3.12439	0.402569	7.76114	3.0251217E-4,1.7491948E-4,1.3410971E-4,2.1056236E-4,	1.077922E-4,0.0,0.0,0.0,	0.000205526	2.69481e-05	0.09395635,0.028016329,0.0519619,0.08642566,	0.032761455,0.0,0.0,0.0,	0.0650901	0.00819036	920	3.9%,1.2%,2.2%,3.6%,	1.4%,0%,0%,0%,	103325.0,103325.0,103325.0,103325.0,	103325.0,0.0,0.0,0.0,	5.9,5.9,5.9,5.9,	5.9,0.0,0.0,0.0,	6,2,2,3,	2,0,0,0,	3.25	2	1_1_1_1_1_0_0_0_	1_1_1_1_1_0_0_0_
E9Q6F4	Puromycin-sensitive aminopeptidase OS=Mus musculus GN=Npepps PE=1 SV=1	0.00816486	0.567092	4.535,2.652,1.99,3.32,	1.61,0.0,0.0,0.0,	3.12439	0.402569	7.76114	4.1292462E-4,2.3876251E-4,1.8305778E-4,2.8741453E-4,	1.4713476E-4,0.0,0.0,0.0,	0.00028054	3.67837e-05	0.12979591,0.037528396,0.071519256,0.11943793,	0.044720173,0.0,0.0,0.0,	0.0895704	0.01118	674	5.3%,1.6%,3.0%,4.9%,	1.9%,0%,0%,0%,	75897.0,75897.0,75897.0,75897.0,	75897.0,0.0,0.0,0.0,	5.5,5.5,5.5,5.5,	5.5,0.0,0.0,0.0,	6,2,2,3,	2,0,0,0,	3.25	2	1_1_1_1_1_0_0_0_	1_1_1_1_1_0_0_0_
P03995	Glial fibrillary acidic protein OS=Mus musculus GN=Gfap PE=1 SV=4	0.00834958	0.567092	24.94,22.54,23.88,22.14,	33.01,29.54,35.99,38.82,	23.3755	34.3417	0.680676	0.0035597943,0.003181094,0.003443189,0.00300337,	0.004727816,0.004093187,0.0049737385,0.005267048,	0.00329686	0.00476545	0.4859357,0.4859357,0.5417005,0.30617094,	0.4859357,0.4859357,0.4859357,0.4859357,	0.454936	0.485936	430	17.2%,17.2%,18.8%,11.6%,	17.2%,17.2%,17.2%,17.2%,	49900.0,49900.0,49900.0,49900.0,	49900.0,49900.0,49900.0,49900.0,	5.3,5.3,5.3,5.3,	5.3,5.3,5.3,5.3,	33,17,24,20,	41,29,32,35,	23.5	34.25	1_1_1_1_1_1_1_1_	1_1_1_1_1_1_1_1_
P18760	Cofilin-1 OS=Mus musculus GN=Cfl1 PE=1 SV=3	0.0088606	0.567092	16.63,15.91,15.92,18.82,	9.662,8.149,13.5,12.2,	16.8193	10.8774	1.54626	0.006147436,0.0058166,0.005946069,0.006612842,	0.0035844154,0.0029249196,0.0048314175,0.0042879754,	0.00613074	0.00390718	0.33967674,0.19674051,0.33967674,0.33967674,	0.33967674,0.19674051,0.19674051,0.33967674,	0.303943	0.268209	166	12.7%,7.8%,12.7%,12.7%,	12.7%,7.8%,7.8%,12.7%,	18560.0,18560.0,18560.0,18560.0,	18560.0,18560.0,18560.0,18560.0,	8.1,8.1,8.1,8.1,	8.1,8.1,8.1,8.1,	22,12,16,17,	12,8,12,11,	16.75	10.75	1_1_1_1_1_1_1_1_	1_1_1_1_1_1_1_1_
F8WGL3	Cofilin-1 OS=Mus musculus GN=Cfl1 PE=1 SV=1	0.0088606	0.567092	16.63,15.91,15.92,18.82,	9.662,8.149,13.5,12.2,	16.8193	10.8774	1.54626	0.004495482,0.004253549,0.004348227,0.004835823,	0.0026212027,0.0021389278,0.0035331072,0.0031357,	0.00448327	0.00285723	0.23879659,0.14024973,0.23879659,0.23879659,	0.23879659,0.14024973,0.14024973,0.23879659,	0.21416	0.189523	227	9.3%,5.7%,9.3%,9.3%,	9.3%,5.7%,5.7%,9.3%,	24576.0,24576.0,24576.0,24576.0,	24576.0,24576.0,24576.0,24576.0,	8.0,8.0,8.0,8.0,	8.0,8.0,8.0,8.0,	22,12,16,17,	12,8,12,11,	16.75	10.75	1_1_1_1_1_1_1_1_	1_1_1_1_1_1_1_1_
Q8R5H6	Wiskott-Aldrich syndrome protein family member 1 OS=Mus musculus GN=Wasf1 PE=1 SV=2	0.00985002	0.567092	3.023,1.326,2.985,2.214,	0.8051,0.0,0.0,1.109,	2.38702	0.478581	4.9877	3.3191554E-4,1.4394091E-4,3.3107586E-4,2.3102846E-4,	8.870199E-5,0.0,0.0,1.15759285E-4,	0.00025949	5.11153e-05	0.08642566,0.032761455,0.032761455,0.032761455,	0.032761455,0.0,0.0,0.032761455,	0.0461775	0.0163807	559	3.6%,1.4%,1.4%,1.4%,	1.4%,0%,0%,1.4%,	61509.0,61509.0,61509.0,61509.0,	61509.0,0.0,0.0,61509.0,	6.4,6.4,6.4,6.4,	6.4,0.0,0.0,6.4,	4,1,3,2,	1,0,0,1,	2.5	1	1_1_1_1_1_0_0_1_	1_1_1_1_1_0_0_1_
D3Z6G3	Microtubule-associated protein RP/EB family member 3 OS=Mus musculus GN=Mapre3 PE=1 SV=1	0.00987698	0.567092	5.291,6.63,5.97,6.641,	2.415,3.056,1.125,4.437,	6.13303	2.7582	2.22356	0.0012206631,0.0015124617,0.0013915143,0.0014565216,	5.592227E-4,6.844971E-4,2.5125794E-4,9.7307435E-4,	0.00139529	0.000617013	0.23026884,0.061695576,0.23026884,0.061695576,	0.23026884,0.061695576,0.061695576,0.061695576,	0.145982	0.103839	266	9.0%,2.6%,9.0%,2.6%,	9.0%,2.6%,2.6%,2.6%,	30364.0,30364.0,30364.0,30364.0,	30364.0,30364.0,30364.0,30364.0,	5.3,5.3,5.3,5.3,	5.3,5.3,5.3,5.3,	7,5,6,6,	3,3,1,4,	6	2.75	1_1_1_1_1_1_1_1_	1_1_1_1_1_1_1_1_
Q6PER3	Microtubule-associated protein RP/EB family member 3 OS=Mus musculus GN=Mapre3 PE=1 SV=1	0.00987698	0.567092	5.291,6.63,5.97,6.641,	2.415,3.056,1.125,4.437,	6.13303	2.7582	2.22356	0.0011555031,0.0014317253,0.0013172342,0.0013787714,	5.2937097E-4,6.479582E-4,2.3784558E-4,9.211308E-4,	0.00132081	0.000584076	0.21618605,0.059253693,0.21618605,0.059253693,	0.21618605,0.059253693,0.059253693,0.059253693,	0.13772	0.0984868	281	8.5%,2.5%,8.5%,2.5%,	8.5%,2.5%,2.5%,2.5%,	31966.0,31966.0,31966.0,31966.0,	31966.0,31966.0,31966.0,31966.0,	5.5,5.5,5.5,5.5,	5.5,5.5,5.5,5.5,	7,5,6,6,	3,3,1,4,	6	2.75	1_1_1_1_1_1_1_1_	1_1_1_1_1_1_1_1_
P26040	Ezrin OS=Mus musculus GN=Ezr PE=1 SV=3	0.00991982	0.567092	22.67,23.87,27.86,19.92,	33.01,30.56,41.62,34.38,	23.5818	34.8932	0.675828	0.0023746688,0.0024715587,0.0029476676,0.0019834542,	0.0034692166,0.003107103,0.0042199325,0.0034231956,	0.00244434	0.00355486	0.24738348,0.24738348,0.3273945,0.24738348,	0.24738348,0.24738348,0.25602996,0.3273945,	0.267386	0.269548	586	9.6%,9.6%,12.3%,9.6%,	9.6%,9.6%,9.9%,12.3%,	69407.0,69407.0,69407.0,69407.0,	69407.0,69407.0,69407.0,69407.0,	6.1,6.1,6.1,6.1,	6.1,6.1,6.1,6.1,	30,18,28,18,	41,30,37,31,	23.5	34.75	1_1_1_1_1_1_1_1_	1_1_1_1_1_1_1_1_
A0A0A6YY91	Neural cell adhesion molecule 1 (Fragment) OS=Mus musculus GN=Ncam1 PE=1 SV=1	0.0102581	0.567092	13.6,11.93,13.93,11.07,	24.96,18.33,18.0,22.18,	12.6345	20.8688	0.605423	7.6669746E-4,6.649832E-4,7.9308223E-4,5.9295184E-4,	0.001411494,0.0010031748,9.819594E-4,0.0011884195,	0.000704429	0.00114626	0.09395635,0.09395635,0.10662377,0.11429453,	0.09395635,0.09395635,0.11429453,0.11429453,	0.102208	0.104125	1089	3.9%,3.9%,4.4%,4.7%,	3.9%,3.9%,4.7%,4.7%,	116369.0,116369.0,116369.0,116369.0,	116369.0,116369.0,116369.0,116369.0,	4.8,4.8,4.8,4.8,	4.8,4.8,4.8,4.8,	18,9,14,10,	31,18,16,20,	12.75	21.25	1_1_1_1_1_1_1_1_	1_1_1_1_1_1_1_1_
Q9QYC0	Alpha-adducin OS=Mus musculus GN=Add1 PE=1 SV=2	0.0107007	0.567092	12.85,9.282,14.93,14.39,	8.857,8.149,5.624,4.437,	12.8614	6.76658	1.90072	0.0010728549,7.66314E-4,0.0012589892,0.0011420979,	7.420797E-4,6.605941E-4,4.546572E-4,3.5216022E-4,	0.00106006	0.000552373	0.12201846,0.09144032,0.12201846,0.12201846,	0.09395635,0.09395635,0.09395635,0.09395635,	0.114374	0.0939563	735	5.0%,3.8%,5.0%,5.0%,	3.9%,3.9%,3.9%,3.9%,	80647.0,80647.0,80647.0,80647.0,	80647.0,80647.0,80647.0,80647.0,	5.9,5.9,5.9,5.9,	5.9,5.9,5.9,5.9,	17,7,15,13,	11,8,5,4,	13	7	1_1_1_1_1_1_1_1_	1_1_1_1_1_1_1_1_
E9Q1K3	Alpha-adducin OS=Mus musculus GN=Add1 PE=1 SV=1	0.0107007	0.567092	12.85,9.282,14.93,14.39,	8.857,8.149,5.624,4.437,	12.8614	6.76658	1.90072	0.0011947702,8.533951E-4,0.0014020562,0.0012718817,	8.2640693E-4,7.356616E-4,5.0632283E-4,3.9217842E-4,	0.00118053	0.000615142	0.13762724,0.101539254,0.13762724,0.13762724,	0.10662377,0.10662377,0.10662377,0.10662377,	0.128605	0.106624	660	5.6%,4.2%,5.6%,5.6%,	4.4%,4.4%,4.4%,4.4%,	72926.0,72926.0,72926.0,72926.0,	72926.0,72926.0,72926.0,72926.0,	6.3,6.3,6.3,6.3,	6.3,6.3,6.3,6.3,	17,7,15,13,	11,8,5,4,	13	7	1_1_1_1_1_1_1_1_	1_1_1_1_1_1_1_1_
F8WGR0	Alpha-adducin OS=Mus musculus GN=Add1 PE=1 SV=1	0.0107007	0.567092	12.85,9.282,14.93,14.39,	8.857,8.149,5.624,4.437,	12.8614	6.76658	1.90072	0.0011893641,8.495336E-4,0.001395712,0.0012661266,	8.2266756E-4,7.323328E-4,5.040317E-4,3.9040387E-4,	0.00117518	0.000612359	0.13762724,0.101539254,0.13762724,0.13762724,	0.10662377,0.10662377,0.10662377,0.10662377,	0.128605	0.106624	663	5.6%,4.2%,5.6%,5.6%,	4.4%,4.4%,4.4%,4.4%,	73235.0,73235.0,73235.0,73235.0,	73235.0,73235.0,73235.0,73235.0,	6.6,6.6,6.6,6.6,	6.6,6.6,6.6,6.6,	17,7,15,13,	11,8,5,4,	13	7	1_1_1_1_1_1_1_1_	1_1_1_1_1_1_1_1_
F8WHZ9	Alpha-adducin OS=Mus musculus GN=Add1 PE=1 SV=1	0.0107007	0.567092	12.85,9.282,14.93,14.39,	8.857,8.149,5.624,4.437,	12.8614	6.76658	1.90072	0.0011911606,8.508169E-4,0.0013978203,0.0012680392,	8.2391023E-4,7.3343905E-4,5.0479313E-4,3.909936E-4,	0.00117696	0.000613284	0.13762724,0.101539254,0.13762724,0.13762724,	0.10662377,0.10662377,0.10662377,0.10662377,	0.128605	0.106624	662	5.6%,4.2%,5.6%,5.6%,	4.4%,4.4%,4.4%,4.4%,	73164.0,73164.0,73164.0,73164.0,	73164.0,73164.0,73164.0,73164.0,	6.6,6.6,6.6,6.6,	6.6,6.6,6.6,6.6,	17,7,15,13,	11,8,5,4,	13	7	1_1_1_1_1_1_1_1_	1_1_1_1_1_1_1_1_
Q8BRQ9	Sideroflexin OS=Mus musculus GN=Sfxn5 PE=1 SV=1	0.0107676	0.567092	2.267,3.978,1.99,2.214,	0.0,0.0,0.0,0.0,	2.61233	0	100000	4.6078014E-4,7.99301E-4,4.0854616E-4,4.2763219E-4,	0.0,0.0,0.0,0.0,	0.000524065	0	0.04712856,0.04712856,0.04712856,0.04712856,	0.0,0.0,0.0,0.0,	0.0471286	0	302	2.0%,2.0%,2.0%,2.0%,	0%,0%,0%,0%,	32783.0,32783.0,32783.0,32783.0,	0.0,0.0,0.0,0.0,	9.4,9.4,9.4,9.4,	0.0,0.0,0.0,0.0,	3,3,2,2,	0,0,0,0,	2.5	0	1_1_1_1_0_0_0_0_	1_1_1_1_0_0_0_0_
Q925N0	Sideroflexin-5 OS=Mus musculus GN=Sfxn5 PE=1 SV=2	0.0107676	0.567092	2.267,3.978,1.99,2.214,	0.0,0.0,0.0,0.0,	2.61233	0	100000	4.068877E-4,7.058155E-4,3.60763E-4,3.7761673E-4,	0.0,0.0,0.0,0.0,	0.000462771	0	0.04231739,0.04231739,0.04231739,0.04231739,	0.0,0.0,0.0,0.0,	0.0423174	0	342	1.8%,1.8%,1.8%,1.8%,	0%,0%,0%,0%,	37329.0,37329.0,37329.0,37329.0,	0.0,0.0,0.0,0.0,	9.4,9.4,9.4,9.4,	0.0,0.0,0.0,0.0,	3,3,2,2,	0,0,0,0,	2.5	0	1_1_1_1_0_0_0_0_	1_1_1_1_0_0_0_0_
P12960	Contactin-1 OS=Mus musculus GN=Cntn1 PE=1 SV=1	0.0114472	0.567589	12.85,9.282,10.95,13.28,	9.662,5.093,5.624,5.546,	11.5896	6.4812	1.78819	7.730867E-4,5.521968E-4,6.652894E-4,7.59676E-4,	5.8334606E-4,2.975102E-4,3.2762066E-4,3.1720317E-4,	0.000687562	0.00038142	0.21898961,0.096478224,0.17489755,0.20781386,	0.071519256,0.09395635,0.096478224,0.061695576,	0.174545	0.0809123	1020	8.6%,4.0%,7.0%,8.2%,	3.0%,3.9%,4.0%,2.6%,	113388.0,113388.0,113388.0,113388.0,	113388.0,113388.0,113388.0,113388.0,	6.2,6.2,6.2,6.2,	6.2,6.2,6.2,6.2,	17,7,11,12,	12,5,5,5,	11.75	6.75	1_1_1_1_1_1_1_1_	1_1_1_1_1_1_1_1_
Q9D6R2	Isocitrate dehydrogenase [NAD] subunit alpha, mitochondrial OS=Mus musculus GN=Idh3a PE=1 SV=1	0.0114506	0.567589	11.34,9.282,10.95,14.39,	5.636,7.13,5.624,7.764,	11.4884	6.53868	1.757	0.0019010328,0.0015389092,0.0018540852,0.0022935574,	9.483358E-4,0.0011607775,9.130411E-4,0.0012376123,	0.0018969	0.00106494	0.3273945,0.23879659,0.25314116,0.3273945,	0.16412604,0.23879659,0.09900582,0.1694994,	0.286682	0.167857	366	12.3%,9.3%,9.8%,12.3%,	6.6%,9.3%,4.1%,6.8%,	39639.0,39639.0,39639.0,39639.0,	39639.0,39639.0,39639.0,39639.0,	6.7,6.7,6.7,6.7,	6.7,6.7,6.7,6.7,	15,7,11,13,	7,7,5,7,	11.5	6.5	1_1_1_1_1_1_1_1_	1_1_1_1_1_1_1_1_
A0A1L1STE6	Isocitrate dehydrogenase [NAD] subunit, mitochondrial OS=Mus musculus GN=Idh3a PE=1 SV=1	0.0114506	0.567589	11.34,9.282,10.95,14.39,	5.636,7.13,5.624,7.764,	11.4884	6.53868	1.757	0.0018119218,0.0014667728,0.0017671749,0.002186047,	9.0388255E-4,0.001106366,8.702423E-4,0.0011795992,	0.00180798	0.00101502	0.30918193,0.22743917,0.24165225,0.30918193,	0.15345323,0.22743917,0.09395635,0.1614486,	0.271864	0.159074	384	11.7%,8.9%,9.4%,11.7%,	6.2%,8.9%,3.9%,6.5%,	41520.0,41520.0,41520.0,41520.0,	41520.0,41520.0,41520.0,41520.0,	6.9,6.9,6.9,6.9,	6.9,6.9,6.9,6.9,	15,7,11,13,	7,7,5,7,	11.5	6.5	1_1_1_1_1_1_1_1_	1_1_1_1_1_1_1_1_
Q9QYG0	Protein NDRG2 OS=Mus musculus GN=Ndrg2 PE=1 SV=1	0.0129401	0.598898	38.55,43.76,45.77,50.91,	50.72,57.04,59.62,57.68,	44.748	56.265	0.795308	0.006376402,0.007157083,0.0076489532,0.008006289,	0.008419995,0.009161069,0.009547802,0.009069787,	0.00729718	0.00904966	1.041738,0.9408858,0.77010894,1.2542391,	1.041738,0.8492687,0.86208713,0.86208713,	1.00174	0.903795	371	31.0%,28.8%,24.8%,35.3%,	31.0%,26.7%,27.0%,27.0%,	40789.0,40789.0,40789.0,40789.0,	40789.0,40789.0,40789.0,40789.0,	5.4,5.4,5.4,5.4,	5.4,5.4,5.4,5.4,	51,33,46,46,	63,56,53,52,	44	56	1_1_1_1_1_1_1_1_	1_1_1_1_1_1_1_1_
P17426	AP-2 complex subunit alpha-1 OS=Mus musculus GN=Ap2a1 PE=1 SV=1	0.0138019	0.598898	23.43,21.22,24.88,22.14,	14.49,13.24,20.25,16.64,	22.9149	16.1548	1.41845	0.0014717923,0.0013177149,0.0015785688,0.0013218517,	9.1353065E-4,8.0757117E-4,0.0012313438,9.93492E-4,	0.00142248	0.000986485	0.24738348,0.20781386,0.20781386,0.17760599,	0.18576872,0.1428783,0.18576872,0.3001696,	0.210154	0.203646	977	9.6%,8.2%,8.2%,7.1%,	7.4%,5.8%,7.4%,11.4%,	107664.0,107664.0,107664.0,107664.0,	107664.0,107664.0,107664.0,107664.0,	7.0,7.0,7.0,7.0,	7.0,7.0,7.0,7.0,	31,16,25,20,	18,13,18,15,	23	16	1_1_1_1_1_1_1_1_	1_1_1_1_1_1_1_1_
O35927	Catenin delta-2 OS=Mus musculus GN=Ctnnd2 PE=1 SV=1	0.0138894	0.598898	3.023,3.978,4.975,2.214,	1.61,1.019,1.125,0.0,	3.54755	0.938431	3.78031	1.4878972E-4,1.935757E-4,2.4735552E-4,1.0356449E-4,	7.9525926E-5,4.8670474E-5,5.359632E-5,0.0,	0.000173321	4.54482e-05	0.013911366,0.013911366,0.04231739,0.013911366,	0.013911366,0.013911366,0.03038609,0.0,	0.0210129	0.0145522	1247	0.6%,0.6%,1.8%,0.6%,	0.6%,0.6%,1.3%,0%,	134999.0,134999.0,134999.0,134999.0,	134999.0,134999.0,134999.0,0.0,	7.7,7.7,7.7,7.7,	7.7,7.7,7.7,0.0,	4,3,5,2,	2,1,1,0,	3.5	1.33	1_1_1_1_1_1_1_0_	1_1_1_1_1_1_1_0_
E9QKH8	Catenin delta-2 OS=Mus musculus GN=Ctnnd2 PE=1 SV=1	0.0138894	0.598898	3.023,3.978,4.975,2.214,	1.61,1.019,1.125,0.0,	3.54755	0.938431	3.78031	1.4890914E-4,1.9373106E-4,2.4755407E-4,1.036476E-4,	7.958975E-5,4.8709535E-5,5.3639335E-5,0.0,	0.00017346	4.54847e-05	0.013911366,0.013911366,0.04231739,0.013911366,	0.013911366,0.013911366,0.03038609,0.0,	0.0210129	0.0145522	1246	0.6%,0.6%,1.8%,0.6%,	0.6%,0.6%,1.3%,0%,	134942.0,134942.0,134942.0,134942.0,	134942.0,134942.0,134942.0,0.0,	7.7,7.7,7.7,7.7,	7.7,7.7,7.7,0.0,	4,3,5,2,	2,1,1,0,	3.5	1.33	1_1_1_1_1_1_1_0_	1_1_1_1_1_1_1_0_
Z4YKA3	Heterochromatin protein 1-binding protein 3 OS=Mus musculus GN=Hp1bp3 PE=1 SV=1	0.0142179	0.598898	0.7558,0.0,0.995,0.0,	1.61,1.019,2.25,2.218,	0.437711	1.77423	0.246705	8.9893794E-5,0.0,1.19555174E-4,0.0,	1.9218765E-4,1.17620315E-4,2.5904886E-4,2.5081178E-4,	5.23622e-05	0.000204917	0.044720173,0.0,0.044720173,0.0,	0.044720173,0.044720173,0.044720173,0.044720173,	0.0223601	0.0447202	516	1.9%,0%,1.9%,0%,	1.9%,1.9%,1.9%,1.9%,	56825.0,0.0,56825.0,0.0,	56825.0,56825.0,56825.0,56825.0,	9.8,0.0,9.8,0.0,	9.8,9.8,9.8,9.8,	1,0,1,0,	2,1,2,2,	1	1.75	1_0_1_0_1_1_1_1_	1_0_1_0_1_1_1_1_
Z4YKB8	Heterochromatin protein 1-binding protein 3 OS=Mus musculus GN=Hp1bp3 PE=1 SV=1	0.0142179	0.598898	0.7558,0.0,0.995,0.0,	1.61,1.019,2.25,2.218,	0.437711	1.77423	0.246705	8.372779E-5,0.0,1.1135464E-4,0.0,	1.790051E-4,1.0955249E-4,2.4128017E-4,2.336081E-4,	4.87706e-05	0.000190861	0.04231739,0.0,0.04231739,0.0,	0.04231739,0.04231739,0.04231739,0.04231739,	0.0211587	0.0423174	554	1.8%,0%,1.8%,0%,	1.8%,1.8%,1.8%,1.8%,	60851.0,0.0,60851.0,0.0,	60851.0,60851.0,60851.0,60851.0,	9.7,0.0,9.7,0.0,	9.7,9.7,9.7,9.7,	1,0,1,0,	2,1,2,2,	1	1.75	1_0_1_0_1_1_1_1_	1_0_1_0_1_1_1_1_
A2AM63	Heterochromatin protein 1-binding protein 3 (Fragment) OS=Mus musculus GN=Hp1bp3 PE=1 SV=1	0.0142179	0.598898	0.7558,0.0,0.995,0.0,	1.61,1.019,2.25,2.218,	0.437711	1.77423	0.246705	2.2300577E-4,0.0,2.965888E-4,0.0,	4.7677325E-4,2.9178886E-4,6.426405E-4,6.222062E-4,	0.000129899	0.000508352	0.11686325,0.0,0.11686325,0.0,	0.11686325,0.11686325,0.11686325,0.11686325,	0.0584316	0.116863	208	4.8%,0%,4.8%,0%,	4.8%,4.8%,4.8%,4.8%,	23047.0,0.0,23047.0,0.0,	23047.0,23047.0,23047.0,23047.0,	9.7,0.0,9.7,0.0,	9.7,9.7,9.7,9.7,	1,0,1,0,	2,1,2,2,	1	1.75	1_0_1_0_1_1_1_1_	1_0_1_0_1_1_1_1_
A2AM62	Heterochromatin protein 1-binding protein 3 (Fragment) OS=Mus musculus GN=Hp1bp3 PE=1 SV=1	0.0142179	0.598898	0.7558,0.0,0.995,0.0,	1.61,1.019,2.25,2.218,	0.437711	1.77423	0.246705	2.811224E-4,0.0,3.7388163E-4,0.0,	6.010232E-4,3.678308E-4,8.101165E-4,7.8435685E-4,	0.000163751	0.000640832	0.15080035,0.0,0.15080035,0.0,	0.15080035,0.15080035,0.15080035,0.15080035,	0.0754002	0.1508	165	6.1%,0%,6.1%,0%,	6.1%,6.1%,6.1%,6.1%,	18480.0,0.0,18480.0,0.0,	18480.0,18480.0,18480.0,18480.0,	9.4,0.0,9.4,0.0,	9.4,9.4,9.4,9.4,	1,0,1,0,	2,1,2,2,	1	1.75	1_0_1_0_1_1_1_1_	1_0_1_0_1_1_1_1_
Q3TEA8	Heterochromatin protein 1-binding protein 3 OS=Mus musculus GN=Hp1bp3 PE=1 SV=1	0.0142179	0.598898	0.7558,0.0,0.995,0.0,	1.61,1.019,2.25,2.218,	0.437711	1.77423	0.246705	8.372779E-5,0.0,1.1135464E-4,0.0,	1.790051E-4,1.0955249E-4,2.4128017E-4,2.336081E-4,	4.87706e-05	0.000190861	0.04231739,0.0,0.04231739,0.0,	0.04231739,0.04231739,0.04231739,0.04231739,	0.0211587	0.0423174	554	1.8%,0%,1.8%,0%,	1.8%,1.8%,1.8%,1.8%,	60867.0,0.0,60867.0,0.0,	60867.0,60867.0,60867.0,60867.0,	9.7,0.0,9.7,0.0,	9.7,9.7,9.7,9.7,	1,0,1,0,	2,1,2,2,	1	1.75	1_0_1_0_1_1_1_1_	1_0_1_0_1_1_1_1_
Q9D517	1-acyl-sn-glycerol-3-phosphate acyltransferase gamma OS=Mus musculus GN=Agpat3 PE=1 SV=2	0.0148082	0.598898	3.023,2.652,1.99,2.214,	3.221,4.074,3.375,3.328,	2.46977	3.49926	0.705798	4.934595E-4,4.279945E-4,3.281408E-4,3.434705E-4,	5.274938E-4,6.4566045E-4,5.332549E-4,5.1629875E-4,	0.000398266	0.000555677	0.05681753,0.05681753,0.05681753,0.05681753,	0.05681753,0.05681753,0.05681753,0.05681753,	0.0568175	0.0568175	376	2.4%,2.4%,2.4%,2.4%,	2.4%,2.4%,2.4%,2.4%,	43296.0,43296.0,43296.0,43296.0,	43296.0,43296.0,43296.0,43296.0,	8.5,8.5,8.5,8.5,	8.5,8.5,8.5,8.5,	4,2,2,2,	4,4,3,3,	2.5	3.5	1_1_1_1_1_1_1_1_	1_1_1_1_1_1_1_1_
Q71M36	Chondroitin sulfate proteoglycan 5 OS=Mus musculus GN=Cspg5 PE=1 SV=2	0.015543	0.598898	3.779,2.652,4.975,5.534,	6.441,7.13,6.749,7.764,	4.23512	7.02117	0.603193	4.0976325E-4,2.8432143E-4,5.449688E-4,5.704281E-4,	7.008398E-4,7.506088E-4,7.084941E-4,8.0029346E-4,	0.00045237	0.000740059	0.17219532,0.06659615,0.06659615,0.06659615,	0.06659615,0.06659615,0.06659615,0.06659615,	0.0929959	0.0665962	566	6.9%,2.8%,2.8%,2.8%,	2.8%,2.8%,2.8%,2.8%,	60406.0,60406.0,60406.0,60406.0,	60406.0,60406.0,60406.0,60406.0,	4.5,4.5,4.5,4.5,	4.5,4.5,4.5,4.5,	5,2,5,5,	8,7,6,7,	4.25	7	1_1_1_1_1_1_1_1_	1_1_1_1_1_1_1_1_
P17742	Peptidyl-prolyl cis-trans isomerase A OS=Mus musculus GN=Ppia PE=1 SV=2	0.0158388	0.598898	14.36,25.19,20.9,16.6,	26.57,28.52,32.62,29.95,	19.2634	29.4147	0.654889	0.005373895,0.009321929,0.00789939,0.0059060175,	0.009977352,0.010362063,0.011818315,0.010653384,	0.00712531	0.0107028	1.7101917,1.7101917,1.0749135,1.133045,	1.7101917,1.7101917,1.0749135,1.0749135,	1.40709	1.39255	164	43.3%,43.3%,31.7%,32.9%,	43.3%,43.3%,31.7%,31.7%,	17971.0,17971.0,17971.0,17971.0,	17971.0,17971.0,17971.0,17971.0,	7.9,7.9,7.9,7.9,	7.9,7.9,7.9,7.9,	19,19,21,15,	33,28,29,27,	18.5	29.25	1_1_1_1_1_1_1_1_	1_1_1_1_1_1_1_1_
B7ZBY7	Ubiquitin-conjugating enzyme E2 variant 1 OS=Mus musculus GN=Ube2v1 PE=3 SV=1	0.015871	0.598898	5.291,5.304,5.97,7.748,	7.246,10.19,10.12,8.873,	6.07823	9.10734	0.667399	0.0018768577,0.0018604153,0.002139554,0.0026127584,	0.002579536,0.0035082127,0.003476945,0.002992344,	0.0021224	0.00313926	0.41253757,0.23594749,0.41253757,0.23594749,	0.41253757,0.41253757,0.41253757,0.41253757,	0.324243	0.412538	173	15.0%,9.2%,15.0%,9.2%,	15.0%,15.0%,15.0%,15.0%,	19339.0,19339.0,19339.0,19339.0,	19339.0,19339.0,19339.0,19339.0,	7.1,7.1,7.1,7.1,	7.1,7.1,7.1,7.1,	7,4,6,7,	9,10,9,8,	6	9	1_1_1_1_1_1_1_1_	1_1_1_1_1_1_1_1_
E9PY39	Uncharacterized protein OS=Mus musculus GN=Gm20431 PE=3 SV=1	0.015871	0.598898	5.291,5.304,5.97,7.748,	7.246,10.19,10.12,8.873,	6.07823	9.10734	0.667399	8.7519246E-4,8.6752523E-4,9.976896E-4,0.0012183483,	0.0012028564,0.0016359051,0.0016213248,0.0013953518,	0.000989689	0.00146386	0.17489755,0.10407865,0.17489755,0.10407865,	0.17489755,0.17489755,0.17489755,0.17489755,	0.139488	0.174898	371	7.0%,4.3%,7.0%,4.3%,	7.0%,7.0%,7.0%,7.0%,	42096.0,42096.0,42096.0,42096.0,	42096.0,42096.0,42096.0,42096.0,	6.8,6.8,6.8,6.8,	6.8,6.8,6.8,6.8,	7,4,6,7,	9,10,9,8,	6	9	1_1_1_1_1_1_1_1_	1_1_1_1_1_1_1_1_
Q9CZY3	Ubiquitin-conjugating enzyme E2 variant 1 OS=Mus musculus GN=Ube2v1 PE=1 SV=1	0.015871	0.598898	5.291,5.304,5.97,7.748,	7.246,10.19,10.12,8.873,	6.07823	9.10734	0.667399	0.002208819,0.0021894684,0.0025179784,0.003074879,	0.0030357805,0.004128713,0.0040919147,0.0035216021,	0.00249779	0.0036945	0.503142,0.28528666,0.503142,0.28528666,	0.503142,0.503142,0.503142,0.503142,	0.394214	0.503142	147	17.7%,10.9%,17.7%,10.9%,	17.7%,17.7%,17.7%,17.7%,	16355.0,16355.0,16355.0,16355.0,	16355.0,16355.0,16355.0,16355.0,	8.0,8.0,8.0,8.0,	8.0,8.0,8.0,8.0,	7,4,6,7,	9,10,9,8,	6	9	1_1_1_1_1_1_1_1_	1_1_1_1_1_1_1_1_
Q6ZWV3	60S ribosomal protein L10 OS=Mus musculus GN=Rpl10 PE=1 SV=3	0.0161096	0.598898	4.535,3.978,5.97,3.32,	7.246,7.13,10.12,6.655,	4.45093	7.78879	0.571453	0.0013005196,0.0011279854,0.0017296394,9.052213E-4,	0.002085326,0.001985255,0.0028108014,0.0018142833,	0.00126584	0.00217392	0.29419577,0.29419577,0.29419577,0.42560756,	0.42560756,0.42560756,0.42560756,0.23879659,	0.327049	0.378905	214	11.2%,11.2%,11.2%,15.4%,	15.4%,15.4%,15.4%,9.3%,	24604.0,24604.0,24604.0,24604.0,	24604.0,24604.0,24604.0,24604.0,	10.1,10.1,10.1,10.1,	10.1,10.1,10.1,10.1,	6,3,6,3,	9,7,9,6,	4.5	7.75	1_1_1_1_1_1_1_1_	1_1_1_1_1_1_1_1_
I7HLV2	60S ribosomal protein L10 (Fragment) OS=Mus musculus GN=Rpl10 PE=1 SV=1	0.0161096	0.598898	4.535,3.978,5.97,3.32,	7.246,7.13,10.12,6.655,	4.45093	7.78879	0.571453	0.0013846328,0.0012009398,0.0018415066,9.63768E-4,	0.0022201976,0.0021136545,0.0029925944,0.0019316251,	0.00134771	0.00231452	0.31522477,0.31522477,0.31522477,0.45881426,	0.45881426,0.45881426,0.45881426,0.25892544,	0.351122	0.408842	201	11.9%,11.9%,11.9%,16.4%,	16.4%,16.4%,16.4%,10.0%,	23072.0,23072.0,23072.0,23072.0,	23072.0,23072.0,23072.0,23072.0,	10.0,10.0,10.0,10.0,	10.0,10.0,10.0,10.0,	6,3,6,3,	9,7,9,6,	4.5	7.75	1_1_1_1_1_1_1_1_	1_1_1_1_1_1_1_1_
Q8BGZ1	Hippocalcin-like protein 4 OS=Mus musculus GN=Hpcal4 PE=1 SV=3	0.0165322	0.60163	11.34,7.956,7.96,7.748,	7.246,2.037,2.25,2.218,	8.75041	3.43788	2.54529	0.0036428166,0.0025276323,0.0025838942,0.00236653,	0.0023364383,6.3551916E-4,6.9983886E-4,6.775858E-4,	0.00278022	0.00108735	0.7823788,0.38356638,0.5417005,0.38356638,	0.3520726,0.2133888,0.2133888,0.2133888,	0.522803	0.24806	191	25.1%,14.1%,18.8%,14.1%,	13.1%,8.4%,8.4%,8.4%,	22215.0,22215.0,22215.0,22215.0,	22215.0,22215.0,22215.0,22215.0,	4.9,4.9,4.9,4.9,	4.9,4.9,4.9,4.9,	15,6,8,7,	9,2,2,2,	9	3.75	1_1_1_1_1_1_1_1_	1_1_1_1_1_1_1_1_
F7BP55	Adenylate kinase 2, mitochondrial (Fragment) OS=Mus musculus GN=Ak2 PE=1 SV=1	0.0173188	0.60163	1.512,1.326,0.995,2.214,	0.0,0.0,0.0,1.109,	1.51159	0.277296	5.45119	0.0012884778,0.0011175412,8.568121E-4,0.0017936794,	0.0,0.0,0.0,8.9874223E-4,	0.00126413	0.000224686	0.42232883,0.42232883,0.42232883,0.42232883,	0.0,0.0,0.0,0.42232883,	0.422329	0.105582	72	15.3%,15.3%,15.3%,15.3%,	0%,0%,0%,15.3%,	7393.0,7393.0,7393.0,7393.0,	0.0,0.0,0.0,7393.0,	8.9,8.9,8.9,8.9,	0.0,0.0,0.0,8.9,	2,1,1,2,	0,0,0,1,	1.5	1	1_1_1_1_0_0_0_1_	1_1_1_1_0_0_0_1_
Q9WTP6	Adenylate kinase 2, mitochondrial OS=Mus musculus GN=Ak2 PE=1 SV=5	0.0173188	0.60163	1.512,1.326,0.995,2.214,	0.0,0.0,0.0,1.109,	1.51159	0.277296	5.45119	3.8816064E-4,3.3666514E-4,2.581191E-4,5.403553E-4,	0.0,0.0,0.0,2.707508E-4,	0.000380825	6.76877e-05	0.11173177,0.11173177,0.11173177,0.11173177,	0.0,0.0,0.0,0.11173177,	0.111732	0.0279329	239	4.6%,4.6%,4.6%,4.6%,	0%,0%,0%,4.6%,	26469.0,26469.0,26469.0,26469.0,	0.0,0.0,0.0,26469.0,	7.4,7.4,7.4,7.4,	0.0,0.0,0.0,7.4,	2,1,1,2,	0,0,0,1,	1.5	1	1_1_1_1_0_0_0_1_	1_1_1_1_0_0_0_1_
Q9D8E6	60S ribosomal protein L4 OS=Mus musculus GN=Rpl4 PE=1 SV=3	0.0173671	0.60163	5.291,3.978,7.96,7.748,	4.026,2.037,0.0,2.218,	6.24423	2.07032	3.01607	7.7493174E-4,5.761072E-4,0.001177861,0.0010787762,	5.9169944E-4,2.8969967E-4,0.0,3.0887563E-4,	0.000901919	0.000297569	0.10917485,0.044720173,0.16680968,0.16680968,	0.044720173,0.044720173,0.0,0.10917485,	0.121879	0.0496538	419	4.5%,1.9%,6.7%,6.7%,	1.9%,1.9%,0%,4.5%,	47154.0,47154.0,47154.0,47154.0,	47154.0,47154.0,0.0,47154.0,	11.0,11.0,11.0,11.0,	11.0,11.0,0.0,11.0,	7,3,8,7,	5,2,0,2,	6.25	3	1_1_1_1_1_1_0_1_	1_1_1_1_1_1_0_1_
Q8BWF0	Succinate-semialdehyde dehydrogenase, mitochondrial OS=Mus musculus GN=Aldh5a1 PE=1 SV=1	0.017373	0.60163	0.7558,1.326,1.99,1.107,	0.8051,0.0,0.0,0.0,	1.29469	0.201284	6.43213	8.869063E-5,1.5384889E-4,2.3591002E-4,1.234655E-4,	9.480768E-5,0.0,0.0,0.0,	0.000150479	2.37019e-05	0.03992021,0.03992021,0.03992021,0.03992021,	0.03992021,0.0,0.0,0.0,	0.0399202	0.00998005	523	1.7%,1.7%,1.7%,1.7%,	1.7%,0%,0%,0%,	55968.0,55968.0,55968.0,55968.0,	55968.0,0.0,0.0,0.0,	8.3,8.3,8.3,8.3,	8.3,0.0,0.0,0.0,	1,1,2,1,	1,0,0,0,	1.25	1	1_1_1_1_1_0_0_0_	1_1_1_1_1_0_0_0_
Q8BHZ0	Protein FAM49A OS=Mus musculus GN=Fam49a PE=1 SV=1	0.0180864	0.615475	4.535,2.652,1.99,2.214,	0.8051,1.019,0.0,0.0,	2.84768	0.455936	6.2458	8.616445E-4,4.982227E-4,3.8198434E-4,3.9982944E-4,	1.5351211E-4,1.8790117E-4,0.0,0.0,	0.00053542	8.53533e-05	0.25602996,0.22179961,0.14551294,0.25602996,	0.14551294,0.14551294,0.0,0.0,	0.219843	0.0727565	323	9.9%,8.7%,5.9%,9.9%,	5.9%,5.9%,0%,0%,	37343.0,37343.0,37343.0,37343.0,	37343.0,37343.0,0.0,0.0,	6.0,6.0,6.0,6.0,	6.0,6.0,0.0,0.0,	6,2,2,2,	1,1,0,0,	3	1	1_1_1_1_1_1_0_0_	1_1_1_1_1_1_0_0_
Q07076	Annexin A7 OS=Mus musculus GN=Anxa7 PE=1 SV=2	0.0186553	0.615475	5.291,5.304,3.98,3.32,	2.415,2.037,2.25,2.218,	4.47388	2.23017	2.00607	7.012881E-4,6.951444E-4,5.32963E-4,4.1839606E-4,	3.2128132E-4,2.6216882E-4,2.887024E-4,2.795224E-4,	0.000586948	0.000287919	0.10407865,0.10407865,0.10407865,0.0519619,	0.10407865,0.0519619,0.0519619,0.0519619,	0.0910495	0.0649911	463	4.3%,4.3%,4.3%,2.2%,	4.3%,2.2%,2.2%,2.2%,	49925.0,49925.0,49925.0,49925.0,	49925.0,49925.0,49925.0,49925.0,	6.2,6.2,6.2,6.2,	6.2,6.2,6.2,6.2,	7,4,4,3,	3,2,2,2,	4.5	2.25	1_1_1_1_1_1_1_1_	1_1_1_1_1_1_1_1_
P47708	Rabphilin-3A OS=Mus musculus GN=Rph3a PE=1 SV=2	0.0186553	0.615475	5.291,5.304,3.98,3.32,	2.415,2.037,2.25,2.218,	4.47388	2.23017	2.00607	4.7679353E-4,4.7261655E-4,3.6235224E-4,2.8446017E-4,	2.1843353E-4,1.78244E-4,1.9628373E-4,1.9004241E-4,	0.000399056	0.000195751	0.06905484,0.06905484,0.06905484,0.06905484,	0.06905484,0.04231739,0.06905484,0.06905484,	0.0690548	0.0623705	681	2.9%,2.9%,2.9%,2.9%,	2.9%,1.8%,2.9%,2.9%,	75489.0,75489.0,75489.0,75489.0,	75489.0,75489.0,75489.0,75489.0,	8.3,8.3,8.3,8.3,	8.3,8.3,8.3,8.3,	7,4,4,3,	3,2,2,2,	4.5	2.25	1_1_1_1_1_1_1_1_	1_1_1_1_1_1_1_1_
P05063	Fructose-bisphosphate aldolase C OS=Mus musculus GN=Aldoc PE=1 SV=4	0.0189774	0.615475	50.64,61.0,60.7,69.73,	71.66,84.54,104.6,95.39,	60.5163	89.0504	0.679573	0.008561456,0.010196409,0.010366718,0.01120679,	0.01215706,0.013877253,0.017122917,0.015330612,	0.0100828	0.014622	0.54881656,0.54881656,0.54881656,0.54881656,	0.54881656,0.54881656,0.54881656,0.54881656,	0.548817	0.548817	363	19.0%,19.0%,19.0%,19.0%,	19.0%,19.0%,19.0%,19.0%,	39395.0,39395.0,39395.0,39395.0,	39395.0,39395.0,39395.0,39395.0,	7.1,7.1,7.1,7.1,	7.1,7.1,7.1,7.1,	67,46,61,63,	89,83,93,86,	59.25	87.75	1_1_1_1_1_1_1_1_	1_1_1_1_1_1_1_1_
Q8BG39	Synaptic vesicle glycoprotein 2B OS=Mus musculus GN=Sv2b PE=1 SV=1	0.0200954	0.615475	8.314,5.304,6.965,6.641,	4.831,5.093,2.25,2.218,	6.8061	3.59798	1.89164	7.4705295E-4,4.712326E-4,6.322596E-4,5.672544E-4,	4.3558783E-4,4.4430513E-4,1.9570896E-4,1.8948592E-4,	0.00060445	0.000316272	0.10662377,0.04712856,0.13762724,0.08143401,	0.08143401,0.04712856,0.04712856,0.08143401,	0.0932034	0.0642813	683	4.4%,2.0%,5.6%,3.4%,	3.4%,2.0%,2.0%,3.4%,	77457.0,77457.0,77457.0,77457.0,	77457.0,77457.0,77457.0,77457.0,	5.6,5.6,5.6,5.6,	5.6,5.6,5.6,5.6,	11,4,7,6,	6,5,2,2,	7	3.75	1_1_1_1_1_1_1_1_	1_1_1_1_1_1_1_1_
A0A0A6YX05	Sodium/potassium-transporting ATPase subunit beta (Fragment) OS=Mus musculus GN=Atp1b1 PE=1 SV=1	0.021643	0.615475	18.14,17.24,22.89,28.78,	27.37,33.61,32.62,34.38,	21.7604	31.9985	0.680045	0.008433673,0.0079243835,0.010749097,0.012718818,	0.012771742,0.015173021,0.014683361,0.015196915,	0.00995649	0.0144563	0.4421153,0.4421153,0.4927944,0.4421153,	0.4421153,0.4421153,0.4421153,0.4421153,	0.454785	0.442115	132	15.9%,15.9%,17.4%,15.9%,	15.9%,15.9%,15.9%,15.9%,	15253.0,15253.0,15253.0,15253.0,	15253.0,15253.0,15253.0,15253.0,	7.8,7.8,7.8,7.8,	7.8,7.8,7.8,7.8,	24,13,23,26,	34,33,29,31,	21.5	31.75	1_1_1_1_1_1_1_1_	1_1_1_1_1_1_1_1_
P14094	Sodium/potassium-transporting ATPase subunit beta-1 OS=Mus musculus GN=Atp1b1 PE=1 SV=1	0.021643	0.615475	18.14,17.24,22.89,28.78,	27.37,33.61,32.62,34.38,	21.7604	31.9985	0.680045	0.0036619892,0.0034408506,0.004667371,0.0055226446,	0.0055456255,0.0065882853,0.00637567,0.0065986603,	0.00432321	0.00627706	0.17219532,0.17219532,0.19124198,0.17219532,	0.17219532,0.17219532,0.17219532,0.17219532,	0.176957	0.172195	304	6.9%,6.9%,7.6%,6.9%,	6.9%,6.9%,6.9%,6.9%,	35195.0,35195.0,35195.0,35195.0,	35195.0,35195.0,35195.0,35195.0,	8.6,8.6,8.6,8.6,	8.6,8.6,8.6,8.6,	24,13,23,26,	34,33,29,31,	21.5	31.75	1_1_1_1_1_1_1_1_	1_1_1_1_1_1_1_1_
Reverse_tr|B1AZ26|B1AZ26_MOUSE	Cordon-bleu protein-like 1 (Fragment) OS=Mus musculus GN=Cobll1 PE=1 SV=8	0.0217706	0.615475	2.267,7.956,7.96,5.534,	0.0,0.0,0.0,0.0,	5.92953	0	100000	4.021838E-4,0.0013953116,0.0014263692,9.33128E-4,	0.0,0.0,0.0,0.0,	0.00103925	0	0.054386854,0.054386854,0.054386854,0.054386854,	0.0,0.0,0.0,0.0,	0.0543869	0	346	2.3%,2.3%,2.3%,2.3%,	0%,0%,0%,0%,	38009.0,38009.0,38009.0,38009.0,	0.0,0.0,0.0,0.0,	9.6,9.6,9.6,9.6,	0.0,0.0,0.0,0.0,	3,6,8,5,	0,0,0,0,	5.5	0	1_1_1_1_0_0_0_0_	1_1_1_1_0_0_0_0_
Reverse_tr|B1AZ15|B1AZ15_MOUSE	Cordon-bleu protein-like 1 OS=Mus musculus GN=Cobll1 PE=1 SV=1	0.0217706	0.615475	2.267,7.956,7.96,5.534,	0.0,0.0,0.0,0.0,	5.92953	0	100000	1.1222225E-4,3.8933693E-4,3.9800303E-4,2.603728E-4,	0.0,0.0,0.0,0.0,	0.000289984	0	0.013911366,0.013911366,0.013911366,0.013911366,	0.0,0.0,0.0,0.0,	0.0139114	0	1240	0.6%,0.6%,0.6%,0.6%,	0%,0%,0%,0%,	133274.0,133274.0,133274.0,133274.0,	0.0,0.0,0.0,0.0,	7.4,7.4,7.4,7.4,	0.0,0.0,0.0,0.0,	3,6,8,5,	0,0,0,0,	5.5	0	1_1_1_1_0_0_0_0_	1_1_1_1_0_0_0_0_
Reverse_sp|Q3UMF0|COBL1_MOUSE	Cordon-bleu protein-like 1 OS=Mus musculus GN=Cobll1 PE=1 SV=2	0.0217706	0.615475	2.267,7.956,7.96,5.534,	0.0,0.0,0.0,0.0,	5.92953	0	100000	1.0931312E-4,3.7924416E-4,3.876856E-4,2.5362315E-4,	0.0,0.0,0.0,0.0,	0.000282466	0	0.013911366,0.013911366,0.013911366,0.013911366,	0.0,0.0,0.0,0.0,	0.0139114	0	1273	0.6%,0.6%,0.6%,0.6%,	0%,0%,0%,0%,	137381.0,137381.0,137381.0,137381.0,	0.0,0.0,0.0,0.0,	8.2,8.2,8.2,8.2,	0.0,0.0,0.0,0.0,	3,6,8,5,	0,0,0,0,	5.5	0	1_1_1_1_0_0_0_0_	1_1_1_1_0_0_0_0_
Reverse_tr|B1AZ14|B1AZ14_MOUSE	Cordon-bleu protein-like 1 OS=Mus musculus GN=Cobll1 PE=1 SV=1	0.0217706	0.615475	2.267,7.956,7.96,5.534,	0.0,0.0,0.0,0.0,	5.92953	0	100000	1.1213183E-4,3.8902322E-4,3.9768234E-4,2.60163E-4,	0.0,0.0,0.0,0.0,	0.00028975	0	0.013911366,0.013911366,0.013911366,0.013911366,	0.0,0.0,0.0,0.0,	0.0139114	0	1241	0.6%,0.6%,0.6%,0.6%,	0%,0%,0%,0%,	133373.0,133373.0,133373.0,133373.0,	0.0,0.0,0.0,0.0,	7.4,7.4,7.4,7.4,	0.0,0.0,0.0,0.0,	3,6,8,5,	0,0,0,0,	5.5	0	1_1_1_1_0_0_0_0_	1_1_1_1_0_0_0_0_
P11499	Heat shock protein HSP 90-beta OS=Mus musculus GN=Hsp90ab1 PE=1 SV=3	0.0229465	0.615475	15.87,18.56,17.91,14.39,	20.93,19.35,20.25,21.07,	16.684	20.4022	0.817758	0.001345427,0.0015559137,0.0015337409,0.0011594502,	0.0017806557,0.001592748,0.0016616338,0.001698176,	0.00139863	0.0016833	0.23026884,0.23026884,0.19949937,0.18032062,	0.23026884,0.23026884,0.09900582,0.15345323,	0.210089	0.178249	724	9.0%,9.0%,7.9%,7.2%,	9.0%,9.0%,4.1%,6.2%,	83281.0,83281.0,83281.0,83281.0,	83281.0,83281.0,83281.0,83281.0,	5.0,5.0,5.0,5.0,	5.0,5.0,5.0,5.0,	21,14,18,13,	26,19,18,19,	16.5	20.5	1_1_1_1_1_1_1_1_	1_1_1_1_1_1_1_1_
P04925	Major prion protein OS=Mus musculus GN=Prnp PE=1 SV=2	0.0246622	0.615475	11.34,11.93,7.96,12.18,	14.49,14.26,20.25,15.53,	10.8518	16.1322	0.672679	0.0027392835,0.00285105,0.001943007,0.002796445,	0.0035138563,0.003345233,0.0047363113,0.003566662,	0.00258245	0.00379052	0.24165225,0.24165225,0.24165225,0.24165225,	0.24165225,0.24165225,0.24165225,0.24165225,	0.241652	0.241652	254	9.4%,9.4%,9.4%,9.4%,	9.4%,9.4%,9.4%,9.4%,	27977.0,27977.0,27977.0,27977.0,	27977.0,27977.0,27977.0,27977.0,	9.3,9.3,9.3,9.3,	9.3,9.3,9.3,9.3,	15,9,8,11,	18,14,18,14,	10.75	16	1_1_1_1_1_1_1_1_	1_1_1_1_1_1_1_1_
P97300	Neuroplastin OS=Mus musculus GN=Nptn PE=1 SV=3	0.0251574	0.615475	11.34,9.282,15.92,13.28,	7.246,3.056,8.999,7.764,	12.4555	6.76627	1.84082	0.0017525895,0.0014187425,0.0024862657,0.0019518123,	0.0011240799,4.5863033E-4,0.001346793,0.0011409726,	0.00190235	0.00101762	0.13501084,0.10917485,0.13501084,0.13501084,	0.13501084,0.10917485,0.13501084,0.13501084,	0.128552	0.128552	397	5.5%,4.5%,5.5%,5.5%,	5.5%,4.5%,5.5%,5.5%,	44373.0,44373.0,44373.0,44373.0,	44373.0,44373.0,44373.0,44373.0,	7.7,7.7,7.7,7.7,	7.7,7.7,7.7,7.7,	15,7,16,12,	9,3,8,7,	12.5	6.75	1_1_1_1_1_1_1_1_	1_1_1_1_1_1_1_1_
Reverse_tr|A0A1D5RMM1|A0A1D5RMM1_MOUSE	Dedicator of cytokinesis protein 9 OS=Mus musculus GN=Dock9 PE=1 SV=1	0.025386	0.615475	0.0,0.0,0.0,0.0,	1.61,1.019,2.25,3.328,	0	2.05153	0	0.0,0.0,0.0,0.0,	4.749465E-5,2.9067089E-5,6.4017826E-5,9.2973336E-5,	0	5.83882e-05	0.0,0.0,0.0,0.0,	0.011579514,0.011579514,0.011579514,0.011579514,	0	0.0115795	2088	0%,0%,0%,0%,	0.5%,0.5%,0.5%,0.5%,	0.0,0.0,0.0,0.0,	238558.0,238558.0,238558.0,238558.0,	0.0,0.0,0.0,0.0,	7.4,7.4,7.4,7.4,	0,0,0,0,	2,1,2,3,	0	2	0_0_0_0_1_1_1_1_	0_0_0_0_1_1_1_1_
Reverse_tr|F8VPN7|F8VPN7_MOUSE	Dedicator of cytokinesis protein 9 OS=Mus musculus GN=Dock9 PE=1 SV=1	0.025386	0.615475	0.0,0.0,0.0,0.0,	1.61,1.019,2.25,3.328,	0	2.05153	0	0.0,0.0,0.0,0.0,	4.6932717E-5,2.8723181E-5,6.32604E-5,9.187332E-5,	0	5.76974e-05	0.0,0.0,0.0,0.0,	0.011579514,0.011579514,0.011579514,0.011579514,	0	0.0115795	2113	0%,0%,0%,0%,	0.5%,0.5%,0.5%,0.5%,	0.0,0.0,0.0,0.0,	241387.0,241387.0,241387.0,241387.0,	0.0,0.0,0.0,0.0,	7.4,7.4,7.4,7.4,	0,0,0,0,	2,1,2,3,	0	2	0_0_0_0_1_1_1_1_	0_0_0_0_1_1_1_1_
Reverse_sp|Q8BIK4|DOCK9_MOUSE	Dedicator of cytokinesis protein 9 OS=Mus musculus GN=Dock9 PE=1 SV=2	0.025386	0.615475	0.0,0.0,0.0,0.0,	1.61,1.019,2.25,3.328,	0	2.05153	0	0.0,0.0,0.0,0.0,	4.8257338E-5,2.953386E-5,6.5045846E-5,9.446633E-5,	0	5.93258e-05	0.0,0.0,0.0,0.0,	0.011579514,0.011579514,0.011579514,0.011579514,	0	0.0115795	2055	0%,0%,0%,0%,	0.5%,0.5%,0.5%,0.5%,	0.0,0.0,0.0,0.0,	235310.0,235310.0,235310.0,235310.0,	0.0,0.0,0.0,0.0,	7.3,7.3,7.3,7.3,	0,0,0,0,	2,1,2,3,	0	2	0_0_0_0_1_1_1_1_	0_0_0_0_1_1_1_1_
Reverse_tr|E9QMR2|E9QMR2_MOUSE	Dedicator of cytokinesis protein 9 OS=Mus musculus GN=Dock9 PE=1 SV=1	0.025386	0.615475	0.0,0.0,0.0,0.0,	1.61,1.019,2.25,3.328,	0	2.05153	0	0.0,0.0,0.0,0.0,	4.818699E-5,2.9490808E-5,6.4951026E-5,9.4328636E-5,	0	5.92394e-05	0.0,0.0,0.0,0.0,	0.011579514,0.011579514,0.011579514,0.011579514,	0	0.0115795	2058	0%,0%,0%,0%,	0.5%,0.5%,0.5%,0.5%,	0.0,0.0,0.0,0.0,	234915.0,234915.0,234915.0,234915.0,	0.0,0.0,0.0,0.0,	7.6,7.6,7.6,7.6,	0,0,0,0,	2,1,2,3,	0	2	0_0_0_0_1_1_1_1_	0_0_0_0_1_1_1_1_
Reverse_tr|A0A1D5RM88|A0A1D5RM88_MOUSE	Dedicator of cytokinesis protein 9 (Fragment) OS=Mus musculus GN=Dock9 PE=1 SV=1	0.025386	0.615475	0.0,0.0,0.0,0.0,	1.61,1.019,2.25,3.328,	0	2.05153	0	0.0,0.0,0.0,0.0,	5.173126E-5,3.1659925E-5,6.972833E-5,1.01266734E-4,	0	6.35966e-05	0.0,0.0,0.0,0.0,	0.013911366,0.013911366,0.013911366,0.013911366,	0	0.0139114	1917	0%,0%,0%,0%,	0.6%,0.6%,0.6%,0.6%,	0.0,0.0,0.0,0.0,	218824.0,218824.0,218824.0,218824.0,	0.0,0.0,0.0,0.0,	7.6,7.6,7.6,7.6,	0,0,0,0,	2,1,2,3,	0	2	0_0_0_0_1_1_1_1_	0_0_0_0_1_1_1_1_
Reverse_tr|A0A1D5RLE0|A0A1D5RLE0_MOUSE	Dedicator of cytokinesis protein 9 OS=Mus musculus GN=Dock9 PE=1 SV=1	0.025386	0.615475	0.0,0.0,0.0,0.0,	1.61,1.019,2.25,3.328,	0	2.05153	0	0.0,0.0,0.0,0.0,	4.8564558E-5,2.9721881E-5,6.545995E-5,9.5067735E-5,	0	5.97035e-05	0.0,0.0,0.0,0.0,	0.011579514,0.011579514,0.011579514,0.011579514,	0	0.0115795	2042	0%,0%,0%,0%,	0.5%,0.5%,0.5%,0.5%,	0.0,0.0,0.0,0.0,	233769.0,233769.0,233769.0,233769.0,	0.0,0.0,0.0,0.0,	7.4,7.4,7.4,7.4,	0,0,0,0,	2,1,2,3,	0	2	0_0_0_0_1_1_1_1_	0_0_0_0_1_1_1_1_
B1ATI9	Growth arrest-specific protein 7 OS=Mus musculus GN=Gas7 PE=1 SV=1	0.0254353	0.615475	0.7558,1.326,0.0,0.0,	1.61,2.037,2.25,1.109,	0.520467	1.75159	0.29714	1.1258543E-4,1.9529846E-4,0.0,0.0,	2.4070105E-4,2.9462177E-4,3.2443984E-4,1.5706176E-4,	7.6971e-05	0.000254206	0.05681753,0.05681753,0.0,0.0,	0.05681753,0.05681753,0.05681753,0.05681753,	0.0284088	0.0568175	412	2.4%,2.4%,0%,0%,	2.4%,2.4%,2.4%,2.4%,	47261.0,47261.0,0.0,0.0,	47261.0,47261.0,47261.0,47261.0,	7.6,7.6,0.0,0.0,	7.6,7.6,7.6,7.6,	1,1,0,0,	2,2,2,1,	1	1.75	1_1_0_0_1_1_1_1_	1_1_0_0_1_1_1_1_
Q3U432	Growth arrest-specific protein 7 OS=Mus musculus GN=Gas7 PE=1 SV=1	0.0254353	0.615475	0.7558,1.326,0.0,0.0,	1.61,2.037,2.25,1.109,	0.520467	1.75159	0.29714	1.11502886E-4,1.934206E-4,0.0,0.0,	2.3838662E-4,2.9178886E-4,3.2132026E-4,1.5555155E-4,	7.62309e-05	0.000251762	0.05681753,0.05681753,0.0,0.0,	0.05681753,0.05681753,0.05681753,0.05681753,	0.0284088	0.0568175	416	2.4%,2.4%,0%,0%,	2.4%,2.4%,2.4%,2.4%,	47675.0,47675.0,0.0,0.0,	47675.0,47675.0,47675.0,47675.0,	7.8,7.8,0.0,0.0,	7.8,7.8,7.8,7.8,	1,1,0,0,	2,2,2,1,	1	1.75	1_1_0_0_1_1_1_1_	1_1_0_0_1_1_1_1_
Q60780	Growth arrest-specific protein 7 OS=Mus musculus GN=Gas7 PE=1 SV=1	0.0254353	0.615475	0.7558,1.326,0.0,0.0,	1.61,2.037,2.25,1.109,	0.520467	1.75159	0.29714	1.10178626E-4,1.9112344E-4,0.0,0.0,	2.3555543E-4,2.8832344E-4,3.175041E-4,1.5370414E-4,	7.53255e-05	0.000248772	0.05681753,0.05681753,0.0,0.0,	0.05681753,0.05681753,0.05681753,0.05681753,	0.0284088	0.0568175	421	2.4%,2.4%,0%,0%,	2.4%,2.4%,2.4%,2.4%,	48174.0,48174.0,0.0,0.0,	48174.0,48174.0,48174.0,48174.0,	7.8,7.8,0.0,0.0,	7.8,7.8,7.8,7.8,	1,1,0,0,	2,2,2,1,	1	1.75	1_1_0_0_1_1_1_1_	1_1_0_0_1_1_1_1_
P17427	AP-2 complex subunit alpha-2 OS=Mus musculus GN=Ap2a2 PE=1 SV=2	0.0260301	0.615475	9.826,6.63,8.955,7.748,	4.831,7.13,2.25,3.328,	8.28974	4.38458	1.89066	6.428652E-4,4.2890708E-4,5.9191283E-4,4.81884E-4,	3.171711E-4,4.5292597E-4,1.425045E-4,2.0695983E-4,	0.000536392	0.00027989	0.12201846,0.061695576,0.08143401,0.08143401,	0.101539254,0.12201846,0.049542427,0.083926916,	0.0866455	0.0892568	938	5.0%,2.6%,3.4%,3.4%,	4.2%,5.0%,2.1%,3.5%,	104016.0,104016.0,104016.0,104016.0,	104016.0,104016.0,104016.0,104016.0,	6.9,6.9,6.9,6.9,	6.9,6.9,6.9,6.9,	13,5,9,7,	6,7,2,3,	8.5	4.5	1_1_1_1_1_1_1_1_	1_1_1_1_1_1_1_1_
P62880	Guanine nucleotide-binding protein G(I)/G(S)/G(T) subunit beta-2 OS=Mus musculus GN=Gnb2 PE=1 SV=3	0.0260553	0.615475	6.047,3.978,0.0,0.0,	7.246,9.167,8.999,7.764,	2.50618	8.29418	0.302161	0.0010914165,7.099674E-4,0.0,0.0,	0.0013125286,0.0016065551,0.001572579,0.0013322532,	0.000450346	0.00145598	0.18576872,0.13762724,0.0,0.0,	0.13762724,0.28528666,0.13762724,0.07646525,	0.080849	0.159252	340	7.4%,5.6%,0%,0%,	5.6%,10.9%,5.6%,3.2%,	37331.0,37331.0,0.0,0.0,	37331.0,37331.0,37331.0,37331.0,	6.0,6.0,0.0,0.0,	6.0,6.0,6.0,6.0,	8,3,0,0,	9,9,8,7,	5.5	8.25	1_1_0_0_1_1_1_1_	1_1_0_0_1_1_1_1_
E9QKR0	Guanine nucleotide-binding protein G(I)/G(S)/G(T) subunit beta-2 OS=Mus musculus GN=Gnb2 PE=1 SV=1	0.0260553	0.615475	6.047,3.978,0.0,0.0,	7.246,9.167,8.999,7.764,	2.50618	8.29418	0.302161	9.7141776E-4,6.319081E-4,0.0,0.0,	0.0011682191,0.0014299181,0.0013996777,0.0011857752,	0.000400831	0.0012959	0.1614486,0.12201846,0.0,0.0,	0.12201846,0.25025904,0.12201846,0.06905484,	0.0708668	0.140838	382	6.5%,5.0%,0%,0%,	5.0%,9.7%,5.0%,2.9%,	41409.0,41409.0,0.0,0.0,	41409.0,41409.0,41409.0,41409.0,	6.6,6.6,0.0,0.0,	6.6,6.6,6.6,6.6,	8,3,0,0,	9,9,8,7,	5.5	8.25	1_1_0_0_1_1_1_1_	1_1_0_0_1_1_1_1_
O88569	Heterogeneous nuclear ribonucleoproteins A2/B1 OS=Mus musculus GN=Hnrnpa2b1 PE=1 SV=2	0.0261786	0.615475	12.85,10.61,8.955,5.534,	15.3,15.28,14.62,16.64,	9.48668	15.4594	0.613653	0.0022338482,0.0018235233,0.0015728449,9.146241E-4,	0.0026688494,0.0025789838,0.0024613312,0.002749693,	0.00163621	0.00261471	0.36772883,0.36772883,0.36772883,0.36772883,	0.36772883,0.36772883,0.36772883,0.25602996,	0.367729	0.339804	353	13.6%,13.6%,13.6%,13.6%,	13.6%,13.6%,13.6%,9.9%,	37403.0,37403.0,37403.0,37403.0,	37403.0,37403.0,37403.0,37403.0,	8.9,8.9,8.9,8.9,	8.9,8.9,8.9,8.9,	17,8,9,5,	19,15,13,15,	9.75	15.5	1_1_1_1_1_1_1_1_	1_1_1_1_1_1_1_1_
Q3V117	ATP-citrate synthase OS=Mus musculus GN=Acly PE=1 SV=1	0.0265026	0.615475	12.09,7.956,6.965,9.961,	4.026,6.112,3.375,6.655,	9.24402	5.04174	1.8335	6.7408103E-4,4.3849027E-4,3.9221917E-4,5.278402E-4,	2.2517898E-4,3.3074705E-4,1.8211064E-4,3.5264E-4,	0.000508158	0.000272669	0.11943793,0.035142183,0.083926916,0.09395635,	0.061695576,0.061695576,0.044720173,0.061695576,	0.0831158	0.0574517	1101	4.9%,1.5%,3.5%,3.9%,	2.6%,2.6%,1.9%,2.6%,	120795.0,120795.0,120795.0,120795.0,	120795.0,120795.0,120795.0,120795.0,	7.4,7.4,7.4,7.4,	7.4,7.4,7.4,7.4,	16,6,7,9,	5,6,3,6,	9.5	5	1_1_1_1_1_1_1_1_	1_1_1_1_1_1_1_1_
Q91V92	ATP-citrate synthase OS=Mus musculus GN=Acly PE=1 SV=1	0.0265026	0.615475	12.09,7.956,6.965,9.961,	4.026,6.112,3.375,6.655,	9.24402	5.04174	1.8335	6.8025955E-4,4.4250945E-4,3.9581422E-4,5.326784E-4,	2.2724296E-4,3.3377865E-4,1.8377986E-4,3.5587227E-4,	0.000512815	0.000275168	0.11943793,0.037528396,0.083926916,0.09395635,	0.06414306,0.06414306,0.044720173,0.06414306,	0.0837124	0.0592873	1091	4.9%,1.6%,3.5%,3.9%,	2.7%,2.7%,1.9%,2.7%,	119728.0,119728.0,119728.0,119728.0,	119728.0,119728.0,119728.0,119728.0,	7.4,7.4,7.4,7.4,	7.4,7.4,7.4,7.4,	16,6,7,9,	5,6,3,6,	9.5	5	1_1_1_1_1_1_1_1_	1_1_1_1_1_1_1_1_
P80316	T-complex protein 1 subunit epsilon OS=Mus musculus GN=Cct5 PE=1 SV=1	0.0266764	0.615475	6.047,3.978,3.98,3.32,	3.221,1.019,2.25,0.0,	4.33133	1.62221	2.67002	6.859179E-4,4.461902E-4,4.5612178E-4,3.5807278E-4,	3.6661307E-4,1.1218499E-4,2.4707805E-4,0.0,	0.000486576	0.000181469	0.07398939,0.10662377,0.07398939,0.07398939,	0.07398939,0.04231739,0.04231739,0.0,	0.082148	0.039656	541	3.1%,4.4%,3.1%,3.1%,	3.1%,1.8%,1.8%,0%,	59624.0,59624.0,59624.0,59624.0,	59624.0,59624.0,59624.0,0.0,	6.0,6.0,6.0,6.0,	6.0,6.0,6.0,0.0,	8,3,4,3,	4,1,2,0,	4.5	2.33	1_1_1_1_1_1_1_0_	1_1_1_1_1_1_1_0_
P63085	Mitogen-activated protein kinase 1 OS=Mus musculus GN=Mapk1 PE=1 SV=3	0.0267663	0.615475	9.826,10.61,7.96,7.748,	6.441,7.13,6.749,5.546,	9.03552	6.46658	1.39726	0.0016843787,0.001798055,0.001378558,0.0012625899,	0.0011080316,0.0011867167,0.0011201332,9.0376317E-4,	0.0015309	0.00107966	0.18850219,0.18850219,0.059253693,0.11429453,	0.11429453,0.23594749,0.059253693,0.059253693,	0.137638	0.117187	358	7.5%,7.5%,2.5%,4.7%,	4.7%,9.2%,2.5%,2.5%,	41276.0,41276.0,41276.0,41276.0,	41276.0,41276.0,41276.0,41276.0,	7.0,7.0,7.0,7.0,	7.0,7.0,7.0,7.0,	13,8,8,7,	8,7,6,5,	9	6.5	1_1_1_1_1_1_1_1_	1_1_1_1_1_1_1_1_
Q9D0F9	Phosphoglucomutase-1 OS=Mus musculus GN=Pgm1 PE=1 SV=4	0.0271583	0.615475	12.09,11.93,15.92,13.28,	15.3,17.32,20.25,16.64,	13.3075	17.3747	0.765911	0.001320575,0.0012885529,0.0017563123,0.0013787714,	0.0016763414,0.0018358814,0.0021406102,0.0017271204,	0.00143605	0.00184499	0.18850219,0.18850219,0.18850219,0.18850219,	0.18850219,0.18850219,0.18850219,0.18850219,	0.188502	0.188502	562	7.5%,7.5%,7.5%,7.5%,	7.5%,7.5%,7.5%,7.5%,	61418.0,61418.0,61418.0,61418.0,	61418.0,61418.0,61418.0,61418.0,	6.6,6.6,6.6,6.6,	6.6,6.6,6.6,6.6,	16,9,16,12,	19,17,18,15,	13.25	17.25	1_1_1_1_1_1_1_1_	1_1_1_1_1_1_1_1_
A2CEK3	Phosphoglucomutase-2 OS=Mus musculus GN=Pgm2 PE=1 SV=1	0.0271583	0.615475	12.09,11.93,15.92,13.28,	15.3,17.32,20.25,16.64,	13.3075	17.3747	0.765911	0.0012795917,0.0012485633,0.0017018061,0.0013359819,	0.001624317,0.0017789059,0.0020741776,0.0016735201,	0.00139149	0.00178773	0.18032062,0.18032062,0.18032062,0.18032062,	0.18032062,0.18032062,0.18032062,0.18032062,	0.180321	0.180321	580	7.2%,7.2%,7.2%,7.2%,	7.2%,7.2%,7.2%,7.2%,	63748.0,63748.0,63748.0,63748.0,	63748.0,63748.0,63748.0,63748.0,	5.7,5.7,5.7,5.7,	5.7,5.7,5.7,5.7,	16,9,16,12,	19,17,18,15,	13.25	17.25	1_1_1_1_1_1_1_1_	1_1_1_1_1_1_1_1_
O08749	Dihydrolipoyl dehydrogenase, mitochondrial OS=Mus musculus GN=Dld PE=1 SV=2	0.0282992	0.615475	8.314,6.63,5.97,6.641,	4.831,6.112,4.499,3.328,	6.88885	4.69235	1.4681	0.0010024306,7.904024E-4,7.2719617E-4,7.611685E-4,	5.8449217E-4,7.1542733E-4,5.2522286E-4,3.813916E-4,	0.000820299	0.000551634	0.29419577,0.10407865,0.11943793,0.04712856,	0.04712856,0.18850219,0.04712856,0.04712856,	0.14121	0.082472	509	11.2%,4.3%,4.9%,2.0%,	2.0%,7.5%,2.0%,2.0%,	54272.0,54272.0,54272.0,54272.0,	54272.0,54272.0,54272.0,54272.0,	7.9,7.9,7.9,7.9,	7.9,7.9,7.9,7.9,	11,5,6,6,	6,6,4,3,	7	4.75	1_1_1_1_1_1_1_1_	1_1_1_1_1_1_1_1_
Q5SV64	Myosin-10 OS=Mus musculus GN=Myh10 PE=1 SV=1	0.02844	0.615475	14.36,9.282,14.93,13.28,	6.441,3.056,10.12,8.873,	12.9626	7.12349	1.81969	4.3912246E-4,2.8063817E-4,4.610648E-4,3.8608344E-4,	1.976459E-4,9.07206E-5,2.997068E-4,2.57935E-4,	0.000391727	0.000211502	0.1324004,0.083926916,0.083926916,0.061695576,	0.06414306,0.023293018,0.04712856,0.05681753,	0.0904874	0.0478455	2007	5.4%,3.5%,3.5%,2.6%,	2.7%,1.0%,2.0%,2.4%,	232470.0,232470.0,232470.0,232470.0,	232470.0,232470.0,232470.0,232470.0,	5.5,5.5,5.5,5.5,	5.5,5.5,5.5,5.5,	19,7,15,12,	8,3,9,8,	13.25	7	1_1_1_1_1_1_1_1_	1_1_1_1_1_1_1_1_
Q61879	Myosin-10 OS=Mus musculus GN=Myh10 PE=1 SV=2	0.02844	0.615475	14.36,9.282,14.93,13.28,	6.441,3.056,10.12,8.873,	12.9626	7.12349	1.81969	4.4601155E-4,2.8504088E-4,4.682981E-4,3.9214044E-4,	2.0074662E-4,9.214385E-5,3.0440863E-4,2.6198156E-4,	0.000397873	0.00021482	0.13501084,0.083926916,0.083926916,0.06414306,	0.06414306,0.023293018,0.04712856,0.059253693,	0.0917519	0.0484546	1976	5.5%,3.5%,3.5%,2.7%,	2.7%,1.0%,2.0%,2.5%,	228994.0,228994.0,228994.0,228994.0,	228994.0,228994.0,228994.0,228994.0,	5.5,5.5,5.5,5.5,	5.5,5.5,5.5,5.5,	19,7,15,12,	8,3,9,8,	13.25	7	1_1_1_1_1_1_1_1_	1_1_1_1_1_1_1_1_
Q3UH59	Myosin-10 OS=Mus musculus GN=Myh10 PE=1 SV=1	0.02844	0.615475	14.36,9.282,14.93,13.28,	6.441,3.056,10.12,8.873,	12.9626	7.12349	1.81969	4.378136E-4,2.7980166E-4,4.5969055E-4,3.8493267E-4,	1.970568E-4,9.0450194E-5,2.9881345E-4,2.571662E-4,	0.00039056	0.000210872	0.1324004,0.083926916,0.083926916,0.061695576,	0.06414306,0.023293018,0.04712856,0.05681753,	0.0904874	0.0478455	2013	5.4%,3.5%,3.5%,2.6%,	2.7%,1.0%,2.0%,2.4%,	233447.0,233447.0,233447.0,233447.0,	233447.0,233447.0,233447.0,233447.0,	5.6,5.6,5.6,5.6,	5.6,5.6,5.6,5.6,	19,7,15,12,	8,3,9,8,	13.25	7	1_1_1_1_1_1_1_1_	1_1_1_1_1_1_1_1_
A2AE89	Glutathione S-transferase Mu 1 OS=Mus musculus GN=Gstm1 PE=1 SV=2	0.0286603	0.615475	21.16,31.83,28.86,33.2,	33.82,43.8,39.37,37.71,	28.7622	38.6744	0.743701	0.0053228913,0.00791439,0.007332064,0.007939237,	0.008535023,0.010695736,0.009586931,0.009016889,	0.00712715	0.00945864	0.6982436,0.55955243,0.6634127,0.6634127,	0.55955243,0.55955243,0.55955243,0.55955243,	0.646155	0.559552	244	23.0%,19.3%,22.1%,22.1%,	19.3%,19.3%,19.3%,19.3%,	28556.0,28556.0,28556.0,28556.0,	28556.0,28556.0,28556.0,28556.0,	8.2,8.2,8.2,8.2,	8.2,8.2,8.2,8.2,	28,24,29,30,	42,43,35,34,	27.75	38.5	1_1_1_1_1_1_1_1_	1_1_1_1_1_1_1_1_
P10649	Glutathione S-transferase Mu 1 OS=Mus musculus GN=Gstm1 PE=1 SV=2	0.0286603	0.615475	21.16,31.83,28.86,33.2,	33.82,43.8,39.37,37.71,	28.7622	38.6744	0.743701	0.005957732,0.008858308,0.0082065305,0.008886118,	0.009552961,0.011971374,0.010730327,0.0100922985,	0.00797717	0.0105867	0.8071741,0.64437175,0.77010894,0.77010894,	0.64437175,0.64437175,0.64437175,0.64437175,	0.747941	0.644372	218	25.7%,21.6%,24.8%,24.8%,	21.6%,21.6%,21.6%,21.6%,	25970.0,25970.0,25970.0,25970.0,	25970.0,25970.0,25970.0,25970.0,	8.0,8.0,8.0,8.0,	8.0,8.0,8.0,8.0,	28,24,29,30,	42,43,35,34,	27.75	38.5	1_1_1_1_1_1_1_1_	1_1_1_1_1_1_1_1_
Q9CZU6	Citrate synthase, mitochondrial OS=Mus musculus GN=Cs PE=1 SV=1	0.0295705	0.615475	11.34,18.56,17.91,15.5,	8.857,9.167,13.5,5.546,	15.827	9.267	1.70789	0.0014995214,0.002427762,0.0023931647,0.0019483069,	0.0011754925,0.001177217,0.0017284814,6.973E-4,	0.00206719	0.00119462	0.38038433,0.21898961,0.32129562,0.32129562,	0.32129562,0.08893013,0.38038433,0.08893013,	0.310491	0.219885	464	14.0%,8.6%,12.1%,12.1%,	12.1%,3.7%,14.0%,3.7%,	51737.0,51737.0,51737.0,51737.0,	51737.0,51737.0,51737.0,51737.0,	8.6,8.6,8.6,8.6,	8.6,8.6,8.6,8.6,	15,14,18,14,	11,9,12,5,	15.25	9.25	1_1_1_1_1_1_1_1_	1_1_1_1_1_1_1_1_
A2AUK6	Band 4.1-like protein 1 OS=Mus musculus GN=Epb41l1 PE=1 SV=1	0.0298588	0.615475	6.802,5.304,10.95,8.855,	0.0,0.0,4.499,5.546,	7.97663	2.51132	3.17627	6.6159555E-4,5.1006634E-4,0.0010754282,8.186683E-4,	0.0,0.0,4.2367424E-4,5.127531E-4,	0.00076644	0.000234107	0.14024973,0.07646525,0.14024973,0.14024973,	0.0,0.0,0.15345323,0.15345323,	0.124304	0.0767266	631	5.7%,3.2%,5.7%,5.7%,	0%,0%,6.2%,6.2%,	70645.0,70645.0,70645.0,70645.0,	0.0,0.0,70645.0,70645.0,	7.2,7.2,7.2,7.2,	0.0,0.0,7.2,7.2,	9,4,11,8,	0,0,4,5,	8	4.5	1_1_1_1_0_0_1_1_	1_1_1_1_0_0_1_1_
P35762	CD81 antigen OS=Mus musculus GN=Cd81 PE=1 SV=2	0.0298932	0.615475	2.267,1.326,0.995,2.214,	0.8051,0.0,1.125,0.0,	1.70055	0.482495	3.52449	5.896423E-4,3.4094477E-4,2.614003E-4,5.4722425E-4,	2.1010345E-4,0.0,2.831975E-4,0.0,	0.000434803	0.000123325	0.21618605,0.21618605,0.21618605,0.21618605,	0.21618605,0.0,0.21618605,0.0,	0.216186	0.108093	236	8.5%,8.5%,8.5%,8.5%,	8.5%,0%,8.5%,0%,	25815.0,25815.0,25815.0,25815.0,	25815.0,0.0,25815.0,0.0,	5.8,5.8,5.8,5.8,	5.8,0.0,5.8,0.0,	3,1,1,2,	1,0,1,0,	1.75	1	1_1_1_1_1_0_1_0_	1_1_1_1_1_0_1_0_
A0A140LJL0	CD81 antigen (Fragment) OS=Mus musculus GN=Cd81 PE=1 SV=1	0.0298932	0.615475	2.267,1.326,0.995,2.214,	0.8051,0.0,1.125,0.0,	1.70055	0.482495	3.52449	0.0011500462,6.649832E-4,5.098386E-4,0.0010673134,	4.0978854E-4,0.0,5.523521E-4,0.0,	0.000848045	0.000240535	0.46217716,0.46217716,0.46217716,0.46217716,	0.46217716,0.0,0.46217716,0.0,	0.462177	0.231089	121	16.5%,16.5%,16.5%,16.5%,	16.5%,0%,16.5%,0%,	13176.0,13176.0,13176.0,13176.0,	13176.0,0.0,13176.0,0.0,	5.0,5.0,5.0,5.0,	5.0,0.0,5.0,0.0,	3,1,1,2,	1,0,1,0,	1.75	1	1_1_1_1_1_0_1_0_	1_1_1_1_1_0_1_0_
A2AL34	Ras-related protein Rab-14 OS=Mus musculus GN=Rab14 PE=1 SV=1	0.029946	0.615475	3.023,2.652,1.99,2.214,	0.8051,2.037,0.0,1.109,	2.46977	0.987884	2.50006	0.001228747,0.0010657347,8.170923E-4,8.5526437E-4,	3.283736E-4,8.0386864E-4,0.0,4.2853935E-4,	0.00099171	0.000390195	0.4421153,0.18304157,0.18304157,0.18304157,	0.21898961,0.18304157,0.0,0.18304157,	0.24781	0.146268	151	15.9%,7.3%,7.3%,7.3%,	8.6%,7.3%,0%,7.3%,	17134.0,17134.0,17134.0,17134.0,	17134.0,17134.0,0.0,17134.0,	7.4,7.4,7.4,7.4,	7.4,7.4,0.0,7.4,	4,2,2,2,	1,2,0,1,	2.5	1.33	1_1_1_1_1_1_0_1_	1_1_1_1_1_1_0_1_
Q91V41	Ras-related protein Rab-14 OS=Mus musculus GN=Rab14 PE=1 SV=3	0.029946	0.615475	3.023,2.652,1.99,2.214,	0.8051,2.037,0.0,1.109,	2.46977	0.987884	2.50006	8.6298044E-4,7.484927E-4,5.7386485E-4,6.00674E-4,	2.3062518E-4,5.645775E-4,0.0,3.0097415E-4,	0.000696503	0.000274044	0.29419577,0.12460494,0.12460494,0.12460494,	0.14815366,0.12460494,0.0,0.12460494,	0.167003	0.0993409	215	11.2%,5.1%,5.1%,5.1%,	6.0%,5.1%,0%,5.1%,	23897.0,23897.0,23897.0,23897.0,	23897.0,23897.0,0.0,23897.0,	6.2,6.2,6.2,6.2,	6.2,6.2,0.0,6.2,	4,2,2,2,	1,2,0,1,	2.5	1.33	1_1_1_1_1_1_0_1_	1_1_1_1_1_1_0_1_
A0A1D5RLD8	Glyceraldehyde-3-phosphate dehydrogenase OS=Mus musculus GN=Gm10358 PE=1 SV=1	0.030258	0.615475	49.88,55.69,52.74,50.91,	73.27,56.02,75.36,77.64,	52.3072	70.5745	0.741162	0.009193462,0.010148482,0.009818603,0.00891992,	0.013550094,0.010024218,0.013447204,0.013602585,	0.00952012	0.012656	0.9815271,0.9543395,0.8113401,0.8113401,	0.9815271,0.9543395,0.6904409,0.8113401,	0.889637	0.859412	333	29.7%,29.1%,25.8%,25.8%,	29.7%,29.1%,22.8%,25.8%,	35812.0,35812.0,35812.0,35812.0,	35812.0,35812.0,35812.0,35812.0,	8.2,8.2,8.2,8.2,	8.2,8.2,8.2,8.2,	66,42,53,46,	91,55,67,70,	51.75	70.75	1_1_1_1_1_1_1_1_	1_1_1_1_1_1_1_1_
S4R1W1	Glyceraldehyde-3-phosphate dehydrogenase OS=Mus musculus GN=Gm3839 PE=1 SV=1	0.030258	0.615475	49.88,55.69,52.74,50.91,	73.27,56.02,75.36,77.64,	52.3072	70.5745	0.741162	0.009193462,0.010148482,0.009818603,0.00891992,	0.013550094,0.010024218,0.013447204,0.013602585,	0.00952012	0.012656	0.9815271,0.9543395,0.8113401,0.8113401,	0.9815271,0.9543395,0.6904409,0.8113401,	0.889637	0.859412	333	29.7%,29.1%,25.8%,25.8%,	29.7%,29.1%,22.8%,25.8%,	35812.0,35812.0,35812.0,35812.0,	35812.0,35812.0,35812.0,35812.0,	8.0,8.0,8.0,8.0,	8.0,8.0,8.0,8.0,	66,42,53,46,	91,55,67,70,	51.75	70.75	1_1_1_1_1_1_1_1_	1_1_1_1_1_1_1_1_
A0A0A0MQF6	Glyceraldehyde-3-phosphate dehydrogenase OS=Mus musculus GN=Gapdh PE=1 SV=1	0.030258	0.615475	49.88,55.69,52.74,50.91,	73.27,56.02,75.36,77.64,	52.3072	70.5745	0.741162	0.008527641,0.009413495,0.009107507,0.008273908,	0.012568751,0.00929823,0.012473312,0.01261744,	0.00883064	0.0117394	0.8879913,0.86208713,0.73780084,0.73780084,	0.8879913,0.86208713,0.62929606,0.73780084,	0.80642	0.779294	359	27.6%,27.0%,24.0%,24.0%,	27.6%,27.0%,21.2%,24.0%,	38653.0,38653.0,38653.0,38653.0,	38653.0,38653.0,38653.0,38653.0,	9.0,9.0,9.0,9.0,	9.0,9.0,9.0,9.0,	66,42,53,46,	91,55,67,70,	51.75	70.75	1_1_1_1_1_1_1_1_	1_1_1_1_1_1_1_1_
P16858	Glyceraldehyde-3-phosphate dehydrogenase OS=Mus musculus GN=Gapdh PE=1 SV=2	0.030258	0.615475	49.88,55.69,52.74,50.91,	73.27,56.02,75.36,77.64,	52.3072	70.5745	0.741162	0.009193462,0.010148482,0.009818603,0.00891992,	0.013550094,0.010024218,0.013447204,0.013602585,	0.00952012	0.012656	0.9815271,0.9543395,0.8113401,0.8113401,	0.9815271,0.9543395,0.6904409,0.8113401,	0.889637	0.859412	333	29.7%,29.1%,25.8%,25.8%,	29.7%,29.1%,22.8%,25.8%,	35810.0,35810.0,35810.0,35810.0,	35810.0,35810.0,35810.0,35810.0,	8.2,8.2,8.2,8.2,	8.2,8.2,8.2,8.2,	66,42,53,46,	91,55,67,70,	51.75	70.75	1_1_1_1_1_1_1_1_	1_1_1_1_1_1_1_1_
Q9ERD7	Tubulin beta-3 chain OS=Mus musculus GN=Tubb3 PE=1 SV=1	0.0310022	0.615475	87.68,96.8,105.5,119.5,	120.0,118.2,128.2,139.8,	102.372	126.528	0.809083	0.011957074,0.013052881,0.014531533,0.015497389,	0.01641795,0.01564507,0.016931433,0.018118644,	0.0137597	0.0167783	1.004472,0.80301774,1.0558906,1.243882,	1.2803419,1.2698648,0.9543395,1.2542391,	1.02682	1.1897	450	30.2%,25.6%,31.3%,35.1%,	35.8%,35.6%,29.1%,35.3%,	50419.0,50419.0,50419.0,50419.0,	50419.0,50419.0,50419.0,50419.0,	4.9,4.9,4.9,4.9,	4.9,4.9,4.9,4.9,	116,73,106,108,	149,116,114,126,	100.75	126.25	1_1_1_1_1_1_1_1_	1_1_1_1_1_1_1_1_
Q8VDD5	Myosin-9 OS=Mus musculus GN=Myh9 PE=1 SV=4	0.0310283	0.615475	5.291,3.978,4.975,6.641,	1.61,2.037,0.0,4.437,	5.22125	2.02106	2.58343	1.6566142E-4,1.231576E-4,1.5737365E-4,1.9767079E-4,	5.059634E-5,6.1930696E-5,0.0,1.3206009E-4,	0.000160966	6.11468e-05	0.07646525,0.035142183,0.032761455,0.0519619,	0.011579514,0.011579514,0.0,0.0519619,	0.0490827	0.0187802	1960	3.2%,1.5%,1.4%,2.2%,	0.5%,0.5%,0%,2.2%,	226370.0,226370.0,226370.0,226370.0,	226370.0,226370.0,0.0,226370.0,	5.7,5.7,5.7,5.7,	5.7,5.7,0.0,5.7,	7,3,5,6,	2,2,0,4,	5.25	2.67	1_1_1_1_1_1_0_1_	1_1_1_1_1_1_0_1_
Q60931	Voltage-dependent anion-selective channel protein 3 OS=Mus musculus GN=Vdac3 PE=1 SV=1	0.0314078	0.615475	2.267,2.652,2.985,1.107,	1.61,1.019,0.0,0.0,	2.25287	0.65722	3.42787	4.9171585E-4,5.6864286E-4,6.539626E-4,2.2817124E-4,	3.504199E-4,2.1445965E-4,0.0,0.0,	0.000485623	0.00014122	0.06659615,0.06659615,0.06659615,0.06659615,	0.06659615,0.06659615,0.0,0.0,	0.0665962	0.0332981	283	2.8%,2.8%,2.8%,2.8%,	2.8%,2.8%,0%,0%,	30753.0,30753.0,30753.0,30753.0,	30753.0,30753.0,0.0,0.0,	8.8,8.8,8.8,8.8,	8.8,8.8,0.0,0.0,	3,2,3,1,	2,1,0,0,	2.25	1.5	1_1_1_1_1_1_0_0_	1_1_1_1_1_1_0_0_
A0A140T8V3	Uncharacterized protein OS=Mus musculus GN=Vdac3-ps1 PE=4 SV=1	0.0314078	0.615475	2.267,2.652,2.985,1.107,	1.61,1.019,0.0,0.0,	2.25287	0.65722	3.42787	4.9171585E-4,5.6864286E-4,6.539626E-4,2.2817124E-4,	3.504199E-4,2.1445965E-4,0.0,0.0,	0.000485623	0.00014122	0.06659615,0.06659615,0.06659615,0.06659615,	0.06659615,0.06659615,0.0,0.0,	0.0665962	0.0332981	283	2.8%,2.8%,2.8%,2.8%,	2.8%,2.8%,0%,0%,	30696.0,30696.0,30696.0,30696.0,	30696.0,30696.0,0.0,0.0,	8.7,8.7,8.7,8.7,	8.7,8.7,0.0,0.0,	3,2,3,1,	2,1,0,0,	2.25	1.5	1_1_1_1_1_1_0_0_	1_1_1_1_1_1_0_0_
J3QMG3	Voltage-dependent anion-selective channel protein 3 OS=Mus musculus GN=Vdac3 PE=1 SV=1	0.0314078	0.615475	2.267,2.652,2.985,1.107,	1.61,1.019,0.0,0.0,	2.25287	0.65722	3.42787	4.8998446E-4,5.666406E-4,6.516599E-4,2.2736781E-4,	3.49186E-4,2.1370451E-4,0.0,0.0,	0.000483913	0.000140723	0.06659615,0.06659615,0.06659615,0.06659615,	0.06659615,0.06659615,0.0,0.0,	0.0665962	0.0332981	284	2.8%,2.8%,2.8%,2.8%,	2.8%,2.8%,0%,0%,	30852.0,30852.0,30852.0,30852.0,	30852.0,30852.0,0.0,0.0,	8.8,8.8,8.8,8.8,	8.8,8.8,0.0,0.0,	3,2,3,1,	2,1,0,0,	2.25	1.5	1_1_1_1_1_1_0_0_	1_1_1_1_1_1_0_0_
P68372	Tubulin beta-4B chain OS=Mus musculus GN=Tubb4b PE=1 SV=1	0.0329706	0.615475	104.3,111.4,126.4,139.5,	136.1,144.6,148.5,169.7,	120.38	149.724	0.804015	0.014384624,0.015188515,0.017606044,0.018283436,	0.018830935,0.01936691,0.019825097,0.022248413,	0.0163657	0.0200678	1.5003455,1.4210291,1.4888573,1.4888573,	1.5003455,1.2908678,1.2908678,1.3227367,	1.47477	1.3512	445	39.8%,38.4%,39.6%,39.6%,	39.8%,36.0%,36.0%,36.6%,	49831.0,49831.0,49831.0,49831.0,	49831.0,49831.0,49831.0,49831.0,	4.9,4.9,4.9,4.9,	4.9,4.9,4.9,4.9,	138,84,127,126,	169,142,132,153,	118.75	149	1_1_1_1_1_1_1_1_	1_1_1_1_1_1_1_1_
P50518	V-type proton ATPase subunit E 1 OS=Mus musculus GN=Atp6v1e1 PE=1 SV=2	0.0329977	0.615475	14.36,13.26,10.95,13.28,	8.857,8.149,6.749,12.2,	12.9621	8.98886	1.44202	0.0038996404,0.0035603081,0.0030026336,0.003428626,	0.002413401,0.0021483921,0.0017743701,0.0031495746,	0.0034728	0.00237143	0.566751,0.3708818,0.3708818,0.566751,	0.3708818,0.20226443,0.20226443,0.3708818,	0.468816	0.286573	226	19.5%,13.7%,13.7%,19.5%,	13.7%,8.0%,8.0%,13.7%,	26157.0,26157.0,26157.0,26157.0,	26157.0,26157.0,26157.0,26157.0,	8.4,8.4,8.4,8.4,	8.4,8.4,8.4,8.4,	19,10,11,12,	11,8,6,11,	13	9	1_1_1_1_1_1_1_1_	1_1_1_1_1_1_1_1_
F6RT34	Myelin basic protein (Fragment) OS=Mus musculus GN=Mbp PE=1 SV=1	0.0339572	0.615475	8.314,17.24,3.98,6.641,	17.71,17.32,20.25,21.07,	9.04344	19.0877	0.473782	0.0024067792,0.0049340497,0.0011639711,0.0018275224,	0.0051455526,0.0048668175,0.005674637,0.005799431,	0.00258308	0.00537161	0.2705741,0.14024973,0.2705741,0.14024973,	0.14024973,0.14024973,0.14024973,0.14024973,	0.205412	0.14025	212	10.4%,5.7%,10.4%,5.7%,	5.7%,5.7%,5.7%,5.7%,	23199.0,23199.0,23199.0,23199.0,	23199.0,23199.0,23199.0,23199.0,	10.9,10.9,10.9,10.9,	10.9,10.9,10.9,10.9,	11,13,4,6,	22,17,18,19,	8.5	19	1_1_1_1_1_1_1_1_	1_1_1_1_1_1_1_1_
F7A0B0	Myelin basic protein (Fragment) OS=Mus musculus GN=Mbp PE=1 SV=1	0.0339572	0.615475	8.314,17.24,3.98,6.641,	17.71,17.32,20.25,21.07,	9.04344	19.0877	0.473782	0.0026032508,0.0053368295,0.0012589892,0.001976708,	0.0055655977,0.0052641095,0.006137872,0.006272854,	0.00279394	0.00581011	0.29419577,0.15080035,0.29419577,0.15080035,	0.15080035,0.15080035,0.15080035,0.15080035,	0.222498	0.1508	196	11.2%,6.1%,11.2%,6.1%,	6.1%,6.1%,6.1%,6.1%,	21352.0,21352.0,21352.0,21352.0,	21352.0,21352.0,21352.0,21352.0,	10.8,10.8,10.8,10.8,	10.8,10.8,10.8,10.8,	11,13,4,6,	22,17,18,19,	8.5	19	1_1_1_1_1_1_1_1_	1_1_1_1_1_1_1_1_
F6TYB7	Myelin basic protein (Fragment) OS=Mus musculus GN=Mbp PE=1 SV=1	0.0339572	0.615475	8.314,17.24,3.98,6.641,	17.71,17.32,20.25,21.07,	9.04344	19.0877	0.473782	0.002671399,0.005476537,0.0012919471,0.002028454,	0.005711294,0.005401913,0.0062985495,0.006437065,	0.00286708	0.00596221	0.30316675,0.1561122,0.30316675,0.1561122,	0.1561122,0.1561122,0.1561122,0.1561122,	0.229639	0.156112	191	11.5%,6.3%,11.5%,6.3%,	6.3%,6.3%,6.3%,6.3%,	21183.0,21183.0,21183.0,21183.0,	21183.0,21183.0,21183.0,21183.0,	10.7,10.7,10.7,10.7,	10.7,10.7,10.7,10.7,	11,13,4,6,	22,17,18,19,	8.5	19	1_1_1_1_1_1_1_1_	1_1_1_1_1_1_1_1_
A0A0N4SVB8	ADP-ribosylation factor-like protein 8B OS=Mus musculus GN=Arl8b PE=1 SV=1	0.0341016	0.615475	0.0,0.0,0.0,2.214,	3.221,2.037,2.25,2.218,	0.553416	2.43145	0.227607	0.0,0.0,0.0,9.3583274E-4,	0.0014372295,8.795954E-4,9.6861756E-4,9.37818E-4,	0.000233958	0.00105582	0.0,0.0,0.0,0.1614486,	0.1614486,0.1614486,0.1614486,0.1614486,	0.0403621	0.161449	138	0%,0%,0%,6.5%,	6.5%,6.5%,6.5%,6.5%,	0.0,0.0,0.0,15986.0,	15986.0,15986.0,15986.0,15986.0,	0.0,0.0,0.0,9.0,	9.0,9.0,9.0,9.0,	0,0,0,2,	4,2,2,2,	2	2.5	0_0_0_1_1_1_1_1_	0_0_0_1_1_1_1_1_
Q9CQW2	ADP-ribosylation factor-like protein 8B OS=Mus musculus GN=Arl8b PE=1 SV=1	0.0341016	0.615475	0.0,0.0,0.0,2.214,	3.221,2.037,2.25,2.218,	0.553416	2.43145	0.227607	0.0,0.0,0.0,6.943275E-4,	0.0010663315,6.5260305E-4,7.186517E-4,6.9580047E-4,	0.000173582	0.000783347	0.0,0.0,0.0,0.11686325,	0.11686325,0.11686325,0.11686325,0.11686325,	0.0292158	0.116863	186	0%,0%,0%,4.8%,	4.8%,4.8%,4.8%,4.8%,	0.0,0.0,0.0,21539.0,	21539.0,21539.0,21539.0,21539.0,	0.0,0.0,0.0,8.4,	8.4,8.4,8.4,8.4,	0,0,0,2,	4,2,2,2,	2	2.5	0_0_0_1_1_1_1_1_	0_0_0_1_1_1_1_1_
A2AUK5	Band 4.1-like protein 1 OS=Mus musculus GN=Epb41l1 PE=1 SV=1	0.0341056	0.615475	6.802,5.304,10.95,8.855,	0.0,3.056,4.499,5.546,	7.97663	3.27528	2.43541	4.749338E-4,3.6615683E-4,7.7200815E-4,5.8769016E-4,	0.0,2.071402E-4,3.0413928E-4,3.6808557E-4,	0.000550197	0.000219841	0.09900582,0.054386854,0.09900582,0.09900582,	0.0,0.11173177,0.10662377,0.10662377,	0.0878511	0.0812448	879	4.1%,2.3%,4.1%,4.1%,	0%,4.6%,4.4%,4.4%,	98315.0,98315.0,98315.0,98315.0,	0.0,98315.0,98315.0,98315.0,	5.7,5.7,5.7,5.7,	0.0,5.7,5.7,5.7,	9,4,11,8,	0,3,4,5,	8	4	1_1_1_1_0_1_1_1_	1_1_1_1_0_1_1_1_
A2AUK8	Band 4.1-like protein 1 OS=Mus musculus GN=Epb41l1 PE=1 SV=1	0.0341056	0.615475	6.802,5.304,10.95,8.855,	0.0,3.056,4.499,5.546,	7.97663	3.27528	2.43541	4.8150725E-4,3.7122474E-4,7.826934E-4,5.9582427E-4,	0.0,2.1000722E-4,3.0834883E-4,3.7318017E-4,	0.000557812	0.000222884	0.101539254,0.054386854,0.101539254,0.101539254,	0.0,0.11173177,0.10917485,0.10917485,	0.0897512	0.0825204	867	4.2%,2.3%,4.2%,4.2%,	0%,4.6%,4.5%,4.5%,	96853.0,96853.0,96853.0,96853.0,	0.0,96853.0,96853.0,96853.0,	5.7,5.7,5.7,5.7,	0.0,5.7,5.7,5.7,	9,4,11,8,	0,3,4,5,	8	4	1_1_1_1_0_1_1_1_	1_1_1_1_0_1_1_1_
A2AUK7	Band 4.1-like protein 1 OS=Mus musculus GN=Epb41l1 PE=1 SV=1	0.0341056	0.615475	6.802,5.304,10.95,8.855,	0.0,3.056,4.499,5.546,	7.97663	3.27528	2.43541	5.7187234E-4,4.4089297E-4,9.295824E-4,7.076434E-4,	0.0,2.494195E-4,3.6621705E-4,4.4321537E-4,	0.000662498	0.000264713	0.11943793,0.06414306,0.11943793,0.11943793,	0.0,0.13501084,0.12979591,0.12979591,	0.105614	0.0986507	730	4.9%,2.7%,4.9%,4.9%,	0%,5.5%,5.3%,5.3%,	81891.0,81891.0,81891.0,81891.0,	0.0,81891.0,81891.0,81891.0,	6.7,6.7,6.7,6.7,	0.0,6.7,6.7,6.7,	9,4,11,8,	0,3,4,5,	8	4	1_1_1_1_0_1_1_1_	1_1_1_1_0_1_1_1_
E9Q0J5	Kinesin-like protein KIF21A OS=Mus musculus GN=Kif21a PE=1 SV=2	0.0358986	0.615475	1.512,1.326,0.995,2.214,	0.8051,0.0,0.0,1.109,	1.51159	0.478581	3.1585	5.5484685E-5,4.812378E-5,3.6896214E-5,7.7239776E-5,	2.965575E-5,0.0,0.0,3.870182E-5,	5.44361e-05	1.70894e-05	0.013911366,0.011579514,0.018591404,0.018591404,	0.016248703,0.0,0.0,0.018591404,	0.0156684	0.00871003	1672	0.6%,0.5%,0.8%,0.8%,	0.7%,0%,0%,0.8%,	186635.0,186635.0,186635.0,186635.0,	186635.0,0.0,0.0,186635.0,	6.5,6.5,6.5,6.5,	6.5,0.0,0.0,6.5,	2,1,1,2,	1,0,0,1,	1.5	1	1_1_1_1_1_0_0_1_	1_1_1_1_1_0_0_1_
Q9QXL2	Kinesin-like protein KIF21A OS=Mus musculus GN=Kif21a PE=1 SV=2	0.0358986	0.615475	1.512,1.326,0.995,2.214,	0.8051,0.0,0.0,1.109,	1.51159	0.478581	3.1585	5.5484685E-5,4.812378E-5,3.6896214E-5,7.7239776E-5,	2.965575E-5,0.0,0.0,3.870182E-5,	5.44361e-05	1.70894e-05	0.013911366,0.011579514,0.018591404,0.018591404,	0.016248703,0.0,0.0,0.018591404,	0.0156684	0.00871003	1672	0.6%,0.5%,0.8%,0.8%,	0.7%,0%,0%,0.8%,	186535.0,186535.0,186535.0,186535.0,	186535.0,0.0,0.0,186535.0,	6.3,6.3,6.3,6.3,	6.3,0.0,0.0,6.3,	2,1,1,2,	1,0,0,1,	1.5	1	1_1_1_1_1_0_0_1_	1_1_1_1_1_0_0_1_
F8WGN6	Kinesin-like protein KIF21A OS=Mus musculus GN=Kif21a PE=1 SV=1	0.0358986	0.615475	1.512,1.326,0.995,2.214,	0.8051,0.0,0.0,1.109,	1.51159	0.478581	3.1585	5.698427E-5,4.9424427E-5,3.789341E-5,7.932734E-5,	3.0457257E-5,0.0,0.0,3.9747814E-5,	5.59074e-05	1.75513e-05	0.013911366,0.011579514,0.018591404,0.018591404,	0.016248703,0.0,0.0,0.018591404,	0.0156684	0.00871003	1628	0.6%,0.5%,0.8%,0.8%,	0.7%,0%,0%,0.8%,	181370.0,181370.0,181370.0,181370.0,	181370.0,0.0,0.0,181370.0,	6.1,6.1,6.1,6.1,	6.1,0.0,0.0,6.1,	2,1,1,2,	1,0,0,1,	1.5	1	1_1_1_1_1_0_0_1_	1_1_1_1_1_0_0_1_
D3YZ62	Unconventional myosin-Va OS=Mus musculus GN=Myo5a PE=1 SV=1	0.0366593	0.615475	12.85,6.63,8.955,8.855,	8.051,4.074,3.375,3.328,	9.32227	4.70697	1.98052	4.313722E-4,2.200847E-4,3.037277E-4,2.825928E-4,	2.7124953E-4,1.3280543E-4,1.0968481E-4,1.0619712E-4,	0.000309444	0.000154984	0.07894671,0.037528396,0.096478224,0.071519256,	0.06905484,0.05681753,0.04712856,0.0519619,	0.0711181	0.0562407	1828	3.3%,1.6%,4.0%,3.0%,	2.9%,2.4%,2.0%,2.2%,	212334.0,212334.0,212334.0,212334.0,	212334.0,212334.0,212334.0,212334.0,	8.6,8.6,8.6,8.6,	8.6,8.6,8.6,8.6,	17,5,9,8,	10,4,3,3,	9.75	5	1_1_1_1_1_1_1_1_	1_1_1_1_1_1_1_1_
D3Z4J3	Unconventional myosin-Va OS=Mus musculus GN=Myo5a PE=1 SV=1	0.0366593	0.615475	12.85,6.63,8.955,8.855,	8.051,4.074,3.375,3.328,	9.32227	4.70697	1.98052	4.250935E-4,2.1688131E-4,2.9930685E-4,2.784796E-4,	2.6730142E-4,1.3087242E-4,1.0808832E-4,1.0465139E-4,	0.00030494	0.000152728	0.07894671,0.037528396,0.096478224,0.071519256,	0.06905484,0.05681753,0.04712856,0.0519619,	0.0711181	0.0562407	1855	3.3%,1.6%,4.0%,3.0%,	2.9%,2.4%,2.0%,2.2%,	215523.0,215523.0,215523.0,215523.0,	215523.0,215523.0,215523.0,215523.0,	8.5,8.5,8.5,8.5,	8.5,8.5,8.5,8.5,	17,5,9,8,	10,4,3,3,	9.75	5	1_1_1_1_1_1_1_1_	1_1_1_1_1_1_1_1_
Q9DC70	NADH dehydrogenase [ubiquinone] iron-sulfur protein 7, mitochondrial OS=Mus musculus GN=Ndufs7 PE=1 SV=1	0.0376679	0.615475	0.0,1.326,0.0,0.0,	1.61,1.019,2.25,1.109,	0.331512	1.49694	0.22146	0.0,3.592097E-4,0.0,0.0,	4.42718E-4,2.709468E-4,5.967376E-4,2.8888145E-4,	8.98024e-05	0.000399821	0.0,0.096478224,0.0,0.0,	0.096478224,0.096478224,0.096478224,0.096478224,	0.0241196	0.0964782	224	0%,4.0%,0%,0%,	4.0%,4.0%,4.0%,4.0%,	0.0,24683.0,0.0,0.0,	24683.0,24683.0,24683.0,24683.0,	0.0,9.9,0.0,0.0,	9.9,9.9,9.9,9.9,	0,1,0,0,	2,1,2,1,	1	1.5	0_1_0_0_1_1_1_1_	0_1_0_0_1_1_1_1_
P56564	Excitatory amino acid transporter 1 OS=Mus musculus GN=Slc1a3 PE=1 SV=2	0.0379204	0.615475	77.85,59.67,62.69,56.45,	95.01,79.45,76.49,75.42,	64.1642	81.5928	0.786395	0.008798665,0.0066682016,0.007157458,0.0060648164,	0.01077525,0.008718199,0.008369712,0.0081035765,	0.00717229	0.00899168	0.45881426,0.3001696,0.36772883,0.36772883,	0.45881426,0.36772883,0.36772883,0.36772883,	0.37361	0.3905	543	16.4%,11.4%,13.6%,13.6%,	16.4%,13.6%,13.6%,13.6%,	59622.0,59622.0,59622.0,59622.0,	59622.0,59622.0,59622.0,59622.0,	8.4,8.4,8.4,8.4,	8.4,8.4,8.4,8.4,	103,45,63,51,	118,78,68,68,	65.5	83	1_1_1_1_1_1_1_1_	1_1_1_1_1_1_1_1_
E9Q4M4	MICOS complex subunit OS=Mus musculus GN=Chchd6 PE=1 SV=1	0.0384068	0.615475	0.7558,1.326,1.99,1.107,	0.0,0.0,1.125,0.0,	1.29469	0.28121	4.60399	1.8932733E-4,3.2842025E-4,5.035956E-4,2.6356103E-4,	0.0,0.0,2.727943E-4,0.0,	0.000321226	6.81986e-05	0.09900582,0.09900582,0.09900582,0.09900582,	0.0,0.0,0.09900582,0.0,	0.0990058	0.0247515	245	4.1%,4.1%,4.1%,4.1%,	0%,0%,4.1%,0%,	26388.0,26388.0,26388.0,26388.0,	0.0,0.0,26388.0,0.0,	8.6,8.6,8.6,8.6,	0.0,0.0,8.6,0.0,	1,1,2,1,	0,0,1,0,	1.25	1	1_1_1_1_0_0_1_0_	1_1_1_1_0_0_1_0_
Q91VN4	MICOS complex subunit Mic25 OS=Mus musculus GN=Chchd6 PE=1 SV=2	0.0384068	0.615475	0.7558,1.326,1.99,1.107,	0.0,0.0,1.125,0.0,	1.29469	0.28121	4.60399	1.6990915E-4,2.9473615E-4,4.5194483E-4,2.3652914E-4,	0.0,0.0,2.4481543E-4,0.0,	0.00028828	6.12039e-05	0.08893013,0.08893013,0.08893013,0.08893013,	0.0,0.0,0.08893013,0.0,	0.0889301	0.0222325	273	3.7%,3.7%,3.7%,3.7%,	0%,0%,3.7%,0%,	29852.0,29852.0,29852.0,29852.0,	0.0,0.0,29852.0,0.0,	8.4,8.4,8.4,8.4,	0.0,0.0,8.4,0.0,	1,1,2,1,	0,0,1,0,	1.25	1	1_1_1_1_0_0_1_0_	1_1_1_1_0_0_1_0_
O08599	Syntaxin-binding protein 1 OS=Mus musculus GN=Stxbp1 PE=1 SV=2	0.0386322	0.615475	25.7,19.89,29.85,27.67,	29.79,31.58,37.12,33.28,	25.7775	32.9405	0.782547	0.002655045,0.002031893,0.0031156803,0.0027176961,	0.0030885914,0.0031674318,0.0037130339,0.0032681536,	0.00263008	0.0033093	0.599558,0.38356638,0.48936105,0.55596566,	0.48936105,0.39636838,0.4521116,0.23310483,	0.507113	0.392736	594	20.4%,14.1%,17.3%,19.2%,	17.3%,14.5%,16.2%,9.1%,	67569.0,67569.0,67569.0,67569.0,	67569.0,67569.0,67569.0,67569.0,	7.0,7.0,7.0,7.0,	7.0,7.0,7.0,7.0,	34,15,30,25,	37,31,33,30,	26	32.75	1_1_1_1_1_1_1_1_	1_1_1_1_1_1_1_1_
A0A1L1SV25	Alpha-actinin-4 OS=Mus musculus GN=Actn4 PE=1 SV=1	0.0387234	0.615475	4.535,2.652,8.955,7.748,	8.857,9.167,14.62,15.53,	5.97252	12.0439	0.495897	2.9861715E-4,1.726673E-4,5.9572345E-4,4.8498626E-4,	5.852238E-4,5.8608234E-4,9.3224243E-4,9.720302E-4,	0.000387999	0.000768895	0.14815366,0.07646525,0.17760599,0.12979591,	0.18304157,0.15345323,0.12979591,0.22743917,	0.133005	0.173432	932	6.0%,3.2%,7.1%,5.3%,	7.3%,6.2%,5.3%,8.9%,	107108.0,107108.0,107108.0,107108.0,	107108.0,107108.0,107108.0,107108.0,	5.4,5.4,5.4,5.4,	5.4,5.4,5.4,5.4,	6,2,9,7,	11,9,13,14,	6	11.75	1_1_1_1_1_1_1_1_	1_1_1_1_1_1_1_1_
F8WIS9	Calcium/calmodulin-dependent protein kinase type II subunit alpha OS=Mus musculus GN=Camk2a PE=1 SV=1	0.0392396	0.615475	24.94,38.46,38.81,35.42,	22.54,21.39,23.62,27.73,	34.4055	23.8215	1.44431	0.0031302895,0.0047718324,0.004920099,0.0042256005,	0.0028391893,0.0026064084,0.0028701979,0.0033082536,	0.00426196	0.00290601	0.09900582,0.14551294,0.14551294,0.2882495,	0.09900582,0.14551294,0.14551294,0.14551294,	0.16957	0.133886	489	4.1%,5.9%,5.9%,11.0%,	4.1%,5.9%,5.9%,5.9%,	55347.0,55347.0,55347.0,55347.0,	55347.0,55347.0,55347.0,55347.0,	7.4,7.4,7.4,7.4,	7.4,7.4,7.4,7.4,	33,29,39,32,	28,21,21,25,	33.25	23.75	1_1_1_1_1_1_1_1_	1_1_1_1_1_1_1_1_
Q8CAA7	Glucose 1,6-bisphosphate synthase OS=Mus musculus GN=Pgm2l1 PE=1 SV=1	0.0393181	0.615475	0.7558,2.652,1.99,2.214,	0.0,1.019,1.125,0.0,	1.90291	0.535862	3.55112	7.469436E-5,2.5913998E-4,1.9868107E-4,2.0796283E-4,	0.0,9.773282E-5,1.0762417E-4,0.0,	0.00018512	5.13392e-05	0.044720173,0.044720173,0.044720173,0.044720173,	0.0,0.044720173,0.044720173,0.0,	0.0447202	0.0223601	621	1.9%,1.9%,1.9%,1.9%,	0%,1.9%,1.9%,0%,	70280.0,70280.0,70280.0,70280.0,	0.0,70280.0,70280.0,0.0,	6.5,6.5,6.5,6.5,	0.0,6.5,6.5,0.0,	1,2,2,2,	0,1,1,0,	1.75	1	1_1_1_1_0_1_1_0_	1_1_1_1_0_1_1_0_
P57780	Alpha-actinin-4 OS=Mus musculus GN=Actn4 PE=1 SV=1	0.0408485	0.615475	0.0,2.652,8.955,7.748,	8.857,9.167,14.62,15.53,	4.83879	12.0439	0.401763	0.0,1.7645388E-4,6.087875E-4,4.9562193E-4,	5.9805764E-4,5.98935E-4,9.526863E-4,9.933467E-4,	0.000320216	0.000785756	0.0,0.07894671,0.18032062,0.1324004,	0.18850219,0.15877736,0.1324004,0.23310483,	0.0979169	0.178196	912	0%,3.3%,7.2%,5.4%,	7.5%,6.4%,5.4%,9.1%,	0.0,104977.0,104977.0,104977.0,	104977.0,104977.0,104977.0,104977.0,	0.0,5.4,5.4,5.4,	5.4,5.4,5.4,5.4,	0,2,9,7,	11,9,13,14,	6	11.75	0_1_1_1_1_1_1_1_	0_1_1_1_1_1_1_1_
P09411	Phosphoglycerate kinase 1 OS=Mus musculus GN=Pgk1 PE=1 SV=4	0.0416961	0.615475	33.26,30.5,37.81,32.1,	35.43,37.69,41.62,42.15,	33.4161	39.2207	0.852002	0.0048943614,0.0044380054,0.0056216735,0.0044906507,	0.0052319285,0.005385149,0.005930169,0.0058967834,	0.00486117	0.00561101	0.8365383,0.55596566,0.8365383,0.6069412,	0.6634127,0.6634127,0.54525447,0.61808,	0.708996	0.62254	417	26.4%,19.2%,26.4%,20.6%,	22.1%,22.1%,18.9%,20.9%,	44550.0,44550.0,44550.0,44550.0,	44550.0,44550.0,44550.0,44550.0,	7.9,7.9,7.9,7.9,	7.9,7.9,7.9,7.9,	44,23,38,29,	44,37,37,38,	33.5	39	1_1_1_1_1_1_1_1_	1_1_1_1_1_1_1_1_
Q8VIJ6	Splicing factor, proline- and glutamine-rich OS=Mus musculus GN=Sfpq PE=1 SV=1	0.0419369	0.615475	3.779,6.63,5.97,5.534,	3.221,4.074,3.375,3.328,	5.47841	3.49926	1.56559	3.3179682E-4,5.755577E-4,5.295319E-4,4.6189167E-4,	2.8374488E-4,3.4730806E-4,2.868438E-4,2.7772292E-4,	0.000474695	0.000298905	0.071519256,0.09900582,0.09900582,0.09900582,	0.06905484,0.03038609,0.03038609,0.03038609,	0.0921342	0.0400533	699	3.0%,4.1%,4.1%,4.1%,	2.9%,1.3%,1.3%,1.3%,	75442.0,75442.0,75442.0,75442.0,	75442.0,75442.0,75442.0,75442.0,	9.4,9.4,9.4,9.4,	9.4,9.4,9.4,9.4,	5,5,6,5,	4,4,3,3,	5.25	3.5	1_1_1_1_1_1_1_1_	1_1_1_1_1_1_1_1_
P14211	Calreticulin OS=Mus musculus GN=Calr PE=1 SV=1	0.0432183	0.615475	5.291,6.63,5.97,4.427,	1.61,5.093,0.0,2.218,	5.57962	2.23042	2.5016	7.805202E-4,9.67103E-4,8.897664E-4,6.2088907E-4,	2.3838662E-4,7.2947214E-4,0.0,3.111031E-4,	0.00081457	0.00031974	0.29121923,0.12979591,0.29121923,0.29121923,	0.29121923,0.29121923,0.0,0.12979591,	0.250863	0.178059	416	11.1%,5.3%,11.1%,11.1%,	11.1%,11.1%,0%,5.3%,	47995.0,47995.0,47995.0,47995.0,	47995.0,47995.0,0.0,47995.0,	4.5,4.5,4.5,4.5,	4.5,4.5,0.0,4.5,	7,5,6,4,	2,5,0,2,	5.5	3	1_1_1_1_1_1_0_1_	1_1_1_1_1_1_0_1_
P62821	Ras-related protein Rab-1A OS=Mus musculus GN=Rab1A PE=1 SV=3	0.0438645	0.615475	10.58,11.93,3.98,7.748,	0.0,0.0,3.375,6.655,	8.56096	2.50741	3.41427	0.0031677696,0.0035325205,0.0012037165,0.0022049132,	0.0,0.0,9.780674E-4,0.0018939349,	0.00252723	0.000718001	0.38356638,0.38356638,0.21059811,0.38356638,	0.0,0.0,0.21059811,0.38356638,	0.340324	0.148541	205	14.1%,14.1%,8.3%,14.1%,	0%,0%,8.3%,14.1%,	22678.0,22678.0,22678.0,22678.0,	0.0,0.0,22678.0,22678.0,	6.2,6.2,6.2,6.2,	0.0,0.0,6.2,6.2,	14,9,4,7,	0,0,3,6,	8.5	4.5	1_1_1_1_0_0_1_1_	1_1_1_1_0_0_1_1_
P70441	Na(+)/H(+) exchange regulatory cofactor NHE-RF1 OS=Mus musculus GN=Slc9a3r1 PE=1 SV=3	0.0441779	0.615475	10.58,7.956,5.97,7.748,	4.026,5.093,5.624,5.546,	8.06394	5.07221	1.58983	0.0018292754,0.0013599375,0.0010426559,0.0012732598,	6.98372E-4,8.5481803E-4,9.413325E-4,9.114006E-4,	0.00137628	0.000851481	0.13762724,0.13762724,0.13762724,0.13762724,	0.08143401,0.13762724,0.13762724,0.13762724,	0.137627	0.123579	355	5.6%,5.6%,5.6%,5.6%,	3.4%,5.6%,5.6%,5.6%,	38600.0,38600.0,38600.0,38600.0,	38600.0,38600.0,38600.0,38600.0,	5.9,5.9,5.9,5.9,	5.9,5.9,5.9,5.9,	14,6,6,7,	5,5,5,5,	8.25	5	1_1_1_1_1_1_1_1_	1_1_1_1_1_1_1_1_
O35136	Neural cell adhesion molecule 2 OS=Mus musculus GN=Ncam2 PE=1 SV=1	0.0449141	0.615475	3.023,3.978,3.98,3.32,	3.221,1.019,2.25,2.218,	3.57551	2.1768	1.64255	2.2167357E-4,2.8839774E-4,2.9481706E-4,2.3144251E-4,	2.3696254E-4,7.2511444E-5,1.5970037E-4,1.5462232E-4,	0.000259083	0.000155949	0.07894671,0.07894671,0.07894671,0.07894671,	0.04712856,0.04712856,0.04712856,0.04712856,	0.0789467	0.0471286	837	3.3%,3.3%,3.3%,3.3%,	2.0%,2.0%,2.0%,2.0%,	93204.0,93204.0,93204.0,93204.0,	93204.0,93204.0,93204.0,93204.0,	6.1,6.1,6.1,6.1,	6.1,6.1,6.1,6.1,	4,3,4,3,	4,1,2,2,	3.5	2.25	1_1_1_1_1_1_1_1_	1_1_1_1_1_1_1_1_
F6RWW8	Myelin basic protein (Fragment) OS=Mus musculus GN=Mbp PE=1 SV=1	0.04506	0.615475	0.0,17.24,0.0,6.641,	17.71,17.32,20.25,21.07,	5.9699	19.0877	0.312761	0.0,0.006973457,0.0,0.0025828984,	0.0072723804,0.006878436,0.008020153,0.008196529,	0.00238909	0.00759187	0.0,0.20226443,0.0,0.20226443,	0.20226443,0.20226443,0.20226443,0.20226443,	0.101132	0.202264	150	0%,8.0%,0%,8.0%,	8.0%,8.0%,8.0%,8.0%,	0.0,16481.0,0.0,16481.0,	16481.0,16481.0,16481.0,16481.0,	0.0,10.8,0.0,10.8,	10.8,10.8,10.8,10.8,	0,13,0,6,	22,17,18,19,	9.5	19	0_1_0_1_1_1_1_1_	0_1_0_1_1_1_1_1_
P04370	Myelin basic protein OS=Mus musculus GN=Mbp PE=1 SV=2	0.04506	0.615475	0.0,17.24,0.0,6.641,	17.71,17.32,20.25,21.07,	5.9699	19.0877	0.312761	0.0,0.0041840742,0.0,0.001549739,	0.0043634283,0.004127062,0.0048120916,0.0049179173,	0.00143345	0.00455513	0.0,0.11686325,0.0,0.11686325,	0.11686325,0.11686325,0.11686325,0.11686325,	0.0584316	0.116863	250	0%,4.8%,0%,4.8%,	4.8%,4.8%,4.8%,4.8%,	0.0,27168.0,0.0,27168.0,	27168.0,27168.0,27168.0,27168.0,	0.0,9.6,0.0,9.6,	9.6,9.6,9.6,9.6,	0,13,0,6,	22,17,18,19,	9.5	19	0_1_0_1_1_1_1_1_	0_1_0_1_1_1_1_1_
F6VME3	Myelin basic protein (Fragment) OS=Mus musculus GN=Mbp PE=1 SV=1	0.04506	0.615475	0.0,17.24,0.0,6.641,	17.71,17.32,20.25,21.07,	5.9699	19.0877	0.312761	0.0,0.005419785,0.0,0.002007434,	0.0056521096,0.0053459345,0.0062332796,0.0063703596,	0.0018568	0.00590042	0.0,0.15345323,0.0,0.15345323,	0.15345323,0.15345323,0.15345323,0.15345323,	0.0767266	0.153453	193	0%,6.2%,0%,6.2%,	6.2%,6.2%,6.2%,6.2%,	0.0,20942.0,0.0,20942.0,	20942.0,20942.0,20942.0,20942.0,	0.0,10.4,0.0,10.4,	10.4,10.4,10.4,10.4,	0,13,0,6,	22,17,18,19,	9.5	19	0_1_0_1_1_1_1_1_	0_1_0_1_1_1_1_1_
F6ZIA4	Myelin basic protein (Fragment) OS=Mus musculus GN=Mbp PE=1 SV=1	0.04506	0.615475	0.0,17.24,0.0,6.641,	17.71,17.32,20.25,21.07,	5.9699	19.0877	0.312761	0.0,0.0066625387,0.0,0.0024677373,	0.006948135,0.0065717543,0.007662567,0.007831079,	0.00228257	0.00725338	0.0,0.19124198,0.0,0.19124198,	0.19124198,0.19124198,0.19124198,0.19124198,	0.095621	0.191242	157	0%,7.6%,0%,7.6%,	7.6%,7.6%,7.6%,7.6%,	0.0,17109.0,0.0,17109.0,	17109.0,17109.0,17109.0,17109.0,	0.0,10.9,0.0,10.9,	10.9,10.9,10.9,10.9,	0,13,0,6,	22,17,18,19,	9.5	19	0_1_0_1_1_1_1_1_	0_1_0_1_1_1_1_1_
Q9D6F9	Tubulin beta-4A chain OS=Mus musculus GN=Tubb4a PE=1 SV=3	0.0451331	0.615475	101.3,108.7,123.4,132.8,	128.8,139.5,136.1,150.8,	116.555	138.831	0.839541	0.013999136,0.014860277,0.017228872,0.017452015,	0.017868258,0.01872706,0.018213935,0.01982091,	0.0158851	0.0186575	1.4547088,1.42661,1.4378109,1.4378109,	1.4547088,1.2908678,1.0558906,1.2803419,	1.43924	1.27045	444	39.0%,38.5%,38.7%,38.7%,	39.0%,36.0%,31.3%,35.8%,	49586.0,49586.0,49586.0,49586.0,	49586.0,49586.0,49586.0,49586.0,	4.9,4.9,4.9,4.9,	4.9,4.9,4.9,4.9,	134,82,124,120,	160,137,121,136,	115	138.5	1_1_1_1_1_1_1_1_	1_1_1_1_1_1_1_1_
P61922	4-aminobutyrate aminotransferase, mitochondrial OS=Mus musculus GN=Abat PE=1 SV=1	0.0452486	0.615475	28.72,25.19,18.91,30.99,	34.62,32.6,31.5,37.71,	25.9532	34.106	0.760957	0.003525275,0.0030575925,0.0023442379,0.0036160578,	0.0042642597,0.0038842934,0.0037427382,0.004400242,	0.00313579	0.00407288	0.53461695,0.30617094,0.31825674,0.44543982,	0.53461695,0.44543982,0.44543982,0.44543982,	0.401121	0.467734	500	18.6%,11.6%,12.0%,16.0%,	18.6%,16.0%,16.0%,16.0%,	56452.0,56452.0,56452.0,56452.0,	56452.0,56452.0,56452.0,56452.0,	8.1,8.1,8.1,8.1,	8.1,8.1,8.1,8.1,	38,19,19,28,	43,32,28,34,	26	34.25	1_1_1_1_1_1_1_1_	1_1_1_1_1_1_1_1_
Q99JY9	Actin-related protein 3 OS=Mus musculus GN=Actr3 PE=1 SV=3	0.04735	0.615475	4.535,6.63,2.985,5.534,	1.61,3.056,2.25,3.328,	4.9211	2.56083	1.92168	6.6581625E-4,9.624757E-4,4.4275456E-4,7.7239785E-4,	2.37246E-4,4.355891E-4,3.1978282E-4,4.6442184E-4,	0.000710861	0.00036426	0.20503592,0.06905484,0.06905484,0.12201846,	0.11686325,0.06905484,0.06905484,0.12201846,	0.116291	0.0942478	418	8.1%,2.9%,2.9%,5.0%,	4.8%,2.9%,2.9%,5.0%,	47357.0,47357.0,47357.0,47357.0,	47357.0,47357.0,47357.0,47357.0,	5.9,5.9,5.9,5.9,	5.9,5.9,5.9,5.9,	6,5,3,5,	2,3,2,3,	4.75	2.5	1_1_1_1_1_1_1_1_	1_1_1_1_1_1_1_1_
Q9DBF1	Alpha-aminoadipic semialdehyde dehydrogenase OS=Mus musculus GN=Aldh7a1 PE=1 SV=4	0.047579	0.615475	9.826,10.61,12.94,16.6,	8.857,9.167,7.874,5.546,	12.493	7.86095	1.58924	0.0011187524,0.0011942555,0.0014878963,0.0017970072,	0.0010119268,0.0010134113,8.6798193E-4,6.002731E-4,	0.00139948	0.000873398	0.11173177,0.11173177,0.11173177,0.11173177,	0.11173177,0.07646525,0.11173177,0.11173177,	0.111732	0.102915	539	4.6%,4.6%,4.6%,4.6%,	4.6%,3.2%,4.6%,4.6%,	58862.0,58862.0,58862.0,58862.0,	58862.0,58862.0,58862.0,58862.0,	7.5,7.5,7.5,7.5,	7.5,7.5,7.5,7.5,	13,8,13,15,	11,9,7,5,	12.25	8	1_1_1_1_1_1_1_1_	1_1_1_1_1_1_1_1_
P14152	Malate dehydrogenase, cytoplasmic OS=Mus musculus GN=Mdh1 PE=1 SV=3	0.0479529	0.615475	13.6,9.282,16.92,15.5,	16.91,18.33,20.25,19.97,	13.8245	18.8638	0.73286	0.002499801,0.0016863496,0.003139934,0.0027066302,	0.003117583,0.0032708307,0.0036018651,0.003487335,	0.00250818	0.0033694	0.23879659,0.23026884,0.1324004,0.1324004,	0.23879659,0.23026884,0.1324004,0.1324004,	0.183467	0.183467	334	9.3%,9.0%,5.4%,5.4%,	9.3%,9.0%,5.4%,5.4%,	36511.0,36511.0,36511.0,36511.0,	36511.0,36511.0,36511.0,36511.0,	6.6,6.6,6.6,6.6,	6.6,6.6,6.6,6.6,	18,7,17,14,	21,18,18,18,	14	18.75	1_1_1_1_1_1_1_1_	1_1_1_1_1_1_1_1_
Q9WV55	Vesicle-associated membrane protein-associated protein A OS=Mus musculus GN=Vapa PE=1 SV=2	0.0487305	0.615475	5.291,7.956,4.975,4.427,	3.221,2.037,3.375,4.437,	5.66237	3.26726	1.73307	0.0013040015,0.0019388666,0.0012387644,0.0010373085,	7.9653674E-4,4.8748657E-4,8.052362E-4,0.0010395091,	0.00137974	0.000782192	0.34586036,0.24738348,0.18032062,0.1694994,	0.18032062,0.10662377,0.18032062,0.1694994,	0.235766	0.159191	249	12.9%,9.6%,7.2%,6.8%,	7.2%,4.4%,7.2%,6.8%,	27855.0,27855.0,27855.0,27855.0,	27855.0,27855.0,27855.0,27855.0,	8.4,8.4,8.4,8.4,	8.4,8.4,8.4,8.4,	7,6,5,4,	4,2,3,4,	5.5	3.25	1_1_1_1_1_1_1_1_	1_1_1_1_1_1_1_1_
P11798	Calcium/calmodulin-dependent protein kinase type II subunit alpha OS=Mus musculus GN=Camk2a PE=1 SV=2	0.0489389	0.615475	24.19,38.46,38.81,35.42,	22.54,21.39,23.62,27.73,	34.2166	23.8215	1.43638	0.003105285,0.004881644,0.005033323,0.004322842,	0.0029045264,0.0026663884,0.0029362484,0.003384385,	0.00433577	0.00297289	0.101539254,0.15080035,0.15080035,0.29717934,	0.101539254,0.15080035,0.15080035,0.15080035,	0.17508	0.138485	478	4.2%,6.1%,6.1%,11.3%,	4.2%,6.1%,6.1%,6.1%,	54115.0,54115.0,54115.0,54115.0,	54115.0,54115.0,54115.0,54115.0,	7.1,7.1,7.1,7.1,	7.1,7.1,7.1,7.1,	32,29,39,32,	28,21,21,25,	33	23.75	1_1_1_1_1_1_1_1_	1_1_1_1_1_1_1_1_
Q67BJ4	Lactosylceramide 4-alpha-galactosyltransferase OS=Mus musculus GN=A4galt PE=2 SV=1	0.0497778	0.615475	0.7558,3.978,3.98,6.641,	0.0,0.0,0.0,0.0,	3.83876	0	100000	1.2920667E-4,6.723925E-4,6.87359E-4,0.0010792054,	0.0,0.0,0.0,0.0,	0.000642041	0	0.059253693,0.059253693,0.059253693,0.059253693,	0.0,0.0,0.0,0.0,	0.0592537	0	359	2.5%,2.5%,2.5%,2.5%,	0%,0%,0%,0%,	41366.0,41366.0,41366.0,41366.0,	0.0,0.0,0.0,0.0,	8.5,8.5,8.5,8.5,	0.0,0.0,0.0,0.0,	1,3,4,6,	0,0,0,0,	3.5	0	1_1_1_1_0_0_0_0_	1_1_1_1_0_0_0_0_
P06801	NADP-dependent malic enzyme OS=Mus musculus GN=Me1 PE=1 SV=2	0.0498014	0.615475	4.535,3.978,2.985,5.534,	2.415,3.056,1.125,3.328,	4.25808	2.48091	1.71634	4.86558E-4,4.2200857E-4,3.2355142E-4,5.644446E-4,	2.6005812E-4,3.183151E-4,1.1684372E-4,3.3938518E-4,	0.000449141	0.00025865	0.08893013,0.08893013,0.08893013,0.08893013,	0.08893013,0.08893013,0.044720173,0.08893013,	0.0889301	0.0778776	572	3.7%,3.7%,3.7%,3.7%,	3.7%,3.7%,1.9%,3.7%,	63954.0,63954.0,63954.0,63954.0,	63954.0,63954.0,63954.0,63954.0,	7.4,7.4,7.4,7.4,	7.4,7.4,7.4,7.4,	6,3,3,5,	3,3,1,3,	4.25	2.5	1_1_1_1_1_1_1_1_	1_1_1_1_1_1_1_1_
Q3TQP6	Malic enzyme OS=Mus musculus GN=Me1 PE=1 SV=1	0.0498014	0.615475	4.535,3.978,2.985,5.534,	2.415,3.056,1.125,3.328,	4.25808	2.48091	1.71634	5.0418696E-4,4.3729873E-4,3.352743E-4,5.8489543E-4,	2.6948052E-4,3.2984826E-4,1.21077195E-4,3.5168175E-4,	0.000465414	0.000268022	0.09144032,0.09144032,0.09144032,0.09144032,	0.09144032,0.09144032,0.04712856,0.09144032,	0.0914403	0.0803624	552	3.8%,3.8%,3.8%,3.8%,	3.8%,3.8%,2.0%,3.8%,	61481.0,61481.0,61481.0,61481.0,	61481.0,61481.0,61481.0,61481.0,	6.5,6.5,6.5,6.5,	6.5,6.5,6.5,6.5,	6,3,3,5,	3,3,1,3,	4.25	2.5	1_1_1_1_1_1_1_1_	1_1_1_1_1_1_1_1_
P62881	Guanine nucleotide-binding protein subunit beta-5 OS=Mus musculus GN=Gnb5 PE=1 SV=1	0.0500155	0.615475	2.267,2.652,2.985,2.214,	1.61,2.037,2.25,1.109,	2.52957	1.75159	1.44416	3.5229264E-4,4.0740744E-4,4.685352E-4,3.2694914E-4,	2.5106032E-4,3.0730167E-4,3.3840307E-4,1.6382137E-4,	0.000388796	0.000265147	0.059253693,0.059253693,0.059253693,0.059253693,	0.059253693,0.059253693,0.059253693,0.059253693,	0.0592537	0.0592537	395	2.5%,2.5%,2.5%,2.5%,	2.5%,2.5%,2.5%,2.5%,	43565.0,43565.0,43565.0,43565.0,	43565.0,43565.0,43565.0,43565.0,	6.5,6.5,6.5,6.5,	6.5,6.5,6.5,6.5,	3,2,3,2,	2,2,2,1,	2.5	1.75	1_1_1_1_1_1_1_1_	1_1_1_1_1_1_1_1_
D3Z1V4	Phosphatidylethanolamine-binding protein 1 OS=Mus musculus GN=Pebp1 PE=1 SV=1	0.0516663	0.615475	5.291,6.63,6.965,6.641,	8.051,10.19,12.37,7.764,	6.38179	9.59375	0.665203	0.0015535712,0.0019249514,0.002066188,0.0018537547,	0.0023724602,0.0029039274,0.003517611,0.002167302,	0.00184962	0.00274033	0.12979591,0.12979591,0.12979591,0.12979591,	0.455459,0.455459,0.455459,0.455459,	0.129796	0.455459	209	5.3%,5.3%,5.3%,5.3%,	16.3%,16.3%,16.3%,16.3%,	23035.0,23035.0,23035.0,23035.0,	23035.0,23035.0,23035.0,23035.0,	5.0,5.0,5.0,5.0,	5.0,5.0,5.0,5.0,	7,5,7,6,	10,10,11,7,	6.25	9.5	1_1_1_1_1_1_1_1_	1_1_1_1_1_1_1_1_
P70296	Phosphatidylethanolamine-binding protein 1 OS=Mus musculus GN=Pebp1 PE=1 SV=3	0.0516663	0.615475	5.291,6.63,6.965,6.641,	8.051,10.19,12.37,7.764,	6.38179	9.59375	0.665203	0.0017363443,0.0021514161,0.002309269,0.0020718435,	0.002651573,0.0032455658,0.0039314474,0.0024222785,	0.00206722	0.00306272	0.14551294,0.14551294,0.14551294,0.14551294,	0.5205476,0.5205476,0.5205476,0.5205476,	0.145513	0.520548	187	5.9%,5.9%,5.9%,5.9%,	18.2%,18.2%,18.2%,18.2%,	20830.0,20830.0,20830.0,20830.0,	20830.0,20830.0,20830.0,20830.0,	5.4,5.4,5.4,5.4,	5.4,5.4,5.4,5.4,	7,5,7,6,	10,10,11,7,	6.25	9.5	1_1_1_1_1_1_1_1_	1_1_1_1_1_1_1_1_
D6RHS6	Phosphatidylethanolamine-binding protein 1 OS=Mus musculus GN=Pebp1 PE=1 SV=1	0.0516663	0.615475	5.291,6.63,6.965,6.641,	8.051,10.19,12.37,7.764,	6.38179	9.59375	0.665203	0.0023874734,0.0029581974,0.003175245,0.002848785,	0.003645913,0.0044626533,0.005405741,0.003330633,	0.00284242	0.00421123	0.20503592,0.20503592,0.20503592,0.20503592,	0.7782794,0.7782794,0.7782794,0.7782794,	0.205036	0.778279	136	8.1%,8.1%,8.1%,8.1%,	25.0%,25.0%,25.0%,25.0%,	14836.0,14836.0,14836.0,14836.0,	14836.0,14836.0,14836.0,14836.0,	5.1,5.1,5.1,5.1,	5.1,5.1,5.1,5.1,	7,5,7,6,	10,10,11,7,	6.25	9.5	1_1_1_1_1_1_1_1_	1_1_1_1_1_1_1_1_
P23116	Eukaryotic translation initiation factor 3 subunit A OS=Mus musculus GN=Eif3a PE=1 SV=5	0.0525592	0.615475	8.314,7.956,7.96,4.427,	6.441,4.074,3.375,3.328,	7.16446	4.3044	1.66445	3.7964078E-4,3.592097E-4,3.6720518E-4,1.9217994E-4,	2.9514532E-4,1.8063119E-4,1.491844E-4,1.4444072E-4,	0.000324559	0.00019235	0.10407865,0.0519619,0.09395635,0.0519619,	0.10662377,0.037528396,0.037528396,0.037528396,	0.0754897	0.0548022	1344	4.3%,2.2%,3.9%,2.2%,	4.4%,1.6%,1.6%,1.6%,	161936.0,161936.0,161936.0,161936.0,	161936.0,161936.0,161936.0,161936.0,	6.8,6.8,6.8,6.8,	6.8,6.8,6.8,6.8,	11,6,8,4,	8,4,3,3,	7.25	4.5	1_1_1_1_1_1_1_1_	1_1_1_1_1_1_1_1_
Q9EQ20	Methylmalonate-semialdehyde dehydrogenase [acylating], mitochondrial OS=Mus musculus GN=Aldh6a1 PE=1 SV=1	0.0544251	0.615475	21.92,21.22,19.9,17.71,	19.32,17.32,13.5,15.53,	20.1863	16.4166	1.22963	0.002514338,0.0024063692,0.0023061857,0.001931139,	0.0022243476,0.0019285334,0.001499094,0.0016933312,	0.00228951	0.00183633	0.3335215,0.23594749,0.2882495,0.19398808,	0.3335215,0.19398808,0.19398808,0.19398808,	0.262927	0.228871	535	12.5%,9.2%,11.0%,7.7%,	12.5%,7.7%,7.7%,7.7%,	57916.0,57916.0,57916.0,57916.0,	57916.0,57916.0,57916.0,57916.0,	8.1,8.1,8.1,8.1,	8.1,8.1,8.1,8.1,	29,16,20,16,	24,17,12,14,	20.25	16.75	1_1_1_1_1_1_1_1_	1_1_1_1_1_1_1_1_
P99024	Tubulin beta-5 chain OS=Mus musculus GN=Tubb5 PE=1 SV=1	0.0553527	0.615475	95.23,104.8,118.4,124.0,	119.2,125.3,138.4,150.8,	110.591	133.413	0.828935	0.013163367,0.014316609,0.016534157,0.016288549,	0.016528139,0.016813347,0.018514995,0.01982091,	0.0150757	0.0179193	1.3173947,1.243882,1.3067472,1.1086283,	1.3173947,1.1232445,0.9408858,0.9724227,	1.24416	1.08849	444	36.5%,35.1%,36.3%,32.4%,	36.5%,32.7%,28.8%,29.5%,	49671.0,49671.0,49671.0,49671.0,	49671.0,49671.0,49671.0,49671.0,	4.9,4.9,4.9,4.9,	4.9,4.9,4.9,4.9,	126,79,119,112,	148,123,123,136,	109	132.5	1_1_1_1_1_1_1_1_	1_1_1_1_1_1_1_1_
P10126	Elongation factor 1-alpha 1 OS=Mus musculus GN=Eef1a1 PE=1 SV=3	0.0558273	0.615475	30.23,22.54,28.86,24.35,	20.93,16.3,23.62,22.18,	26.4954	20.7592	1.27632	0.004016035,0.0029607585,0.0038723454,0.003074879,	0.0027904648,0.0021018903,0.0030379368,0.0028012746,	0.003481	0.00268289	0.46217716,0.36772883,0.73780084,0.36772883,	0.67880404,0.19124198,0.36772883,0.62929606,	0.483859	0.466768	462	16.5%,13.6%,24.0%,13.6%,	22.5%,7.6%,13.6%,21.2%,	50114.0,50114.0,50114.0,50114.0,	50114.0,50114.0,50114.0,50114.0,	9.0,9.0,9.0,9.0,	9.0,9.0,9.0,9.0,	40,17,29,22,	26,16,21,20,	27	20.75	1_1_1_1_1_1_1_1_	1_1_1_1_1_1_1_1_
Q9QYJ0	DnaJ homolog subfamily A member 2 OS=Mus musculus GN=Dnaja2 PE=1 SV=1	0.0558391	0.615475	3.779,2.652,1.99,2.214,	2.415,1.019,1.125,0.0,	2.65873	1.13972	2.3328	5.6292716E-4,3.9059692E-4,2.9946832E-4,3.1345853E-4,	3.6105156E-4,1.4731089E-4,1.6221992E-4,0.0,	0.000391613	0.000167646	0.10662377,0.044720173,0.044720173,0.044720173,	0.10662377,0.044720173,0.044720173,0.0,	0.0601961	0.049016	412	4.4%,1.9%,1.9%,1.9%,	4.4%,1.9%,1.9%,0%,	45746.0,45746.0,45746.0,45746.0,	45746.0,45746.0,45746.0,0.0,	6.5,6.5,6.5,6.5,	6.5,6.5,6.5,0.0,	5,2,2,2,	3,1,1,0,	2.75	1.67	1_1_1_1_1_1_1_0_	1_1_1_1_1_1_1_0_
F6YY69	14-3-3 protein theta (Fragment) OS=Mus musculus GN=Ywhaq PE=1 SV=1	0.0561927	0.615475	15.87,14.59,16.92,16.6,	19.32,18.33,21.37,26.62,	15.9942	21.4127	0.746949	0.0034178565,0.0031055883,0.0036797824,0.0033985504,	0.00417553,0.003833184,0.004455641,0.0054492163,	0.00340044	0.00447839	0.25314116,0.25314116,0.25314116,0.25314116,	0.25314116,0.25314116,0.25314116,0.25314116,	0.253141	0.253141	285	9.8%,9.8%,9.8%,9.8%,	9.8%,9.8%,9.8%,9.8%,	32335.0,32335.0,32335.0,32335.0,	32335.0,32335.0,32335.0,32335.0,	5.9,5.9,5.9,5.9,	5.9,5.9,5.9,5.9,	21,11,17,15,	24,18,19,24,	16	21.25	1_1_1_1_1_1_1_1_	1_1_1_1_1_1_1_1_
P68254	14-3-3 protein theta OS=Mus musculus GN=Ywhaq PE=1 SV=1	0.0561927	0.615475	15.87,14.59,16.92,16.6,	19.32,18.33,21.37,26.62,	15.9942	21.4127	0.746949	0.0039758743,0.0036126229,0.0042805634,0.003953416,	0.0048572486,0.00445901,0.0051830923,0.006338884,	0.00395562	0.00520956	0.3001696,0.3001696,0.3001696,0.3001696,	0.3001696,0.3001696,0.3001696,0.3001696,	0.30017	0.30017	245	11.4%,11.4%,11.4%,11.4%,	11.4%,11.4%,11.4%,11.4%,	27778.0,27778.0,27778.0,27778.0,	27778.0,27778.0,27778.0,27778.0,	4.8,4.8,4.8,4.8,	4.8,4.8,4.8,4.8,	21,11,17,15,	24,18,19,24,	16	21.25	1_1_1_1_1_1_1_1_	1_1_1_1_1_1_1_1_
F6VW30	14-3-3 protein theta (Fragment) OS=Mus musculus GN=Ywhaq PE=1 SV=1	0.0561927	0.615475	15.87,14.59,16.92,16.6,	19.32,18.33,21.37,26.62,	15.9942	21.4127	0.746949	0.0032148159,0.002921098,0.0034611814,0.0031966562,	0.0039274786,0.0036054703,0.004190949,0.0051255003,	0.00319844	0.00421235	0.23594749,0.23594749,0.23594749,0.23594749,	0.23594749,0.23594749,0.23594749,0.23594749,	0.235947	0.235947	303	9.2%,9.2%,9.2%,9.2%,	9.2%,9.2%,9.2%,9.2%,	34349.0,34349.0,34349.0,34349.0,	34349.0,34349.0,34349.0,34349.0,	6.4,6.4,6.4,6.4,	6.4,6.4,6.4,6.4,	21,11,17,15,	24,18,19,24,	16	21.25	1_1_1_1_1_1_1_1_	1_1_1_1_1_1_1_1_
Q9QYB8	Beta-adducin OS=Mus musculus GN=Add2 PE=1 SV=4	0.0562439	0.615475	10.58,5.304,7.96,3.32,	3.221,2.037,1.125,2.218,	6.79159	2.15024	3.15852	8.9571415E-4,4.4393362E-4,6.8072247E-4,2.6719636E-4,	2.735692E-4,1.6742643E-4,9.218567E-5,1.7850881E-4,	0.000571892	0.000177923	0.23310483,0.061695576,0.23310483,0.061695576,	0.09395635,0.035142183,0.035142183,0.1271975,	0.1474	0.0728596	725	9.1%,2.6%,9.1%,2.6%,	3.9%,1.5%,1.5%,5.2%,	80642.0,80642.0,80642.0,80642.0,	80642.0,80642.0,80642.0,80642.0,	6.2,6.2,6.2,6.2,	6.2,6.2,6.2,6.2,	14,4,8,3,	4,2,1,2,	7.25	2.25	1_1_1_1_1_1_1_1_	1_1_1_1_1_1_1_1_
Q9CZW4	Long-chain-fatty-acid--CoA ligase 3 OS=Mus musculus GN=Acsl3 PE=1 SV=2	0.0563007	0.615475	3.023,3.978,1.99,2.214,	1.61,1.019,1.125,2.218,	2.80129	1.49302	1.87625	2.5769556E-4,3.352624E-4,1.7136242E-4,1.7936794E-4,	1.3773449E-4,8.429456E-5,9.2825845E-5,1.7974846E-4,	0.000235922	0.000123651	0.083926916,0.028016329,0.028016329,0.028016329,	0.0519619,0.0519619,0.028016329,0.028016329,	0.041994	0.0399891	720	3.5%,1.2%,1.2%,1.2%,	2.2%,2.2%,1.2%,1.2%,	80492.0,80492.0,80492.0,80492.0,	80492.0,80492.0,80492.0,80492.0,	8.5,8.5,8.5,8.5,	8.5,8.5,8.5,8.5,	4,3,2,2,	2,1,1,2,	2.75	1.5	1_1_1_1_1_1_1_1_	1_1_1_1_1_1_1_1_
E9PUC2	Long-chain-fatty-acid--CoA ligase 3 OS=Mus musculus GN=Acsl3 PE=1 SV=1	0.0563007	0.615475	3.023,3.978,1.99,2.214,	1.61,1.019,1.125,2.218,	2.80129	1.49302	1.87625	3.2665633E-4,4.2498045E-4,2.1721996E-4,2.2736781E-4,	1.74593E-4,1.06852254E-4,1.1766656E-4,2.2785015E-4,	0.000299056	0.000156741	0.10662377,0.037528396,0.037528396,0.037528396,	0.06659615,0.06659615,0.037528396,0.037528396,	0.0548022	0.0520623	568	4.4%,1.6%,1.6%,1.6%,	2.8%,2.8%,1.6%,1.6%,	62976.0,62976.0,62976.0,62976.0,	62976.0,62976.0,62976.0,62976.0,	8.3,8.3,8.3,8.3,	8.3,8.3,8.3,8.3,	4,3,2,2,	2,1,1,2,	2.75	1.5	1_1_1_1_1_1_1_1_	1_1_1_1_1_1_1_1_
Q9D2G2	Dihydrolipoyllysine-residue succinyltransferase component of 2-oxoglutarate dehydrogenase complex, mitochondrial OS=Mus musculus GN=Dlst PE=1 SV=1	0.0576876	0.615475	1.512,1.326,1.99,1.107,	0.0,0.0,1.125,1.109,	1.48364	0.558506	2.65645	2.0434007E-4,1.772312E-4,2.7176418E-4,1.4223008E-4,	0.0,0.0,1.4721279E-4,1.425318E-4,	0.000198891	7.24361e-05	0.061695576,0.061695576,0.061695576,0.061695576,	0.0,0.0,0.061695576,0.061695576,	0.0616956	0.0308478	454	2.6%,2.6%,2.6%,2.6%,	0%,0%,2.6%,2.6%,	48995.0,48995.0,48995.0,48995.0,	0.0,0.0,48995.0,48995.0,	9.0,9.0,9.0,9.0,	0.0,0.0,9.0,9.0,	2,1,2,1,	0,0,1,1,	1.5	1	1_1_1_1_0_0_1_1_	1_1_1_1_0_0_1_1_
A2AVX1	Breast carcinoma-amplified sequence 1 homolog OS=Mus musculus GN=Bcas1 PE=1 SV=1	0.0580649	0.615475	3.023,2.652,0.0,2.214,	4.831,4.074,3.375,3.328,	1.97226	3.90183	0.50547	3.2156118E-4,2.789011E-4,0.0,2.2382135E-4,	5.1560916E-4,4.2074232E-4,3.4749362E-4,3.3644424E-4,	0.000206071	0.000405072	0.1694994,0.07398939,0.0,0.07398939,	0.07398939,0.07398939,0.07398939,0.07398939,	0.0793695	0.0739894	577	6.8%,3.1%,0%,3.1%,	3.1%,3.1%,3.1%,3.1%,	61163.0,61163.0,0.0,61163.0,	61163.0,61163.0,61163.0,61163.0,	5.4,5.4,0.0,5.4,	5.4,5.4,5.4,5.4,	4,2,0,2,	6,4,3,3,	2.67	4	1_1_0_1_1_1_1_1_	1_1_0_1_1_1_1_1_
E9Q8Q5	Breast carcinoma-amplified sequence 1 homolog OS=Mus musculus GN=Bcas1 PE=1 SV=1	0.0580649	0.615475	3.023,2.652,0.0,2.214,	4.831,4.074,3.375,3.328,	1.97226	3.90183	0.50547	3.160831E-4,2.741498E-4,0.0,2.2000837E-4,	5.068254E-4,4.1357466E-4,3.4157382E-4,3.3071268E-4,	0.00020256	0.000398172	0.16412604,0.07398939,0.0,0.07398939,	0.07398939,0.07398939,0.07398939,0.07398939,	0.0780262	0.0739894	587	6.6%,3.1%,0%,3.1%,	3.1%,3.1%,3.1%,3.1%,	62253.0,62253.0,0.0,62253.0,	62253.0,62253.0,62253.0,62253.0,	5.3,5.3,0.0,5.3,	5.3,5.3,5.3,5.3,	4,2,0,2,	6,4,3,3,	2.67	4	1_1_0_1_1_1_1_1_	1_1_0_1_1_1_1_1_
Q3UGR5	Haloacid dehalogenase-like hydrolase domain-containing protein 2 OS=Mus musculus GN=Hdhd2 PE=1 SV=2	0.0581417	0.615475	1.512,2.652,0.995,1.107,	0.8051,1.019,0.0,0.0,	1.5664	0.455936	3.43557	3.5818687E-4,6.2133564E-4,2.3818715E-4,2.493145E-4,	1.9144561E-4,2.3433236E-4,0.0,0.0,	0.000366756	0.000106444	0.07398939,0.07398939,0.07398939,0.07398939,	0.07398939,0.07398939,0.0,0.0,	0.0739894	0.0369947	259	3.1%,3.1%,3.1%,3.1%,	3.1%,3.1%,0%,0%,	28730.0,28730.0,28730.0,28730.0,	28730.0,28730.0,0.0,0.0,	6.0,6.0,6.0,6.0,	6.0,6.0,0.0,0.0,	2,2,1,1,	1,1,0,0,	1.5	1	1_1_1_1_1_1_0_0_	1_1_1_1_1_1_0_0_
D3YZI3	Haloacid dehalogenase-like hydrolase domain-containing protein 2 (Fragment) OS=Mus musculus GN=Hdhd2 PE=1 SV=1	0.0581417	0.615475	1.512,2.652,0.995,1.107,	0.8051,1.019,0.0,0.0,	1.5664	0.455936	3.43557	7.6669746E-4,0.0013299664,5.098386E-4,5.336567E-4,	4.0978854E-4,5.015874E-4,0.0,0.0,	0.00078504	0.000227844	0.16412604,0.16412604,0.16412604,0.16412604,	0.16412604,0.16412604,0.0,0.0,	0.164126	0.082063	121	6.6%,6.6%,6.6%,6.6%,	6.6%,6.6%,0%,0%,	13463.0,13463.0,13463.0,13463.0,	13463.0,13463.0,0.0,0.0,	6.6,6.6,6.6,6.6,	6.6,6.6,0.0,0.0,	2,2,1,1,	1,1,0,0,	1.5	1	1_1_1_1_1_1_0_0_	1_1_1_1_1_1_0_0_
Q3V086	DEAD box polypeptide 4 OS=Mus musculus GN=Ddx4 PE=1 SV=1	0.0581831	0.615475	0.0,0.0,0.0,0.0,	0.0,2.037,2.25,2.218,	0	1.62632	0	0.0,0.0,0.0,0.0,	0.0,1.6673648E-4,1.8361157E-4,1.777732E-4,	0	0.00013203	0.0,0.0,0.0,0.0,	0.0,0.037528396,0.037528396,0.037528396,	0	0.0281463	728	0%,0%,0%,0%,	0%,1.6%,1.6%,1.6%,	0.0,0.0,0.0,0.0,	0.0,79283.0,79283.0,79283.0,	0.0,0.0,0.0,0.0,	0.0,6.0,6.0,6.0,	0,0,0,0,	0,2,2,2,	0	2	0_0_0_0_0_1_1_1_	0_0_0_0_0_1_1_1_
O88951	Protein lin-7 homolog B OS=Mus musculus GN=Lin7b PE=1 SV=2	0.0581831	0.615475	0.0,0.0,0.0,0.0,	0.0,2.037,2.25,2.218,	0	1.62632	0	0.0,0.0,0.0,0.0,	0.0,5.863969E-4,6.45745E-4,6.25212E-4,	0	0.000464338	0.0,0.0,0.0,0.0,	0.0,0.09395635,0.09395635,0.09395635,	0	0.0704673	207	0%,0%,0%,0%,	0%,3.9%,3.9%,3.9%,	0.0,0.0,0.0,0.0,	0.0,22914.0,22914.0,22914.0,	0.0,0.0,0.0,0.0,	0.0,8.7,8.7,8.7,	0,0,0,0,	0,2,2,2,	0	2	0_0_0_0_0_1_1_1_	0_0_0_0_0_1_1_1_
Q61496	Probable ATP-dependent RNA helicase DDX4 OS=Mus musculus GN=Ddx4 PE=1 SV=2	0.0581831	0.615475	0.0,0.0,0.0,0.0,	0.0,2.037,2.25,2.218,	0	1.62632	0	0.0,0.0,0.0,0.0,	0.0,1.7291191E-4,1.9041199E-4,1.8435738E-4,	0	0.00013692	0.0,0.0,0.0,0.0,	0.0,0.03992021,0.03992021,0.03992021,	0	0.0299402	702	0%,0%,0%,0%,	0%,1.7%,1.7%,1.7%,	0.0,0.0,0.0,0.0,	0.0,76470.0,76470.0,76470.0,	0.0,0.0,0.0,0.0,	0.0,6.1,6.1,6.1,	0,0,0,0,	0,2,2,2,	0	2	0_0_0_0_0_1_1_1_	0_0_0_0_0_1_1_1_
Q3TUM0	MCG16980, isoform CRA_b OS=Mus musculus GN=Lin7a PE=1 SV=1	0.0581831	0.615475	0.0,0.0,0.0,0.0,	0.0,2.037,2.25,2.218,	0	1.62632	0	0.0,0.0,0.0,0.0,	0.0,0.001093551,0.0012042272,0.0011659359,	0	0.000865929	0.0,0.0,0.0,0.0,	0.0,0.18032062,0.18032062,0.18032062,	0	0.13524	111	0%,0%,0%,0%,	0%,7.2%,7.2%,7.2%,	0.0,0.0,0.0,0.0,	0.0,12677.0,12677.0,12677.0,	0.0,0.0,0.0,0.0,	0.0,9.8,9.8,9.8,	0,0,0,0,	0,2,2,2,	0	2	0_0_0_0_0_1_1_1_	0_0_0_0_0_1_1_1_
Q56A07	Sodium channel subunit beta-2 OS=Mus musculus GN=Scn2b PE=1 SV=1	0.0587619	0.615475	1.512,3.978,2.985,3.32,	1.61,2.037,1.125,1.109,	2.94884	1.47038	2.0055	4.3149022E-4,0.001122739,8.6079724E-4,9.0101105E-4,	4.6125037E-4,5.645775E-4,3.1085865E-4,3.0097415E-4,	0.000829009	0.000409415	0.13762724,0.13762724,0.2133888,0.2133888,	0.13762724,0.13762724,0.13762724,0.2133888,	0.175508	0.156568	215	5.6%,5.6%,8.4%,8.4%,	5.6%,5.6%,5.6%,8.4%,	24228.0,24228.0,24228.0,24228.0,	24228.0,24228.0,24228.0,24228.0,	6.5,6.5,6.5,6.5,	6.5,6.5,6.5,6.5,	2,3,3,3,	2,2,1,1,	2.75	1.5	1_1_1_1_1_1_1_1_	1_1_1_1_1_1_1_1_
A0A1D5RLP1	Coactosin-like protein OS=Mus musculus GN=Cotl1 PE=1 SV=1	0.0591951	0.615475	2.267,3.978,2.985,4.427,	2.415,2.037,2.25,0.0,	3.4145	1.67558	2.03781	0.0011693748,0.002028478,0.001555222,0.002170503,	0.0012500273,0.001020035,0.0011232708,0.0,	0.00173089	0.000848333	0.19124198,0.19124198,0.19124198,0.19124198,	0.19124198,0.19124198,0.19124198,0.0,	0.191242	0.143431	119	7.6%,7.6%,7.6%,7.6%,	7.6%,7.6%,7.6%,0%,	13146.0,13146.0,13146.0,13146.0,	13146.0,13146.0,13146.0,0.0,	7.3,7.3,7.3,7.3,	7.3,7.3,7.3,0.0,	3,3,3,4,	3,2,2,0,	3.25	2.33	1_1_1_1_1_1_1_0_	1_1_1_1_1_1_1_0_
Q9CQI6	Coactosin-like protein OS=Mus musculus GN=Cotl1 PE=1 SV=3	0.0591951	0.615475	2.267,3.978,2.985,4.427,	2.415,2.037,2.25,0.0,	3.4145	1.67558	2.03781	9.799689E-4,0.0016999218,0.0013033198,0.0018189425,	0.001047558,8.5481803E-4,9.413325E-4,0.0,	0.00145054	0.000710927	0.1561122,0.1561122,0.1561122,0.1561122,	0.1561122,0.1561122,0.1561122,0.0,	0.156112	0.117084	142	6.3%,6.3%,6.3%,6.3%,	6.3%,6.3%,6.3%,0%,	15944.0,15944.0,15944.0,15944.0,	15944.0,15944.0,15944.0,0.0,	5.4,5.4,5.4,5.4,	5.4,5.4,5.4,0.0,	3,3,3,4,	3,2,2,0,	3.25	2.33	1_1_1_1_1_1_1_0_	1_1_1_1_1_1_1_0_
O70591	Prefoldin subunit 2 OS=Mus musculus GN=Pfdn2 PE=1 SV=2	0.0595274	0.615475	2.267,2.652,0.0,2.214,	0.0,0.0,0.0,0.0,	1.78331	0	100000	9.0360775E-4,0.0010449736,0.0,8.3860336E-4,	0.0,0.0,0.0,0.0,	0.000696796	0	0.566751,0.17760599,0.0,0.17760599,	0.0,0.0,0.0,0.0,	0.230491	0	154	19.5%,7.1%,0%,7.1%,	0%,0%,0%,0%,	16534.0,16534.0,0.0,16534.0,	0.0,0.0,0.0,0.0,	6.6,6.6,0.0,6.6,	0.0,0.0,0.0,0.0,	3,2,0,2,	0,0,0,0,	2.33	0	1_1_0_1_0_0_0_0_	1_1_0_1_0_0_0_0_
A0A0G2JGX4	Sodium/potassium-transporting ATPase subunit alpha OS=Mus musculus GN=Atp1a3 PE=1 SV=1	0.0596284	0.615475	75.58,83.54,73.63,71.94,	76.49,86.58,91.11,90.95,	76.1748	86.2837	0.88284	0.0045209746,0.0049407086,0.0044494104,0.0040908474,	0.0045911493,0.005028096,0.0052764164,0.0051717097,	0.00450049	0.00501684	0.40281367,0.35831344,0.3273945,0.22461617,	0.3273945,0.35831344,0.29121923,0.2705741,	0.328284	0.311875	1026	14.7%,13.3%,12.3%,8.8%,	12.3%,13.3%,11.1%,10.4%,	112988.0,112988.0,112988.0,112988.0,	112988.0,112988.0,112988.0,112988.0,	5.4,5.4,5.4,5.4,	5.4,5.4,5.4,5.4,	100,63,74,65,	95,85,81,82,	75.5	85.75	1_1_1_1_1_1_1_1_	1_1_1_1_1_1_1_1_
Q8VCE0	Sodium/potassium-transporting ATPase subunit alpha OS=Mus musculus GN=Atp1a3 PE=1 SV=1	0.0596284	0.615475	75.58,83.54,73.63,71.94,	76.49,86.58,91.11,90.95,	76.1748	86.2837	0.88284	0.004405052,0.0048140236,0.004335323,0.0039859544,	0.004473428,0.004899171,0.005141124,0.005039102,	0.00438509	0.00488821	0.38995266,0.34586036,0.31825674,0.21618605,	0.31825674,0.34586036,0.28233063,0.2647363,	0.317564	0.302796	1053	14.3%,12.9%,12.0%,8.5%,	12.0%,12.9%,10.8%,10.2%,	115969.0,115969.0,115969.0,115969.0,	115969.0,115969.0,115969.0,115969.0,	5.6,5.6,5.6,5.6,	5.6,5.6,5.6,5.6,	100,63,74,65,	95,85,81,82,	75.5	85.75	1_1_1_1_1_1_1_1_	1_1_1_1_1_1_1_1_
Q6PIC6	Sodium/potassium-transporting ATPase subunit alpha-3 OS=Mus musculus GN=Atp1a3 PE=1 SV=1	0.0596284	0.615475	75.58,83.54,73.63,71.94,	76.49,86.58,91.11,90.95,	76.1748	86.2837	0.88284	0.0045789927,0.005004113,0.00450651,0.0041433466,	0.0046500685,0.005092623,0.0053441296,0.0052380795,	0.00455824	0.00508122	0.40928876,0.3614447,0.33045447,0.22743917,	0.33045447,0.3614447,0.29717934,0.27643883,	0.332157	0.316379	1013	14.9%,13.4%,12.4%,8.9%,	12.4%,13.4%,11.3%,10.6%,	111691.0,111691.0,111691.0,111691.0,	111691.0,111691.0,111691.0,111691.0,	5.4,5.4,5.4,5.4,	5.4,5.4,5.4,5.4,	100,63,74,65,	95,85,81,82,	75.5	85.75	1_1_1_1_1_1_1_1_	1_1_1_1_1_1_1_1_
Q80TJ1	Calcium-dependent secretion activator 1 OS=Mus musculus GN=Cadps PE=1 SV=3	0.0598022	0.615475	4.535,2.652,2.985,6.641,	3.221,0.0,2.25,0.0,	4.20327	1.36756	3.07356	2.0539571E-4,1.18764525E-4,1.3658407E-4,2.859297E-4,	1.4637466E-4,0.0,9.864887E-5,0.0,	0.000186669	6.12559e-05	0.09900582,0.049542427,0.071519256,0.07646525,	0.037528396,0.0,0.037528396,0.0,	0.0741332	0.0187642	1355	4.1%,2.1%,3.0%,3.2%,	1.6%,0%,1.6%,0%,	153112.0,153112.0,153112.0,153112.0,	153112.0,0.0,153112.0,0.0,	5.7,5.7,5.7,5.7,	5.7,0.0,5.7,0.0,	6,2,3,6,	4,0,2,0,	4.25	3	1_1_1_1_1_0_1_0_	1_1_1_1_1_0_1_0_
K4DI76	Calcium-dependent secretion activator 1 OS=Mus musculus GN=Cadps PE=1 SV=1	0.0598022	0.615475	4.535,2.652,2.985,6.641,	3.221,0.0,2.25,0.0,	4.20327	1.36756	3.07356	2.0554742E-4,1.1885224E-4,1.3668495E-4,2.861409E-4,	1.4648277E-4,0.0,9.872173E-5,0.0,	0.000186806	6.13011e-05	0.09900582,0.049542427,0.071519256,0.07646525,	0.037528396,0.0,0.037528396,0.0,	0.0741332	0.0187642	1354	4.1%,2.1%,3.0%,3.2%,	1.6%,0%,1.6%,0%,	153057.0,153057.0,153057.0,153057.0,	153057.0,0.0,153057.0,0.0,	5.7,5.7,5.7,5.7,	5.7,0.0,5.7,0.0,	6,2,3,6,	4,0,2,0,	4.25	3	1_1_1_1_1_0_1_0_	1_1_1_1_1_0_1_0_
J3QJW3	Calcium-dependent secretion activator 1 OS=Mus musculus GN=Cadps PE=1 SV=1	0.0598022	0.615475	4.535,2.652,2.985,6.641,	3.221,0.0,2.25,0.0,	4.20327	1.36756	3.07356	2.0524424E-4,1.18676944E-4,1.3648334E-4,2.8571885E-4,	1.4626671E-4,0.0,9.857612E-5,0.0,	0.000186531	6.12107e-05	0.09900582,0.049542427,0.071519256,0.07646525,	0.037528396,0.0,0.037528396,0.0,	0.0741332	0.0187642	1356	4.1%,2.1%,3.0%,3.2%,	1.6%,0%,1.6%,0%,	153229.0,153229.0,153229.0,153229.0,	153229.0,0.0,153229.0,0.0,	5.8,5.8,5.8,5.8,	5.8,0.0,5.8,0.0,	6,2,3,6,	4,0,2,0,	4.25	3	1_1_1_1_1_0_1_0_	1_1_1_1_1_0_1_0_
Q9DAW9	Calponin-3 OS=Mus musculus GN=Cnn3 PE=1 SV=1	0.0605586	0.615475	8.314,6.63,4.975,4.427,	5.636,2.037,3.375,1.109,	6.08668	3.03922	2.00271	0.0015461734,0.001219136,9.3470415E-4,7.826964E-4,	0.0010517907,3.678308E-4,6.0758734E-4,1.9608921E-4,	0.00112068	0.000555825	0.5417005,0.5417005,0.39636838,0.39636838,	0.5848932,0.31219995,0.37720942,0.1428783,	0.469034	0.354295	330	18.8%,18.8%,14.5%,14.5%,	20.0%,11.8%,13.9%,5.8%,	36429.0,36429.0,36429.0,36429.0,	36429.0,36429.0,36429.0,36429.0,	5.7,5.7,5.7,5.7,	5.7,5.7,5.7,5.7,	11,5,5,4,	7,2,3,1,	6.25	3.25	1_1_1_1_1_1_1_1_	1_1_1_1_1_1_1_1_
A0A0G2JDV8	Calponin OS=Mus musculus GN=Cnn3 PE=1 SV=1	0.0605586	0.615475	8.314,6.63,4.975,4.427,	5.636,2.037,3.375,1.109,	6.08668	3.03922	2.00271	0.0017966098,0.0014166016,0.0010860999,9.0947124E-4,	0.0012221511,4.2740902E-4,7.059994E-4,2.2785015E-4,	0.0013022	0.000645852	0.6519618,0.6519618,0.47570658,0.47570658,	0.70608246,0.3708818,0.4521116,0.16680968,	0.563834	0.423971	284	21.8%,21.8%,16.9%,16.9%,	23.2%,13.7%,16.2%,6.7%,	31395.0,31395.0,31395.0,31395.0,	31395.0,31395.0,31395.0,31395.0,	6.2,6.2,6.2,6.2,	6.2,6.2,6.2,6.2,	11,5,5,4,	7,2,3,1,	6.25	3.25	1_1_1_1_1_1_1_1_	1_1_1_1_1_1_1_1_
O88343	Electrogenic sodium bicarbonate cotransporter 1 OS=Mus musculus GN=Slc4a4 PE=1 SV=2	0.0606867	0.615475	15.87,11.93,17.91,16.6,	14.49,12.22,10.12,9.983,	15.5799	11.7055	1.33099	9.0277026E-4,6.7114615E-4,0.0010291274,8.9767086E-4,	8.271728E-4,6.7498145E-4,5.5747124E-4,5.397451E-4,	0.000875179	0.000649843	0.17760599,0.13501084,0.15080035,0.15080035,	0.11173177,0.11173177,0.11173177,0.11173177,	0.153554	0.111732	1079	7.1%,5.5%,6.1%,6.1%,	4.6%,4.6%,4.6%,4.6%,	121483.0,121483.0,121483.0,121483.0,	121483.0,121483.0,121483.0,121483.0,	6.8,6.8,6.8,6.8,	6.8,6.8,6.8,6.8,	21,9,18,15,	18,12,9,9,	15.75	12	1_1_1_1_1_1_1_1_	1_1_1_1_1_1_1_1_
E9Q8N8	Anion exchange protein OS=Mus musculus GN=Slc4a4 PE=1 SV=1	0.0606867	0.615475	15.87,11.93,17.91,16.6,	14.49,12.22,10.12,9.983,	15.5799	11.7055	1.33099	8.903923E-4,6.619439E-4,0.0010150168,8.8536274E-4,	8.158313E-4,6.6572666E-4,5.4982764E-4,5.3234457E-4,	0.000863179	0.000640933	0.17489755,0.1324004,0.14815366,0.14815366,	0.11173177,0.11173177,0.11173177,0.11173177,	0.150901	0.111732	1094	7.0%,5.4%,6.0%,6.0%,	4.6%,4.6%,4.6%,4.6%,	123086.0,123086.0,123086.0,123086.0,	123086.0,123086.0,123086.0,123086.0,	6.9,6.9,6.9,6.9,	6.9,6.9,6.9,6.9,	21,9,18,15,	18,12,9,9,	15.75	12	1_1_1_1_1_1_1_1_	1_1_1_1_1_1_1_1_
P45952	Medium-chain specific acyl-CoA dehydrogenase, mitochondrial OS=Mus musculus GN=Acadm PE=1 SV=1	0.0610786	0.615475	3.023,6.63,2.985,3.32,	1.61,2.037,1.125,1.109,	3.98977	1.47038	2.71343	4.407145E-4,9.556172E-4,4.3959956E-4,4.6013627E-4,	2.3555543E-4,2.8832344E-4,1.5875205E-4,1.5370414E-4,	0.000574017	0.000209084	0.044720173,0.044720173,0.044720173,0.044720173,	0.044720173,0.044720173,0.044720173,0.044720173,	0.0447202	0.0447202	421	1.9%,1.9%,1.9%,1.9%,	1.9%,1.9%,1.9%,1.9%,	46481.0,46481.0,46481.0,46481.0,	46481.0,46481.0,46481.0,46481.0,	8.4,8.4,8.4,8.4,	8.4,8.4,8.4,8.4,	4,5,3,3,	2,2,1,1,	3.75	1.5	1_1_1_1_1_1_1_1_	1_1_1_1_1_1_1_1_
Q8BP47	Asparagine--tRNA ligase, cytoplasmic OS=Mus musculus GN=Nars PE=1 SV=2	0.0622658	0.615475	3.023,1.326,4.975,1.107,	0.0,0.0,0.0,0.0,	2.60782	0	100000	3.3191554E-4,1.4394091E-4,5.5179314E-4,1.1551423E-4,	0.0,0.0,0.0,0.0,	0.000285791	0	0.03038609,0.03038609,0.06414306,0.03038609,	0.0,0.0,0.0,0.0,	0.0388253	0	559	1.3%,1.3%,2.7%,1.3%,	0%,0%,0%,0%,	64279.0,64279.0,64279.0,64279.0,	0.0,0.0,0.0,0.0,	5.9,5.9,5.9,5.9,	0.0,0.0,0.0,0.0,	4,1,5,1,	0,0,0,0,	2.75	0	1_1_1_1_0_0_0_0_	1_1_1_1_0_0_0_0_
Q6P1B9	Bin1 protein OS=Mus musculus GN=Bin1 PE=1 SV=1	0.0627108	0.615475	1.512,1.326,1.99,2.214,	1.61,1.019,0.0,0.0,	1.76035	0.65722	2.67848	1.9448719E-4,1.6868545E-4,2.5866023E-4,2.7074406E-4,	2.079011E-4,1.2723706E-4,0.0,0.0,	0.000223144	8.37845e-05	0.101539254,0.101539254,0.07398939,0.101539254,	0.101539254,0.101539254,0.0,0.0,	0.0946518	0.0507696	477	4.2%,4.2%,3.1%,4.2%,	4.2%,4.2%,0%,0%,	52764.0,52764.0,52764.0,52764.0,	52764.0,52764.0,0.0,0.0,	5.2,5.2,5.2,5.2,	5.2,5.2,0.0,0.0,	2,1,2,2,	2,1,0,0,	1.75	1.5	1_1_1_1_1_1_0_0_	1_1_1_1_1_1_0_0_
O08539	Myc box-dependent-interacting protein 1 OS=Mus musculus GN=Bin1 PE=1 SV=1	0.0627108	0.615475	1.512,1.326,1.99,2.214,	1.61,1.019,0.0,0.0,	1.76035	0.65722	2.67848	1.5777278E-4,1.3684177E-4,2.0983153E-4,2.1963421E-4,	1.6865447E-4,1.03217826E-4,0.0,0.0,	0.00018102	6.79681e-05	0.08143401,0.08143401,0.061695576,0.08143401,	0.08143401,0.08143401,0.0,0.0,	0.0764994	0.040717	588	3.4%,3.4%,2.6%,3.4%,	3.4%,3.4%,0%,0%,	64470.0,64470.0,64470.0,64470.0,	64470.0,64470.0,0.0,0.0,	5.0,5.0,5.0,5.0,	5.0,5.0,0.0,0.0,	2,1,2,2,	2,1,0,0,	1.75	1.5	1_1_1_1_1_1_0_0_	1_1_1_1_1_1_0_0_
Q9QYB5	Gamma-adducin OS=Mus musculus GN=Add3 PE=1 SV=2	0.062865	0.615475	13.6,9.282,11.94,8.855,	9.662,3.056,6.749,7.764,	10.9205	6.8077	1.60414	0.0011826254,7.977914E-4,0.0010485633,7.316992E-4,	8.427946E-4,2.5789838E-4,5.6799955E-4,6.41595E-4,	0.00094017	0.000577572	0.2618276,0.11686325,0.17219532,0.17219532,	0.25602996,0.059253693,0.1694994,0.1694994,	0.18077	0.163571	706	10.1%,4.8%,6.9%,6.9%,	9.9%,2.5%,6.8%,6.8%,	78777.0,78777.0,78777.0,78777.0,	78777.0,78777.0,78777.0,78777.0,	5.9,5.9,5.9,5.9,	5.9,5.9,5.9,5.9,	18,7,12,8,	12,3,6,7,	11.25	7	1_1_1_1_1_1_1_1_	1_1_1_1_1_1_1_1_
Q8K356	Lymphocyte antigen 6 complex, locus H OS=Mus musculus GN=Ly6h PE=1 SV=1	0.0635901	0.615475	4.535,3.978,2.985,4.427,	3.221,3.056,3.375,2.218,	3.98137	2.96732	1.34174	0.001739445,0.0015086806,0.0011566964,0.0016143115,	0.0012396104,0.0011379765,0.001253149,8.0886803E-4,	0.00150478	0.0011099	0.15345323,0.15345323,0.15345323,0.15345323,	0.15345323,0.15345323,0.15345323,0.15345323,	0.153453	0.153453	160	6.2%,6.2%,6.2%,6.2%,	6.2%,6.2%,6.2%,6.2%,	17028.0,17028.0,17028.0,17028.0,	17028.0,17028.0,17028.0,17028.0,	8.2,8.2,8.2,8.2,	8.2,8.2,8.2,8.2,	6,3,3,4,	4,3,3,2,	4	3	1_1_1_1_1_1_1_1_	1_1_1_1_1_1_1_1_
Q9WUC3	Lymphocyte antigen 6H OS=Mus musculus GN=Ly6h PE=1 SV=2	0.0635901	0.615475	4.535,3.978,2.985,4.427,	3.221,3.056,3.375,2.218,	3.98137	2.96732	1.34174	0.0020022388,0.0017366108,0.001331449,0.0018582003,	0.0014268897,0.001309901,0.0014424736,9.310711E-4,	0.00173212	0.00127758	0.18032062,0.18032062,0.18032062,0.18032062,	0.18032062,0.18032062,0.18032062,0.18032062,	0.180321	0.180321	139	7.2%,7.2%,7.2%,7.2%,	7.2%,7.2%,7.2%,7.2%,	14669.0,14669.0,14669.0,14669.0,	14669.0,14669.0,14669.0,14669.0,	7.5,7.5,7.5,7.5,	7.5,7.5,7.5,7.5,	6,3,3,4,	4,3,3,2,	4	3	1_1_1_1_1_1_1_1_	1_1_1_1_1_1_1_1_
E9Q3M3	Dynactin subunit 1 OS=Mus musculus GN=Dctn1 PE=1 SV=1	0.0636095	0.615475	7.558,13.26,9.95,12.18,	5.636,5.093,10.12,6.655,	10.736	6.87692	1.56117	3.669715E-4,6.365741E-4,4.8805753E-4,5.6194386E-4,	2.7459723E-4,2.4007943E-4,4.7587932E-4,3.0716506E-4,	0.000513387	0.00032443	0.10662377,0.12460494,0.12979591,0.12979591,	0.09395635,0.09395635,0.12979591,0.11173177,	0.122705	0.10736	1264	4.4%,5.1%,5.3%,5.3%,	3.9%,3.9%,5.3%,4.6%,	139761.0,139761.0,139761.0,139761.0,	139761.0,139761.0,139761.0,139761.0,	5.7,5.7,5.7,5.7,	5.7,5.7,5.7,5.7,	10,10,10,11,	7,5,9,6,	10.25	6.75	1_1_1_1_1_1_1_1_	1_1_1_1_1_1_1_1_
O08788	Dynactin subunit 1 OS=Mus musculus GN=Dctn1 PE=1 SV=3	0.0636095	0.615475	7.558,13.26,9.95,12.18,	5.636,5.093,10.12,6.655,	10.736	6.87692	1.56117	3.6210148E-4,6.281262E-4,4.8158056E-4,5.5448635E-4,	2.7095308E-4,2.3689336E-4,4.69564E-4,3.0308872E-4,	0.000506574	0.000320125	0.10662377,0.12460494,0.1271975,0.1271975,	0.09144032,0.09144032,0.1271975,0.10917485,	0.121406	0.104813	1281	4.4%,5.1%,5.2%,5.2%,	3.8%,3.8%,5.2%,4.5%,	141675.0,141675.0,141675.0,141675.0,	141675.0,141675.0,141675.0,141675.0,	5.9,5.9,5.9,5.9,	5.9,5.9,5.9,5.9,	10,10,10,11,	7,5,9,6,	10.25	6.75	1_1_1_1_1_1_1_1_	1_1_1_1_1_1_1_1_
E9Q586	Dynactin subunit 1 OS=Mus musculus GN=Dctn1 PE=1 SV=1	0.0636095	0.615475	7.558,13.26,9.95,12.18,	5.636,5.093,10.12,6.655,	10.736	6.87692	1.56117	3.743761E-4,6.494186E-4,4.979053E-4,5.7328254E-4,	2.8013793E-4,2.4492366E-4,4.8548143E-4,3.1336292E-4,	0.000523746	0.000330976	0.10917485,0.1271975,0.1324004,0.1324004,	0.096478224,0.096478224,0.1324004,0.11429453,	0.125293	0.109913	1239	4.5%,5.2%,5.4%,5.4%,	4.0%,4.0%,5.4%,4.7%,	136848.0,136848.0,136848.0,136848.0,	136848.0,136848.0,136848.0,136848.0,	5.5,5.5,5.5,5.5,	5.5,5.5,5.5,5.5,	10,10,10,11,	7,5,9,6,	10.25	6.75	1_1_1_1_1_1_1_1_	1_1_1_1_1_1_1_1_
D3YX34	Dynactin subunit 1 OS=Mus musculus GN=Dctn1 PE=1 SV=1	0.0636095	0.615475	7.558,13.26,9.95,12.18,	5.636,5.093,10.12,6.655,	10.736	6.87692	1.56117	4.0617512E-4,7.045794E-4,5.401968E-4,6.219764E-4,	3.039325E-4,2.6572717E-4,5.267176E-4,3.3997954E-4,	0.000568232	0.000359089	0.11943793,0.14024973,0.14551294,0.14551294,	0.10407865,0.10407865,0.14551294,0.12460494,	0.137678	0.119569	1142	4.9%,5.7%,5.9%,5.9%,	4.3%,4.3%,5.9%,5.1%,	126821.0,126821.0,126821.0,126821.0,	126821.0,126821.0,126821.0,126821.0,	5.5,5.5,5.5,5.5,	5.5,5.5,5.5,5.5,	10,10,10,11,	7,5,9,6,	10.25	6.75	1_1_1_1_1_1_1_1_	1_1_1_1_1_1_1_1_
Q9JKR6	Hypoxia up-regulated protein 1 OS=Mus musculus GN=Hyou1 PE=1 SV=1	0.0649598	0.615475	2.267,2.652,4.975,4.427,	1.61,1.019,2.25,2.218,	3.5805	1.77423	2.01806	1.3929489E-4,1.6108702E-4,3.087611E-4,2.585484E-4,	9.9268094E-5,6.0752835E-5,1.3380301E-4,1.2954843E-4,	0.000216923	0.000105843	0.028016329,0.028016329,0.028016329,0.0519619,	0.028016329,0.028016329,0.028016329,0.028016329,	0.0340027	0.0280163	999	1.2%,1.2%,1.2%,2.2%,	1.2%,1.2%,1.2%,1.2%,	111181.0,111181.0,111181.0,111181.0,	111181.0,111181.0,111181.0,111181.0,	5.2,5.2,5.2,5.2,	5.2,5.2,5.2,5.2,	3,2,5,4,	2,1,2,2,	3.5	1.75	1_1_1_1_1_1_1_1_	1_1_1_1_1_1_1_1_
Q64727	Vinculin OS=Mus musculus GN=Vcl PE=1 SV=4	0.0652784	0.615475	5.291,7.956,12.94,14.39,	3.221,4.074,3.375,6.655,	10.1428	4.33115	2.34182	3.0459324E-4,4.5288724E-4,7.523228E-4,7.87469E-4,	1.8605785E-4,2.2773765E-4,1.8808989E-4,3.6421826E-4,	0.000574318	0.000241526	0.10662377,0.04712856,0.14024973,0.21898961,	0.023293018,0.023293018,0.044720173,0.07398939,	0.128248	0.0413239	1066	4.4%,2.0%,5.7%,8.6%,	1.0%,1.0%,1.9%,3.1%,	116717.0,116717.0,116717.0,116717.0,	116717.0,116717.0,116717.0,116717.0,	6.0,6.0,6.0,6.0,	6.0,6.0,6.0,6.0,	7,6,13,13,	4,4,3,6,	9.75	4.25	1_1_1_1_1_1_1_1_	1_1_1_1_1_1_1_1_
Q8R326	Paraspeckle component 1 OS=Mus musculus GN=Pspc1 PE=1 SV=1	0.0653744	0.615475	1.512,1.326,0.995,0.0,	0.0,0.0,0.0,0.0,	0.958179	0	100000	1.7738125E-4,1.5384889E-4,1.1795501E-4,0.0,	0.0,0.0,0.0,0.0,	0.000112296	0	0.03992021,0.03992021,0.03992021,0.0,	0.0,0.0,0.0,0.0,	0.0299402	0	523	1.7%,1.7%,1.7%,0%,	0%,0%,0%,0%,	58758.0,58758.0,58758.0,0.0,	0.0,0.0,0.0,0.0,	6.7,6.7,6.7,0.0,	0.0,0.0,0.0,0.0,	2,1,1,0,	0,0,0,0,	1.33	0	1_1_1_0_0_0_0_0_	1_1_1_0_0_0_0_0_
P54071	Isocitrate dehydrogenase [NADP], mitochondrial OS=Mus musculus GN=Idh2 PE=1 SV=3	0.0656495	0.615475	12.09,6.63,9.95,13.28,	13.69,14.26,14.62,15.53,	10.4889	14.5248	0.722135	0.001641954,8.9007703E-4,0.0013648334,0.001714313,	0.0018649006,0.0018798432,0.0019222344,0.0020042746,	0.00140279	0.00191781	0.23310483,0.21898961,0.23310483,0.23310483,	0.23310483,0.21898961,0.23310483,0.23310483,	0.229576	0.229576	452	9.1%,8.6%,9.1%,9.1%,	9.1%,8.6%,9.1%,9.1%,	50906.0,50906.0,50906.0,50906.0,	50906.0,50906.0,50906.0,50906.0,	8.7,8.7,8.7,8.7,	8.7,8.7,8.7,8.7,	16,5,10,12,	17,14,13,14,	10.75	14.5	1_1_1_1_1_1_1_1_	1_1_1_1_1_1_1_1_
P09103	Protein disulfide-isomerase OS=Mus musculus GN=P4hb PE=1 SV=2	0.0660168	0.615475	3.023,3.978,2.985,5.534,	4.026,6.112,7.874,6.655,	3.88016	6.16658	0.629225	3.6452024E-4,4.7424147E-4,3.6359808E-4,6.3430704E-4,	4.8707676E-4,7.1542733E-4,9.1914E-4,7.627832E-4,	0.000459167	0.000721107	0.10407865,0.04712856,0.04712856,0.04712856,	0.10407865,0.10407865,0.10407865,0.10407865,	0.0613661	0.104079	509	4.3%,2.0%,2.0%,2.0%,	4.3%,4.3%,4.3%,4.3%,	57059.0,57059.0,57059.0,57059.0,	57059.0,57059.0,57059.0,57059.0,	4.9,4.9,4.9,4.9,	4.9,4.9,4.9,4.9,	4,3,3,5,	5,6,7,6,	3.75	6	1_1_1_1_1_1_1_1_	1_1_1_1_1_1_1_1_
O88507	Ciliary neurotrophic factor receptor subunit alpha OS=Mus musculus GN=Cntfr PE=1 SV=2	0.0662797	0.615475	0.7558,1.326,0.995,2.214,	2.415,3.056,5.624,7.764,	1.32264	4.71493	0.280521	1.2469139E-4,2.162983E-4,1.658346E-4,3.4716376E-4,	3.998743E-4,4.894523E-4,8.9831464E-4,0.0012176508,	0.000213497	0.000751323	0.071519256,0.071519256,0.05681753,0.071519256,	0.071519256,0.071519256,0.1324004,0.1324004,	0.0678438	0.10196	372	3.0%,3.0%,2.4%,3.0%,	3.0%,3.0%,5.4%,5.4%,	40801.0,40801.0,40801.0,40801.0,	40801.0,40801.0,40801.0,40801.0,	6.8,6.8,6.8,6.8,	6.8,6.8,6.8,6.8,	1,1,1,2,	3,3,5,7,	1.25	4.5	1_1_1_1_1_1_1_1_	1_1_1_1_1_1_1_1_
Q9WVK4	EH domain-containing protein 1 OS=Mus musculus GN=Ehd1 PE=1 SV=1	0.0667434	0.615475	0.0,0.0,0.0,0.0,	1.61,0.0,1.125,1.109,	0	0.961075	0	0.0,0.0,0.0,0.0,	1.8570942E-4,0.0,1.2515845E-4,1.2117873E-4,	0	0.000108012	0.0,0.0,0.0,0.0,	0.049542427,0.0,0.049542427,0.049542427,	0	0.0371568	534	0%,0%,0%,0%,	2.1%,0%,2.1%,2.1%,	0.0,0.0,0.0,0.0,	60603.0,0.0,60603.0,60603.0,	0.0,0.0,0.0,0.0,	6.8,0.0,6.8,6.8,	0,0,0,0,	2,0,1,1,	0	1.33	0_0_0_0_1_0_1_1_	0_0_0_0_1_0_1_1_
Q9Z2I8	Succinate--CoA ligase [GDP-forming] subunit beta, mitochondrial OS=Mus musculus GN=Suclg2 PE=1 SV=3	0.0670171	0.615475	1.512,0.0,0.995,1.107,	0.0,0.0,0.0,0.0,	0.903374	0	100000	2.1425034E-4,0.0,1.4247221E-4,1.4912807E-4,	0.0,0.0,0.0,0.0,	0.000126463	0	0.18032062,0.0,0.11173177,0.11173177,	0.0,0.0,0.0,0.0,	0.100946	0	433	7.2%,0%,4.6%,4.6%,	0%,0%,0%,0%,	46840.0,0.0,46840.0,46840.0,	0.0,0.0,0.0,0.0,	7.0,0.0,7.0,7.0,	0.0,0.0,0.0,0.0,	2,0,1,1,	0,0,0,0,	1.33	0	1_0_1_1_0_0_0_0_	1_0_1_1_0_0_0_0_
Q61768	Kinesin-1 heavy chain OS=Mus musculus GN=Kif5b PE=1 SV=3	0.0681271	0.615475	3.023,5.304,1.99,3.32,	1.61,2.037,0.0,2.218,	3.40951	1.46646	2.32498	1.9266957E-4,3.3421794E-4,1.2812144E-4,2.0116029E-4,	1.0297906E-4,1.2604795E-4,0.0,1.3439138E-4,	0.000214042	9.08546e-05	0.05681753,0.05681753,0.04712856,0.044720173,	0.028016329,0.061695576,0.0,0.054386854,	0.0513709	0.0360247	963	2.4%,2.4%,2.0%,1.9%,	1.2%,2.6%,0%,2.3%,	109551.0,109551.0,109551.0,109551.0,	109551.0,109551.0,0.0,109551.0,	6.4,6.4,6.4,6.4,	6.4,6.4,0.0,6.4,	4,4,2,3,	2,2,0,2,	3.25	2	1_1_1_1_1_1_0_1_	1_1_1_1_1_1_0_1_
D3YYN7	Sodium/potassium-transporting ATPase subunit alpha OS=Mus musculus GN=Atp1a2 PE=1 SV=1	0.0690747	0.615475	0.0,100.8,92.54,97.4,	123.2,139.5,146.2,146.4,	72.6795	138.844	0.523461	0.0,0.006457429,0.006058304,0.0060003973,	0.008010998,0.008780164,0.009174761,0.00901969,	0.00462903	0.0087464	0.0,0.53461695,0.53461695,0.4421153,	0.4996848,0.5417005,0.46217716,0.46554792,	0.377837	0.492278	947	0%,18.6%,18.6%,15.9%,	17.6%,18.8%,16.5%,16.6%,	0.0,103586.0,103586.0,103586.0,	103586.0,103586.0,103586.0,103586.0,	0.0,5.4,5.4,5.4,	5.4,5.4,5.4,5.4,	0,76,93,88,	153,137,130,132,	85.67	138	0_1_1_1_1_1_1_1_	0_1_1_1_1_1_1_1_
P35564	Calnexin OS=Mus musculus GN=Canx PE=1 SV=1	0.0697309	0.615475	7.558,5.304,4.975,1.107,	2.415,0.0,1.125,1.109,	4.73609	1.16236	4.07455	7.848595E-4,5.445886E-4,5.2191596E-4,1.0925966E-4,	2.5169752E-4,0.0,1.1308732E-4,1.0949144E-4,	0.000490156	0.000118569	0.071519256,0.028016329,0.071519256,0.028016329,	0.028016329,0.0,0.028016329,0.044720173,	0.0497678	0.0251882	591	3.0%,1.2%,3.0%,1.2%,	1.2%,0%,1.2%,1.9%,	67278.0,67278.0,67278.0,67278.0,	67278.0,0.0,67278.0,67278.0,	4.6,4.6,4.6,4.6,	4.6,0.0,4.6,4.6,	10,4,5,1,	3,0,1,1,	5	1.67	1_1_1_1_1_0_1_1_	1_1_1_1_1_0_1_1_
P63242	Eukaryotic translation initiation factor 5A-1 OS=Mus musculus GN=Eif5a PE=1 SV=2	0.0705532	0.615475	12.09,10.61,6.965,8.855,	7.246,6.112,7.874,5.546,	9.63034	6.69442	1.43856	0.0048192414,0.0041798945,0.0028041124,0.0033544134,	0.0028977904,0.0023646264,0.0030379368,0.002100956,	0.00378942	0.00260033	0.7660378,0.3489629,0.1271975,0.7660378,	0.7660378,0.1271975,0.3489629,0.3489629,	0.502059	0.39779	154	24.7%,13.0%,5.2%,24.7%,	24.7%,5.2%,13.0%,13.0%,	16832.0,16832.0,16832.0,16832.0,	16832.0,16832.0,16832.0,16832.0,	5.2,5.2,5.2,5.2,	5.2,5.2,5.2,5.2,	16,8,7,8,	9,6,7,5,	9.75	6.75	1_1_1_1_1_1_1_1_	1_1_1_1_1_1_1_1_
P16125	L-lactate dehydrogenase B chain OS=Mus musculus GN=Ldhb PE=1 SV=2	0.0714763	0.615475	14.36,22.54,17.91,13.28,	26.57,22.41,18.0,27.73,	17.024	23.6765	0.719024	0.0026386788,0.0040954202,0.003324636,0.0023199685,	0.004899059,0.003997682,0.0032016581,0.004843521,	0.00309468	0.00423548	0.31825674,0.31825674,0.14815366,0.31825674,	0.503142,0.48251808,0.503142,0.503142,	0.275731	0.497986	334	12.0%,12.0%,6.0%,12.0%,	17.7%,17.1%,17.7%,17.7%,	36572.0,36572.0,36572.0,36572.0,	36572.0,36572.0,36572.0,36572.0,	6.1,6.1,6.1,6.1,	6.1,6.1,6.1,6.1,	19,17,18,12,	33,22,16,25,	16.5	24	1_1_1_1_1_1_1_1_	1_1_1_1_1_1_1_1_
Q8JZS0	Protein lin-7 homolog A OS=Mus musculus GN=Lin7a PE=1 SV=2	0.0719167	0.615475	0.7558,0.0,0.0,0.0,	0.0,2.037,2.25,2.218,	0.188955	1.62632	0.116186	1.990781E-4,0.0,0.0,0.0,	0.0,5.2096206E-4,5.736876E-4,5.5544585E-4,	4.97695e-05	0.000412524	0.13762724,0.0,0.0,0.0,	0.0,0.08143401,0.08143401,0.08143401,	0.0344068	0.0610755	233	5.6%,0%,0%,0%,	0%,3.4%,3.4%,3.4%,	25993.0,0.0,0.0,0.0,	0.0,25993.0,25993.0,25993.0,	8.7,0.0,0.0,0.0,	0.0,8.7,8.7,8.7,	1,0,0,0,	0,2,2,2,	1	2	1_0_0_0_0_1_1_1_	1_0_0_0_0_1_1_1_
E9Q720	Regulator of G-protein-signaling 20 OS=Mus musculus GN=Rgs20 PE=1 SV=1	0.0719593	0.615475	1.512,2.652,1.99,0.0,	0.0,0.0,0.0,0.0,	1.53845	0	100000	2.4938278E-4,4.325966E-4,3.316692E-4,0.0,	0.0,0.0,0.0,0.0,	0.000253412	0	0.0519619,0.0519619,0.0519619,0.0,	0.0,0.0,0.0,0.0,	0.0389714	0	372	2.2%,2.2%,2.2%,0%,	0%,0%,0%,0%,	41675.0,41675.0,41675.0,0.0,	0.0,0.0,0.0,0.0,	5.3,5.3,5.3,0.0,	0.0,0.0,0.0,0.0,	2,2,2,0,	0,0,0,0,	2	0	1_1_1_0_0_0_0_0_	1_1_1_0_0_0_0_0_
Q8C5J7	Putative uncharacterized protein OS=Mus musculus GN=Rgs20 PE=1 SV=1	0.0719593	0.615475	1.512,2.652,1.99,0.0,	0.0,0.0,0.0,0.0,	1.53845	0	100000	4.4601155E-4,7.736824E-4,5.931776E-4,0.0,	0.0,0.0,0.0,0.0,	0.000453218	0	0.09144032,0.09144032,0.09144032,0.0,	0.0,0.0,0.0,0.0,	0.0685802	0	208	3.8%,3.8%,3.8%,0%,	0%,0%,0%,0%,	23881.0,23881.0,23881.0,0.0,	0.0,0.0,0.0,0.0,	5.1,5.1,5.1,0.0,	0.0,0.0,0.0,0.0,	2,2,2,0,	0,0,0,0,	2	0	1_1_1_0_0_0_0_0_	1_1_1_0_0_0_0_0_
Q9QZB1	Regulator of G-protein signaling 20 OS=Mus musculus GN=Rgs20 PE=1 SV=1	0.0719593	0.615475	1.512,2.652,1.99,0.0,	0.0,0.0,0.0,0.0,	1.53845	0	100000	3.8816064E-4,6.733303E-4,5.162382E-4,0.0,	0.0,0.0,0.0,0.0,	0.000394432	0	0.07894671,0.07894671,0.07894671,0.0,	0.0,0.0,0.0,0.0,	0.05921	0	239	3.3%,3.3%,3.3%,0%,	0%,0%,0%,0%,	26986.0,26986.0,26986.0,0.0,	0.0,0.0,0.0,0.0,	5.2,5.2,5.2,0.0,	0.0,0.0,0.0,0.0,	2,2,2,0,	0,0,0,0,	2	0	1_1_1_0_0_0_0_0_	1_1_1_0_0_0_0_0_
Q3TCD4	Enoyl-CoA delta isomerase 2, mitochondrial OS=Mus musculus GN=Eci2 PE=1 SV=1	0.0728508	0.615475	1.512,0.0,1.99,1.107,	0.0,0.0,0.0,0.0,	1.15213	0	100000	2.454243E-4,0.0,3.264046E-4,1.708266E-4,	0.0,0.0,0.0,0.0,	0.000185664	0	0.05681753,0.0,0.05681753,0.05681753,	0.0,0.0,0.0,0.0,	0.0426132	0	378	2.4%,0%,2.4%,2.4%,	0%,0%,0%,0%,	41780.0,0.0,41780.0,41780.0,	0.0,0.0,0.0,0.0,	8.7,0.0,8.7,8.7,	0.0,0.0,0.0,0.0,	2,0,2,1,	0,0,0,0,	1.67	0	1_0_1_1_0_0_0_0_	1_0_1_1_0_0_0_0_
Q8JZU2	Tricarboxylate transport protein, mitochondrial OS=Mus musculus GN=Slc25a1 PE=1 SV=1	0.0728508	0.615475	1.512,0.0,1.99,1.107,	0.0,0.0,0.0,0.0,	1.15213	0	100000	2.982971E-4,0.0,3.9672328E-4,2.0762847E-4,	0.0,0.0,0.0,0.0,	0.000225662	0	0.061695576,0.0,0.061695576,0.09395635,	0.0,0.0,0.0,0.0,	0.0543369	0	311	2.6%,0%,2.6%,3.9%,	0%,0%,0%,0%,	33931.0,0.0,33931.0,33931.0,	0.0,0.0,0.0,0.0,	9.9,0.0,9.9,9.9,	0.0,0.0,0.0,0.0,	2,0,2,1,	0,0,0,0,	1.67	0	1_0_1_1_0_0_0_0_	1_0_1_1_0_0_0_0_
Q9WUR2	Enoyl-CoA delta isomerase 2, mitochondrial OS=Mus musculus GN=Eci2 PE=1 SV=2	0.0728508	0.615475	1.512,0.0,1.99,1.107,	0.0,0.0,0.0,0.0,	1.15213	0	100000	2.3726444E-4,0.0,3.155523E-4,1.6514695E-4,	0.0,0.0,0.0,0.0,	0.000179491	0	0.054386854,0.0,0.054386854,0.054386854,	0.0,0.0,0.0,0.0,	0.0407901	0	391	2.3%,0%,2.3%,2.3%,	0%,0%,0%,0%,	43268.0,0.0,43268.0,43268.0,	0.0,0.0,0.0,0.0,	8.9,0.0,8.9,8.9,	0.0,0.0,0.0,0.0,	2,0,2,1,	0,0,0,0,	1.67	0	1_0_1_1_0_0_0_0_	1_0_1_1_0_0_0_0_
Q78JN3	Enoyl-CoA delta isomerase 3, peroxisomal OS=Mus musculus GN=Eci3 PE=1 SV=1	0.0728508	0.615475	1.512,0.0,1.99,1.107,	0.0,0.0,0.0,0.0,	1.15213	0	100000	2.926511E-4,0.0,3.8921434E-4,2.0369861E-4,	0.0,0.0,0.0,0.0,	0.000221391	0	0.06659615,0.0,0.06659615,0.06659615,	0.0,0.0,0.0,0.0,	0.0499471	0	317	2.8%,0%,2.8%,2.8%,	0%,0%,0%,0%,	35231.0,0.0,35231.0,35231.0,	0.0,0.0,0.0,0.0,	9.2,0.0,9.2,9.2,	0.0,0.0,0.0,0.0,	2,0,2,1,	0,0,0,0,	1.67	0	1_0_1_1_0_0_0_0_	1_0_1_1_0_0_0_0_
E9PY42	Enoyl-CoA delta isomerase 3, peroxisomal (Fragment) OS=Mus musculus GN=Eci3 PE=1 SV=1	0.0728508	0.615475	1.512,0.0,1.99,1.107,	0.0,0.0,0.0,0.0,	1.15213	0	100000	3.568092E-4,0.0,4.745421E-4,2.4835562E-4,	0.0,0.0,0.0,0.0,	0.000269927	0	0.083926916,0.0,0.083926916,0.083926916,	0.0,0.0,0.0,0.0,	0.0629452	0	260	3.5%,0%,3.5%,3.5%,	0%,0%,0%,0%,	28516.0,0.0,28516.0,28516.0,	0.0,0.0,0.0,0.0,	7.9,0.0,7.9,7.9,	0.0,0.0,0.0,0.0,	2,0,2,1,	0,0,0,0,	1.67	0	1_0_1_1_0_0_0_0_	1_0_1_1_0_0_0_0_
D3YZZ4	TSC22 domain family protein 4 OS=Mus musculus GN=Tsc22d4 PE=1 SV=1	0.0733421	0.615475	3.023,1.326,3.98,1.107,	0.0,0.0,1.125,1.109,	2.35907	0.558506	4.22388	0.0011044095,4.7894623E-4,0.0014688207,3.8435988E-4,	0.0,0.0,3.9782506E-4,3.8517526E-4,	0.000859134	0.00019575	0.29717934,0.1324004,0.29717934,0.14815366,	0.0,0.0,0.14815366,0.14815366,	0.218728	0.0740768	168	11.3%,5.4%,11.3%,6.0%,	0%,0%,6.0%,6.0%,	17578.0,17578.0,17578.0,17578.0,	0.0,0.0,17578.0,17578.0,	8.5,8.5,8.5,8.5,	0.0,0.0,8.5,8.5,	4,1,4,1,	0,0,1,1,	2.5	1	1_1_1_1_0_0_1_1_	1_1_1_1_0_0_1_1_
Q04447	Creatine kinase B-type OS=Mus musculus GN=Ckb PE=1 SV=1	0.0751565	0.615475	93.72,102.1,102.5,156.1,	132.8,157.9,155.2,156.4,	113.595	150.589	0.754337	0.015096496,0.016261544,0.016677476,0.023896893,	0.021473566,0.024691004,0.024207812,0.02394759,	0.0179831	0.02358	1.3604782,1.2750974,1.2750974,1.4322038,	1.2750974,1.2750974,1.7101917,1.2750974,	1.33572	1.38387	381	37.3%,35.7%,35.7%,38.6%,	35.7%,35.7%,43.3%,35.7%,	42713.0,42713.0,42713.0,42713.0,	42713.0,42713.0,42713.0,42713.0,	5.7,5.7,5.7,5.7,	5.7,5.7,5.7,5.7,	124,77,103,141,	165,155,138,141,	111.25	149.75	1_1_1_1_1_1_1_1_	1_1_1_1_1_1_1_1_
Q9QYS2	Metabotropic glutamate receptor 3 OS=Mus musculus GN=Grm3 PE=1 SV=1	0.076206	0.615475	6.802,7.956,5.97,8.855,	7.246,4.074,5.624,4.437,	7.39587	5.3454	1.38359	4.749338E-4,5.4923526E-4,4.2109535E-4,5.8769016E-4,	5.0769025E-4,2.7618694E-4,3.801741E-4,2.9446845E-4,	0.000508239	0.00036463	0.07646525,0.07646525,0.04231739,0.07646525,	0.07646525,0.025651932,0.025651932,0.025651932,	0.0679283	0.0383553	879	3.2%,3.2%,1.8%,3.2%,	3.2%,1.1%,1.1%,1.1%,	99114.0,99114.0,99114.0,99114.0,	99114.0,99114.0,99114.0,99114.0,	7.8,7.8,7.8,7.8,	7.8,7.8,7.8,7.8,	9,6,6,8,	9,4,5,4,	7.25	5.5	1_1_1_1_1_1_1_1_	1_1_1_1_1_1_1_1_
P63011	Ras-related protein Rab-3A OS=Mus musculus GN=Rab3a PE=1 SV=1	0.0769891	0.615475	11.34,5.304,11.94,13.28,	14.49,13.24,14.62,17.75,	10.4659	15.0261	0.696519	0.0031626273,0.001462963,0.0033649348,0.0035221342,	0.0040569063,0.0035863502,0.0039493176,0.004706141,	0.00287816	0.00407468	0.33967674,0.13501084,0.33967674,0.33967674,	0.33967674,0.33967674,0.33967674,0.33967674,	0.28851	0.339677	220	12.7%,5.5%,12.7%,12.7%,	12.7%,12.7%,12.7%,12.7%,	24970.0,24970.0,24970.0,24970.0,	24970.0,24970.0,24970.0,24970.0,	5.0,5.0,5.0,5.0,	5.0,5.0,5.0,5.0,	15,4,12,12,	18,13,13,16,	10.75	15	1_1_1_1_1_1_1_1_	1_1_1_1_1_1_1_1_
Q9DB20	ATP synthase subunit O, mitochondrial OS=Mus musculus GN=Atp5o PE=1 SV=1	0.0786285	0.615475	5.291,5.304,8.955,8.855,	3.221,3.056,5.624,5.546,	7.1012	4.36162	1.62811	0.0015243961,0.0015110417,0.0026066396,0.0024252567,	9.3116274E-4,8.5481803E-4,0.0015688876,0.0015190011,	0.00201683	0.00121847	0.36772883,0.22743917,0.36772883,0.13762724,	0.13762724,0.13762724,0.22743917,0.47570658,	0.275131	0.2446	213	13.6%,8.9%,13.6%,5.6%,	5.6%,5.6%,8.9%,16.9%,	23364.0,23364.0,23364.0,23364.0,	23364.0,23364.0,23364.0,23364.0,	10.0,10.0,10.0,10.0,	10.0,10.0,10.0,10.0,	7,4,9,8,	4,3,5,5,	7	4.25	1_1_1_1_1_1_1_1_	1_1_1_1_1_1_1_1_
Q9QZ06	Toll-interacting protein OS=Mus musculus GN=Tollip PE=1 SV=1	0.0786798	0.615475	2.267,0.0,1.99,1.107,	0.0,0.0,0.0,0.0,	1.34109	0	100000	5.0786714E-4,0.0,4.502954E-4,2.3566591E-4,	0.0,0.0,0.0,0.0,	0.000298457	0	0.096478224,0.0,0.16412604,0.096478224,	0.0,0.0,0.0,0.0,	0.0892706	0	274	4.0%,0%,6.6%,4.0%,	0%,0%,0%,0%,	30345.0,0.0,30345.0,30345.0,	0.0,0.0,0.0,0.0,	5.2,0.0,5.2,5.2,	0.0,0.0,0.0,0.0,	3,0,2,1,	0,0,0,0,	2	0	1_0_1_1_0_0_0_0_	1_0_1_1_0_0_0_0_
A9JEI5	Toll interacting protein, isoform CRA_b OS=Mus musculus GN=Tollip PE=1 SV=1	0.0786798	0.615475	2.267,0.0,1.99,1.107,	0.0,0.0,0.0,0.0,	1.34109	0	100000	6.788078E-4,0.0,6.0185825E-4,3.149876E-4,	0.0,0.0,0.0,0.0,	0.000398913	0	0.1324004,0.0,0.22461617,0.1324004,	0.0,0.0,0.0,0.0,	0.122354	0	205	5.4%,0%,8.8%,5.4%,	0%,0%,0%,0%,	22886.0,0.0,22886.0,22886.0,	0.0,0.0,0.0,0.0,	4.9,0.0,4.9,4.9,	0.0,0.0,0.0,0.0,	3,0,2,1,	0,0,0,0,	2	0	1_0_1_1_0_0_0_0_	1_0_1_1_0_0_0_0_
F7AT44	Toll-interacting protein OS=Mus musculus GN=Tollip PE=1 SV=2	0.0786798	0.615475	2.267,0.0,1.99,1.107,	0.0,0.0,0.0,0.0,	1.34109	0	100000	5.153911E-4,0.0,4.5696643E-4,2.3915725E-4,	0.0,0.0,0.0,0.0,	0.000302879	0	0.09900582,0.0,0.16680968,0.09900582,	0.0,0.0,0.0,0.0,	0.0912053	0	270	4.1%,0%,6.7%,4.1%,	0%,0%,0%,0%,	29948.0,0.0,29948.0,29948.0,	0.0,0.0,0.0,0.0,	4.9,0.0,4.9,4.9,	0.0,0.0,0.0,0.0,	3,0,2,1,	0,0,0,0,	2	0	1_0_1_1_0_0_0_0_	1_0_1_1_0_0_0_0_
Q9DCD0	6-phosphogluconate dehydrogenase, decarboxylating OS=Mus musculus GN=Pgd PE=1 SV=3	0.0792645	0.615475	0.7558,1.326,0.995,1.107,	3.221,2.037,2.25,1.109,	1.04593	2.15416	0.485541	9.603561E-5,1.6658999E-4,1.2772354E-4,1.336904E-4,	4.1063697E-4,2.5131297E-4,2.7674786E-4,1.33974E-4,	0.00013101	0.000268168	0.06414306,0.06414306,0.06414306,0.06414306,	0.06414306,0.06414306,0.12201846,0.06414306,	0.0641431	0.0786119	483	2.7%,2.7%,2.7%,2.7%,	2.7%,2.7%,5.0%,2.7%,	53247.0,53247.0,53247.0,53247.0,	53247.0,53247.0,53247.0,53247.0,	7.2,7.2,7.2,7.2,	7.2,7.2,7.2,7.2,	1,1,1,1,	4,2,2,1,	1	2.25	1_1_1_1_1_1_1_1_	1_1_1_1_1_1_1_1_
F8VPU2	FERM, RhoGEF and pleckstrin domain-containing protein 1 OS=Mus musculus GN=Farp1 PE=1 SV=1	0.0809894	0.615475	1.512,2.652,2.985,5.534,	1.61,0.0,2.25,0.0,	3.17074	0.964989	3.28578	8.8521374E-5,1.5355529E-4,1.7659487E-4,3.080747E-4,	9.462675E-5,0.0,1.2754697E-4,0.0,	0.000181687	5.55434e-05	0.10407865,0.035142183,0.09395635,0.09395635,	0.035142183,0.0,0.035142183,0.0,	0.0817834	0.0175711	1048	4.3%,1.5%,3.9%,3.9%,	1.5%,0%,1.5%,0%,	118875.0,118875.0,118875.0,118875.0,	118875.0,0.0,118875.0,0.0,	7.9,7.9,7.9,7.9,	7.9,0.0,7.9,0.0,	2,2,3,5,	2,0,2,0,	3	2	1_1_1_1_1_0_1_0_	1_1_1_1_1_0_1_0_
Q9R0P9	Ubiquitin carboxyl-terminal hydrolase isozyme L1 OS=Mus musculus GN=Uchl1 PE=1 SV=1	0.0816607	0.615475	3.779,3.978,7.96,5.534,	6.441,10.19,13.5,19.97,	5.3129	12.5226	0.424264	0.0010400268,0.0010824614,0.0022131111,0.0014478129,	0.0017788132,0.002721618,0.0035964812,0.005223184,	0.00144585	0.00333002	0.24165225,0.24165225,0.44877183,0.24165225,	0.44877183,0.24165225,0.44877183,0.44877183,	0.293432	0.396992	223	9.4%,9.4%,16.1%,9.4%,	16.1%,9.4%,16.1%,16.1%,	24838.0,24838.0,24838.0,24838.0,	24838.0,24838.0,24838.0,24838.0,	5.2,5.2,5.2,5.2,	5.2,5.2,5.2,5.2,	5,3,8,5,	8,10,12,18,	5.25	12	1_1_1_1_1_1_1_1_	1_1_1_1_1_1_1_1_
Q9CQR2	40S ribosomal protein S21 OS=Mus musculus GN=Rps21 PE=1 SV=1	0.0817479	0.615475	5.291,5.304,3.98,5.534,	7.246,6.112,5.624,5.546,	5.0273	6.132	0.819846	0.0039120046,0.0038777331,0.0029730345,0.0038899072,	0.0053766235,0.004387379,0.0040261815,0.0038981594,	0.00366317	0.00442209	0.94536006,0.31825674,0.31825674,0.31825674,	0.94536006,0.31825674,0.31825674,0.94536006,	0.475033	0.631808	83	28.9%,12.0%,12.0%,12.0%,	28.9%,12.0%,12.0%,28.9%,	9141.0,9141.0,9141.0,9141.0,	9141.0,9141.0,9141.0,9141.0,	8.5,8.5,8.5,8.5,	8.5,8.5,8.5,8.5,	7,4,4,5,	9,6,5,5,	5	6.25	1_1_1_1_1_1_1_1_	1_1_1_1_1_1_1_1_
Q99LU0	Charged multivesicular body protein 1b-1 OS=Mus musculus GN=Chmp1b1 PE=1 SV=1	0.0824584	0.615475	1.512,2.652,0.995,2.214,	0.0,2.037,0.0,0.0,	1.84311	0.509303	3.61888	4.661829E-4,8.0867304E-4,3.1000236E-4,6.4896944E-4,	0.0,6.0997065E-4,0.0,0.0,	0.000558457	0.000152493	0.10917485,0.10917485,0.10917485,0.10917485,	0.0,0.10917485,0.0,0.0,	0.109175	0.0272937	199	4.5%,4.5%,4.5%,4.5%,	0%,4.5%,0%,0%,	22124.0,22124.0,22124.0,22124.0,	0.0,22124.0,0.0,0.0,	8.1,8.1,8.1,8.1,	0.0,8.1,0.0,0.0,	2,2,1,2,	0,2,0,0,	1.75	2	1_1_1_1_0_1_0_0_	1_1_1_1_0_1_0_0_
Q9CQD4	Charged multivesicular body protein 1b-2 OS=Mus musculus GN=Chmp1b2 PE=2 SV=2	0.0824584	0.615475	1.512,2.652,0.995,2.214,	0.0,2.037,0.0,0.0,	1.84311	0.509303	3.61888	4.661829E-4,8.0867304E-4,3.1000236E-4,6.4896944E-4,	0.0,6.0997065E-4,0.0,0.0,	0.000558457	0.000152493	0.10917485,0.10917485,0.10917485,0.10917485,	0.0,0.10917485,0.0,0.0,	0.109175	0.0272937	199	4.5%,4.5%,4.5%,4.5%,	0%,4.5%,0%,0%,	22161.0,22161.0,22161.0,22161.0,	0.0,22161.0,0.0,0.0,	8.1,8.1,8.1,8.1,	0.0,8.1,0.0,0.0,	2,2,1,2,	0,2,0,0,	1.75	2	1_1_1_1_0_1_0_0_	1_1_1_1_0_1_0_0_
Reverse_sp|Q6VN19|RBP10_MOUSE	Ran-binding protein 10 OS=Mus musculus GN=Ranbp10 PE=1 SV=2	0.0825884	0.615475	0.0,0.0,0.0,0.0,	2.415,0.0,2.25,1.109,	0	1.44357	0	0.0,0.0,0.0,0.0,	2.3992459E-4,0.0,2.1559552E-4,1.0437007E-4,	0	0.000139973	0.0,0.0,0.0,0.0,	0.054386854,0.0,0.054386854,0.054386854,	0	0.0407901	620	0%,0%,0%,0%,	2.3%,0%,2.3%,2.3%,	0.0,0.0,0.0,0.0,	67188.0,0.0,67188.0,67188.0,	0.0,0.0,0.0,0.0,	6.6,0.0,6.6,6.6,	0,0,0,0,	3,0,2,1,	0	2	0_0_0_0_1_0_1_1_	0_0_0_0_1_0_1_1_
Reverse_tr|A0A0R4J0G4|A0A0R4J0G4_MOUSE	Ran-binding protein 10 OS=Mus musculus GN=Ranbp10 PE=1 SV=1	0.0825884	0.615475	0.0,0.0,0.0,0.0,	2.415,0.0,2.25,1.109,	0	1.44357	0	0.0,0.0,0.0,0.0,	2.2955748E-4,0.0,2.0627966E-4,9.986025E-5,	0	0.000133924	0.0,0.0,0.0,0.0,	0.0519619,0.0,0.0519619,0.0519619,	0	0.0389714	648	0%,0%,0%,0%,	2.2%,0%,2.2%,2.2%,	0.0,0.0,0.0,0.0,	70088.0,0.0,70088.0,70088.0,	0.0,0.0,0.0,0.0,	6.7,0.0,6.7,6.7,	0,0,0,0,	3,0,2,1,	0	2	0_0_0_0_1_0_1_1_	0_0_0_0_1_0_1_1_
O08530	Sphingosine 1-phosphate receptor 1 OS=Mus musculus GN=S1pr1 PE=1 SV=3	0.084581	0.615475	2.267,1.326,0.995,1.107,	4.026,2.037,2.25,5.546,	1.42384	3.46463	0.410965	3.6428164E-4,2.1063603E-4,1.6149339E-4,1.6903786E-4,	6.4901065E-4,3.1775958E-4,3.4991943E-4,8.469822E-4,	0.000226362	0.000540918	0.06905484,0.06905484,0.06905484,0.06905484,	0.06905484,0.06905484,0.06905484,0.06905484,	0.0690548	0.0690548	382	2.9%,2.9%,2.9%,2.9%,	2.9%,2.9%,2.9%,2.9%,	42639.0,42639.0,42639.0,42639.0,	42639.0,42639.0,42639.0,42639.0,	9.4,9.4,9.4,9.4,	9.4,9.4,9.4,9.4,	3,1,1,1,	5,2,2,5,	1.5	3.5	1_1_1_1_1_1_1_1_	1_1_1_1_1_1_1_1_
Q8C419	Probable G-protein coupled receptor 158 OS=Mus musculus GN=Gpr158 PE=1 SV=2	0.0852178	0.615475	1.512,0.0,0.995,2.214,	0.0,0.0,0.0,0.0,	1.18008	0	100000	7.7308665E-5,0.0,5.1408726E-5,1.0762076E-4,	0.0,0.0,0.0,0.0,	5.90845e-05	0	0.018591404,0.0,0.018591404,0.018591404,	0.0,0.0,0.0,0.0,	0.0139436	0	1200	0.8%,0%,0.8%,0.8%,	0%,0%,0%,0%,	134426.0,0.0,134426.0,134426.0,	0.0,0.0,0.0,0.0,	8.1,0.0,8.1,8.1,	0.0,0.0,0.0,0.0,	2,0,1,2,	0,0,0,0,	1.67	0	1_0_1_1_0_0_0_0_	1_0_1_1_0_0_0_0_
O88342	WD repeat-containing protein 1 OS=Mus musculus GN=Wdr1 PE=1 SV=3	0.0852178	0.615475	1.512,0.0,0.995,2.214,	0.0,0.0,0.0,0.0,	1.18008	0	100000	1.5308647E-4,0.0,1.0179946E-4,2.1311043E-4,	0.0,0.0,0.0,0.0,	0.000116999	0	0.07398939,0.0,0.07398939,0.07398939,	0.0,0.0,0.0,0.0,	0.055492	0	606	3.1%,0%,3.1%,3.1%,	0%,0%,0%,0%,	66407.0,0.0,66407.0,66407.0,	0.0,0.0,0.0,0.0,	6.6,0.0,6.6,6.6,	0.0,0.0,0.0,0.0,	2,0,1,2,	0,0,0,0,	1.67	0	1_0_1_1_0_0_0_0_	1_0_1_1_0_0_0_0_
A0A0J9YU05	WD repeat-containing protein 1 OS=Mus musculus GN=Wdr1 PE=1 SV=1	0.0852178	0.615475	1.512,0.0,0.995,2.214,	0.0,0.0,0.0,0.0,	1.18008	0	100000	2.7858978E-4,0.0,1.8525668E-4,3.8782257E-4,	0.0,0.0,0.0,0.0,	0.000212917	0	0.14024973,0.0,0.14024973,0.14024973,	0.0,0.0,0.0,0.0,	0.105187	0	333	5.7%,0%,5.7%,5.7%,	0%,0%,0%,0%,	36415.0,0.0,36415.0,36415.0,	0.0,0.0,0.0,0.0,	6.2,0.0,6.2,6.2,	0.0,0.0,0.0,0.0,	2,0,1,2,	0,0,0,0,	1.67	0	1_0_1_1_0_0_0_0_	1_0_1_1_0_0_0_0_
P27773	Protein disulfide-isomerase A3 OS=Mus musculus GN=Pdia3 PE=1 SV=2	0.0856112	0.615475	9.826,10.61,15.92,12.18,	7.246,9.167,11.25,6.655,	12.1324	8.5793	1.41415	0.0011940744,0.0012746609,0.0019545497,0.0014065288,	8.836826E-4,0.001081641,0.0013234576,7.6882506E-4,	0.00145745	0.0010144	0.14551294,0.11686325,0.14551294,0.11686325,	0.11686325,0.11686325,0.11686325,0.11686325,	0.131188	0.116863	505	5.9%,4.8%,5.9%,4.8%,	4.8%,4.8%,4.8%,4.8%,	56678.0,56678.0,56678.0,56678.0,	56678.0,56678.0,56678.0,56678.0,	6.2,6.2,6.2,6.2,	6.2,6.2,6.2,6.2,	13,8,16,11,	9,9,10,6,	12	8.5	1_1_1_1_1_1_1_1_	1_1_1_1_1_1_1_1_
D3Z1T4	Guanine nucleotide-binding protein G(I)/G(S)/G(T) subunit beta-2 (Fragment) OS=Mus musculus GN=Gnb2 PE=1 SV=1	0.0859289	0.615475	0.0,3.978,0.0,0.0,	7.246,0.0,8.999,7.764,	0.994536	6.00231	0.165692	0.0,0.0012839835,0.0,0.0,	0.0023737221,0.0,0.0028440258,0.0024093941,	0.000320996	0.00190679	0.0,0.2618276,0.0,0.0,	0.2618276,0.0,0.2618276,0.14551294,	0.0654569	0.167292	188	0%,10.1%,0%,0%,	10.1%,0%,10.1%,5.9%,	0.0,20786.0,0.0,0.0,	20786.0,0.0,20786.0,20786.0,	0.0,7.7,0.0,0.0,	7.7,0.0,7.7,7.7,	0,3,0,0,	9,0,8,7,	3	8	0_1_0_0_1_0_1_1_	0_1_0_0_1_0_1_1_
Q9JHU4	Cytoplasmic dynein 1 heavy chain 1 OS=Mus musculus GN=Dync1h1 PE=1 SV=2	0.0879343	0.615475	46.11,35.8,45.77,36.53,	33.82,35.65,34.87,32.17,	41.0512	34.1259	1.20294	6.092802E-4,4.6780796E-4,6.1105983E-4,4.5884823E-4,	4.4843784E-4,4.5741233E-4,4.4613972E-4,4.0408564E-4,	0.000536749	0.000439019	0.18304157,0.09395635,0.16680968,0.10917485,	0.11686325,0.083926916,0.09395635,0.083926916,	0.138246	0.0946684	4644	7.3%,3.9%,6.7%,4.5%,	4.8%,3.5%,3.9%,3.5%,	532050.0,532050.0,532050.0,532050.0,	532050.0,532050.0,532050.0,532050.0,	6.4,6.4,6.4,6.4,	6.4,6.4,6.4,6.4,	61,27,46,33,	42,35,31,29,	41.75	34.25	1_1_1_1_1_1_1_1_	1_1_1_1_1_1_1_1_
E9PW66	Nucleosome assembly protein 1-like 1 OS=Mus musculus GN=Nap1l1 PE=1 SV=1	0.0897502	0.615475	2.267,0.0,0.995,1.107,	2.415,2.037,2.25,2.218,	1.09233	2.23017	0.489797	3.3290812E-4,0.0,1.4758485E-4,1.5447955E-4,	3.55869E-4,2.9039272E-4,3.1978282E-4,3.0961455E-4,	0.000158743	0.000318915	0.10407865,0.0,0.10407865,0.10407865,	0.22743917,0.10407865,0.10407865,0.10407865,	0.078059	0.134919	418	4.3%,0%,4.3%,4.3%,	8.9%,4.3%,4.3%,4.3%,	48543.0,0.0,48543.0,48543.0,	48543.0,48543.0,48543.0,48543.0,	4.5,0.0,4.5,4.5,	4.5,4.5,4.5,4.5,	3,0,1,1,	3,2,2,2,	1.67	2.25	1_0_1_1_1_1_1_1_	1_0_1_1_1_1_1_1_
P28656	Nucleosome assembly protein 1-like 1 OS=Mus musculus GN=Nap1l1 PE=1 SV=2	0.0897502	0.615475	2.267,0.0,0.995,1.107,	2.415,2.037,2.25,2.218,	1.09233	2.23017	0.489797	3.5589666E-4,0.0,1.5777614E-4,1.6514695E-4,	3.804431E-4,3.1044544E-4,3.41865E-4,3.3099458E-4,	0.000169705	0.000340937	0.11173177,0.0,0.11173177,0.11173177,	0.24451458,0.11173177,0.11173177,0.11173177,	0.0837988	0.144927	391	4.6%,0%,4.6%,4.6%,	9.5%,4.6%,4.6%,4.6%,	45345.0,0.0,45345.0,45345.0,	45345.0,45345.0,45345.0,45345.0,	4.5,0.0,4.5,4.5,	4.5,4.5,4.5,4.5,	3,0,1,1,	3,2,2,2,	1.67	2.25	1_0_1_1_1_1_1_1_	1_0_1_1_1_1_1_1_
P16546	Spectrin alpha chain, non-erythrocytic 1 OS=Mus musculus GN=Sptan1 PE=1 SV=4	0.0904534	0.615475	35.52,33.15,37.81,33.2,	37.04,44.82,35.99,42.15,	34.9227	39.9997	0.873072	8.8191923E-4,8.1374357E-4,9.483163E-4,7.836463E-4,	9.226873E-4,0.0010802798,8.6517294E-4,9.947245E-4,	0.000856906	0.000965716	0.2882495,0.20226443,0.23310483,0.19674051,	0.20226443,0.2133888,0.14815366,0.18032062,	0.23009	0.186032	2472	11.0%,8.0%,9.1%,7.8%,	8.0%,8.4%,6.0%,7.2%,	284596.0,284596.0,284596.0,284596.0,	284596.0,284596.0,284596.0,284596.0,	5.3,5.3,5.3,5.3,	5.3,5.3,5.3,5.3,	47,25,38,30,	46,44,32,38,	35	40	1_1_1_1_1_1_1_1_	1_1_1_1_1_1_1_1_
E9Q447	Spectrin alpha chain, non-erythrocytic 1 OS=Mus musculus GN=Sptan1 PE=1 SV=1	0.0904534	0.615475	35.52,33.15,37.81,33.2,	37.04,44.82,35.99,42.15,	34.9227	39.9997	0.873072	8.797839E-4,8.1177324E-4,9.460202E-4,7.817489E-4,	9.204532E-4,0.0010776641,8.6307805E-4,9.923159E-4,	0.000854832	0.000963378	0.28528666,0.19949937,0.23310483,0.19398808,	0.20226443,0.2133888,0.14815366,0.18032062,	0.22797	0.186032	2478	10.9%,7.9%,9.1%,7.7%,	8.0%,8.4%,6.0%,7.2%,	285344.0,285344.0,285344.0,285344.0,	285344.0,285344.0,285344.0,285344.0,	5.3,5.3,5.3,5.3,	5.3,5.3,5.3,5.3,	47,25,38,30,	46,44,32,38,	35	40	1_1_1_1_1_1_1_1_	1_1_1_1_1_1_1_1_
A3KGU7	Spectrin alpha chain, non-erythrocytic 1 OS=Mus musculus GN=Sptan1 PE=1 SV=1	0.0904534	0.615475	35.52,33.15,37.81,33.2,	37.04,44.82,35.99,42.15,	34.9227	39.9997	0.873072	8.8013906E-4,8.12101E-4,9.46402E-4,7.820645E-4,	9.208248E-4,0.0010780991,8.634265E-4,9.927165E-4,	0.000855177	0.000963767	0.28528666,0.20226443,0.23310483,0.19674051,	0.20226443,0.2133888,0.14815366,0.18032062,	0.229349	0.186032	2477	10.9%,8.0%,9.1%,7.8%,	8.0%,8.4%,6.0%,7.2%,	285151.0,285151.0,285151.0,285151.0,	285151.0,285151.0,285151.0,285151.0,	5.3,5.3,5.3,5.3,	5.3,5.3,5.3,5.3,	47,25,38,30,	46,44,32,38,	35	40	1_1_1_1_1_1_1_1_	1_1_1_1_1_1_1_1_
A3KGU9	Spectrin alpha chain, non-erythrocytic 1 OS=Mus musculus GN=Sptan1 PE=1 SV=2	0.0904534	0.615475	35.52,33.15,37.81,33.2,	37.04,44.82,35.99,42.15,	34.9227	39.9997	0.873072	8.727399E-4,8.052739E-4,9.384459E-4,7.754899E-4,	9.130837E-4,0.0010690358,8.561679E-4,9.84371E-4,	0.000847987	0.000955665	0.28233063,0.19949937,0.23026884,0.19398808,	0.19949937,0.21059811,0.14551294,0.18032062,	0.226522	0.183983	2498	10.8%,7.9%,9.0%,7.7%,	7.9%,8.3%,5.9%,7.2%,	287602.0,287602.0,287602.0,287602.0,	287602.0,287602.0,287602.0,287602.0,	5.4,5.4,5.4,5.4,	5.4,5.4,5.4,5.4,	47,25,38,30,	46,44,32,38,	35	40	1_1_1_1_1_1_1_1_	1_1_1_1_1_1_1_1_
A3KGU5	Spectrin alpha chain, non-erythrocytic 1 OS=Mus musculus GN=Sptan1 PE=1 SV=1	0.0904534	0.615475	35.52,33.15,37.81,33.2,	37.04,44.82,35.99,42.15,	34.9227	39.9997	0.873072	8.873033E-4,8.1871153E-4,9.541058E-4,7.884305E-4,	9.2832034E-4,0.0010868749,8.704548E-4,0.0010007973,	0.000862138	0.000971612	0.2882495,0.20226443,0.23594749,0.19674051,	0.20503592,0.2133888,0.14815366,0.18304157,	0.2308	0.187405	2457	11.0%,8.0%,9.2%,7.8%,	8.1%,8.4%,6.0%,7.3%,	282893.0,282893.0,282893.0,282893.0,	282893.0,282893.0,282893.0,282893.0,	5.3,5.3,5.3,5.3,	5.3,5.3,5.3,5.3,	47,25,38,30,	46,44,32,38,	35	40	1_1_1_1_1_1_1_1_	1_1_1_1_1_1_1_1_
E9QN14	SLIT-ROBO Rho GTPase-activating protein 3 OS=Mus musculus GN=Srgap3 PE=1 SV=1	0.0904536	0.615475	3.023,2.652,0.0,3.32,	1.61,0.0,0.0,0.0,	2.24897	0.402569	5.58654	1.7259609E-4,1.4969855E-4,0.0,1.802022E-4,	9.225008E-5,0.0,0.0,0.0,	0.000125624	2.30625e-05	0.02093947,0.02093947,0.0,0.02093947,	0.02093947,0.0,0.0,0.0,	0.0157046	0.00523487	1075	0.9%,0.9%,0%,0.9%,	0.9%,0%,0%,0%,	121724.0,121724.0,0.0,121724.0,	121724.0,0.0,0.0,0.0,	6.6,6.6,0.0,6.6,	6.6,0.0,0.0,0.0,	4,2,0,3,	2,0,0,0,	3	2	1_1_0_1_1_0_0_0_	1_1_0_1_1_0_0_0_
Q812A2	SLIT-ROBO Rho GTPase-activating protein 3 OS=Mus musculus GN=Srgap3 PE=1 SV=1	0.0904536	0.615475	3.023,2.652,0.0,3.32,	1.61,0.0,0.0,0.0,	2.24897	0.402569	5.58654	1.6882693E-4,1.4642942E-4,0.0,1.7626696E-4,	9.023552E-5,0.0,0.0,0.0,	0.000122881	2.25589e-05	0.02093947,0.02093947,0.0,0.02093947,	0.02093947,0.0,0.0,0.0,	0.0157046	0.00523487	1099	0.9%,0.9%,0%,0.9%,	0.9%,0%,0%,0%,	124420.0,124420.0,0.0,124420.0,	124420.0,0.0,0.0,0.0,	6.7,6.7,0.0,6.7,	6.7,0.0,0.0,0.0,	4,2,0,3,	2,0,0,0,	3	2	1_1_0_1_1_0_0_0_	1_1_0_1_1_0_0_0_
F8VPQ4	SLIT-ROBO Rho GTPase-activating protein 3 OS=Mus musculus GN=Srgap3 PE=1 SV=1	0.0904536	0.615475	3.023,2.652,0.0,3.32,	1.61,0.0,0.0,0.0,	2.24897	0.402569	5.58654	1.6882693E-4,1.4642942E-4,0.0,1.7626696E-4,	9.023552E-5,0.0,0.0,0.0,	0.000122881	2.25589e-05	0.02093947,0.02093947,0.0,0.02093947,	0.02093947,0.0,0.0,0.0,	0.0157046	0.00523487	1099	0.9%,0.9%,0%,0.9%,	0.9%,0%,0%,0%,	124448.0,124448.0,0.0,124448.0,	124448.0,0.0,0.0,0.0,	6.7,6.7,0.0,6.7,	6.7,0.0,0.0,0.0,	4,2,0,3,	2,0,0,0,	3	2	1_1_0_1_1_0_0_0_	1_1_0_1_1_0_0_0_
Q0VBD0	Integrin beta OS=Mus musculus GN=Itgb8 PE=1 SV=1	0.0943457	0.615475	2.267,1.326,1.99,0.0,	0.8051,0.0,0.0,0.0,	1.39589	0.201284	6.93492	1.8142842E-4,1.0490608E-4,1.6086172E-4,0.0,	6.464722E-5,0.0,0.0,0.0,	0.000111799	1.61618e-05	0.023293018,0.023293018,0.023293018,0.0,	0.023293018,0.0,0.0,0.0,	0.0174698	0.00582325	767	1.0%,1.0%,1.0%,0%,	1.0%,0%,0%,0%,	84519.0,84519.0,84519.0,0.0,	84519.0,0.0,0.0,0.0,	7.1,7.1,7.1,0.0,	7.1,0.0,0.0,0.0,	3,1,2,0,	1,0,0,0,	2	1	1_1_1_0_1_0_0_0_	1_1_1_0_1_0_0_0_
P17156	Heat shock-related 70 kDa protein 2 OS=Mus musculus GN=Hspa2 PE=1 SV=2	0.0955371	0.615475	12.09,11.93,9.95,5.534,	7.246,4.074,3.375,8.873,	9.87799	5.89217	1.67646	0.0011724536,0.0011440231,9.74573E-4,5.1005103E-4,	7.0499163E-4,3.8352027E-4,3.167517E-4,8.1781286E-4,	0.000950275	0.000555769	0.20781386,0.24451458,0.24451458,0.17489755,	0.25892544,0.15345323,0.14815366,0.20503592,	0.217935	0.191392	633	8.2%,9.5%,9.5%,7.0%,	10.0%,6.2%,6.0%,8.1%,	69642.0,69642.0,69642.0,69642.0,	69642.0,69642.0,69642.0,69642.0,	5.7,5.7,5.7,5.7,	5.7,5.7,5.7,5.7,	16,9,10,5,	9,4,3,8,	10	6	1_1_1_1_1_1_1_1_	1_1_1_1_1_1_1_1_
P23242	Gap junction alpha-1 protein OS=Mus musculus GN=Gja1 PE=1 SV=2	0.0974172	0.615475	9.07,13.26,9.95,8.855,	12.88,13.24,11.25,13.31,	10.2838	12.6707	0.811623	0.0014571266,0.0021063604,0.0016149337,0.0013523028,	0.0020768342,0.0020654374,0.001749597,0.0020327573,	0.00163268	0.00198116	0.27350307,0.27350307,0.27350307,0.27350307,	0.27350307,0.46217716,0.46217716,0.46217716,	0.273503	0.415009	382	10.5%,10.5%,10.5%,10.5%,	10.5%,16.5%,16.5%,16.5%,	43004.0,43004.0,43004.0,43004.0,	43004.0,43004.0,43004.0,43004.0,	8.8,8.8,8.8,8.8,	8.8,8.8,8.8,8.8,	12,10,10,8,	16,13,10,12,	10	12.75	1_1_1_1_1_1_1_1_	1_1_1_1_1_1_1_1_
P40142	Transketolase OS=Mus musculus GN=Tkt PE=1 SV=1	0.0981938	0.615475	14.36,15.91,14.93,15.5,	14.49,6.112,11.25,12.2,	15.1735	11.0134	1.37774	0.0014146368,0.0015498485,0.0014853243,0.0014510665,	0.0014326154,5.8451446E-4,0.0010727867,0.0011425423,	0.00147522	0.00105811	0.27643883,0.15877736,0.15877736,0.15877736,	0.27643883,0.15877736,0.15877736,0.15877736,	0.188193	0.188193	623	10.6%,6.4%,6.4%,6.4%,	10.6%,6.4%,6.4%,6.4%,	67631.0,67631.0,67631.0,67631.0,	67631.0,67631.0,67631.0,67631.0,	7.5,7.5,7.5,7.5,	7.5,7.5,7.5,7.5,	19,12,15,14,	18,6,10,11,	15	11.25	1_1_1_1_1_1_1_1_	1_1_1_1_1_1_1_1_
P49443	Protein phosphatase 1A OS=Mus musculus GN=Ppm1a PE=1 SV=1	0.0982114	0.615475	3.779,3.978,0.0,3.32,	0.0,0.0,0.0,2.218,	2.76944	0.554592	4.99364	6.071361E-4,6.319081E-4,0.0,5.071135E-4,	0.0,0.0,0.0,3.387929E-4,	0.000436539	8.46982e-05	0.07398939,0.07398939,0.0,0.07398939,	0.0,0.0,0.0,0.07398939,	0.055492	0.0184973	382	3.1%,3.1%,0%,3.1%,	0%,0%,0%,3.1%,	42433.0,42433.0,0.0,42433.0,	0.0,0.0,0.0,42433.0,	5.4,5.4,0.0,5.4,	0.0,0.0,0.0,5.4,	5,3,0,3,	0,0,0,2,	3.67	2	1_1_0_1_0_0_0_1_	1_1_0_1_0_0_0_1_
F6V6T4	Transmembrane emp24 domain-containing protein 2 (Fragment) OS=Mus musculus GN=Tmed2 PE=1 SV=1	0.098565	0.615475	1.512,0.0,2.985,2.214,	0.8051,0.0,0.0,0.0,	1.67759	0.201284	8.33445	5.2710454E-4,0.0,0.0010515421,7.3377794E-4,	2.8172965E-4,0.0,0.0,0.0,	0.000578106	7.04324e-05	0.31522477,0.0,0.1694994,0.31522477,	0.1694994,0.0,0.0,0.0,	0.199987	0.0423748	176	11.9%,0%,6.8%,11.9%,	6.8%,0%,0%,0%,	20027.0,0.0,20027.0,20027.0,	20027.0,0.0,0.0,0.0,	9.1,0.0,9.1,9.1,	9.1,0.0,0.0,0.0,	2,0,3,2,	1,0,0,0,	2.33	1	1_0_1_1_1_0_0_0_	1_0_1_1_1_0_0_0_
Q9R0Q3	Transmembrane emp24 domain-containing protein 2 OS=Mus musculus GN=Tmed2 PE=1 SV=1	0.098565	0.615475	1.512,0.0,2.985,2.214,	0.8051,0.0,0.0,0.0,	1.67759	0.201284	8.33445	4.6154426E-4,0.0,9.207533E-4,6.42512E-4,	2.4668864E-4,0.0,0.0,0.0,	0.000506202	6.16722e-05	0.2705741,0.0,0.14815366,0.2705741,	0.14815366,0.0,0.0,0.0,	0.172325	0.0370384	201	10.4%,0%,6.0%,10.4%,	6.0%,0%,0%,0%,	22705.0,0.0,22705.0,22705.0,	22705.0,0.0,0.0,0.0,	5.2,0.0,5.2,5.2,	5.2,0.0,0.0,0.0,	2,0,3,2,	1,0,0,0,	2.33	1	1_0_1_1_1_0_0_0_	1_0_1_1_1_0_0_0_
Q8CIB5	Fermitin family homolog 2 OS=Mus musculus GN=Fermt2 PE=1 SV=1	0.0989966	0.615475	3.023,9.282,4.975,4.427,	10.47,8.149,7.874,7.764,	5.42702	8.56346	0.633742	2.7285411E-4,8.2829525E-4,4.536064E-4,3.79838E-4,	9.4793737E-4,7.140245E-4,6.880034E-4,6.661266E-4,	0.000483648	0.000754023	0.12460494,0.12460494,0.12460494,0.096478224,	0.16412604,0.18576872,0.1324004,0.1324004,	0.117573	0.153674	680	5.1%,5.1%,5.1%,4.0%,	6.6%,7.4%,5.4%,5.4%,	77800.0,77800.0,77800.0,77800.0,	77800.0,77800.0,77800.0,77800.0,	6.7,6.7,6.7,6.7,	6.7,6.7,6.7,6.7,	4,7,5,4,	13,8,7,7,	5	8.75	1_1_1_1_1_1_1_1_	1_1_1_1_1_1_1_1_
A0A0G2JG47	Ubiquitin-associated protein 2-like (Fragment) OS=Mus musculus GN=Ubap2l PE=1 SV=1	0.0999381	0.615475	2.267,0.0,0.995,1.107,	0.0,0.0,0.0,0.0,	1.09233	0	100000	0.0013252913,0.0,5.8752834E-4,6.149758E-4,	0.0,0.0,0.0,0.0,	0.000631949	0	1.2029264,0.0,0.54881656,0.54881656,	0.0,0.0,0.0,0.0,	0.57514	0	105	34.3%,0%,19.0%,19.0%,	0%,0%,0%,0%,	11865.0,0.0,11865.0,11865.0,	0.0,0.0,0.0,0.0,	6.1,0.0,6.1,6.1,	0.0,0.0,0.0,0.0,	3,0,1,1,	0,0,0,0,	1.67	0	1_0_1_1_0_0_0_0_	1_0_1_1_0_0_0_0_
P70195	Proteasome subunit beta type-7 OS=Mus musculus GN=Psmb7 PE=1 SV=1	0.0999381	0.615475	2.267,0.0,0.995,1.107,	0.0,0.0,0.0,0.0,	1.09233	0	100000	5.0236675E-4,0.0,2.2270928E-4,2.3311356E-4,	0.0,0.0,0.0,0.0,	0.000239547	0	0.19124198,0.0,0.08642566,0.08642566,	0.0,0.0,0.0,0.0,	0.0910233	0	277	7.6%,0%,3.6%,3.6%,	0%,0%,0%,0%,	29891.0,0.0,29891.0,29891.0,	0.0,0.0,0.0,0.0,	8.0,0.0,8.0,8.0,	0.0,0.0,0.0,0.0,	3,0,1,1,	0,0,0,0,	1.67	0	1_0_1_1_0_0_0_0_	1_0_1_1_0_0_0_0_
A0A0G2JDV6	Ubiquitin associated protein 2-like, isoform CRA_g OS=Mus musculus GN=Ubap2l PE=1 SV=1	0.0999381	0.615475	2.267,0.0,0.995,1.107,	0.0,0.0,0.0,0.0,	1.09233	0	100000	1.3041761E-4,0.0,5.781675E-5,6.0517767E-5,	0.0,0.0,0.0,0.0,	6.2188e-05	0	0.08143401,0.0,0.044720173,0.044720173,	0.0,0.0,0.0,0.0,	0.0427186	0	1067	3.4%,0%,1.9%,1.9%,	0%,0%,0%,0%,	112421.0,0.0,112421.0,112421.0,	0.0,0.0,0.0,0.0,	6.6,0.0,6.6,6.6,	0.0,0.0,0.0,0.0,	3,0,1,1,	0,0,0,0,	1.67	0	1_0_1_1_0_0_0_0_	1_0_1_1_0_0_0_0_
A0A0H2UH17	Ubiquitin associated protein 2-like, isoform CRA_b OS=Mus musculus GN=Ubap2l PE=1 SV=1	0.0999381	0.615475	2.267,0.0,0.995,1.107,	0.0,0.0,0.0,0.0,	1.09233	0	100000	1.4156215E-4,0.0,6.2757346E-5,6.568917E-5,	0.0,0.0,0.0,0.0,	6.75022e-05	0	0.08893013,0.0,0.04712856,0.04712856,	0.0,0.0,0.0,0.0,	0.0457968	0	983	3.7%,0%,2.0%,2.0%,	0%,0%,0%,0%,	103946.0,0.0,103946.0,103946.0,	0.0,0.0,0.0,0.0,	7.0,0.0,7.0,7.0,	0.0,0.0,0.0,0.0,	3,0,1,1,	0,0,0,0,	1.67	0	1_0_1_1_0_0_0_0_	1_0_1_1_0_0_0_0_
Q80X50	Ubiquitin-associated protein 2-like OS=Mus musculus GN=Ubap2l PE=1 SV=1	0.0999381	0.615475	2.267,0.0,0.995,1.107,	0.0,0.0,0.0,0.0,	1.09233	0	100000	1.2570515E-4,0.0,5.5727618E-5,5.833104E-5,	0.0,0.0,0.0,0.0,	5.9941e-05	0	0.07894671,0.0,0.04231739,0.04231739,	0.0,0.0,0.0,0.0,	0.0408954	0	1107	3.3%,0%,1.8%,1.8%,	0%,0%,0%,0%,	116799.0,0.0,116799.0,116799.0,	0.0,0.0,0.0,0.0,	7.1,0.0,7.1,7.1,	0.0,0.0,0.0,0.0,	3,0,1,1,	0,0,0,0,	1.67	0	1_0_1_1_0_0_0_0_	1_0_1_1_0_0_0_0_
Q7TPR4	Alpha-actinin-1 OS=Mus musculus GN=Actn1 PE=1 SV=1	0.100275	0.615475	4.535,5.304,6.965,6.641,	6.441,7.13,12.37,12.2,	5.86132	9.53641	0.614626	3.1200805E-4,3.608205E-4,4.8411803E-4,4.3434388E-4,	4.447033E-4,4.7628314E-4,8.2419364E-4,7.979864E-4,	0.000397823	0.000635792	0.11943793,0.11173177,0.10917485,0.10917485,	0.11173177,0.10917485,0.11173177,0.15877736,	0.11238	0.122854	892	4.9%,4.6%,4.5%,4.5%,	4.6%,4.5%,4.6%,6.4%,	103068.0,103068.0,103068.0,103068.0,	103068.0,103068.0,103068.0,103068.0,	5.4,5.4,5.4,5.4,	5.4,5.4,5.4,5.4,	6,4,7,6,	8,7,11,11,	5.75	9.25	1_1_1_1_1_1_1_1_	1_1_1_1_1_1_1_1_
A1BN54	Alpha actinin 1a OS=Mus musculus GN=Actn1 PE=1 SV=1	0.100275	0.615475	4.535,5.304,6.965,6.641,	6.441,7.13,12.37,12.2,	5.86132	9.53641	0.614626	3.1376682E-4,3.628544E-4,4.8684704E-4,4.3679227E-4,	4.4721004E-4,4.7896797E-4,8.2883955E-4,8.0248463E-4,	0.000400065	0.000639376	0.12201846,0.11173177,0.10917485,0.10917485,	0.11173177,0.10917485,0.11173177,0.15877736,	0.113025	0.122854	887	5.0%,4.6%,4.5%,4.5%,	4.6%,4.5%,4.6%,6.4%,	102720.0,102720.0,102720.0,102720.0,	102720.0,102720.0,102720.0,102720.0,	5.5,5.5,5.5,5.5,	5.5,5.5,5.5,5.5,	6,4,7,6,	8,7,11,11,	5.75	9.25	1_1_1_1_1_1_1_1_	1_1_1_1_1_1_1_1_
P62264	40S ribosomal protein S14 OS=Mus musculus GN=Rps14 PE=1 SV=3	0.100285	0.615475	4.535,5.304,2.985,2.214,	1.61,1.019,2.25,3.328,	3.75946	2.05153	1.83252	0.0018431206,0.0021314693,0.0012256386,8.5526437E-4,	6.567472E-4,4.0193432E-4,8.852266E-4,0.001285618,	0.00151387	0.000807382	0.37720942,0.37720942,0.37720942,0.37720942,	0.37720942,0.37720942,0.37720942,0.37720942,	0.377209	0.377209	151	13.9%,13.9%,13.9%,13.9%,	13.9%,13.9%,13.9%,13.9%,	16273.0,16273.0,16273.0,16273.0,	16273.0,16273.0,16273.0,16273.0,	10.1,10.1,10.1,10.1,	10.1,10.1,10.1,10.1,	6,4,3,2,	2,1,2,3,	3.75	2	1_1_1_1_1_1_1_1_	1_1_1_1_1_1_1_1_
D3YVF4	40S ribosomal protein S14 (Fragment) OS=Mus musculus GN=Rps14 PE=1 SV=1	0.100285	0.615475	4.535,5.304,2.985,2.214,	1.61,1.019,2.25,3.328,	3.75946	2.05153	1.83252	0.0023387496,0.0027046376,0.001555222,0.0010852515,	8.333516E-4,5.100175E-4,0.0011232708,0.0016313305,	0.00192097	0.00102449	0.4996848,0.4996848,0.4996848,0.4996848,	0.4996848,0.4996848,0.4996848,0.4996848,	0.499685	0.499685	119	17.6%,17.6%,17.6%,17.6%,	17.6%,17.6%,17.6%,17.6%,	12711.0,12711.0,12711.0,12711.0,	12711.0,12711.0,12711.0,12711.0,	9.0,9.0,9.0,9.0,	9.0,9.0,9.0,9.0,	6,4,3,2,	2,1,2,3,	3.75	2	1_1_1_1_1_1_1_1_	1_1_1_1_1_1_1_1_
D3Z7I1	40S ribosomal protein S14 (Fragment) OS=Mus musculus GN=Rps14 PE=1 SV=1	0.100285	0.615475	4.535,5.304,2.985,2.214,	1.61,1.019,2.25,3.328,	3.75946	2.05153	1.83252	0.0020167478,0.00233226,0.0013410972,9.3583274E-4,	7.186147E-4,4.397977E-4,9.6861756E-4,0.001406727,	0.00165648	0.000883439	0.4190575,0.4190575,0.4190575,0.4190575,	0.4190575,0.4190575,0.4190575,0.4190575,	0.419058	0.419058	138	15.2%,15.2%,15.2%,15.2%,	15.2%,15.2%,15.2%,15.2%,	14735.0,14735.0,14735.0,14735.0,	14735.0,14735.0,14735.0,14735.0,	8.9,8.9,8.9,8.9,	8.9,8.9,8.9,8.9,	6,4,3,2,	2,1,2,3,	3.75	2	1_1_1_1_1_1_1_1_	1_1_1_1_1_1_1_1_
P34884	Macrophage migration inhibitory factor OS=Mus musculus GN=Mif PE=1 SV=2	0.100485	0.615475	3.779,10.61,5.97,6.641,	9.662,7.13,12.37,13.31,	6.74966	10.6188	0.63563	0.0020167478,0.0055974233,0.0032186331,0.0033689977,	0.005174026,0.0036943005,0.006392875,0.0067522894,	0.00355045	0.00550337	0.24738348,0.24738348,1.2750974,0.24738348,	1.2750974,0.24738348,0.24738348,0.24738348,	0.504312	0.504312	115	9.6%,9.6%,35.7%,9.6%,	35.7%,9.6%,9.6%,9.6%,	12504.0,12504.0,12504.0,12504.0,	12504.0,12504.0,12504.0,12504.0,	7.3,7.3,7.3,7.3,	7.3,7.3,7.3,7.3,	5,8,6,6,	12,7,11,12,	6.25	10.5	1_1_1_1_1_1_1_1_	1_1_1_1_1_1_1_1_
Q8CDN6	Thioredoxin-like protein 1 OS=Mus musculus GN=Txnl1 PE=1 SV=3	0.100579	0.615475	3.023,2.652,1.99,3.32,	2.415,0.0,2.25,1.109,	2.74648	1.44357	1.90256	6.4200966E-4,5.568372E-4,4.2692368E-4,6.703023E-4,	5.1471713E-4,0.0,4.6252325E-4,2.2390811E-4,	0.000574018	0.000300287	0.17219532,0.07398939,0.07398939,0.17219532,	0.17219532,0.0,0.07398939,0.07398939,	0.123092	0.0800435	289	6.9%,3.1%,3.1%,6.9%,	6.9%,0%,3.1%,3.1%,	32237.0,32237.0,32237.0,32237.0,	32237.0,0.0,32237.0,32237.0,	5.0,5.0,5.0,5.0,	5.0,0.0,5.0,5.0,	4,2,2,3,	3,0,2,1,	2.75	2	1_1_1_1_1_0_1_1_	1_1_1_1_1_0_1_1_
P05201	Aspartate aminotransferase, cytoplasmic OS=Mus musculus GN=Got1 PE=1 SV=3	0.100616	0.615475	12.85,15.91,9.95,12.18,	10.47,11.2,10.12,6.655,	12.7217	9.61253	1.32345	0.001909318,0.002337907,0.001493716,0.0017198476,	0.0015607685,0.0016164961,0.0014564443,9.4008876E-4,	0.0018652	0.00139345	0.39636838,0.4521116,0.4521116,0.27938128,	0.27938128,0.3001696,0.3001696,0.1428783,	0.394993	0.25565	413	14.5%,16.2%,16.2%,10.7%,	10.7%,11.4%,11.4%,5.8%,	46248.0,46248.0,46248.0,46248.0,	46248.0,46248.0,46248.0,46248.0,	7.2,7.2,7.2,7.2,	7.2,7.2,7.2,7.2,	17,12,10,11,	13,11,9,6,	12.5	9.75	1_1_1_1_1_1_1_1_	1_1_1_1_1_1_1_1_
Q66L47	Guanine nucleotide binding protein, alpha stimulating, olfactory type OS=Mus musculus GN=Gnal PE=1 SV=1	0.100936	0.615475	1.512,1.326,1.99,1.107,	4.831,5.093,1.125,3.328,	1.48364	3.59406	0.412804	2.0707678E-4,1.7960485E-4,2.754039E-4,1.4413496E-4,	6.64077E-4,6.77367E-4,1.491844E-4,4.3332216E-4,	0.000201555	0.000480988	0.06414306,0.06414306,0.06414306,0.06414306,	0.06414306,0.06414306,0.06414306,0.06414306,	0.0641431	0.0641431	448	2.7%,2.7%,2.7%,2.7%,	2.7%,2.7%,2.7%,2.7%,	51357.0,51357.0,51357.0,51357.0,	51357.0,51357.0,51357.0,51357.0,	7.1,7.1,7.1,7.1,	7.1,7.1,7.1,7.1,	2,1,2,1,	6,5,1,3,	1.5	3.75	1_1_1_1_1_1_1_1_	1_1_1_1_1_1_1_1_
Q8CGK7	Guanine nucleotide-binding protein G(olf) subunit alpha OS=Mus musculus GN=Gnal PE=1 SV=1	0.100936	0.615475	1.512,1.326,1.99,1.107,	4.831,5.093,1.125,3.328,	1.48364	3.59406	0.412804	2.4349186E-4,2.1118889E-4,3.2383448E-4,1.6948151E-4,	7.8085694E-4,7.96484E-4,1.7541891E-4,5.0952315E-4,	0.000236999	0.000565571	0.07398939,0.07398939,0.07398939,0.07398939,	0.07398939,0.07398939,0.07398939,0.07398939,	0.0739894	0.0739894	381	3.1%,3.1%,3.1%,3.1%,	3.1%,3.1%,3.1%,3.1%,	44309.0,44309.0,44309.0,44309.0,	44309.0,44309.0,44309.0,44309.0,	6.7,6.7,6.7,6.7,	6.7,6.7,6.7,6.7,	2,1,2,1,	6,5,1,3,	1.5	3.75	1_1_1_1_1_1_1_1_	1_1_1_1_1_1_1_1_
P63094	Guanine nucleotide-binding protein G(s) subunit alpha isoforms short OS=Mus musculus GN=Gnas PE=1 SV=1	0.100936	0.615475	1.512,1.326,1.99,1.107,	4.831,5.093,1.125,3.328,	1.48364	3.59406	0.412804	2.3545786E-4,2.0422072E-4,3.131496E-4,1.6388949E-4,	7.550926E-4,7.7020406E-4,1.6963098E-4,4.927115E-4,	0.000229179	0.00054691	0.071519256,0.071519256,0.071519256,0.071519256,	0.071519256,0.071519256,0.071519256,0.071519256,	0.0715193	0.0715193	394	3.0%,3.0%,3.0%,3.0%,	3.0%,3.0%,3.0%,3.0%,	45664.0,45664.0,45664.0,45664.0,	45664.0,45664.0,45664.0,45664.0,	6.0,6.0,6.0,6.0,	6.0,6.0,6.0,6.0,	2,1,2,1,	6,5,1,3,	1.5	3.75	1_1_1_1_1_1_1_1_	1_1_1_1_1_1_1_1_
Z4YKV1	Guanine nucleotide-binding protein G(s) subunit alpha isoforms short OS=Mus musculus GN=Gnas PE=1 SV=1	0.100936	0.615475	1.512,1.326,1.99,1.107,	4.831,5.093,1.125,3.328,	1.48364	3.59406	0.412804	2.4477678E-4,2.1230335E-4,3.255434E-4,1.7037589E-4,	7.849776E-4,8.0068706E-4,1.7634462E-4,5.12212E-4,	0.00023825	0.000568555	0.07646525,0.07646525,0.07646525,0.07646525,	0.07646525,0.07646525,0.07646525,0.07646525,	0.0764652	0.0764652	379	3.2%,3.2%,3.2%,3.2%,	3.2%,3.2%,3.2%,3.2%,	44178.0,44178.0,44178.0,44178.0,	44178.0,44178.0,44178.0,44178.0,	6.5,6.5,6.5,6.5,	6.5,6.5,6.5,6.5,	2,1,2,1,	6,5,1,3,	1.5	3.75	1_1_1_1_1_1_1_1_	1_1_1_1_1_1_1_1_
Q6R0H7	Guanine nucleotide-binding protein G(s) subunit alpha isoforms XLas OS=Mus musculus GN=Gnas PE=1 SV=1	0.100936	0.615475	1.512,1.326,1.99,1.107,	4.831,5.093,1.125,3.328,	1.48364	3.59406	0.412804	8.188032E-5,7.1017625E-5,1.0889757E-4,5.699246E-5,	2.6258297E-4,2.6783795E-4,5.8989062E-5,1.713401E-4,	7.9697e-05	0.000190188	0.025651932,0.025651932,0.025651932,0.025651932,	0.025651932,0.025651932,0.025651932,0.025651932,	0.0256519	0.0256519	1133	1.1%,1.1%,1.1%,1.1%,	1.1%,1.1%,1.1%,1.1%,	121505.0,121505.0,121505.0,121505.0,	121505.0,121505.0,121505.0,121505.0,	4.8,4.8,4.8,4.8,	4.8,4.8,4.8,4.8,	2,1,2,1,	6,5,1,3,	1.5	3.75	1_1_1_1_1_1_1_1_	1_1_1_1_1_1_1_1_
Q9CR62	Mitochondrial 2-oxoglutarate/malate carrier protein OS=Mus musculus GN=Slc25a11 PE=1 SV=3	0.101302	0.615475	1.512,1.326,0.995,3.32,	0.0,0.0,1.125,1.109,	1.7883	0.558506	3.20194	2.9544713E-4,2.562515E-4,1.9646647E-4,6.169343E-4,	0.0,0.0,2.1284907E-4,2.0608102E-4,	0.000341275	0.000104733	0.06905484,0.06905484,0.06905484,0.14024973,	0.0,0.0,0.06905484,0.06905484,	0.0868536	0.0345274	314	2.9%,2.9%,2.9%,5.7%,	0%,0%,2.9%,2.9%,	34155.0,34155.0,34155.0,34155.0,	0.0,0.0,34155.0,34155.0,	9.9,9.9,9.9,9.9,	0.0,0.0,9.9,9.9,	2,1,1,3,	0,0,1,1,	1.75	1	1_1_1_1_0_0_1_1_	1_1_1_1_0_0_1_1_
Q91VC9	Growth hormone-inducible transmembrane protein OS=Mus musculus GN=Ghitm PE=1 SV=1	0.101528	0.615475	1.512,2.652,0.995,0.0,	0.0,0.0,0.0,0.0,	1.28969	0	100000	2.6812253E-4,4.6510383E-4,1.7829615E-4,0.0,	0.0,0.0,0.0,0.0,	0.000227881	0	0.15877736,0.07646525,0.07646525,0.0,	0.0,0.0,0.0,0.0,	0.077927	0	346	6.4%,3.2%,3.2%,0%,	0%,0%,0%,0%,	37275.0,37275.0,37275.0,0.0,	0.0,0.0,0.0,0.0,	9.8,9.8,9.8,0.0,	0.0,0.0,0.0,0.0,	2,2,1,0,	0,0,0,0,	1.67	0	1_1_1_0_0_0_0_0_	1_1_1_0_0_0_0_0_
P68404	Protein kinase C beta type OS=Mus musculus GN=Prkcb PE=1 SV=4	0.101711	0.615475	7.558,3.978,5.97,7.748,	7.246,7.13,10.12,11.09,	6.31358	8.89797	0.709553	6.9128466E-4,3.59745E-4,5.5162865E-4,6.7363225E-4,	6.6506665E-4,6.331514E-4,8.9644035E-4,9.6437323E-4,	0.000569073	0.000789758	0.10407865,0.10407865,0.15080035,0.08893013,	0.10407865,0.10407865,0.15080035,0.15080035,	0.111972	0.12744	671	4.3%,4.3%,6.1%,3.7%,	4.3%,4.3%,6.1%,6.1%,	76751.0,76751.0,76751.0,76751.0,	76751.0,76751.0,76751.0,76751.0,	7.0,7.0,7.0,7.0,	7.0,7.0,7.0,7.0,	10,3,6,7,	9,7,9,10,	6.5	8.75	1_1_1_1_1_1_1_1_	1_1_1_1_1_1_1_1_
Q80VP1	Epsin-1 OS=Mus musculus GN=Epn1 PE=1 SV=3	0.101815	0.615475	1.512,2.652,1.99,2.214,	0.8051,1.019,2.25,0.0,	2.09186	1.01836	2.05416	1.6133982E-4,2.798712E-4,2.1457556E-4,2.2459986E-4,	8.623377E-5,1.0555145E-4,2.3246821E-4,0.0,	0.000220097	0.000106063	0.037528396,0.037528396,0.037528396,0.037528396,	0.037528396,0.037528396,0.037528396,0.0,	0.0375284	0.0281463	575	1.6%,1.6%,1.6%,1.6%,	1.6%,1.6%,1.6%,0%,	60212.0,60212.0,60212.0,60212.0,	60212.0,60212.0,60212.0,0.0,	4.8,4.8,4.8,4.8,	4.8,4.8,4.8,0.0,	2,2,2,2,	1,1,2,0,	2	1.33	1_1_1_1_1_1_1_0_	1_1_1_1_1_1_1_0_
Q9D881	Cytochrome c oxidase subunit 5B, mitochondrial OS=Mus musculus GN=Gm11273 PE=1 SV=1	0.102412	0.615475	5.291,7.956,12.94,7.748,	4.026,4.074,6.749,4.437,	8.48255	4.82147	1.75933	0.0025170262,0.0037424637,0.006216869,0.003503932,	0.0019218766,0.001881925,0.0031085864,0.0020064942,	0.00399507	0.00222972	0.33045447,0.15345323,0.33045447,0.33045447,	0.33045447,0.15345323,0.33045447,0.33045447,	0.286204	0.286204	129	12.4%,6.2%,12.4%,12.4%,	12.4%,6.2%,12.4%,12.4%,	13847.0,13847.0,13847.0,13847.0,	13847.0,13847.0,13847.0,13847.0,	8.1,8.1,8.1,8.1,	8.1,8.1,8.1,8.1,	7,6,13,7,	5,4,6,4,	8.25	4.75	1_1_1_1_1_1_1_1_	1_1_1_1_1_1_1_1_
P19536	Cytochrome c oxidase subunit 5B, mitochondrial OS=Mus musculus GN=Cox5b PE=1 SV=1	0.102412	0.615475	5.291,7.956,12.94,7.748,	4.026,4.074,6.749,4.437,	8.48255	4.82147	1.75933	0.0025366906,0.0037717016,0.0062654386,0.0035313063,	0.0019368912,0.0018966276,0.0031328723,0.00202217,	0.00402628	0.00224714	0.3335215,0.15345323,0.3335215,0.3335215,	0.3335215,0.15345323,0.3335215,0.3335215,	0.288504	0.288504	128	12.5%,6.2%,12.5%,12.5%,	12.5%,6.2%,12.5%,12.5%,	13813.0,13813.0,13813.0,13813.0,	13813.0,13813.0,13813.0,13813.0,	8.4,8.4,8.4,8.4,	8.4,8.4,8.4,8.4,	7,6,13,7,	5,4,6,4,	8.25	4.75	1_1_1_1_1_1_1_1_	1_1_1_1_1_1_1_1_
Q8BG13	Putative uncharacterized protein OS=Mus musculus GN=Rbm3 PE=1 SV=1	0.102507	0.615475	2.267,3.978,5.97,5.534,	2.415,3.056,1.125,3.328,	4.43748	2.48091	1.78865	9.0360775E-4,0.0015674604,0.0024035247,0.0020965084,	9.659301E-4,0.0011823132,4.3399096E-4,0.0012605735,	0.00174278	0.000960702	0.5205476,0.1614486,0.5205476,0.1614486,	0.5205476,0.1614486,0.1614486,0.5205476,	0.340998	0.340998	154	18.2%,6.5%,18.2%,6.5%,	18.2%,6.5%,6.5%,18.2%,	16761.0,16761.0,16761.0,16761.0,	16761.0,16761.0,16761.0,16761.0,	8.4,8.4,8.4,8.4,	8.4,8.4,8.4,8.4,	3,3,6,5,	3,3,1,3,	4.25	2.5	1_1_1_1_1_1_1_1_	1_1_1_1_1_1_1_1_
O89086	RNA-binding protein 3 OS=Mus musculus GN=Rbm3 PE=1 SV=1	0.102507	0.615475	2.267,3.978,5.97,5.534,	2.415,3.056,1.125,3.328,	4.43748	2.48091	1.78865	9.0951374E-4,0.0015777053,0.0024192343,0.0021102112,	9.722435E-4,0.0011900408,4.368275E-4,0.0012688127,	0.00175417	0.000966981	0.52405274,0.1614486,0.52405274,0.1614486,	0.52405274,0.1614486,0.1614486,0.52405274,	0.342751	0.342751	153	18.3%,6.5%,18.3%,6.5%,	18.3%,6.5%,6.5%,18.3%,	16605.0,16605.0,16605.0,16605.0,	16605.0,16605.0,16605.0,16605.0,	7.5,7.5,7.5,7.5,	7.5,7.5,7.5,7.5,	3,3,6,5,	3,3,1,3,	4.25	2.5	1_1_1_1_1_1_1_1_	1_1_1_1_1_1_1_1_
A0A0R4J093	UMP-CMP kinase OS=Mus musculus GN=Cmpk1 PE=1 SV=1	0.102808	0.615475	5.291,3.978,1.99,6.641,	4.026,1.019,1.125,2.218,	4.47498	2.09688	2.13412	0.0014303806,0.0010633873,5.4352835E-4,0.0017067611,	0.0010921677,2.6736598E-4,2.9442558E-4,5.701272E-4,	0.00118601	0.000556022	0.38356638,0.38356638,0.12979591,0.38356638,	0.12979591,0.12979591,0.12979591,0.12979591,	0.320124	0.129796	227	14.1%,14.1%,5.3%,14.1%,	5.3%,5.3%,5.3%,5.3%,	25715.0,25715.0,25715.0,25715.0,	25715.0,25715.0,25715.0,25715.0,	8.0,8.0,8.0,8.0,	8.0,8.0,8.0,8.0,	7,3,2,6,	5,1,1,2,	4.5	2.25	1_1_1_1_1_1_1_1_	1_1_1_1_1_1_1_1_
Q9DBP5	UMP-CMP kinase OS=Mus musculus GN=Cmpk1 PE=1 SV=1	0.102808	0.615475	5.291,3.978,1.99,6.641,	4.026,1.019,1.125,2.218,	4.47498	2.09688	2.13412	0.0016566142,0.0012315761,6.294946E-4,0.001976708,	0.0012649086,3.0965346E-4,3.409929E-4,6.6030043E-4,	0.0013736	0.000643964	0.455459,0.455459,0.15080035,0.455459,	0.15080035,0.15080035,0.15080035,0.15080035,	0.379294	0.1508	196	16.3%,16.3%,6.1%,16.3%,	6.1%,6.1%,6.1%,6.1%,	22165.0,22165.0,22165.0,22165.0,	22165.0,22165.0,22165.0,22165.0,	5.8,5.8,5.8,5.8,	5.8,5.8,5.8,5.8,	7,3,2,6,	5,1,1,2,	4.5	2.25	1_1_1_1_1_1_1_1_	1_1_1_1_1_1_1_1_
P62761	Visinin-like protein 1 OS=Mus musculus GN=Vsnl1 PE=1 SV=2	0.102817	0.615475	16.63,14.59,15.92,13.28,	17.71,15.28,21.37,17.75,	15.1042	18.0278	0.837832	0.005342798,0.004633993,0.0051677884,0.004056908,	0.005711294,0.004766394,0.0066484693,0.005420686,	0.00480037	0.00563671	0.67880404,0.50660706,1.084491,1.0137241,	1.0137241,0.50660706,1.0137241,0.67880404,	0.820907	0.803215	191	22.5%,17.8%,31.9%,30.4%,	30.4%,17.8%,30.4%,22.5%,	22142.0,22142.0,22142.0,22142.0,	22142.0,22142.0,22142.0,22142.0,	5.1,5.1,5.1,5.1,	5.1,5.1,5.1,5.1,	22,11,16,12,	22,15,19,16,	15.25	18	1_1_1_1_1_1_1_1_	1_1_1_1_1_1_1_1_
Q3UHJ0	AP2-associated protein kinase 1 OS=Mus musculus GN=Aak1 PE=1 SV=2	0.10288	0.615475	3.023,1.326,1.99,3.32,	1.61,2.037,0.0,1.109,	2.41497	1.18917	2.0308	1.934732E-4,8.390299E-5,1.2865583E-4,2.0199934E-4,	1.0340858E-4,1.2657368E-4,0.0,6.747596E-5,	0.000152008	7.43646e-05	0.025651932,0.025651932,0.025651932,0.025651932,	0.025651932,0.025651932,0.0,0.025651932,	0.0256519	0.0192389	959	1.1%,1.1%,1.1%,1.1%,	1.1%,1.1%,0%,1.1%,	103346.0,103346.0,103346.0,103346.0,	103346.0,103346.0,0.0,103346.0,	6.7,6.7,6.7,6.7,	6.7,6.7,0.0,6.7,	4,1,2,3,	2,2,0,1,	2.5	1.67	1_1_1_1_1_1_0_1_	1_1_1_1_1_1_0_1_
Q9DB77	Cytochrome b-c1 complex subunit 2, mitochondrial OS=Mus musculus GN=Uqcrc2 PE=1 SV=1	0.104456	0.615475	6.802,6.63,8.955,7.748,	8.051,5.093,3.375,4.437,	7.53392	5.23892	1.43807	9.215603E-4,8.8811223E-4,0.0012256386,9.978084E-4,	0.0010945786,6.6989055E-4,4.426133E-4,5.713858E-4,	0.00100828	0.000694617	0.23879659,0.1694994,0.30316675,0.23310483,	0.23879659,0.13501084,0.07398939,0.07398939,	0.236142	0.130447	453	9.3%,6.8%,11.5%,9.1%,	9.3%,5.5%,3.1%,3.1%,	48235.0,48235.0,48235.0,48235.0,	48235.0,48235.0,48235.0,48235.0,	9.3,9.3,9.3,9.3,	9.3,9.3,9.3,9.3,	9,5,9,7,	10,5,3,4,	7.5	5.5	1_1_1_1_1_1_1_1_	1_1_1_1_1_1_1_1_
A0A0U1RPU8	Protein tweety homolog OS=Mus musculus GN=Ttyh1 PE=1 SV=1	0.106552	0.615475	0.0,0.0,0.995,0.0,	3.221,5.093,2.25,0.0,	0.248756	2.64082	0.0941967	0.0,0.0,1.7426687E-4,0.0,	5.6027586E-4,8.572328E-4,3.7759668E-4,0.0,	4.35667e-05	0.000448776	0.0,0.0,0.054386854,0.0,	0.054386854,0.054386854,0.054386854,0.0,	0.0135967	0.0407901	354	0%,0%,2.3%,0%,	2.3%,2.3%,2.3%,0%,	0.0,0.0,38906.0,0.0,	38906.0,38906.0,38906.0,0.0,	0.0,0.0,4.7,0.0,	4.7,4.7,4.7,0.0,	0,0,1,0,	4,5,2,0,	1	3.67	0_0_1_0_1_1_1_0_	0_0_1_0_1_1_1_0_
Q9D3A9	Protein tweety homolog 1 OS=Mus musculus GN=Ttyh1 PE=1 SV=1	0.106552	0.615475	0.0,0.0,0.995,0.0,	3.221,5.093,2.25,0.0,	0.248756	2.64082	0.0941967	0.0,0.0,1.3708994E-4,0.0,	4.4075036E-4,6.743565E-4,2.9704272E-4,0.0,	3.42725e-05	0.000353037	0.0,0.0,0.04231739,0.0,	0.04231739,0.04231739,0.04231739,0.0,	0.0105793	0.031738	450	0%,0%,1.8%,0%,	1.8%,1.8%,1.8%,0%,	0.0,0.0,49032.0,0.0,	49032.0,49032.0,49032.0,0.0,	0.0,0.0,5.0,0.0,	5.0,5.0,5.0,0.0,	0,0,1,0,	4,5,2,0,	1	3.67	0_0_1_0_1_1_1_0_	0_0_1_0_1_1_1_0_
E0CYU6	Amylo-1,6-glucosidase, 4-alpha-glucanotransferase OS=Mus musculus GN=Agl PE=1 SV=1	0.106634	0.615475	0.0,0.0,0.0,0.0,	2.415,1.019,3.375,0.0,	0	1.70214	0	0.0,0.0,0.0,0.0,	6.3842593E-4,2.6048103E-4,8.6053147E-4,0.0,	0	0.00043986	0.0,0.0,0.0,0.0,	0.31825674,0.09395635,0.09395635,0.0,	0	0.126542	233	0%,0%,0%,0%,	12.0%,3.9%,3.9%,0%,	0.0,0.0,0.0,0.0,	27205.0,27205.0,27205.0,0.0,	0.0,0.0,0.0,0.0,	5.9,5.9,5.9,0.0,	0,0,0,0,	3,1,3,0,	0	2.33	0_0_0_0_1_1_1_0_	0_0_0_0_1_1_1_0_
Q8R050	Eukaryotic peptide chain release factor GTP-binding subunit ERF3A OS=Mus musculus GN=Gspt1 PE=1 SV=2	0.107104	0.615475	1.512,3.978,1.99,0.0,	0.0,0.0,0.0,0.0,	1.86996	0	100000	1.458654E-4,3.795423E-4,1.9399519E-4,0.0,	0.0,0.0,0.0,0.0,	0.000179851	0	0.032761455,0.032761455,0.032761455,0.0,	0.0,0.0,0.0,0.0,	0.0245711	0	636	1.4%,1.4%,1.4%,0%,	0%,0%,0%,0%,	68626.0,68626.0,68626.0,0.0,	0.0,0.0,0.0,0.0,	5.2,5.2,5.2,0.0,	0.0,0.0,0.0,0.0,	2,3,2,0,	0,0,0,0,	2.33	0	1_1_1_0_0_0_0_0_	1_1_1_0_0_0_0_0_
Q149F3	Eukaryotic peptide chain release factor GTP-binding subunit ERF3B OS=Mus musculus GN=Gspt2 PE=1 SV=1	0.107104	0.615475	1.512,3.978,1.99,0.0,	0.0,0.0,0.0,0.0,	1.86996	0	100000	1.467886E-4,3.8194444E-4,1.9522301E-4,0.0,	0.0,0.0,0.0,0.0,	0.000180989	0	0.032761455,0.032761455,0.032761455,0.0,	0.0,0.0,0.0,0.0,	0.0245711	0	632	1.4%,1.4%,1.4%,0%,	0%,0%,0%,0%,	69147.0,69147.0,69147.0,0.0,	0.0,0.0,0.0,0.0,	5.2,5.2,5.2,0.0,	0.0,0.0,0.0,0.0,	2,3,2,0,	0,0,0,0,	2.33	0	1_1_1_0_0_0_0_0_	1_1_1_0_0_0_0_0_
Q80U19	Disheveled-associated activator of morphogenesis 2 OS=Mus musculus GN=Daam2 PE=1 SV=4	0.108232	0.615475	1.512,3.978,0.995,2.214,	0.0,0.0,0.0,2.218,	2.17462	0.554592	3.92111	8.320215E-5,2.1649229E-4,5.5327775E-5,1.1582503E-4,	0.0,0.0,0.0,1.1607075E-4,	0.000117712	2.90177e-05	0.018591404,0.037528396,0.018591404,0.037528396,	0.0,0.0,0.0,0.037528396,	0.0280599	0.0093821	1115	0.8%,1.6%,0.8%,1.6%,	0%,0%,0%,1.6%,	128370.0,128370.0,128370.0,128370.0,	0.0,0.0,0.0,128370.0,	6.9,6.9,6.9,6.9,	0.0,0.0,0.0,6.9,	2,3,1,2,	0,0,0,2,	2	2	1_1_1_1_0_0_0_1_	1_1_1_1_0_0_0_1_
Q91VR2	ATP synthase subunit gamma, mitochondrial OS=Mus musculus GN=Atp5c1 PE=1 SV=1	0.108247	0.615475	9.826,5.304,8.955,8.855,	7.246,3.056,6.749,5.546,	8.23493	5.64926	1.4577	0.0020235155,0.0010800398,0.001863135,0.0017334888,	0.0014975158,6.1099406E-4,0.0013456632,0.0010857289,	0.00167504	0.00113498	0.3001696,0.15877736,0.23310483,0.23310483,	0.23310483,0.15877736,0.23310483,0.3001696,	0.231289	0.231289	298	11.4%,6.4%,9.1%,9.1%,	9.1%,6.4%,9.1%,11.4%,	32886.0,32886.0,32886.0,32886.0,	32886.0,32886.0,32886.0,32886.0,	9.0,9.0,9.0,9.0,	9.0,9.0,9.0,9.0,	13,4,9,8,	9,3,6,5,	8.5	5.75	1_1_1_1_1_1_1_1_	1_1_1_1_1_1_1_1_
Q8C2Q8	ATP synthase subunit gamma OS=Mus musculus GN=Atp5c1 PE=1 SV=1	0.108247	0.615475	9.826,5.304,8.955,8.855,	7.246,3.056,6.749,5.546,	8.23493	5.64926	1.4577	0.0022007576,0.0011746419,0.0020263293,0.0018853273,	0.0016286852,6.645118E-4,0.0014635315,0.0011808291,	0.00182176	0.00123439	0.33045447,0.17219532,0.25602996,0.25602996,	0.25602996,0.17219532,0.25602996,0.33045447,	0.253677	0.253677	274	12.4%,6.9%,9.9%,9.9%,	9.9%,6.9%,9.9%,12.4%,	30256.0,30256.0,30256.0,30256.0,	30256.0,30256.0,30256.0,30256.0,	8.8,8.8,8.8,8.8,	8.8,8.8,8.8,8.8,	13,4,9,8,	9,3,6,5,	8.5	5.75	1_1_1_1_1_1_1_1_	1_1_1_1_1_1_1_1_
A2AKU9	ATP synthase subunit gamma OS=Mus musculus GN=Atp5c1 PE=1 SV=1	0.108247	0.615475	9.826,5.304,8.955,8.855,	7.246,3.056,6.749,5.546,	8.23493	5.64926	1.4577	0.0020303286,0.0010836762,0.0018694083,0.0017393255,	0.0015025581,6.1305135E-4,0.0013501941,0.0010893845,	0.00168068	0.0011388	0.3001696,0.15877736,0.23310483,0.23310483,	0.23310483,0.15877736,0.23310483,0.3001696,	0.231289	0.231289	297	11.4%,6.4%,9.1%,9.1%,	9.1%,6.4%,9.1%,11.4%,	32771.0,32771.0,32771.0,32771.0,	32771.0,32771.0,32771.0,32771.0,	9.1,9.1,9.1,9.1,	9.1,9.1,9.1,9.1,	13,4,9,8,	9,3,6,5,	8.5	5.75	1_1_1_1_1_1_1_1_	1_1_1_1_1_1_1_1_
Q61735	Leukocyte surface antigen CD47 OS=Mus musculus GN=Cd47 PE=1 SV=2	0.108407	0.615475	2.267,1.326,1.99,2.214,	2.415,0.0,0.0,0.0,	1.94931	0.603853	3.22811	4.5925938E-4,2.6555435E-4,4.0719783E-4,4.2622085E-4,	4.909348E-4,0.0,0.0,0.0,	0.000389558	0.000122734	0.10407865,0.10407865,0.10407865,0.10407865,	0.10407865,0.0,0.0,0.0,	0.104079	0.0260197	303	4.3%,4.3%,4.3%,4.3%,	4.3%,0%,0%,0%,	33098.0,33098.0,33098.0,33098.0,	33098.0,0.0,0.0,0.0,	8.6,8.6,8.6,8.6,	8.6,0.0,0.0,0.0,	3,1,2,2,	3,0,0,0,	2	3	1_1_1_1_1_0_0_0_	1_1_1_1_1_0_0_0_
Q91VD9	NADH-ubiquinone oxidoreductase 75 kDa subunit, mitochondrial OS=Mus musculus GN=Ndufs1 PE=1 SV=2	0.109166	0.615475	16.63,14.59,19.9,9.961,	7.246,10.19,13.5,11.09,	15.2691	10.5056	1.45343	0.0014036787,0.001217459,0.0016971244,7.9938397E-4,	6.138373E-4,8.348292E-4,0.0011031848,8.900886E-4,	0.00127941	0.000860485	0.19124198,0.19124198,0.21618605,0.19124198,	0.16412604,0.16412604,0.16412604,0.1271975,	0.197478	0.154894	727	7.6%,7.6%,8.5%,7.6%,	6.6%,6.6%,6.6%,5.2%,	79777.0,79777.0,79777.0,79777.0,	79777.0,79777.0,79777.0,79777.0,	5.7,5.7,5.7,5.7,	5.7,5.7,5.7,5.7,	22,11,20,9,	9,10,12,10,	15.5	10.25	1_1_1_1_1_1_1_1_	1_1_1_1_1_1_1_1_
Q9Z2H5	Band 4.1-like protein 1 OS=Mus musculus GN=Epb41l1 PE=1 SV=2	0.109541	0.615475	6.802,5.304,10.95,8.855,	7.246,3.056,4.499,5.546,	7.97663	5.08684	1.56809	4.749338E-4,3.6615683E-4,7.7200815E-4,5.8769016E-4,	5.0769025E-4,2.071402E-4,3.0413928E-4,3.6808557E-4,	0.000550197	0.000346764	0.09900582,0.054386854,0.09900582,0.09900582,	0.15080035,0.11173177,0.10662377,0.10662377,	0.0878511	0.118945	879	4.1%,2.3%,4.1%,4.1%,	6.1%,4.6%,4.4%,4.4%,	98315.0,98315.0,98315.0,98315.0,	98315.0,98315.0,98315.0,98315.0,	5.6,5.6,5.6,5.6,	5.6,5.6,5.6,5.6,	9,4,11,8,	9,3,4,5,	8	5.25	1_1_1_1_1_1_1_1_	1_1_1_1_1_1_1_1_
Q922F4	Tubulin beta-6 chain OS=Mus musculus GN=Tubb6 PE=1 SV=1	0.111591	0.615475	67.27,71.61,76.62,84.12,	83.73,75.38,88.86,100.9,	74.9027	87.2274	0.858706	0.009235532,0.009720358,0.010626771,0.010978762,	0.011536418,0.010047459,0.011811933,0.01317351,	0.0101404	0.0116423	0.65576994,0.4927944,0.4927944,0.503142,	0.5170504,0.5170504,0.4859357,0.503142,	0.536125	0.505795	447	21.9%,17.4%,17.4%,17.7%,	18.1%,18.1%,17.2%,17.7%,	50090.0,50090.0,50090.0,50090.0,	50090.0,50090.0,50090.0,50090.0,	4.9,4.9,4.9,4.9,	4.9,4.9,4.9,4.9,	89,54,77,76,	104,74,79,91,	74	87	1_1_1_1_1_1_1_1_	1_1_1_1_1_1_1_1_
Q14DT3	Dimethylaniline monooxygenase [N-oxide-forming] OS=Mus musculus GN=Fmo9 PE=2 SV=1	0.112481	0.615475	0.7558,7.956,2.985,2.214,	0.0,0.0,0.0,0.0,	3.47771	0	100000	9.505163E-5,9.892988E-4,3.792447E-4,2.6464122E-4,	0.0,0.0,0.0,0.0,	0.000432059	0	0.054386854,0.054386854,0.054386854,0.054386854,	0.0,0.0,0.0,0.0,	0.0543869	0	488	2.3%,2.3%,2.3%,2.3%,	0%,0%,0%,0%,	55908.0,55908.0,55908.0,55908.0,	0.0,0.0,0.0,0.0,	9.2,9.2,9.2,9.2,	0.0,0.0,0.0,0.0,	1,6,3,2,	0,0,0,0,	3	0	1_1_1_1_0_0_0_0_	1_1_1_1_0_0_0_0_
Q8C116	Dimethylaniline monooxygenase [N-oxide-forming] OS=Mus musculus GN=Fmo9 PE=2 SV=1	0.112481	0.615475	0.7558,7.956,2.985,2.214,	0.0,0.0,0.0,0.0,	3.47771	0	100000	8.605788E-5,8.956916E-4,3.4336068E-4,2.3960097E-4,	0.0,0.0,0.0,0.0,	0.000391178	0	0.04712856,0.04712856,0.04712856,0.04712856,	0.0,0.0,0.0,0.0,	0.0471286	0	539	2.0%,2.0%,2.0%,2.0%,	0%,0%,0%,0%,	61431.0,61431.0,61431.0,61431.0,	0.0,0.0,0.0,0.0,	8.9,8.9,8.9,8.9,	0.0,0.0,0.0,0.0,	1,6,3,2,	0,0,0,0,	3	0	1_1_1_1_0_0_0_0_	1_1_1_1_0_0_0_0_
Q9Z0S6	Claudin-10 OS=Mus musculus GN=Cldn10 PE=1 SV=2	0.112786	0.615475	1.512,1.326,0.995,0.0,	0.8051,0.0,0.0,0.0,	0.958179	0.201284	4.76032	4.0160344E-4,3.4832454E-4,2.6705832E-4,0.0,	2.1465114E-4,0.0,0.0,0.0,	0.000254247	5.36628e-05	0.1271975,0.1271975,0.1271975,0.0,	0.1271975,0.0,0.0,0.0,	0.0953981	0.0317994	231	5.2%,5.2%,5.2%,0%,	5.2%,0%,0%,0%,	24695.0,24695.0,24695.0,0.0,	24695.0,0.0,0.0,0.0,	7.8,7.8,7.8,0.0,	7.8,0.0,0.0,0.0,	2,1,1,0,	1,0,0,0,	1.33	1	1_1_1_0_1_0_0_0_	1_1_1_0_1_0_0_0_
P70663	SPARC-like protein 1 OS=Mus musculus GN=Sparcl1 PE=1 SV=3	0.113928	0.615475	3.779,2.652,1.99,1.107,	0.0,2.037,1.125,1.109,	2.38202	1.06781	2.23075	3.568092E-4,2.4757837E-4,1.8981683E-4,9.934224E-5,	0.0,1.8674487E-4,1.0282247E-4,9.9552984E-5,	0.000223387	9.72801e-05	0.04231739,0.04231739,0.04231739,0.04231739,	0.0,0.04231739,0.04231739,0.04231739,	0.0423174	0.031738	650	1.8%,1.8%,1.8%,1.8%,	0%,1.8%,1.8%,1.8%,	72287.0,72287.0,72287.0,72287.0,	0.0,72287.0,72287.0,72287.0,	4.6,4.6,4.6,4.6,	0.0,4.6,4.6,4.6,	5,2,2,1,	0,2,1,1,	2.5	1.33	1_1_1_1_0_1_1_1_	1_1_1_1_0_1_1_1_
P27546	Microtubule-associated protein 4 OS=Mus musculus GN=Map4 PE=1 SV=3	0.113958	0.615475	15.87,7.956,10.95,12.18,	12.88,0.0,5.624,4.437,	11.7372	5.73579	2.04632	8.65857E-4,4.291358E-4,6.031957E-4,6.313751E-4,	7.052006E-4,0.0,2.9704272E-4,2.3007802E-4,	0.000632391	0.00030808	0.24738348,0.096478224,0.19124198,0.27350307,	0.24738348,0.0,0.101539254,0.11943793,	0.202152	0.11709	1125	9.6%,4.0%,7.6%,10.5%,	9.6%,0%,4.2%,4.9%,	117429.0,117429.0,117429.0,117429.0,	117429.0,0.0,117429.0,117429.0,	5.0,5.0,5.0,5.0,	5.0,0.0,5.0,5.0,	21,6,11,11,	16,0,5,4,	12.25	8.33	1_1_1_1_1_0_1_1_	1_1_1_1_1_0_1_1_
Q564E2	L-lactate dehydrogenase OS=Mus musculus GN=Ldha PE=1 SV=1	0.114242	0.615475	15.87,10.61,9.95,13.28,	11.27,11.2,3.375,5.546,	12.4282	7.84926	1.58336	0.0029340037,0.0019388666,0.0018581467,0.0023339442,	0.002090909,0.0020108824,6.039272E-4,9.7453984E-4,	0.00226624	0.00142006	0.41579378,0.3273945,0.3489629,0.2133888,	0.35831344,0.3273945,0.12460494,0.2647363,	0.326385	0.268762	332	15.1%,12.3%,13.0%,8.4%,	13.3%,12.3%,5.1%,10.2%,	36499.0,36499.0,36499.0,36499.0,	36499.0,36499.0,36499.0,36499.0,	7.7,7.7,7.7,7.7,	7.7,7.7,7.7,7.7,	21,8,10,12,	14,11,3,5,	12.75	8.25	1_1_1_1_1_1_1_1_	1_1_1_1_1_1_1_1_
A0A1B0GSX0	L-lactate dehydrogenase OS=Mus musculus GN=Ldha PE=1 SV=1	0.114242	0.615475	15.87,10.61,9.95,13.28,	11.27,11.2,3.375,5.546,	12.4282	7.84926	1.58336	0.0026983079,0.0017831128,0.0017088773,0.002146453,	0.0019229412,0.0018493432,5.5541226E-4,8.9625263E-4,	0.00208419	0.00130599	0.37720942,0.3001696,0.31522477,0.19674051,	0.32434154,0.3001696,0.11429453,0.24165225,	0.297336	0.245114	361	13.9%,11.4%,11.9%,7.8%,	12.2%,11.4%,4.7%,9.4%,	39758.0,39758.0,39758.0,39758.0,	39758.0,39758.0,39758.0,39758.0,	8.4,8.4,8.4,8.4,	8.4,8.4,8.4,8.4,	21,8,10,12,	14,11,3,5,	12.75	8.25	1_1_1_1_1_1_1_1_	1_1_1_1_1_1_1_1_
P06151	L-lactate dehydrogenase A chain OS=Mus musculus GN=Ldha PE=1 SV=3	0.114242	0.615475	15.87,10.61,9.95,13.28,	11.27,11.2,3.375,5.546,	12.4282	7.84926	1.58336	0.0029340037,0.0019388666,0.0018581467,0.0023339442,	0.002090909,0.0020108824,6.039272E-4,9.7453984E-4,	0.00226624	0.00142006	0.41579378,0.3273945,0.3489629,0.2133888,	0.35831344,0.3273945,0.12460494,0.2647363,	0.326385	0.268762	332	15.1%,12.3%,13.0%,8.4%,	13.3%,12.3%,5.1%,10.2%,	36499.0,36499.0,36499.0,36499.0,	36499.0,36499.0,36499.0,36499.0,	7.7,7.7,7.7,7.7,	7.7,7.7,7.7,7.7,	21,8,10,12,	14,11,3,5,	12.75	8.25	1_1_1_1_1_1_1_1_	1_1_1_1_1_1_1_1_
Q9CWF2	Tubulin beta-2B chain OS=Mus musculus GN=Tubb2b PE=1 SV=1	0.115185	0.615475	111.1,119.3,125.4,143.9,	128.0,140.6,141.7,159.7,	124.928	142.509	0.876629	0.01532275,0.01627341,0.017467413,0.018863864,	0.01771668,0.018821364,0.018923955,0.020939684,	0.0169819	0.0191004	1.5003455,1.4210291,1.5003455,1.4888573,	1.4888573,1.4378109,1.4888573,1.3227367,	1.47764	1.43457	445	39.8%,38.4%,39.8%,39.6%,	39.6%,38.7%,39.6%,36.6%,	49953.0,49953.0,49953.0,49953.0,	49953.0,49953.0,49953.0,49953.0,	4.9,4.9,4.9,4.9,	4.9,4.9,4.9,4.9,	147,90,126,130,	159,138,126,144,	123.25	141.75	1_1_1_1_1_1_1_1_	1_1_1_1_1_1_1_1_
Q7TMM9	Tubulin beta-2A chain OS=Mus musculus GN=Tubb2a PE=1 SV=1	0.115185	0.615475	111.1,119.3,125.4,143.9,	128.0,140.6,141.7,159.7,	124.928	142.509	0.876629	0.01532275,0.01627341,0.017467413,0.018863864,	0.01771668,0.018821364,0.018923955,0.020939684,	0.0169819	0.0191004	1.5003455,1.4210291,1.5003455,1.4888573,	1.4888573,1.4378109,1.4888573,1.3227367,	1.47764	1.43457	445	39.8%,38.4%,39.8%,39.6%,	39.6%,38.7%,39.6%,36.6%,	49907.0,49907.0,49907.0,49907.0,	49907.0,49907.0,49907.0,49907.0,	4.9,4.9,4.9,4.9,	4.9,4.9,4.9,4.9,	147,90,126,130,	159,138,126,144,	123.25	141.75	1_1_1_1_1_1_1_1_	1_1_1_1_1_1_1_1_
Q9WUA3	ATP-dependent 6-phosphofructokinase, platelet type OS=Mus musculus GN=Pfkp PE=1 SV=1	0.115974	0.615475	22.67,17.24,24.88,28.78,	17.71,14.26,19.12,21.07,	23.3916	18.0426	1.29647	0.0017749438,0.0013342074,0.0019671705,0.0021414335,	0.0013913994,0.0010837872,0.0014492199,0.0015682135,	0.00180444	0.00137316	0.4190575,0.29121923,0.4190575,0.4190575,	0.31825674,0.28233063,0.31825674,0.35831344,	0.387098	0.319289	784	15.2%,11.1%,15.2%,15.2%,	12.0%,10.8%,12.0%,13.3%,	85455.0,85455.0,85455.0,85455.0,	85455.0,85455.0,85455.0,85455.0,	7.1,7.1,7.1,7.1,	7.1,7.1,7.1,7.1,	30,13,25,26,	22,14,17,19,	23.5	18	1_1_1_1_1_1_1_1_	1_1_1_1_1_1_1_1_
Q8C605	ATP-dependent 6-phosphofructokinase OS=Mus musculus GN=Pfkp PE=1 SV=1	0.115974	0.615475	22.67,17.24,24.88,28.78,	17.71,14.26,19.12,21.07,	23.3916	18.0426	1.29647	0.0017749438,0.0013342074,0.0019671705,0.0021414335,	0.0013913994,0.0010837872,0.0014492199,0.0015682135,	0.00180444	0.00137316	0.4190575,0.29121923,0.4190575,0.4190575,	0.31825674,0.28233063,0.31825674,0.35831344,	0.387098	0.319289	784	15.2%,11.1%,15.2%,15.2%,	12.0%,10.8%,12.0%,13.3%,	85547.0,85547.0,85547.0,85547.0,	85547.0,85547.0,85547.0,85547.0,	6.9,6.9,6.9,6.9,	6.9,6.9,6.9,6.9,	30,13,25,26,	22,14,17,19,	23.5	18	1_1_1_1_1_1_1_1_	1_1_1_1_1_1_1_1_
P14869	60S acidic ribosomal protein P0 OS=Mus musculus GN=Rplp0 PE=1 SV=3	0.116919	0.615475	3.023,1.326,0.0,1.107,	0.0,0.0,0.0,0.0,	1.36404	0	100000	5.853022E-4,2.538264E-4,0.0,2.0369861E-4,	0.0,0.0,0.0,0.0,	0.000260707	0	0.0519619,0.0519619,0.0,0.0519619,	0.0,0.0,0.0,0.0,	0.0389714	0	317	2.2%,2.2%,0%,2.2%,	0%,0%,0%,0%,	34216.0,34216.0,0.0,34216.0,	0.0,0.0,0.0,0.0,	6.2,6.2,0.0,6.2,	0.0,0.0,0.0,0.0,	4,1,0,1,	0,0,0,0,	2	0	1_1_0_1_0_0_0_0_	1_1_0_1_0_0_0_0_
S4R1N1	60S acidic ribosomal protein P0 (Fragment) OS=Mus musculus GN=Rplp0 PE=1 SV=1	0.116919	0.615475	3.023,1.326,0.0,1.107,	0.0,0.0,0.0,0.0,	1.36404	0	100000	8.3955115E-4,3.6408583E-4,0.0,2.9218307E-4,	0.0,0.0,0.0,0.0,	0.000373955	0	0.07646525,0.07646525,0.0,0.07646525,	0.0,0.0,0.0,0.0,	0.0573489	0	221	3.2%,3.2%,0%,3.2%,	0%,0%,0%,0%,	24078.0,24078.0,0.0,24078.0,	0.0,0.0,0.0,0.0,	8.8,8.8,0.0,8.8,	0.0,0.0,0.0,0.0,	4,1,0,1,	0,0,0,0,	2	0	1_1_0_1_0_0_0_0_	1_1_0_1_0_0_0_0_
D3YVM5	60S acidic ribosomal protein P0 (Fragment) OS=Mus musculus GN=Rplp0 PE=1 SV=1	0.116919	0.615475	3.023,1.326,0.0,1.107,	0.0,0.0,0.0,0.0,	1.36404	0	100000	0.0012795917,5.5491703E-4,0.0,4.4532728E-4,	0.0,0.0,0.0,0.0,	0.000569959	0	0.11686325,0.11686325,0.0,0.11686325,	0.0,0.0,0.0,0.0,	0.0876474	0	145	4.8%,4.8%,0%,4.8%,	0%,0%,0%,0%,	16057.0,16057.0,0.0,16057.0,	0.0,0.0,0.0,0.0,	9.7,9.7,0.0,9.7,	0.0,0.0,0.0,0.0,	4,1,0,1,	0,0,0,0,	2	0	1_1_0_1_0_0_0_0_	1_1_0_1_0_0_0_0_
Reverse_tr|A0A0J9YTU9|A0A0J9YTU9_MOUSE	Zinc finger protein 512 OS=Mus musculus GN=Zfp512 PE=1 SV=1	0.118428	0.615475	0.0,2.652,0.995,1.107,	0.0,0.0,0.0,0.0,	1.18849	0	100000	0.0,3.1803545E-4,1.2191793E-4,1.2761356E-4,	0.0,0.0,0.0,0.0,	0.000141892	0	0.0,0.10407865,0.10407865,0.10407865,	0.0,0.0,0.0,0.0,	0.078059	0	506	0%,4.3%,4.3%,4.3%,	0%,0%,0%,0%,	0.0,57640.0,57640.0,57640.0,	0.0,0.0,0.0,0.0,	0.0,9.5,9.5,9.5,	0.0,0.0,0.0,0.0,	0,2,1,1,	0,0,0,0,	1.33	0	0_1_1_1_0_0_0_0_	0_1_1_1_0_0_0_0_
Reverse_sp|Q69Z99|ZN512_MOUSE	Zinc finger protein 512 OS=Mus musculus GN=Znf512 PE=2 SV=2	0.118428	0.615475	0.0,2.652,0.995,1.107,	0.0,0.0,0.0,0.0,	1.18849	0	100000	0.0,2.8634508E-4,1.0976952E-4,1.1489761E-4,	0.0,0.0,0.0,0.0,	0.000127753	0	0.0,0.09395635,0.09395635,0.09395635,	0.0,0.0,0.0,0.0,	0.0704673	0	562	0%,3.9%,3.9%,3.9%,	0%,0%,0%,0%,	0.0,63908.0,63908.0,63908.0,	0.0,0.0,0.0,0.0,	0.0,9.5,9.5,9.5,	0.0,0.0,0.0,0.0,	0,2,1,1,	0,0,0,0,	1.33	0	0_1_1_1_0_0_0_0_	0_1_1_1_0_0_0_0_
Reverse_tr|A0A0J9YTW0|A0A0J9YTW0_MOUSE	Zinc finger protein 512 (Fragment) OS=Mus musculus GN=Zfp512 PE=1 SV=3	0.118428	0.615475	0.0,2.652,0.995,1.107,	0.0,0.0,0.0,0.0,	1.18849	0	100000	0.0,7.248916E-4,2.77885E-4,2.9086694E-4,	0.0,0.0,0.0,0.0,	0.000323411	0	0.0,0.25602996,0.25602996,0.25602996,	0.0,0.0,0.0,0.0,	0.192022	0	222	0%,9.9%,9.9%,9.9%,	0%,0%,0%,0%,	0.0,25137.0,25137.0,25137.0,	0.0,0.0,0.0,0.0,	0.0,9.2,9.2,9.2,	0.0,0.0,0.0,0.0,	0,2,1,1,	0,0,0,0,	1.33	0	0_1_1_1_0_0_0_0_	0_1_1_1_0_0_0_0_
Q99J08	SEC14-like protein 2 OS=Mus musculus GN=Sec14l2 PE=1 SV=1	0.118459	0.615475	11.34,14.59,9.95,9.961,	9.662,11.2,6.749,4.437,	11.4589	8.01303	1.43003	0.0017264961,0.0021962596,0.0015307809,0.0014420648,	0.0014764591,0.0016566077,9.950562E-4,6.4227736E-4,	0.0017239	0.0011926	0.3614447,0.29419577,0.3614447,0.3614447,	0.29419577,0.29419577,0.29419577,0.13501084,	0.344632	0.2544	403	13.4%,11.2%,13.4%,13.4%,	11.2%,11.2%,11.2%,5.5%,	46300.0,46300.0,46300.0,46300.0,	46300.0,46300.0,46300.0,46300.0,	7.1,7.1,7.1,7.1,	7.1,7.1,7.1,7.1,	15,11,10,9,	12,11,6,4,	11.25	8.25	1_1_1_1_1_1_1_1_	1_1_1_1_1_1_1_1_
Q8BKX1	Brain-specific angiogenesis inhibitor 1-associated protein 2 OS=Mus musculus GN=Baiap2 PE=1 SV=2	0.119347	0.615475	10.58,11.93,10.95,4.427,	4.831,6.112,7.874,4.437,	9.47213	5.81327	1.6294	0.0012138182,0.0013535826,0.0012684022,4.8278476E-4,	5.560869E-4,6.8065885E-4,8.744715E-4,4.8380892E-4,	0.00107965	0.000648756	0.18304157,0.18850219,0.23594749,0.15345323,	0.14815366,0.10407865,0.18850219,0.09900582,	0.190236	0.134935	535	7.3%,7.5%,9.2%,6.2%,	6.0%,4.3%,7.5%,4.1%,	59237.0,59237.0,59237.0,59237.0,	59237.0,59237.0,59237.0,59237.0,	9.0,9.0,9.0,9.0,	9.0,9.0,9.0,9.0,	14,9,11,4,	6,6,7,4,	9.5	5.75	1_1_1_1_1_1_1_1_	1_1_1_1_1_1_1_1_
B1AZ46	Brain-specific angiogenesis inhibitor 1-associated protein 2 OS=Mus musculus GN=Baiap2 PE=1 SV=1	0.119347	0.615475	10.58,11.93,10.95,4.427,	4.831,6.112,7.874,4.437,	9.47213	5.81327	1.6294	0.0012464353,0.0013899553,0.0013024859,4.9575785E-4,	5.710297E-4,6.9894915E-4,8.979698E-4,4.9680955E-4,	0.00110866	0.00066619	0.18850219,0.19398808,0.24165225,0.1561122,	0.15080035,0.10662377,0.19398808,0.101539254,	0.195064	0.138238	521	7.5%,7.7%,9.4%,6.3%,	6.1%,4.4%,7.7%,4.2%,	57682.0,57682.0,57682.0,57682.0,	57682.0,57682.0,57682.0,57682.0,	8.8,8.8,8.8,8.8,	8.8,8.8,8.8,8.8,	14,9,11,4,	6,6,7,4,	9.5	5.75	1_1_1_1_1_1_1_1_	1_1_1_1_1_1_1_1_
P16460	Argininosuccinate synthase OS=Mus musculus GN=Ass1 PE=1 SV=1	0.11969	0.615475	3.023,3.978,2.985,2.214,	0.0,3.056,2.25,1.109,	3.05004	1.60367	1.90191	4.5034173E-4,5.858954E-4,4.4920246E-4,3.1345853E-4,	0.0,4.4193264E-4,3.2443984E-4,1.5706176E-4,	0.000449725	0.000230859	0.08642566,0.08642566,0.044720173,0.1428783,	0.0,0.044720173,0.044720173,0.044720173,	0.0901124	0.0335401	412	3.6%,3.6%,1.9%,5.8%,	0%,1.9%,1.9%,1.9%,	46585.0,46585.0,46585.0,46585.0,	0.0,46585.0,46585.0,46585.0,	8.2,8.2,8.2,8.2,	0.0,8.2,8.2,8.2,	4,3,3,2,	0,3,2,1,	3	2	1_1_1_1_0_1_1_1_	1_1_1_1_0_1_1_1_
J3QNG0	MCG15755 OS=Mus musculus GN=Gm5424 PE=3 SV=1	0.11969	0.615475	3.023,3.978,2.985,2.214,	0.0,3.056,2.25,1.109,	3.05004	1.60367	1.90191	4.5034173E-4,5.858954E-4,4.4920246E-4,3.1345853E-4,	0.0,4.4193264E-4,3.2443984E-4,1.5706176E-4,	0.000449725	0.000230859	0.08642566,0.08642566,0.044720173,0.1428783,	0.0,0.044720173,0.044720173,0.044720173,	0.0901124	0.0335401	412	3.6%,3.6%,1.9%,5.8%,	0%,1.9%,1.9%,1.9%,	46585.0,46585.0,46585.0,46585.0,	0.0,46585.0,46585.0,46585.0,	8.2,8.2,8.2,8.2,	0.0,8.2,8.2,8.2,	4,3,3,2,	0,3,2,1,	3	2	1_1_1_1_0_1_1_1_	1_1_1_1_0_1_1_1_
F7BNZ5	Breast carcinoma-amplified sequence 1 homolog (Fragment) OS=Mus musculus GN=Bcas1 PE=1 SV=1	0.120356	0.615475	3.023,2.652,3.98,2.214,	4.831,4.074,3.375,3.328,	2.96729	3.90183	0.760485	4.8955355E-4,4.246067E-4,6.510868E-4,3.4075178E-4,	7.849776E-4,6.405497E-4,5.290339E-4,5.12212E-4,	0.0004765	0.000616693	0.26765192,0.11429453,0.16412604,0.11429453,	0.11429453,0.11429453,0.11429453,0.11429453,	0.165092	0.114295	379	10.3%,4.7%,6.6%,4.7%,	4.7%,4.7%,4.7%,4.7%,	40540.0,40540.0,40540.0,40540.0,	40540.0,40540.0,40540.0,40540.0,	9.0,9.0,9.0,9.0,	9.0,9.0,9.0,9.0,	4,2,4,2,	6,4,3,3,	3	4	1_1_1_1_1_1_1_1_	1_1_1_1_1_1_1_1_
Q80YN3	Breast carcinoma-amplified sequence 1 homolog OS=Mus musculus GN=Bcas1 PE=1 SV=3	0.120356	0.615475	3.023,2.652,3.98,2.214,	4.831,4.074,3.375,3.328,	2.96729	3.90183	0.760485	2.931134E-4,2.5422737E-4,3.898292E-4,2.0402041E-4,	4.6999447E-4,3.8352027E-4,3.167517E-4,3.0667984E-4,	0.000285298	0.000369237	0.15345323,0.06659615,0.09395635,0.06659615,	0.06659615,0.06659615,0.06659615,0.06659615,	0.0951505	0.0665962	633	6.2%,2.8%,3.9%,2.8%,	2.8%,2.8%,2.8%,2.8%,	67378.0,67378.0,67378.0,67378.0,	67378.0,67378.0,67378.0,67378.0,	6.2,6.2,6.2,6.2,	6.2,6.2,6.2,6.2,	4,2,4,2,	6,4,3,3,	3	4	1_1_1_1_1_1_1_1_	1_1_1_1_1_1_1_1_
Q8BVQ5	Protein phosphatase methylesterase 1 OS=Mus musculus GN=Ppme1 PE=1 SV=5	0.120518	0.615475	7.558,6.63,9.95,6.641,	8.051,11.2,13.5,8.873,	7.69492	10.4069	0.739405	0.0012016891,0.0010422664,0.0015981988,0.001003717,	0.0012845703,0.0017295671,0.0020777597,0.0013411283,	0.00121147	0.00160826	0.2618276,0.19674051,0.19674051,0.1271975,	0.2618276,0.19674051,0.2618276,0.2618276,	0.195627	0.245556	386	10.1%,7.8%,7.8%,5.2%,	10.1%,7.8%,10.1%,10.1%,	42256.0,42256.0,42256.0,42256.0,	42256.0,42256.0,42256.0,42256.0,	6.0,6.0,6.0,6.0,	6.0,6.0,6.0,6.0,	10,5,10,6,	10,11,12,8,	7.75	10.25	1_1_1_1_1_1_1_1_	1_1_1_1_1_1_1_1_
Q99PT1	Rho GDP-dissociation inhibitor 1 OS=Mus musculus GN=Arhgdia PE=1 SV=3	0.121256	0.615475	13.6,21.22,9.95,7.748,	16.91,19.35,19.12,22.18,	13.1299	19.3919	0.677084	0.0040928116,0.006310821,0.0030240428,0.0022157216,	0.005104278,0.005652694,0.005569551,0.006344063,	0.00391085	0.00566765	0.4996848,0.33967674,0.4521116,0.38675582,	0.38675582,0.33967674,0.38675582,0.38675582,	0.419557	0.374986	204	17.6%,12.7%,16.2%,14.2%,	14.2%,12.7%,14.2%,14.2%,	23407.0,23407.0,23407.0,23407.0,	23407.0,23407.0,23407.0,23407.0,	5.2,5.2,5.2,5.2,	5.2,5.2,5.2,5.2,	18,16,10,7,	21,19,17,20,	12.75	19.25	1_1_1_1_1_1_1_1_	1_1_1_1_1_1_1_1_
P62814	V-type proton ATPase subunit B, brain isoform OS=Mus musculus GN=Atp6v1b2 PE=1 SV=1	0.121494	0.615475	25.7,27.85,15.92,14.39,	11.27,22.41,7.874,6.655,	20.9635	12.0526	1.73934	0.003086295,0.0033066971,0.0019315998,0.0016427436,	0.0013584772,0.0026129663,9.155426E-4,7.5979775E-4,	0.00249183	0.0014117	0.61808,0.46554792,0.3273945,0.3273945,	0.33967674,0.47910845,0.1561122,0.27643883,	0.434604	0.312834	511	20.9%,16.6%,12.3%,12.3%,	12.7%,17.0%,6.3%,10.6%,	56551.0,56551.0,56551.0,56551.0,	56551.0,56551.0,56551.0,56551.0,	5.8,5.8,5.8,5.8,	5.8,5.8,5.8,5.8,	34,21,16,13,	14,22,7,6,	21	12.25	1_1_1_1_1_1_1_1_	1_1_1_1_1_1_1_1_
Q9D8N0	Elongation factor 1-gamma OS=Mus musculus GN=Eef1g PE=1 SV=3	0.123018	0.615475	2.267,1.326,3.98,2.214,	0.8051,2.037,1.125,1.109,	2.44682	1.26909	1.928	3.1843386E-4,1.8412578E-4,5.6467246E-4,2.9552612E-4,	1.13465474E-4,2.7776696E-4,1.529396E-4,1.4807652E-4,	0.00034069	0.000173062	0.12201846,0.12201846,0.12201846,0.12201846,	0.12201846,0.12201846,0.12201846,0.12201846,	0.122018	0.122018	437	5.0%,5.0%,5.0%,5.0%,	5.0%,5.0%,5.0%,5.0%,	50061.0,50061.0,50061.0,50061.0,	50061.0,50061.0,50061.0,50061.0,	6.7,6.7,6.7,6.7,	6.7,6.7,6.7,6.7,	3,1,4,2,	1,2,1,1,	2.5	1.25	1_1_1_1_1_1_1_1_	1_1_1_1_1_1_1_1_
Q91WM1	Spermatid perinuclear RNA-binding protein OS=Mus musculus GN=Strbp PE=1 SV=1	0.123708	0.615475	3.023,1.326,0.995,0.0,	0.0,0.0,0.0,0.0,	1.33609	0	100000	2.7610236E-4,1.1973656E-4,9.1801296E-5,0.0,	0.0,0.0,0.0,0.0,	0.00012191	0	0.071519256,0.03038609,0.03038609,0.0,	0.0,0.0,0.0,0.0,	0.0330729	0	672	3.0%,1.3%,1.3%,0%,	0%,0%,0%,0%,	73705.0,73705.0,73705.0,0.0,	0.0,0.0,0.0,0.0,	8.7,8.7,8.7,0.0,	0.0,0.0,0.0,0.0,	4,1,1,0,	0,0,0,0,	2	0	1_1_1_0_0_0_0_0_	1_1_1_0_0_0_0_0_
A0A1L1SQR7	Interleukin enhancer-binding factor 3 (Fragment) OS=Mus musculus GN=Ilf3 PE=1 SV=1	0.123708	0.615475	3.023,1.326,0.995,0.0,	0.0,0.0,0.0,0.0,	1.33609	0	100000	0.001048253,4.5459304E-4,3.4853374E-4,0.0,	0.0,0.0,0.0,0.0,	0.000462845	0	0.29717934,0.12460494,0.12460494,0.0,	0.0,0.0,0.0,0.0,	0.136597	0	177	11.3%,5.1%,5.1%,0%,	0%,0%,0%,0%,	18671.0,18671.0,18671.0,0.0,	0.0,0.0,0.0,0.0,	9.9,9.9,9.9,0.0,	0.0,0.0,0.0,0.0,	4,1,1,0,	0,0,0,0,	2	0	1_1_1_0_0_0_0_0_	1_1_1_0_0_0_0_0_
Q45VK5	Interleukin enhancer-binding factor 3 OS=Mus musculus GN=Ilf3 PE=1 SV=1	0.123708	0.615475	3.023,1.326,0.995,0.0,	0.0,0.0,0.0,0.0,	1.33609	0	100000	2.6392716E-4,1.1445657E-4,8.775316E-5,0.0,	0.0,0.0,0.0,0.0,	0.000116534	0	0.06659615,0.03038609,0.03038609,0.0,	0.0,0.0,0.0,0.0,	0.0318421	0	703	2.8%,1.3%,1.3%,0%,	0%,0%,0%,0%,	76348.0,76348.0,76348.0,0.0,	0.0,0.0,0.0,0.0,	7.8,7.8,7.8,0.0,	0.0,0.0,0.0,0.0,	4,1,1,0,	0,0,0,0,	2	0	1_1_1_0_0_0_0_0_	1_1_1_0_0_0_0_0_
A0A1L1STE4	Interleukin enhancer-binding factor 3 OS=Mus musculus GN=Ilf3 PE=1 SV=1	0.123708	0.615475	3.023,1.326,0.995,0.0,	0.0,0.0,0.0,0.0,	1.33609	0	100000	2.0434007E-4,8.86156E-5,6.7941044E-5,0.0,	0.0,0.0,0.0,0.0,	9.02242e-05	0	0.0519619,0.023293018,0.023293018,0.0,	0.0,0.0,0.0,0.0,	0.024637	0	908	2.2%,1.0%,1.0%,0%,	0%,0%,0%,0%,	97453.0,97453.0,97453.0,0.0,	0.0,0.0,0.0,0.0,	8.9,8.9,8.9,0.0,	0.0,0.0,0.0,0.0,	4,1,1,0,	0,0,0,0,	2	0	1_1_1_0_0_0_0_0_	1_1_1_0_0_0_0_0_
Q9Z1X4	Interleukin enhancer-binding factor 3 OS=Mus musculus GN=Ilf3 PE=1 SV=2	0.123708	0.615475	3.023,1.326,0.995,0.0,	0.0,0.0,0.0,0.0,	1.33609	0	100000	2.0661559E-4,8.9602414E-5,6.869763E-5,0.0,	0.0,0.0,0.0,0.0,	9.12289e-05	0	0.0519619,0.023293018,0.023293018,0.0,	0.0,0.0,0.0,0.0,	0.024637	0	898	2.2%,1.0%,1.0%,0%,	0%,0%,0%,0%,	96021.0,96021.0,96021.0,0.0,	0.0,0.0,0.0,0.0,	8.8,8.8,8.8,0.0,	0.0,0.0,0.0,0.0,	4,1,1,0,	0,0,0,0,	2	0	1_1_1_0_0_0_0_0_	1_1_1_0_0_0_0_0_
Q3TXX4	Vesicular glutamate transporter 1 OS=Mus musculus GN=Slc17a7 PE=1 SV=2	0.123893	0.615475	7.558,13.26,10.95,8.855,	4.026,8.149,10.12,4.437,	10.1547	6.68371	1.51931	8.283071E-4,0.0014368388,0.0012117771,9.224637E-4,	4.42718E-4,8.6702977E-4,0.0010741277,4.622103E-4,	0.00109985	0.000711521	0.06905484,0.06905484,0.06905484,0.06905484,	0.06905484,0.06905484,0.06905484,0.06905484,	0.0690548	0.0690548	560	2.9%,2.9%,2.9%,2.9%,	2.9%,2.9%,2.9%,2.9%,	61637.0,61637.0,61637.0,61637.0,	61637.0,61637.0,61637.0,61637.0,	7.3,7.3,7.3,7.3,	7.3,7.3,7.3,7.3,	10,10,11,8,	5,8,9,4,	9.75	6.5	1_1_1_1_1_1_1_1_	1_1_1_1_1_1_1_1_
A0A1B0GRU0	Vesicular glutamate transporter 1 OS=Mus musculus GN=Slc17a7 PE=1 SV=1	0.123893	0.615475	7.558,13.26,10.95,8.855,	4.026,8.149,10.12,4.437,	10.1547	6.68371	1.51931	7.929094E-4,0.0013754354,0.0011599918,8.830422E-4,	4.2379842E-4,8.299772E-4,0.0010282247,4.4245773E-4,	0.00105284	0.000681114	0.06414306,0.06414306,0.06414306,0.06414306,	0.06414306,0.06414306,0.06414306,0.06414306,	0.0641431	0.0641431	585	2.7%,2.7%,2.7%,2.7%,	2.7%,2.7%,2.7%,2.7%,	64319.0,64319.0,64319.0,64319.0,	64319.0,64319.0,64319.0,64319.0,	7.1,7.1,7.1,7.1,	7.1,7.1,7.1,7.1,	10,10,11,8,	5,8,9,4,	9.75	6.5	1_1_1_1_1_1_1_1_	1_1_1_1_1_1_1_1_
P32020	Non-specific lipid-transfer protein OS=Mus musculus GN=Scp2 PE=1 SV=3	0.1242	0.615475	12.85,11.93,12.94,11.07,	13.69,13.24,12.37,13.31,	12.1968	13.1532	0.927286	0.0014415875,0.0013238878,0.0014661355,0.0011804837,	0.0015410148,0.0014424077,0.0013440232,0.0014195857,	0.00135302	0.00143676	0.18850219,0.18850219,0.09144032,0.09144032,	0.09144032,0.09144032,0.09144032,0.09144032,	0.139971	0.0914403	547	7.5%,7.5%,3.8%,3.8%,	3.8%,3.8%,3.8%,3.8%,	59126.0,59126.0,59126.0,59126.0,	59126.0,59126.0,59126.0,59126.0,	7.4,7.4,7.4,7.4,	7.4,7.4,7.4,7.4,	17,9,13,10,	17,13,11,12,	12.25	13.25	1_1_1_1_1_1_1_1_	1_1_1_1_1_1_1_1_
P52196	Thiosulfate sulfurtransferase OS=Mus musculus GN=Tst PE=1 SV=3	0.125192	0.615475	0.7558,1.326,2.985,2.214,	1.61,0.0,0.0,1.109,	1.82015	0.679865	2.67723	1.5617911E-4,2.7091906E-4,6.2313606E-4,4.3483137E-4,	3.339018E-4,0.0,0.0,2.178769E-4,	0.000371266	0.000137945	0.10662377,0.10662377,0.10662377,0.10662377,	0.10662377,0.0,0.0,0.10662377,	0.106624	0.0533119	297	4.4%,4.4%,4.4%,4.4%,	4.4%,0%,0%,4.4%,	33466.0,33466.0,33466.0,33466.0,	33466.0,0.0,0.0,33466.0,	7.9,7.9,7.9,7.9,	7.9,0.0,0.0,7.9,	1,1,3,2,	2,0,0,1,	1.75	1.5	1_1_1_1_1_0_0_1_	1_1_1_1_1_0_0_1_
E9Q3W4	Plectin OS=Mus musculus GN=Plec PE=1 SV=1	0.126461	0.615475	13.6,14.59,11.94,5.534,	10.47,8.149,4.499,4.437,	11.4164	6.88794	1.65745	1.9036332E-4,2.0179951E-4,1.6878378E-4,7.361201E-5,	1.4696702E-4,1.1070147E-4,6.0952676E-5,5.901454E-5,	0.00015864	9.44089e-05	0.04231739,0.03038609,0.037528396,0.025651932,	0.03992021,0.023293018,0.013911366,0.025651932,	0.033971	0.0256941	4386	1.8%,1.3%,1.6%,1.1%,	1.7%,1.0%,0.6%,1.1%,	499110.0,499110.0,499110.0,499110.0,	499110.0,499110.0,499110.0,499110.0,	5.7,5.7,5.7,5.7,	5.7,5.7,5.7,5.7,	18,11,12,5,	13,8,4,4,	11.5	7.25	1_1_1_1_1_1_1_1_	1_1_1_1_1_1_1_1_
G3XA10	Heterogeneous nuclear ribonucleoprotein U OS=Mus musculus GN=Hnrnpu PE=1 SV=1	0.126883	0.615475	10.58,6.63,10.95,6.641,	8.051,5.093,6.749,4.437,	8.6995	6.08255	1.43024	8.189064E-4,5.073327E-4,8.557316E-4,4.885684E-4,	6.2527636E-4,3.826739E-4,5.056843E-4,3.2640324E-4,	0.000667635	0.000460009	0.21059811,0.1561122,0.1271975,0.083926916,	0.20781386,0.18304157,0.08143401,0.054386854,	0.144459	0.131669	793	8.3%,6.3%,5.2%,3.5%,	8.2%,7.3%,3.4%,2.3%,	86806.0,86806.0,86806.0,86806.0,	86806.0,86806.0,86806.0,86806.0,	5.9,5.9,5.9,5.9,	5.9,5.9,5.9,5.9,	14,5,11,6,	10,5,6,4,	9	6.25	1_1_1_1_1_1_1_1_	1_1_1_1_1_1_1_1_
Q8VEK3	Heterogeneous nuclear ribonucleoprotein U OS=Mus musculus GN=Hnrnpu PE=1 SV=1	0.126883	0.615475	10.58,6.63,10.95,6.641,	8.051,5.093,6.749,4.437,	8.6995	6.08255	1.43024	8.11741E-4,5.028935E-4,8.4824394E-4,4.842934E-4,	6.198052E-4,3.793255E-4,5.012596E-4,3.235472E-4,	0.000661793	0.000455984	0.20781386,0.15345323,0.12460494,0.083926916,	0.20503592,0.18032062,0.08143401,0.0519619,	0.14245	0.129688	800	8.2%,6.2%,5.1%,3.5%,	8.1%,7.2%,3.4%,2.2%,	87918.0,87918.0,87918.0,87918.0,	87918.0,87918.0,87918.0,87918.0,	6.2,6.2,6.2,6.2,	6.2,6.2,6.2,6.2,	14,5,11,6,	10,5,6,4,	9	6.25	1_1_1_1_1_1_1_1_	1_1_1_1_1_1_1_1_
P53810	Phosphatidylinositol transfer protein alpha isoform OS=Mus musculus GN=Pitpna PE=1 SV=2	0.12696	0.615475	3.779,5.304,3.98,3.32,	4.831,5.093,4.499,5.546,	4.09597	4.99229	0.82046	8.558154E-4,0.0011876452,9.105605E-4,7.1482424E-4,	0.00109781,0.00111978,9.864887E-4,0.0011939011,	0.000917211	0.00109949	0.20503592,0.20503592,0.20503592,0.20503592,	0.11686325,0.11686325,0.20503592,0.20503592,	0.205036	0.16095	271	8.1%,8.1%,8.1%,8.1%,	4.8%,4.8%,8.1%,8.1%,	31893.0,31893.0,31893.0,31893.0,	31893.0,31893.0,31893.0,31893.0,	6.4,6.4,6.4,6.4,	6.4,6.4,6.4,6.4,	5,4,4,3,	6,5,4,5,	4	5	1_1_1_1_1_1_1_1_	1_1_1_1_1_1_1_1_
F8WIT2	Annexin OS=Mus musculus GN=Anxa6 PE=1 SV=1	0.127451	0.615475	8.314,14.59,7.96,4.427,	7.246,6.112,1.125,2.218,	8.82202	4.17527	2.11292	7.649733E-4,0.0013269754,7.399157E-4,3.8724113E-4,	6.6905504E-4,5.459557E-4,1.0020182E-4,1.9403131E-4,	0.000804776	0.000377311	0.23026884,0.21618605,0.1271975,0.09395635,	0.15877736,0.1271975,0.028016329,0.11943793,	0.166902	0.108357	667	9.0%,8.5%,5.2%,3.9%,	6.4%,5.2%,1.2%,4.9%,	75289.0,75289.0,75289.0,75289.0,	75289.0,75289.0,75289.0,75289.0,	5.6,5.6,5.6,5.6,	5.6,5.6,5.6,5.6,	11,11,8,4,	9,6,1,2,	8.5	4.5	1_1_1_1_1_1_1_1_	1_1_1_1_1_1_1_1_
P14824	Annexin A6 OS=Mus musculus GN=Anxa6 PE=1 SV=3	0.127451	0.615475	8.314,14.59,7.96,4.427,	7.246,6.112,1.125,2.218,	8.82202	4.17527	2.11292	7.5815327E-4,0.001315145,7.333191E-4,3.8378875E-4,	6.6309026E-4,5.4108835E-4,9.930848E-5,1.9230146E-4,	0.000797602	0.000373947	0.22743917,0.21618605,0.1271975,0.09395635,	0.15877736,0.1271975,0.028016329,0.11943793,	0.166195	0.108357	673	8.9%,8.5%,5.2%,3.9%,	6.4%,5.2%,1.2%,4.9%,	75885.0,75885.0,75885.0,75885.0,	75885.0,75885.0,75885.0,75885.0,	5.5,5.5,5.5,5.5,	5.5,5.5,5.5,5.5,	11,11,8,4,	9,6,1,2,	8.5	4.5	1_1_1_1_1_1_1_1_	1_1_1_1_1_1_1_1_
Q6X893	Choline transporter-like protein 1 OS=Mus musculus GN=Slc44a1 PE=1 SV=3	0.128068	0.615475	1.512,1.326,0.995,1.107,	1.61,0.0,0.0,0.0,	1.23489	0.402569	3.06752	1.4206799E-4,1.2322047E-4,9.4472394E-5,9.888585E-5,	1.5186651E-4,0.0,0.0,0.0,	0.000114662	3.79666e-05	0.035142183,0.035142183,0.035142183,0.035142183,	0.035142183,0.0,0.0,0.0,	0.0351422	0.00878555	653	1.5%,1.5%,1.5%,1.5%,	1.5%,0%,0%,0%,	73067.0,73067.0,73067.0,73067.0,	73067.0,0.0,0.0,0.0,	8.7,8.7,8.7,8.7,	8.7,0.0,0.0,0.0,	2,1,1,1,	2,0,0,0,	1.25	2	1_1_1_1_1_0_0_0_	1_1_1_1_1_0_0_0_
Q60823	RAC-beta serine/threonine-protein kinase OS=Mus musculus GN=Akt2 PE=1 SV=1	0.128068	0.615475	1.512,1.326,0.995,1.107,	1.61,0.0,0.0,0.0,	1.23489	0.402569	3.06752	1.9286985E-4,1.6728268E-4,1.2825461E-4,1.3424628E-4,	2.061722E-4,0.0,0.0,0.0,	0.000155663	5.15431e-05	0.049542427,0.049542427,0.03992021,0.049542427,	0.049542427,0.0,0.0,0.0,	0.0471369	0.0123856	481	2.1%,2.1%,1.7%,2.1%,	2.1%,0%,0%,0%,	55742.0,55742.0,55742.0,55742.0,	55742.0,0.0,0.0,0.0,	6.4,6.4,6.4,6.4,	6.4,0.0,0.0,0.0,	2,1,1,1,	2,0,0,0,	1.25	2	1_1_1_1_1_0_0_0_	1_1_1_1_1_0_0_0_
A2AMH5	Choline transporter-like protein 1 OS=Mus musculus GN=Slc44a1 PE=1 SV=1	0.128068	0.615475	1.512,1.326,0.995,1.107,	1.61,0.0,0.0,0.0,	1.23489	0.402569	3.06752	1.4141828E-4,1.2265696E-4,9.404035E-5,9.843362E-5,	1.5117199E-4,0.0,0.0,0.0,	0.000114137	3.7793e-05	0.035142183,0.035142183,0.035142183,0.035142183,	0.035142183,0.0,0.0,0.0,	0.0351422	0.00878555	656	1.5%,1.5%,1.5%,1.5%,	1.5%,0%,0%,0%,	73045.0,73045.0,73045.0,73045.0,	73045.0,0.0,0.0,0.0,	8.6,8.6,8.6,8.6,	8.6,0.0,0.0,0.0,	2,1,1,1,	2,0,0,0,	1.25	2	1_1_1_1_1_0_0_0_	1_1_1_1_1_0_0_0_
A2AMH4	Choline transporter-like protein 1 OS=Mus musculus GN=Slc44a1 PE=1 SV=1	0.128068	0.615475	1.512,1.326,0.995,1.107,	1.61,0.0,0.0,0.0,	1.23489	0.402569	3.06752	1.2920667E-4,1.1206541E-4,8.591988E-5,8.993378E-5,	1.3811815E-4,0.0,0.0,0.0,	0.000104281	3.45295e-05	0.032761455,0.032761455,0.032761455,0.032761455,	0.032761455,0.0,0.0,0.0,	0.0327615	0.00819036	718	1.4%,1.4%,1.4%,1.4%,	1.4%,0%,0%,0%,	80064.0,80064.0,80064.0,80064.0,	80064.0,0.0,0.0,0.0,	8.2,8.2,8.2,8.2,	8.2,0.0,0.0,0.0,	2,1,1,1,	2,0,0,0,	1.25	2	1_1_1_1_1_0_0_0_	1_1_1_1_1_0_0_0_
A2AMH8	Choline transporter-like protein 1 OS=Mus musculus GN=Slc44a1 PE=1 SV=1	0.128068	0.615475	1.512,1.326,0.995,1.107,	1.61,0.0,0.0,0.0,	1.23489	0.402569	3.06752	2.0800538E-4,1.8041025E-4,1.3831945E-4,1.447813E-4,	2.2235165E-4,0.0,0.0,0.0,	0.000167879	5.55879e-05	0.0519619,0.0519619,0.0519619,0.0519619,	0.0519619,0.0,0.0,0.0,	0.0519619	0.0129905	446	2.2%,2.2%,2.2%,2.2%,	2.2%,0%,0%,0%,	50570.0,50570.0,50570.0,50570.0,	50570.0,0.0,0.0,0.0,	9.0,9.0,9.0,9.0,	9.0,0.0,0.0,0.0,	2,1,1,1,	2,0,0,0,	1.25	2	1_1_1_1_1_0_0_0_	1_1_1_1_1_0_0_0_
Q8VEM8	Phosphate carrier protein, mitochondrial OS=Mus musculus GN=Slc25a3 PE=1 SV=1	0.128322	0.615475	20.41,17.24,23.88,16.6,	22.54,24.45,20.25,25.51,	19.5322	23.1872	0.842371	0.0035081243,0.0029300242,0.0041472586,0.0027131285,	0.003888974,0.00408014,0.0033698122,0.004168956,	0.00332463	0.00387697	0.41579378,0.35518944,0.41579378,0.34586036,	0.41579378,0.41579378,0.34586036,0.34586036,	0.383159	0.380827	357	15.1%,13.2%,15.1%,12.9%,	15.1%,15.1%,12.9%,12.9%,	39632.0,39632.0,39632.0,39632.0,	39632.0,39632.0,39632.0,39632.0,	9.3,9.3,9.3,9.3,	9.3,9.3,9.3,9.3,	27,13,24,15,	28,24,18,23,	19.75	23.25	1_1_1_1_1_1_1_1_	1_1_1_1_1_1_1_1_
A0A0J9YUZ5	Ras/Rap GTPase-activating protein SynGAP (Fragment) OS=Mus musculus GN=Syngap1 PE=1 SV=1	0.128661	0.615475	0.0,0.0,0.0,0.0,	0.0,3.056,1.125,1.109,	0	1.32246	0	0.0,0.0,0.0,0.0,	0.0,0.0014683568,5.3898874E-4,5.218503E-4,	0	0.000632299	0.0,0.0,0.0,0.0,	0.0,0.47570658,0.1614486,0.1614486,	0	0.199651	124	0%,0%,0%,0%,	0%,16.9%,6.5%,6.5%,	0.0,0.0,0.0,0.0,	0.0,15194.0,15194.0,15194.0,	0.0,0.0,0.0,0.0,	0.0,6.8,6.8,6.8,	0,0,0,0,	0,3,1,1,	0	1.67	0_0_0_0_0_1_1_1_	0_0_0_0_0_1_1_1_
O89023	Tripeptidyl-peptidase 1 OS=Mus musculus GN=Tpp1 PE=1 SV=2	0.128732	0.615475	2.267,2.652,2.985,2.214,	4.026,4.074,3.375,2.218,	2.52957	3.42325	0.738939	2.4760782E-4,2.8634508E-4,3.2930856E-4,2.2979522E-4,	4.4114247E-4,4.3197212E-4,3.5676837E-4,2.302827E-4,	0.000273264	0.000365041	0.028016329,0.028016329,0.028016329,0.028016329,	0.028016329,0.028016329,0.028016329,0.028016329,	0.0280163	0.0280163	562	1.2%,1.2%,1.2%,1.2%,	1.2%,1.2%,1.2%,1.2%,	61342.0,61342.0,61342.0,61342.0,	61342.0,61342.0,61342.0,61342.0,	6.6,6.6,6.6,6.6,	6.6,6.6,6.6,6.6,	3,2,3,2,	5,4,3,2,	2.5	3.5	1_1_1_1_1_1_1_1_	1_1_1_1_1_1_1_1_
Q62318	Transcription intermediary factor 1-beta OS=Mus musculus GN=Trim28 PE=1 SV=3	0.130061	0.615475	3.023,0.0,1.99,2.214,	0.8051,0.0,1.125,0.0,	1.80675	0.482495	3.7446	2.2247098E-4,0.0,1.4793879E-4,1.5485003E-4,	5.9453738E-5,0.0,8.0137426E-5,0.0,	0.000131315	3.48978e-05	0.05681753,0.0,0.05681753,0.05681753,	0.05681753,0.0,0.05681753,0.0,	0.0426132	0.0284088	834	2.4%,0%,2.4%,2.4%,	2.4%,0%,2.4%,0%,	88847.0,0.0,88847.0,88847.0,	88847.0,0.0,88847.0,0.0,	5.8,0.0,5.8,5.8,	5.8,0.0,5.8,0.0,	4,0,2,2,	1,0,1,0,	2.67	1	1_0_1_1_1_0_1_0_	1_0_1_1_1_0_1_0_
P34914	Bifunctional epoxide hydrolase 2 OS=Mus musculus GN=Ephx2 PE=1 SV=2	0.131464	0.615475	3.023,1.326,0.995,3.32,	1.61,1.019,0.0,1.109,	2.16621	0.934517	2.318	3.3491116E-4,1.4524002E-4,1.1135464E-4,3.4967036E-4,	1.790051E-4,1.0955249E-4,0.0,1.1680405E-4,	0.000235294	0.00010134	0.19674051,0.09144032,0.04231739,0.19674051,	0.04231739,0.09144032,0.0,0.059253693,	0.13181	0.0482528	554	7.8%,3.8%,1.8%,7.8%,	1.8%,3.8%,0%,2.5%,	62515.0,62515.0,62515.0,62515.0,	62515.0,62515.0,0.0,62515.0,	6.2,6.2,6.2,6.2,	6.2,6.2,0.0,6.2,	4,1,1,3,	2,1,0,1,	2.25	1.33	1_1_1_1_1_1_0_1_	1_1_1_1_1_1_0_1_
D3Z2J6	Thioredoxin-related transmembrane protein 2 OS=Mus musculus GN=Tmx2 PE=1 SV=1	0.131502	0.615475	3.023,2.652,1.99,0.0,	0.0,1.019,0.0,1.109,	1.91636	0.531948	3.60253	7.219486E-4,6.2617095E-4,4.8008148E-4,0.0,	0.0,2.3615596E-4,0.0,2.5178771E-4,	0.00045705	0.000121986	0.23879659,0.23879659,0.23879659,0.0,	0.0,0.22743917,0.0,0.23879659,	0.179097	0.116559	257	9.3%,9.3%,9.3%,0%,	0%,8.9%,0%,9.3%,	29591.0,29591.0,29591.0,0.0,	0.0,29591.0,0.0,29591.0,	8.7,8.7,8.7,0.0,	0.0,8.7,0.0,8.7,	4,2,2,0,	0,1,0,1,	2.67	1	1_1_1_0_0_1_0_1_	1_1_1_0_0_1_0_1_
Q9D710	Thioredoxin-related transmembrane protein 2 OS=Mus musculus GN=Tmx2 PE=1 SV=1	0.131502	0.615475	3.023,2.652,1.99,0.0,	0.0,1.019,0.0,1.109,	1.91636	0.531948	3.60253	6.289518E-4,5.455116E-4,4.1824047E-4,0.0,	0.0,2.0573587E-4,0.0,2.1935404E-4,	0.000398176	0.000106272	0.20503592,0.20503592,0.20503592,0.0,	0.0,0.19674051,0.0,0.20503592,	0.153777	0.100444	295	8.1%,8.1%,8.1%,0%,	0%,7.8%,0%,8.1%,	33943.0,33943.0,33943.0,0.0,	0.0,33943.0,0.0,33943.0,	8.8,8.8,8.8,0.0,	0.0,8.8,0.0,8.8,	4,2,2,0,	0,1,0,1,	2.67	1	1_1_1_0_0_1_0_1_	1_1_1_0_0_1_0_1_
Q6P069	Sorcin OS=Mus musculus GN=Sri PE=1 SV=1	0.131984	0.615475	2.267,1.326,2.985,1.107,	2.415,0.0,0.0,0.0,	1.92135	0.603853	3.18182	7.0280605E-4,4.0637862E-4,9.3470415E-4,3.2612353E-4,	7.5127906E-4,0.0,0.0,0.0,	0.000592503	0.00018782	0.20503592,0.096478224,0.20503592,0.096478224,	0.20503592,0.0,0.0,0.0,	0.150757	0.051259	198	8.1%,4.0%,8.1%,4.0%,	8.1%,0%,0%,0%,	21627.0,21627.0,21627.0,21627.0,	21627.0,0.0,0.0,0.0,	5.6,5.6,5.6,5.6,	5.6,0.0,0.0,0.0,	3,1,3,1,	3,0,0,0,	2	3	1_1_1_1_1_0_0_0_	1_1_1_1_1_0_0_0_
P27601	Guanine nucleotide-binding protein subunit alpha-13 OS=Mus musculus GN=Gna13 PE=1 SV=1	0.132173	0.615475	7.558,3.978,6.965,8.855,	4.831,4.074,4.499,5.546,	6.83904	4.73763	1.44356	0.0012303767,6.4028887E-4,0.0011454463,0.0013702378,	7.891419E-4,6.439478E-4,7.0912053E-4,8.5821544E-4,	0.00109659	0.000750106	0.12979591,0.12979591,0.12979591,0.12979591,	0.07646525,0.07646525,0.07646525,0.07646525,	0.129796	0.0764652	377	5.3%,5.3%,5.3%,5.3%,	3.2%,3.2%,3.2%,3.2%,	44055.0,44055.0,44055.0,44055.0,	44055.0,44055.0,44055.0,44055.0,	8.2,8.2,8.2,8.2,	8.2,8.2,8.2,8.2,	10,3,7,8,	6,4,4,5,	7	4.75	1_1_1_1_1_1_1_1_	1_1_1_1_1_1_1_1_
Q99K73	Nrf1 protein OS=Mus musculus GN=Nrf1 PE=1 SV=1	0.137131	0.615475	2.267,0.0,3.98,2.214,	0.8051,0.0,1.125,0.0,	2.11531	0.482495	4.3841	2.60591E-4,0.0,4.621009E-4,2.4184442E-4,	9.285471E-5,0.0,1.2515845E-4,0.0,	0.000241134	5.45033e-05	0.03992021,0.0,0.03992021,0.03992021,	0.03992021,0.0,0.03992021,0.0,	0.0299402	0.0199601	534	1.7%,0%,1.7%,1.7%,	1.7%,0%,1.7%,0%,	57283.0,0.0,57283.0,57283.0,	57283.0,0.0,57283.0,0.0,	5.5,0.0,5.5,5.5,	5.5,0.0,5.5,0.0,	3,0,4,2,	1,0,1,0,	3	1	1_0_1_1_1_0_1_0_	1_0_1_1_1_0_1_0_
Q9QY76	Vesicle-associated membrane protein-associated protein B OS=Mus musculus GN=Vapb PE=1 SV=3	0.138326	0.615475	0.7558,1.326,0.0,0.0,	0.8051,1.019,1.125,2.218,	0.520467	1.29174	0.40292	1.9088558E-4,3.311233E-4,0.0,0.0,	2.0405109E-4,2.4976165E-4,2.7503952E-4,5.32588E-4,	0.000130502	0.00031536	0.10917485,0.10917485,0.0,0.0,	0.10917485,0.10917485,0.10917485,0.10917485,	0.0545874	0.109175	243	4.5%,4.5%,0%,0%,	4.5%,4.5%,4.5%,4.5%,	26946.0,26946.0,0.0,0.0,	26946.0,26946.0,26946.0,26946.0,	7.8,7.8,0.0,0.0,	7.8,7.8,7.8,7.8,	1,1,0,0,	1,1,1,2,	1	1.25	1_1_0_0_1_1_1_1_	1_1_0_0_1_1_1_1_
Q8BH80	Putative uncharacterized protein OS=Mus musculus GN=Vapb PE=1 SV=1	0.138326	0.615475	0.7558,1.326,0.0,0.0,	0.8051,1.019,1.125,2.218,	0.520467	1.29174	0.40292	1.9088558E-4,3.311233E-4,0.0,0.0,	2.0405109E-4,2.4976165E-4,2.7503952E-4,5.32588E-4,	0.000130502	0.00031536	0.10917485,0.10917485,0.0,0.0,	0.10917485,0.10917485,0.10917485,0.10917485,	0.0545874	0.109175	243	4.5%,4.5%,0%,0%,	4.5%,4.5%,4.5%,4.5%,	26918.0,26918.0,0.0,0.0,	26918.0,26918.0,26918.0,26918.0,	7.8,7.8,0.0,0.0,	7.8,7.8,7.8,7.8,	1,1,0,0,	1,1,1,2,	1	1.25	1_1_0_0_1_1_1_1_	1_1_0_0_1_1_1_1_
Q62465	Synaptic vesicle membrane protein VAT-1 homolog OS=Mus musculus GN=Vat1 PE=1 SV=3	0.13955	0.615475	0.7558,1.326,2.985,0.0,	0.0,0.0,0.0,0.0,	1.26674	0	100000	1.14249255E-4,1.9818464E-4,4.5584093E-4,0.0,	0.0,0.0,0.0,0.0,	0.000192069	0	0.035142183,0.035142183,0.071519256,0.0,	0.0,0.0,0.0,0.0,	0.0354509	0	406	1.5%,1.5%,3.0%,0%,	0%,0%,0%,0%,	43097.0,43097.0,43097.0,0.0,	0.0,0.0,0.0,0.0,	6.4,6.4,6.4,0.0,	0.0,0.0,0.0,0.0,	1,1,3,0,	0,0,0,0,	1.67	0	1_1_1_0_0_0_0_0_	1_1_1_0_0_0_0_0_
P60843	Eukaryotic initiation factor 4A-I OS=Mus musculus GN=Eif4a1 PE=1 SV=1	0.140114	0.615475	11.34,10.61,8.955,7.748,	5.636,10.19,7.874,5.546,	9.66219	7.31046	1.32169	0.0017137388,0.0015854771,0.0013675228,0.0011133183,	8.549037E-4,0.0014948788,0.0011523209,7.969143E-4,	0.00144501	0.00107475	0.41253757,0.21898961,0.21898961,0.21898961,	0.21898961,0.21898961,0.21898961,0.11943793,	0.267377	0.194102	406	15.0%,8.6%,8.6%,8.6%,	8.6%,8.6%,8.6%,4.9%,	46154.0,46154.0,46154.0,46154.0,	46154.0,46154.0,46154.0,46154.0,	5.5,5.5,5.5,5.5,	5.5,5.5,5.5,5.5,	15,8,9,7,	7,10,7,5,	9.75	7.25	1_1_1_1_1_1_1_1_	1_1_1_1_1_1_1_1_
K3W4R2	Myosin-14 OS=Mus musculus GN=Myh14 PE=1 SV=1	0.140611	0.615475	5.291,1.326,10.95,5.534,	4.026,0.0,2.25,1.109,	5.77406	1.84614	3.12764	1.623482E-4,4.0231484E-5,3.3929758E-4,1.6143115E-4,	1.2396103E-4,0.0,6.683461E-5,3.235472E-5,	0.000175827	5.57876e-05	0.11429453,0.009252906,0.12201846,0.06414306,	0.071519256,0.0,0.028016329,0.02093947,	0.0774272	0.0301188	2000	4.7%,0.4%,5.0%,2.7%,	3.0%,0%,1.2%,0.9%,	228559.0,228559.0,228559.0,228559.0,	228559.0,0.0,228559.0,228559.0,	5.6,5.6,5.6,5.6,	5.6,0.0,5.6,5.6,	7,1,11,5,	5,0,2,1,	6	2.67	1_1_1_1_1_0_1_1_	1_1_1_1_1_0_1_1_
Q6URW6	Myosin-14 OS=Mus musculus GN=Myh14 PE=1 SV=1	0.140611	0.615475	5.291,1.326,10.95,5.534,	4.026,0.0,2.25,1.109,	5.77406	1.84614	3.12764	1.623482E-4,4.0231484E-5,3.3929758E-4,1.6143115E-4,	1.2396103E-4,0.0,6.683461E-5,3.235472E-5,	0.000175827	5.57876e-05	0.11429453,0.009252906,0.12201846,0.06414306,	0.071519256,0.0,0.028016329,0.02093947,	0.0774272	0.0301188	2000	4.7%,0.4%,5.0%,2.7%,	3.0%,0%,1.2%,0.9%,	228583.0,228583.0,228583.0,228583.0,	228583.0,0.0,228583.0,228583.0,	5.6,5.6,5.6,5.6,	5.6,0.0,5.6,5.6,	7,1,11,5,	5,0,2,1,	6	2.67	1_1_1_1_1_0_1_1_	1_1_1_1_1_0_1_1_
P53994	Ras-related protein Rab-2A OS=Mus musculus GN=Rab2a PE=1 SV=1	0.140892	0.615475	1.512,0.0,4.975,2.214,	4.026,5.093,3.375,4.437,	2.17511	4.2325	0.513907	4.3759623E-4,0.0,0.0014549639,6.0917414E-4,	0.0011694437,0.0014314171,9.457728E-4,0.0012209329,	0.000625434	0.00119189	0.14024973,0.0,0.23026884,0.14024973,	0.14024973,0.23026884,0.14024973,0.14024973,	0.127692	0.162754	212	5.7%,0%,9.0%,5.7%,	5.7%,9.0%,5.7%,5.7%,	23548.0,0.0,23548.0,23548.0,	23548.0,23548.0,23548.0,23548.0,	6.5,0.0,6.5,6.5,	6.5,6.5,6.5,6.5,	2,0,5,2,	5,5,3,4,	3	4.25	1_0_1_1_1_1_1_1_	1_0_1_1_1_1_1_1_
E9Q9C5	V-type proton ATPase proteolipid subunit (Fragment) OS=Mus musculus GN=Atp6v0c PE=1 SV=1	0.141569	0.615475	8.314,5.304,2.985,1.107,	3.221,2.037,0.0,0.0,	4.42753	1.31444	3.36838	0.003401581,0.0021456792,0.0012338094,4.3048305E-4,	0.001322251,8.0922776E-4,0.0,0.0,	0.00180289	0.00053287	0.55955243,0.18304157,0.55955243,0.18304157,	0.55955243,0.18304157,0.0,0.0,	0.371297	0.185648	150	19.3%,7.3%,19.3%,7.3%,	19.3%,7.3%,0%,0%,	15265.0,15265.0,15265.0,15265.0,	15265.0,15265.0,0.0,0.0,	8.5,8.5,8.5,8.5,	8.5,8.5,0.0,0.0,	11,4,3,1,	4,2,0,0,	4.75	3	1_1_1_1_1_1_0_0_	1_1_1_1_1_1_0_0_
Q62048	Astrocytic phosphoprotein PEA-15 OS=Mus musculus GN=Pea15 PE=1 SV=1	0.142344	0.615475	0.7558,1.326,0.0,2.214,	0.8051,2.037,3.375,3.328,	1.07388	2.38611	0.450056	3.568092E-4,6.189459E-4,0.0,9.934225E-4,	3.8141856E-4,9.3372434E-4,0.0015423371,0.0014932948,	0.000492294	0.00108769	0.23594749,0.23594749,0.0,0.23594749,	0.23594749,0.23594749,0.23594749,0.23594749,	0.176961	0.235947	130	9.2%,9.2%,0%,9.2%,	9.2%,9.2%,9.2%,9.2%,	15054.0,15054.0,0.0,15054.0,	15054.0,15054.0,15054.0,15054.0,	5.0,5.0,0.0,5.0,	5.0,5.0,5.0,5.0,	1,1,0,2,	1,2,3,3,	1.33	2.25	1_1_0_1_1_1_1_1_	1_1_0_1_1_1_1_1_
D3Z375	Phosphoprotein-enriched in astrocytes 15A (Fragment) OS=Mus musculus GN=Pea15a PE=1 SV=1	0.142344	0.615475	0.7558,1.326,0.0,2.214,	0.8051,2.037,3.375,3.328,	1.07388	2.38611	0.450056	5.0418696E-4,8.7459746E-4,0.0,0.0014037491,	5.3896103E-4,0.001319393,0.0021793894,0.0021100906,	0.000695633	0.00153696	0.3489629,0.3489629,0.0,0.3489629,	0.3489629,0.3489629,0.3489629,0.3489629,	0.261722	0.348963	92	13.0%,13.0%,0%,13.0%,	13.0%,13.0%,13.0%,13.0%,	10697.0,10697.0,0.0,10697.0,	10697.0,10697.0,10697.0,10697.0,	4.6,4.6,0.0,4.6,	4.6,4.6,4.6,4.6,	1,1,0,2,	1,2,3,3,	1.33	2.25	1_1_0_1_1_1_1_1_	1_1_0_1_1_1_1_1_
P48962	ADP/ATP translocase 1 OS=Mus musculus GN=Slc25a4 PE=1 SV=4	0.14245	0.615475	24.19,33.15,26.87,30.99,	22.54,26.48,24.75,25.51,	28.7986	24.8213	1.16024	0.004980961,0.0067502493,0.005589405,0.006067211,	0.0046589384,0.0052952827,0.0049340986,0.004994353,	0.00584696	0.00497067	0.43879855,0.43879855,0.43879855,0.43879855,	0.43879855,0.43879855,0.29121923,0.29121923,	0.438799	0.365009	298	15.8%,15.8%,15.8%,15.8%,	15.8%,15.8%,11.1%,11.1%,	32904.0,32904.0,32904.0,32904.0,	32904.0,32904.0,32904.0,32904.0,	9.7,9.7,9.7,9.7,	9.7,9.7,9.7,9.7,	32,25,27,28,	28,26,22,23,	28	24.75	1_1_1_1_1_1_1_1_	1_1_1_1_1_1_1_1_
Q9CZ13	Cytochrome b-c1 complex subunit 1, mitochondrial OS=Mus musculus GN=Uqcrc1 PE=1 SV=2	0.143163	0.615475	4.535,5.304,8.955,5.534,	6.441,9.167,7.874,8.873,	6.08213	8.08898	0.751902	5.79815E-4,6.705248E-4,0.0011566964,6.726298E-4,	8.2640693E-4,0.0011379765,9.746714E-4,0.0010784907,	0.000769917	0.00100439	0.15345323,0.049542427,0.15345323,0.15345323,	0.15345323,0.15345323,0.15345323,0.15345323,	0.127476	0.153453	480	6.2%,2.1%,6.2%,6.2%,	6.2%,6.2%,6.2%,6.2%,	52852.0,52852.0,52852.0,52852.0,	52852.0,52852.0,52852.0,52852.0,	6.2,6.2,6.2,6.2,	6.2,6.2,6.2,6.2,	6,4,9,5,	8,9,7,8,	6	8	1_1_1_1_1_1_1_1_	1_1_1_1_1_1_1_1_
P59279	Ras-related protein Rab-2B OS=Mus musculus GN=Rab2b PE=1 SV=1	0.143235	0.615475	1.512,0.0,0.0,2.214,	4.026,0.0,3.375,4.437,	0.931326	2.95924	0.314718	4.294926E-4,0.0,0.0,5.9789314E-4,	0.0011477873,0.0,9.2825847E-4,0.001198323,	0.000256846	0.000818592	0.13762724,0.0,0.0,0.13762724,	0.13762724,0.0,0.13762724,0.13762724,	0.0688136	0.10322	216	5.6%,0%,0%,5.6%,	5.6%,0%,5.6%,5.6%,	24198.0,0.0,0.0,24198.0,	24198.0,0.0,24198.0,24198.0,	6.7,0.0,0.0,6.7,	6.7,0.0,6.7,6.7,	2,0,0,2,	5,0,3,4,	2	4	1_0_0_1_1_0_1_1_	1_0_0_1_1_0_1_1_
Q3TEG7	Putative uncharacterized protein OS=Mus musculus GN=Rab2b PE=1 SV=1	0.143235	0.615475	1.512,0.0,0.0,2.214,	4.026,0.0,3.375,4.437,	0.931326	2.95924	0.314718	4.806756E-4,0.0,0.0,6.691446E-4,	0.0012845703,0.0,0.0010388799,0.0013411283,	0.000287455	0.000916145	0.15345323,0.0,0.0,0.15345323,	0.15345323,0.0,0.15345323,0.15345323,	0.0767266	0.11509	193	6.2%,0%,0%,6.2%,	6.2%,0%,6.2%,6.2%,	21465.0,0.0,0.0,21465.0,	21465.0,0.0,21465.0,21465.0,	6.5,0.0,0.0,6.5,	6.5,0.0,6.5,6.5,	2,0,0,2,	5,0,3,4,	2	4	1_0_0_1_1_0_1_1_	1_0_0_1_1_0_1_1_
Q91ZJ5	UTP--glucose-1-phosphate uridylyltransferase OS=Mus musculus GN=Ugp2 PE=1 SV=3	0.145251	0.615475	4.535,3.978,4.975,5.534,	4.026,4.074,3.375,0.0,	4.75559	2.86866	1.65777	5.478567E-4,4.75175E-4,6.0718966E-4,6.355557E-4,	4.8803558E-4,4.778904E-4,3.9469256E-4,0.0,	0.000566444	0.000340155	0.13501084,0.05681753,0.13501084,0.11429453,	0.19949937,0.11429453,0.11429453,0.0,	0.110283	0.107022	508	5.5%,2.4%,5.5%,4.7%,	7.9%,4.7%,4.7%,0%,	56979.0,56979.0,56979.0,56979.0,	56979.0,56979.0,56979.0,0.0,	7.6,7.6,7.6,7.6,	7.6,7.6,7.6,0.0,	6,3,5,5,	5,4,3,0,	4.75	4	1_1_1_1_1_1_1_0_	1_1_1_1_1_1_1_0_
Q61390	T-complex protein 1 subunit zeta-2 OS=Mus musculus GN=Cct6b PE=1 SV=4	0.145442	0.615475	3.023,5.304,3.98,4.427,	2.415,3.056,1.125,4.437,	4.18373	2.7582	1.51683	3.4941768E-4,6.0612406E-4,4.6471163E-4,4.8642152E-4,	2.8013793E-4,3.4289312E-4,1.2586555E-4,4.8745342E-4,	0.000476669	0.000309087	0.044720173,0.044720173,0.044720173,0.044720173,	0.044720173,0.044720173,0.044720173,0.044720173,	0.0447202	0.0447202	531	1.9%,1.9%,1.9%,1.9%,	1.9%,1.9%,1.9%,1.9%,	58185.0,58185.0,58185.0,58185.0,	58185.0,58185.0,58185.0,58185.0,	7.4,7.4,7.4,7.4,	7.4,7.4,7.4,7.4,	4,4,4,4,	3,3,1,4,	4	2.75	1_1_1_1_1_1_1_1_	1_1_1_1_1_1_1_1_
P80317	T-complex protein 1 subunit zeta OS=Mus musculus GN=Cct6a PE=1 SV=3	0.145442	0.615475	3.023,5.304,3.98,4.427,	2.415,3.056,1.125,4.437,	4.18373	2.7582	1.51683	3.4941768E-4,6.0612406E-4,4.6471163E-4,4.8642152E-4,	2.8013793E-4,3.4289312E-4,1.2586555E-4,4.8745342E-4,	0.000476669	0.000309087	0.044720173,0.044720173,0.044720173,0.044720173,	0.044720173,0.044720173,0.044720173,0.044720173,	0.0447202	0.0447202	531	1.9%,1.9%,1.9%,1.9%,	1.9%,1.9%,1.9%,1.9%,	58004.0,58004.0,58004.0,58004.0,	58004.0,58004.0,58004.0,58004.0,	7.1,7.1,7.1,7.1,	7.1,7.1,7.1,7.1,	4,4,4,4,	3,3,1,4,	4	2.75	1_1_1_1_1_1_1_1_	1_1_1_1_1_1_1_1_
Q9ES97	Reticulon-3 OS=Mus musculus GN=Rtn3 PE=1 SV=2	0.147524	0.615475	1.512,0.0,2.985,3.32,	0.8051,0.0,1.125,0.0,	1.9543	0.482495	4.05041	9.623486E-5,0.0,1.9198279E-4,2.0095163E-4,	5.1436116E-5,0.0,6.933051E-5,0.0,	0.000122292	3.01917e-05	0.06414306,0.0,0.07398939,0.16680968,	0.0519619,0.0,0.059253693,0.0,	0.0762355	0.0278039	964	2.7%,0%,3.1%,6.7%,	2.2%,0%,2.5%,0%,	103879.0,0.0,103879.0,103879.0,	103879.0,0.0,103879.0,0.0,	4.9,0.0,4.9,4.9,	4.9,0.0,4.9,0.0,	2,0,3,3,	1,0,1,0,	2.67	1	1_0_1_1_1_0_1_0_	1_0_1_1_1_0_1_0_
Q8CIN4	Serine/threonine-protein kinase PAK 2 OS=Mus musculus GN=Pak2 PE=1 SV=1	0.147741	0.615475	2.267,1.326,1.99,2.214,	0.8051,0.0,2.25,1.109,	1.94931	1.041	1.87253	2.6556413E-4,1.5355529E-4,2.3545981E-4,2.4645976E-4,	9.462675E-5,0.0,2.5509394E-4,1.234913E-4,	0.00022526	0.000118303	0.03992021,0.059253693,0.03992021,0.03992021,	0.03992021,0.0,0.03992021,0.03992021,	0.0447536	0.0299402	524	1.7%,2.5%,1.7%,1.7%,	1.7%,0%,1.7%,1.7%,	57930.0,57930.0,57930.0,57930.0,	57930.0,0.0,57930.0,57930.0,	5.8,5.8,5.8,5.8,	5.8,0.0,5.8,5.8,	3,1,2,2,	1,0,2,1,	2	1.33	1_1_1_1_1_0_1_1_	1_1_1_1_1_0_1_1_
G5E829	Plasma membrane calcium-transporting ATPase 1 OS=Mus musculus GN=Atp2b1 PE=1 SV=1	0.147918	0.615475	30.99,26.52,31.84,24.35,	28.98,30.56,41.62,35.49,	28.4252	34.164	0.83202	0.0015588469,0.001319065,0.0016181107,0.0011644214,	0.0014631466,0.0014924282,0.0020269514,0.0016972969,	0.00141511	0.00166996	0.23026884,0.18850219,0.22743917,0.2133888,	0.2133888,0.2133888,0.2133888,0.2133888,	0.2149	0.213389	1220	9.0%,7.5%,8.9%,8.4%,	8.4%,8.4%,8.4%,8.4%,	134747.0,134747.0,134747.0,134747.0,	134747.0,134747.0,134747.0,134747.0,	5.9,5.9,5.9,5.9,	5.9,5.9,5.9,5.9,	41,20,32,22,	36,30,37,32,	28.75	33.75	1_1_1_1_1_1_1_1_	1_1_1_1_1_1_1_1_
Q61851	Fibroblast growth factor receptor 3 OS=Mus musculus GN=Fgfr3 PE=1 SV=1	0.148856	0.615475	0.7558,1.326,0.0,1.107,	0.8051,0.0,0.0,0.0,	0.797175	0.201284	3.96044	5.790911E-5,1.0045314E-4,0.0,8.06148E-5,	6.190314E-5,0.0,0.0,0.0,	5.97443e-05	1.54758e-05	0.032761455,0.032761455,0.0,0.032761455,	0.032761455,0.0,0.0,0.0,	0.0245711	0.00819036	801	1.4%,1.4%,0%,1.4%,	1.4%,0%,0%,0%,	87758.0,87758.0,0.0,87758.0,	87758.0,0.0,0.0,0.0,	6.3,6.3,0.0,6.3,	6.3,0.0,0.0,0.0,	1,1,0,1,	1,0,0,0,	1	1	1_1_0_1_1_0_0_0_	1_1_0_1_1_0_0_0_
P16092	Fibroblast growth factor receptor 1 OS=Mus musculus GN=Fgfr1 PE=1 SV=2	0.148856	0.615475	0.7558,1.326,0.0,1.107,	0.8051,0.0,0.0,0.0,	0.797175	0.201284	3.96044	5.6429682E-5,9.788682E-5,0.0,7.85553E-5,	6.0321672E-5,0.0,0.0,0.0,	5.8218e-05	1.50804e-05	0.03038609,0.03038609,0.0,0.03038609,	0.03038609,0.0,0.0,0.0,	0.0227896	0.00759652	822	1.3%,1.3%,0%,1.3%,	1.3%,0%,0%,0%,	91981.0,91981.0,0.0,91981.0,	91981.0,0.0,0.0,0.0,	6.3,6.3,0.0,6.3,	6.3,0.0,0.0,0.0,	1,1,0,1,	1,0,0,0,	1	1	1_1_0_1_1_0_0_0_	1_1_0_1_1_0_0_0_
F6TK14	Fibroblast growth factor receptor OS=Mus musculus GN=Fgfr3 PE=1 SV=1	0.148856	0.615475	0.7558,1.326,0.0,1.107,	0.8051,0.0,0.0,0.0,	0.797175	0.201284	3.96044	5.790911E-5,1.0045314E-4,0.0,8.06148E-5,	6.190314E-5,0.0,0.0,0.0,	5.97443e-05	1.54758e-05	0.032761455,0.032761455,0.0,0.032761455,	0.032761455,0.0,0.0,0.0,	0.0245711	0.00819036	801	1.4%,1.4%,0%,1.4%,	1.4%,0%,0%,0%,	87805.0,87805.0,0.0,87805.0,	87805.0,0.0,0.0,0.0,	6.3,6.3,0.0,6.3,	6.3,0.0,0.0,0.0,	1,1,0,1,	1,0,0,0,	1	1	1_1_0_1_1_0_0_0_	1_1_0_1_1_0_0_0_
E9QNJ9	Fibroblast growth factor receptor OS=Mus musculus GN=Fgfr3 PE=1 SV=1	0.148856	0.615475	0.7558,1.326,0.0,1.107,	0.8051,0.0,0.0,0.0,	0.797175	0.201284	3.96044	5.7836907E-5,1.0032789E-4,0.0,8.051429E-5,	6.182596E-5,0.0,0.0,0.0,	5.96698e-05	1.54565e-05	0.032761455,0.032761455,0.0,0.032761455,	0.032761455,0.0,0.0,0.0,	0.0245711	0.00819036	802	1.4%,1.4%,0%,1.4%,	1.4%,0%,0%,0%,	88165.0,88165.0,0.0,88165.0,	88165.0,0.0,0.0,0.0,	6.5,6.5,0.0,6.5,	6.5,0.0,0.0,0.0,	1,1,0,1,	1,0,0,0,	1	1	1_1_0_1_1_0_0_0_	1_1_0_1_1_0_0_0_
Q7TSI8	Fibroblast growth factor receptor OS=Mus musculus GN=Fgfr3 PE=1 SV=1	0.148856	0.615475	0.7558,1.326,0.0,1.107,	0.8051,0.0,0.0,0.0,	0.797175	0.201284	3.96044	5.7981495E-5,1.00578705E-4,0.0,8.0715574E-5,	6.1980514E-5,0.0,0.0,0.0,	5.98189e-05	1.54951e-05	0.032761455,0.032761455,0.0,0.032761455,	0.032761455,0.0,0.0,0.0,	0.0245711	0.00819036	800	1.4%,1.4%,0%,1.4%,	1.4%,0%,0%,0%,	87677.0,87677.0,0.0,87677.0,	87677.0,0.0,0.0,0.0,	6.3,6.3,0.0,6.3,	6.3,0.0,0.0,0.0,	1,1,0,1,	1,0,0,0,	1	1	1_1_0_1_1_0_0_0_	1_1_0_1_1_0_0_0_
J3QN85	Fibroblast growth factor receptor OS=Mus musculus GN=Fgfr1 PE=1 SV=1	0.148856	0.615475	0.7558,1.326,0.0,1.107,	0.8051,0.0,0.0,0.0,	0.797175	0.201284	3.96044	5.568451E-5,9.6594194E-5,0.0,7.751795E-5,	5.9525108E-5,0.0,0.0,0.0,	5.74492e-05	1.48813e-05	0.03038609,0.03038609,0.0,0.03038609,	0.03038609,0.0,0.0,0.0,	0.0227896	0.00759652	833	1.3%,1.3%,0%,1.3%,	1.3%,0%,0%,0%,	92981.0,92981.0,0.0,92981.0,	92981.0,0.0,0.0,0.0,	6.2,6.2,0.0,6.2,	6.2,0.0,0.0,0.0,	1,1,0,1,	1,0,0,0,	1	1	1_1_0_1_1_0_0_0_	1_1_0_1_1_0_0_0_
A0A0J9YTQ5	Fibroblast growth factor receptor 3 (Fragment) OS=Mus musculus GN=Fgfr3 PE=1 SV=1	0.148856	0.615475	0.7558,1.326,0.0,1.107,	0.8051,0.0,0.0,0.0,	0.797175	0.201284	3.96044	1.8048716E-4,3.1308547E-4,0.0,2.512547E-4,	1.9293546E-4,0.0,0.0,0.0,	0.000186207	4.82339e-05	0.10407865,0.10407865,0.0,0.10407865,	0.10407865,0.0,0.0,0.0,	0.078059	0.0260197	257	4.3%,4.3%,0%,4.3%,	4.3%,0%,0%,0%,	28553.0,28553.0,0.0,28553.0,	28553.0,0.0,0.0,0.0,	6.9,6.9,0.0,6.9,	6.9,0.0,0.0,0.0,	1,1,0,1,	1,0,0,0,	1	1	1_1_0_1_1_0_0_0_	1_1_0_1_1_0_0_0_
Q61563	Fibroblast growth factor receptor OS=Mus musculus GN=Fgfr3 PE=1 SV=2	0.148856	0.615475	0.7558,1.326,0.0,1.107,	0.8051,0.0,0.0,0.0,	0.797175	0.201284	3.96044	5.931611E-5,1.0289382E-4,0.0,8.2573475E-5,	6.340718E-5,0.0,0.0,0.0,	6.11959e-05	1.58518e-05	0.032761455,0.032761455,0.0,0.032761455,	0.032761455,0.0,0.0,0.0,	0.0245711	0.00819036	782	1.4%,1.4%,0%,1.4%,	1.4%,0%,0%,0%,	85871.0,85871.0,0.0,85871.0,	85871.0,0.0,0.0,0.0,	6.9,6.9,0.0,6.9,	6.9,0.0,0.0,0.0,	1,1,0,1,	1,0,0,0,	1	1	1_1_0_1_1_0_0_0_	1_1_0_1_1_0_0_0_
Q60864	Stress-induced-phosphoprotein 1 OS=Mus musculus GN=Stip1 PE=1 SV=1	0.149057	0.615475	9.826,9.282,16.92,5.534,	2.415,6.112,6.749,7.764,	10.3894	5.7601	1.80368	0.0011105111,0.0010372759,0.0019313776,5.945898E-4,	2.7394705E-4,6.706308E-4,7.38504E-4,8.3419174E-4,	0.00116844	0.000629318	0.19398808,0.15080035,0.39636838,0.07894671,	0.10662377,0.06659615,0.1694994,0.2618276,	0.205026	0.151137	543	7.7%,6.1%,14.5%,3.3%,	4.4%,2.8%,6.8%,10.1%,	62582.0,62582.0,62582.0,62582.0,	62582.0,62582.0,62582.0,62582.0,	6.8,6.8,6.8,6.8,	6.8,6.8,6.8,6.8,	13,7,17,5,	3,6,6,7,	10.5	5.5	1_1_1_1_1_1_1_1_	1_1_1_1_1_1_1_1_
P09405	Nucleolin OS=Mus musculus GN=Ncl PE=1 SV=2	0.149222	0.615475	6.802,9.282,3.98,4.427,	5.636,4.074,3.375,1.109,	6.12304	3.54852	1.72552	5.904763E-4,7.9666305E-4,3.4902673E-4,3.6533215E-4,	4.909348E-4,3.433781E-4,2.8359808E-4,9.1526796E-5,	0.000525375	0.000302359	0.07398939,0.07398939,0.07398939,0.07398939,	0.07398939,0.07398939,0.07398939,0.032761455,	0.0739894	0.0636824	707	3.1%,3.1%,3.1%,3.1%,	3.1%,3.1%,3.1%,1.4%,	76723.0,76723.0,76723.0,76723.0,	76723.0,76723.0,76723.0,76723.0,	4.8,4.8,4.8,4.8,	4.8,4.8,4.8,4.8,	9,7,4,4,	7,4,3,1,	6	3.75	1_1_1_1_1_1_1_1_	1_1_1_1_1_1_1_1_
A2AS47	Plakophilin-4 OS=Mus musculus GN=Pkp4 PE=1 SV=1	0.149365	0.615475	3.023,3.978,0.0,2.214,	1.61,1.019,0.0,0.0,	2.30377	0.65722	3.50533	2.185404E-4,2.8432143E-4,0.0,1.5211415E-4,	1.1680664E-4,7.148655E-5,0.0,0.0,	0.000163744	4.70733e-05	0.018591404,0.018591404,0.0,0.018591404,	0.018591404,0.018591404,0.0,0.0,	0.0139436	0.0092957	849	0.8%,0.8%,0%,0.8%,	0.8%,0.8%,0%,0%,	95209.0,95209.0,0.0,95209.0,	95209.0,95209.0,0.0,0.0,	8.8,8.8,0.0,8.8,	8.8,8.8,0.0,0.0,	4,3,0,2,	2,1,0,0,	3	1.5	1_1_0_1_1_1_0_0_	1_1_0_1_1_1_0_0_
A2AS45	Plakophilin-4 OS=Mus musculus GN=Pkp4 PE=1 SV=1	0.149365	0.615475	3.023,3.978,0.0,2.214,	1.61,1.019,0.0,0.0,	2.30377	0.65722	3.50533	1.5953637E-4,2.0755708E-4,0.0,1.1104465E-4,	8.526985E-5,5.21858E-5,0.0,0.0,	0.000119535	3.43639e-05	0.013911366,0.013911366,0.0,0.013911366,	0.013911366,0.013911366,0.0,0.0,	0.0104335	0.00695568	1163	0.6%,0.6%,0%,0.6%,	0.6%,0.6%,0%,0%,	128526.0,128526.0,0.0,128526.0,	128526.0,128526.0,0.0,0.0,	8.9,8.9,0.0,8.9,	8.9,8.9,0.0,0.0,	4,3,0,2,	2,1,0,0,	3	1.5	1_1_0_1_1_1_0_0_	1_1_0_1_1_1_0_0_
Q68FH0	Plakophilin-4 OS=Mus musculus GN=Pkp4 PE=1 SV=1	0.149365	0.615475	3.023,3.978,0.0,2.214,	1.61,1.019,0.0,0.0,	2.30377	0.65722	3.50533	1.5591664E-4,2.0284782E-4,0.0,1.0852514E-4,	8.333515E-5,5.100175E-5,0.0,0.0,	0.000116822	3.35842e-05	0.013911366,0.013911366,0.0,0.013911366,	0.013911366,0.013911366,0.0,0.0,	0.0104335	0.00695568	1190	0.6%,0.6%,0%,0.6%,	0.6%,0.6%,0%,0%,	131551.0,131551.0,0.0,131551.0,	131551.0,131551.0,0.0,0.0,	8.9,8.9,0.0,8.9,	8.9,8.9,0.0,0.0,	4,3,0,2,	2,1,0,0,	3	1.5	1_1_0_1_1_1_0_0_	1_1_0_1_1_1_0_0_
E9PUE7	Active breakpoint cluster region-related protein OS=Mus musculus GN=Abr PE=1 SV=1	0.152052	0.615475	2.267,1.326,2.985,2.214,	2.415,1.019,1.125,1.109,	2.19806	1.41701	1.5512	1.7116309E-4,9.8970435E-5,2.2764012E-4,1.5884983E-4,	1.8296832E-4,7.4652E-5,8.220739E-5,7.959341E-5,	0.000164156	0.000104855	0.08893013,0.0519619,0.08893013,0.0519619,	0.0519619,0.0519619,0.0519619,0.0519619,	0.070446	0.0519619	813	3.7%,2.2%,3.7%,2.2%,	2.2%,2.2%,2.2%,2.2%,	92487.0,92487.0,92487.0,92487.0,	92487.0,92487.0,92487.0,92487.0,	7.1,7.1,7.1,7.1,	7.1,7.1,7.1,7.1,	3,1,3,2,	3,1,1,1,	2.25	1.5	1_1_1_1_1_1_1_1_	1_1_1_1_1_1_1_1_
Q5SSL4	Active breakpoint cluster region-related protein OS=Mus musculus GN=Abr PE=1 SV=1	0.152052	0.615475	2.267,1.326,2.985,2.214,	2.415,1.019,1.125,1.109,	2.19806	1.41701	1.5512	1.619972E-4,9.367051E-5,2.1544984E-4,1.5034333E-4,	1.7317025E-4,7.065434E-5,7.780513E-5,7.533113E-5,	0.000155365	9.92402e-05	0.083926916,0.049542427,0.083926916,0.049542427,	0.049542427,0.049542427,0.049542427,0.049542427,	0.0667347	0.0495424	859	3.5%,2.1%,3.5%,2.1%,	2.1%,2.1%,2.1%,2.1%,	97667.0,97667.0,97667.0,97667.0,	97667.0,97667.0,97667.0,97667.0,	6.6,6.6,6.6,6.6,	6.6,6.6,6.6,6.6,	3,1,3,2,	3,1,1,1,	2.25	1.5	1_1_1_1_1_1_1_1_	1_1_1_1_1_1_1_1_
Q8K0U4	Heat shock 70 kDa protein 12A OS=Mus musculus GN=Hspa12a PE=1 SV=1	0.152279	0.615475	6.047,2.652,2.985,4.427,	3.221,1.019,2.25,3.328,	4.02777	2.4541	1.64124	5.497505E-4,2.3840879E-4,2.7417988E-4,3.826516E-4,	2.9383358E-4,8.9914196E-5,1.9802847E-4,2.8759753E-4,	0.000361248	0.000217343	0.19124198,0.10407865,0.035142183,0.10407865,	0.15877736,0.035142183,0.035142183,0.035142183,	0.108635	0.066051	675	7.6%,4.3%,1.5%,4.3%,	6.4%,1.5%,1.5%,1.5%,	74871.0,74871.0,74871.0,74871.0,	74871.0,74871.0,74871.0,74871.0,	6.8,6.8,6.8,6.8,	6.8,6.8,6.8,6.8,	8,2,3,4,	4,1,2,3,	4.25	2.5	1_1_1_1_1_1_1_1_	1_1_1_1_1_1_1_1_
P63040	Complexin-1 OS=Mus musculus GN=Cplx1 PE=1 SV=1	0.152545	0.615475	4.535,6.63,5.97,6.641,	4.026,12.22,12.37,9.983,	5.94408	9.65122	0.615889	0.0020769492,0.0030023493,0.00276226,0.002891304,	0.0018501646,0.005435112,0.005486423,0.004346157,	0.00268322	0.00427946	1.1677041,0.79473364,1.1677041,1.1677041,	0.79473364,1.1677041,1.1677041,0.79473364,	1.07446	0.981219	134	33.6%,25.4%,33.6%,33.6%,	25.4%,33.6%,33.6%,25.4%,	15122.0,15122.0,15122.0,15122.0,	15122.0,15122.0,15122.0,15122.0,	5.0,5.0,5.0,5.0,	5.0,5.0,5.0,5.0,	6,5,6,6,	5,12,11,9,	5.75	9.25	1_1_1_1_1_1_1_1_	1_1_1_1_1_1_1_1_
Q8BWT1	3-ketoacyl-CoA thiolase, mitochondrial OS=Mus musculus GN=Acaa2 PE=1 SV=3	0.15284	0.615475	13.6,9.282,8.955,7.748,	11.27,16.3,10.12,14.42,	9.89754	13.0282	0.759704	0.0021031073,0.0014187425,0.0013985245,0.0011385572,	0.0017485688,0.0024460284,0.0015151423,0.002118949,	0.00151473	0.00195717	0.56314766,0.39315677,0.39315677,0.19674051,	0.39315677,0.56314766,0.39315677,0.39315677,	0.38655	0.435655	397	19.4%,14.4%,14.4%,7.8%,	14.4%,19.4%,14.4%,14.4%,	41830.0,41830.0,41830.0,41830.0,	41830.0,41830.0,41830.0,41830.0,	8.1,8.1,8.1,8.1,	8.1,8.1,8.1,8.1,	18,7,9,7,	14,16,9,13,	10.25	13	1_1_1_1_1_1_1_1_	1_1_1_1_1_1_1_1_
O54984	ATPase Asna1 OS=Mus musculus GN=Asna1 PE=1 SV=2	0.153525	0.615475	0.7558,1.326,0.0,3.32,	0.0,0.0,0.0,0.0,	1.35059	0	100000	1.332908E-4,2.3121542E-4,0.0,5.566591E-4,	0.0,0.0,0.0,0.0,	0.000230291	0	0.11173177,0.11173177,0.0,0.11173177,	0.0,0.0,0.0,0.0,	0.0837988	0	348	4.6%,4.6%,0%,4.6%,	0%,0%,0%,0%,	38823.0,38823.0,0.0,38823.0,	0.0,0.0,0.0,0.0,	4.9,4.9,0.0,4.9,	0.0,0.0,0.0,0.0,	1,1,0,3,	0,0,0,0,	1.67	0	1_1_0_1_0_0_0_0_	1_1_0_1_0_0_0_0_
Q8CFX3	Protocadherin 1 OS=Mus musculus GN=Pcdh1 PE=1 SV=1	0.154653	0.615475	3.023,2.652,0.995,2.214,	2.415,1.019,1.125,0.0,	2.22102	1.13972	1.94875	1.7874836E-4,1.5503462E-4,5.9432055E-5,1.2441707E-4,	1.4330755E-4,5.8470214E-5,6.4387874E-5,0.0,	0.000129408	6.65414e-05	0.05681753,0.05681753,0.028016329,0.03038609,	0.05681753,0.028016329,0.028016329,0.0,	0.0430094	0.0282125	1038	2.4%,2.4%,1.2%,1.3%,	2.4%,1.2%,1.2%,0%,	112411.0,112411.0,112411.0,112411.0,	112411.0,112411.0,112411.0,0.0,	5.0,5.0,5.0,5.0,	5.0,5.0,5.0,0.0,	4,2,1,2,	3,1,1,0,	2.25	1.67	1_1_1_1_1_1_1_0_	1_1_1_1_1_1_1_0_
F7BJK1	Protocadherin 1 (Fragment) OS=Mus musculus GN=Pcdh1 PE=1 SV=1	0.154653	0.615475	3.023,2.652,0.995,2.214,	2.415,1.019,1.125,0.0,	2.22102	1.13972	1.94875	1.7227557E-4,1.4942055E-4,5.7279914E-5,1.1991171E-4,	1.3811815E-4,5.6352907E-5,6.205627E-5,0.0,	0.000124722	6.41318e-05	0.054386854,0.054386854,0.025651932,0.028016329,	0.054386854,0.025651932,0.025651932,0.0,	0.0406105	0.0264227	1077	2.3%,2.3%,1.1%,1.2%,	2.3%,1.1%,1.1%,0%,	116519.0,116519.0,116519.0,116519.0,	116519.0,116519.0,116519.0,0.0,	5.1,5.1,5.1,5.1,	5.1,5.1,5.1,0.0,	4,2,1,2,	3,1,1,0,	2.25	1.67	1_1_1_1_1_1_1_0_	1_1_1_1_1_1_1_0_
Q8C854	Myelin expression factor 2 OS=Mus musculus GN=Myef2 PE=1 SV=1	0.154959	0.615475	3.023,3.978,1.99,0.0,	0.0,0.0,0.0,2.218,	2.24787	0.554592	4.05319	3.139438E-4,4.0844144E-4,2.0876639E-4,0.0,	0.0,0.0,0.0,2.1898288E-4,	0.000232788	5.47457e-05	0.08143401,0.08143401,0.035142183,0.0,	0.0,0.0,0.0,0.044720173,	0.0495025	0.01118	591	3.4%,3.4%,1.5%,0%,	0%,0%,0%,1.9%,	63295.0,63295.0,63295.0,0.0,	0.0,0.0,0.0,63295.0,	8.9,8.9,8.9,0.0,	0.0,0.0,0.0,8.9,	4,3,2,0,	0,0,0,2,	3	2	1_1_1_0_0_0_0_1_	1_1_1_0_0_0_0_1_
A2ATP6	Myelin expression factor 2 OS=Mus musculus GN=Myef2 PE=1 SV=2	0.154959	0.615475	3.023,3.978,1.99,0.0,	0.0,0.0,0.0,2.218,	2.24787	0.554592	4.05319	3.2723244E-4,4.2572996E-4,2.1760307E-4,0.0,	0.0,0.0,0.0,2.28252E-4,	0.000242641	5.7063e-05	0.083926916,0.083926916,0.037528396,0.0,	0.0,0.0,0.0,0.044720173,	0.0513456	0.01118	567	3.5%,3.5%,1.6%,0%,	0%,0%,0%,1.9%,	61104.0,61104.0,61104.0,0.0,	0.0,0.0,0.0,61104.0,	8.8,8.8,8.8,0.0,	0.0,0.0,0.0,8.8,	4,3,2,0,	0,0,0,2,	3	2	1_1_1_0_0_0_0_1_	1_1_1_0_0_0_0_1_
A2ATP5	Myelin expression factor 2 OS=Mus musculus GN=Myef2 PE=1 SV=1	0.154959	0.615475	3.023,3.978,1.99,0.0,	0.0,0.0,0.0,2.218,	2.24787	0.554592	4.05319	3.373469E-4,4.388889E-4,2.2432898E-4,0.0,	0.0,0.0,0.0,2.3530706E-4,	0.000250141	5.88268e-05	0.08642566,0.08642566,0.037528396,0.0,	0.0,0.0,0.0,0.04712856,	0.0525949	0.0117821	550	3.6%,3.6%,1.6%,0%,	0%,0%,0%,2.0%,	59543.0,59543.0,59543.0,0.0,	0.0,0.0,0.0,59543.0,	8.8,8.8,8.8,0.0,	0.0,0.0,0.0,8.8,	4,3,2,0,	0,0,0,2,	3	2	1_1_1_0_0_0_0_1_	1_1_1_0_0_0_0_1_
Q99K48	Non-POU domain-containing octamer-binding protein OS=Mus musculus GN=Nono PE=1 SV=3	0.156604	0.615475	8.314,11.93,3.98,6.641,	7.246,4.074,3.375,3.328,	7.71739	4.50569	1.71281	0.0010787256,0.0015310078,5.216953E-4,8.1910094E-4,	9.434667E-4,5.132523E-4,4.2389816E-4,4.104193E-4,	0.000987632	0.000572759	0.35831344,0.2618276,0.09144032,0.21618605,	0.2705741,0.14551294,0.10662377,0.10662377,	0.231942	0.157334	473	13.3%,10.1%,3.8%,8.5%,	10.4%,5.9%,4.4%,4.4%,	54541.0,54541.0,54541.0,54541.0,	54541.0,54541.0,54541.0,54541.0,	8.9,8.9,8.9,8.9,	8.9,8.9,8.9,8.9,	11,9,4,6,	9,4,3,3,	7.5	4.75	1_1_1_1_1_1_1_1_	1_1_1_1_1_1_1_1_
Q99P72	Reticulon-4 OS=Mus musculus GN=Rtn4 PE=1 SV=2	0.157928	0.615475	9.826,14.59,11.94,3.32,	5.636,7.13,5.624,3.328,	9.91825	5.42949	1.82674	5.189394E-4,7.6169765E-4,6.370789E-4,1.667103E-4,	2.9870128E-4,3.6561495E-4,2.8758438E-4,1.6706396E-4,	0.000521106	0.000279741	0.1271975,0.07646525,0.07646525,0.03992021,	0.037528396,0.037528396,0.05681753,0.037528396,	0.0800121	0.0423507	1162	5.2%,3.2%,3.2%,1.7%,	1.6%,1.6%,2.4%,1.6%,	126613.0,126613.0,126613.0,126613.0,	126613.0,126613.0,126613.0,126613.0,	4.5,4.5,4.5,4.5,	4.5,4.5,4.5,4.5,	13,11,12,3,	7,7,5,3,	9.75	5.5	1_1_1_1_1_1_1_1_	1_1_1_1_1_1_1_1_
Q923T9	Calcium/calmodulin-dependent protein kinase type II subunit gamma OS=Mus musculus GN=Camk2g PE=1 SV=1	0.158514	0.615475	12.09,9.282,11.94,12.18,	12.88,13.24,12.37,12.2,	11.3727	12.6746	0.897286	0.001402955,0.0010647273,0.0013994058,0.0013427165,	0.0014997177,0.0014914878,0.0013897555,0.001345565,	0.00130245	0.00143163	0.2882495,0.10917485,0.15877736,0.10917485,	0.11429453,0.10917485,0.10917485,0.10917485,	0.166344	0.110455	529	11.0%,4.5%,6.4%,4.5%,	4.7%,4.5%,4.5%,4.5%,	59607.0,59607.0,59607.0,59607.0,	59607.0,59607.0,59607.0,59607.0,	7.6,7.6,7.6,7.6,	7.6,7.6,7.6,7.6,	16,7,12,11,	16,13,11,11,	11.5	12.75	1_1_1_1_1_1_1_1_	1_1_1_1_1_1_1_1_
F6SWQ9	Ephexin-1 (Fragment) OS=Mus musculus GN=Ngef PE=1 SV=1	0.159037	0.615475	0.0,0.0,0.995,3.32,	1.61,3.056,2.25,3.328,	1.07888	2.56083	0.4213	0.0,0.0,2.517978E-4,7.9068315E-4,	4.0477072E-4,7.4316835E-4,5.455886E-4,7.923605E-4,	0.00026062	0.000621472	0.0,0.0,0.08893013,0.20781386,	0.08893013,0.08893013,0.08893013,0.20781386,	0.074186	0.118651	245	0%,0%,3.7%,8.2%,	3.7%,3.7%,3.7%,8.2%,	0.0,0.0,28384.0,28384.0,	28384.0,28384.0,28384.0,28384.0,	0.0,0.0,9.0,9.0,	9.0,9.0,9.0,9.0,	0,0,1,3,	2,3,2,3,	2	2.5	0_0_1_1_1_1_1_1_	0_0_1_1_1_1_1_1_
Q8JZN5	Acyl-CoA dehydrogenase family member 9, mitochondrial OS=Mus musculus GN=Acad9 PE=1 SV=2	0.159853	0.615475	0.7558,0.0,1.99,2.214,	0.0,1.019,0.0,0.0,	1.23988	0.254652	4.86894	7.421632E-5,0.0,1.974095E-4,2.0663186E-4,	0.0,9.710733E-5,0.0,0.0,	0.000119564	2.42768e-05	0.037528396,0.0,0.037528396,0.037528396,	0.0,0.037528396,0.0,0.0,	0.0281463	0.0093821	625	1.6%,0%,1.6%,1.6%,	0%,1.6%,0%,0%,	68722.0,0.0,68722.0,68722.0,	0.0,68722.0,0.0,0.0,	7.5,0.0,7.5,7.5,	0.0,7.5,0.0,0.0,	1,0,2,2,	0,1,0,0,	1.67	1	1_0_1_1_0_1_0_0_	1_0_1_1_0_1_0_0_
A0A0G2JF25	Acyl-CoA dehydrogenase family member 9, mitochondrial (Fragment) OS=Mus musculus GN=Acad9 PE=1 SV=1	0.159853	0.615475	0.7558,0.0,1.99,2.214,	0.0,1.019,0.0,0.0,	1.23988	0.254652	4.86894	2.899075E-4,0.0,7.711309E-4,8.0715574E-4,	0.0,3.793255E-4,0.0,0.0,	0.000467049	9.48314e-05	0.15345323,0.0,0.15345323,0.15345323,	0.0,0.15345323,0.0,0.0,	0.11509	0.0383633	160	6.2%,0%,6.2%,6.2%,	0%,6.2%,0%,0%,	17658.0,0.0,17658.0,17658.0,	0.0,17658.0,0.0,0.0,	5.1,0.0,5.1,5.1,	0.0,5.1,0.0,0.0,	1,0,2,2,	0,1,0,0,	1.67	1	1_0_1_1_0_1_0_0_	1_0_1_1_0_1_0_0_
D3YXH0	Immunoglobulin superfamily member 5 OS=Mus musculus GN=Igsf5 PE=4 SV=1	0.16013	0.615475	5.291,6.63,2.985,2.214,	3.221,0.0,3.375,2.218,	4.27993	2.20336	1.94246	0.0010895852,0.0013500497,6.21045E-4,4.333722E-4,	6.6556263E-4,0.0,6.728316E-4,4.3429155E-4,	0.000873513	0.000443171	0.14024973,0.1324004,0.14024973,0.14024973,	0.1324004,0.0,0.14024973,0.14024973,	0.138287	0.103225	298	5.7%,5.4%,5.7%,5.7%,	5.4%,0%,5.7%,5.7%,	32628.0,32628.0,32628.0,32628.0,	32628.0,0.0,32628.0,32628.0,	6.0,6.0,6.0,6.0,	6.0,0.0,6.0,6.0,	7,5,3,2,	4,0,3,2,	4.25	3	1_1_1_1_1_0_1_1_	1_1_1_1_1_0_1_1_
P63054	Purkinje cell protein 4 OS=Mus musculus GN=Pcp4 PE=3 SV=2	0.16013	0.615475	5.291,6.63,2.985,2.214,	3.221,0.0,3.375,2.218,	4.27993	2.20336	1.94246	0.0052370382,0.0064889486,0.0029850227,0.0020829823,	0.0031989943,0.0,0.0032339327,0.0020874012,	0.0041985	0.00213008	0.8793168,0.8113401,0.8793168,0.8793168,	0.8113401,0.0,0.8793168,0.8793168,	0.862323	0.642493	62	27.4%,25.8%,27.4%,27.4%,	25.8%,0%,27.4%,27.4%,	6807.0,6807.0,6807.0,6807.0,	6807.0,0.0,6807.0,6807.0,	6.8,6.8,6.8,6.8,	6.8,0.0,6.8,6.8,	7,5,3,2,	4,0,3,2,	4.25	3	1_1_1_1_1_0_1_1_	1_1_1_1_1_0_1_1_
O70318	Band 4.1-like protein 2 OS=Mus musculus GN=Epb41l2 PE=1 SV=2	0.160701	0.615475	6.802,5.304,6.965,9.961,	4.831,3.056,4.499,7.764,	7.25831	5.03758	1.44083	4.2253724E-4,3.25761E-4,4.3707824E-4,5.8821065E-4,	3.0111993E-4,1.842877E-4,2.7058547E-4,4.584677E-4,	0.000443397	0.000303615	0.07398939,0.054386854,0.07894671,0.07894671,	0.049542427,0.054386854,0.054386854,0.07894671,	0.0715674	0.0593157	988	3.1%,2.3%,3.3%,3.3%,	2.1%,2.3%,2.3%,3.3%,	109940.0,109940.0,109940.0,109940.0,	109940.0,109940.0,109940.0,109940.0,	5.4,5.4,5.4,5.4,	5.4,5.4,5.4,5.4,	9,4,7,9,	6,3,4,7,	7.25	5	1_1_1_1_1_1_1_1_	1_1_1_1_1_1_1_1_
P47757	F-actin-capping protein subunit beta OS=Mus musculus GN=Capzb PE=1 SV=3	0.162134	0.615475	11.34,10.61,7.96,7.748,	6.441,10.19,6.749,5.546,	9.41343	7.23053	1.3019	0.0025118338,0.0023238403,0.0017816742,0.001631795,	0.0014320408,0.00219105,0.0014476811,0.0011680406,	0.00206229	0.0015597	0.4190575,0.3489629,0.3489629,0.3489629,	0.19949937,0.3489629,0.4190575,0.19949937,	0.366487	0.291755	277	15.2%,13.0%,13.0%,13.0%,	7.9%,13.0%,15.2%,7.9%,	31345.0,31345.0,31345.0,31345.0,	31345.0,31345.0,31345.0,31345.0,	5.7,5.7,5.7,5.7,	5.7,5.7,5.7,5.7,	15,8,8,7,	8,10,6,5,	9.5	7.25	1_1_1_1_1_1_1_1_	1_1_1_1_1_1_1_1_
A2AMW0	Capping protein (Actin filament) muscle Z-line, beta, isoform CRA_a OS=Mus musculus GN=Capzb PE=1 SV=1	0.162134	0.615475	11.34,10.61,7.96,7.748,	6.441,10.19,6.749,5.546,	9.41343	7.23053	1.3019	0.002676069,0.0024757837,0.0018981684,0.0017384893,	0.0015256742,0.002334311,0.0015423371,0.0012444124,	0.00219713	0.00166168	0.4521116,0.37404191,0.37404191,0.37404191,	0.21618605,0.37404191,0.4521116,0.21618605,	0.393559	0.314631	260	16.2%,13.8%,13.8%,13.8%,	8.5%,13.8%,16.2%,8.5%,	29295.0,29295.0,29295.0,29295.0,	29295.0,29295.0,29295.0,29295.0,	6.9,6.9,6.9,6.9,	6.9,6.9,6.9,6.9,	15,8,8,7,	8,10,6,5,	9.5	7.25	1_1_1_1_1_1_1_1_	1_1_1_1_1_1_1_1_
Q9D3D9	ATP synthase subunit delta, mitochondrial OS=Mus musculus GN=Atp5d PE=1 SV=1	0.162273	0.615475	1.512,1.326,0.0,1.107,	0.0,0.0,1.125,0.0,	0.98613	0.28121	3.50674	5.522047E-4,4.7894623E-4,0.0,3.8435988E-4,	0.0,0.0,3.9782506E-4,0.0,	0.000353878	9.94563e-05	0.59220874,0.59220874,0.0,0.59220874,	0.0,0.0,0.59220874,0.0,	0.444157	0.148052	168	20.2%,20.2%,0%,20.2%,	0%,0%,20.2%,0%,	17600.0,17600.0,0.0,17600.0,	0.0,0.0,17600.0,0.0,	5.1,5.1,0.0,5.1,	0.0,0.0,5.1,0.0,	2,1,0,1,	0,0,1,0,	1.33	1	1_1_0_1_0_0_1_0_	1_1_0_1_0_0_1_0_
D3Z7S4	ATP synthase subunit delta, mitochondrial OS=Mus musculus GN=Atp5d PE=1 SV=1	0.162273	0.615475	1.512,1.326,0.0,1.107,	0.0,0.0,1.125,0.0,	0.98613	0.28121	3.50674	7.6669746E-4,6.649832E-4,0.0,5.336567E-4,	0.0,0.0,5.523521E-4,0.0,	0.000491334	0.000138088	0.90985334,0.90985334,0.0,0.90985334,	0.0,0.0,0.90985334,0.0,	0.68239	0.227463	121	28.1%,28.1%,0%,28.1%,	0%,0%,28.1%,0%,	12518.0,12518.0,0.0,12518.0,	0.0,0.0,12518.0,0.0,	10.0,10.0,0.0,10.0,	0.0,0.0,10.0,0.0,	2,1,0,1,	0,0,1,0,	1.33	1	1_1_0_1_0_0_1_0_	1_1_0_1_0_0_1_0_
F7CIP8	Prenylcysteine oxidase (Fragment) OS=Mus musculus GN=Pcyox1 PE=1 SV=1	0.162426	0.615475	0.7558,0.0,0.995,1.107,	0.8051,0.0,0.0,0.0,	0.714419	0.201284	3.5493	2.3545786E-4,0.0,3.131496E-4,3.2777898E-4,	2.5169752E-4,0.0,0.0,0.0,	0.000219097	6.29244e-05	0.15080035,0.0,0.15080035,0.15080035,	0.15080035,0.0,0.0,0.0,	0.1131	0.0377001	197	6.1%,0%,6.1%,6.1%,	6.1%,0%,0%,0%,	22307.0,0.0,22307.0,22307.0,	22307.0,0.0,0.0,0.0,	5.6,0.0,5.6,5.6,	5.6,0.0,0.0,0.0,	1,0,1,1,	1,0,0,0,	1	1	1_0_1_1_1_0_0_0_	1_0_1_1_1_0_0_0_
D3Z275	Prenylcysteine oxidase (Fragment) OS=Mus musculus GN=Pcyox1 PE=1 SV=7	0.162426	0.615475	0.7558,0.0,0.995,1.107,	0.8051,0.0,0.0,0.0,	0.714419	0.201284	3.5493	2.1675325E-4,0.0,2.882732E-4,3.0174045E-4,	2.3170287E-4,0.0,0.0,0.0,	0.000201692	5.79257e-05	0.13762724,0.0,0.13762724,0.13762724,	0.13762724,0.0,0.0,0.0,	0.10322	0.0344068	214	5.6%,0%,5.6%,5.6%,	5.6%,0%,0%,0%,	23457.0,0.0,23457.0,23457.0,	23457.0,0.0,0.0,0.0,	8.0,0.0,8.0,8.0,	8.0,0.0,0.0,0.0,	1,0,1,1,	1,0,0,0,	1	1	1_0_1_1_1_0_0_0_	1_0_1_1_1_0_0_0_
D3Z636	Inorganic pyrophosphatase 2, mitochondrial OS=Mus musculus GN=Ppa2 PE=1 SV=1	0.162426	0.615475	0.7558,0.0,0.995,1.107,	0.8051,0.0,0.0,0.0,	0.714419	0.201284	3.5493	1.4098844E-4,0.0,1.8750904E-4,1.9626887E-4,	1.5071251E-4,0.0,0.0,0.0,	0.000131192	3.76781e-05	0.096478224,0.0,0.096478224,0.096478224,	0.096478224,0.0,0.0,0.0,	0.0723587	0.0241196	329	4.0%,0%,4.0%,4.0%,	4.0%,0%,0%,0%,	37985.0,0.0,37985.0,37985.0,	37985.0,0.0,0.0,0.0,	7.1,0.0,7.1,7.1,	7.1,0.0,0.0,0.0,	1,0,1,1,	1,0,0,0,	1	1	1_0_1_1_1_0_0_0_	1_0_1_1_1_0_0_0_
Q91VM9	Inorganic pyrophosphatase 2, mitochondrial OS=Mus musculus GN=Ppa2 PE=1 SV=1	0.162426	0.615475	0.7558,0.0,0.995,1.107,	0.8051,0.0,0.0,0.0,	0.714419	0.201284	3.5493	1.405612E-4,0.0,1.8694082E-4,1.956741E-4,	1.502558E-4,0.0,0.0,0.0,	0.000130794	3.75639e-05	0.09395635,0.0,0.09395635,0.09395635,	0.09395635,0.0,0.0,0.0,	0.0704673	0.0234891	330	3.9%,0%,3.9%,3.9%,	3.9%,0%,0%,0%,	38115.0,0.0,38115.0,38115.0,	38115.0,0.0,0.0,0.0,	7.0,0.0,7.0,7.0,	7.0,0.0,0.0,0.0,	1,0,1,1,	1,0,0,0,	1	1	1_0_1_1_1_0_0_0_	1_0_1_1_1_0_0_0_
Q9CQF9	Prenylcysteine oxidase OS=Mus musculus GN=Pcyox1 PE=1 SV=1	0.162426	0.615475	0.7558,0.0,0.995,1.107,	0.8051,0.0,0.0,0.0,	0.714419	0.201284	3.5493	9.185188E-5,0.0,1.2215936E-4,1.2786625E-4,	9.818696E-5,0.0,0.0,0.0,	8.54694e-05	2.45467e-05	0.05681753,0.0,0.05681753,0.05681753,	0.05681753,0.0,0.0,0.0,	0.0426132	0.0142044	505	2.4%,0%,2.4%,2.4%,	2.4%,0%,0%,0%,	56495.0,0.0,56495.0,56495.0,	56495.0,0.0,0.0,0.0,	6.9,0.0,6.9,6.9,	6.9,0.0,0.0,0.0,	1,0,1,1,	1,0,0,0,	1	1	1_0_1_1_1_0_0_0_	1_0_1_1_1_0_0_0_
Q99NB1	Acetyl-coenzyme A synthetase 2-like, mitochondrial OS=Mus musculus GN=Acss1 PE=1 SV=1	0.162758	0.615475	3.023,3.978,0.995,2.214,	2.415,2.037,0.0,0.0,	2.55253	1.11316	2.29305	2.7205393E-4,3.5394265E-4,9.0455236E-5,1.8936205E-4,	2.1811326E-4,1.7798264E-4,0.0,0.0,	0.000226453	9.9024e-05	0.037528396,0.037528396,0.037528396,0.14551294,	0.14551294,0.037528396,0.0,0.0,	0.0645245	0.0457603	682	1.6%,1.6%,1.6%,5.9%,	5.9%,1.6%,0%,0%,	74623.0,74623.0,74623.0,74623.0,	74623.0,74623.0,0.0,0.0,	7.0,7.0,7.0,7.0,	7.0,7.0,0.0,0.0,	4,3,1,2,	3,2,0,0,	2.5	2.5	1_1_1_1_1_1_0_0_	1_1_1_1_1_1_0_0_
Q60597	2-oxoglutarate dehydrogenase, mitochondrial OS=Mus musculus GN=Ogdh PE=1 SV=3	0.163264	0.615475	7.558,10.61,7.96,4.427,	11.27,11.2,10.12,7.764,	7.63853	10.0911	0.756956	4.5342324E-4,6.292314E-4,4.8242792E-4,2.524827E-4,	6.785746E-4,6.5260305E-4,5.879878E-4,4.427821E-4,	0.000454391	0.000590487	0.19674051,0.101539254,0.101539254,0.101539254,	0.13762724,0.1614486,0.101539254,0.071519256,	0.12534	0.118034	1023	7.8%,4.2%,4.2%,4.2%,	5.6%,6.5%,4.2%,3.0%,	116449.0,116449.0,116449.0,116449.0,	116449.0,116449.0,116449.0,116449.0,	6.8,6.8,6.8,6.8,	6.8,6.8,6.8,6.8,	10,8,8,4,	14,11,9,7,	7.5	10.25	1_1_1_1_1_1_1_1_	1_1_1_1_1_1_1_1_
Z4YJV4	2-oxoglutarate dehydrogenase, mitochondrial OS=Mus musculus GN=Ogdh PE=1 SV=1	0.163264	0.615475	7.558,10.61,7.96,4.427,	11.27,11.2,10.12,7.764,	7.63853	10.0911	0.756956	4.5520312E-4,6.3170143E-4,4.8432164E-4,2.5347382E-4,	6.812383E-4,6.5516477E-4,5.902959E-4,4.445202E-4,	0.000456175	0.000592805	0.19949937,0.101539254,0.101539254,0.101539254,	0.13762724,0.1614486,0.101539254,0.071519256,	0.126029	0.118034	1019	7.9%,4.2%,4.2%,4.2%,	5.6%,6.5%,4.2%,3.0%,	116027.0,116027.0,116027.0,116027.0,	116027.0,116027.0,116027.0,116027.0,	7.0,7.0,7.0,7.0,	7.0,7.0,7.0,7.0,	10,8,8,4,	14,11,9,7,	7.5	10.25	1_1_1_1_1_1_1_1_	1_1_1_1_1_1_1_1_
Q9CPY7	Cytosol aminopeptidase OS=Mus musculus GN=Lap3 PE=1 SV=3	0.163767	0.615475	13.6,10.61,12.94,13.28,	8.857,4.074,10.12,13.31,	12.6076	9.09118	1.3868	0.0016087352,0.001240277,0.0015452334,0.0014930047,	0.0010509221,4.677617E-4,0.0011589816,0.001496172,	0.00147181	0.00104346	0.503142,0.2705741,0.16412604,0.44543982,	0.4321879,0.10662377,0.06414306,0.10662377,	0.34582	0.177395	519	17.7%,10.4%,6.6%,16.0%,	15.6%,4.4%,2.7%,4.4%,	56141.0,56141.0,56141.0,56141.0,	56141.0,56141.0,56141.0,56141.0,	7.7,7.7,7.7,7.7,	7.7,7.7,7.7,7.7,	18,8,13,12,	11,4,9,12,	12.75	9	1_1_1_1_1_1_1_1_	1_1_1_1_1_1_1_1_
E9Q3E8	Pituitary adenylate cyclase-activating polypeptide type I receptor OS=Mus musculus GN=Adcyap1r1 PE=1 SV=1	0.163927	0.615475	5.291,5.304,7.96,0.0,	0.8051,2.037,3.375,0.0,	4.63879	1.55422	2.98464	7.263901E-4,7.2002655E-4,0.00110408,0.0,	1.109271E-4,2.7155294E-4,4.4855443E-4,0.0,	0.000637624	0.000207759	0.08143401,0.08143401,0.1428783,0.0,	0.037528396,0.037528396,0.12460494,0.0,	0.0764366	0.0499154	447	3.4%,3.4%,5.8%,0%,	1.6%,1.6%,5.1%,0%,	51167.0,51167.0,51167.0,0.0,	51167.0,51167.0,51167.0,0.0,	6.6,6.6,6.6,0.0,	6.6,6.6,6.6,0.0,	7,4,8,0,	1,2,3,0,	6.33	2	1_1_1_0_1_1_1_0_	1_1_1_0_1_1_1_0_
E9Q968	Pituitary adenylate cyclase-activating polypeptide type I receptor OS=Mus musculus GN=Adcyap1r1 PE=1 SV=1	0.163927	0.615475	5.291,5.304,7.96,0.0,	0.8051,2.037,3.375,0.0,	4.63879	1.55422	2.98464	6.559523E-4,6.502058E-4,9.970177E-4,0.0,	1.0017054E-4,2.4522055E-4,4.0505824E-4,0.0,	0.000575794	0.000187612	0.071519256,0.071519256,0.12979591,0.0,	0.032761455,0.032761455,0.11173177,0.0,	0.0682086	0.0443137	495	3.0%,3.0%,5.3%,0%,	1.4%,1.4%,4.6%,0%,	56553.0,56553.0,56553.0,0.0,	56553.0,56553.0,56553.0,0.0,	6.5,6.5,6.5,0.0,	6.5,6.5,6.5,0.0,	7,4,8,0,	1,2,3,0,	6.33	2	1_1_1_0_1_1_1_0_	1_1_1_0_1_1_1_0_
E9Q4B3	Pituitary adenylate cyclase-activating polypeptide type I receptor OS=Mus musculus GN=Adcyap1r1 PE=1 SV=1	0.163927	0.615475	5.291,5.304,7.96,0.0,	0.8051,2.037,3.375,0.0,	4.63879	1.55422	2.98464	6.546298E-4,6.488949E-4,9.950076E-4,0.0,	9.996857E-5,2.4472614E-4,4.0424158E-4,0.0,	0.000574633	0.000187234	0.071519256,0.071519256,0.1271975,0.0,	0.032761455,0.032761455,0.11173177,0.0,	0.067559	0.0443137	496	3.0%,3.0%,5.2%,0%,	1.4%,1.4%,4.6%,0%,	56613.0,56613.0,56613.0,0.0,	56613.0,56613.0,56613.0,0.0,	6.4,6.4,6.4,0.0,	6.4,6.4,6.4,0.0,	7,4,8,0,	1,2,3,0,	6.33	2	1_1_1_0_1_1_1_0_	1_1_1_0_1_1_1_0_
P70205	Pituitary adenylate cyclase-activating polypeptide type I receptor OS=Mus musculus GN=Adcyap1r1 PE=1 SV=1	0.163927	0.615475	5.291,5.304,7.96,0.0,	0.8051,2.037,3.375,0.0,	4.63879	1.55422	2.98464	6.546298E-4,6.488949E-4,9.950076E-4,0.0,	9.996857E-5,2.4472614E-4,4.0424158E-4,0.0,	0.000574633	0.000187234	0.071519256,0.071519256,0.1271975,0.0,	0.032761455,0.032761455,0.11173177,0.0,	0.067559	0.0443137	496	3.0%,3.0%,5.2%,0%,	1.4%,1.4%,4.6%,0%,	56640.0,56640.0,56640.0,0.0,	56640.0,56640.0,56640.0,0.0,	6.5,6.5,6.5,0.0,	6.5,6.5,6.5,0.0,	7,4,8,0,	1,2,3,0,	6.33	2	1_1_1_0_1_1_1_0_	1_1_1_0_1_1_1_0_
Q6NXJ9	Adenylate cyclase activating polypeptide 1 receptor 1 OS=Mus musculus GN=Adcyap1r1 PE=1 SV=1	0.163927	0.615475	5.291,5.304,7.96,0.0,	0.8051,2.037,3.375,0.0,	4.63879	1.55422	2.98464	6.937957E-4,6.877177E-4,0.0010545381,0.0,	1.05949606E-4,2.593679E-4,4.2842698E-4,0.0,	0.000609013	0.000198436	0.07646525,0.07646525,0.13762724,0.0,	0.035142183,0.035142183,0.11943793,0.0,	0.0726394	0.0474306	468	3.2%,3.2%,5.6%,0%,	1.5%,1.5%,4.9%,0%,	53422.0,53422.0,53422.0,0.0,	53422.0,53422.0,53422.0,0.0,	6.0,6.0,6.0,0.0,	6.0,6.0,6.0,0.0,	7,4,8,0,	1,2,3,0,	6.33	2	1_1_1_0_1_1_1_0_	1_1_1_0_1_1_1_0_
E9PVE8	Pituitary adenylate cyclase-activating polypeptide type I receptor OS=Mus musculus GN=Adcyap1r1 PE=1 SV=1	0.163927	0.615475	5.291,5.304,7.96,0.0,	0.8051,2.037,3.375,0.0,	4.63879	1.55422	2.98464	6.196496E-4,6.1422115E-4,9.4183924E-4,0.0,	9.462675E-5,2.3164917E-4,3.826409E-4,0.0,	0.000543927	0.000177229	0.06905484,0.06905484,0.12201846,0.0,	0.03038609,0.03038609,0.10662377,0.0,	0.065032	0.041849	524	2.9%,2.9%,5.0%,0%,	1.3%,1.3%,4.4%,0%,	59796.0,59796.0,59796.0,0.0,	59796.0,59796.0,59796.0,0.0,	6.9,6.9,6.9,0.0,	6.9,6.9,6.9,0.0,	7,4,8,0,	1,2,3,0,	6.33	2	1_1_1_0_1_1_1_0_	1_1_1_0_1_1_1_0_
G3UYJ7	Uncharacterized protein (Fragment) OS=Mus musculus GN=Gm20441 PE=4 SV=1	0.166754	0.615475	2.267,1.326,1.99,3.32,	1.61,0.0,1.125,2.218,	2.22601	1.23837	1.79753	5.522047E-4,3.192975E-4,4.8960693E-4,7.6871976E-4,	3.9352712E-4,0.0,2.6521672E-4,5.13567E-4,	0.000532457	0.000293078	0.14815366,0.14815366,0.14815366,0.14815366,	0.14815366,0.0,0.14815366,0.14815366,	0.148154	0.111115	252	6.0%,6.0%,6.0%,6.0%,	6.0%,0%,6.0%,6.0%,	28636.0,28636.0,28636.0,28636.0,	28636.0,0.0,28636.0,28636.0,	8.1,8.1,8.1,8.1,	8.1,0.0,8.1,8.1,	3,1,2,3,	2,0,1,2,	2.25	1.67	1_1_1_1_1_0_1_1_	1_1_1_1_1_0_1_1_
O35215	D-dopachrome decarboxylase OS=Mus musculus GN=Ddt PE=1 SV=3	0.166754	0.615475	2.267,1.326,1.99,3.32,	1.61,0.0,1.125,2.218,	2.22601	1.23837	1.79753	0.0011792846,6.8188953E-4,0.0010456012,0.0016416726,	8.404138E-4,0.0,5.66395E-4,0.0010967702,	0.00113711	0.000625895	0.33967674,0.33967674,0.33967674,0.33967674,	0.33967674,0.0,0.33967674,0.33967674,	0.339677	0.254758	118	12.7%,12.7%,12.7%,12.7%,	12.7%,0%,12.7%,12.7%,	13077.0,13077.0,13077.0,13077.0,	13077.0,0.0,13077.0,13077.0,	6.5,6.5,6.5,6.5,	6.5,0.0,6.5,6.5,	3,1,2,3,	2,0,1,2,	2.25	1.67	1_1_1_1_1_0_1_1_	1_1_1_1_1_0_1_1_
A0A0J9YUN4	Dynamin-1 OS=Mus musculus GN=Dnm1 PE=1 SV=1	0.168071	0.615475	31.74,41.11,40.8,47.59,	43.48,49.91,44.99,46.59,	40.3104	46.2421	0.871725	0.002254836,0.0028869815,0.0029274414,0.0032136755,	0.003099026,0.0034420278,0.0030941947,0.0031455979,	0.00282073	0.00319521	0.41253757,0.33045447,0.3614447,0.35831344,	0.31825674,0.31825674,0.31825674,0.37720942,	0.365688	0.332995	864	15.0%,12.4%,13.4%,13.3%,	12.0%,12.0%,12.0%,13.9%,	97295.0,97295.0,97295.0,97295.0,	97295.0,97295.0,97295.0,97295.0,	6.9,6.9,6.9,6.9,	6.9,6.9,6.9,6.9,	42,31,41,43,	54,49,40,42,	39.25	46.25	1_1_1_1_1_1_1_1_	1_1_1_1_1_1_1_1_
Q7TQF7	Amphiphysin OS=Mus musculus GN=Amph PE=1 SV=1	0.168198	0.615475	2.267,2.652,1.99,2.214,	2.415,2.037,0.0,0.0,	2.28082	1.11316	2.04896	2.0285073E-4,2.3458591E-4,1.798556E-4,1.882579E-4,	2.1684146E-4,1.7694486E-4,0.0,0.0,	0.000201388	9.84466e-05	0.023293018,0.023293018,0.023293018,0.023293018,	0.023293018,0.023293018,0.0,0.0,	0.023293	0.0116465	686	1.0%,1.0%,1.0%,1.0%,	1.0%,1.0%,0%,0%,	75013.0,75013.0,75013.0,75013.0,	75013.0,75013.0,0.0,0.0,	4.6,4.6,4.6,4.6,	4.6,4.6,0.0,0.0,	3,2,2,2,	3,2,0,0,	2.25	2.5	1_1_1_1_1_1_0_0_	1_1_1_1_1_1_0_0_
A0A0G2JEG8	Amphiphysin OS=Mus musculus GN=Amph PE=1 SV=1	0.168198	0.615475	2.267,2.652,1.99,2.214,	2.415,2.037,0.0,0.0,	2.28082	1.11316	2.04896	2.0167476E-4,2.33226E-4,1.7881296E-4,1.8716654E-4,	2.155844E-4,1.7591908E-4,0.0,0.0,	0.00020022	9.78759e-05	0.023293018,0.023293018,0.023293018,0.023293018,	0.023293018,0.023293018,0.0,0.0,	0.023293	0.0116465	690	1.0%,1.0%,1.0%,1.0%,	1.0%,1.0%,0%,0%,	75340.0,75340.0,75340.0,75340.0,	75340.0,75340.0,0.0,0.0,	4.6,4.6,4.6,4.6,	4.6,4.6,0.0,0.0,	3,2,2,2,	3,2,0,0,	2.25	2.5	1_1_1_1_1_1_0_0_	1_1_1_1_1_1_0_0_
P31938	Dual specificity mitogen-activated protein kinase kinase 1 OS=Mus musculus GN=Map2k1 PE=1 SV=2	0.168831	0.615475	5.291,3.978,4.975,4.427,	7.246,4.074,5.624,7.764,	4.66784	6.17729	0.755644	8.261994E-4,6.1422115E-4,7.84866E-4,6.57226E-4,	0.001135521,6.1773113E-4,8.5031305E-4,0.0011525855,	0.000720628	0.000939038	0.22179961,0.22179961,0.11686325,0.22179961,	0.22179961,0.22179961,0.22179961,0.22179961,	0.195566	0.2218	393	8.7%,8.7%,4.8%,8.7%,	8.7%,8.7%,8.7%,8.7%,	43474.0,43474.0,43474.0,43474.0,	43474.0,43474.0,43474.0,43474.0,	6.7,6.7,6.7,6.7,	6.7,6.7,6.7,6.7,	7,3,5,4,	9,4,5,7,	4.75	6.25	1_1_1_1_1_1_1_1_	1_1_1_1_1_1_1_1_
P68510	14-3-3 protein eta OS=Mus musculus GN=Ywhah PE=1 SV=2	0.169546	0.615475	18.14,18.56,15.92,23.24,	17.71,23.43,23.62,29.95,	18.9671	23.6777	0.801053	0.004525385,0.0045791934,0.004012388,0.005512283,	0.0044343784,0.0056744628,0.0057053934,0.0071022557,	0.00465731	0.00572912	0.41253757,0.2882495,0.5100801,0.41253757,	0.41253757,0.2882495,0.2882495,0.41253757,	0.405851	0.350394	246	15.0%,11.0%,17.9%,15.0%,	15.0%,11.0%,11.0%,15.0%,	28212.0,28212.0,28212.0,28212.0,	28212.0,28212.0,28212.0,28212.0,	4.9,4.9,4.9,4.9,	4.9,4.9,4.9,4.9,	24,14,16,21,	22,23,21,27,	18.75	23.25	1_1_1_1_1_1_1_1_	1_1_1_1_1_1_1_1_
Q3U1J4	DNA damage-binding protein 1 OS=Mus musculus GN=Ddb1 PE=1 SV=2	0.169728	0.615475	0.0,2.652,0.995,1.107,	0.8051,0.0,0.0,0.0,	1.18849	0.201284	5.90452	0.0,1.4116311E-4,5.4114447E-5,5.6642508E-5,	4.34951E-5,0.0,0.0,0.0,	6.298e-05	1.08738e-05	0.0,0.018591404,0.018591404,0.018591404,	0.018591404,0.0,0.0,0.0,	0.0139436	0.00464785	1140	0%,0.8%,0.8%,0.8%,	0.8%,0%,0%,0%,	0.0,126853.0,126853.0,126853.0,	126853.0,0.0,0.0,0.0,	0.0,5.3,5.3,5.3,	5.3,0.0,0.0,0.0,	0,2,1,1,	1,0,0,0,	1.33	1	0_1_1_1_1_0_0_0_	0_1_1_1_1_0_0_0_
Q9CYT6	Adenylyl cyclase-associated protein 2 OS=Mus musculus GN=Cap2 PE=1 SV=1	0.170101	0.615475	7.558,9.282,12.94,13.28,	8.857,7.13,6.749,9.983,	10.7645	8.17962	1.31601	9.7447896E-4,0.001183279,0.0016848238,0.0016278771,	0.0011458583,8.925306E-4,8.4245304E-4,0.0012234979,	0.00136761	0.00102608	0.22461617,0.29717934,0.29717934,0.23594749,	0.23594749,0.11686325,0.29717934,0.29717934,	0.263731	0.236792	476	8.8%,11.3%,11.3%,9.2%,	9.2%,4.8%,11.3%,11.3%,	52862.0,52862.0,52862.0,52862.0,	52862.0,52862.0,52862.0,52862.0,	6.4,6.4,6.4,6.4,	6.4,6.4,6.4,6.4,	10,7,13,12,	11,7,6,9,	10.5	8.25	1_1_1_1_1_1_1_1_	1_1_1_1_1_1_1_1_
D3Z2Y8	D-beta-hydroxybutyrate dehydrogenase, mitochondrial (Fragment) OS=Mus musculus GN=Bdh1 PE=1 SV=1	0.170569	0.615475	3.779,5.304,3.98,5.534,	2.415,0.0,5.624,2.218,	4.64939	2.5645	1.81298	8.7519246E-4,0.0012145353,9.3117694E-4,0.0012183483,	5.61333E-4,0.0,0.0012610303,4.8837316E-4,	0.00105981	0.000577684	0.09144032,0.09144032,0.09144032,0.09144032,	0.09144032,0.0,0.09144032,0.09144032,	0.0914403	0.0685802	265	3.8%,3.8%,3.8%,3.8%,	3.8%,0%,3.8%,3.8%,	29147.0,29147.0,29147.0,29147.0,	29147.0,0.0,29147.0,29147.0,	9.6,9.6,9.6,9.6,	9.6,0.0,9.6,9.6,	5,4,4,5,	3,0,5,2,	4.5	3.33	1_1_1_1_1_0_1_1_	1_1_1_1_1_0_1_1_
A0A0R4J1T9	Proline dehydrogenase 1, mitochondrial OS=Mus musculus GN=Prodh PE=1 SV=1	0.170586	0.615475	6.802,5.304,3.98,7.748,	9.662,8.149,7.874,5.546,	5.95862	7.80758	0.763185	8.399734E-4,6.475893E-4,4.965028E-4,9.0947124E-4,	0.0011972092,9.769349E-4,9.413325E-4,6.510004E-4,	0.000723384	0.000941619	0.26765192,0.18576872,0.09144032,0.17489755,	0.18576872,0.22743917,0.16412604,0.11686325,	0.17994	0.173549	497	10.3%,7.4%,3.8%,7.0%,	7.4%,8.9%,6.6%,4.8%,	56735.0,56735.0,56735.0,56735.0,	56735.0,56735.0,56735.0,56735.0,	6.7,6.7,6.7,6.7,	6.7,6.7,6.7,6.7,	9,4,4,7,	12,8,7,5,	6	8	1_1_1_1_1_1_1_1_	1_1_1_1_1_1_1_1_
Q9WU79	Proline dehydrogenase 1, mitochondrial OS=Mus musculus GN=Prodh PE=1 SV=2	0.170586	0.615475	6.802,5.304,3.98,7.748,	9.662,8.149,7.874,5.546,	5.95862	7.80758	0.763185	6.9693953E-4,5.3731527E-4,4.119564E-4,7.54603E-4,	9.933439E-4,8.105787E-4,7.8103883E-4,5.401456E-4,	0.000600203	0.000781277	0.21618605,0.15345323,0.07646525,0.1428783,	0.15345323,0.18304157,0.13501084,0.096478224,	0.147246	0.141996	599	8.5%,6.2%,3.2%,5.8%,	6.2%,7.3%,5.5%,4.0%,	68036.0,68036.0,68036.0,68036.0,	68036.0,68036.0,68036.0,68036.0,	8.2,8.2,8.2,8.2,	8.2,8.2,8.2,8.2,	9,4,4,7,	12,8,7,5,	6	8	1_1_1_1_1_1_1_1_	1_1_1_1_1_1_1_1_
Q8BH66	Atlastin-1 OS=Mus musculus GN=Atl1 PE=1 SV=1	0.171411	0.615475	1.512,1.326,0.995,0.0,	0.0,0.0,0.0,1.109,	0.958179	0.277296	3.45543	1.662552E-4,1.4419887E-4,1.105564E-4,0.0,	0.0,0.0,0.0,1.15966744E-4,	0.000105253	2.89917e-05	0.11686325,0.08143401,0.037528396,0.0,	0.0,0.0,0.0,0.08143401,	0.0589564	0.0203585	558	4.8%,3.4%,1.6%,0%,	0%,0%,0%,3.4%,	63378.0,63378.0,63378.0,0.0,	0.0,0.0,0.0,63378.0,	6.5,6.5,6.5,0.0,	0.0,0.0,0.0,6.5,	2,1,1,0,	0,0,0,1,	1.33	1	1_1_1_0_0_0_0_1_	1_1_1_0_0_0_0_1_
D3YWL4	Redox-regulatory protein FAM213A (Fragment) OS=Mus musculus GN=Fam213a PE=1 SV=1	0.171476	0.615475	1.512,2.652,0.995,0.0,	0.0,0.0,1.125,0.0,	1.28969	0.28121	4.58622	0.001042364,0.0018081566,6.931514E-4,0.0,	0.0,0.0,7.5095065E-4,0.0,	0.000885918	0.000187738	0.2618276,0.2618276,0.2618276,0.0,	0.0,0.0,0.2618276,0.0,	0.196371	0.0654569	89	10.1%,10.1%,10.1%,0%,	0%,0%,10.1%,0%,	9740.0,9740.0,9740.0,0.0,	0.0,0.0,9740.0,0.0,	8.5,8.5,8.5,0.0,	0.0,0.0,8.5,0.0,	2,2,1,0,	0,0,1,0,	1.67	1	1_1_1_0_0_0_1_0_	1_1_1_0_0_0_1_0_
P31230	Aminoacyl tRNA synthase complex-interacting multifunctional protein 1 OS=Mus musculus GN=Aimp1 PE=1 SV=2	0.171909	0.615475	3.023,0.0,1.99,4.427,	1.61,0.0,0.0,1.109,	2.36016	0.679865	3.47152	5.985187E-4,0.0,3.9800303E-4,8.33193E-4,	3.1989944E-4,0.0,0.0,2.0874014E-4,	0.000457429	0.00013216	0.07646525,0.0,0.1428783,0.23026884,	0.07646525,0.0,0.0,0.1428783,	0.112403	0.0548359	310	3.2%,0%,5.8%,9.0%,	3.2%,0%,0%,5.8%,	33997.0,0.0,33997.0,33997.0,	33997.0,0.0,0.0,33997.0,	8.4,0.0,8.4,8.4,	8.4,0.0,0.0,8.4,	4,0,2,4,	2,0,0,1,	3.33	1.5	1_0_1_1_1_0_0_1_	1_0_1_1_1_0_0_1_
Q3UZG4	Aminoacyl tRNA synthase complex-interacting multifunctional protein 1 OS=Mus musculus GN=Aimp1 PE=1 SV=1	0.171909	0.615475	3.023,0.0,1.99,4.427,	1.61,0.0,0.0,1.109,	2.36016	0.679865	3.47152	5.8163254E-4,0.0,3.867741E-4,8.0968597E-4,	3.1087408E-4,0.0,0.0,2.028509E-4,	0.000444523	0.000128431	0.07398939,0.0,0.13762724,0.22461617,	0.07398939,0.0,0.0,0.13762724,	0.109058	0.0529042	319	3.1%,0%,5.6%,8.8%,	3.1%,0%,0%,5.6%,	35167.0,0.0,35167.0,35167.0,	35167.0,0.0,0.0,35167.0,	8.6,0.0,8.6,8.6,	8.6,0.0,0.0,8.6,	4,0,2,4,	2,0,0,1,	3.33	1.5	1_0_1_1_1_0_0_1_	1_0_1_1_1_0_0_1_
A2ARP8	Microtubule-associated protein 1A OS=Mus musculus GN=Map1a PE=1 SV=1	0.172573	0.615475	8.314,10.61,16.92,8.855,	10.47,5.093,7.874,6.655,	11.1731	7.5222	1.48535	1.6928904E-4,2.1357124E-4,3.4795556E-4,1.7139339E-4,	2.1386774E-4,1.0068361E-4,1.5522304E-4,1.2881773E-4,	0.000225552	0.000149648	0.049542427,0.018591404,0.049542427,0.04712856,	0.08642566,0.03038609,0.032761455,0.04231739,	0.0412012	0.0479726	3014	2.1%,0.8%,2.1%,2.0%,	3.6%,1.3%,1.4%,1.8%,	325886.0,325886.0,325886.0,325886.0,	325886.0,325886.0,325886.0,325886.0,	5.0,5.0,5.0,5.0,	5.0,5.0,5.0,5.0,	11,8,17,8,	13,5,7,6,	11	7.75	1_1_1_1_1_1_1_1_	1_1_1_1_1_1_1_1_
Q9QYR6	Microtubule-associated protein 1A OS=Mus musculus GN=Map1a PE=1 SV=2	0.172573	0.615475	8.314,10.61,16.92,8.855,	10.47,5.093,7.874,6.655,	11.1731	7.5222	1.48535	1.8380301E-4,2.3188174E-4,3.7778748E-4,1.8608777E-4,	2.3220367E-4,1.09315704E-4,1.6853107E-4,1.3986192E-4,	0.00024489	0.000162478	0.0519619,0.02093947,0.0519619,0.0519619,	0.09395635,0.032761455,0.035142183,0.04712856,	0.0442063	0.0522471	2776	2.2%,0.9%,2.2%,2.2%,	3.9%,1.4%,1.5%,2.0%,	300139.0,300139.0,300139.0,300139.0,	300139.0,300139.0,300139.0,300139.0,	5.0,5.0,5.0,5.0,	5.0,5.0,5.0,5.0,	11,8,17,8,	13,5,7,6,	11	7.75	1_1_1_1_1_1_1_1_	1_1_1_1_1_1_1_1_
Q8VHI6	Wiskott-Aldrich syndrome protein family member 3 OS=Mus musculus GN=Wasf3 PE=1 SV=1	0.173003	0.615475	0.0,1.326,2.985,2.214,	0.8051,0.0,0.0,1.109,	1.6312	0.478581	3.40841	0.0,1.6060473E-4,3.6940404E-4,2.5777429E-4,	9.8970886E-5,0.0,0.0,1.2916056E-4,	0.000196946	5.70329e-05	0.0,0.037528396,0.037528396,0.037528396,	0.037528396,0.0,0.0,0.037528396,	0.0281463	0.0187642	501	0%,1.6%,1.6%,1.6%,	1.6%,0%,0%,1.6%,	0.0,55204.0,55204.0,55204.0,	55204.0,0.0,0.0,55204.0,	0.0,6.4,6.4,6.4,	6.4,0.0,0.0,6.4,	0,1,3,2,	1,0,0,1,	2	1	0_1_1_1_1_0_0_1_	0_1_1_1_1_0_0_1_
P54823	Probable ATP-dependent RNA helicase DDX6 OS=Mus musculus GN=Ddx6 PE=1 SV=1	0.17315	0.615475	2.267,1.326,1.99,2.214,	1.61,2.037,1.125,1.109,	1.94931	1.47038	1.32572	2.8810682E-4,1.6658999E-4,2.5544708E-4,2.673808E-4,	2.0531849E-4,2.5131297E-4,1.3837393E-4,1.33974E-4,	0.000244381	0.000182245	0.1271975,0.054386854,0.054386854,0.054386854,	0.054386854,0.054386854,0.054386854,0.054386854,	0.0725895	0.0543869	483	5.2%,2.3%,2.3%,2.3%,	2.3%,2.3%,2.3%,2.3%,	54192.0,54192.0,54192.0,54192.0,	54192.0,54192.0,54192.0,54192.0,	8.7,8.7,8.7,8.7,	8.7,8.7,8.7,8.7,	3,1,2,2,	2,2,1,1,	2	1.5	1_1_1_1_1_1_1_1_	1_1_1_1_1_1_1_1_
G5E8Y0	Sodium/calcium exchanger 1 OS=Mus musculus GN=Slc8a1 PE=1 SV=2	0.173506	0.615475	3.023,0.0,2.985,1.107,	0.8051,1.019,0.0,0.0,	1.7788	0.455936	3.90142	1.9127918E-4,0.0,1.9079527E-4,6.656955E-5,	5.1117957E-5,6.256916E-5,0.0,0.0,	0.000112161	2.84218e-05	0.101539254,0.0,0.06659615,0.018591404,	0.032761455,0.018591404,0.0,0.0,	0.0466817	0.0128382	970	4.2%,0%,2.8%,0.8%,	1.4%,0.8%,0%,0%,	107958.0,0.0,107958.0,107958.0,	107958.0,107958.0,0.0,0.0,	5.0,0.0,5.0,5.0,	5.0,5.0,0.0,0.0,	4,0,3,1,	1,1,0,0,	2.67	1	1_0_1_1_1_1_0_0_	1_0_1_1_1_1_0_0_
P70414	Sodium/calcium exchanger 1 OS=Mus musculus GN=Slc8a1 PE=1 SV=1	0.173506	0.615475	3.023,0.0,2.985,1.107,	0.8051,1.019,0.0,0.0,	1.7788	0.455936	3.90142	1.9127918E-4,0.0,1.9079527E-4,6.656955E-5,	5.1117957E-5,6.256916E-5,0.0,0.0,	0.000112161	2.84218e-05	0.101539254,0.0,0.06659615,0.018591404,	0.032761455,0.018591404,0.0,0.0,	0.0466817	0.0128382	970	4.2%,0%,2.8%,0.8%,	1.4%,0.8%,0%,0%,	108035.0,0.0,108035.0,108035.0,	108035.0,108035.0,0.0,0.0,	5.0,0.0,5.0,5.0,	5.0,5.0,0.0,0.0,	4,0,3,1,	1,1,0,0,	2.67	1	1_0_1_1_1_1_0_0_	1_0_1_1_1_1_0_0_
Q68FL0	Slc8a1 protein OS=Mus musculus GN=Slc8a1 PE=1 SV=1	0.173506	0.615475	3.023,0.0,2.985,1.107,	0.8051,1.019,0.0,0.0,	1.7788	0.455936	3.90142	1.9367515E-4,0.0,1.9318519E-4,6.74034E-5,	5.1758263E-5,6.3352905E-5,0.0,0.0,	0.000113566	2.87778e-05	0.10407865,0.0,0.06659615,0.018591404,	0.035142183,0.018591404,0.0,0.0,	0.0473165	0.0134334	958	4.3%,0%,2.8%,0.8%,	1.5%,0.8%,0%,0%,	106663.0,0.0,106663.0,106663.0,	106663.0,106663.0,0.0,0.0,	5.0,0.0,5.0,5.0,	5.0,5.0,0.0,0.0,	4,0,3,1,	1,1,0,0,	2.67	1	1_0_1_1_1_1_0_0_	1_0_1_1_1_1_0_0_
G3X9J1	Sodium/calcium exchanger 1 OS=Mus musculus GN=Slc8a1 PE=1 SV=1	0.173506	0.615475	3.023,0.0,2.985,1.107,	0.8051,1.019,0.0,0.0,	1.7788	0.455936	3.90142	1.9127918E-4,0.0,1.9079527E-4,6.656955E-5,	5.1117957E-5,6.256916E-5,0.0,0.0,	0.000112161	2.84218e-05	0.101539254,0.0,0.06659615,0.018591404,	0.032761455,0.018591404,0.0,0.0,	0.0466817	0.0128382	970	4.2%,0%,2.8%,0.8%,	1.4%,0.8%,0%,0%,	108038.0,0.0,108038.0,108038.0,	108038.0,108038.0,0.0,0.0,	5.0,0.0,5.0,5.0,	5.0,5.0,0.0,0.0,	4,0,3,1,	1,1,0,0,	2.67	1	1_0_1_1_1_1_0_0_	1_0_1_1_1_1_0_0_
Q9D7S9	Charged multivesicular body protein 5 OS=Mus musculus GN=Chmp5 PE=1 SV=1	0.175852	0.615475	0.0,1.326,0.0,1.107,	0.0,2.037,2.25,2.218,	0.60822	1.62632	0.373986	0.0,3.674108E-4,0.0,2.948514E-4,	0.0,5.5426557E-4,6.103617E-4,5.909538E-4,	0.000165566	0.000438895	0.0,0.07646525,0.0,0.07646525,	0.0,0.07646525,0.07646525,0.07646525,	0.0382326	0.0573489	219	0%,3.2%,0%,3.2%,	0%,3.2%,3.2%,3.2%,	0.0,24576.0,0.0,24576.0,	0.0,24576.0,24576.0,24576.0,	0.0,4.8,0.0,4.8,	0.0,4.8,4.8,4.8,	0,1,0,1,	0,2,2,2,	1	2	0_1_0_1_0_1_1_1_	0_1_0_1_0_1_1_1_
P63101	14-3-3 protein zeta/delta OS=Mus musculus GN=Ywhaz PE=1 SV=1	0.177168	0.615475	23.43,22.54,25.87,25.46,	24.15,25.47,27.0,29.95,	24.3253	26.6409	0.913081	0.005869148,0.0055831447,0.0065467437,0.0060619046,	0.006071561,0.0061930697,0.0065470636,0.0071312445,	0.00601523	0.00648574	0.3001696,0.3001696,0.38995266,0.3001696,	0.3001696,0.3001696,0.3001696,0.3001696,	0.322615	0.30017	245	11.4%,11.4%,14.3%,11.4%,	11.4%,11.4%,11.4%,11.4%,	27771.0,27771.0,27771.0,27771.0,	27771.0,27771.0,27771.0,27771.0,	4.8,4.8,4.8,4.8,	4.8,4.8,4.8,4.8,	31,17,26,23,	30,25,24,27,	24.25	26.5	1_1_1_1_1_1_1_1_	1_1_1_1_1_1_1_1_
D3YXC2	Mitochondrial carrier homolog 1 (Fragment) OS=Mus musculus GN=Mtch1 PE=1 SV=1	0.178263	0.615475	1.512,2.652,0.0,2.214,	1.61,5.093,3.375,2.218,	1.59435	3.07405	0.518648	8.589852E-4,0.001490055,0.0,0.0011957863,	9.182299E-4,0.0028098186,0.0018565169,0.001198323,	0.000886207	0.00169572	0.2647363,0.2647363,0.0,0.2647363,	0.2647363,0.2647363,0.2647363,0.2647363,	0.198552	0.264736	108	10.2%,10.2%,0%,10.2%,	10.2%,10.2%,10.2%,10.2%,	12204.0,12204.0,0.0,12204.0,	12204.0,12204.0,12204.0,12204.0,	9.8,9.8,0.0,9.8,	9.8,9.8,9.8,9.8,	2,2,0,2,	2,5,3,2,	2	3	1_1_0_1_1_1_1_1_	1_1_0_1_1_1_1_1_
Q791T5	Mitochondrial carrier homolog 1 OS=Mus musculus GN=Mtch1 PE=1 SV=1	0.178263	0.615475	1.512,2.652,0.0,2.214,	1.61,5.093,3.375,2.218,	1.59435	3.07405	0.518648	2.3848431E-4,4.1369133E-4,0.0,3.3199208E-4,	2.5493273E-4,7.801039E-4,5.15434E-4,3.3269636E-4,	0.000246042	0.000470792	0.06659615,0.06659615,0.0,0.06659615,	0.06659615,0.06659615,0.06659615,0.06659615,	0.0499471	0.0665962	389	2.8%,2.8%,0%,2.8%,	2.8%,2.8%,2.8%,2.8%,	41565.0,41565.0,0.0,41565.0,	41565.0,41565.0,41565.0,41565.0,	9.3,9.3,0.0,9.3,	9.3,9.3,9.3,9.3,	2,2,0,2,	2,5,3,2,	2	3	1_1_0_1_1_1_1_1_	1_1_0_1_1_1_1_1_
Q9QXS1	Plectin OS=Mus musculus GN=Plec PE=1 SV=3	0.178269	0.615475	13.6,14.59,11.94,5.534,	11.27,9.167,4.499,4.437,	11.4164	7.34387	1.55455	1.7798627E-4,1.8867888E-4,1.5780977E-4,6.88259E-5,	1.4798163E-4,1.1644185E-4,5.6989647E-5,5.5177527E-5,	0.000148325	9.41477e-05	0.03992021,0.028016329,0.035142183,0.023293018,	0.037528396,0.023293018,0.013911366,0.023293018,	0.0315929	0.0245064	4691	1.7%,1.2%,1.5%,1.0%,	1.6%,1.0%,0.6%,1.0%,	534193.0,534193.0,534193.0,534193.0,	534193.0,534193.0,534193.0,534193.0,	6.0,6.0,6.0,6.0,	6.0,6.0,6.0,6.0,	18,11,12,5,	14,9,4,4,	11.5	7.75	1_1_1_1_1_1_1_1_	1_1_1_1_1_1_1_1_
Q9WTP7	GTP:AMP phosphotransferase AK3, mitochondrial OS=Mus musculus GN=Ak3 PE=1 SV=3	0.178393	0.615475	5.291,5.304,4.975,7.748,	2.415,5.093,4.499,5.546,	5.82947	4.38843	1.32837	0.0014303806,0.0014178496,0.0013588208,0.0019912212,	6.553007E-4,0.00133683,0.0011777023,0.0014253181,	0.00154957	0.00114879	0.2882495,0.2882495,0.11686325,0.2882495,	0.11686325,0.2882495,0.11686325,0.2882495,	0.245403	0.202556	227	11.0%,11.0%,4.8%,11.0%,	4.8%,11.0%,4.8%,11.0%,	25426.0,25426.0,25426.0,25426.0,	25426.0,25426.0,25426.0,25426.0,	8.8,8.8,8.8,8.8,	8.8,8.8,8.8,8.8,	7,4,5,7,	3,5,4,5,	5.75	4.25	1_1_1_1_1_1_1_1_	1_1_1_1_1_1_1_1_
P61264	Syntaxin-1B OS=Mus musculus GN=Stx1b PE=1 SV=1	0.178556	0.615475	8.314,6.63,6.965,6.641,	4.026,8.149,3.375,5.546,	7.13761	5.27375	1.35342	0.0017716569,0.0013969266,0.0014994212,0.0013452596,	8.6084055E-4,0.0016858912,6.961939E-4,0.0011234279,	0.00150332	0.00109159	0.42232883,0.39958727,0.34276497,0.2705741,	0.2705741,0.42232883,0.2705741,0.2705741,	0.358814	0.308513	288	15.3%,14.6%,12.8%,10.4%,	10.4%,15.3%,10.4%,10.4%,	33245.0,33245.0,33245.0,33245.0,	33245.0,33245.0,33245.0,33245.0,	5.4,5.4,5.4,5.4,	5.4,5.4,5.4,5.4,	11,5,7,6,	5,8,3,5,	7.25	5.25	1_1_1_1_1_1_1_1_	1_1_1_1_1_1_1_1_
P05064	Fructose-bisphosphate aldolase A OS=Mus musculus GN=Aldoa PE=1 SV=2	0.181623	0.615475	0.0,0.0,18.91,29.88,	23.35,28.52,25.87,22.18,	12.1975	24.9813	0.488265	0.0,0.0,0.003220107,0.0047897156,	0.003950407,0.004668622,0.0042230664,0.0035554639,	0.00200246	0.00409939	0.0,0.0,0.4996848,0.48936105,	0.48936105,0.48936105,0.24738348,0.48936105,	0.247261	0.428867	364	0%,0%,17.6%,17.3%,	17.3%,17.3%,9.6%,17.3%,	0.0,0.0,39356.0,39356.0,	39356.0,39356.0,39356.0,39356.0,	0.0,0.0,8.1,8.1,	8.1,8.1,8.1,8.1,	0,0,19,27,	29,28,23,20,	23	25	0_0_1_1_1_1_1_1_	0_0_1_1_1_1_1_1_
A0A0J9YV63	Ras/Rap GTPase-activating protein SynGAP (Fragment) OS=Mus musculus GN=Syngap1 PE=1 SV=1	0.181706	0.615475	0.0,0.0,0.0,0.0,	0.0,0.0,1.125,1.109,	0	0.558506	0	0.0,0.0,0.0,0.0,	0.0,0.0,5.71236E-4,5.530722E-4,	0	0.000281077	0.0,0.0,0.0,0.0,	0.0,0.0,0.1694994,0.1694994,	0	0.0847497	117	0%,0%,0%,0%,	0%,0%,6.8%,6.8%,	0.0,0.0,0.0,0.0,	0.0,0.0,13628.0,13628.0,	0.0,0.0,0.0,0.0,	0.0,0.0,7.0,7.0,	0,0,0,0,	0,0,1,1,	0	1	0_0_0_0_0_0_1_1_	0_0_0_0_0_0_1_1_
A0A0J9YUZ2	Ras/Rap GTPase-activating protein SynGAP (Fragment) OS=Mus musculus GN=Syngap1 PE=1 SV=1	0.181706	0.615475	0.0,0.0,0.0,0.0,	0.0,0.0,1.125,1.109,	0	0.558506	0	0.0,0.0,0.0,0.0,	0.0,0.0,3.1231125E-4,3.0238056E-4,	0	0.000153673	0.0,0.0,0.0,0.0,	0.0,0.0,0.08893013,0.08893013,	0	0.0444651	214	0%,0%,0%,0%,	0%,0%,3.7%,3.7%,	0.0,0.0,0.0,0.0,	0.0,0.0,23460.0,23460.0,	0.0,0.0,0.0,0.0,	0.0,0.0,8.8,8.8,	0,0,0,0,	0,0,1,1,	0	1	0_0_0_0_0_0_1_1_	0_0_0_0_0_0_1_1_
Reverse_sp|Q8R1L8|ANGL8_MOUSE	Angiopoietin-like protein 8 OS=Mus musculus GN=Angptl8 PE=2 SV=2	0.181706	0.615475	0.0,0.0,0.0,0.0,	0.0,0.0,1.125,1.109,	0	0.558506	0	0.0,0.0,0.0,0.0,	0.0,0.0,3.3754852E-4,3.2681535E-4,	0	0.000166091	0.0,0.0,0.0,0.0,	0.0,0.0,0.12460494,0.12460494,	0	0.0623025	198	0%,0%,0%,0%,	0%,0%,5.1%,5.1%,	0.0,0.0,0.0,0.0,	0.0,0.0,22063.0,22063.0,	0.0,0.0,0.0,0.0,	0.0,0.0,6.9,6.9,	0,0,0,0,	0,0,1,1,	0	1	0_0_0_0_0_0_1_1_	0_0_0_0_0_0_1_1_
P26039	Talin-1 OS=Mus musculus GN=Tln1 PE=1 SV=2	0.181706	0.615475	0.0,0.0,0.0,0.0,	0.0,0.0,1.125,1.109,	0	0.558506	0	0.0,0.0,0.0,0.0,	0.0,0.0,2.6302481E-5,2.5466132E-5,	0	1.29422e-05	0.0,0.0,0.0,0.0,	0.0,0.0,0.011579514,0.0069316626,	0	0.00462779	2541	0%,0%,0%,0%,	0%,0%,0.5%,0.3%,	0.0,0.0,0.0,0.0,	0.0,0.0,269819.0,269819.0,	0.0,0.0,0.0,0.0,	0.0,0.0,6.2,6.2,	0,0,0,0,	0,0,1,1,	0	1	0_0_0_0_0_0_1_1_	0_0_0_0_0_0_1_1_
D3Z0Q9	Solute carrier family 9 (sodium/hydrogen exchanger), member 6 (Fragment) OS=Mus musculus GN=Slc9a6 PE=1 SV=2	0.181706	0.615475	0.0,0.0,0.0,0.0,	0.0,0.0,1.125,1.109,	0	0.558506	0	0.0,0.0,0.0,0.0,	0.0,0.0,2.135291E-4,2.0673942E-4,	0	0.000105067	0.0,0.0,0.0,0.0,	0.0,0.0,0.1428783,0.1428783,	0	0.0714392	313	0%,0%,0%,0%,	0%,0%,5.8%,5.8%,	0.0,0.0,0.0,0.0,	0.0,0.0,34663.0,34663.0,	0.0,0.0,0.0,0.0,	0.0,0.0,5.6,5.6,	0,0,0,0,	0,0,1,1,	0	1	0_0_0_0_0_0_1_1_	0_0_0_0_0_0_1_1_
J3QQ30	Phosphatidylinositol transfer protein alpha isoform OS=Mus musculus GN=Pitpna PE=1 SV=1	0.181912	0.615475	0.0,0.0,0.0,0.0,	4.831,5.093,0.0,0.0,	0	2.48096	0	0.0,0.0,0.0,0.0,	0.00109781,0.00111978,0.0,0.0,	0	0.000554397	0.0,0.0,0.0,0.0,	0.11686325,0.11686325,0.0,0.0,	0	0.0584316	271	0%,0%,0%,0%,	4.8%,4.8%,0%,0%,	0.0,0.0,0.0,0.0,	31837.0,31837.0,0.0,0.0,	0.0,0.0,0.0,0.0,	6.4,6.4,0.0,0.0,	0,0,0,0,	6,5,0,0,	0	5.5	0_0_0_0_1_1_0_0_	0_0_0_0_1_1_0_0_
J3QPW1	Phosphatidylinositol transfer protein alpha isoform OS=Mus musculus GN=Pitpna PE=1 SV=1	0.181912	0.615475	0.0,0.0,0.0,0.0,	4.831,5.093,0.0,0.0,	0	2.48096	0	0.0,0.0,0.0,0.0,	0.0010937739,0.0011156633,0.0,0.0,	0	0.000552359	0.0,0.0,0.0,0.0,	0.11686325,0.11686325,0.0,0.0,	0	0.0584316	272	0%,0%,0%,0%,	4.8%,4.8%,0%,0%,	0.0,0.0,0.0,0.0,	32022.0,32022.0,0.0,0.0,	0.0,0.0,0.0,0.0,	6.5,6.5,0.0,0.0,	0,0,0,0,	6,5,0,0,	0	5.5	0_0_0_0_1_1_0_0_	0_0_0_0_1_1_0_0_
F8WGG5	Phosphatidylinositol transfer protein alpha isoform OS=Mus musculus GN=Pitpna PE=1 SV=1	0.181912	0.615475	0.0,0.0,0.0,0.0,	4.831,5.093,0.0,0.0,	0	2.48096	0	0.0,0.0,0.0,0.0,	0.0030051162,0.0030652566,0.0,0.0,	0	0.00151759	0.0,0.0,0.0,0.0,	0.3520726,0.3520726,0.0,0.0,	0	0.176036	99	0%,0%,0%,0%,	13.1%,13.1%,0%,0%,	0.0,0.0,0.0,0.0,	11119.0,11119.0,0.0,0.0,	0.0,0.0,0.0,0.0,	5.4,5.4,0.0,0.0,	0,0,0,0,	6,5,0,0,	0	5.5	0_0_0_0_1_1_0_0_	0_0_0_0_1_1_0_0_
Reverse_tr|A0A087WRV6|A0A087WRV6_MOUSE	E3 ubiquitin-protein ligase TRIP12 (Fragment) OS=Mus musculus GN=Trip12 PE=1 SV=1	0.182266	0.615475	0.0,0.0,0.0,0.0,	0.0,1.019,0.0,1.109,	0	0.531948	0	0.0,0.0,0.0,0.0,	0.0,7.312299E-5,0.0,7.796319E-5,	0	3.77715e-05	0.0,0.0,0.0,0.0,	0.0,0.032761455,0.0,0.032761455,	0	0.0163807	830	0%,0%,0%,0%,	0%,1.4%,0%,1.4%,	0.0,0.0,0.0,0.0,	0.0,94901.0,0.0,94901.0,	0.0,0.0,0.0,0.0,	0.0,6.3,0.0,6.3,	0,0,0,0,	0,1,0,1,	0	1	0_0_0_0_0_1_0_1_	0_0_0_0_0_1_0_1_
Reverse_tr|A0A087WNZ7|A0A087WNZ7_MOUSE	E3 ubiquitin-protein ligase TRIP12 OS=Mus musculus GN=Trip12 PE=1 SV=1	0.182266	0.615475	0.0,0.0,0.0,0.0,	0.0,1.019,0.0,1.109,	0	0.531948	0	0.0,0.0,0.0,0.0,	0.0,3.046791E-5,0.0,3.248466E-5,	0	1.57381e-05	0.0,0.0,0.0,0.0,	0.0,0.013911366,0.0,0.013911366,	0	0.00695568	1992	0%,0%,0%,0%,	0%,0.6%,0%,0.6%,	0.0,0.0,0.0,0.0,	0.0,220659.0,0.0,220659.0,	0.0,0.0,0.0,0.0,	0.0,8.4,0.0,8.4,	0,0,0,0,	0,1,0,1,	0	1	0_0_0_0_0_1_0_1_	0_0_0_0_0_1_0_1_
Reverse_sp|G5E870|TRIPC_MOUSE	E3 ubiquitin-protein ligase TRIP12 OS=Mus musculus GN=Trip12 PE=1 SV=1	0.182266	0.615475	0.0,0.0,0.0,0.0,	0.0,1.019,0.0,1.109,	0	0.531948	0	0.0,0.0,0.0,0.0,	0.0,2.9971397E-5,0.0,3.195528E-5,	0	1.54817e-05	0.0,0.0,0.0,0.0,	0.0,0.013911366,0.0,0.013911366,	0	0.00695568	2025	0%,0%,0%,0%,	0%,0.6%,0%,0.6%,	0.0,0.0,0.0,0.0,	0.0,224126.0,0.0,224126.0,	0.0,0.0,0.0,0.0,	0.0,8.4,0.0,8.4,	0,0,0,0,	0,1,0,1,	0	1	0_0_0_0_0_1_0_1_	0_0_0_0_0_1_0_1_
Q99KP6	Pre-mRNA-processing factor 19 OS=Mus musculus GN=Prpf19 PE=1 SV=1	0.182266	0.615475	0.0,0.0,0.0,0.0,	0.0,1.019,0.0,1.109,	0	0.531948	0	0.0,0.0,0.0,0.0,	0.0,1.204208E-4,0.0,1.2839175E-4,	0	6.22031e-05	0.0,0.0,0.0,0.0,	0.0,0.04231739,0.0,0.04231739,	0	0.0211587	504	0%,0%,0%,0%,	0%,1.8%,0%,1.8%,	0.0,0.0,0.0,0.0,	0.0,55239.0,0.0,55239.0,	0.0,0.0,0.0,0.0,	0.0,6.6,0.0,6.6,	0,0,0,0,	0,1,0,1,	0	1	0_0_0_0_0_1_0_1_	0_0_0_0_0_1_0_1_
P11983	T-complex protein 1 subunit alpha OS=Mus musculus GN=Tcp1 PE=1 SV=3	0.18244	0.615475	2.267,2.652,0.0,1.107,	0.8051,1.019,0.0,0.0,	1.5066	0.455936	3.30441	2.5027985E-4,2.8943515E-4,0.0,1.1613752E-4,	8.9180605E-5,1.0915842E-4,0.0,0.0,	0.000163963	4.95848e-05	0.11429453,0.04712856,0.0,0.06414306,	0.04712856,0.04712856,0.0,0.0,	0.0563915	0.0235643	556	4.7%,2.0%,0%,2.7%,	2.0%,2.0%,0%,0%,	60449.0,60449.0,0.0,60449.0,	60449.0,60449.0,0.0,0.0,	6.2,6.2,0.0,6.2,	6.2,6.2,0.0,0.0,	3,2,0,1,	1,1,0,0,	2	1	1_1_0_1_1_1_0_0_	1_1_0_1_1_1_0_0_
P70335	Rho-associated protein kinase 1 OS=Mus musculus GN=Rock1 PE=1 SV=1	0.182471	0.615475	0.0,0.0,0.0,0.0,	0.0,1.019,1.125,0.0,	0	0.535862	0	0.0,0.0,0.0,0.0,	0.0,4.4824283E-5,4.9360864E-5,0.0,	0	2.35463e-05	0.0,0.0,0.0,0.0,	0.0,0.011579514,0.011579514,0.0,	0	0.00578976	1354	0%,0%,0%,0%,	0%,0.5%,0.5%,0%,	0.0,0.0,0.0,0.0,	0.0,158170.0,158170.0,0.0,	0.0,0.0,0.0,0.0,	0.0,5.9,5.9,0.0,	0,0,0,0,	0,1,1,0,	0	1	0_0_0_0_0_1_1_0_	0_0_0_0_0_1_1_0_
P24668	Cation-dependent mannose-6-phosphate receptor OS=Mus musculus GN=M6pr PE=1 SV=1	0.18259	0.615475	0.0,0.0,0.995,1.107,	0.0,0.0,0.0,0.0,	0.525464	0	100000	0.0,0.0,2.2190817E-4,2.3227504E-4,	0.0,0.0,0.0,0.0,	0.000113546	0	0.0,0.0,0.07646525,0.07646525,	0.0,0.0,0.0,0.0,	0.0382326	0	278	0%,0%,3.2%,3.2%,	0%,0%,0%,0%,	0.0,0.0,31172.0,31172.0,	0.0,0.0,0.0,0.0,	0.0,0.0,5.4,5.4,	0.0,0.0,0.0,0.0,	0,0,1,1,	0,0,0,0,	1	0	0_0_1_1_0_0_0_0_	0_0_1_1_0_0_0_0_
Q9Z1S5	Neuronal-specific septin-3 OS=Mus musculus GN=Sept3 PE=1 SV=2	0.18259	0.615475	0.0,0.0,0.995,1.107,	0.0,0.0,0.0,0.0,	0.525464	0	100000	0.0,0.0,1.7625849E-4,1.8449273E-4,	0.0,0.0,0.0,0.0,	9.01878e-05	0	0.0,0.0,0.08893013,0.061695576,	0.0,0.0,0.0,0.0,	0.0376564	0	350	0%,0%,3.7%,2.6%,	0%,0%,0%,0%,	0.0,0.0,40038.0,40038.0,	0.0,0.0,0.0,0.0,	0.0,0.0,6.8,6.8,	0.0,0.0,0.0,0.0,	0,0,1,1,	0,0,0,0,	1	0	0_0_1_1_0_0_0_0_	0_0_1_1_0_0_0_0_
P51660	Peroxisomal multifunctional enzyme type 2 OS=Mus musculus GN=Hsd17b4 PE=1 SV=3	0.18259	0.615475	0.0,0.0,0.995,1.107,	0.0,0.0,0.0,0.0,	0.525464	0	100000	0.0,0.0,8.393262E-5,8.785369E-5,	0.0,0.0,0.0,0.0,	4.29466e-05	0	0.0,0.0,0.07398939,0.07398939,	0.0,0.0,0.0,0.0,	0.0369947	0	735	0%,0%,3.1%,3.1%,	0%,0%,0%,0%,	0.0,0.0,79482.0,79482.0,	0.0,0.0,0.0,0.0,	0.0,0.0,8.6,8.6,	0.0,0.0,0.0,0.0,	0,0,1,1,	0,0,0,0,	1	0	0_0_1_1_0_0_0_0_	0_0_1_1_0_0_0_0_
D3YYI6	AF4/FMR2 family member 3 OS=Mus musculus GN=Aff3 PE=1 SV=1	0.183039	0.615475	2.267,0.0,1.99,0.0,	0.0,0.0,0.0,0.0,	1.06438	0	100000	1.1322669E-4,0.0,1.0039133E-4,0.0,	0.0,0.0,0.0,0.0,	5.34045e-05	0	0.016248703,0.0,0.016248703,0.0,	0.0,0.0,0.0,0.0,	0.00812435	0	1229	0.7%,0%,0.7%,0%,	0%,0%,0%,0%,	133331.0,0.0,133331.0,0.0,	0.0,0.0,0.0,0.0,	8.2,0.0,8.2,0.0,	0.0,0.0,0.0,0.0,	3,0,2,0,	0,0,0,0,	2.5	0	1_0_1_0_0_0_0_0_	1_0_1_0_0_0_0_0_
F8WJA7	AF4/FMR2 family member 3 OS=Mus musculus GN=Aff3 PE=1 SV=1	0.183039	0.615475	2.267,0.0,1.99,0.0,	0.0,0.0,0.0,0.0,	1.06438	0	100000	1.13318885E-4,0.0,1.0047307E-4,0.0,	0.0,0.0,0.0,0.0,	5.3448e-05	0	0.016248703,0.0,0.016248703,0.0,	0.0,0.0,0.0,0.0,	0.00812435	0	1228	0.7%,0%,0.7%,0%,	0%,0%,0%,0%,	133203.0,0.0,133203.0,0.0,	0.0,0.0,0.0,0.0,	8.2,0.0,8.2,0.0,	0.0,0.0,0.0,0.0,	3,0,2,0,	0,0,0,0,	2.5	0	1_0_1_0_0_0_0_0_	1_0_1_0_0_0_0_0_
P51827	AF4/FMR2 family member 3 OS=Mus musculus GN=Aff3 PE=1 SV=2	0.183039	0.615475	2.267,0.0,1.99,0.0,	0.0,0.0,0.0,0.0,	1.06438	0	100000	1.1096937E-4,0.0,9.83899E-5,0.0,	0.0,0.0,0.0,0.0,	5.23398e-05	0	0.016248703,0.0,0.016248703,0.0,	0.0,0.0,0.0,0.0,	0.00812435	0	1254	0.7%,0%,0.7%,0%,	0%,0%,0%,0%,	136130.0,0.0,136130.0,0.0,	0.0,0.0,0.0,0.0,	8.2,0.0,8.2,0.0,	0.0,0.0,0.0,0.0,	3,0,2,0,	0,0,0,0,	2.5	0	1_0_1_0_0_0_0_0_	1_0_1_0_0_0_0_0_
Reverse_tr|A0A0A6YWM3|A0A0A6YWM3_MOUSE	Kinase OS=Mus musculus GN=Ip6k2 PE=1 SV=1	0.183049	0.615475	1.512,1.326,0.0,0.0,	0.0,0.0,0.0,0.0,	0.709422	0	100000	2.3077213E-4,2.0015663E-4,0.0,0.0,	0.0,0.0,0.0,0.0,	0.000107732	0	0.101539254,0.101539254,0.0,0.0,	0.0,0.0,0.0,0.0,	0.0507696	0	402	4.2%,4.2%,0%,0%,	0%,0%,0%,0%,	46516.0,46516.0,0.0,0.0,	0.0,0.0,0.0,0.0,	6.9,6.9,0.0,0.0,	0.0,0.0,0.0,0.0,	2,1,0,0,	0,0,0,0,	1.5	0	1_1_0_0_0_0_0_0_	1_1_0_0_0_0_0_0_
Q7M739	Nuclear pore complex-associated intranuclear coiled-coil protein TPR OS=Mus musculus GN=Tpr PE=1 SV=1	0.183049	0.615475	1.512,1.326,0.0,0.0,	0.0,0.0,0.0,0.0,	0.709422	0	100000	3.9359522E-5,3.4137873E-5,0.0,0.0,	0.0,0.0,0.0,0.0,	1.83743e-05	0	0.009252906,0.009252906,0.0,0.0,	0.0,0.0,0.0,0.0,	0.00462645	0	2357	0.4%,0.4%,0%,0%,	0%,0%,0%,0%,	266922.0,266922.0,0.0,0.0,	0.0,0.0,0.0,0.0,	5.0,5.0,0.0,0.0,	0.0,0.0,0.0,0.0,	2,1,0,0,	0,0,0,0,	1.5	0	1_1_0_0_0_0_0_0_	1_1_0_0_0_0_0_0_
Q8VHR5	Transcriptional repressor p66-beta OS=Mus musculus GN=Gatad2b PE=1 SV=1	0.183049	0.615475	1.512,1.326,0.0,0.0,	0.0,0.0,0.0,0.0,	0.709422	0	100000	1.5617911E-4,1.3545953E-4,0.0,0.0,	0.0,0.0,0.0,0.0,	7.29097e-05	0	0.044720173,0.044720173,0.0,0.0,	0.0,0.0,0.0,0.0,	0.0223601	0	594	1.9%,1.9%,0%,0%,	0%,0%,0%,0%,	65411.0,65411.0,0.0,0.0,	0.0,0.0,0.0,0.0,	9.7,9.7,0.0,0.0,	0.0,0.0,0.0,0.0,	2,1,0,0,	0,0,0,0,	1.5	0	1_1_0_0_0_0_0_0_	1_1_0_0_0_0_0_0_
A0A0A6YWA9	Guanine nucleotide-binding protein G(i) subunit alpha-2 (Fragment) OS=Mus musculus GN=Gnai2 PE=1 SV=1	0.183049	0.615475	1.512,1.326,0.0,0.0,	0.0,0.0,0.0,0.0,	0.709422	0	100000	5.79815E-4,5.028935E-4,0.0,0.0,	0.0,0.0,0.0,0.0,	0.000270677	0	0.22461617,0.41253757,0.0,0.0,	0.0,0.0,0.0,0.0,	0.159288	0	160	8.8%,15.0%,0%,0%,	0%,0%,0%,0%,	18475.0,18475.0,0.0,0.0,	0.0,0.0,0.0,0.0,	5.9,5.9,0.0,0.0,	0.0,0.0,0.0,0.0,	2,1,0,0,	0,0,0,0,	1.5	0	1_1_0_0_0_0_0_0_	1_1_0_0_0_0_0_0_
A1L3S7	Gatad2b protein OS=Mus musculus GN=Gatad2b PE=1 SV=1	0.183049	0.615475	1.512,1.326,0.0,0.0,	0.0,0.0,0.0,0.0,	0.709422	0	100000	1.6050242E-4,1.392093E-4,0.0,0.0,	0.0,0.0,0.0,0.0,	7.49279e-05	0	0.044720173,0.044720173,0.0,0.0,	0.0,0.0,0.0,0.0,	0.0223601	0	578	1.9%,1.9%,0%,0%,	0%,0%,0%,0%,	63639.0,63639.0,0.0,0.0,	0.0,0.0,0.0,0.0,	9.7,9.7,0.0,0.0,	0.0,0.0,0.0,0.0,	2,1,0,0,	0,0,0,0,	1.5	0	1_1_0_0_0_0_0_0_	1_1_0_0_0_0_0_0_
Reverse_sp|Q80V72|IP6K2_MOUSE	Inositol hexakisphosphate kinase 2 OS=Mus musculus GN=Ip6k2 PE=2 SV=2	0.183049	0.615475	1.512,1.326,0.0,0.0,	0.0,0.0,0.0,0.0,	0.709422	0	100000	2.0707678E-4,1.7960485E-4,0.0,0.0,	0.0,0.0,0.0,0.0,	9.66704e-05	0	0.09144032,0.09144032,0.0,0.0,	0.0,0.0,0.0,0.0,	0.0457202	0	448	3.8%,3.8%,0%,0%,	0%,0%,0%,0%,	51644.0,51644.0,0.0,0.0,	0.0,0.0,0.0,0.0,	6.5,6.5,0.0,0.0,	0.0,0.0,0.0,0.0,	2,1,0,0,	0,0,0,0,	1.5	0	1_1_0_0_0_0_0_0_	1_1_0_0_0_0_0_0_
Reverse_tr|E9PUE0|E9PUE0_MOUSE	RIKEN cDNA 1190005I06 gene OS=Mus musculus GN=1190005I06Rik PE=4 SV=1	0.183049	0.615475	1.512,1.326,0.0,0.0,	0.0,0.0,0.0,0.0,	0.709422	0	100000	8.3576934E-4,7.248916E-4,0.0,0.0,	0.0,0.0,0.0,0.0,	0.000390165	0	0.1561122,0.1561122,0.0,0.0,	0.0,0.0,0.0,0.0,	0.0780561	0	111	6.3%,6.3%,0%,0%,	0%,0%,0%,0%,	11870.0,11870.0,0.0,0.0,	0.0,0.0,0.0,0.0,	6.3,6.3,0.0,0.0,	0.0,0.0,0.0,0.0,	2,1,0,0,	0,0,0,0,	1.5	0	1_1_0_0_0_0_0_0_	1_1_0_0_0_0_0_0_
F6ZDS4	Nucleoprotein TPR OS=Mus musculus GN=Tpr PE=1 SV=1	0.183049	0.615475	1.512,1.326,0.0,0.0,	0.0,0.0,0.0,0.0,	0.709422	0	100000	3.8161415E-5,3.3098713E-5,0.0,0.0,	0.0,0.0,0.0,0.0,	1.7815e-05	0	0.009252906,0.009252906,0.0,0.0,	0.0,0.0,0.0,0.0,	0.00462645	0	2431	0.4%,0.4%,0%,0%,	0%,0%,0%,0%,	273988.0,273988.0,0.0,0.0,	0.0,0.0,0.0,0.0,	5.0,5.0,0.0,0.0,	0.0,0.0,0.0,0.0,	2,1,0,0,	0,0,0,0,	1.5	0	1_1_0_0_0_0_0_0_	1_1_0_0_0_0_0_0_
P99026	Proteasome subunit beta type-4 OS=Mus musculus GN=Psmb4 PE=1 SV=1	0.183049	0.615475	1.512,1.326,0.0,0.0,	0.0,0.0,0.0,0.0,	0.709422	0	100000	3.5140302E-4,3.04784E-4,0.0,0.0,	0.0,0.0,0.0,0.0,	0.000164047	0	0.38038433,0.21059811,0.0,0.0,	0.0,0.0,0.0,0.0,	0.147746	0	264	14.0%,8.3%,0%,0%,	0%,0%,0%,0%,	29116.0,29116.0,0.0,0.0,	0.0,0.0,0.0,0.0,	5.7,5.7,0.0,0.0,	0.0,0.0,0.0,0.0,	2,1,0,0,	0,0,0,0,	1.5	0	1_1_0_0_0_0_0_0_	1_1_0_0_0_0_0_0_
Reverse_tr|M0QWE2|M0QWE2_MOUSE	Uncharacterized protein OS=Mus musculus GN=Gm27021 PE=4 SV=1	0.183049	0.615475	1.512,1.326,0.0,0.0,	0.0,0.0,0.0,0.0,	0.709422	0	100000	5.9468206E-4,5.1578827E-4,0.0,0.0,	0.0,0.0,0.0,0.0,	0.000277618	0	0.10917485,0.10917485,0.0,0.0,	0.0,0.0,0.0,0.0,	0.0545874	0	156	4.5%,4.5%,0%,0%,	0%,0%,0%,0%,	16943.0,16943.0,0.0,0.0,	0.0,0.0,0.0,0.0,	7.1,7.1,0.0,0.0,	0.0,0.0,0.0,0.0,	2,1,0,0,	0,0,0,0,	1.5	0	1_1_0_0_0_0_0_0_	1_1_0_0_0_0_0_0_
F6RX08	Nucleoprotein TPR (Fragment) OS=Mus musculus GN=Tpr PE=1 SV=1	0.183049	0.615475	1.512,1.326,0.0,0.0,	0.0,0.0,0.0,0.0,	0.709422	0	100000	1.5183371E-4,1.3169061E-4,0.0,0.0,	0.0,0.0,0.0,0.0,	7.08811e-05	0	0.037528396,0.037528396,0.0,0.0,	0.0,0.0,0.0,0.0,	0.0187642	0	611	1.6%,1.6%,0%,0%,	0%,0%,0%,0%,	67429.0,67429.0,0.0,0.0,	0.0,0.0,0.0,0.0,	4.5,4.5,0.0,0.0,	0.0,0.0,0.0,0.0,	2,1,0,0,	0,0,0,0,	1.5	0	1_1_0_0_0_0_0_0_	1_1_0_0_0_0_0_0_
Reverse_tr|A0A0A6YX46|A0A0A6YX46_MOUSE	Kinase (Fragment) OS=Mus musculus GN=Ip6k2 PE=1 SV=1	0.183049	0.615475	1.512,1.326,0.0,0.0,	0.0,0.0,0.0,0.0,	0.709422	0	100000	6.143735E-4,5.328673E-4,0.0,0.0,	0.0,0.0,0.0,0.0,	0.00028681	0	0.29717934,0.29717934,0.0,0.0,	0.0,0.0,0.0,0.0,	0.14859	0	151	11.3%,11.3%,0%,0%,	0%,0%,0%,0%,	17902.0,17902.0,0.0,0.0,	0.0,0.0,0.0,0.0,	7.2,7.2,0.0,0.0,	0.0,0.0,0.0,0.0,	2,1,0,0,	0,0,0,0,	1.5	0	1_1_0_0_0_0_0_0_	1_1_0_0_0_0_0_0_
A0A0N4SW34	V-type proton ATPase subunit E 1 (Fragment) OS=Mus musculus GN=Atp6v1e1 PE=1 SV=1	0.184488	0.615475	0.0,0.0,0.0,0.0,	0.0,8.149,6.749,0.0,	0	3.72447	0	0.0,0.0,0.0,0.0,	0.0,0.005580881,0.0046092835,0.0,	0	0.00254754	0.0,0.0,0.0,0.0,	0.0,0.61064565,0.61064565,0.0,	0	0.305323	87	0%,0%,0%,0%,	0%,20.7%,20.7%,0%,	0.0,0.0,0.0,0.0,	0.0,10323.0,10323.0,0.0,	0.0,0.0,0.0,0.0,	0.0,9.2,9.2,0.0,	0,0,0,0,	0,8,6,0,	0	7	0_0_0_0_0_1_1_0_	0_0_0_0_0_1_1_0_
A0A0N4SWA3	V-type proton ATPase subunit E 1 (Fragment) OS=Mus musculus GN=Atp6v1e1 PE=1 SV=1	0.184488	0.615475	0.0,0.0,0.0,0.0,	0.0,8.149,6.749,0.0,	0	3.72447	0	0.0,0.0,0.0,0.0,	0.0,0.006224829,0.005141124,0.0,	0	0.00284149	0.0,0.0,0.0,0.0,	0.0,0.7021586,0.7021586,0.0,	0	0.351079	78	0%,0%,0%,0%,	0%,23.1%,23.1%,0%,	0.0,0.0,0.0,0.0,	0.0,9376.0,9376.0,0.0,	0.0,0.0,0.0,0.0,	0.0,5.6,5.6,0.0,	0,0,0,0,	0,8,6,0,	0	7	0_0_0_0_0_1_1_0_	0_0_0_0_0_1_1_0_
Q8K3H0	DCC-interacting protein 13-alpha OS=Mus musculus GN=Appl1 PE=1 SV=1	0.186021	0.615475	0.0,0.0,0.0,0.0,	0.8051,1.019,0.0,0.0,	0	0.455936	0	0.0,0.0,0.0,0.0,	7.0133545E-5,8.584453E-5,0.0,0.0,	0	3.89945e-05	0.0,0.0,0.0,0.0,	0.04231739,0.04231739,0.0,0.0,	0	0.0211587	707	0%,0%,0%,0%,	1.8%,1.8%,0%,0%,	0.0,0.0,0.0,0.0,	79328.0,79328.0,0.0,0.0,	0.0,0.0,0.0,0.0,	5.4,5.4,0.0,0.0,	0,0,0,0,	1,1,0,0,	0	1	0_0_0_0_1_1_0_0_	0_0_0_0_1_1_0_0_
E9QAK5	Kinesin-like protein (Fragment) OS=Mus musculus GN=Kif5b PE=1 SV=1	0.186021	0.615475	0.0,0.0,0.0,0.0,	1.61,2.037,0.0,0.0,	0	0.911872	0	0.0,0.0,0.0,0.0,	1.6020813E-4,1.960972E-4,0.0,0.0,	0	8.90763e-05	0.0,0.0,0.0,0.0,	0.044720173,0.096478224,0.0,0.0,	0	0.0352996	619	0%,0%,0%,0%,	1.9%,4.0%,0%,0%,	0.0,0.0,0.0,0.0,	70103.0,70103.0,0.0,0.0,	0.0,0.0,0.0,0.0,	5.2,5.2,0.0,0.0,	0,0,0,0,	2,2,0,0,	0	2	0_0_0_0_1_1_0_0_	0_0_0_0_1_1_0_0_
B1AQX9	SRC kinase-signaling inhibitor 1 OS=Mus musculus GN=Srcin1 PE=1 SV=1	0.186021	0.615475	0.0,0.0,0.0,0.0,	0.8051,1.019,0.0,0.0,	0	0.455936	0	0.0,0.0,0.0,0.0,	4.074315E-5,4.987024E-5,0.0,0.0,	0	2.26533e-05	0.0,0.0,0.0,0.0,	0.016248703,0.016248703,0.0,0.0,	0	0.00812435	1217	0%,0%,0%,0%,	0.7%,0.7%,0%,0%,	0.0,0.0,0.0,0.0,	130609.0,130609.0,0.0,0.0,	0.0,0.0,0.0,0.0,	9.3,9.3,0.0,0.0,	0,0,0,0,	1,1,0,0,	0	1	0_0_0_0_1_1_0_0_	0_0_0_0_1_1_0_0_
B1AQX6	SRC kinase-signaling inhibitor 1 OS=Mus musculus GN=Srcin1 PE=1 SV=1	0.186021	0.615475	0.0,0.0,0.0,0.0,	0.8051,1.019,0.0,0.0,	0	0.455936	0	0.0,0.0,0.0,0.0,	4.2235446E-5,5.1696832E-5,0.0,0.0,	0	2.34831e-05	0.0,0.0,0.0,0.0,	0.016248703,0.016248703,0.0,0.0,	0	0.00812435	1174	0%,0%,0%,0%,	0.7%,0.7%,0%,0%,	0.0,0.0,0.0,0.0,	126990.0,126990.0,0.0,0.0,	0.0,0.0,0.0,0.0,	9.4,9.4,0.0,0.0,	0,0,0,0,	1,1,0,0,	0	1	0_0_0_0_1_1_0_0_	0_0_0_0_1_1_0_0_
B1AQX7	SRC kinase-signaling inhibitor 1 OS=Mus musculus GN=Srcin1 PE=1 SV=1	0.186021	0.615475	0.0,0.0,0.0,0.0,	0.8051,1.019,0.0,0.0,	0	0.455936	0	0.0,0.0,0.0,0.0,	4.1389325E-5,5.066117E-5,0.0,0.0,	0	2.30126e-05	0.0,0.0,0.0,0.0,	0.016248703,0.016248703,0.0,0.0,	0	0.00812435	1198	0%,0%,0%,0%,	0.7%,0.7%,0%,0%,	0.0,0.0,0.0,0.0,	129755.0,129755.0,0.0,0.0,	0.0,0.0,0.0,0.0,	9.4,9.4,0.0,0.0,	0,0,0,0,	1,1,0,0,	0	1	0_0_0_0_1_1_0_0_	0_0_0_0_1_1_0_0_
Q62443	Neuronal pentraxin-1 OS=Mus musculus GN=Nptx1 PE=1 SV=1	0.186021	0.615475	0.0,0.0,0.0,0.0,	0.8051,1.019,0.0,0.0,	0	0.455936	0	0.0,0.0,0.0,0.0,	1.1477874E-4,1.4049093E-4,0.0,0.0,	0	6.38174e-05	0.0,0.0,0.0,0.0,	0.044720173,0.044720173,0.0,0.0,	0	0.0223601	432	0%,0%,0%,0%,	1.9%,1.9%,0%,0%,	0.0,0.0,0.0,0.0,	47117.0,47117.0,0.0,0.0,	0.0,0.0,0.0,0.0,	6.4,6.4,0.0,0.0,	0,0,0,0,	1,1,0,0,	0	1	0_0_0_0_1_1_0_0_	0_0_0_0_1_1_0_0_
P21550	Beta-enolase OS=Mus musculus GN=Eno3 PE=1 SV=3	0.186173	0.615475	17.38,21.22,19.9,18.82,	12.08,18.33,20.25,12.2,	19.3293	15.715	1.22999	0.0024582017,0.0029663767,0.002842879,0.002529336,	0.001713747,0.002517183,0.0027719424,0.0016401011,	0.0026992	0.00216074	0.31219995,0.2705741,0.31219995,0.31219995,	0.17760599,0.17760599,0.17760599,0.17760599,	0.301793	0.177606	434	11.8%,10.4%,11.8%,11.8%,	7.1%,7.1%,7.1%,7.1%,	47025.0,47025.0,47025.0,47025.0,	47025.0,47025.0,47025.0,47025.0,	7.2,7.2,7.2,7.2,	7.2,7.2,7.2,7.2,	23,16,20,17,	15,18,18,11,	19	15.5	1_1_1_1_1_1_1_1_	1_1_1_1_1_1_1_1_
Q9JHI5	Isovaleryl-CoA dehydrogenase, mitochondrial OS=Mus musculus GN=Ivd PE=1 SV=1	0.186932	0.615475	3.023,2.652,1.99,0.0,	0.8051,0.0,1.125,1.109,	1.91636	0.759791	2.52222	4.3759623E-4,3.795423E-4,2.909928E-4,0.0,	1.1694438E-4,0.0,1.5762879E-4,1.5261662E-4,	0.000277033	0.000106797	0.03992021,0.03992021,0.096478224,0.0,	0.05681753,0.0,0.05681753,0.05681753,	0.0440797	0.0426132	424	1.7%,1.7%,4.0%,0%,	2.4%,0%,2.4%,2.4%,	46325.0,46325.0,46325.0,0.0,	46325.0,0.0,46325.0,46325.0,	8.3,8.3,8.3,0.0,	8.3,0.0,8.3,8.3,	4,2,2,0,	1,0,1,1,	2.67	1	1_1_1_0_1_0_1_1_	1_1_1_0_1_0_1_1_
Q9Z0P5	Twinfilin-2 OS=Mus musculus GN=Twf2 PE=1 SV=1	0.187576	0.615475	0.7558,0.0,0.995,0.0,	0.0,0.0,0.0,0.0,	0.437711	0	100000	1.3290888E-4,0.0,1.7676353E-4,0.0,	0.0,0.0,0.0,0.0,	7.74181e-05	0	0.04712856,0.0,0.04712856,0.0,	0.0,0.0,0.0,0.0,	0.0235643	0	349	2.0%,0%,2.0%,0%,	0%,0%,0%,0%,	39471.0,0.0,39471.0,0.0,	0.0,0.0,0.0,0.0,	6.8,0.0,6.8,0.0,	0.0,0.0,0.0,0.0,	1,0,1,0,	0,0,0,0,	1	0	1_0_1_0_0_0_0_0_	1_0_1_0_0_0_0_0_
D6RG60	NADH dehydrogenase [ubiquinone] flavoprotein 1, mitochondrial OS=Mus musculus GN=Ndufv1 PE=1 SV=1	0.187576	0.615475	0.7558,0.0,0.995,0.0,	0.0,0.0,0.0,0.0,	0.437711	0	100000	3.8654334E-4,0.0,5.1408727E-4,0.0,	0.0,0.0,0.0,0.0,	0.000225158	0	0.21059811,0.0,0.21059811,0.0,	0.0,0.0,0.0,0.0,	0.105299	0	120	8.3%,0%,8.3%,0%,	0%,0%,0%,0%,	13256.0,0.0,13256.0,0.0,	0.0,0.0,0.0,0.0,	10.4,0.0,10.4,0.0,	0.0,0.0,0.0,0.0,	1,0,1,0,	0,0,0,0,	1	0	1_0_1_0_0_0_0_0_	1_0_1_0_0_0_0_0_
Q8C446	Gamma-aminobutyric acid (GABA-A) receptor, subunit beta 3, isoform CRA_b OS=Mus musculus GN=Gabrb3 PE=1 SV=1	0.187576	0.615475	0.7558,0.0,0.995,0.0,	0.0,0.0,0.0,0.0,	0.437711	0	100000	9.806596E-5,0.0,1.3042382E-4,0.0,	0.0,0.0,0.0,0.0,	5.71224e-05	0	0.059253693,0.0,0.059253693,0.0,	0.0,0.0,0.0,0.0,	0.0296268	0	473	2.5%,0%,2.5%,0%,	0%,0%,0%,0%,	54283.0,0.0,54283.0,0.0,	0.0,0.0,0.0,0.0,	9.1,0.0,9.1,0.0,	0.0,0.0,0.0,0.0,	1,0,1,0,	0,0,0,0,	1	0	1_0_1_0_0_0_0_0_	1_0_1_0_0_0_0_0_
Q9D8Y0	EF-hand domain-containing protein D2 OS=Mus musculus GN=Efhd2 PE=1 SV=1	0.187576	0.615475	0.7558,0.0,0.995,0.0,	0.0,0.0,0.0,0.0,	0.437711	0	100000	1.9327167E-4,0.0,2.5704363E-4,0.0,	0.0,0.0,0.0,0.0,	0.000112579	0	0.101539254,0.0,0.101539254,0.0,	0.0,0.0,0.0,0.0,	0.0507696	0	240	4.2%,0%,4.2%,0%,	0%,0%,0%,0%,	26791.0,0.0,26791.0,0.0,	0.0,0.0,0.0,0.0,	5.1,0.0,5.1,0.0,	0.0,0.0,0.0,0.0,	1,0,1,0,	0,0,0,0,	1	0	1_0_1_0_0_0_0_0_	1_0_1_0_0_0_0_0_
Q8C845	EF-hand domain-containing protein D2 OS=Mus musculus GN=Efhd2 PE=1 SV=1	0.187576	0.615475	0.7558,0.0,0.995,0.0,	0.0,0.0,0.0,0.0,	0.437711	0	100000	1.9327167E-4,0.0,2.5704363E-4,0.0,	0.0,0.0,0.0,0.0,	0.000112579	0	0.101539254,0.0,0.101539254,0.0,	0.0,0.0,0.0,0.0,	0.0507696	0	240	4.2%,0%,4.2%,0%,	0%,0%,0%,0%,	26800.0,0.0,26800.0,0.0,	0.0,0.0,0.0,0.0,	5.1,0.0,5.1,0.0,	0.0,0.0,0.0,0.0,	1,0,1,0,	0,0,0,0,	1	0	1_0_1_0_0_0_0_0_	1_0_1_0_0_0_0_0_
D3YUM1	NADH dehydrogenase [ubiquinone] flavoprotein 1, mitochondrial OS=Mus musculus GN=Ndufv1 PE=1 SV=1	0.187576	0.615475	0.7558,0.0,0.995,0.0,	0.0,0.0,0.0,0.0,	0.437711	0	100000	1.01945494E-4,0.0,1.3558345E-4,0.0,	0.0,0.0,0.0,0.0,	5.93822e-05	0	0.0519619,0.0,0.0519619,0.0,	0.0,0.0,0.0,0.0,	0.0259809	0	455	2.2%,0%,2.2%,0%,	0%,0%,0%,0%,	49913.0,0.0,49913.0,0.0,	0.0,0.0,0.0,0.0,	8.1,0.0,8.1,0.0,	0.0,0.0,0.0,0.0,	1,0,1,0,	0,0,0,0,	1	0	1_0_1_0_0_0_0_0_	1_0_1_0_0_0_0_0_
D3Z2H0	Twinfilin-1 (Fragment) OS=Mus musculus GN=Twf1 PE=1 SV=1	0.187576	0.615475	0.7558,0.0,0.995,0.0,	0.0,0.0,0.0,0.0,	0.437711	0	100000	4.068877E-4,0.0,5.4114446E-4,0.0,	0.0,0.0,0.0,0.0,	0.000237008	0	0.15080035,0.0,0.15080035,0.0,	0.0,0.0,0.0,0.0,	0.0754002	0	114	6.1%,0%,6.1%,0%,	0%,0%,0%,0%,	13054.0,0.0,13054.0,0.0,	0.0,0.0,0.0,0.0,	6.1,0.0,6.1,0.0,	0.0,0.0,0.0,0.0,	1,0,1,0,	0,0,0,0,	1	0	1_0_1_0_0_0_0_0_	1_0_1_0_0_0_0_0_
P50571	Gamma-aminobutyric acid receptor subunit beta-1 OS=Mus musculus GN=Gabrb1 PE=1 SV=1	0.187576	0.615475	0.7558,0.0,0.995,0.0,	0.0,0.0,0.0,0.0,	0.437711	0	100000	9.785906E-5,0.0,1.3014866E-4,0.0,	0.0,0.0,0.0,0.0,	5.70019e-05	0	0.059253693,0.0,0.059253693,0.0,	0.0,0.0,0.0,0.0,	0.0296268	0	474	2.5%,0%,2.5%,0%,	0%,0%,0%,0%,	54100.0,0.0,54100.0,0.0,	0.0,0.0,0.0,0.0,	8.8,0.0,8.8,0.0,	0.0,0.0,0.0,0.0,	1,0,1,0,	0,0,0,0,	1	0	1_0_1_0_0_0_0_0_	1_0_1_0_0_0_0_0_
Q9D4J1	EF-hand domain-containing protein D1 OS=Mus musculus GN=Efhd1 PE=1 SV=1	0.187576	0.615475	0.7558,0.0,0.995,0.0,	0.0,0.0,0.0,0.0,	0.437711	0	100000	1.9327167E-4,0.0,2.5704363E-4,0.0,	0.0,0.0,0.0,0.0,	0.000112579	0	0.101539254,0.0,0.101539254,0.0,	0.0,0.0,0.0,0.0,	0.0507696	0	240	4.2%,0%,4.2%,0%,	0%,0%,0%,0%,	27000.0,0.0,27000.0,0.0,	0.0,0.0,0.0,0.0,	6.0,0.0,6.0,0.0,	0.0,0.0,0.0,0.0,	1,0,1,0,	0,0,0,0,	1	0	1_0_1_0_0_0_0_0_	1_0_1_0_0_0_0_0_
A0A0G2JGS8	Gamma-aminobutyric acid receptor subunit beta-1 (Fragment) OS=Mus musculus GN=Gabrb1 PE=1 SV=1	0.187576	0.615475	0.7558,0.0,0.995,0.0,	0.0,0.0,0.0,0.0,	0.437711	0	100000	2.0524424E-4,0.0,2.729667E-4,0.0,	0.0,0.0,0.0,0.0,	0.000119553	0	0.12979591,0.0,0.12979591,0.0,	0.0,0.0,0.0,0.0,	0.064898	0	226	5.3%,0%,5.3%,0%,	0%,0%,0%,0%,	26060.0,0.0,26060.0,0.0,	0.0,0.0,0.0,0.0,	6.6,0.0,6.6,0.0,	0.0,0.0,0.0,0.0,	1,0,1,0,	0,0,0,0,	1	0	1_0_1_0_0_0_0_0_	1_0_1_0_0_0_0_0_
Q91YR1	Twinfilin-1 OS=Mus musculus GN=Twf1 PE=1 SV=2	0.187576	0.615475	0.7558,0.0,0.995,0.0,	0.0,0.0,0.0,0.0,	0.437711	0	100000	1.3252914E-4,0.0,1.7625849E-4,0.0,	0.0,0.0,0.0,0.0,	7.71969e-05	0	0.04712856,0.0,0.04712856,0.0,	0.0,0.0,0.0,0.0,	0.0235643	0	350	2.0%,0%,2.0%,0%,	0%,0%,0%,0%,	40079.0,0.0,40079.0,0.0,	0.0,0.0,0.0,0.0,	6.7,0.0,6.7,0.0,	0.0,0.0,0.0,0.0,	1,0,1,0,	0,0,0,0,	1	0	1_0_1_0_0_0_0_0_	1_0_1_0_0_0_0_0_
Q91YT0	NADH dehydrogenase [ubiquinone] flavoprotein 1, mitochondrial OS=Mus musculus GN=Ndufv1 PE=1 SV=1	0.187576	0.615475	0.7558,0.0,0.995,0.0,	0.0,0.0,0.0,0.0,	0.437711	0	100000	9.99681E-5,0.0,1.329536E-4,0.0,	0.0,0.0,0.0,0.0,	5.82304e-05	0	0.0519619,0.0,0.0519619,0.0,	0.0,0.0,0.0,0.0,	0.0259809	0	464	2.2%,0%,2.2%,0%,	0%,0%,0%,0%,	50834.0,0.0,50834.0,0.0,	0.0,0.0,0.0,0.0,	8.2,0.0,8.2,0.0,	0.0,0.0,0.0,0.0,	1,0,1,0,	0,0,0,0,	1	0	1_0_1_0_0_0_0_0_	1_0_1_0_0_0_0_0_
P52825	Carnitine O-palmitoyltransferase 2, mitochondrial OS=Mus musculus GN=Cpt2 PE=1 SV=2	0.187576	0.615475	0.7558,0.0,0.995,0.0,	0.0,0.0,0.0,0.0,	0.437711	0	100000	7.049422E-5,0.0,9.375452E-5,0.0,	0.0,0.0,0.0,0.0,	4.10622e-05	0	0.035142183,0.0,0.035142183,0.0,	0.0,0.0,0.0,0.0,	0.0175711	0	658	1.5%,0%,1.5%,0%,	0%,0%,0%,0%,	73981.0,0.0,73981.0,0.0,	0.0,0.0,0.0,0.0,	8.4,0.0,8.4,0.0,	0.0,0.0,0.0,0.0,	1,0,1,0,	0,0,0,0,	1	0	1_0_1_0_0_0_0_0_	1_0_1_0_0_0_0_0_
A0A1L1STC8	Twinfilin-2 (Fragment) OS=Mus musculus GN=Twf2 PE=1 SV=1	0.187576	0.615475	0.7558,0.0,0.995,0.0,	0.0,0.0,0.0,0.0,	0.437711	0	100000	2.2408308E-4,0.0,2.980216E-4,0.0,	0.0,0.0,0.0,0.0,	0.000130526	0	0.08143401,0.0,0.08143401,0.0,	0.0,0.0,0.0,0.0,	0.040717	0	207	3.4%,0%,3.4%,0%,	0%,0%,0%,0%,	23771.0,0.0,23771.0,0.0,	0.0,0.0,0.0,0.0,	7.5,0.0,7.5,0.0,	0.0,0.0,0.0,0.0,	1,0,1,0,	0,0,0,0,	1	0	1_0_1_0_0_0_0_0_	1_0_1_0_0_0_0_0_
P63080	Gamma-aminobutyric acid receptor subunit beta-3 OS=Mus musculus GN=Gabrb3 PE=2 SV=1	0.187576	0.615475	0.7558,0.0,0.995,0.0,	0.0,0.0,0.0,0.0,	0.437711	0	100000	9.806596E-5,0.0,1.3042382E-4,0.0,	0.0,0.0,0.0,0.0,	5.71224e-05	0	0.059253693,0.0,0.059253693,0.0,	0.0,0.0,0.0,0.0,	0.0296268	0	473	2.5%,0%,2.5%,0%,	0%,0%,0%,0%,	54166.0,0.0,54166.0,0.0,	0.0,0.0,0.0,0.0,	9.1,0.0,9.1,0.0,	0.0,0.0,0.0,0.0,	1,0,1,0,	0,0,0,0,	1	0	1_0_1_0_0_0_0_0_	1_0_1_0_0_0_0_0_
F6ZYH6	Gamma-aminobutyric acid receptor subunit beta-3 OS=Mus musculus GN=Gabrb3 PE=1 SV=1	0.187576	0.615475	0.7558,0.0,0.995,0.0,	0.0,0.0,0.0,0.0,	0.437711	0	100000	9.370747E-5,0.0,1.2462721E-4,0.0,	0.0,0.0,0.0,0.0,	5.45837e-05	0	0.05681753,0.0,0.05681753,0.0,	0.0,0.0,0.0,0.0,	0.0284088	0	495	2.4%,0%,2.4%,0%,	0%,0%,0%,0%,	56967.0,0.0,56967.0,0.0,	0.0,0.0,0.0,0.0,	8.6,0.0,8.6,0.0,	0.0,0.0,0.0,0.0,	1,0,1,0,	0,0,0,0,	1	0	1_0_1_0_0_0_0_0_	1_0_1_0_0_0_0_0_
Q9D1R9	60S ribosomal protein L34 OS=Mus musculus GN=Rpl34 PE=1 SV=2	0.187576	0.615475	0.7558,0.0,0.995,0.0,	0.0,0.0,0.0,0.0,	0.437711	0	100000	3.964547E-4,0.0,5.2726903E-4,0.0,	0.0,0.0,0.0,0.0,	0.000230931	0	0.19398808,0.0,0.19398808,0.0,	0.0,0.0,0.0,0.0,	0.096994	0	117	7.7%,0%,7.7%,0%,	0%,0%,0%,0%,	13293.0,0.0,13293.0,0.0,	0.0,0.0,0.0,0.0,	11.5,0.0,11.5,0.0,	0.0,0.0,0.0,0.0,	1,0,1,0,	0,0,0,0,	1	0	1_0_1_0_0_0_0_0_	1_0_1_0_0_0_0_0_
A0A0G2JEY6	60S ribosomal protein L34 OS=Mus musculus GN=Rpl34 PE=1 SV=1	0.187576	0.615475	0.7558,0.0,0.995,0.0,	0.0,0.0,0.0,0.0,	0.437711	0	100000	5.153911E-4,0.0,6.854497E-4,0.0,	0.0,0.0,0.0,0.0,	0.00030021	0	0.25892544,0.0,0.25892544,0.0,	0.0,0.0,0.0,0.0,	0.129463	0	90	10.0%,0%,10.0%,0%,	0%,0%,0%,0%,	10215.0,0.0,10215.0,0.0,	0.0,0.0,0.0,0.0,	11.6,0.0,11.6,0.0,	0.0,0.0,0.0,0.0,	1,0,1,0,	0,0,0,0,	1	0	1_0_1_0_0_0_0_0_	1_0_1_0_0_0_0_0_
F6VVY4	Tricarboxylate transport protein, mitochondrial (Fragment) OS=Mus musculus GN=Slc25a1 PE=1 SV=1	0.187576	0.615475	1.512,0.0,1.99,0.0,	0.0,0.0,0.0,0.0,	0.875423	0	100000	4.7091572E-4,0.0,6.262992E-4,0.0,	0.0,0.0,0.0,0.0,	0.000274304	0	0.09900582,0.0,0.09900582,0.0,	0.0,0.0,0.0,0.0,	0.0495029	0	197	4.1%,0%,4.1%,0%,	0%,0%,0%,0%,	21555.0,0.0,21555.0,0.0,	0.0,0.0,0.0,0.0,	9.8,0.0,9.8,0.0,	0.0,0.0,0.0,0.0,	2,0,2,0,	0,0,0,0,	2	0	1_0_1_0_0_0_0_0_	1_0_1_0_0_0_0_0_
Q8C522	Endonuclease domain-containing 1 protein OS=Mus musculus GN=Endod1 PE=1 SV=2	0.187576	0.615475	0.7558,0.0,0.995,0.0,	0.0,0.0,0.0,0.0,	0.437711	0	100000	9.258523E-5,0.0,1.2313467E-4,0.0,	0.0,0.0,0.0,0.0,	5.393e-05	0	0.0519619,0.0,0.0519619,0.0,	0.0,0.0,0.0,0.0,	0.0259809	0	501	2.2%,0%,2.2%,0%,	0%,0%,0%,0%,	55262.0,0.0,55262.0,0.0,	0.0,0.0,0.0,0.0,	6.2,0.0,6.2,0.0,	0.0,0.0,0.0,0.0,	1,0,1,0,	0,0,0,0,	1	0	1_0_1_0_0_0_0_0_	1_0_1_0_0_0_0_0_
Q60625	Intercellular adhesion molecule 5 OS=Mus musculus GN=Icam5 PE=1 SV=2	0.187576	0.615475	0.7558,0.0,0.995,0.0,	0.0,0.0,0.0,0.0,	0.437711	0	100000	5.058364E-5,0.0,6.727423E-5,0.0,	0.0,0.0,0.0,0.0,	2.94645e-05	0	0.018591404,0.0,0.018591404,0.0,	0.0,0.0,0.0,0.0,	0.0092957	0	917	0.8%,0%,0.8%,0%,	0%,0%,0%,0%,	96946.0,0.0,96946.0,0.0,	0.0,0.0,0.0,0.0,	6.3,0.0,6.3,0.0,	0.0,0.0,0.0,0.0,	1,0,1,0,	0,0,0,0,	1	0	1_0_1_0_0_0_0_0_	1_0_1_0_0_0_0_0_
P63137	Gamma-aminobutyric acid receptor subunit beta-2 OS=Mus musculus GN=Gabrb2 PE=1 SV=2	0.187576	0.615475	0.7558,0.0,0.995,0.0,	0.0,0.0,0.0,0.0,	0.437711	0	100000	9.059609E-5,0.0,1.204892E-4,0.0,	0.0,0.0,0.0,0.0,	5.27713e-05	0	0.054386854,0.0,0.054386854,0.0,	0.0,0.0,0.0,0.0,	0.0271934	0	512	2.3%,0%,2.3%,0%,	0%,0%,0%,0%,	59197.0,0.0,59197.0,0.0,	0.0,0.0,0.0,0.0,	9.3,0.0,9.3,0.0,	0.0,0.0,0.0,0.0,	1,0,1,0,	0,0,0,0,	1	0	1_0_1_0_0_0_0_0_	1_0_1_0_0_0_0_0_
Q99L13	3-hydroxyisobutyrate dehydrogenase, mitochondrial OS=Mus musculus GN=Hibadh PE=1 SV=1	0.187576	0.615475	0.7558,0.0,0.995,0.0,	0.0,0.0,0.0,0.0,	0.437711	0	100000	1.3846328E-4,0.0,1.8415066E-4,0.0,	0.0,0.0,0.0,0.0,	8.06535e-05	0	0.05681753,0.0,0.05681753,0.0,	0.0,0.0,0.0,0.0,	0.0284088	0	335	2.4%,0%,2.4%,0%,	0%,0%,0%,0%,	35440.0,0.0,35440.0,0.0,	0.0,0.0,0.0,0.0,	8.1,0.0,8.1,0.0,	0.0,0.0,0.0,0.0,	1,0,1,0,	0,0,0,0,	1	0	1_0_1_0_0_0_0_0_	1_0_1_0_0_0_0_0_
P35486	Pyruvate dehydrogenase E1 component subunit alpha, somatic form, mitochondrial OS=Mus musculus GN=Pdha1 PE=1 SV=1	0.18799	0.615475	5.291,7.956,9.95,7.748,	4.831,6.112,6.749,6.655,	7.73628	6.08665	1.27102	8.325549E-4,0.0012378918,0.0015818069,0.0011589929,	7.628371E-4,9.3372434E-4,0.0010282247,9.955299E-4,	0.00120281	0.000930079	0.15345323,0.14551294,0.35831344,0.29717934,	0.15345323,0.07894671,0.15345323,0.17219532,	0.238615	0.139512	390	6.2%,5.9%,13.3%,11.3%,	6.2%,3.3%,6.2%,6.9%,	43232.0,43232.0,43232.0,43232.0,	43232.0,43232.0,43232.0,43232.0,	8.2,8.2,8.2,8.2,	8.2,8.2,8.2,8.2,	7,6,10,7,	6,6,6,6,	7.5	6	1_1_1_1_1_1_1_1_	1_1_1_1_1_1_1_1_
Q9D855	Cytochrome b-c1 complex subunit 7 OS=Mus musculus GN=Uqcrb PE=1 SV=3	0.188099	0.615475	0.0,1.326,0.995,0.0,	0.0,0.0,0.0,0.0,	0.580268	0	100000	0.0,7.248916E-4,5.5577E-4,0.0,	0.0,0.0,0.0,0.0,	0.000320165	0	0.0,0.1561122,0.1561122,0.0,	0.0,0.0,0.0,0.0,	0.0780561	0	111	0%,6.3%,6.3%,0%,	0%,0%,0%,0%,	0.0,13527.0,13527.0,0.0,	0.0,0.0,0.0,0.0,	0.0,9.1,9.1,0.0,	0.0,0.0,0.0,0.0,	0,1,1,0,	0,0,0,0,	1	0	0_1_1_0_0_0_0_0_	0_1_1_0_0_0_0_0_
Q9CQB4	Cytochrome b-c1 complex subunit 7 OS=Mus musculus GN=Uqcrb PE=1 SV=1	0.188099	0.615475	0.0,1.326,0.995,0.0,	0.0,0.0,0.0,0.0,	0.580268	0	100000	0.0,7.248916E-4,5.5577E-4,0.0,	0.0,0.0,0.0,0.0,	0.000320165	0	0.0,0.1561122,0.1561122,0.0,	0.0,0.0,0.0,0.0,	0.0780561	0	111	0%,6.3%,6.3%,0%,	0%,0%,0%,0%,	0.0,13561.0,13561.0,0.0,	0.0,0.0,0.0,0.0,	0.0,9.1,9.1,0.0,	0.0,0.0,0.0,0.0,	0,1,1,0,	0,0,0,0,	1	0	0_1_1_0_0_0_0_0_	0_1_1_0_0_0_0_0_
P28271	Cytoplasmic aconitate hydratase OS=Mus musculus GN=Aco1 PE=1 SV=3	0.188505	0.615475	0.7558,0.0,0.995,2.214,	0.8051,0.0,0.0,0.0,	0.991127	0.201284	4.92401	5.2176827E-5,0.0,6.939311E-5,1.4526988E-4,	5.5775497E-5,0.0,0.0,0.0,	6.67099e-05	1.39439e-05	0.049542427,0.0,0.018591404,0.018591404,	0.018591404,0.0,0.0,0.0,	0.0216813	0.00464785	889	2.1%,0%,0.8%,0.8%,	0.8%,0%,0%,0%,	98126.0,0.0,98126.0,98126.0,	98126.0,0.0,0.0,0.0,	7.5,0.0,7.5,7.5,	7.5,0.0,0.0,0.0,	1,0,1,2,	1,0,0,0,	1.33	1	1_0_1_1_1_0_0_0_	1_0_1_1_1_0_0_0_
A2A6Q3	Cdc42 effector protein 4 (Fragment) OS=Mus musculus GN=Cdc42ep4 PE=1 SV=1	0.189208	0.615475	1.512,0.0,0.0,1.107,	0.0,0.0,0.0,0.0,	0.654618	0	100000	0.0010787256,0.0,0.0,7.508425E-4,	0.0,0.0,0.0,0.0,	0.000457392	0	0.8492687,0.0,0.0,0.20503592,	0.0,0.0,0.0,0.0,	0.263576	0	86	26.7%,0%,0%,8.1%,	0%,0%,0%,0%,	9427.0,0.0,0.0,9427.0,	0.0,0.0,0.0,0.0,	10.0,0.0,0.0,10.0,	0.0,0.0,0.0,0.0,	2,0,0,1,	0,0,0,0,	1.5	0	1_0_0_1_0_0_0_0_	1_0_0_1_0_0_0_0_
A2A6Q2	Cdc42 effector protein 4 (Fragment) OS=Mus musculus GN=Cdc42ep4 PE=1 SV=8	0.189208	0.615475	1.512,0.0,0.0,1.107,	0.0,0.0,0.0,0.0,	0.654618	0	100000	4.806756E-4,0.0,0.0,3.345723E-4,	0.0,0.0,0.0,0.0,	0.000203812	0	0.31522477,0.0,0.0,0.08642566,	0.0,0.0,0.0,0.0,	0.100413	0	193	11.9%,0%,0%,3.6%,	0%,0%,0%,0%,	20976.0,0.0,0.0,20976.0,	0.0,0.0,0.0,0.0,	9.5,0.0,0.0,9.5,	0.0,0.0,0.0,0.0,	2,0,0,1,	0,0,0,0,	1.5	0	1_0_0_1_0_0_0_0_	1_0_0_1_0_0_0_0_
Q9JM96	Cdc42 effector protein 4 OS=Mus musculus GN=Cdc42ep4 PE=1 SV=1	0.189208	0.615475	1.512,0.0,0.0,1.107,	0.0,0.0,0.0,0.0,	0.654618	0	100000	2.6581777E-4,0.0,0.0,1.8502137E-4,	0.0,0.0,0.0,0.0,	0.00011271	0	0.16412604,0.0,0.0,0.04712856,	0.0,0.0,0.0,0.0,	0.0528136	0	349	6.6%,0%,0%,2.0%,	0%,0%,0%,0%,	37869.0,0.0,0.0,37869.0,	0.0,0.0,0.0,0.0,	5.4,0.0,0.0,5.4,	0.0,0.0,0.0,0.0,	2,0,0,1,	0,0,0,0,	1.5	0	1_0_0_1_0_0_0_0_	1_0_0_1_0_0_0_0_
P47857	ATP-dependent 6-phosphofructokinase, muscle type OS=Mus musculus GN=Pfkm PE=1 SV=3	0.189278	0.615475	36.28,35.8,30.85,40.95,	34.62,40.74,41.62,51.02,	35.9703	42.0017	0.856401	0.0028544737,0.0027852566,0.0024518007,0.0030630527,	0.0027334997,0.0031124144,0.0031703596,0.0038161979,	0.00278865	0.00320812	0.39315677,0.39315677,0.39315677,0.39315677,	0.39315677,0.35518944,0.39315677,0.39315677,	0.393157	0.383665	780	14.4%,14.4%,14.4%,14.4%,	14.4%,13.2%,14.4%,14.4%,	85269.0,85269.0,85269.0,85269.0,	85269.0,85269.0,85269.0,85269.0,	8.0,8.0,8.0,8.0,	8.0,8.0,8.0,8.0,	48,27,31,37,	43,40,37,46,	35.75	41.5	1_1_1_1_1_1_1_1_	1_1_1_1_1_1_1_1_
Q9CR95	Adaptin ear-binding coat-associated protein 1 OS=Mus musculus GN=Necap1 PE=1 SV=2	0.189619	0.615475	0.0,0.0,0.0,0.0,	0.8051,0.0,0.0,1.109,	0	0.478581	0	0.0,0.0,0.0,0.0,	1.8030696E-4,0.0,0.0,2.3530706E-4,	0	0.000103904	0.0,0.0,0.0,0.0,	0.08642566,0.0,0.0,0.08642566,	0	0.0432128	275	0%,0%,0%,0%,	3.6%,0%,0%,3.6%,	0.0,0.0,0.0,0.0,	29639.0,0.0,0.0,29639.0,	0.0,0.0,0.0,0.0,	6.4,0.0,0.0,6.4,	0,0,0,0,	1,0,0,1,	0	1	0_0_0_0_1_0_0_1_	0_0_0_0_1_0_0_1_
Q9JLJ2	4-trimethylaminobutyraldehyde dehydrogenase OS=Mus musculus GN=Aldh9a1 PE=1 SV=1	0.189977	0.615475	1.512,2.652,4.975,3.32,	1.61,1.019,1.125,3.328,	3.11484	1.77032	1.75948	1.8779433E-4,3.25761E-4,6.243975E-4,3.9214044E-4,	2.0074662E-4,1.2285847E-4,1.3529274E-4,3.9297232E-4,	0.000382523	0.000212968	0.05681753,0.05681753,0.09144032,0.09144032,	0.05681753,0.05681753,0.05681753,0.09144032,	0.0741289	0.0654732	494	2.4%,2.4%,3.8%,3.8%,	2.4%,2.4%,2.4%,3.8%,	53515.0,53515.0,53515.0,53515.0,	53515.0,53515.0,53515.0,53515.0,	7.0,7.0,7.0,7.0,	7.0,7.0,7.0,7.0,	2,2,5,3,	2,1,1,3,	3	1.75	1_1_1_1_1_1_1_1_	1_1_1_1_1_1_1_1_
Q3U367	4-trimethylaminobutyraldehyde dehydrogenase OS=Mus musculus GN=Aldh9a1 PE=1 SV=1	0.189977	0.615475	1.512,2.652,4.975,3.32,	1.61,1.019,1.125,3.328,	3.11484	1.77032	1.75948	1.7909343E-4,3.1066782E-4,5.9546786E-4,3.7397176E-4,	1.9144561E-4,1.1716618E-4,1.2902434E-4,3.747651E-4,	0.0003648	0.0002031	0.054386854,0.054386854,0.08893013,0.08893013,	0.054386854,0.054386854,0.054386854,0.08893013,	0.0716585	0.0630227	518	2.3%,2.3%,3.7%,3.7%,	2.3%,2.3%,2.3%,3.7%,	55888.0,55888.0,55888.0,55888.0,	55888.0,55888.0,55888.0,55888.0,	7.5,7.5,7.5,7.5,	7.5,7.5,7.5,7.5,	2,2,5,3,	2,1,1,3,	3	1.75	1_1_1_1_1_1_1_1_	1_1_1_1_1_1_1_1_
V9GX06	Uncharacterized protein (Fragment) OS=Mus musculus GN=Gm11214 PE=1 SV=1	0.190227	0.615475	0.0,0.0,0.0,0.0,	24.15,17.32,0.0,0.0,	0	10.3676	0	0.0,0.0,0.0,0.0,	0.008128593,0.0056380625,0.0,0.0,	0	0.00344166	0.0,0.0,0.0,0.0,	0.57398295,0.57398295,0.0,0.0,	0	0.286991	183	0%,0%,0%,0%,	19.7%,19.7%,0%,0%,	0.0,0.0,0.0,0.0,	19865.0,19865.0,0.0,0.0,	0.0,0.0,0.0,0.0,	7.4,7.4,0.0,0.0,	0,0,0,0,	30,17,0,0,	0	23.5	0_0_0_0_1_1_0_0_	0_0_0_0_1_1_0_0_
E0CXN5	Glycerol-3-phosphate dehydrogenase [NAD(+)] OS=Mus musculus GN=Gpd1 PE=1 SV=1	0.190306	0.615475	0.0,0.0,0.0,0.0,	0.8051,0.0,1.125,0.0,	0	0.482495	0	0.0,0.0,0.0,0.0,	1.5209943E-4,0.0,2.0501413E-4,0.0,	0	8.92784e-05	0.0,0.0,0.0,0.0,	0.11943793,0.0,0.096478224,0.0,	0	0.053979	326	0%,0%,0%,0%,	4.9%,0%,4.0%,0%,	0.0,0.0,0.0,0.0,	35231.0,0.0,35231.0,0.0,	0.0,0.0,0.0,0.0,	7.6,0.0,7.6,0.0,	0,0,0,0,	1,0,1,0,	0	1	0_0_0_0_1_0_1_0_	0_0_0_0_1_0_1_0_
Reverse_tr|A0A087WQA1|A0A087WQA1_MOUSE	Dedicator of cytokinesis protein 10 (Fragment) OS=Mus musculus GN=Dock10 PE=1 SV=1	0.190306	0.615475	0.0,0.0,0.0,0.0,	0.8051,0.0,1.125,0.0,	0	0.482495	0	0.0,0.0,0.0,0.0,	9.081395E-5,0.0,1.2240771E-4,0.0,	0	5.33054e-05	0.0,0.0,0.0,0.0,	0.05681753,0.0,0.05681753,0.0,	0	0.0284088	546	0%,0%,0%,0%,	2.4%,0%,2.4%,0%,	0.0,0.0,0.0,0.0,	62292.0,0.0,62292.0,0.0,	0.0,0.0,0.0,0.0,	5.1,0.0,5.1,0.0,	0,0,0,0,	1,0,1,0,	0	1	0_0_0_0_1_0_1_0_	0_0_0_0_1_0_1_0_
P13707	Glycerol-3-phosphate dehydrogenase [NAD(+)], cytoplasmic OS=Mus musculus GN=Gpd1 PE=1 SV=3	0.190306	0.615475	0.0,0.0,0.0,0.0,	0.8051,0.0,1.125,0.0,	0	0.482495	0	0.0,0.0,0.0,0.0,	1.4207569E-4,0.0,1.9150319E-4,0.0,	0	8.33947e-05	0.0,0.0,0.0,0.0,	0.11173177,0.0,0.08893013,0.0,	0	0.0501655	349	0%,0%,0%,0%,	4.6%,0%,3.7%,0%,	0.0,0.0,0.0,0.0,	37573.0,0.0,37573.0,0.0,	0.0,0.0,0.0,0.0,	7.2,0.0,7.2,0.0,	0,0,0,0,	1,0,1,0,	0	1	0_0_0_0_1_0_1_0_	0_0_0_0_1_0_1_0_
Q9CZ30	Obg-like ATPase 1 OS=Mus musculus GN=Ola1 PE=1 SV=1	0.190365	0.615475	2.267,0.0,3.98,2.214,	0.8051,1.019,1.125,0.0,	2.11531	0.737146	2.86959	3.5140302E-4,0.0,6.2313606E-4,3.2612353E-4,	1.2521316E-4,1.5326284E-4,1.6877426E-4,0.0,	0.000325166	0.000111813	0.054386854,0.0,0.054386854,0.054386854,	0.054386854,0.06659615,0.054386854,0.0,	0.0407901	0.0438425	396	2.3%,0%,2.3%,2.3%,	2.3%,2.8%,2.3%,0%,	44730.0,0.0,44730.0,44730.0,	44730.0,44730.0,44730.0,0.0,	7.8,0.0,7.8,7.8,	7.8,7.8,7.8,0.0,	3,0,4,2,	1,1,1,0,	3	1	1_0_1_1_1_1_1_0_	1_0_1_1_1_1_1_0_
D3Z722	40S ribosomal protein S19 OS=Mus musculus GN=Rps19 PE=1 SV=1	0.190962	0.615475	2.267,6.63,3.98,2.214,	1.61,2.037,2.25,2.218,	3.77287	2.02888	1.85958	6.5639435E-4,0.0018977115,0.0011639711,6.0917414E-4,	4.677775E-4,5.725668E-4,6.3051516E-4,6.1046646E-4,	0.00108181	0.000570331	0.11429453,0.11429453,0.11429453,0.11429453,	0.11429453,0.11429453,0.11429453,0.11429453,	0.114295	0.114295	212	4.7%,4.7%,4.7%,4.7%,	4.7%,4.7%,4.7%,4.7%,	23104.0,23104.0,23104.0,23104.0,	23104.0,23104.0,23104.0,23104.0,	10.5,10.5,10.5,10.5,	10.5,10.5,10.5,10.5,	3,5,4,2,	2,2,2,2,	3.5	2	1_1_1_1_1_1_1_1_	1_1_1_1_1_1_1_1_
D3YUT3	40S ribosomal protein S19 (Fragment) OS=Mus musculus GN=Rps19 PE=1 SV=2	0.190962	0.615475	2.267,6.63,3.98,2.214,	1.61,2.037,2.25,2.218,	3.77287	2.02888	1.85958	0.0010462827,0.0030249234,0.0018553525,9.7101444E-4,	7.456303E-4,9.126629E-4,0.0010050318,9.7307435E-4,	0.00172439	0.0009091	0.18850219,0.18850219,0.18850219,0.18850219,	0.18850219,0.18850219,0.18850219,0.18850219,	0.188502	0.188502	133	7.5%,7.5%,7.5%,7.5%,	7.5%,7.5%,7.5%,7.5%,	14896.0,14896.0,14896.0,14896.0,	14896.0,14896.0,14896.0,14896.0,	10.3,10.3,10.3,10.3,	10.3,10.3,10.3,10.3,	3,5,4,2,	2,2,2,2,	3.5	2	1_1_1_1_1_1_1_1_	1_1_1_1_1_1_1_1_
D3YUG3	40S ribosomal protein S19 (Fragment) OS=Mus musculus GN=Rps19 PE=1 SV=8	0.190962	0.615475	2.267,6.63,3.98,2.214,	1.61,2.037,2.25,2.218,	3.77287	2.02888	1.85958	0.0010157343,0.0029366044,0.0018011816,9.4266364E-4,	7.2386005E-4,8.8601577E-4,9.756877E-4,9.4466336E-4,	0.00167405	0.000882557	0.18304157,0.18304157,0.18304157,0.18304157,	0.18304157,0.18304157,0.18304157,0.18304157,	0.183042	0.183042	137	7.3%,7.3%,7.3%,7.3%,	7.3%,7.3%,7.3%,7.3%,	15363.0,15363.0,15363.0,15363.0,	15363.0,15363.0,15363.0,15363.0,	10.7,10.7,10.7,10.7,	10.7,10.7,10.7,10.7,	3,5,4,2,	2,2,2,2,	3.5	2	1_1_1_1_1_1_1_1_	1_1_1_1_1_1_1_1_
D3Z5R8	40S ribosomal protein S19 (Fragment) OS=Mus musculus GN=Rps19 PE=1 SV=8	0.190962	0.615475	2.267,6.63,3.98,2.214,	1.61,2.037,2.25,2.218,	3.77287	2.02888	1.85958	7.9065684E-4,0.0022858798,0.0014020562,7.3377794E-4,	5.634593E-4,6.896828E-4,7.594842E-4,7.353346E-4,	0.00130309	0.00068699	0.14024973,0.14024973,0.14024973,0.14024973,	0.14024973,0.14024973,0.14024973,0.14024973,	0.14025	0.14025	176	5.7%,5.7%,5.7%,5.7%,	5.7%,5.7%,5.7%,5.7%,	19374.0,19374.0,19374.0,19374.0,	19374.0,19374.0,19374.0,19374.0,	10.4,10.4,10.4,10.4,	10.4,10.4,10.4,10.4,	3,5,4,2,	2,2,2,2,	3.5	2	1_1_1_1_1_1_1_1_	1_1_1_1_1_1_1_1_
Q9CZX8	40S ribosomal protein S19 OS=Mus musculus GN=Rps19 PE=1 SV=3	0.190962	0.615475	2.267,6.63,3.98,2.214,	1.61,2.037,2.25,2.218,	3.77287	2.02888	1.85958	9.5969375E-4,0.002774585,0.0017018061,8.9065457E-4,	6.8392296E-4,8.3713216E-4,9.2185667E-4,8.9254405E-4,	0.00158168	0.000833864	0.17219532,0.17219532,0.17219532,0.17219532,	0.17219532,0.17219532,0.17219532,0.17219532,	0.172195	0.172195	145	6.9%,6.9%,6.9%,6.9%,	6.9%,6.9%,6.9%,6.9%,	16085.0,16085.0,16085.0,16085.0,	16085.0,16085.0,16085.0,16085.0,	10.4,10.4,10.4,10.4,	10.4,10.4,10.4,10.4,	3,5,4,2,	2,2,2,2,	3.5	2	1_1_1_1_1_1_1_1_	1_1_1_1_1_1_1_1_
Q60771	Claudin-11 OS=Mus musculus GN=Cldn11 PE=1 SV=1	0.191134	0.615475	3.779,3.978,5.97,4.427,	4.831,7.13,6.749,4.437,	4.53868	5.78671	0.784328	0.0011204154,0.00116613,0.0017881296,0.0012477769,	0.0014372295,0.002052389,0.0019372351,0.001250424,	0.00133061	0.00166932	0.09395635,0.09395635,0.09395635,0.09395635,	0.09395635,0.09395635,0.09395635,0.09395635,	0.0939563	0.0939563	207	3.9%,3.9%,3.9%,3.9%,	3.9%,3.9%,3.9%,3.9%,	22114.0,22114.0,22114.0,22114.0,	22114.0,22114.0,22114.0,22114.0,	7.9,7.9,7.9,7.9,	7.9,7.9,7.9,7.9,	5,3,6,4,	6,7,6,4,	4.5	5.75	1_1_1_1_1_1_1_1_	1_1_1_1_1_1_1_1_
P07310	Creatine kinase M-type OS=Mus musculus GN=Ckm PE=1 SV=1	0.191561	0.615475	0.0,0.0,0.0,0.0,	1.61,0.0,1.125,0.0,	0	0.683779	0	0.0,0.0,0.0,0.0,	2.6028565E-4,0.0,1.7541891E-4,0.0,	0	0.000108926	0.0,0.0,0.0,0.0,	0.2133888,0.0,0.2133888,0.0,	0	0.106694	381	0%,0%,0%,0%,	8.4%,0%,8.4%,0%,	0.0,0.0,0.0,0.0,	43045.0,0.0,43045.0,0.0,	0.0,0.0,0.0,0.0,	7.1,0.0,7.1,0.0,	0,0,0,0,	2,0,1,0,	0	1.5	0_0_0_0_1_0_1_0_	0_0_0_0_1_0_1_0_
A0A0J9YKD4	Creatine kinase M-type OS=Mus musculus GN=Ckm PE=1 SV=1	0.191561	0.615475	0.0,0.0,0.0,0.0,	1.61,0.0,1.125,0.0,	0	0.683779	0	0.0,0.0,0.0,0.0,	3.178488E-4,0.0,2.1421349E-4,0.0,	0	0.000133016	0.0,0.0,0.0,0.0,	0.26765192,0.0,0.26765192,0.0,	0	0.133826	312	0%,0%,0%,0%,	10.3%,0%,10.3%,0%,	0.0,0.0,0.0,0.0,	35108.0,0.0,35108.0,0.0,	0.0,0.0,0.0,0.0,	7.1,0.0,7.1,0.0,	0,0,0,0,	2,0,1,0,	0	1.5	0_0_0_0_1_0_1_0_	0_0_0_0_1_0_1_0_
Q3V156	Oxysterol-binding protein OS=Mus musculus GN=Osbpl1a PE=1 SV=1	0.192796	0.615475	0.7558,0.0,0.0,1.107,	0.0,0.0,0.0,0.0,	0.465663	0	100000	8.31276E-5,0.0,0.0,1.15721254E-4,	0.0,0.0,0.0,0.0,	4.97122e-05	0	0.059253693,0.0,0.0,0.054386854,	0.0,0.0,0.0,0.0,	0.0284101	0	558	2.5%,0%,0%,2.3%,	0%,0%,0%,0%,	63434.0,0.0,0.0,63434.0,	0.0,0.0,0.0,0.0,	5.7,0.0,0.0,5.7,	0.0,0.0,0.0,0.0,	1,0,0,1,	0,0,0,0,	1	0	1_0_0_1_0_0_0_0_	1_0_0_1_0_0_0_0_
Q91XL9	Oxysterol-binding protein-related protein 1 OS=Mus musculus GN=Osbpl1a PE=1 SV=2	0.192796	0.615475	0.7558,0.0,0.0,1.107,	0.0,0.0,0.0,0.0,	0.465663	0	100000	4.882652E-5,0.0,0.0,6.797101E-5,	0.0,0.0,0.0,0.0,	2.91994e-05	0	0.035142183,0.0,0.0,0.032761455,	0.0,0.0,0.0,0.0,	0.0169759	0	950	1.5%,0%,0%,1.4%,	0%,0%,0%,0%,	107795.0,0.0,0.0,107795.0,	0.0,0.0,0.0,0.0,	6.4,0.0,0.0,6.4,	0.0,0.0,0.0,0.0,	1,0,0,1,	0,0,0,0,	1	0	1_0_0_1_0_0_0_0_	1_0_0_1_0_0_0_0_
Q9Z1N5	Spliceosome RNA helicase Ddx39b OS=Mus musculus GN=Ddx39b PE=1 SV=1	0.192796	0.615475	0.7558,0.0,0.0,1.107,	0.0,0.0,0.0,0.0,	0.465663	0	100000	1.08376626E-4,0.0,0.0,1.5087023E-4,	0.0,0.0,0.0,0.0,	6.48117e-05	0	0.10662377,0.0,0.0,0.10662377,	0.0,0.0,0.0,0.0,	0.0533119	0	428	4.4%,0%,0%,4.4%,	0%,0%,0%,0%,	49035.0,0.0,0.0,49035.0,	0.0,0.0,0.0,0.0,	5.7,0.0,0.0,5.7,	0.0,0.0,0.0,0.0,	1,0,0,1,	0,0,0,0,	1	0	1_0_0_1_0_0_0_0_	1_0_0_1_0_0_0_0_
P70349	Histidine triad nucleotide-binding protein 1 OS=Mus musculus GN=Hint1 PE=1 SV=3	0.192796	0.615475	0.7558,0.0,0.0,1.107,	0.0,0.0,0.0,0.0,	0.465663	0	100000	3.681365E-4,0.0,0.0,5.1247986E-4,	0.0,0.0,0.0,0.0,	0.000220154	0	0.36458313,0.0,0.0,0.54881656,	0.0,0.0,0.0,0.0,	0.22835	0	126	13.5%,0%,0%,19.0%,	0%,0%,0%,0%,	13777.0,0.0,0.0,13777.0,	0.0,0.0,0.0,0.0,	6.9,0.0,0.0,6.9,	0.0,0.0,0.0,0.0,	1,0,0,1,	0,0,0,0,	1	0	1_0_0_1_0_0_0_0_	1_0_0_1_0_0_0_0_
A0A0N4SVG9	RAB7, member RAS oncogene family (Fragment) OS=Mus musculus GN=Rab7 PE=1 SV=3	0.192908	0.615475	3.779,3.978,3.98,5.534,	8.051,6.112,4.499,4.437,	4.31788	5.77478	0.747713	0.002366592,0.0024631522,0.0025179784,0.0032945133,	0.0050596343,0.0037158418,0.0027279432,0.0026412017,	0.00266056	0.00353616	0.29419577,0.2647363,0.7579236,0.5275661,	0.7988709,0.7579236,0.7579236,0.5275661,	0.461105	0.710571	98	11.2%,10.2%,24.5%,18.4%,	25.5%,24.5%,24.5%,18.4%,	10964.0,10964.0,10964.0,10964.0,	10964.0,10964.0,10964.0,10964.0,	9.1,9.1,9.1,9.1,	9.1,9.1,9.1,9.1,	5,3,4,5,	10,6,4,4,	4.25	6	1_1_1_1_1_1_1_1_	1_1_1_1_1_1_1_1_
A0A0N4SVR6	RAB7, member RAS oncogene family OS=Mus musculus GN=Rab7 PE=1 SV=1	0.192908	0.615475	3.779,3.978,3.98,5.534,	8.051,6.112,4.499,4.437,	4.31788	5.77478	0.747713	0.0026355227,0.0027430558,0.0028041124,0.0036688899,	0.005634593,0.0041380967,0.0030379368,0.0029413383,	0.0029629	0.00393799	0.3335215,0.3001696,0.8749945,0.6032454,	0.92309177,0.8749945,0.8749945,0.6032454,	0.527983	0.819082	88	12.5%,11.4%,27.3%,20.5%,	28.4%,27.3%,27.3%,20.5%,	10079.0,10079.0,10079.0,10079.0,	10079.0,10079.0,10079.0,10079.0,	10.1,10.1,10.1,10.1,	10.1,10.1,10.1,10.1,	5,3,4,5,	10,6,4,4,	4.25	6	1_1_1_1_1_1_1_1_	1_1_1_1_1_1_1_1_
P51150	Ras-related protein Rab-7a OS=Mus musculus GN=Rab7a PE=1 SV=2	0.192908	0.615475	3.779,3.978,3.98,5.534,	8.051,6.112,4.499,4.437,	4.31788	5.77478	0.747713	0.0011204154,0.00116613,0.0011920864,0.0015597212,	0.0023953824,0.0017591908,0.00129149,0.001250424,	0.00125959	0.00167412	0.12979591,0.11686325,0.30617094,0.22179961,	0.32129562,0.30617094,0.30617094,0.22179961,	0.193657	0.288859	207	5.3%,4.8%,11.6%,8.7%,	12.1%,11.6%,11.6%,8.7%,	23490.0,23490.0,23490.0,23490.0,	23490.0,23490.0,23490.0,23490.0,	6.7,6.7,6.7,6.7,	6.7,6.7,6.7,6.7,	5,3,4,5,	10,6,4,4,	4.25	6	1_1_1_1_1_1_1_1_	1_1_1_1_1_1_1_1_
F8WIV2	Serine (or cysteine) peptidase inhibitor, clade B, member 6a OS=Mus musculus GN=Serpinb6a PE=1 SV=1	0.1942	0.615475	0.0,1.326,1.99,0.0,	0.0,0.0,0.0,0.0,	0.829025	0	100000	0.0,2.0166158E-4,3.092254E-4,0.0,	0.0,0.0,0.0,0.0,	0.000127722	0	0.0,0.059253693,0.054386854,0.0,	0.0,0.0,0.0,0.0,	0.0284101	0	399	0%,2.5%,2.3%,0%,	0%,0%,0%,0%,	0.0,44774.0,44774.0,0.0,	0.0,0.0,0.0,0.0,	0.0,6.4,6.4,0.0,	0.0,0.0,0.0,0.0,	0,1,2,0,	0,0,0,0,	1.5	0	0_1_1_0_0_0_0_0_	0_1_1_0_0_0_0_0_
Q60854	Serpin B6 OS=Mus musculus GN=Serpinb6 PE=1 SV=1	0.1942	0.615475	0.0,1.326,1.99,0.0,	0.0,0.0,0.0,0.0,	0.829025	0	100000	0.0,2.1286498E-4,3.264046E-4,0.0,	0.0,0.0,0.0,0.0,	0.000134817	0	0.0,0.061695576,0.05681753,0.0,	0.0,0.0,0.0,0.0,	0.0296283	0	378	0%,2.6%,2.4%,0%,	0%,0%,0%,0%,	0.0,42599.0,42599.0,0.0,	0.0,0.0,0.0,0.0,	0.0,5.7,5.7,0.0,	0.0,0.0,0.0,0.0,	0,1,2,0,	0,0,0,0,	1.5	0	0_1_1_0_0_0_0_0_	0_1_1_0_0_0_0_0_
A0A1D5RM83	IQ motif and SEC7 domain-containing protein 1 OS=Mus musculus GN=Iqsec1 PE=1 SV=1	0.194534	0.615475	1.512,2.652,2.985,2.214,	2.415,2.037,1.125,1.109,	2.34062	1.67166	1.40017	8.8268695E-5,1.5311697E-4,1.7609078E-4,1.2287813E-4,	1.4153495E-4,1.1549397E-4,6.359144E-5,6.15694E-5,	0.000135089	9.55474e-05	0.023293018,0.023293018,0.04712856,0.023293018,	0.04712856,0.023293018,0.023293018,0.023293018,	0.0292519	0.0292519	1051	1.0%,1.0%,2.0%,1.0%,	2.0%,1.0%,1.0%,1.0%,	117929.0,117929.0,117929.0,117929.0,	117929.0,117929.0,117929.0,117929.0,	7.7,7.7,7.7,7.7,	7.7,7.7,7.7,7.7,	2,2,3,2,	3,2,1,1,	2.25	1.75	1_1_1_1_1_1_1_1_	1_1_1_1_1_1_1_1_
E9PUA3	IQ motif and SEC7 domain-containing protein 1 OS=Mus musculus GN=Iqsec1 PE=1 SV=1	0.194534	0.615475	1.512,2.652,2.985,2.214,	2.415,2.037,1.125,1.109,	2.34062	1.67166	1.40017	8.441346E-5,1.4642942E-4,1.6839984E-4,1.175113E-4,	1.3535327E-4,1.1044965E-4,6.081402E-5,5.8880294E-5,	0.000129189	9.13743e-05	0.023293018,0.023293018,0.044720173,0.023293018,	0.044720173,0.023293018,0.023293018,0.023293018,	0.0286498	0.0286498	1099	1.0%,1.0%,1.9%,1.0%,	1.9%,1.0%,1.0%,1.0%,	122655.0,122655.0,122655.0,122655.0,	122655.0,122655.0,122655.0,122655.0,	8.5,8.5,8.5,8.5,	8.5,8.5,8.5,8.5,	2,2,3,2,	3,2,1,1,	2.25	1.75	1_1_1_1_1_1_1_1_	1_1_1_1_1_1_1_1_
Q8R0S2	IQ motif and SEC7 domain-containing protein 1 OS=Mus musculus GN=Iqsec1 PE=1 SV=2	0.194534	0.615475	1.512,2.652,2.985,2.214,	2.415,2.037,1.125,1.109,	2.34062	1.67166	1.40017	9.6535274E-5,1.6745676E-4,1.9258211E-4,1.3438598E-4,	1.5479005E-4,1.2631027E-4,6.954694E-5,6.733553E-5,	0.00014774	0.000104496	0.025651932,0.025651932,0.0519619,0.025651932,	0.0519619,0.025651932,0.025651932,0.025651932,	0.0322294	0.0322294	961	1.1%,1.1%,2.2%,1.1%,	2.2%,1.1%,1.1%,1.1%,	108015.0,108015.0,108015.0,108015.0,	108015.0,108015.0,108015.0,108015.0,	7.1,7.1,7.1,7.1,	7.1,7.1,7.1,7.1,	2,2,3,2,	3,2,1,1,	2.25	1.75	1_1_1_1_1_1_1_1_	1_1_1_1_1_1_1_1_
G8JL68	Myelin expression factor 2 (Fragment) OS=Mus musculus GN=Myef2 PE=1 SV=1	0.194928	0.615475	3.023,0.0,1.99,0.0,	0.0,0.0,0.0,0.0,	1.25333	0	100000	3.5007697E-4,0.0,2.3279423E-4,0.0,	0.0,0.0,0.0,0.0,	0.000145718	0	0.09144032,0.0,0.03992021,0.0,	0.0,0.0,0.0,0.0,	0.0328401	0	530	3.8%,0%,1.7%,0%,	0%,0%,0%,0%,	57147.0,0.0,57147.0,0.0,	0.0,0.0,0.0,0.0,	9.2,0.0,9.2,0.0,	0.0,0.0,0.0,0.0,	4,0,2,0,	0,0,0,0,	3	0	1_0_1_0_0_0_0_0_	1_0_1_0_0_0_0_0_
Q9CZN7	Serine hydroxymethyltransferase OS=Mus musculus GN=Shmt2 PE=1 SV=1	0.194928	0.615475	1.512,0.0,0.995,0.0,	0.0,0.0,0.0,0.0,	0.626667	0	100000	1.8406825E-4,0.0,1.2240173E-4,0.0,	0.0,0.0,0.0,0.0,	7.66175e-05	0	0.0519619,0.0,0.0519619,0.0,	0.0,0.0,0.0,0.0,	0.0259809	0	504	2.2%,0%,2.2%,0%,	0%,0%,0%,0%,	55759.0,0.0,55759.0,0.0,	0.0,0.0,0.0,0.0,	8.5,0.0,8.5,0.0,	0.0,0.0,0.0,0.0,	2,0,1,0,	0,0,0,0,	1.5	0	1_0_1_0_0_0_0_0_	1_0_1_0_0_0_0_0_
Q91VQ2	Fus protein OS=Mus musculus GN=Fus PE=1 SV=1	0.195193	0.615475	0.0,1.326,0.0,0.0,	0.0,1.019,2.25,4.437,	0.331512	1.92626	0.172102	0.0,2.8736773E-4,0.0,0.0,	0.0,2.1675744E-4,4.7739007E-4,9.244206E-4,	7.18419e-05	0.000404642	0.0,0.21898961,0.0,0.0,	0.0,0.21898961,0.21898961,0.21898961,	0.0547474	0.164242	280	0%,8.6%,0%,0%,	0%,8.6%,8.6%,8.6%,	0.0,29137.0,0.0,0.0,	0.0,29137.0,29137.0,29137.0,	0.0,8.9,0.0,0.0,	0.0,8.9,8.9,8.9,	0,1,0,0,	0,1,2,4,	1	2.33	0_1_0_0_0_1_1_1_	0_1_0_0_0_1_1_1_
G3UZD2	RNA-binding protein FUS (Fragment) OS=Mus musculus GN=Fus PE=1 SV=1	0.195193	0.615475	0.0,1.326,0.0,0.0,	0.0,1.019,2.25,4.437,	0.331512	1.92626	0.172102	0.0,7.736824E-4,0.0,0.0,	0.0,5.835777E-4,0.001285281,0.0024888248,	0.000193421	0.00108942	0.0,0.7021586,0.0,0.0,	0.0,0.7021586,0.7021586,0.7021586,	0.17554	0.526619	104	0%,23.1%,0%,0%,	0%,23.1%,23.1%,23.1%,	0.0,10591.0,0.0,0.0,	0.0,10591.0,10591.0,10591.0,	0.0,9.7,0.0,0.0,	0.0,9.7,9.7,9.7,	0,1,0,0,	0,1,2,4,	1	2.33	0_1_0_0_0_1_1_1_	0_1_0_0_0_1_1_1_
P83887	Tubulin gamma-1 chain OS=Mus musculus GN=Tubg1 PE=1 SV=1	0.195915	0.615475	1.512,0.0,0.995,1.107,	0.0,0.0,1.125,0.0,	0.903374	0.28121	3.21245	2.0569933E-4,0.0,1.3678597E-4,1.4317618E-4,	0.0,0.0,1.4819203E-4,0.0,	0.000121415	3.7048e-05	0.04231739,0.0,0.04231739,0.04231739,	0.0,0.0,0.04231739,0.0,	0.031738	0.0105793	451	1.8%,0%,1.8%,1.8%,	0%,0%,1.8%,0%,	51101.0,0.0,51101.0,51101.0,	0.0,0.0,51101.0,0.0,	6.0,0.0,6.0,6.0,	0.0,0.0,6.0,0.0,	2,0,1,1,	0,0,1,0,	1.33	1	1_0_1_1_0_0_1_0_	1_0_1_1_0_0_1_0_
Q8VCK3	Tubulin gamma-2 chain OS=Mus musculus GN=Tubg2 PE=1 SV=1	0.195915	0.615475	1.512,0.0,0.995,1.107,	0.0,0.0,1.125,0.0,	0.903374	0.28121	3.21245	2.0569933E-4,0.0,1.3678597E-4,1.4317618E-4,	0.0,0.0,1.4819203E-4,0.0,	0.000121415	3.7048e-05	0.04231739,0.0,0.04231739,0.04231739,	0.0,0.0,0.04231739,0.0,	0.031738	0.0105793	451	1.8%,0%,1.8%,1.8%,	0%,0%,1.8%,0%,	51122.0,0.0,51122.0,51122.0,	0.0,0.0,51122.0,0.0,	6.2,0.0,6.2,6.2,	0.0,0.0,6.2,0.0,	2,0,1,1,	0,0,1,0,	1.33	1	1_0_1_1_0_0_1_0_	1_0_1_1_0_0_1_0_
P29341	Polyadenylate-binding protein 1 OS=Mus musculus GN=Pabpc1 PE=1 SV=2	0.196846	0.615475	13.6,13.26,13.93,8.855,	11.27,10.19,11.25,8.873,	12.4126	10.395	1.19409	0.0013127887,0.0012651411,0.0013579663,8.1223215E-4,	0.0010914808,9.5427805E-4,0.0010508586,8.139552E-4,	0.00118703	0.000977643	0.1694994,0.19949937,0.23879659,0.1694994,	0.12979591,0.1428783,0.17219532,0.14815366,	0.194324	0.148256	636	6.8%,7.9%,9.3%,6.8%,	5.3%,5.8%,6.9%,6.0%,	70671.0,70671.0,70671.0,70671.0,	70671.0,70671.0,70671.0,70671.0,	9.5,9.5,9.5,9.5,	9.5,9.5,9.5,9.5,	18,10,14,8,	14,10,10,8,	12.5	10.5	1_1_1_1_1_1_1_1_	1_1_1_1_1_1_1_1_
P35293	Ras-related protein Rab-18 OS=Mus musculus GN=Rab18 PE=1 SV=2	0.197219	0.615475	0.7558,2.652,0.0,1.107,	0.8051,0.0,0.0,0.0,	1.12869	0.201284	5.60743	2.2517086E-4,7.8119384E-4,0.0,3.1345853E-4,	2.4070105E-4,0.0,0.0,0.0,	0.000329956	6.01753e-05	0.12979591,0.12979591,0.0,0.12979591,	0.12979591,0.0,0.0,0.0,	0.0973469	0.032449	206	5.3%,5.3%,0%,5.3%,	5.3%,0%,0%,0%,	23035.0,23035.0,0.0,23035.0,	23035.0,0.0,0.0,0.0,	5.4,5.4,0.0,5.4,	5.4,0.0,0.0,0.0,	1,2,0,1,	1,0,0,0,	1.33	1	1_1_0_1_1_0_0_0_	1_1_0_1_1_0_0_0_
Q9Z2Q6	Septin-5 OS=Mus musculus GN=Sept5 PE=1 SV=2	0.197824	0.615475	8.314,2.652,7.96,2.214,	4.831,4.074,0.0,0.0,	5.285	2.22631	2.37388	0.0013827566,4.3611365E-4,0.0013374628,3.4998622E-4,	8.062506E-4,6.5790873E-4,0.0,0.0,	0.00087658	0.00036604	0.1614486,0.06414306,0.1614486,0.09144032,	0.06414306,0.11173177,0.0,0.0,	0.11962	0.0439687	369	6.5%,2.7%,6.5%,3.8%,	2.7%,4.6%,0%,0%,	42748.0,42748.0,42748.0,42748.0,	42748.0,42748.0,0.0,0.0,	6.7,6.7,6.7,6.7,	6.7,6.7,0.0,0.0,	11,2,8,2,	6,4,0,0,	5.75	5	1_1_1_1_1_1_0_0_	1_1_1_1_1_1_0_0_
O70250	Phosphoglycerate mutase 2 OS=Mus musculus GN=Pgam2 PE=1 SV=3	0.198061	0.615475	0.0,0.0,0.0,0.0,	5.636,0.0,8.999,0.0,	0	3.65867	0	0.0,0.0,0.0,0.0,	0.0013719008,0.0,0.0021133474,0.0,	0	0.000871312	0.0,0.0,0.0,0.0,	0.096478224,0.0,0.096478224,0.0,	0	0.0482391	253	0%,0%,0%,0%,	4.0%,0%,4.0%,0%,	0.0,0.0,0.0,0.0,	28827.0,0.0,28827.0,0.0,	0.0,0.0,0.0,0.0,	8.5,0.0,8.5,0.0,	0,0,0,0,	7,0,8,0,	0	7.5	0_0_0_0_1_0_1_0_	0_0_0_0_1_0_1_0_
A0A0G2JGI9	Amylo-1,6-glucosidase, 4-alpha-glucanotransferase OS=Mus musculus GN=Agl PE=1 SV=1	0.199158	0.615475	3.023,5.304,2.985,6.641,	2.415,1.019,3.375,4.437,	4.48838	2.81132	1.59654	1.4506708E-4,2.5164336E-4,1.4470008E-4,3.0292006E-4,	1.16304334E-4,4.7452762E-5,1.5676608E-4,2.0237511E-4,	0.000211083	0.000130725	0.04231739,0.03038609,0.03038609,0.11173177,	0.0519619,0.016248703,0.016248703,0.03992021,	0.0537053	0.0310949	1279	1.8%,1.3%,1.3%,4.6%,	2.2%,0.7%,0.7%,1.7%,	145135.0,145135.0,145135.0,145135.0,	145135.0,145135.0,145135.0,145135.0,	6.7,6.7,6.7,6.7,	6.7,6.7,6.7,6.7,	4,4,3,6,	3,1,3,4,	4.25	2.75	1_1_1_1_1_1_1_1_	1_1_1_1_1_1_1_1_
F8VPN4	Amylo-1,6-glucosidase, 4-alpha-glucanotransferase OS=Mus musculus GN=Agl PE=1 SV=1	0.199158	0.615475	3.023,5.304,2.985,6.641,	2.415,1.019,3.375,4.437,	4.48838	2.81132	1.59654	1.2111018E-4,2.1008607E-4,1.2080379E-4,2.5289474E-4,	9.7097414E-5,3.9616243E-5,1.3087716E-4,1.6895415E-4,	0.000176224	0.000109136	0.035142183,0.025651932,0.025651932,0.09395635,	0.04231739,0.013911366,0.013911366,0.032761455,	0.0451006	0.0257254	1532	1.5%,1.1%,1.1%,3.9%,	1.8%,0.6%,0.6%,1.4%,	174286.0,174286.0,174286.0,174286.0,	174286.0,174286.0,174286.0,174286.0,	6.7,6.7,6.7,6.7,	6.7,6.7,6.7,6.7,	4,4,3,6,	3,1,3,4,	4.25	2.75	1_1_1_1_1_1_1_1_	1_1_1_1_1_1_1_1_
Q9QYS9	Protein quaking OS=Mus musculus GN=Qki PE=1 SV=1	0.199566	0.615475	1.512,2.652,1.99,3.32,	0.8051,3.056,1.125,0.0,	2.36857	1.24645	1.90025	2.7205393E-4,4.7192356E-4,3.6182094E-4,5.6808617E-4,	1.4540883E-4,5.3394795E-4,1.9599592E-4,0.0,	0.000418471	0.000218838	0.09144032,0.09144032,0.09144032,0.09144032,	0.09144032,0.09144032,0.09144032,0.0,	0.0914403	0.0685802	341	3.8%,3.8%,3.8%,3.8%,	3.8%,3.8%,3.8%,0%,	37671.0,37671.0,37671.0,37671.0,	37671.0,37671.0,37671.0,0.0,	8.5,8.5,8.5,8.5,	8.5,8.5,8.5,0.0,	2,2,2,3,	1,3,1,0,	2.25	1.67	1_1_1_1_1_1_1_0_	1_1_1_1_1_1_1_0_
A0A1B0GQX5	L-lactate dehydrogenase OS=Mus musculus GN=Ldha PE=1 SV=1	0.200003	0.615475	0.0,0.0,0.0,0.0,	0.0,0.0,3.375,5.546,	0	2.23011	0	0.0,0.0,0.0,0.0,	0.0,0.0,9.975315E-4,0.0016096877,	0	0.000651805	0.0,0.0,0.0,0.0,	0.0,0.0,0.21618605,0.47570658,	0	0.172973	201	0%,0%,0%,0%,	0%,0%,8.5%,16.9%,	0.0,0.0,0.0,0.0,	0.0,0.0,22091.0,22091.0,	0.0,0.0,0.0,0.0,	0.0,0.0,8.5,8.5,	0,0,0,0,	0,0,3,5,	0	4	0_0_0_0_0_0_1_1_	0_0_0_0_0_0_1_1_
A0A1B0GT41	L-lactate dehydrogenase A chain (Fragment) OS=Mus musculus GN=Ldha PE=1 SV=1	0.200003	0.615475	0.0,0.0,0.0,0.0,	0.0,0.0,3.375,5.546,	0	2.23011	0	0.0,0.0,0.0,0.0,	0.0,0.0,0.0011392264,0.0018383365,	0	0.000744391	0.0,0.0,0.0,0.0,	0.0,0.0,0.25025904,0.55955243,	0	0.202453	176	0%,0%,0%,0%,	0%,0%,9.7%,19.3%,	0.0,0.0,0.0,0.0,	0.0,0.0,19438.0,19438.0,	0.0,0.0,0.0,0.0,	0.0,0.0,8.7,8.7,	0,0,0,0,	0,0,3,5,	0	4	0_0_0_0_0_0_1_1_	0_0_0_0_0_0_1_1_
A0A1B0GSL7	L-lactate dehydrogenase A chain (Fragment) OS=Mus musculus GN=Ldha PE=1 SV=1	0.200003	0.615475	0.0,0.0,0.0,0.0,	0.0,0.0,3.375,5.546,	0	2.23011	0	0.0,0.0,0.0,0.0,	0.0,0.0,0.0015664361,0.0025277126,	0	0.00102354	0.0,0.0,0.0,0.0,	0.0,0.0,0.35831344,0.8450154,	0	0.300832	128	0%,0%,0%,0%,	0%,0%,13.3%,26.6%,	0.0,0.0,0.0,0.0,	0.0,0.0,14076.0,14076.0,	0.0,0.0,0.0,0.0,	0.0,0.0,8.0,8.0,	0,0,0,0,	0,0,3,5,	0	4	0_0_0_0_0_0_1_1_	0_0_0_0_0_0_1_1_
A0A1B0GS79	L-lactate dehydrogenase A chain OS=Mus musculus GN=Ldha PE=1 SV=1	0.200003	0.615475	0.0,0.0,0.0,0.0,	0.0,0.0,3.375,5.546,	0	2.23011	0	0.0,0.0,0.0,0.0,	0.0,0.0,9.780674E-4,0.0015782791,	0	0.000639087	0.0,0.0,0.0,0.0,	0.0,0.0,0.21059811,0.46554792,	0	0.169037	205	0%,0%,0%,0%,	0%,0%,8.3%,16.6%,	0.0,0.0,0.0,0.0,	0.0,0.0,22487.0,22487.0,	0.0,0.0,0.0,0.0,	0.0,0.0,8.0,8.0,	0,0,0,0,	0,0,3,5,	0	4	0_0_0_0_0_0_1_1_	0_0_0_0_0_0_1_1_
A0A1B0GRW9	L-lactate dehydrogenase A chain (Fragment) OS=Mus musculus GN=Ldha PE=1 SV=1	0.200003	0.615475	0.0,0.0,0.0,0.0,	0.0,0.0,3.375,5.546,	0	2.23011	0	0.0,0.0,0.0,0.0,	0.0,0.0,0.0019279214,0.003111031,	0	0.00125974	0.0,0.0,0.0,0.0,	0.0,0.0,0.455459,1.1232445,	0	0.394676	104	0%,0%,0%,0%,	0%,0%,16.3%,32.7%,	0.0,0.0,0.0,0.0,	0.0,0.0,11074.0,11074.0,	0.0,0.0,0.0,0.0,	0.0,0.0,5.4,5.4,	0,0,0,0,	0,0,3,5,	0	4	0_0_0_0_0_0_1_1_	0_0_0_0_0_0_1_1_
D3YZQ9	L-lactate dehydrogenase (Fragment) OS=Mus musculus GN=Ldha PE=1 SV=2	0.200003	0.615475	0.0,0.0,0.0,0.0,	0.0,0.0,3.375,5.546,	0	2.23011	0	0.0,0.0,0.0,0.0,	0.0,0.0,8.4959244E-4,0.0013709628,	0	0.000555139	0.0,0.0,0.0,0.0,	0.0,0.0,0.18032062,0.39315677,	0	0.143369	236	0%,0%,0%,0%,	0%,0%,7.2%,14.4%,	0.0,0.0,0.0,0.0,	0.0,0.0,25879.0,25879.0,	0.0,0.0,0.0,0.0,	0.0,0.0,7.8,7.8,	0,0,0,0,	0,0,3,5,	0	4	0_0_0_0_0_0_1_1_	0_0_0_0_0_0_1_1_
F6V9F1	Protein-L-isoaspartate(D-aspartate) O-methyltransferase (Fragment) OS=Mus musculus GN=Pcmt1 PE=1 SV=1	0.200005	0.615475	5.291,6.63,5.97,0.0,	2.415,1.019,1.125,3.328,	4.47278	1.9716	2.2686	0.0018344428,0.0022729652,0.0020912024,0.0,	8.404138E-4,3.4289312E-4,3.7759668E-4,0.0010967702,	0.00154965	0.000664418	0.31522477,0.31522477,0.13762724,0.0,	0.31522477,0.13762724,0.13762724,0.13762724,	0.192019	0.182027	177	11.9%,11.9%,5.6%,0%,	11.9%,5.6%,5.6%,5.6%,	18937.0,18937.0,18937.0,0.0,	18937.0,18937.0,18937.0,18937.0,	5.7,5.7,5.7,0.0,	5.7,5.7,5.7,5.7,	7,5,6,0,	3,1,1,3,	6	2	1_1_1_0_1_1_1_1_	1_1_1_0_1_1_1_1_
Q9WUM3	Coronin-1B OS=Mus musculus GN=Coro1b PE=1 SV=1	0.200801	0.615475	3.023,2.652,1.99,1.107,	2.415,1.019,1.125,1.109,	2.19307	1.41701	1.54767	3.8334873E-4,3.324916E-4,2.549193E-4,1.3341417E-4,	3.0734143E-4,1.2539685E-4,1.3808803E-4,1.3369719E-4,	0.000276043	0.000176131	0.044720173,0.044720173,0.044720173,0.044720173,	0.09900582,0.044720173,0.044720173,0.044720173,	0.0447202	0.0582916	484	1.9%,1.9%,1.9%,1.9%,	4.1%,1.9%,1.9%,1.9%,	53912.0,53912.0,53912.0,53912.0,	53912.0,53912.0,53912.0,53912.0,	5.8,5.8,5.8,5.8,	5.8,5.8,5.8,5.8,	4,2,2,1,	3,1,1,1,	2.25	1.5	1_1_1_1_1_1_1_1_	1_1_1_1_1_1_1_1_
Q64332	Synapsin-2 OS=Mus musculus GN=Syn2 PE=1 SV=2	0.200808	0.615475	9.07,6.63,8.955,3.32,	8.051,2.037,4.499,2.218,	6.99395	4.20158	1.6646	9.498676E-4,6.865441E-4,9.4746455E-4,3.3057574E-4,	8.4615045E-4,2.071402E-4,4.5620892E-4,2.2085133E-4,	0.000728613	0.000432588	0.22743917,0.11943793,0.30617094,0.09395635,	0.2705741,0.0519619,0.16680968,0.0519619,	0.186751	0.135327	586	8.9%,4.9%,11.6%,3.9%,	10.4%,2.2%,6.7%,2.2%,	63373.0,63373.0,63373.0,63373.0,	63373.0,63373.0,63373.0,63373.0,	8.4,8.4,8.4,8.4,	8.4,8.4,8.4,8.4,	12,5,9,3,	10,2,4,2,	7.25	4.5	1_1_1_1_1_1_1_1_	1_1_1_1_1_1_1_1_
Q99JY0	Trifunctional enzyme subunit beta, mitochondrial OS=Mus musculus GN=Hadhb PE=1 SV=1	0.20095	0.615475	12.09,18.56,15.92,15.5,	11.27,16.3,13.5,9.983,	15.5185	12.7626	1.21593	0.0015624487,0.00237154,0.0020779946,0.0019031883,	0.0014614355,0.0020443648,0.0016884534,0.0012260736,	0.00197879	0.00160508	0.1614486,0.28528666,0.3001696,0.24451458,	0.18576872,0.1614486,0.18032062,0.18032062,	0.247855	0.176965	475	6.5%,10.9%,11.4%,9.5%,	7.4%,6.5%,7.2%,7.2%,	51386.0,51386.0,51386.0,51386.0,	51386.0,51386.0,51386.0,51386.0,	9.4,9.4,9.4,9.4,	9.4,9.4,9.4,9.4,	16,14,16,14,	14,16,12,9,	15	12.75	1_1_1_1_1_1_1_1_	1_1_1_1_1_1_1_1_
O35685	Nuclear migration protein nudC OS=Mus musculus GN=Nudc PE=1 SV=1	0.202275	0.615475	1.512,6.63,1.99,2.214,	0.0,3.056,0.0,1.109,	3.0864	1.04125	2.96413	2.794289E-4,0.0012117916,3.716293E-4,3.889907E-4,	0.0,5.484224E-4,0.0,1.9490795E-4,	0.00056296	0.000185833	0.07894671,0.14815366,0.12460494,0.07894671,	0.0,0.07894671,0.0,0.07894671,	0.107663	0.0394734	332	3.3%,6.0%,5.1%,3.3%,	0%,3.3%,0%,3.3%,	38358.0,38358.0,38358.0,38358.0,	0.0,38358.0,0.0,38358.0,	5.3,5.3,5.3,5.3,	0.0,5.3,0.0,5.3,	2,5,2,2,	0,3,0,1,	2.75	2	1_1_1_1_0_1_0_1_	1_1_1_1_0_1_0_1_
A0A0J9YUJ4	Mitochondrial glutamate carrier 1 OS=Mus musculus GN=Slc25a22 PE=1 SV=1	0.202612	0.615475	6.802,3.978,6.965,4.427,	4.831,1.019,5.624,3.328,	5.54326	3.7003	1.49806	0.00579815,0.0033526237,0.005997685,0.0035873589,	0.0041320347,8.429456E-4,0.0046412926,0.0026962268,	0.00468395	0.00307813	0.89670587,0.3335215,0.89670587,0.89670587,	0.89670587,0.42232883,0.89670587,0.89670587,	0.75591	0.778112	72	27.8%,12.5%,27.8%,27.8%,	27.8%,15.3%,27.8%,27.8%,	7969.0,7969.0,7969.0,7969.0,	7969.0,7969.0,7969.0,7969.0,	8.5,8.5,8.5,8.5,	8.5,8.5,8.5,8.5,	9,3,7,4,	6,1,5,3,	5.75	3.75	1_1_1_1_1_1_1_1_	1_1_1_1_1_1_1_1_
A0A0J9YUX4	Mitochondrial glutamate carrier 1 (Fragment) OS=Mus musculus GN=Slc25a22 PE=1 SV=1	0.202612	0.615475	6.802,3.978,6.965,4.427,	4.831,1.019,5.624,3.328,	5.54326	3.7003	1.49806	0.004911374,0.0028398696,0.0050803917,0.003038704,	0.0035000765,7.140245E-4,0.0039314474,0.0022838628,	0.00396758	0.00260735	0.7179084,0.27643883,0.7179084,0.7179084,	0.7179084,0.34586036,0.7179084,0.7179084,	0.607541	0.624896	85	23.5%,10.6%,23.5%,23.5%,	23.5%,12.9%,23.5%,23.5%,	9189.0,9189.0,9189.0,9189.0,	9189.0,9189.0,9189.0,9189.0,	9.5,9.5,9.5,9.5,	9.5,9.5,9.5,9.5,	9,3,7,4,	6,1,5,3,	5.75	3.75	1_1_1_1_1_1_1_1_	1_1_1_1_1_1_1_1_
E9Q579	Mitochondrial glutamate carrier 1 OS=Mus musculus GN=Slc25a22 PE=1 SV=1	0.202612	0.615475	6.802,3.978,6.965,4.427,	4.831,1.019,5.624,3.328,	5.54326	3.7003	1.49806	0.004053076,0.0023435815,0.0041925563,0.0025076682,	0.0028884124,5.8924354E-4,0.0032443984,0.001884741,	0.00327422	0.0021517	0.56314766,0.22179961,0.56314766,0.56314766,	0.56314766,0.27938128,0.56314766,0.56314766,	0.477811	0.492206	103	19.4%,8.7%,19.4%,19.4%,	19.4%,10.7%,19.4%,19.4%,	11155.0,11155.0,11155.0,11155.0,	11155.0,11155.0,11155.0,11155.0,	9.5,9.5,9.5,9.5,	9.5,9.5,9.5,9.5,	9,3,7,4,	6,1,5,3,	5.75	3.75	1_1_1_1_1_1_1_1_	1_1_1_1_1_1_1_1_
E9PY45	Mitochondrial glutamate carrier 1 (Fragment) OS=Mus musculus GN=Slc25a22 PE=1 SV=4	0.202612	0.615475	6.802,3.978,6.965,4.427,	4.831,1.019,5.624,3.328,	5.54326	3.7003	1.49806	0.0018804809,0.0010873374,0.001945195,0.0011634678,	0.0013401194,2.7338776E-4,0.001505284,8.7445194E-4,	0.00151912	0.000998311	0.23026884,0.09900582,0.23026884,0.23026884,	0.23026884,0.12201846,0.23026884,0.23026884,	0.197453	0.203206	222	9.0%,4.1%,9.0%,9.0%,	9.0%,5.0%,9.0%,9.0%,	23894.0,23894.0,23894.0,23894.0,	23894.0,23894.0,23894.0,23894.0,	9.6,9.6,9.6,9.6,	9.6,9.6,9.6,9.6,	9,3,7,4,	6,1,5,3,	5.75	3.75	1_1_1_1_1_1_1_1_	1_1_1_1_1_1_1_1_
Q80X52	Mitochondrial glutamate carrier 1 OS=Mus musculus GN=Slc25a22 PE=1 SV=1	0.202612	0.615475	6.802,3.978,6.965,4.427,	4.831,1.019,5.624,3.328,	5.54326	3.7003	1.49806	0.0042598653,0.0024631522,0.0044064624,0.0026356105,	0.0030357805,6.193069E-4,0.003409929,0.0019809012,	0.00344127	0.00226148	0.599558,0.23594749,0.599558,0.599558,	0.599558,0.29419577,0.599558,0.599558,	0.508655	0.523217	98	20.4%,9.2%,20.4%,20.4%,	20.4%,11.2%,20.4%,20.4%,	10705.0,10705.0,10705.0,10705.0,	10705.0,10705.0,10705.0,10705.0,	9.5,9.5,9.5,9.5,	9.5,9.5,9.5,9.5,	9,3,7,4,	6,1,5,3,	5.75	3.75	1_1_1_1_1_1_1_1_	1_1_1_1_1_1_1_1_
E9Q6M6	Mitochondrial glutamate carrier 1 OS=Mus musculus GN=Slc25a22 PE=1 SV=1	0.202612	0.615475	6.802,3.978,6.965,4.427,	4.831,1.019,5.624,3.328,	5.54326	3.7003	1.49806	0.0018229991,0.0010541,0.0018857348,0.0011279032,	0.001299155,2.6503092E-4,0.001459271,8.4772194E-4,	0.00147268	0.000967795	0.22179961,0.09395635,0.22179961,0.22179961,	0.22179961,0.11686325,0.22179961,0.22179961,	0.189839	0.195566	229	8.7%,3.9%,8.7%,8.7%,	8.7%,4.8%,8.7%,8.7%,	24640.0,24640.0,24640.0,24640.0,	24640.0,24640.0,24640.0,24640.0,	8.6,8.6,8.6,8.6,	8.6,8.6,8.6,8.6,	9,3,7,4,	6,1,5,3,	5.75	3.75	1_1_1_1_1_1_1_1_	1_1_1_1_1_1_1_1_
V9GWS2	Mitochondrial glutamate carrier 1 (Fragment) OS=Mus musculus GN=Slc25a22 PE=1 SV=1	0.202612	0.615475	6.802,3.978,6.965,4.427,	4.831,1.019,5.624,3.328,	5.54326	3.7003	1.49806	0.006626457,0.0038315698,0.006854497,0.004099839,	0.004722325,9.633664E-4,0.005304334,0.003081402,	0.00535309	0.00351786	1.0749135,0.38995266,1.0749135,1.0749135,	1.0749135,0.4962356,1.0749135,1.0749135,	0.903673	0.930244	63	31.7%,14.3%,31.7%,31.7%,	31.7%,17.5%,31.7%,31.7%,	7100.0,7100.0,7100.0,7100.0,	7100.0,7100.0,7100.0,7100.0,	9.2,9.2,9.2,9.2,	9.2,9.2,9.2,9.2,	9,3,7,4,	6,1,5,3,	5.75	3.75	1_1_1_1_1_1_1_1_	1_1_1_1_1_1_1_1_
E9PV90	Mitochondrial glutamate carrier 1 (Fragment) OS=Mus musculus GN=Slc25a22 PE=1 SV=1	0.202612	0.615475	6.802,3.978,6.965,4.427,	4.831,1.019,5.624,3.328,	5.54326	3.7003	1.49806	0.002026538,0.0011717908,0.0020962781,0.0012538341,	0.0014442062,2.9462177E-4,0.0016221992,9.423705E-4,	0.00163711	0.00107585	0.25025904,0.10662377,0.25025904,0.25025904,	0.25025904,0.12979591,0.25025904,0.25025904,	0.21435	0.220143	206	9.7%,4.4%,9.7%,9.7%,	9.7%,5.3%,9.7%,9.7%,	22109.0,22109.0,22109.0,22109.0,	22109.0,22109.0,22109.0,22109.0,	9.6,9.6,9.6,9.6,	9.6,9.6,9.6,9.6,	9,3,7,4,	6,1,5,3,	5.75	3.75	1_1_1_1_1_1_1_1_	1_1_1_1_1_1_1_1_
Q8BW75	Amine oxidase [flavin-containing] B OS=Mus musculus GN=Maob PE=1 SV=4	0.204698	0.615475	0.7558,1.326,0.0,0.0,	0.0,0.0,0.0,0.0,	0.520467	0	100000	8.92023E-5,1.5473648E-4,0.0,0.0,	0.0,0.0,0.0,0.0,	6.09847e-05	0	0.049542427,0.059253693,0.0,0.0,	0.0,0.0,0.0,0.0,	0.027199	0	520	2.1%,2.5%,0%,0%,	0%,0%,0%,0%,	58558.0,58558.0,0.0,0.0,	0.0,0.0,0.0,0.0,	8.3,8.3,0.0,0.0,	0.0,0.0,0.0,0.0,	1,1,0,0,	0,0,0,0,	1	0	1_1_0_0_0_0_0_0_	1_1_0_0_0_0_0_0_
A2AQ45	Formin-binding protein 1 OS=Mus musculus GN=Fnbp1 PE=1 SV=1	0.204698	0.615475	0.7558,1.326,0.0,0.0,	0.0,0.0,0.0,0.0,	0.520467	0	100000	7.848595E-5,1.3614715E-4,0.0,0.0,	0.0,0.0,0.0,0.0,	5.36583e-05	0	0.035142183,0.035142183,0.0,0.0,	0.0,0.0,0.0,0.0,	0.0175711	0	591	1.5%,1.5%,0%,0%,	0%,0%,0%,0%,	68978.0,68978.0,0.0,0.0,	0.0,0.0,0.0,0.0,	5.7,5.7,0.0,0.0,	0.0,0.0,0.0,0.0,	1,1,0,0,	0,0,0,0,	1	0	1_1_0_0_0_0_0_0_	1_1_0_0_0_0_0_0_
A2AQ43	Formin-binding protein 1 OS=Mus musculus GN=Fnbp1 PE=1 SV=1	0.204698	0.615475	0.7558,1.326,0.0,0.0,	0.0,0.0,0.0,0.0,	0.520467	0	100000	8.372779E-5,1.4524002E-4,0.0,0.0,	0.0,0.0,0.0,0.0,	5.7242e-05	0	0.037528396,0.037528396,0.0,0.0,	0.0,0.0,0.0,0.0,	0.0187642	0	554	1.6%,1.6%,0%,0%,	0%,0%,0%,0%,	64629.0,64629.0,0.0,0.0,	0.0,0.0,0.0,0.0,	5.2,5.2,0.0,0.0,	0.0,0.0,0.0,0.0,	1,1,0,0,	0,0,0,0,	1	0	1_1_0_0_0_0_0_0_	1_1_0_0_0_0_0_0_
A2AQ44	Formin-binding protein 1 OS=Mus musculus GN=Fnbp1 PE=1 SV=1	0.204698	0.615475	0.7558,1.326,0.0,0.0,	0.0,0.0,0.0,0.0,	0.520467	0	100000	8.2978884E-5,1.4394091E-4,0.0,0.0,	0.0,0.0,0.0,0.0,	5.67299e-05	0	0.037528396,0.037528396,0.0,0.0,	0.0,0.0,0.0,0.0,	0.0187642	0	559	1.6%,1.6%,0%,0%,	0%,0%,0%,0%,	65184.0,65184.0,0.0,0.0,	0.0,0.0,0.0,0.0,	5.3,5.3,0.0,0.0,	0.0,0.0,0.0,0.0,	1,1,0,0,	0,0,0,0,	1	0	1_1_0_0_0_0_0_0_	1_1_0_0_0_0_0_0_
Q80TY0	Formin-binding protein 1 OS=Mus musculus GN=Fnbp1 PE=1 SV=2	0.204698	0.615475	0.7558,1.326,0.0,0.0,	0.0,0.0,0.0,0.0,	0.520467	0	100000	7.5300646E-5,1.306217E-4,0.0,0.0,	0.0,0.0,0.0,0.0,	5.14806e-05	0	0.035142183,0.035142183,0.0,0.0,	0.0,0.0,0.0,0.0,	0.0175711	0	616	1.5%,1.5%,0%,0%,	0%,0%,0%,0%,	71344.0,71344.0,0.0,0.0,	0.0,0.0,0.0,0.0,	5.7,5.7,0.0,0.0,	0.0,0.0,0.0,0.0,	1,1,0,0,	0,0,0,0,	1	0	1_1_0_0_0_0_0_0_	1_1_0_0_0_0_0_0_
P62192	26S protease regulatory subunit 4 OS=Mus musculus GN=Psmc1 PE=1 SV=1	0.204698	0.615475	1.512,2.652,0.0,0.0,	0.0,0.0,0.0,0.0,	1.04093	0	100000	2.108418E-4,3.6574074E-4,0.0,0.0,	0.0,0.0,0.0,0.0,	0.000144146	0	0.15080035,0.06414306,0.0,0.0,	0.0,0.0,0.0,0.0,	0.0537359	0	440	6.1%,2.7%,0%,0%,	0%,0%,0%,0%,	49185.0,49185.0,0.0,0.0,	0.0,0.0,0.0,0.0,	6.2,6.2,0.0,0.0,	0.0,0.0,0.0,0.0,	2,2,0,0,	0,0,0,0,	2	0	1_1_0_0_0_0_0_0_	1_1_0_0_0_0_0_0_
A2AQ39	Formin-binding protein 1 (Fragment) OS=Mus musculus GN=Fnbp1 PE=1 SV=1	0.204698	0.615475	0.7558,1.326,0.0,0.0,	0.0,0.0,0.0,0.0,	0.520467	0	100000	2.2300577E-4,3.868412E-4,0.0,0.0,	0.0,0.0,0.0,0.0,	0.000152462	0	0.10407865,0.10407865,0.0,0.0,	0.0,0.0,0.0,0.0,	0.0520393	0	208	4.3%,4.3%,0%,0%,	0%,0%,0%,0%,	24746.0,24746.0,0.0,0.0,	0.0,0.0,0.0,0.0,	6.9,6.9,0.0,0.0,	0.0,0.0,0.0,0.0,	1,1,0,0,	0,0,0,0,	1	0	1_1_0_0_0_0_0_0_	1_1_0_0_0_0_0_0_
A2AQ41	Formin-binding protein 1 OS=Mus musculus GN=Fnbp1 PE=1 SV=1	0.204698	0.615475	0.7558,1.326,0.0,0.0,	0.0,0.0,0.0,0.0,	0.520467	0	100000	7.5423086E-5,1.3083409E-4,0.0,0.0,	0.0,0.0,0.0,0.0,	5.15643e-05	0	0.035142183,0.035142183,0.0,0.0,	0.0,0.0,0.0,0.0,	0.0175711	0	615	1.5%,1.5%,0%,0%,	0%,0%,0%,0%,	71279.0,71279.0,0.0,0.0,	0.0,0.0,0.0,0.0,	5.7,5.7,0.0,0.0,	0.0,0.0,0.0,0.0,	1,1,0,0,	0,0,0,0,	1	0	1_1_0_0_0_0_0_0_	1_1_0_0_0_0_0_0_
A2AQ42	Formin-binding protein 1 OS=Mus musculus GN=Fnbp1 PE=1 SV=1	0.204698	0.615475	0.7558,1.326,0.0,0.0,	0.0,0.0,0.0,0.0,	0.520467	0	100000	7.915562E-5,1.3730882E-4,0.0,0.0,	0.0,0.0,0.0,0.0,	5.41161e-05	0	0.035142183,0.035142183,0.0,0.0,	0.0,0.0,0.0,0.0,	0.0175711	0	586	1.5%,1.5%,0%,0%,	0%,0%,0%,0%,	68424.0,68424.0,0.0,0.0,	0.0,0.0,0.0,0.0,	5.6,5.6,0.0,0.0,	0.0,0.0,0.0,0.0,	1,1,0,0,	0,0,0,0,	1	0	1_1_0_0_0_0_0_0_	1_1_0_0_0_0_0_0_
Reverse_sp|Q3U3E2|F117B_MOUSE	Protein FAM117B OS=Mus musculus GN=Fam117b PE=1 SV=1	0.204698	0.615475	0.7558,1.326,0.0,0.0,	0.0,0.0,0.0,0.0,	0.520467	0	100000	7.942671E-5,1.3777905E-4,0.0,0.0,	0.0,0.0,0.0,0.0,	5.43014e-05	0	0.03992021,0.03992021,0.0,0.0,	0.0,0.0,0.0,0.0,	0.0199601	0	584	1.7%,1.7%,0%,0%,	0%,0%,0%,0%,	61345.0,61345.0,0.0,0.0,	0.0,0.0,0.0,0.0,	9.9,9.9,0.0,0.0,	0.0,0.0,0.0,0.0,	1,1,0,0,	0,0,0,0,	1	0	1_1_0_0_0_0_0_0_	1_1_0_0_0_0_0_0_
F6VVN1	Formin-binding protein 1 (Fragment) OS=Mus musculus GN=Fnbp1 PE=1 SV=1	0.204698	0.615475	0.7558,1.326,0.0,0.0,	0.0,0.0,0.0,0.0,	0.520467	0	100000	1.1954948E-4,2.0737878E-4,0.0,0.0,	0.0,0.0,0.0,0.0,	8.17321e-05	0	0.054386854,0.054386854,0.0,0.0,	0.0,0.0,0.0,0.0,	0.0271934	0	388	2.3%,2.3%,0%,0%,	0%,0%,0%,0%,	45268.0,45268.0,0.0,0.0,	0.0,0.0,0.0,0.0,	5.1,5.1,0.0,0.0,	0.0,0.0,0.0,0.0,	1,1,0,0,	0,0,0,0,	1	0	1_1_0_0_0_0_0_0_	1_1_0_0_0_0_0_0_
Q9Z1Z0	General vesicular transport factor p115 OS=Mus musculus GN=Uso1 PE=1 SV=2	0.204698	0.615475	1.512,2.652,0.0,0.0,	0.0,0.0,0.0,0.0,	1.04093	0	100000	9.67366E-5,1.6780598E-4,0.0,0.0,	0.0,0.0,0.0,0.0,	6.61356e-05	0	0.02093947,0.02093947,0.0,0.0,	0.0,0.0,0.0,0.0,	0.0104697	0	959	0.9%,0.9%,0%,0%,	0%,0%,0%,0%,	106983.0,106983.0,0.0,0.0,	0.0,0.0,0.0,0.0,	4.9,4.9,0.0,0.0,	0.0,0.0,0.0,0.0,	2,2,0,0,	0,0,0,0,	2	0	1_1_0_0_0_0_0_0_	1_1_0_0_0_0_0_0_
A0A0A6YVS6	Ras/Rap GTPase-activating protein SynGAP (Fragment) OS=Mus musculus GN=Syngap1 PE=1 SV=2	0.20502	0.615475	11.34,3.978,6.965,4.427,	8.051,3.056,1.125,1.109,	6.67699	3.33531	2.00191	5.431522E-4,1.8843786E-4,3.3710638E-4,2.016314E-4,	3.8707582E-4,1.4213602E-4,5.217378E-5,5.0514787E-5,	0.000317582	0.000157975	0.15345323,0.04231739,0.08893013,0.061695576,	0.13501084,0.037528396,0.013911366,0.013911366,	0.0865991	0.0500905	1281	6.2%,1.8%,3.7%,2.6%,	5.5%,1.6%,0.6%,0.6%,	141897.0,141897.0,141897.0,141897.0,	141897.0,141897.0,141897.0,141897.0,	8.9,8.9,8.9,8.9,	8.9,8.9,8.9,8.9,	15,3,7,4,	10,3,1,1,	7.25	3.75	1_1_1_1_1_1_1_1_	1_1_1_1_1_1_1_1_
F6SEU4	Ras/Rap GTPase-activating protein SynGAP OS=Mus musculus GN=Syngap1 PE=1 SV=2	0.20502	0.615475	11.34,3.978,6.965,4.427,	8.051,3.056,1.125,1.109,	6.67699	3.33531	2.00191	5.192373E-4,1.8014097E-4,3.2226366E-4,1.927536E-4,	3.7003294E-4,1.358778E-4,4.9876573E-5,4.829063E-5,	0.000303599	0.000151019	0.14551294,0.03992021,0.08642566,0.059253693,	0.1271975,0.037528396,0.013911366,0.013911366,	0.0827781	0.0481372	1340	5.9%,1.7%,3.6%,2.5%,	5.2%,1.6%,0.6%,0.6%,	148238.0,148238.0,148238.0,148238.0,	148238.0,148238.0,148238.0,148238.0,	9.0,9.0,9.0,9.0,	9.0,9.0,9.0,9.0,	15,3,7,4,	10,3,1,1,	7.25	3.75	1_1_1_1_1_1_1_1_	1_1_1_1_1_1_1_1_
J3QQ18	Ras/Rap GTPase-activating protein SynGAP OS=Mus musculus GN=Syngap1 PE=1 SV=1	0.20502	0.615475	11.34,3.978,6.965,4.427,	8.051,3.056,1.125,1.109,	6.67699	3.33531	2.00191	5.319404E-4,1.8454809E-4,3.3014777E-4,1.974693E-4,	3.7908574E-4,1.3920202E-4,5.10968E-5,4.947205E-5,	0.000311026	0.000154714	0.14815366,0.04231739,0.08893013,0.059253693,	0.1324004,0.037528396,0.013911366,0.013911366,	0.0846637	0.0494379	1308	6.0%,1.8%,3.7%,2.5%,	5.4%,1.6%,0.6%,0.6%,	144866.0,144866.0,144866.0,144866.0,	144866.0,144866.0,144866.0,144866.0,	9.0,9.0,9.0,9.0,	9.0,9.0,9.0,9.0,	15,3,7,4,	10,3,1,1,	7.25	3.75	1_1_1_1_1_1_1_1_	1_1_1_1_1_1_1_1_
A0A140T8K9	Ras/Rap GTPase-activating protein SynGAP OS=Mus musculus GN=Syngap1 PE=1 SV=1	0.20502	0.615475	11.34,3.978,6.965,4.427,	8.051,3.056,1.125,1.109,	6.67699	3.33531	2.00191	5.431522E-4,1.8843786E-4,3.3710638E-4,2.016314E-4,	3.8707582E-4,1.4213602E-4,5.217378E-5,5.0514787E-5,	0.000317582	0.000157975	0.15345323,0.04231739,0.08893013,0.061695576,	0.13501084,0.037528396,0.013911366,0.013911366,	0.0865991	0.0500905	1281	6.2%,1.8%,3.7%,2.6%,	5.5%,1.6%,0.6%,0.6%,	140874.0,140874.0,140874.0,140874.0,	140874.0,140874.0,140874.0,140874.0,	8.9,8.9,8.9,8.9,	8.9,8.9,8.9,8.9,	15,3,7,4,	10,3,1,1,	7.25	3.75	1_1_1_1_1_1_1_1_	1_1_1_1_1_1_1_1_
Q8C872	Putative uncharacterized protein OS=Mus musculus GN=Tfrc PE=1 SV=1	0.205285	0.615475	3.023,1.326,1.99,0.0,	0.0,1.019,1.125,0.0,	1.58485	0.535862	2.95756	3.602734E-4,1.5623878E-4,2.3957464E-4,0.0,	0.0,1.1784871E-4,1.2977594E-4,0.0,	0.000189022	6.19062e-05	0.18032062,0.10917485,0.18032062,0.0,	0.0,0.10917485,0.06414306,0.0,	0.117454	0.0433295	515	7.2%,4.5%,7.2%,0%,	0%,4.5%,2.7%,0%,	57341.0,57341.0,57341.0,0.0,	0.0,57341.0,57341.0,0.0,	6.5,6.5,6.5,0.0,	0.0,6.5,6.5,0.0,	4,1,2,0,	0,1,1,0,	2.33	1	1_1_1_0_0_1_1_0_	1_1_1_0_0_1_1_0_
Q62351	Transferrin receptor protein 1 OS=Mus musculus GN=Tfrc PE=1 SV=1	0.205285	0.615475	3.023,1.326,1.99,0.0,	0.0,1.019,1.125,0.0,	1.58485	0.535862	2.95756	2.4317273E-4,1.05456056E-4,1.6170504E-4,0.0,	0.0,7.9544014E-5,8.759451E-5,0.0,	0.000127583	4.17846e-05	0.11686325,0.071519256,0.11686325,0.0,	0.0,0.071519256,0.04231739,0.0,	0.0763114	0.0284592	763	4.8%,3.0%,4.8%,0%,	0%,3.0%,1.8%,0%,	85731.0,85731.0,85731.0,0.0,	0.0,85731.0,85731.0,0.0,	6.6,6.6,6.6,0.0,	0.0,6.6,6.6,0.0,	4,1,2,0,	0,1,1,0,	2.33	1	1_1_1_0_0_1_1_0_	1_1_1_0_0_1_1_0_
Q9R1Q8	Transgelin-3 OS=Mus musculus GN=Tagln3 PE=1 SV=1	0.206256	0.615475	15.12,17.24,14.93,17.71,	18.52,18.33,23.62,15.53,	16.2474	19.0008	0.85509	0.004661829,0.0052563744,0.0046500354,0.0051917555,	0.0057308623,0.005489736,0.0070528984,0.004552423,	0.00494	0.00570648	0.7823788,0.64437175,0.64437175,0.64437175,	0.93196833,0.93196833,0.64437175,0.64437175,	0.678874	0.78817	199	25.1%,21.6%,21.6%,21.6%,	28.6%,28.6%,21.6%,21.6%,	22471.0,22471.0,22471.0,22471.0,	22471.0,22471.0,22471.0,22471.0,	7.3,7.3,7.3,7.3,	7.3,7.3,7.3,7.3,	20,13,15,16,	23,18,21,14,	16	19	1_1_1_1_1_1_1_1_	1_1_1_1_1_1_1_1_
Q80XN0	D-beta-hydroxybutyrate dehydrogenase, mitochondrial OS=Mus musculus GN=Bdh1 PE=1 SV=2	0.206947	0.615475	3.779,5.304,3.98,5.534,	2.415,3.056,5.624,2.218,	4.64939	3.32845	1.39686	6.7616906E-4,9.3834364E-4,7.194224E-4,9.412895E-4,	4.3368293E-4,5.3083454E-4,9.7426545E-4,3.7731454E-4,	0.000818806	0.000579024	0.06905484,0.06905484,0.06905484,0.06905484,	0.06905484,0.17489755,0.06905484,0.06905484,	0.0690548	0.0955155	343	2.9%,2.9%,2.9%,2.9%,	2.9%,7.0%,2.9%,2.9%,	38299.0,38299.0,38299.0,38299.0,	38299.0,38299.0,38299.0,38299.0,	9.0,9.0,9.0,9.0,	9.0,9.0,9.0,9.0,	5,4,4,5,	3,3,5,2,	4.5	3.25	1_1_1_1_1_1_1_1_	1_1_1_1_1_1_1_1_
Q543K9	Purine nucleoside phosphorylase OS=Mus musculus GN=Pnp PE=1 SV=1	0.208462	0.615475	3.023,0.0,1.99,1.107,	0.8051,0.0,1.125,0.0,	1.53004	0.482495	3.17111	6.4200966E-4,0.0,4.2692368E-4,2.2343412E-4,	1.7157238E-4,0.0,2.3126163E-4,0.0,	0.000323092	0.000100709	0.18304157,0.0,0.083926916,0.083926916,	0.09144032,0.0,0.083926916,0.0,	0.0877239	0.0438418	289	7.3%,0%,3.5%,3.5%,	3.8%,0%,3.5%,0%,	32263.0,0.0,32263.0,32263.0,	32263.0,0.0,32263.0,0.0,	6.2,0.0,6.2,6.2,	6.2,0.0,6.2,0.0,	4,0,2,1,	1,0,1,0,	2.33	1	1_0_1_1_1_0_1_0_	1_0_1_1_1_0_1_0_
P23492	Purine nucleoside phosphorylase OS=Mus musculus GN=Pnp PE=1 SV=2	0.208462	0.615475	3.023,0.0,1.99,1.107,	0.8051,0.0,1.125,0.0,	1.53004	0.482495	3.17111	6.4200966E-4,0.0,4.2692368E-4,2.2343412E-4,	1.7157238E-4,0.0,2.3126163E-4,0.0,	0.000323092	0.000100709	0.18304157,0.0,0.083926916,0.083926916,	0.09144032,0.0,0.083926916,0.0,	0.0877239	0.0438418	289	7.3%,0%,3.5%,3.5%,	3.8%,0%,3.5%,0%,	32277.0,0.0,32277.0,32277.0,	32277.0,0.0,32277.0,0.0,	6.2,0.0,6.2,6.2,	6.2,0.0,6.2,0.0,	4,0,2,1,	1,0,1,0,	2.33	1	1_0_1_1_1_0_1_0_	1_0_1_1_1_0_1_0_
E0CZH6	Mitochondrial amidoxime reducing component 2 (Fragment) OS=Mus musculus GN=Marc2 PE=1 SV=1	0.208715	0.615475	3.779,5.304,5.97,2.214,	2.415,3.056,4.499,1.109,	4.31678	2.76995	1.55843	0.0012206631,0.0016939573,0.0019481201,6.797101E-4,	7.829118E-4,9.58296E-4,0.0014070445,3.4057602E-4,	0.00138561	0.000872207	0.11429453,0.11429453,0.24451458,0.11429453,	0.11429453,0.11429453,0.11429453,0.11429453,	0.14685	0.114295	190	4.7%,4.7%,9.5%,4.7%,	4.7%,4.7%,4.7%,4.7%,	21740.0,21740.0,21740.0,21740.0,	21740.0,21740.0,21740.0,21740.0,	5.7,5.7,5.7,5.7,	5.7,5.7,5.7,5.7,	5,4,6,2,	3,3,4,1,	4.25	2.75	1_1_1_1_1_1_1_1_	1_1_1_1_1_1_1_1_
Q922Q1	Mitochondrial amidoxime reducing component 2 OS=Mus musculus GN=Marc2 PE=1 SV=1	0.208715	0.615475	3.779,5.304,5.97,2.214,	2.415,3.056,4.499,1.109,	4.31678	2.76995	1.55843	6.861716E-4,9.522245E-4,0.0010950972,3.8208556E-4,	4.4009837E-4,5.386871E-4,7.909421E-4,1.9144805E-4,	0.000778895	0.000490294	0.06414306,0.06414306,0.12979591,0.06414306,	0.06414306,0.06414306,0.06414306,0.06414306,	0.0805563	0.0641431	338	2.7%,2.7%,5.3%,2.7%,	2.7%,2.7%,2.7%,2.7%,	38194.0,38194.0,38194.0,38194.0,	38194.0,38194.0,38194.0,38194.0,	8.7,8.7,8.7,8.7,	8.7,8.7,8.7,8.7,	5,4,6,2,	3,3,4,1,	4.25	2.75	1_1_1_1_1_1_1_1_	1_1_1_1_1_1_1_1_
A0A087WR97	TAR DNA-binding protein 43 (Fragment) OS=Mus musculus GN=Tardbp PE=1 SV=1	0.209435	0.615475	3.779,5.304,3.98,4.427,	0.0,5.093,2.25,3.328,	4.37268	2.66757	1.6392	9.54428E-4,0.0013244932,0.001015481,0.0010629211,	0.0,0.0012488083,5.5007904E-4,7.98882E-4,	0.00108933	0.000649442	0.11943793,0.11943793,0.11943793,0.11943793,	0.0,0.11943793,0.11943793,0.11943793,	0.119438	0.0895785	243	4.9%,4.9%,4.9%,4.9%,	0%,4.9%,4.9%,4.9%,	26715.0,26715.0,26715.0,26715.0,	0.0,26715.0,26715.0,26715.0,	7.7,7.7,7.7,7.7,	0.0,7.7,7.7,7.7,	5,4,4,4,	0,5,2,3,	4.25	3.33	1_1_1_1_0_1_1_1_	1_1_1_1_0_1_1_1_
Q6VYI4	TAR DNA-binding protein 43 OS=Mus musculus GN=Tardbp PE=1 SV=1	0.209435	0.615475	3.779,5.304,3.98,4.427,	0.0,5.093,2.25,3.328,	4.37268	2.66757	1.6392	7.629145E-4,0.0010587232,8.117167E-4,8.496376E-4,	0.0,9.982251E-4,4.3970137E-4,6.3858E-4,	0.000870748	0.000519127	0.09395635,0.09395635,0.09395635,0.09395635,	0.0,0.09395635,0.09395635,0.09395635,	0.0939563	0.0704673	304	3.9%,3.9%,3.9%,3.9%,	0%,3.9%,3.9%,3.9%,	34157.0,34157.0,34157.0,34157.0,	0.0,34157.0,34157.0,34157.0,	7.1,7.1,7.1,7.1,	0.0,7.1,7.1,7.1,	5,4,4,4,	0,5,2,3,	4.25	3.33	1_1_1_1_0_1_1_1_	1_1_1_1_0_1_1_1_
Q6VYI5	TAR DNA-binding protein 43 OS=Mus musculus GN=Tardbp PE=1 SV=1	0.209435	0.615475	3.779,5.304,3.98,4.427,	0.0,5.093,2.25,3.328,	4.37268	2.66757	1.6392	7.6796685E-4,0.0010657347,8.170923E-4,8.5526437E-4,	0.0,0.0010048357,4.426133E-4,6.42809E-4,	0.000876515	0.000522564	0.096478224,0.096478224,0.096478224,0.096478224,	0.0,0.096478224,0.096478224,0.096478224,	0.0964782	0.0723587	302	4.0%,4.0%,4.0%,4.0%,	0%,4.0%,4.0%,4.0%,	34197.0,34197.0,34197.0,34197.0,	0.0,34197.0,34197.0,34197.0,	6.8,6.8,6.8,6.8,	0.0,6.8,6.8,6.8,	5,4,4,4,	0,5,2,3,	4.25	3.33	1_1_1_1_0_1_1_1_	1_1_1_1_0_1_1_1_
A0A087WSE4	TAR DNA-binding protein 43 (Fragment) OS=Mus musculus GN=Tardbp PE=1 SV=1	0.209435	0.615475	3.779,5.304,3.98,4.427,	0.0,5.093,2.25,3.328,	4.37268	2.66757	1.6392	0.0015565503,0.0021600795,0.0016561201,0.0017334888,	0.0,0.002036647,8.9710887E-4,0.0013028746,	0.00177656	0.00105916	0.20503592,0.20503592,0.20503592,0.20503592,	0.0,0.20503592,0.20503592,0.20503592,	0.205036	0.153777	149	8.1%,8.1%,8.1%,8.1%,	0%,8.1%,8.1%,8.1%,	16629.0,16629.0,16629.0,16629.0,	0.0,16629.0,16629.0,16629.0,	5.6,5.6,5.6,5.6,	0.0,5.6,5.6,5.6,	5,4,4,4,	0,5,2,3,	4.25	3.33	1_1_1_1_0_1_1_1_	1_1_1_1_0_1_1_1_
A0A087WRZ5	TAR DNA-binding protein 43 OS=Mus musculus GN=Tardbp PE=1 SV=1	0.209435	0.615475	3.779,5.304,3.98,4.427,	0.0,5.093,2.25,3.328,	4.37268	2.66757	1.6392	8.137754E-4,0.0011293049,8.6583116E-4,9.062801E-4,	0.0,0.0010647734,4.690148E-4,6.8115204E-4,	0.000928798	0.000553735	0.101539254,0.101539254,0.101539254,0.101539254,	0.0,0.101539254,0.101539254,0.101539254,	0.101539	0.0761544	285	4.2%,4.2%,4.2%,4.2%,	0%,4.2%,4.2%,4.2%,	32178.0,32178.0,32178.0,32178.0,	0.0,32178.0,32178.0,32178.0,	7.0,7.0,7.0,7.0,	0.0,7.0,7.0,7.0,	5,4,4,4,	0,5,2,3,	4.25	3.33	1_1_1_1_0_1_1_1_	1_1_1_1_0_1_1_1_
Q8BLD4	MCG16669, isoform CRA_f OS=Mus musculus GN=Tardbp PE=1 SV=1	0.209435	0.615475	3.779,5.304,3.98,4.427,	0.0,5.093,2.25,3.328,	4.37268	2.66757	1.6392	7.7827513E-4,0.0010800398,8.2806003E-4,8.667444E-4,	0.0,0.0010183235,4.4855443E-4,6.514373E-4,	0.00088828	0.000529579	0.096478224,0.096478224,0.096478224,0.096478224,	0.0,0.096478224,0.096478224,0.096478224,	0.0964782	0.0723587	298	4.0%,4.0%,4.0%,4.0%,	0%,4.0%,4.0%,4.0%,	33596.0,33596.0,33596.0,33596.0,	0.0,33596.0,33596.0,33596.0,	7.1,7.1,7.1,7.1,	0.0,7.1,7.1,7.1,	5,4,4,4,	0,5,2,3,	4.25	3.33	1_1_1_1_0_1_1_1_	1_1_1_1_0_1_1_1_
Q8R0B4	MCG16669, isoform CRA_a OS=Mus musculus GN=Tardbp PE=1 SV=1	0.209435	0.615475	3.779,5.304,3.98,4.427,	0.0,5.093,2.25,3.328,	4.37268	2.66757	1.6392	7.861898E-4,0.0010910232,8.3648093E-4,8.7555876E-4,	0.0,0.0010286793,4.53116E-4,6.580621E-4,	0.000897313	0.000534964	0.09900582,0.09900582,0.09900582,0.09900582,	0.0,0.09900582,0.09900582,0.09900582,	0.0990058	0.0742544	295	4.1%,4.1%,4.1%,4.1%,	0%,4.1%,4.1%,4.1%,	33328.0,33328.0,33328.0,33328.0,	0.0,33328.0,33328.0,33328.0,	7.1,7.1,7.1,7.1,	0.0,7.1,7.1,7.1,	5,4,4,4,	0,5,2,3,	4.25	3.33	1_1_1_1_0_1_1_1_	1_1_1_1_0_1_1_1_
Q921F2	TAR DNA-binding protein 43 OS=Mus musculus GN=Tardbp PE=1 SV=1	0.209435	0.615475	3.779,5.304,3.98,4.427,	0.0,5.093,2.25,3.328,	4.37268	2.66757	1.6392	5.602077E-4,7.7741995E-4,5.960432E-4,6.2388845E-4,	0.0,7.3299615E-4,3.228725E-4,4.68909E-4,	0.00063939	0.000381194	0.06905484,0.06905484,0.06905484,0.06905484,	0.0,0.06905484,0.06905484,0.06905484,	0.0690548	0.0517911	414	2.9%,2.9%,2.9%,2.9%,	0%,2.9%,2.9%,2.9%,	44548.0,44548.0,44548.0,44548.0,	0.0,44548.0,44548.0,44548.0,	6.7,6.7,6.7,6.7,	0.0,6.7,6.7,6.7,	5,4,4,4,	0,5,2,3,	4.25	3.33	1_1_1_1_0_1_1_1_	1_1_1_1_0_1_1_1_
A0A0G2JFX7	RNA-binding protein 8A OS=Mus musculus GN=Rbm8a PE=1 SV=1	0.210627	0.615475	0.7558,1.326,0.0,1.107,	0.0,1.019,0.0,0.0,	0.797175	0.254652	3.13045	2.7125847E-4,4.7054366E-4,0.0,3.7761673E-4,	0.0,3.5492444E-4,0.0,0.0,	0.000279855	8.87311e-05	0.29121923,0.29121923,0.0,0.29121923,	0.0,0.29121923,0.0,0.0,	0.218414	0.0728048	171	11.1%,11.1%,0%,11.1%,	0%,11.1%,0%,0%,	19143.0,19143.0,0.0,19143.0,	0.0,19143.0,0.0,0.0,	5.0,5.0,0.0,5.0,	0.0,5.0,0.0,0.0,	1,1,0,1,	0,1,0,0,	1	1	1_1_0_1_0_1_0_0_	1_1_0_1_0_1_0_0_
Q9CWZ3	RNA-binding protein 8A OS=Mus musculus GN=Rbm8a PE=1 SV=4	0.210627	0.615475	0.7558,1.326,0.0,1.107,	0.0,1.019,0.0,0.0,	0.797175	0.254652	3.13045	2.665816E-4,4.6243085E-4,0.0,3.7110609E-4,	0.0,3.4880507E-4,0.0,0.0,	0.00027503	8.72013e-05	0.28528666,0.28528666,0.0,0.28528666,	0.0,0.28528666,0.0,0.0,	0.213965	0.0713217	174	10.9%,10.9%,0%,10.9%,	0%,10.9%,0%,0%,	19889.0,19889.0,0.0,19889.0,	0.0,19889.0,0.0,0.0,	5.7,5.7,0.0,5.7,	0.0,5.7,0.0,0.0,	1,1,0,1,	0,1,0,0,	1	1	1_1_0_1_0_1_0_0_	1_1_0_1_0_1_0_0_
A0A0G2JEA9	RNA-binding protein 8A OS=Mus musculus GN=Rbm8a PE=1 SV=1	0.210627	0.615475	0.7558,1.326,0.0,1.107,	0.0,1.019,0.0,0.0,	0.797175	0.254652	3.13045	3.710816E-4,6.4370374E-4,0.0,5.1657966E-4,	0.0,4.8553667E-4,0.0,0.0,	0.000382841	0.000121384	0.4190575,0.4190575,0.0,0.4190575,	0.0,0.4190575,0.0,0.0,	0.314293	0.104764	125	15.2%,15.2%,0%,15.2%,	0%,15.2%,0%,0%,	14502.0,14502.0,0.0,14502.0,	0.0,14502.0,0.0,0.0,	5.9,5.9,0.0,5.9,	0.0,5.9,0.0,0.0,	1,1,0,1,	0,1,0,0,	1	1	1_1_0_1_0_1_0_0_	1_1_0_1_0_1_0_0_
P14231	Sodium/potassium-transporting ATPase subunit beta-2 OS=Mus musculus GN=Atp1b2 PE=1 SV=2	0.211321	0.615475	6.047,2.652,6.965,6.641,	6.441,4.074,0.0,2.218,	5.57621	3.18347	1.75161	0.0012795917,5.5491703E-4,0.0014890804,0.0013359819,	0.0013678459,8.3713216E-4,0.0,4.4627202E-4,	0.00116489	0.000662813	0.15345323,0.05681753,0.15345323,0.15345323,	0.09144032,0.15345323,0.0,0.09144032,	0.129294	0.0840835	290	6.2%,2.4%,6.2%,6.2%,	3.8%,6.2%,0%,3.8%,	33344.0,33344.0,33344.0,33344.0,	33344.0,33344.0,0.0,33344.0,	8.3,8.3,8.3,8.3,	8.3,8.3,0.0,8.3,	8,2,7,6,	8,4,0,2,	5.75	4.67	1_1_1_1_1_1_0_1_	1_1_1_1_1_1_0_1_
P26041	Moesin OS=Mus musculus GN=Msn PE=1 SV=3	0.211562	0.615475	0.0,0.0,5.97,8.855,	12.08,0.0,15.75,9.983,	3.7062	9.45187	0.392113	0.0,0.0,6.4149534E-4,8.952854E-4,	0.001289023,0.0,0.001621637,0.0010093327,	0.000384195	0.000979998	0.0,0.0,0.1271975,0.1271975,	0.083926916,0.0,0.083926916,0.1271975,	0.0635987	0.0737628	577	0%,0%,5.2%,5.2%,	3.5%,0%,3.5%,5.2%,	0.0,0.0,67767.0,67767.0,	67767.0,0.0,67767.0,67767.0,	0.0,0.0,6.6,6.6,	6.6,0.0,6.6,6.6,	0,0,6,8,	15,0,14,9,	7	12.67	0_0_1_1_1_0_1_1_	0_0_1_1_1_0_1_1_
Q9D6M3	Mitochondrial glutamate carrier 1 OS=Mus musculus GN=Slc25a22 PE=1 SV=1	0.211861	0.615475	6.802,3.978,6.965,4.427,	4.831,0.0,5.624,3.328,	5.54326	3.44565	1.60877	0.0012924668,7.4733404E-4,0.0013369451,7.996589E-4,	9.210727E-4,0.0,0.0010345915,6.0101645E-4,	0.0010441	0.00063917	0.15345323,0.06659615,0.15345323,0.15345323,	0.15345323,0.0,0.15345323,0.15345323,	0.131739	0.11509	323	6.2%,2.8%,6.2%,6.2%,	6.2%,0%,6.2%,6.2%,	34670.0,34670.0,34670.0,34670.0,	34670.0,0.0,34670.0,34670.0,	9.1,9.1,9.1,9.1,	9.1,0.0,9.1,9.1,	9,3,7,4,	6,0,5,3,	5.75	4.67	1_1_1_1_1_0_1_1_	1_1_1_1_1_0_1_1_
E9PVM7	Glutathione S-transferase (Fragment) OS=Mus musculus GN=Gstm5 PE=1 SV=1	0.211991	0.615475	12.09,13.26,7.96,15.5,	13.69,18.33,11.25,19.97,	12.2024	15.809	0.771862	0.0034519217,0.0037424637,0.0022954594,0.0042047184,	0.003920628,0.0050811977,0.0031085864,0.0054175346,	0.00342364	0.00438199	0.98609483,0.7458222,0.6710906,0.98609483,	0.98609483,1.004472,0.6710906,1.004472,	0.847276	0.916532	215	29.8%,24.2%,22.3%,29.8%,	29.8%,30.2%,22.3%,30.2%,	25504.0,25504.0,25504.0,25504.0,	25504.0,25504.0,25504.0,25504.0,	6.2,6.2,6.2,6.2,	6.2,6.2,6.2,6.2,	16,10,8,14,	17,18,10,18,	12	15.75	1_1_1_1_1_1_1_1_	1_1_1_1_1_1_1_1_
P48774	Glutathione S-transferase Mu 5 OS=Mus musculus GN=Gstm5 PE=1 SV=1	0.211991	0.615475	12.09,13.26,7.96,15.5,	13.69,18.33,11.25,19.97,	12.2024	15.809	0.771862	0.0033132285,0.0035920967,0.0022032312,0.004035779,	0.003763103,0.004877042,0.002983688,0.005199866,	0.00328608	0.00420593	0.93196833,0.70608246,0.6368165,0.93196833,	0.93196833,0.9498446,0.6368165,0.9498446,	0.801709	0.867119	224	28.6%,23.2%,21.4%,28.6%,	28.6%,29.0%,21.4%,29.0%,	26635.0,26635.0,26635.0,26635.0,	26635.0,26635.0,26635.0,26635.0,	7.2,7.2,7.2,7.2,	7.2,7.2,7.2,7.2,	16,10,8,14,	17,18,10,18,	12	15.75	1_1_1_1_1_1_1_1_	1_1_1_1_1_1_1_1_
P28661	Septin-4 OS=Mus musculus GN=Sept4 PE=1 SV=1	0.213574	0.615475	0.7558,1.326,2.985,0.0,	0.0,1.019,0.0,0.0,	1.26674	0.254652	4.97439	9.704016E-5,1.6833257E-4,3.8717868E-4,0.0,	0.0,1.2697087E-4,0.0,0.0,	0.000163138	3.17427e-05	0.044720173,0.044720173,0.09144032,0.0,	0.0,0.044720173,0.0,0.0,	0.0452202	0.01118	478	1.9%,1.9%,3.8%,0%,	0%,1.9%,0%,0%,	54936.0,54936.0,54936.0,0.0,	0.0,54936.0,0.0,0.0,	5.9,5.9,5.9,0.0,	0.0,5.9,0.0,0.0,	1,1,3,0,	0,1,0,0,	1.67	1	1_1_1_0_0_1_0_0_	1_1_1_0_0_1_0_0_
P35278	Ras-related protein Rab-5C OS=Mus musculus GN=Rab5c PE=1 SV=2	0.21464	0.615475	3.023,1.326,0.995,1.107,	4.026,1.019,2.25,4.437,	1.6128	2.93268	0.54994	8.589852E-4,3.7251375E-4,2.8560404E-4,2.9894657E-4,	0.0011477873,2.8098185E-4,6.18839E-4,0.001198323,	0.000454012	0.000811483	0.11173177,0.11173177,0.11173177,0.11173177,	0.11173177,0.11173177,0.11173177,0.11173177,	0.111732	0.111732	216	4.6%,4.6%,4.6%,4.6%,	4.6%,4.6%,4.6%,4.6%,	23412.0,23412.0,23412.0,23412.0,	23412.0,23412.0,23412.0,23412.0,	8.4,8.4,8.4,8.4,	8.4,8.4,8.4,8.4,	4,1,1,1,	5,1,2,4,	1.75	3	1_1_1_1_1_1_1_1_	1_1_1_1_1_1_1_1_
Q8C266	Putative uncharacterized protein OS=Mus musculus GN=Rab5c PE=1 SV=1	0.21464	0.615475	3.023,1.326,0.995,1.107,	4.026,1.019,2.25,4.437,	1.6128	2.93268	0.54994	7.929094E-4,3.4385885E-4,2.6363452E-4,2.7595068E-4,	0.0010594961,2.593679E-4,5.71236E-4,0.0011061444,	0.000419088	0.000749061	0.10407865,0.10407865,0.10407865,0.10407865,	0.10407865,0.10407865,0.10407865,0.10407865,	0.104079	0.104079	234	4.3%,4.3%,4.3%,4.3%,	4.3%,4.3%,4.3%,4.3%,	25352.0,25352.0,25352.0,25352.0,	25352.0,25352.0,25352.0,25352.0,	8.2,8.2,8.2,8.2,	8.2,8.2,8.2,8.2,	4,1,1,1,	5,1,2,4,	1.75	3	1_1_1_1_1_1_1_1_	1_1_1_1_1_1_1_1_
P61021	Ras-related protein Rab-5B OS=Mus musculus GN=Rab5b PE=1 SV=1	0.21464	0.615475	3.023,1.326,0.995,1.107,	4.026,1.019,2.25,4.437,	1.6128	2.93268	0.54994	8.6298044E-4,3.7424636E-4,2.8693242E-4,3.00337E-4,	0.0011531259,2.8228876E-4,6.217173E-4,0.0012038966,	0.000456124	0.000815257	0.11429453,0.11429453,0.11429453,0.11429453,	0.11429453,0.11429453,0.11429453,0.11429453,	0.114295	0.114295	215	4.7%,4.7%,4.7%,4.7%,	4.7%,4.7%,4.7%,4.7%,	23707.0,23707.0,23707.0,23707.0,	23707.0,23707.0,23707.0,23707.0,	8.1,8.1,8.1,8.1,	8.1,8.1,8.1,8.1,	4,1,1,1,	5,1,2,4,	1.75	3	1_1_1_1_1_1_1_1_	1_1_1_1_1_1_1_1_
Q9CQD1	Ras-related protein Rab-5A OS=Mus musculus GN=Rab5a PE=1 SV=1	0.21464	0.615475	3.023,1.326,0.995,1.107,	4.026,1.019,2.25,4.437,	1.6128	2.93268	0.54994	8.6298044E-4,3.7424636E-4,2.8693242E-4,3.00337E-4,	0.0011531259,2.8228876E-4,6.217173E-4,0.0012038966,	0.000456124	0.000815257	0.11429453,0.11429453,0.11429453,0.11429453,	0.11429453,0.11429453,0.11429453,0.11429453,	0.114295	0.114295	215	4.7%,4.7%,4.7%,4.7%,	4.7%,4.7%,4.7%,4.7%,	23599.0,23599.0,23599.0,23599.0,	23599.0,23599.0,23599.0,23599.0,	8.1,8.1,8.1,8.1,	8.1,8.1,8.1,8.1,	4,1,1,1,	5,1,2,4,	1.75	3	1_1_1_1_1_1_1_1_	1_1_1_1_1_1_1_1_
Q5NC80	Nucleoside diphosphate kinase (Fragment) OS=Mus musculus GN=Nme1 PE=1 SV=1	0.215574	0.615475	6.802,0.0,0.995,2.214,	5.636,6.112,4.499,3.328,	2.50277	4.89363	0.511434	0.0032871403,0.0,4.8575175E-4,0.0010168891,	0.0027329992,0.0028673424,0.002105027,0.0015285695,	0.00119745	0.00230848	0.91866875,0.0,0.3614447,0.3614447,	0.3614447,0.3614447,0.3614447,0.3614447,	0.41039	0.361445	127	28.3%,0%,13.4%,13.4%,	13.4%,13.4%,13.4%,13.4%,	14092.0,0.0,14092.0,14092.0,	14092.0,14092.0,14092.0,14092.0,	9.1,0.0,9.1,9.1,	9.1,9.1,9.1,9.1,	9,0,1,2,	7,6,4,3,	4	5	1_0_1_1_1_1_1_1_	1_0_1_1_1_1_1_1_
P15532	Nucleoside diphosphate kinase A OS=Mus musculus GN=Nme1 PE=1 SV=1	0.215574	0.615475	6.802,0.0,0.995,2.214,	5.636,6.112,4.499,3.328,	2.50277	4.89363	0.511434	0.0027464922,0.0,4.0585836E-4,8.496376E-4,	0.0022834928,0.00239574,0.0017588055,0.00127716,	0.0010005	0.0019288	0.72583795,0.0,0.29419577,0.29419577,	0.29419577,0.29419577,0.29419577,0.29419577,	0.328557	0.294196	152	23.7%,0%,11.2%,11.2%,	11.2%,11.2%,11.2%,11.2%,	17208.0,0.0,17208.0,17208.0,	17208.0,17208.0,17208.0,17208.0,	7.4,0.0,7.4,7.4,	7.4,7.4,7.4,7.4,	9,0,1,2,	7,6,4,3,	4	5	1_0_1_1_1_1_1_1_	1_0_1_1_1_1_1_1_
A0A140LI60	Myosin-14 (Fragment) OS=Mus musculus GN=Myh14 PE=1 SV=1	0.216359	0.615475	0.0,0.0,0.0,0.0,	0.0,0.0,2.25,1.109,	0	0.839717	0	0.0,0.0,0.0,0.0,	0.0,0.0,1.0736484E-4,5.1975458E-5,	0	3.98351e-05	0.0,0.0,0.0,0.0,	0.0,0.0,0.044720173,0.032761455,	0	0.0193704	1245	0%,0%,0%,0%,	0%,0%,1.9%,1.4%,	0.0,0.0,0.0,0.0,	0.0,0.0,143351.0,143351.0,	0.0,0.0,0.0,0.0,	0.0,0.0,5.5,5.5,	0,0,0,0,	0,0,2,1,	0	1.5	0_0_0_0_0_0_1_1_	0_0_0_0_0_0_1_1_
F7B0R9	RIKEN cDNA 2010300C02 gene (Fragment) OS=Mus musculus GN=2010300C02Rik PE=1 SV=1	0.216719	0.615475	9.07,2.652,0.995,0.0,	0.0,0.0,0.0,0.0,	3.17924	0	100000	8.5371535E-4,2.468189E-4,9.461728E-5,0.0,	0.0,0.0,0.0,0.0,	0.000298788	0	0.21898961,0.1324004,0.1324004,0.0,	0.0,0.0,0.0,0.0,	0.120948	0	652	8.6%,5.4%,5.4%,0%,	0%,0%,0%,0%,	69526.0,69526.0,69526.0,0.0,	0.0,0.0,0.0,0.0,	9.4,9.4,9.4,0.0,	0.0,0.0,0.0,0.0,	12,2,1,0,	0,0,0,0,	5	0	1_1_1_0_0_0_0_0_	1_1_1_0_0_0_0_0_
O88935	Synapsin-1 OS=Mus musculus GN=Syn1 PE=1 SV=2	0.218528	0.615475	20.41,14.59,23.88,16.6,	17.71,13.24,16.87,14.42,	18.8692	15.5617	1.21254	0.0017739382,0.0012536723,0.0020971266,0.001371936,	0.0015451234,0.0011175596,0.0014199988,0.0011915336,	0.00162417	0.00131855	0.24738348,0.20781386,0.28233063,0.21618605,	0.21898961,0.12201846,0.21898961,0.15877736,	0.238428	0.179694	706	9.6%,8.2%,10.8%,8.5%,	8.6%,5.0%,8.6%,6.4%,	74097.0,74097.0,74097.0,74097.0,	74097.0,74097.0,74097.0,74097.0,	9.8,9.8,9.8,9.8,	9.8,9.8,9.8,9.8,	27,11,24,15,	22,13,15,13,	19.25	15.75	1_1_1_1_1_1_1_1_	1_1_1_1_1_1_1_1_
Q8VDP6	CDP-diacylglycerol--inositol 3-phosphatidyltransferase OS=Mus musculus GN=Cdipt PE=1 SV=1	0.219506	0.615475	1.512,0.0,0.0,0.0,	1.61,1.019,0.0,2.218,	0.37791	1.21181	0.311855	4.3554176E-4,0.0,0.0,0.0,	4.6558137E-4,2.8493936E-4,0.0,6.076004E-4,	0.000108885	0.00033953	0.11429453,0.0,0.0,0.0,	0.11429453,0.11429453,0.0,0.11429453,	0.0285736	0.0857209	213	4.7%,0%,0%,0%,	4.7%,4.7%,0%,4.7%,	23599.0,0.0,0.0,0.0,	23599.0,23599.0,0.0,23599.0,	8.3,0.0,0.0,0.0,	8.3,8.3,0.0,8.3,	2,0,0,0,	2,1,0,2,	2	1.67	1_0_0_0_1_1_0_1_	1_0_0_0_1_1_0_1_
A0A0U1RP13	CDP-diacylglycerol--inositol 3-phosphatidyltransferase OS=Mus musculus GN=Cdipt PE=1 SV=1	0.219506	0.615475	1.512,0.0,0.0,0.0,	1.61,1.019,0.0,2.218,	0.37791	1.21181	0.311855	5.014616E-4,0.0,0.0,0.0,	5.3604774E-4,3.280653E-4,0.0,6.9956155E-4,	0.000125365	0.000390919	0.1324004,0.0,0.0,0.0,	0.1324004,0.1324004,0.0,0.1324004,	0.0331001	0.0993003	185	5.4%,0%,0%,0%,	5.4%,5.4%,0%,5.4%,	20292.0,0.0,0.0,0.0,	20292.0,20292.0,0.0,20292.0,	8.5,0.0,0.0,0.0,	8.5,8.5,0.0,8.5,	2,0,0,0,	2,1,0,2,	2	1.67	1_0_0_0_1_1_0_1_	1_0_0_0_1_1_0_1_
D3Z1M1	Guanine nucleotide-binding protein G(I)/G(S)/G(T) subunit beta-2 (Fragment) OS=Mus musculus GN=Gnb2 PE=1 SV=1	0.220512	0.615475	6.047,3.978,0.0,0.0,	7.246,0.0,8.999,7.764,	2.50618	6.00231	0.417535	0.0016347206,0.0010633873,0.0,0.0,	0.0019659018,0.0,0.0023554047,0.0019954455,	0.000674527	0.00157919	0.2882495,0.2133888,0.0,0.0,	0.2133888,0.0,0.2133888,0.11686325,	0.12541	0.13591	227	11.0%,8.4%,0%,0%,	8.4%,0%,8.4%,4.8%,	25025.0,25025.0,0.0,0.0,	25025.0,0.0,25025.0,25025.0,	7.4,7.4,0.0,0.0,	7.4,0.0,7.4,7.4,	8,3,0,0,	9,0,8,7,	5.5	8	1_1_0_0_1_0_1_1_	1_1_0_0_1_0_1_1_
Q91V14	Solute carrier family 12 member 5 OS=Mus musculus GN=Slc12a5 PE=1 SV=2	0.220598	0.615475	7.558,9.282,5.97,6.641,	5.636,6.112,7.874,3.328,	7.36292	5.73726	1.28335	4.0760278E-4,4.9493916E-4,3.252573E-4,3.404523E-4,	3.050008E-4,3.1999339E-4,4.111092E-4,1.7058727E-4,	0.000392063	0.000301673	0.11173177,0.07646525,0.0519619,0.07646525,	0.07646525,0.037528396,0.0519619,0.0519619,	0.079156	0.0544794	1138	4.6%,3.2%,2.2%,3.2%,	3.2%,1.6%,2.2%,2.2%,	126271.0,126271.0,126271.0,126271.0,	126271.0,126271.0,126271.0,126271.0,	6.7,6.7,6.7,6.7,	6.7,6.7,6.7,6.7,	10,7,6,6,	7,6,7,3,	7.25	5.75	1_1_1_1_1_1_1_1_	1_1_1_1_1_1_1_1_
Q9CPU0	Lactoylglutathione lyase OS=Mus musculus GN=Glo1 PE=1 SV=3	0.221512	0.615475	8.314,10.61,6.965,1.107,	4.831,4.074,2.25,3.328,	6.74861	3.62062	1.86394	0.002773028,0.0034983899,0.00234692,3.5093728E-4,	0.0016168831,0.001319393,7.2646316E-4,0.0010550453,	0.00224232	0.00117945	0.23594749,0.23594749,0.23594749,0.09144032,	0.23594749,0.1324004,0.1324004,0.1324004,	0.199821	0.158287	184	9.2%,9.2%,9.2%,3.8%,	9.2%,5.4%,5.4%,5.4%,	20810.0,20810.0,20810.0,20810.0,	20810.0,20810.0,20810.0,20810.0,	5.5,5.5,5.5,5.5,	5.5,5.5,5.5,5.5,	11,8,7,1,	6,4,2,3,	6.75	3.75	1_1_1_1_1_1_1_1_	1_1_1_1_1_1_1_1_
P53395	Lipoamide acyltransferase component of branched-chain alpha-keto acid dehydrogenase complex, mitochondrial OS=Mus musculus GN=Dbt PE=1 SV=2	0.22195	0.615475	3.779,1.326,2.985,0.0,	1.61,0.0,1.125,0.0,	2.02256	0.683779	2.95791	4.8117427E-4,1.6693563E-4,3.8396558E-4,0.0,	2.0574447E-4,0.0,1.3866102E-4,0.0,	0.000258019	8.61014e-05	0.1428783,0.044720173,0.1428783,0.0,	0.09900582,0.0,0.03992021,0.0,	0.0826192	0.0347315	482	5.8%,1.9%,5.8%,0%,	4.1%,0%,1.7%,0%,	53247.0,53247.0,53247.0,0.0,	53247.0,0.0,53247.0,0.0,	8.6,8.6,8.6,0.0,	8.6,0.0,8.6,0.0,	5,1,3,0,	2,0,1,0,	3	1.5	1_1_1_0_1_0_1_0_	1_1_1_0_1_0_1_0_
D3YV55	LIM and calponin homology domains-containing protein 1 (Fragment) OS=Mus musculus GN=Limch1 PE=1 SV=1	0.224462	0.615475	0.0,0.0,0.995,2.214,	0.0,0.0,0.0,0.0,	0.802172	0	100000	0.0,0.0,2.6029733E-4,5.449152E-4,	0.0,0.0,0.0,0.0,	0.000201303	0	0.0,0.0,0.11173177,0.11173177,	0.0,0.0,0.0,0.0,	0.0558659	0	237	0%,0%,4.6%,4.6%,	0%,0%,0%,0%,	0.0,0.0,27289.0,27289.0,	0.0,0.0,0.0,0.0,	0.0,0.0,6.6,6.6,	0.0,0.0,0.0,0.0,	0,0,1,2,	0,0,0,0,	1.5	0	0_0_1_1_0_0_0_0_	0_0_1_1_0_0_0_0_
F6X3N8	LIM and calponin homology domains-containing protein 1 (Fragment) OS=Mus musculus GN=Limch1 PE=1 SV=5	0.224462	0.615475	0.0,0.0,0.995,2.214,	0.0,0.0,0.0,0.0,	0.802172	0	100000	0.0,0.0,2.3018832E-4,4.81884E-4,	0.0,0.0,0.0,0.0,	0.000178018	0	0.0,0.0,0.09900582,0.09900582,	0.0,0.0,0.0,0.0,	0.0495029	0	268	0%,0%,4.1%,4.1%,	0%,0%,0%,0%,	0.0,0.0,30969.0,30969.0,	0.0,0.0,0.0,0.0,	0.0,0.0,8.3,8.3,	0.0,0.0,0.0,0.0,	0,0,1,2,	0,0,0,0,	1.5	0	0_0_1_1_0_0_0_0_	0_0_1_1_0_0_0_0_
Q9JKK7	Tropomodulin-2 OS=Mus musculus GN=Tmod2 PE=1 SV=2	0.224462	0.615475	0.0,0.0,0.995,2.214,	0.0,0.0,0.0,0.0,	0.802172	0	100000	0.0,0.0,1.7575633E-4,3.6793423E-4,	0.0,0.0,0.0,0.0,	0.000135923	0	0.0,0.0,0.1561122,0.22461617,	0.0,0.0,0.0,0.0,	0.0951821	0	351	0%,0%,6.3%,8.8%,	0%,0%,0%,0%,	0.0,0.0,39511.0,39511.0,	0.0,0.0,0.0,0.0,	0.0,0.0,5.3,5.3,	0.0,0.0,0.0,0.0,	0,0,1,2,	0,0,0,0,	1.5	0	0_0_1_1_0_0_0_0_	0_0_1_1_0_0_0_0_
F6QPR1	Prohibitin-2 (Fragment) OS=Mus musculus GN=Phb2 PE=1 SV=1	0.224462	0.615475	0.0,0.0,0.995,2.214,	0.0,0.0,0.0,0.0,	0.802172	0	100000	0.0,0.0,3.9293294E-4,8.225791E-4,	0.0,0.0,0.0,0.0,	0.000303878	0	0.0,0.0,0.15877736,0.15877736,	0.0,0.0,0.0,0.0,	0.0793887	0	157	0%,0%,6.4%,6.4%,	0%,0%,0%,0%,	0.0,0.0,17529.0,17529.0,	0.0,0.0,0.0,0.0,	0.0,0.0,9.8,9.8,	0.0,0.0,0.0,0.0,	0,0,1,2,	0,0,0,0,	1.5	0	0_0_1_1_0_0_0_0_	0_0_1_1_0_0_0_0_
O35129	Prohibitin-2 OS=Mus musculus GN=Phb2 PE=1 SV=1	0.224462	0.615475	0.0,0.0,0.995,2.214,	0.0,0.0,0.0,0.0,	0.802172	0	100000	0.0,0.0,2.0632264E-4,4.319228E-4,	0.0,0.0,0.0,0.0,	0.000159561	0	0.0,0.0,0.07894671,0.07894671,	0.0,0.0,0.0,0.0,	0.0394734	0	299	0%,0%,3.3%,3.3%,	0%,0%,0%,0%,	0.0,0.0,33296.0,33296.0,	0.0,0.0,0.0,0.0,	0.0,0.0,9.8,9.8,	0.0,0.0,0.0,0.0,	0,0,1,2,	0,0,0,0,	1.5	0	0_0_1_1_0_0_0_0_	0_0_1_1_0_0_0_0_
D3YU22	LIM and calponin homology domains-containing protein 1 OS=Mus musculus GN=Limch1 PE=1 SV=1	0.224462	0.615475	0.0,0.0,0.995,2.214,	0.0,0.0,0.0,0.0,	0.802172	0	100000	0.0,0.0,5.7762612E-5,1.2092221E-4,	0.0,0.0,0.0,0.0,	4.46712e-05	0	0.0,0.0,0.023293018,0.023293018,	0.0,0.0,0.0,0.0,	0.0116465	0	1068	0%,0%,1.0%,1.0%,	0%,0%,0%,0%,	0.0,0.0,119567.0,119567.0,	0.0,0.0,0.0,0.0,	0.0,0.0,5.6,5.6,	0.0,0.0,0.0,0.0,	0,0,1,2,	0,0,0,0,	1.5	0	0_0_1_1_0_0_0_0_	0_0_1_1_0_0_0_0_
D3YU59	LIM and calponin homology domains-containing protein 1 (Fragment) OS=Mus musculus GN=Limch1 PE=1 SV=2	0.224462	0.615475	0.0,0.0,0.995,2.214,	0.0,0.0,0.0,0.0,	0.802172	0	100000	0.0,0.0,7.970345E-5,1.668539E-4,	0.0,0.0,0.0,0.0,	6.16393e-05	0	0.0,0.0,0.032761455,0.032761455,	0.0,0.0,0.0,0.0,	0.0163807	0	774	0%,0%,1.4%,1.4%,	0%,0%,0%,0%,	0.0,0.0,86905.0,86905.0,	0.0,0.0,0.0,0.0,	0.0,0.0,5.4,5.4,	0.0,0.0,0.0,0.0,	0,0,1,2,	0,0,0,0,	1.5	0	0_0_1_1_0_0_0_0_	0_0_1_1_0_0_0_0_
F6Q8V7	Prohibitin-2 (Fragment) OS=Mus musculus GN=Phb2 PE=1 SV=1	0.224462	0.615475	0.0,0.0,0.995,2.214,	0.0,0.0,0.0,0.0,	0.802172	0	100000	0.0,0.0,5.931776E-4,0.0012417781,	0.0,0.0,0.0,0.0,	0.000458739	0	0.0,0.0,0.24738348,0.24738348,	0.0,0.0,0.0,0.0,	0.123692	0	104	0%,0%,9.6%,9.6%,	0%,0%,0%,0%,	0.0,0.0,11940.0,11940.0,	0.0,0.0,0.0,0.0,	0.0,0.0,9.9,9.9,	0.0,0.0,0.0,0.0,	0,0,1,2,	0,0,0,0,	1.5	0	0_0_1_1_0_0_0_0_	0_0_1_1_0_0_0_0_
D3Z589	LIM and calponin homology domains-containing protein 1 OS=Mus musculus GN=Limch1 PE=1 SV=2	0.224462	0.615475	0.0,0.0,0.995,2.214,	0.0,0.0,0.0,0.0,	0.802172	0	100000	0.0,0.0,6.869763E-5,1.4381394E-4,	0.0,0.0,0.0,0.0,	5.31279e-05	0	0.0,0.0,0.028016329,0.028016329,	0.0,0.0,0.0,0.0,	0.0140082	0	898	0%,0%,1.2%,1.2%,	0%,0%,0%,0%,	0.0,0.0,100743.0,100743.0,	0.0,0.0,0.0,0.0,	0.0,0.0,5.4,5.4,	0.0,0.0,0.0,0.0,	0,0,1,2,	0,0,0,0,	1.5	0	0_0_1_1_0_0_0_0_	0_0_1_1_0_0_0_0_
Q3UH68	LIM and calponin homology domains-containing protein 1 OS=Mus musculus GN=Limch1 PE=1 SV=2	0.224462	0.615475	0.0,0.0,0.995,2.214,	0.0,0.0,0.0,0.0,	0.802172	0	100000	0.0,0.0,5.8363737E-5,1.2218062E-4,	0.0,0.0,0.0,0.0,	4.51361e-05	0	0.0,0.0,0.023293018,0.023293018,	0.0,0.0,0.0,0.0,	0.0116465	0	1057	0%,0%,1.0%,1.0%,	0%,0%,0%,0%,	0.0,0.0,118196.0,118196.0,	0.0,0.0,0.0,0.0,	0.0,0.0,5.5,5.5,	0.0,0.0,0.0,0.0,	0,0,1,2,	0,0,0,0,	1.5	0	0_0_1_1_0_0_0_0_	0_0_1_1_0_0_0_0_
A0A1L1SU70	Tropomodulin 2, isoform CRA_c OS=Mus musculus GN=Tmod2 PE=1 SV=1	0.224462	0.615475	0.0,0.0,0.995,2.214,	0.0,0.0,0.0,0.0,	0.802172	0	100000	0.0,0.0,2.487519E-4,5.207456E-4,	0.0,0.0,0.0,0.0,	0.000192374	0	0.0,0.0,0.22743917,0.3335215,	0.0,0.0,0.0,0.0,	0.14024	0	248	0%,0%,8.9%,12.5%,	0%,0%,0%,0%,	0.0,0.0,27808.0,27808.0,	0.0,0.0,0.0,0.0,	0.0,0.0,4.9,4.9,	0.0,0.0,0.0,0.0,	0,0,1,2,	0,0,0,0,	1.5	0	0_0_1_1_0_0_0_0_	0_0_1_1_0_0_0_0_
G3X8R0	Receptor expression-enhancing protein OS=Mus musculus GN=Reep5 PE=1 SV=1	0.224741	0.615475	0.7558,1.326,0.995,0.0,	0.0,1.019,0.0,0.0,	0.769224	0.254652	3.02069	2.454243E-4,4.2572996E-4,3.264046E-4,0.0,	0.0,3.2112212E-4,0.0,0.0,	0.00024939	8.02805e-05	0.11686325,0.11686325,0.11686325,0.0,	0.0,0.11686325,0.0,0.0,	0.0876474	0.0292158	189	4.8%,4.8%,4.8%,0%,	0%,4.8%,0%,0%,	21447.0,21447.0,21447.0,0.0,	0.0,21447.0,0.0,0.0,	8.1,8.1,8.1,0.0,	0.0,8.1,0.0,0.0,	1,1,1,0,	0,1,0,0,	1	1	1_1_1_0_0_1_0_0_	1_1_1_0_0_1_0_0_
Q60870	Receptor expression-enhancing protein 5 OS=Mus musculus GN=Reep5 PE=1 SV=1	0.224741	0.615475	0.7558,1.326,0.995,0.0,	0.0,1.019,0.0,0.0,	0.769224	0.254652	3.02069	2.507308E-4,4.3493498E-4,3.33462E-4,0.0,	0.0,3.280653E-4,0.0,0.0,	0.000254782	8.20163e-05	0.11943793,0.11943793,0.11943793,0.0,	0.0,0.11943793,0.0,0.0,	0.0895785	0.0298595	185	4.9%,4.9%,4.9%,0%,	0%,4.9%,0%,0%,	21051.0,21051.0,21051.0,0.0,	0.0,21051.0,0.0,0.0,	8.4,8.4,8.4,0.0,	0.0,8.4,0.0,0.0,	1,1,1,0,	0,1,0,0,	1	1	1_1_1_0_0_1_0_0_	1_1_1_0_0_1_0_0_
O08553	Dihydropyrimidinase-related protein 2 OS=Mus musculus GN=Dpysl2 PE=1 SV=2	0.225003	0.615475	42.33,53.04,33.83,43.17,	44.28,44.82,56.24,54.35,	43.0913	49.9233	0.863149	0.004541208,0.005626781,0.0036669162,0.0044026677,	0.004767732,0.004668622,0.005842186,0.0055432916,	0.00455939	0.00520546	0.5958791,0.47231245,0.5958791,0.47231245,	0.5958791,0.552387,0.4321879,0.4321879,	0.534096	0.503161	572	20.3%,16.8%,20.3%,16.8%,	20.3%,19.1%,15.6%,15.6%,	62278.0,62278.0,62278.0,62278.0,	62278.0,62278.0,62278.0,62278.0,	6.4,6.4,6.4,6.4,	6.4,6.4,6.4,6.4,	56,40,34,39,	55,44,50,49,	42.25	49.5	1_1_1_1_1_1_1_1_	1_1_1_1_1_1_1_1_
Q9WTX5	S-phase kinase-associated protein 1 OS=Mus musculus GN=Skp1 PE=1 SV=3	0.225083	0.615475	2.267,6.63,2.985,1.107,	3.221,1.019,0.0,1.109,	3.2474	1.33709	2.42872	8.5371535E-4,0.0024681892,0.0011354075,3.9615005E-4,	0.0012167954,3.7234405E-4,0.0,3.9699042E-4,	0.00121337	0.000496533	0.10407865,0.64058983,0.10407865,0.10407865,	0.64058983,0.10407865,0.0,0.10407865,	0.238206	0.212187	163	4.3%,21.5%,4.3%,4.3%,	21.5%,4.3%,0%,4.3%,	18672.0,18672.0,18672.0,18672.0,	18672.0,18672.0,0.0,18672.0,	4.5,4.5,4.5,4.5,	4.5,4.5,0.0,4.5,	3,5,3,1,	4,1,0,1,	3	2	1_1_1_1_1_1_0_1_	1_1_1_1_1_1_0_1_
E9PUV4	S-phase kinase-associated protein 1A (Fragment) OS=Mus musculus GN=Skp1a PE=1 SV=1	0.225083	0.615475	2.267,6.63,2.985,1.107,	3.221,1.019,0.0,1.109,	3.2474	1.33709	2.42872	0.0014495375,0.0041907793,0.0019278273,6.726298E-4,	0.0020660174,6.322092E-4,0.0,6.740567E-4,	0.00206019	0.000843071	0.18304157,1.3173947,0.18304157,0.18304157,	1.3173947,0.18304157,0.0,0.18304157,	0.46663	0.420869	96	7.3%,36.5%,7.3%,7.3%,	36.5%,7.3%,0%,7.3%,	10564.0,10564.0,10564.0,10564.0,	10564.0,10564.0,0.0,10564.0,	4.7,4.7,4.7,4.7,	4.7,4.7,0.0,4.7,	3,5,3,1,	4,1,0,1,	3	2	1_1_1_1_1_1_0_1_	1_1_1_1_1_1_0_1_
P50544	Very long-chain specific acyl-CoA dehydrogenase, mitochondrial OS=Mus musculus GN=Acadvl PE=1 SV=3	0.225251	0.615475	1.512,2.652,2.985,3.32,	2.415,2.037,2.25,0.0,	2.61733	1.67558	1.56205	1.4141828E-4,2.4531392E-4,2.8212104E-4,2.9530085E-4,	2.2675798E-4,1.8503683E-4,2.0376404E-4,0.0,	0.000241039	0.00015389	0.028016329,0.028016329,0.09144032,0.083926916,	0.028016329,0.028016329,0.028016329,0.0,	0.05785	0.0210122	656	1.2%,1.2%,3.8%,3.5%,	1.2%,1.2%,1.2%,0%,	70876.0,70876.0,70876.0,70876.0,	70876.0,70876.0,70876.0,0.0,	8.7,8.7,8.7,8.7,	8.7,8.7,8.7,0.0,	2,2,3,3,	3,2,2,0,	2.5	2.33	1_1_1_1_1_1_1_0_	1_1_1_1_1_1_1_0_
B1AR28	Very long-chain-specific acyl-CoA dehydrogenase, mitochondrial OS=Mus musculus GN=Acadvl PE=1 SV=1	0.225251	0.615475	1.512,2.652,2.985,3.32,	2.415,2.037,2.25,0.0,	2.61733	1.67558	1.56205	1.4632555E-4,2.538264E-4,2.9191075E-4,3.0554793E-4,	2.3462658E-4,1.9145767E-4,2.1083474E-4,0.0,	0.000249403	0.00015923	0.03038609,0.03038609,0.09395635,0.08642566,	0.03038609,0.03038609,0.03038609,0.0,	0.0602886	0.0227896	634	1.3%,1.3%,3.9%,3.6%,	1.3%,1.3%,1.3%,0%,	68551.0,68551.0,68551.0,68551.0,	68551.0,68551.0,68551.0,0.0,	8.8,8.8,8.8,8.8,	8.8,8.8,8.8,0.0,	2,2,3,3,	3,2,2,0,	2.5	2.33	1_1_1_1_1_1_1_0_	1_1_1_1_1_1_1_0_
Q8CAQ8	MICOS complex subunit Mic60 OS=Mus musculus GN=Immt PE=1 SV=1	0.225624	0.615475	18.14,15.91,12.94,13.28,	13.69,16.3,10.12,6.655,	15.0674	11.6909	1.28881	0.0014706007,0.0012755027,0.0010594137,0.0010236057,	0.0011135205,0.0012827917,7.9459907E-4,5.1288854E-4,	0.00120728	0.00092595	0.21618605,0.21059811,0.16412604,0.24451458,	0.21618605,0.28233063,0.16412604,0.1271975,	0.208856	0.19746	757	8.5%,8.3%,6.6%,9.5%,	8.5%,10.8%,6.6%,5.2%,	83900.0,83900.0,83900.0,83900.0,	83900.0,83900.0,83900.0,83900.0,	6.6,6.6,6.6,6.6,	6.6,6.6,6.6,6.6,	24,12,13,12,	17,16,9,6,	15.25	12	1_1_1_1_1_1_1_1_	1_1_1_1_1_1_1_1_
Q9D051	Pyruvate dehydrogenase E1 component subunit beta, mitochondrial OS=Mus musculus GN=Pdhb PE=1 SV=1	0.226149	0.615475	6.047,1.326,4.975,6.641,	4.026,2.037,2.25,3.328,	4.74718	2.91003	1.63131	0.0010336534,2.2413082E-4,8.591988E-4,0.0010792054,	6.9059076E-4,3.3811745E-4,3.7233764E-4,5.407474E-4,	0.000799047	0.000485448	0.5958791,0.08642566,0.3001696,0.3001696,	0.3335215,0.08642566,0.10917485,0.20503592,	0.320661	0.183539	359	20.3%,3.6%,11.4%,11.4%,	12.5%,3.6%,4.5%,8.1%,	38937.0,38937.0,38937.0,38937.0,	38937.0,38937.0,38937.0,38937.0,	6.9,6.9,6.9,6.9,	6.9,6.9,6.9,6.9,	8,1,5,6,	5,2,2,3,	5	3	1_1_1_1_1_1_1_1_	1_1_1_1_1_1_1_1_
P62259	14-3-3 protein epsilon OS=Mus musculus GN=Ywhae PE=1 SV=1	0.226248	0.615475	42.33,37.13,32.84,32.1,	37.84,47.87,34.87,44.37,	36.0973	41.2384	0.875333	0.010186553,0.008835149,0.007983473,0.0073435344,	0.009139088,0.011186384,0.008124991,0.0101505015,	0.00858718	0.00965024	1.004472,0.67494285,0.6865531,0.7823788,	1.004472,0.98609483,0.7823788,0.7823788,	0.787087	0.888831	255	30.2%,22.4%,22.7%,25.1%,	30.2%,29.8%,25.1%,25.1%,	29174.0,29174.0,29174.0,29174.0,	29174.0,29174.0,29174.0,29174.0,	4.7,4.7,4.7,4.7,	4.7,4.7,4.7,4.7,	56,28,33,29,	47,47,31,40,	36.5	41.25	1_1_1_1_1_1_1_1_	1_1_1_1_1_1_1_1_
A0A0J9YUL3	Septin 11, isoform CRA_b OS=Mus musculus GN=Sept11 PE=1 SV=1	0.226405	0.615475	9.826,14.59,11.94,13.28,	9.662,12.22,11.25,9.983,	12.4086	10.779	1.15118	0.0013958509,0.0020488256,0.0017136242,0.0017936794,	0.0013773448,0.0016858912,0.0015470973,0.0013481134,	0.00173799	0.00148961	0.14815366,0.14815366,0.14815366,0.14815366,	0.14815366,0.14815366,0.14815366,0.14815366,	0.148154	0.148154	432	6.0%,6.0%,6.0%,6.0%,	6.0%,6.0%,6.0%,6.0%,	49782.0,49782.0,49782.0,49782.0,	49782.0,49782.0,49782.0,49782.0,	6.7,6.7,6.7,6.7,	6.7,6.7,6.7,6.7,	13,11,12,12,	12,12,10,9,	12	10.75	1_1_1_1_1_1_1_1_	1_1_1_1_1_1_1_1_
Q9R1T4	Septin-6 OS=Mus musculus GN=Sept6 PE=1 SV=4	0.226405	0.615475	9.826,14.59,11.94,13.28,	9.662,12.22,11.25,9.983,	12.4086	10.779	1.15118	0.0013894184,0.0020393839,0.0017057273,0.0017854136,	0.0013709976,0.0016781221,0.001539968,0.0013419009,	0.00172999	0.00148275	0.14815366,0.14815366,0.14815366,0.14815366,	0.14815366,0.14815366,0.14815366,0.14815366,	0.148154	0.148154	434	6.0%,6.0%,6.0%,6.0%,	6.0%,6.0%,6.0%,6.0%,	49620.0,49620.0,49620.0,49620.0,	49620.0,49620.0,49620.0,49620.0,	6.4,6.4,6.4,6.4,	6.4,6.4,6.4,6.4,	13,11,12,12,	12,12,10,9,	12	10.75	1_1_1_1_1_1_1_1_	1_1_1_1_1_1_1_1_
A0A0J9YTY0	Septin-11 OS=Mus musculus GN=Sept11 PE=1 SV=1	0.226405	0.615475	9.826,14.59,11.94,13.28,	9.662,12.22,11.25,9.983,	12.4086	10.779	1.15118	0.0014188414,0.002082571,0.0017418485,0.0018232224,	0.0014000306,0.0017136588,0.001572579,0.0013703175,	0.00176662	0.00151415	0.15080035,0.15080035,0.15080035,0.15080035,	0.15080035,0.15080035,0.15080035,0.15080035,	0.1508	0.1508	425	6.1%,6.1%,6.1%,6.1%,	6.1%,6.1%,6.1%,6.1%,	48979.0,48979.0,48979.0,48979.0,	48979.0,48979.0,48979.0,48979.0,	7.0,7.0,7.0,7.0,	7.0,7.0,7.0,7.0,	13,11,12,12,	12,12,10,9,	12	10.75	1_1_1_1_1_1_1_1_	1_1_1_1_1_1_1_1_
Q8C1B7	Septin-11 OS=Mus musculus GN=Sept11 PE=1 SV=4	0.226405	0.615475	9.826,14.59,11.94,13.28,	9.662,12.22,11.25,9.983,	12.4086	10.779	1.15118	0.0013990895,0.0020535793,0.0017176002,0.001797841,	0.0013805405,0.0016898027,0.001550687,0.0013512413,	0.00174203	0.00149307	0.14815366,0.14815366,0.14815366,0.14815366,	0.14815366,0.14815366,0.14815366,0.14815366,	0.148154	0.148154	431	6.0%,6.0%,6.0%,6.0%,	6.0%,6.0%,6.0%,6.0%,	49695.0,49695.0,49695.0,49695.0,	49695.0,49695.0,49695.0,49695.0,	6.7,6.7,6.7,6.7,	6.7,6.7,6.7,6.7,	13,11,12,12,	12,12,10,9,	12	10.75	1_1_1_1_1_1_1_1_	1_1_1_1_1_1_1_1_
P62196	26S protease regulatory subunit 8 OS=Mus musculus GN=Psmc5 PE=1 SV=1	0.22646	0.615475	3.023,0.0,1.99,2.214,	0.0,1.019,1.125,1.109,	1.80675	0.813158	2.22189	4.5699702E-4,0.0,3.0389393E-4,3.1809093E-4,	0.0,1.4948788E-4,1.6461726E-4,1.5938286E-4,	0.000269745	0.000118372	0.26765192,0.0,0.08143401,0.08143401,	0.0,0.08143401,0.08143401,0.08143401,	0.10763	0.0610755	406	10.3%,0%,3.4%,3.4%,	0%,3.4%,3.4%,3.4%,	45626.0,0.0,45626.0,45626.0,	0.0,45626.0,45626.0,45626.0,	7.5,0.0,7.5,7.5,	0.0,7.5,7.5,7.5,	4,0,2,2,	0,1,1,1,	2.67	1	1_0_1_1_0_1_1_1_	1_0_1_1_0_1_1_1_
D3YU09	Guanine deaminase OS=Mus musculus GN=Gda PE=1 SV=1	0.226627	0.615475	4.535,0.0,1.99,0.0,	0.0,0.0,0.0,0.0,	1.63124	0	100000	7.3239784E-4,0.0,3.246867E-4,0.0,	0.0,0.0,0.0,0.0,	0.000264271	0	0.1694994,0.0,0.049542427,0.0,	0.0,0.0,0.0,0.0,	0.0547605	0	380	6.8%,0%,2.1%,0%,	0%,0%,0%,0%,	42479.0,0.0,42479.0,0.0,	0.0,0.0,0.0,0.0,	5.3,0.0,5.3,0.0,	0.0,0.0,0.0,0.0,	6,0,2,0,	0,0,0,0,	4	0	1_0_1_0_0_0_0_0_	1_0_1_0_0_0_0_0_
Q91W43	Glycine dehydrogenase (decarboxylating), mitochondrial OS=Mus musculus GN=Gldc PE=1 SV=1	0.226627	0.615475	2.267,0.0,0.995,0.0,	0.0,0.0,0.0,0.0,	0.815622	0	100000	1.3576155E-4,0.0,6.0185826E-5,0.0,	0.0,0.0,0.0,0.0,	4.89868e-05	0	0.10407865,0.0,0.013911366,0.0,	0.0,0.0,0.0,0.0,	0.0294975	0	1025	4.3%,0%,0.6%,0%,	0%,0%,0%,0%,	113267.0,0.0,113267.0,0.0,	0.0,0.0,0.0,0.0,	7.6,0.0,7.6,0.0,	0.0,0.0,0.0,0.0,	3,0,1,0,	0,0,0,0,	2	0	1_0_1_0_0_0_0_0_	1_0_1_0_0_0_0_0_
Q9R111	Guanine deaminase OS=Mus musculus GN=Gda PE=1 SV=1	0.226627	0.615475	4.535,0.0,1.99,0.0,	0.0,0.0,0.0,0.0,	1.63124	0	100000	6.1302027E-4,0.0,2.7176418E-4,0.0,	0.0,0.0,0.0,0.0,	0.000221196	0	0.14024973,0.0,0.04231739,0.0,	0.0,0.0,0.0,0.0,	0.0456418	0	454	5.7%,0%,1.8%,0%,	0%,0%,0%,0%,	51013.0,0.0,51013.0,0.0,	0.0,0.0,0.0,0.0,	5.5,0.0,5.5,0.0,	0.0,0.0,0.0,0.0,	6,0,2,0,	0,0,0,0,	4	0	1_0_1_0_0_0_0_0_	1_0_1_0_0_0_0_0_
P60469	Liprin-alpha-3 OS=Mus musculus GN=Ppfia3 PE=1 SV=2	0.226627	0.615475	2.267,0.0,0.995,0.0,	0.0,0.0,0.0,0.0,	0.815622	0	100000	1.1654572E-4,0.0,5.166706E-5,0.0,	0.0,0.0,0.0,0.0,	4.20532e-05	0	0.03992021,0.0,0.018591404,0.0,	0.0,0.0,0.0,0.0,	0.0146279	0	1194	1.7%,0%,0.8%,0%,	0%,0%,0%,0%,	133426.0,0.0,133426.0,0.0,	0.0,0.0,0.0,0.0,	5.6,0.0,5.6,0.0,	0.0,0.0,0.0,0.0,	3,0,1,0,	0,0,0,0,	2	0	1_0_1_0_0_0_0_0_	1_0_1_0_0_0_0_0_
[truncated: 1,819 more rows]
