# Supplementary material for: Activity-Induced Cortical Glutamatergic Neuron Nascent Proteins
Source: J Neurosci. 2022 Oct 19;42(42):7900–20. doi: 10.1523/JNEUROSCI.0707-22.2022 (PMC9617616; doi:10.1523/JNEUROSCI.0707-22.2022)
Supplement: Figure 6-2 — Data for Figure 6C. Seven day ANL treatment PTZ versus control Top Protein categories using Panther. Download Figure 6-2, XLSX file. [file ns-JN-RM-0707-22-s05.xlsx]

## Sheet: Fig 6C ANL 7Dprotein categories
PANTHER Protein Class of AnL-labeled proteins identified in MetRS/EMXcre animals	Count
metabolite interconversion enzyme (PC00262)	241
cytoskeletal protein (PC00085)	119
oxidoreductase (PC00176)	100
transporter (PC00227)	89
RNA metabolism protein (PC00031)	80
protein-binding activity modulator (PC00095)	77
actin or actin-binding cytoskeletal protein (PC00041)	75
transferase (PC00220)	72
scaffold/adaptor protein (PC00226)	62
translational protein (PC00263)	60
membrane traffic protein (PC00150)	60
dehydrogenase (PC00092)	55
chaperone (PC00072)	44
G-protein (PC00020)	41
primary active transporter (PC00068)	37
non-receptor serine/threonine protein kinase (PC00167)	35
RNA processing factor (PC00147)	32
non-motor actin binding protein (PC00165)	30
kinase (PC00137)	29
ribosomal protein (PC00202)	29
microtubule or microtubule-binding cytoskeletal protein (PC00157)	29
small GTPase (PC00208)	23
RNA splicing factor (PC00148)	23
translation factor (PC00223)	22
transmembrane signal receptor (PC00197)	22
lyase (PC00144)	18
calcium-binding protein (PC00060)	16
ligase (PC00142)	15
RNA helicase (PC00032)	15
translation initiation factor (PC00224)	15
membrane trafficking regulatory protein (PC00151)	15
actin and actin related protein (PC00039)	13
ATP synthase (PC00002)	13
heterotrimeric G-protein (PC00117)	13
tubulin (PC00228)	12
calmodulin-related (PC00061)	12
gene-specific transcriptional regulator (PC00264)	11
acyltransferase (PC00042)	10
chaperonin (PC00073)	9
isomerase (PC00135)	9
vesicle coat protein (PC00235)	9
Hsp70 family chaperone (PC00027)	8
nucleotide kinase (PC00172)	8
intermediate filament (PC00129)	8
DNA-binding transcription factor (PC00218)	8
aminoacyl-tRNA synthetase (PC00047)	7
defense/immunity protein (PC00090)	7
carbohydrate kinase (PC00065)	6
transaminase (PC00216)	6
G-protein coupled receptor (PC00021)	6
mutase (PC00160)	5
myelin protein (PC00161)	5
amino acid kinase (PC00045)	4
hydratase (PC00120)	4
DNA metabolism protein (PC00009)	4
intercellular signal molecule (PC00207)	4
Hsp90 family chaperone (PC00028)	3
immunoglobulin (PC00123)	3
immunoglobulin receptor superfamily (PC00124)	2
homeodomain transcription factor (PC00119)	1
helix-turn-helix transcription factor (PC00116)	1
removed duplicates
