# Supplementary material for: Activity-Induced Cortical Glutamatergic Neuron Nascent Proteins
Source: J Neurosci. 2022 Oct 19;42(42):7900–20. doi: 10.1523/JNEUROSCI.0707-22.2022 (PMC9617616; doi:10.1523/JNEUROSCI.0707-22.2022)
Supplement: Figure 6-3 — Data for Figure 6D. Seven day ANL treatment PTZ versus control Protein Subcellular Localization using IPA. Download Figure 6-3, XLSX file. [file ns-JN-RM-0707-22-s06.xlsx]

## Sheet: Fig 6D Cell localization chart
© 2000-2022 QIAGEN. All rights reserved.
ID	Gene	Description	Location	Family
Camk2b	CAMK2B	calcium/calmodulin dependent protein kinase II beta	Cytoplasm	kinase
Atp1a1	ATP1A1	ATPase Na+/K+ transporting subunit alpha 1	Plasma Membrane	transporter
Pbp2	Pbp2	phosphatidylethanolamine binding protein 2	Cytoplasm	other
Gna13	GNA13	G protein subunit alpha 13	Plasma Membrane	enzyme
Pcmt1	Pcmt1	protein-L-isoaspartate (D-aspartate) O-methyltransferase 1	Cytoplasm	enzyme
Ndufa10	NDUFA10	NADH:ubiquinone oxidoreductase subunit A10	Cytoplasm	transporter
Atp1a2	ATP1A2	ATPase Na+/K+ transporting subunit alpha 2	Plasma Membrane	transporter
Atp5b	ATP5F1B	ATP synthase F1 subunit beta	Cytoplasm	transporter
Nme2	NME2	NME/NM23 nucleoside diphosphate kinase 2	Nucleus	kinase
Phgdh	PHGDH	phosphoglycerate dehydrogenase	Cytoplasm	enzyme
Gdi2	GDI2	GDP dissociation inhibitor 2	Cytoplasm	other
Ppib	PPIB	peptidylprolyl isomerase B	Cytoplasm	enzyme
Hmgb1	Gm21596/Hmgb1	high mobility group box 1	Nucleus	transcription regulator
Cyb5r3	Cyb5r3	cytochrome b5 reductase 3	Cytoplasm	enzyme
Prkca	PRKCA	protein kinase C alpha	Cytoplasm	kinase
Glul	GLUL	glutamate-ammonia ligase	Cytoplasm	enzyme
Sh3gl2	SH3GL2	SH3 domain containing GRB2 like 2, endophilin A1	Plasma Membrane	enzyme
Epb41l1	EPB41L1	erythrocyte membrane protein band 4.1 like 1	Plasma Membrane	other
Npepps	NPEPPS	aminopeptidase puromycin sensitive	Cytoplasm	peptidase
Gfap	GFAP	glial fibrillary acidic protein	Cytoplasm	other
Cfl1	CFL1	cofilin 1	Nucleus	other
Wasf1	WASF1	WASP family member 1	Nucleus	other
Mapre3	MAPRE3	microtubule associated protein RP/EB family member 3	Cytoplasm	enzyme
Ezr	EZR	ezrin	Plasma Membrane	other
Ncam1	NCAM1	neural cell adhesion molecule 1	Plasma Membrane	other
Add1	ADD1	adducin 1	Cytoplasm	other
Sfxn5	SFXN5	sideroflexin 5	Cytoplasm	transporter
Cntn1	CNTN1	contactin 1	Plasma Membrane	enzyme
Idh3a	IDH3A	isocitrate dehydrogenase (NAD(+)) 3 catalytic subunit alpha	Cytoplasm	enzyme
Ndrg2	NDRG2	NDRG family member 2	Cytoplasm	other
Ap2a1	AP2A1	adaptor related protein complex 2 subunit alpha 1	Cytoplasm	transporter
Ctnnd2	CTNND2	catenin delta 2	Plasma Membrane	other
Hp1bp3	HP1BP3	heterochromatin protein 1 binding protein 3	Nucleus	other
Agpat3	AGPAT3	1-acylglycerol-3-phosphate O-acyltransferase 3	Cytoplasm	enzyme
Cspg5	CSPG5	chondroitin sulfate proteoglycan 5	Extracellular Space	growth factor
Ppia	PPIA	peptidylprolyl isomerase A	Cytoplasm	enzyme
Ube2v1	UBE2V1	ubiquitin conjugating enzyme E2 V1	Nucleus	transcription regulator
Rpl10	RPL10	ribosomal protein L10	Cytoplasm	translation regulator
Hpcal4	HPCAL4	hippocalcin like 4	Other	transporter
Ak2	AK2	adenylate kinase 2	Cytoplasm	kinase
Rpl4	RPL4	ribosomal protein L4	Cytoplasm	enzyme
Aldh5a1	ALDH5A1	aldehyde dehydrogenase 5 family member A1	Cytoplasm	enzyme
Anxa7	ANXA7	annexin A7	Plasma Membrane	ion channel
Rph3a	RPH3A	rabphilin 3A	Plasma Membrane	transporter
Aldoc	ALDOC	aldolase, fructose-bisphosphate C	Cytoplasm	enzyme
Sv2b	SV2B	synaptic vesicle glycoprotein 2B	Plasma Membrane	transporter
Atp1b1	ATP1B1	ATPase Na+/K+ transporting subunit beta 1	Plasma Membrane	transporter
Cobll1	COBLL1	cordon-bleu WH2 repeat protein like 1	Extracellular Space	other
Hsp90ab1	HSP90AB1	heat shock protein 90 alpha family class B member 1	Cytoplasm	enzyme
Prnp	PRNP	prion protein	Plasma Membrane	other
Nptn	Nptn	neuroplastin	Plasma Membrane	other
Dock9	DOCK9	dedicator of cytokinesis 9	Cytoplasm	other
Gas7	GAS7	growth arrest specific 7	Cytoplasm	other
Ap2a2	AP2A2	adaptor related protein complex 2 subunit alpha 2	Cytoplasm	transporter
Gnb2	GNB2	G protein subunit beta 2	Plasma Membrane	enzyme
Hnrnpa2b1	HNRNPA2B1	heterogeneous nuclear ribonucleoprotein A2/B1	Nucleus	other
Acly	ACLY	ATP citrate lyase	Cytoplasm	enzyme
Cct5	CCT5	chaperonin containing TCP1 subunit 5	Cytoplasm	other
Mapk1	MAPK1	mitogen-activated protein kinase 1	Cytoplasm	kinase
Pgm1	PGM1	phosphoglucomutase 1	Cytoplasm	enzyme
Pgm2	PGM2	phosphoglucomutase 2	Cytoplasm	enzyme
Dld	DLD	dihydrolipoamide dehydrogenase	Cytoplasm	enzyme
Myh10	MYH10	myosin heavy chain 10	Cytoplasm	enzyme
Gstm1	GSTM5	glutathione S-transferase mu 5	Cytoplasm	enzyme
Cs	CS	citrate synthase	Cytoplasm	enzyme
Cd81	CD81	CD81 molecule	Plasma Membrane	other
Rab14	RAB14	RAB14, member RAS oncogene family	Cytoplasm	enzyme
Gm10358	Gm10358	glyceraldehyde-3-phosphate dehydrogenase pseudogene	Other	other
Gm3839	Gm3839	glyceraldehyde-3-phosphate dehydrogenase pseudogene	Other	other
Gapdh	GAPDH	glyceraldehyde-3-phosphate dehydrogenase	Cytoplasm	enzyme
Tubb3	TUBB3	tubulin beta 3 class III	Cytoplasm	other
Myh9	MYH9	myosin heavy chain 9	Cytoplasm	enzyme
Vdac3	VDAC3	voltage dependent anion channel 3	Cytoplasm	ion channel
Vdac3-ps1	Vdac3-ps1	voltage-dependent anion channel 3, pseudogene 1	Other	other
Tubb4b	TUBB4B	tubulin beta 4B class IVb	Cytoplasm	other
Atp6v1e1	ATP6V1E1	ATPase H+ transporting V1 subunit E1	Cytoplasm	transporter
Mbp	MBP	myelin basic protein	Extracellular Space	other
Arl8b	ARL8B	ADP ribosylation factor like GTPase 8B	Plasma Membrane	enzyme
Kif21a	KIF21A	kinesin family member 21A	Cytoplasm	other
Myo5a	MYO5A	myosin VA	Cytoplasm	enzyme
Ndufs7	NDUFS7	NADH:ubiquinone oxidoreductase core subunit S7	Cytoplasm	enzyme
Slc1a3	SLC1A3	solute carrier family 1 member 3	Plasma Membrane	transporter
Chchd6	CHCHD6	coiled-coil-helix-coiled-coil-helix domain containing 6	Cytoplasm	other
Stxbp1	STXBP1	syntaxin binding protein 1	Cytoplasm	transporter
Actn4	ACTN4	actinin alpha 4	Cytoplasm	transcription regulator
Camk2a	CAMK2A	calcium/calmodulin dependent protein kinase II alpha	Cytoplasm	kinase
Pgm2l1	PGM2L1	phosphoglucomutase 2 like 1	Cytoplasm	enzyme
Pgk1	PGK1	phosphoglycerate kinase 1	Cytoplasm	kinase
Sfpq	SFPQ	splicing factor proline and glutamine rich	Nucleus	other
Calr	CALR	calreticulin	Cytoplasm	transcription regulator
Slc9a3r1	SLC9A3R1	SLC9A3 regulator 1	Plasma Membrane	transporter
Ncam2	NCAM2	neural cell adhesion molecule 2	Plasma Membrane	other
Tubb4a	TUBB4A	tubulin beta 4A class IVa	Cytoplasm	other
Abat	ABAT	4-aminobutyrate aminotransferase	Cytoplasm	enzyme
Actr3	ACTR3	actin related protein 3	Plasma Membrane	other
Aldh7a1	ALDH7A1	aldehyde dehydrogenase 7 family member A1	Cytoplasm	enzyme
Mdh1	MDH1	malate dehydrogenase 1	Cytoplasm	enzyme
Vapa	VAPA	VAMP associated protein A	Plasma Membrane	other
A4galt	A4GALT	alpha 1,4-galactosyltransferase (P blood group)	Cytoplasm	enzyme
Me1	ME1	malic enzyme 1	Cytoplasm	enzyme
Gnb5	GNB5	G protein subunit beta 5	Plasma Membrane	enzyme
Pebp1	PEBP1	phosphatidylethanolamine binding protein 1	Cytoplasm	other
Eif3a	EIF3A	eukaryotic translation initiation factor 3 subunit A	Cytoplasm	translation regulator
Aldh6a1	ALDH6A1	aldehyde dehydrogenase 6 family member A1	Cytoplasm	enzyme
Tubb5	TUBB	tubulin beta class I	Cytoplasm	other
Eef1a1	EEF1A1	eukaryotic translation elongation factor 1 alpha 1	Cytoplasm	translation regulator
Dnaja2	DNAJA2	DnaJ heat shock protein family (Hsp40) member A2	Nucleus	enzyme
Ywhaq	YWHAQ	tyrosine 3-monooxygenase/tryptophan 5-monooxygenase activation protein theta	Cytoplasm	other
Add2	ADD2	adducin 2	Cytoplasm	other
Acsl3	ACSL3	acyl-CoA synthetase long chain family member 3	Cytoplasm	enzyme
Dlst	DLST	dihydrolipoamide S-succinyltransferase	Cytoplasm	enzyme
Bcas1	BCAS1	brain enriched myelin associated protein 1	Plasma Membrane	other
Hdhd2	HDHD2	haloacid dehalogenase like hydrolase domain containing 2	Cytoplasm	other
Ddx4	DDX4	DEAD-box helicase 4	Nucleus	enzyme
Lin7b	LIN7B	lin-7 homolog B, crumbs cell polarity complex component	Cytoplasm	other
Lin7a	LIN7A	lin-7 homolog A, crumbs cell polarity complex component	Plasma Membrane	other
Scn2b	SCN2B	sodium voltage-gated channel beta subunit 2	Plasma Membrane	ion channel
Cotl1	COTL1	coactosin like F-actin binding protein 1	Cytoplasm	other
Pfdn2	PFDN2	prefoldin subunit 2	Cytoplasm	other
Atp1a3	ATP1A3	ATPase Na+/K+ transporting subunit alpha 3	Plasma Membrane	transporter
Cadps	CADPS	calcium dependent secretion activator	Plasma Membrane	other
Cnn3	CNN3	calponin 3	Cytoplasm	other
Slc4a4	SLC4A4	solute carrier family 4 member 4	Plasma Membrane	transporter
Acadm	ACADM	acyl-CoA dehydrogenase medium chain	Cytoplasm	enzyme
Nars	NARS1	asparaginyl-tRNA synthetase 1	Cytoplasm	enzyme
Bin1	BIN1	bridging integrator 1	Nucleus	other
Add3	ADD3	adducin 3	Cytoplasm	other
Ly6h	LY6H	lymphocyte antigen 6 family member H	Plasma Membrane	other
Dctn1	DCTN1	dynactin subunit 1	Cytoplasm	other
Hyou1	HYOU1	hypoxia up-regulated 1	Cytoplasm	other
Vcl	VCL	vinculin	Plasma Membrane	enzyme
Pspc1	PSPC1	paraspeckle component 1	Nucleus	transcription regulator
Idh2	IDH2	isocitrate dehydrogenase (NADP(+)) 2	Cytoplasm	enzyme
P4hb	P4HB	prolyl 4-hydroxylase subunit beta	Cytoplasm	enzyme
Cntfr	CNTFR	ciliary neurotrophic factor receptor	Plasma Membrane	transmembrane receptor
Ehd1	EHD1	EH domain containing 1	Cytoplasm	other
Suclg2	SUCLG2	succinate-CoA ligase GDP-forming subunit beta	Cytoplasm	enzyme
Kif5b	KIF5B	kinesin family member 5B	Cytoplasm	other
Canx	CANX	calnexin	Cytoplasm	other
Eif5a	EIF5A	eukaryotic translation initiation factor 5A	Cytoplasm	translation regulator
Ldhb	LDHB	lactate dehydrogenase B	Cytoplasm	enzyme
Rgs20	RGS20	regulator of G protein signaling 20	Cytoplasm	enzyme
Eci2	ECI2	enoyl-CoA delta isomerase 2	Cytoplasm	enzyme
Slc25a1	Slc25a1	solute carrier family 25 (mitochondrial carrier, citrate transporter), member 1	Cytoplasm	transporter
Eci3	Eci3	enoyl-Coenzyme A delta isomerase 3	Cytoplasm	enzyme
Tsc22d4	TSC22D4	TSC22 domain family member 4	Nucleus	transcription regulator
Ckb	CKB	creatine kinase B	Cytoplasm	kinase
Grm3	GRM3	glutamate metabotropic receptor 3	Plasma Membrane	G-protein coupled receptor
Rab3a	RAB3A	RAB3A, member RAS oncogene family	Cytoplasm	enzyme
Atp5o	ATP5PO	ATP synthase peripheral stalk subunit OSCP	Cytoplasm	transporter
Tollip	TOLLIP	toll interacting protein	Cytoplasm	other
Pgd	PGD	phosphogluconate dehydrogenase	Cytoplasm	enzyme
Farp1	FARP1	FERM, ARH/RhoGEF and pleckstrin domain protein 1	Plasma Membrane	other
Uchl1	UCHL1	ubiquitin C-terminal hydrolase L1	Cytoplasm	peptidase
Rps21	RPS21	ribosomal protein S21	Cytoplasm	other
Ranbp10	RANBP10	RAN binding protein 10	Cytoplasm	other
S1pr1	S1PR1	sphingosine-1-phosphate receptor 1	Plasma Membrane	G-protein coupled receptor
Gpr158	GPR158	G protein-coupled receptor 158	Plasma Membrane	G-protein coupled receptor
Wdr1	WDR1	WD repeat domain 1	Extracellular Space	other
Pdia3	PDIA3	protein disulfide isomerase family A member 3	Cytoplasm	peptidase
Dync1h1	DYNC1H1	dynein cytoplasmic 1 heavy chain 1	Cytoplasm	peptidase
Nap1l1	NAP1L1	nucleosome assembly protein 1 like 1	Nucleus	other
Sptan1	SPTAN1	spectrin alpha, non-erythrocytic 1	Plasma Membrane	other
Srgap3	SRGAP3	SLIT-ROBO Rho GTPase activating protein 3	Cytoplasm	other
Itgb8	ITGB8	integrin subunit beta 8	Plasma Membrane	other
Hspa2	HSPA2	heat shock protein family A (Hsp70) member 2	Cytoplasm	other
Gja1	GJA1	gap junction protein alpha 1	Plasma Membrane	transporter
Tkt	TKT	transketolase	Cytoplasm	enzyme
Ppm1a	PPM1A	protein phosphatase, Mg2+/Mn2+ dependent 1A	Cytoplasm	phosphatase
Tmed2	TMED2	transmembrane p24 trafficking protein 2	Cytoplasm	transporter
Fermt2	FERMT2	FERM domain containing kindlin 2	Cytoplasm	other
Ubap2l	Ubap2l	ubiquitin-associated protein 2-like	Nucleus	other
Psmb7	PSMB7	proteasome 20S subunit beta 7	Cytoplasm	peptidase
Actn1	ACTN1	actinin alpha 1	Cytoplasm	transcription regulator
Rps14	RPS14	ribosomal protein S14	Cytoplasm	translation regulator
Mif	MIF	macrophage migration inhibitory factor	Extracellular Space	cytokine
Txnl1	TXNL1	thioredoxin like 1	Cytoplasm	enzyme
Got1	GOT1	glutamic-oxaloacetic transaminase 1	Cytoplasm	enzyme
Gnal	GNAL	G protein subunit alpha L	Cytoplasm	enzyme
Gnas	GNAS	GNAS complex locus	Plasma Membrane	enzyme
Slc25a11	SLC25A11	solute carrier family 25 member 11	Cytoplasm	transporter
Ghitm	GHITM	growth hormone inducible transmembrane protein	Cytoplasm	other
Prkcb	PRKCB	protein kinase C beta	Cytoplasm	kinase
Epn1	EPN1	epsin 1	Plasma Membrane	other
Cox5b	Cox5b/Gm34962	cytochrome c oxidase subunit 5B	Cytoplasm	other
Rbm3	RBM3	RNA binding motif protein 3	Cytoplasm	other
Cmpk1	CMPK1	cytidine/uridine monophosphate kinase 1	Nucleus	kinase
Vsnl1	VSNL1	visinin like 1	Cytoplasm	other
Aak1	AAK1	AP2 associated kinase 1	Cytoplasm	kinase
Uqcrc2	UQCRC2	ubiquinol-cytochrome c reductase core protein 2	Cytoplasm	enzyme
Ttyh1	TTYH1	tweety family member 1	Plasma Membrane	ion channel
Agl	AGL	amylo-alpha-1, 6-glucosidase, 4-alpha-glucanotransferase	Cytoplasm	enzyme
Gspt1	GSPT1	G1 to S phase transition 1	Cytoplasm	translation regulator
Gspt2	GSPT2	G1 to S phase transition 2	Cytoplasm	translation regulator
Daam2	DAAM2	dishevelled associated activator of morphogenesis 2	Cytoplasm	other
Atp5c1	ATP5F1C	ATP synthase F1 subunit gamma	Cytoplasm	transporter
Cd47	CD47	CD47 molecule	Plasma Membrane	transmembrane receptor
Ndufs1	NDUFS1	NADH:ubiquinone oxidoreductase core subunit S1	Cytoplasm	enzyme
Tubb6	TUBB6	tubulin beta 6 class V	Cytoplasm	other
Fmo9	Fmo9	flavin containing monooxygenase 9	Other	other
Cldn10	CLDN10	claudin 10	Plasma Membrane	other
Sparcl1	SPARCL1	SPARC like 1	Extracellular Space	other
Map4	MAP4	microtubule associated protein 4	Cytoplasm	other
Ldha	LDHA	lactate dehydrogenase A	Cytoplasm	enzyme
Tubb2b	TUBB2B	tubulin beta 2B class IIb	Cytoplasm	other
Tubb2a	TUBB2A	tubulin beta 2A class IIa	Cytoplasm	other
Pfkp	PFKP	phosphofructokinase, platelet	Cytoplasm	kinase
Rplp0	RPLP0	ribosomal protein lateral stalk subunit P0	Cytoplasm	other
Zfp512	ZNF512	zinc finger protein 512	Nucleus	transcription regulator
Sec14l2	SEC14L2	SEC14 like lipid binding 2	Cytoplasm	transporter
Baiap2	BAIAP2	BAR/IMD domain containing adaptor protein 2	Plasma Membrane	kinase
Ass1	ASS1	argininosuccinate synthase 1	Cytoplasm	enzyme
Gm5424	Gm5424	argininosuccinate synthase pseudogene	Other	other
Ppme1	PPME1	protein phosphatase methylesterase 1	Nucleus	enzyme
Arhgdia	ARHGDIA	Rho GDP dissociation inhibitor alpha	Cytoplasm	other
Atp6v1b2	ATP6V1B2	ATPase H+ transporting V1 subunit B2	Cytoplasm	transporter
Eef1g	EEF1G	eukaryotic translation elongation factor 1 gamma	Cytoplasm	translation regulator
Strbp	STRBP	spermatid perinuclear RNA binding protein	Cytoplasm	other
Ilf3	ILF3	interleukin enhancer binding factor 3	Nucleus	transcription regulator
Slc17a7	SLC17A7	solute carrier family 17 member 7	Plasma Membrane	transporter
Scp2	SCP2	sterol carrier protein 2	Cytoplasm	transporter
Tst	TST	thiosulfate sulfurtransferase	Cytoplasm	enzyme
Plec	PLEC	plectin	Cytoplasm	other
Hnrnpu	HNRNPU	heterogeneous nuclear ribonucleoprotein U	Nucleus	transporter
Pitpna	PITPNA	phosphatidylinositol transfer protein alpha	Cytoplasm	transporter
Anxa6	ANXA6	annexin A6	Plasma Membrane	ion channel
Slc44a1	SLC44A1	solute carrier family 44 member 1	Plasma Membrane	transporter
Akt2	AKT2	AKT serine/threonine kinase 2	Cytoplasm	kinase
Slc25a3	SLC25A3	solute carrier family 25 member 3	Cytoplasm	transporter
Syngap1	SYNGAP1	synaptic Ras GTPase activating protein 1	Plasma Membrane	other
Tpp1	TPP1	tripeptidyl peptidase 1	Cytoplasm	peptidase
Trim28	TRIM28	tripartite motif containing 28	Nucleus	transcription regulator
Ephx2	EPHX2	epoxide hydrolase 2	Cytoplasm	enzyme
Tmx2	TMX2	thioredoxin related transmembrane protein 2	Other	enzyme
Sri	SRI	sorcin	Cytoplasm	transporter
Nrf1	NRF1	nuclear respiratory factor 1	Nucleus	transcription regulator
Vapb	VAPB	VAMP associated protein B and C	Plasma Membrane	other
Vat1	VAT1	vesicle amine transport 1	Plasma Membrane	transporter
Eif4a1	EIF4A1	eukaryotic translation initiation factor 4A1	Cytoplasm	translation regulator
Myh14	MYH14	myosin heavy chain 14	Extracellular Space	enzyme
Rab2a	RAB2A	RAB2A, member RAS oncogene family	Cytoplasm	enzyme
Atp6v0c	ATP6V0C	ATPase H+ transporting V0 subunit c	Cytoplasm	transporter
Pea15a	PEA15	proliferation and apoptosis adaptor protein 15	Cytoplasm	transporter
Slc25a4	SLC25A4	solute carrier family 25 member 4	Cytoplasm	transporter
Uqcrc1	UQCRC1	ubiquinol-cytochrome c reductase core protein 1	Cytoplasm	enzyme
Rab2b	RAB2B	RAB2B, member RAS oncogene family	Plasma Membrane	enzyme
Ugp2	UGP2	UDP-glucose pyrophosphorylase 2	Cytoplasm	enzyme
Cct6b	CCT6B	chaperonin containing TCP1 subunit 6B	Cytoplasm	other
Cct6a	CCT6A	chaperonin containing TCP1 subunit 6A	Cytoplasm	other
Rtn3	RTN3	reticulon 3	Cytoplasm	other
Pak2	PAK2	p21 (RAC1) activated kinase 2	Cytoplasm	kinase
Atp2b1	ATP2B1	ATPase plasma membrane Ca2+ transporting 1	Plasma Membrane	transporter
Fgfr3	FGFR3	fibroblast growth factor receptor 3	Plasma Membrane	kinase
Fgfr1	FGFR1	fibroblast growth factor receptor 1	Plasma Membrane	kinase
Stip1	STIP1	stress induced phosphoprotein 1	Cytoplasm	other
Ncl	NCL	nucleolin	Nucleus	other
Pkp4	PKP4	plakophilin 4	Plasma Membrane	other
Abr	ABR	ABR activator of RhoGEF and GTPase	Cytoplasm	other
Hspa12a	HSPA12A	heat shock protein family A (Hsp70) member 12A	Cytoplasm	other
Cplx1	CPLX1	complexin 1	Plasma Membrane	transporter
Acaa2	ACAA2	acetyl-CoA acyltransferase 2	Cytoplasm	enzyme
Pcdh1	PCDH1	protocadherin 1	Plasma Membrane	other
Myef2	MYEF2	myelin expression factor 2	Nucleus	transcription regulator
Nono	NONO	non-POU domain containing octamer binding	Nucleus	transcription regulator
Rtn4	RTN4	reticulon 4	Cytoplasm	other
Camk2g	CAMK2G	calcium/calmodulin dependent protein kinase II gamma	Cytoplasm	kinase
Ngef	NGEF	neuronal guanine nucleotide exchange factor	Cytoplasm	other
Acad9	ACAD9	acyl-CoA dehydrogenase family member 9	Cytoplasm	enzyme
Igsf5	IGSF5	immunoglobulin superfamily member 5	Plasma Membrane	other
Pcp4	PCP4	Purkinje cell protein 4	Cytoplasm	other
Epb41l2	EPB41L2	erythrocyte membrane protein band 4.1 like 2	Plasma Membrane	other
Capzb	CAPZB	capping actin protein of muscle Z-line subunit beta	Cytoplasm	other
Atp5d	ATP5F1D	ATP synthase F1 subunit delta	Cytoplasm	transporter
Pcyox1	PCYOX1	prenylcysteine oxidase 1	Cytoplasm	enzyme
Ppa2	PPA2	inorganic pyrophosphatase 2	Cytoplasm	enzyme
Acss1	ACSS1	acyl-CoA synthetase short chain family member 1	Cytoplasm	enzyme
Ogdh	OGDH	oxoglutarate dehydrogenase	Cytoplasm	enzyme
Lap3	LAP3	leucine aminopeptidase 3	Cytoplasm	peptidase
Adcyap1r1	ADCYAP1R1	ADCYAP receptor type I	Plasma Membrane	G-protein coupled receptor
Ddt	DDT	D-dopachrome tautomerase	Cytoplasm	enzyme
Dnm1	DNM1	dynamin 1	Cytoplasm	enzyme
Amph	AMPH	amphiphysin	Plasma Membrane	other
Map2k1	MAP2K1	mitogen-activated protein kinase kinase 1	Cytoplasm	kinase
Ywhah	YWHAH	tyrosine 3-monooxygenase/tryptophan 5-monooxygenase activation protein eta	Cytoplasm	transcription regulator
Ddb1	DDB1	damage specific DNA binding protein 1	Nucleus	other
Cap2	CAP2	cyclase associated actin cytoskeleton regulatory protein 2	Plasma Membrane	other
Bdh1	BDH1	3-hydroxybutyrate dehydrogenase 1	Cytoplasm	enzyme
Prodh	LOC102724788/PRODH	proline dehydrogenase 1	Cytoplasm	enzyme
Atl1	ATL1	atlastin GTPase 1	Cytoplasm	enzyme
Aimp1	AIMP1	aminoacyl tRNA synthetase complex interacting multifunctional protein 1	Extracellular Space	cytokine
Map1a	MAP1A	microtubule associated protein 1A	Cytoplasm	other
Wasf3	WASF3	WASP family member 3	Cytoplasm	other
Ddx6	DDX6	DEAD-box helicase 6	Nucleus	enzyme
Slc8a1	SLC8A1	solute carrier family 8 member A1	Plasma Membrane	transporter
Chmp5	CHMP5	charged multivesicular body protein 5	Cytoplasm	other
Ywhaz	YWHAZ	tyrosine 3-monooxygenase/tryptophan 5-monooxygenase activation protein zeta	Cytoplasm	enzyme
Mtch1	MTCH1	mitochondrial carrier 1	Cytoplasm	other
Ak3	AK3	adenylate kinase 3	Cytoplasm	kinase
Stx1b	STX1B	syntaxin 1B	Plasma Membrane	other
Aldoa	ALDOA	aldolase, fructose-bisphosphate A	Cytoplasm	enzyme
Angptl8	ANGPTL8	angiopoietin like 8	Extracellular Space	other
Tln1	TLN1	talin 1	Plasma Membrane	other
Slc9a6	SLC9A6	solute carrier family 9 member A6	Plasma Membrane	transporter
Trip12	TRIP12	thyroid hormone receptor interactor 12	Cytoplasm	enzyme
Prpf19	PRPF19	pre-mRNA processing factor 19	Nucleus	enzyme
Tcp1	TCP1	t-complex 1	Cytoplasm	other
Rock1	ROCK1	Rho associated coiled-coil containing protein kinase 1	Cytoplasm	kinase
M6pr	M6PR	mannose-6-phosphate receptor, cation dependent	Cytoplasm	transporter
Hsd17b4	HSD17B4	hydroxysteroid 17-beta dehydrogenase 4	Cytoplasm	enzyme
Aff3	AFF3	AF4/FMR2 family member 3	Nucleus	transcription regulator
Ip6k2	IP6K2	inositol hexakisphosphate kinase 2	Cytoplasm	kinase
Tpr	TPR	translocated promoter region, nuclear basket protein	Nucleus	other
Gatad2b	GATAD2B	GATA zinc finger domain containing 2B	Nucleus	transcription regulator
Gnai2	GNAI2	G protein subunit alpha i2	Plasma Membrane	enzyme
1190005I06Rik	C16orf74	chromosome 16 open reading frame 74	Other	other
Psmb4	PSMB4	proteasome 20S subunit beta 4	Cytoplasm	peptidase
Gm27021	Gm27021	predicted gene, 27021	Other	other
Appl1	APPL1	adaptor protein, phosphotyrosine interacting with PH domain and leucine zipper 1	Cytoplasm	other
Srcin1	SRCIN1	SRC kinase signaling inhibitor 1	Cytoplasm	other
Nptx1	NPTX1	neuronal pentraxin 1	Extracellular Space	other
Eno3	ENO3	enolase 3	Cytoplasm	enzyme
Ivd	IVD	isovaleryl-CoA dehydrogenase	Cytoplasm	enzyme
Twf2	TWF2	twinfilin actin binding protein 2	Cytoplasm	kinase
Ndufv1	NDUFV1	NADH:ubiquinone oxidoreductase core subunit V1	Cytoplasm	enzyme
Gabrb3	GABRB3	gamma-aminobutyric acid type A receptor subunit beta3	Plasma Membrane	ion channel
Efhd2	EFHD2	EF-hand domain family member D2	Plasma Membrane	other
Twf1	TWF1	twinfilin actin binding protein 1	Cytoplasm	kinase
Gabrb1	GABRB1	gamma-aminobutyric acid type A receptor subunit beta1	Plasma Membrane	ion channel
Efhd1	EFHD1	EF-hand domain family member D1	Cytoplasm	other
Cpt2	CPT2	carnitine palmitoyltransferase 2	Cytoplasm	enzyme
Rpl34	Rpl34 (includes others)	ribosomal protein L34	Cytoplasm	other
Endod1	ENDOD1	endonuclease domain containing 1	Extracellular Space	enzyme
Icam5	ICAM5	intercellular adhesion molecule 5	Plasma Membrane	other
Gabrb2	GABRB2	gamma-aminobutyric acid type A receptor subunit beta2	Plasma Membrane	ion channel
Hibadh	HIBADH	3-hydroxyisobutyrate dehydrogenase	Cytoplasm	enzyme
Pdha1	PDHA1	pyruvate dehydrogenase E1 subunit alpha 1	Cytoplasm	enzyme
Uqcrb	UQCRB	ubiquinol-cytochrome c reductase binding protein	Cytoplasm	enzyme
Aco1	ACO1	aconitase 1	Cytoplasm	enzyme
Cdc42ep4	CDC42EP4	CDC42 effector protein 4	Cytoplasm	other
Pfkm	PFKM	phosphofructokinase, muscle	Cytoplasm	kinase
Necap1	NECAP1	NECAP endocytosis associated 1	Plasma Membrane	other
Aldh9a1	ALDH9A1	aldehyde dehydrogenase 9 family member A1	Cytoplasm	enzyme
Gm11214	Gm11214	glyceraldehyde-3-phosphate dehydrogenase pseudogene	Other	other
Gpd1	GPD1	glycerol-3-phosphate dehydrogenase 1	Cytoplasm	enzyme
Dock10	DOCK10	dedicator of cytokinesis 10	Cytoplasm	other
Ola1	OLA1	Obg like ATPase 1	Cytoplasm	enzyme
Rps19	RPS19	ribosomal protein S19	Cytoplasm	other
Cldn11	CLDN11	claudin 11	Plasma Membrane	other
Ckm	CKM	creatine kinase, M-type	Cytoplasm	kinase
Osbpl1a	OSBPL1A	oxysterol binding protein like 1A	Cytoplasm	transporter
Ddx39b	DDX39B	DExD-box helicase 39B	Nucleus	enzyme
Hint1	HINT1	histidine triad nucleotide binding protein 1	Nucleus	enzyme
Rab7	RAB7A	RAB7A, member RAS oncogene family	Cytoplasm	enzyme
Serpinb6a	SERPINB6	serpin family B member 6	Cytoplasm	other
Iqsec1	IQSEC1	IQ motif and Sec7 domain ArfGEF 1	Cytoplasm	other
Shmt2	SHMT2	serine hydroxymethyltransferase 2	Cytoplasm	enzyme
Fus	Fus	fused in sarcoma	Nucleus	transcription regulator
Tubg1	TUBG1	tubulin gamma 1	Cytoplasm	other
Tubg2	TUBG2	tubulin gamma 2	Cytoplasm	other
Pabpc1	PABPC1	poly(A) binding protein cytoplasmic 1	Cytoplasm	translation regulator
Rab18	RAB18	RAB18, member RAS oncogene family	Cytoplasm	enzyme
Pgam2	PGAM2	phosphoglycerate mutase 2	Cytoplasm	phosphatase
Coro1b	CORO1B	coronin 1B	Cytoplasm	other
Syn2	SYN2	synapsin II	Plasma Membrane	other
Hadhb	HADHB	hydroxyacyl-CoA dehydrogenase trifunctional multienzyme complex subunit beta	Cytoplasm	enzyme
Nudc	NUDC	nuclear distribution C, dynein complex regulator	Cytoplasm	other
Slc25a22	SLC25A22	solute carrier family 25 member 22	Cytoplasm	transporter
Maob	MAOB	monoamine oxidase B	Cytoplasm	enzyme
Fnbp1	FNBP1	formin binding protein 1	Nucleus	enzyme
Psmc1	PSMC1	proteasome 26S subunit, ATPase 1	Nucleus	peptidase
Fam117b	FAM117B	family with sequence similarity 117 member B	Other	other
Uso1	USO1	USO1 vesicle transport factor	Cytoplasm	other
Tfrc	TFRC	transferrin receptor	Plasma Membrane	transporter
Tagln3	TAGLN3	transgelin 3	Extracellular Space	other
Pnp	PNP*	purine nucleoside phosphorylase	Nucleus	enzyme
Tardbp	TARDBP	TAR DNA binding protein	Nucleus	transcription regulator
Rbm8a	RBM8A	RNA binding motif protein 8A	Nucleus	other
Atp1b2	ATP1B2	ATPase Na+/K+ transporting subunit beta 2	Plasma Membrane	transporter
Msn	MSN	moesin	Plasma Membrane	other
Gstm5	GSTM3	glutathione S-transferase mu 3	Cytoplasm	enzyme
Rab5c	RAB5C	RAB5C, member RAS oncogene family	Cytoplasm	enzyme
Rab5b	RAB5B	RAB5B, member RAS oncogene family	Cytoplasm	enzyme
Rab5a	RAB5A	RAB5A, member RAS oncogene family	Cytoplasm	enzyme
Nme1	NME1	NME/NM23 nucleoside diphosphate kinase 1	Cytoplasm	kinase
Syn1	SYN1	synapsin I	Plasma Membrane	transporter
Cdipt	CDIPT	CDP-diacylglycerol--inositol 3-phosphatidyltransferase	Cytoplasm	enzyme
Slc12a5	SLC12A5	solute carrier family 12 member 5	Plasma Membrane	transporter
Glo1	GLO1	glyoxalase I	Cytoplasm	enzyme
Dbt	DBT	dihydrolipoamide branched chain transacylase E2	Cytoplasm	enzyme
Limch1	LIMCH1	LIM and calponin homology domains 1	Cytoplasm	other
Tmod2	TMOD2	tropomodulin 2	Cytoplasm	other
Phb2	PHB2	prohibitin 2	Cytoplasm	transcription regulator
Reep5	REEP5	receptor accessory protein 5	Extracellular Space	transporter
Dpysl2	DPYSL2	dihydropyrimidinase like 2	Cytoplasm	enzyme
Skp1	SKP1	S-phase kinase associated protein 1	Nucleus	transcription regulator
Acadvl	ACADVL	acyl-CoA dehydrogenase very long chain	Cytoplasm	enzyme
Immt	IMMT	inner membrane mitochondrial protein	Cytoplasm	other
Pdhb	PDHB	pyruvate dehydrogenase E1 subunit beta	Cytoplasm	enzyme
Ywhae	YWHAE	tyrosine 3-monooxygenase/tryptophan 5-monooxygenase activation protein epsilon	Cytoplasm	other
Psmc5	PSMC5	proteasome 26S subunit, ATPase 5	Nucleus	transcription regulator
Gda	GDA	guanine deaminase	Cytoplasm	enzyme
Gldc	GLDC	glycine decarboxylase	Cytoplasm	enzyme
Ppfia3	PPFIA3	PTPRF interacting protein alpha 3	Plasma Membrane	phosphatase
Napg	NAPG	NSF attachment protein gamma	Cytoplasm	transporter
Hspa5	HSPA5	heat shock protein family A (Hsp70) member 5	Cytoplasm	enzyme
Gnb1	GNB1	G protein subunit beta 1	Plasma Membrane	enzyme
Pafah1b1	PAFAH1B1	platelet activating factor acetylhydrolase 1b regulatory subunit 1	Cytoplasm	enzyme
Cct3	CCT3	chaperonin containing TCP1 subunit 3	Cytoplasm	other
Atp5a1	ATP5F1A	ATP synthase F1 subunit alpha	Cytoplasm	transporter
Armcx6	ARMCX6	armadillo repeat containing X-linked 6	Other	other
Lrp1	LRP1	LDL receptor related protein 1	Plasma Membrane	transmembrane receptor
Cadm3	CADM3	cell adhesion molecule 3	Plasma Membrane	other
Slc8a2	SLC8A2	solute carrier family 8 member A2	Cytoplasm	transporter
Ndufa7	NDUFA7	NADH:ubiquinone oxidoreductase subunit A7	Cytoplasm	enzyme
Acsl6	ACSL6	acyl-CoA synthetase long chain family member 6	Cytoplasm	enzyme
Cyc1	CYC1	cytochrome c1	Cytoplasm	enzyme
Ppp3ca	PPP3CA	protein phosphatase 3 catalytic subunit alpha	Cytoplasm	phosphatase
Plxnb1	PLXNB1	plexin B1	Plasma Membrane	transmembrane receptor
Synpo	SYNPO	synaptopodin	Cytoplasm	other
Slc1a2	SLC1A2	solute carrier family 1 member 2	Plasma Membrane	transporter
Lancl2	LANCL2	LanC like 2	Plasma Membrane	other
Atp6v1h	ATP6V1H	ATPase H+ transporting V1 subunit H	Cytoplasm	transporter
Ap2b1	Ap2b1	adaptor-related protein complex 2, beta 1 subunit	Plasma Membrane	other
Nsf	NSF	N-ethylmaleimide sensitive factor, vesicle fusing ATPase	Cytoplasm	transporter
Slc4a10	SLC4A10	solute carrier family 4 member 10	Plasma Membrane	transporter
Fasn	FASN	fatty acid synthase	Cytoplasm	enzyme
Dars	DARS1	aspartyl-tRNA synthetase 1	Cytoplasm	enzyme
Rtn1	RTN1	reticulon 1	Cytoplasm	other
Cadm1	CADM1	cell adhesion molecule 1	Plasma Membrane	other
Pkm	PKM	pyruvate kinase M1/2	Cytoplasm	kinase
Hip1r	HIP1R	huntingtin interacting protein 1 related	Cytoplasm	other
Dlg4	DLG4	discs large MAGUK scaffold protein 4	Plasma Membrane	kinase
Hspa4l	HSPA4L	heat shock protein family A (Hsp70) member 4 like	Cytoplasm	other
Gls	GLS	glutaminase	Cytoplasm	enzyme
Gabra1	GABRA1	gamma-aminobutyric acid type A receptor subunit alpha1	Plasma Membrane	ion channel
Gabra2	GABRA2	gamma-aminobutyric acid type A receptor subunit alpha2	Plasma Membrane	ion channel
Mdh2	MDH2	malate dehydrogenase 2	Cytoplasm	enzyme
Cct4	CCT4	chaperonin containing TCP1 subunit 4	Cytoplasm	other
Dpysl4	DPYSL4	dihydropyrimidinase like 4	Cytoplasm	enzyme
Hnrnph2	HNRNPH2	heterogeneous nuclear ribonucleoprotein H2	Nucleus	other
4931406C07Rik	C11orf54	chromosome 11 open reading frame 54	Nucleus	enzyme
1	A1BG	alpha-1-B glycoprotein	Extracellular Space	other
Acta1	ACTA1	actin alpha 1, skeletal muscle	Cytoplasm	other
Sirpa	SIRPA	signal regulatory protein alpha	Plasma Membrane	phosphatase
Rtcb	RTCB	RNA 2',3'-cyclic phosphate and 5'-OH ligase	Cytoplasm	enzyme
Hpca	HPCA	hippocalcin	Cytoplasm	other
Hspa8	HSPA8	heat shock protein family A (Hsp70) member 8	Cytoplasm	enzyme
Rcn2	RCN2	reticulocalbin 2	Cytoplasm	other
Dhx9	DHX9	DExH-box helicase 9	Nucleus	enzyme
Taldo1	TALDO1	transaldolase 1	Cytoplasm	enzyme
Glud1	GLUD1	glutamate dehydrogenase 1	Cytoplasm	enzyme
Ptprz1	PTPRZ1	protein tyrosine phosphatase receptor type Z1	Plasma Membrane	phosphatase
Grb2	GRB2	growth factor receptor bound protein 2	Cytoplasm	other
Gpx4	GPX4	glutathione peroxidase 4	Cytoplasm	enzyme
Slc27a1	SLC27A1	solute carrier family 27 member 1	Plasma Membrane	transporter
G3bp2	G3BP2	G3BP stress granule assembly factor 2	Cytoplasm	enzyme
Myl12b	MYL12A	myosin light chain 12A	Cytoplasm	other
Myl9	MYL9	myosin light chain 9	Cytoplasm	other
Map6	MAP6	microtubule associated protein 6	Cytoplasm	other
Mtch2	MTCH2	mitochondrial carrier 2	Cytoplasm	other
G6pdx	G6PD	glucose-6-phosphate dehydrogenase	Cytoplasm	enzyme
Eif4g1	EIF4G1	eukaryotic translation initiation factor 4 gamma 1	Cytoplasm	translation regulator
Ctnna3	CTNNA3	catenin alpha 3	Plasma Membrane	other
Cpne1	CPNE1	copine 1	Nucleus	transporter
Vcam1	VCAM1	vascular cell adhesion molecule 1	Plasma Membrane	transmembrane receptor
Ywhab	YWHAB	tyrosine 3-monooxygenase/tryptophan 5-monooxygenase activation protein beta	Cytoplasm	other
Psma3	PSMA3	proteasome 20S subunit alpha 3	Cytoplasm	peptidase
Acat2	ACAT2*	acetyl-CoA acetyltransferase 2	Cytoplasm	enzyme
Rap1gds1	RAP1GDS1	Rap1 GTPase-GDP dissociation stimulator 1	Cytoplasm	other
Klc1	KLC1	kinesin light chain 1	Cytoplasm	other
Acox1	ACOX1	acyl-CoA oxidase 1	Cytoplasm	enzyme
Apmap	APMAP	adipocyte plasma membrane associated protein	Plasma Membrane	enzyme
Actr1a	ACTR1A	actin related protein 1A	Cytoplasm	other
Tufm	TUFM	Tu translation elongation factor, mitochondrial	Cytoplasm	translation regulator
Myo6	MYO6	myosin VI	Cytoplasm	other
Chordc1	CHORDC1	cysteine and histidine rich domain containing 1	Other	other
Cndp2	CNDP2	carnosine dipeptidase 2	Cytoplasm	peptidase
Rps24	RPS24	ribosomal protein S24	Cytoplasm	other
Paics	PAICS	phosphoribosylaminoimidazole carboxylase and phosphoribosylaminoimidazolesuccinocarboxamide synthase	Cytoplasm	enzyme
Sdhb	SDHB	succinate dehydrogenase complex iron sulfur subunit B	Cytoplasm	enzyme
Map1b	MAP1B	microtubule associated protein 1B	Cytoplasm	other
Cyfip1	CYFIP1	cytoplasmic FMR1 interacting protein 1	Cytoplasm	translation regulator
Dctn2	DCTN2	dynactin subunit 2	Cytoplasm	other
Abhd16a	ABHD16A	abhydrolase domain containing 16A, phospholipase	Other	enzyme
Pa2g4	PA2G4	proliferation-associated 2G4	Nucleus	transcription regulator
Slc25a18	SLC25A18	solute carrier family 25 member 18	Cytoplasm	transporter
Gpm6b	GPM6B	glycoprotein M6B	Plasma Membrane	other
Eno1	ENO1	enolase 1	Cytoplasm	enzyme
Slc39a12	SLC39A12	solute carrier family 39 member 12	Plasma Membrane	transporter
Dbnl	DBNL	drebrin like	Cytoplasm	other
Npm1	NPM1	nucleophosmin 1	Nucleus	transcription regulator
Eif5	EIF5	eukaryotic translation initiation factor 5	Cytoplasm	translation regulator
Hnrnpc	HNRNPC	heterogeneous nuclear ribonucleoprotein C	Nucleus	other
Myo18a	MYO18A	myosin XVIIIA	Cytoplasm	other
Msi2	MSI2	musashi RNA binding protein 2	Cytoplasm	other
Hmgcs1	HMGCS1	3-hydroxy-3-methylglutaryl-CoA synthase 1	Cytoplasm	enzyme
Srm	SRM	spermidine synthase	Cytoplasm	enzyme
Nmt1	NMT1	N-myristoyltransferase 1	Cytoplasm	enzyme
Tspan7	TSPAN7	tetraspanin 7	Plasma Membrane	other
Ppp3r1	PPP3R1	protein phosphatase 3 regulatory subunit B, alpha	Cytoplasm	phosphatase
Cct7	CCT7	chaperonin containing TCP1 subunit 7	Cytoplasm	other
Mrps36	MRPS36	mitochondrial ribosomal protein S36	Cytoplasm	other
Hnrnpl	HNRNPL	heterogeneous nuclear ribonucleoprotein L	Nucleus	other
Ubqln1	UBQLN1	ubiquilin 1	Cytoplasm	other
Lasp1	LASP1	LIM and SH3 protein 1	Cytoplasm	transporter
Pcbp2	PCBP2	poly(rC) binding protein 2	Nucleus	other
Psmb1	PSMB1	proteasome 20S subunit beta 1	Cytoplasm	peptidase
Tuba4a	TUBA4A	tubulin alpha 4a	Cytoplasm	other
Git1	GIT1	GIT ArfGAP 1	Nucleus	kinase
Ddx1	DDX1	DEAD-box helicase 1	Nucleus	enzyme
Pacsin1	PACSIN1	protein kinase C and casein kinase substrate in neurons 1	Cytoplasm	kinase
Abcd3	ABCD3	ATP binding cassette subfamily D member 3	Cytoplasm	transporter
Ndufa2	NDUFA2	NADH:ubiquinone oxidoreductase subunit A2	Cytoplasm	enzyme
Phyhipl	PHYHIPL	phytanoyl-CoA 2-hydroxylase interacting protein like	Cytoplasm	other
Jam2	JAM2	junctional adhesion molecule 2	Plasma Membrane	other
Fkbp3	FKBP3	FKBP prolyl isomerase 3	Nucleus	enzyme
Acaa1a	ACAA1	acetyl-CoA acyltransferase 1	Cytoplasm	enzyme
Acaa1b	Acaa1b	acetyl-Coenzyme A acyltransferase 1B	Cytoplasm	enzyme
Aldh1l1	ALDH1L1	aldehyde dehydrogenase 1 family member L1	Cytoplasm	enzyme
Clasp2	CLASP2	cytoplasmic linker associated protein 2	Cytoplasm	other
Aldh3a2	ALDH3A2	aldehyde dehydrogenase 3 family member A2	Cytoplasm	enzyme
Ddah1	DDAH1	dimethylarginine dimethylaminohydrolase 1	Cytoplasm	enzyme
Timm13	TIMM13	translocase of inner mitochondrial membrane 13	Cytoplasm	transporter
Tsc22d1	TSC22D1	TSC22 domain family member 1	Nucleus	transcription regulator
Eps15	EPS15	epidermal growth factor receptor pathway substrate 15	Cytoplasm	other
Csnk1g1	CSNK1G1	casein kinase 1 gamma 1	Cytoplasm	kinase
Shroom2	SHROOM2	shroom family member 2	Plasma Membrane	ion channel
Htt	HTT	huntingtin	Cytoplasm	transcription regulator
Kcnab2	KCNAB2	potassium voltage-gated channel subfamily A regulatory beta subunit 2	Plasma Membrane	ion channel
Coq9	COQ9	coenzyme Q9	Cytoplasm	other
Pdlim5	PDLIM5	PDZ and LIM domain 5	Cytoplasm	other
Crk	CRK	CRK proto-oncogene, adaptor protein	Cytoplasm	other
Impact	IMPACT	impact RWD domain protein	Cytoplasm	other
Aifm3	AIFM3	apoptosis inducing factor mitochondria associated 3	Cytoplasm	enzyme
Rnf10	RNF10	ring finger protein 10	Cytoplasm	enzyme
Srsf9	SRSF9	serine and arginine rich splicing factor 9	Nucleus	enzyme
Ube2v2	UBE2V2	ubiquitin conjugating enzyme E2 V2	Cytoplasm	enzyme
Sh2d6	SH2D6	SH2 domain containing 6	Other	other
Ppp2r2a	PPP2R2A	protein phosphatase 2 regulatory subunit Balpha	Cytoplasm	phosphatase
Tln2	TLN2	talin 2	Nucleus	other
Pde2a	PDE2A	phosphodiesterase 2A	Cytoplasm	enzyme
Gnao1	GNAO1	G protein subunit alpha o1	Plasma Membrane	enzyme
Copa	COPA	COPI coat complex subunit alpha	Cytoplasm	transporter
Rpl21	RPL21	ribosomal protein L21	Cytoplasm	other
Tsc22d2	TSC22D2	TSC22 domain family member 2	Nucleus	transcription regulator
Iqsec2	IQSEC2	IQ motif and Sec7 domain ArfGEF 2	Cytoplasm	other
Acot11	ACOT11	acyl-CoA thioesterase 11	Cytoplasm	enzyme
Akt1	AKT1	AKT serine/threonine kinase 1	Cytoplasm	kinase
Lrrfip2	Lrrfip2	leucine rich repeat (in FLII) interacting protein 2	Other	other
Psip1	PSIP1	PC4 and SFRS1 interacting protein 1	Nucleus	transcription regulator
Ncald	NCALD	neurocalcin delta	Cytoplasm	other
Rpl19	RPL19	ribosomal protein L19	Cytoplasm	other
Trrap	TRRAP	transformation/transcription domain associated protein	Nucleus	transcription regulator
Mtdh	MTDH	metadherin	Cytoplasm	transcription regulator
Rgs7	RGS7	regulator of G protein signaling 7	Cytoplasm	enzyme
Recql4	RECQL4	RecQ like helicase 4	Nucleus	enzyme
Wdr37	WDR37	WD repeat domain 37	Other	other
D430041D05Rik	KIAA1549L	KIAA1549 like	Cytoplasm	other
Unc13a	UNC13A	unc-13 homolog A	Plasma Membrane	other
Sycp1	SYCP1	synaptonemal complex protein 1	Nucleus	other
Atp4a	ATP4A	ATPase H+/K+ transporting subunit alpha	Plasma Membrane	transporter
Caskin1	CASKIN1	CASK interacting protein 1	Nucleus	transcription regulator
Hnrnpa0	HNRNPA0	heterogeneous nuclear ribonucleoprotein A0	Nucleus	other
Ptpn11	PTPN11	protein tyrosine phosphatase non-receptor type 11	Cytoplasm	phosphatase
Anks1b	ANKS1B	ankyrin repeat and sterile alpha motif domain containing 1B	Nucleus	other
Matr3	MATR3	matrin 3	Nucleus	other
Tjp1	TJP1	tight junction protein 1	Plasma Membrane	other
Cr1l	CR1L	complement C3b/C4b receptor 1 like	Plasma Membrane	transmembrane receptor
Dync1li2	DYNC1LI2	dynein cytoplasmic 1 light intermediate chain 2	Cytoplasm	other
Hnrnpm	HNRNPM	heterogeneous nuclear ribonucleoprotein M	Nucleus	other
Ntrk2	NTRK2	neurotrophic receptor tyrosine kinase 2	Plasma Membrane	kinase
Sorbs2	SORBS2	sorbin and SH3 domain containing 2	Plasma Membrane	other
Atp8a1	ATP8A1	ATPase phospholipid transporting 8A1	Cytoplasm	transporter
Ndufs2	NDUFS2	NADH:ubiquinone oxidoreductase core subunit S2	Cytoplasm	enzyme
Ddx19b	DDX19B	DEAD-box helicase 19B	Nucleus	enzyme
Hdac1	HDAC1	histone deacetylase 1	Nucleus	transcription regulator
Dlgap1	DLGAP1	DLG associated protein 1	Plasma Membrane	other
Vps35	VPS35	VPS35 retromer complex component	Cytoplasm	transporter
Sulf1	SULF1	sulfatase 1	Cytoplasm	enzyme
Rars	RARS1	arginyl-tRNA synthetase 1	Cytoplasm	enzyme
Omg	OMG	oligodendrocyte myelin glycoprotein	Plasma Membrane	G-protein coupled receptor
Capns1	CAPNS1	calpain small subunit 1	Cytoplasm	peptidase
C2cd2l	C2CD2L	C2CD2 like	Cytoplasm	transporter
Ahcyl2	AHCYL2	adenosylhomocysteinase like 2	Other	enzyme
Pls3	PLS3	plastin 3	Cytoplasm	other
Tecr	TECR	trans-2,3-enoyl-CoA reductase	Plasma Membrane	enzyme
Zpbp	ZPBP	zona pellucida binding protein	Nucleus	other
Lta4h	LTA4H	leukotriene A4 hydrolase	Cytoplasm	enzyme
Pcca	PCCA	propionyl-CoA carboxylase subunit alpha	Cytoplasm	enzyme
Rap1gap2	RAP1GAP2	RAP1 GTPase activating protein 2	Cytoplasm	other
Ccdc162	Ccdc162	coiled-coil domain containing 162	Other	other
Serbp1	SERBP1	SERPINE1 mRNA binding protein 1	Cytoplasm	other
Ift81	IFT81	intraflagellar transport 81	Extracellular Space	other
Cyfip2	CYFIP2	cytoplasmic FMR1 interacting protein 2	Cytoplasm	other
Ntm	NTM	neurotrimin	Plasma Membrane	other
Alcam	ALCAM	activated leukocyte cell adhesion molecule	Plasma Membrane	other
Ndufa12	NDUFA12	NADH:ubiquinone oxidoreductase subunit A12	Cytoplasm	enzyme
Bclaf1	BCLAF1	BCL2 associated transcription factor 1	Nucleus	transcription regulator
Gk	Gk	glycerol kinase	Cytoplasm	kinase
4921524L21Rik	4921524L21Rik	RIKEN cDNA 4921524L21 gene	Other	other
Syncrip	SYNCRIP	synaptotagmin binding cytoplasmic RNA interacting protein	Nucleus	other
Ppp1r9a	PPP1R9A	protein phosphatase 1 regulatory subunit 9A	Plasma Membrane	other
Dnajc7	DNAJC7	DnaJ heat shock protein family (Hsp40) member C7	Cytoplasm	other
Blvra	BLVRA	biliverdin reductase A	Cytoplasm	enzyme
Timm23	TIMM23	translocase of inner mitochondrial membrane 23	Cytoplasm	transporter
Ank2	Ank2	ankyrin 2, brain	Plasma Membrane	other
Tmed10	TMED10	transmembrane p24 trafficking protein 10	Cytoplasm	transporter
Sdr9c7	SDR9C7	short chain dehydrogenase/reductase family 9C member 7	Other	enzyme
Rb1cc1	RB1CC1	RB1 inducible coiled-coil 1	Nucleus	other
Gmps	GMPS	guanine monophosphate synthase	Nucleus	enzyme
Csnk1g2	CSNK1G2	casein kinase 1 gamma 2	Cytoplasm	kinase
Cirbp	CIRBP	cold inducible RNA binding protein	Nucleus	translation regulator
Ncoa5	NCOA5	nuclear receptor coactivator 5	Nucleus	other
Slc24a2	SLC24A2	solute carrier family 24 member 2	Plasma Membrane	transporter
Tsc22d3	TSC22D3	TSC22 domain family member 3	Nucleus	transcription regulator
Tom1l2	TOM1L2	target of myb1 like 2 membrane trafficking protein	Cytoplasm	transporter
Hnrnpr	HNRNPR	heterogeneous nuclear ribonucleoprotein R	Nucleus	other
Rapgef2	RAPGEF2	Rap guanine nucleotide exchange factor 2	Cytoplasm	other
Ube2o	UBE2O	ubiquitin conjugating enzyme E2 O	Nucleus	enzyme
Ppil1	PPIL1	peptidylprolyl isomerase like 1	Plasma Membrane	enzyme
Ndrg3	NDRG3	NDRG family member 3	Cytoplasm	other
Slc14a1	SLC14A1	solute carrier family 14 member 1 (Kidd blood group)	Plasma Membrane	transporter
Strn3	STRN3	striatin 3	Nucleus	transcription regulator
Ncan	NCAN	neurocan	Extracellular Space	other
Ltb4r2	LTB4R2	leukotriene B4 receptor 2	Plasma Membrane	G-protein coupled receptor
Fh1	FH	fumarate hydratase	Cytoplasm	enzyme
Igsf8	IGSF8	immunoglobulin superfamily member 8	Plasma Membrane	other
Adhfe1	ADHFE1	alcohol dehydrogenase iron containing 1	Cytoplasm	enzyme
Aldh2	ALDH2	aldehyde dehydrogenase 2 family member	Cytoplasm	enzyme
Tomm40	TOMM40	translocase of outer mitochondrial membrane 40	Cytoplasm	ion channel
Psmb2	PSMB2	proteasome 20S subunit beta 2	Cytoplasm	peptidase
C2	ATP		Other	chemical - endogenous mammalian
Ak5	AK5	adenylate kinase 5	Cytoplasm	kinase
Stk33	STK33	serine/threonine kinase 33	Cytoplasm	kinase
Actrt2	ACTRT2	actin related protein T2	Other	other
Gnl1	GNL1	G protein nucleolar 1 (putative)	Nucleus	other
Aifm1	AIFM1	apoptosis inducing factor mitochondria associated 1	Cytoplasm	enzyme
Qars	Qars	glutaminyl-tRNA synthetase	Cytoplasm	enzyme
Stx1a	STX1A	syntaxin 1A	Cytoplasm	transporter
Kbtbd11	KBTBD11	kelch repeat and BTB domain containing 11	Other	other
Irx4	IRX4	iroquois homeobox 4	Nucleus	transcription regulator
Coro2b	CORO2B	coronin 2B	Plasma Membrane	other
Gm5145	Gm5145	small nuclear ribonucleoprotein polypeptide A pseudogene	Other	other
Ccdc14	CCDC14	coiled-coil domain containing 14	Cytoplasm	other
Scamp1	SCAMP1	secretory carrier membrane protein 1	Cytoplasm	transporter
Slc20a2	SLC20A2	solute carrier family 20 member 2	Plasma Membrane	transporter
Snrpa	Snrpa (includes others)	small nuclear ribonucleoprotein polypeptide A	Nucleus	other
Mageb18	MAGEB18	MAGE family member B18	Cytoplasm	other
Eif1ax	EIF1AY	eukaryotic translation initiation factor 1A Y-linked	Other	translation regulator
Setd5	SETD5	SET domain containing 5	Nucleus	enzyme
Atxn10	ATXN10	ataxin 10	Cytoplasm	other
Fkbp5	FKBP5	FKBP prolyl isomerase 5	Nucleus	enzyme
Cabp5	CABP5	calcium binding protein 5	Cytoplasm	other
Lrrfip1	LRRFIP1	LRR binding FLII interacting protein 1	Cytoplasm	transcription regulator
Sorbs1	SORBS1	sorbin and SH3 domain containing 1	Plasma Membrane	other
Avil	AVIL	advillin	Plasma Membrane	other
Cdc42ep1	CDC42EP1	CDC42 effector protein 1	Extracellular Space	other
Hbb-b2	Hbb-b2	hemoglobin, beta adult minor chain	Cytoplasm	other
Hbb-b1	Hbb-b1	hemoglobin, beta adult major chain	Extracellular Space	transporter
Arid1b	ARID1B	AT-rich interaction domain 1B	Nucleus	transcription regulator
Aplp2	APLP2	amyloid beta precursor like protein 2	Cytoplasm	other
Por	POR	cytochrome p450 oxidoreductase	Cytoplasm	enzyme
Rdx	RDX	radixin	Cytoplasm	other
Ccdc47	CCDC47	coiled-coil domain containing 47	Extracellular Space	other
Synj1	SYNJ1	synaptojanin 1	Cytoplasm	phosphatase
Sf1	Sf1	splicing factor 1	Nucleus	other
Nbea	NBEA	neurobeachin	Cytoplasm	other
Akt3	AKT3	AKT serine/threonine kinase 3	Cytoplasm	kinase
Lnpk	LNPK	lunapark, ER junction formation factor	Cytoplasm	other
Lmna	LMNA	lamin A/C	Nucleus	other
Cdc42bpb	CDC42BPB	CDC42 binding protein kinase beta	Cytoplasm	kinase
Cflar	CFLAR	CASP8 and FADD like apoptosis regulator	Cytoplasm	other
Pacs1	PACS1	phosphofurin acidic cluster sorting protein 1	Cytoplasm	other
Rnh1	RNH1	ribonuclease/angiogenin inhibitor 1	Cytoplasm	other
Elmo2	ELMO2	engulfment and cell motility 2	Cytoplasm	other
Ndufb8	NDUFB8	NADH:ubiquinone oxidoreductase subunit B8	Cytoplasm	enzyme
Dag1	DAG1	dystroglycan 1	Plasma Membrane	transmembrane receptor
Abhd16b	ABHD16B	abhydrolase domain containing 16B	Nucleus	other
Ybx1	YBX1	Y-box binding protein 1	Nucleus	transcription regulator
Ckmt2	CKMT2	creatine kinase, mitochondrial 2	Cytoplasm	kinase
Ide	IDE	insulin degrading enzyme	Extracellular Space	peptidase
Snrpb	SNRPB	small nuclear ribonucleoprotein polypeptides B and B1	Nucleus	other
Capza2	CAPZA2	capping actin protein of muscle Z-line subunit alpha 2	Cytoplasm	other
Trh	TRH	thyrotropin releasing hormone	Extracellular Space	other
Olfr1427	Olfr1427	olfactory receptor 1427	Plasma Membrane	G-protein coupled receptor
Arhgef7	ARHGEF7	Rho guanine nucleotide exchange factor 7	Cytoplasm	other
Dlgap2	DLGAP2	DLG associated protein 2	Plasma Membrane	other
Gm11639	Gm11639	predicted gene 11639	Other	other
Cdkn1b	CDKN1B	cyclin dependent kinase inhibitor 1B	Nucleus	kinase
Snw1	SNW1	SNW domain containing 1	Nucleus	transcription regulator
Ffar2	FFAR2	free fatty acid receptor 2	Plasma Membrane	G-protein coupled receptor
Gpc5	GPC5	glypican 5	Plasma Membrane	other
Cops4	COPS4	COP9 signalosome subunit 4	Cytoplasm	peptidase
Gtf3c5	GTF3C5	general transcription factor IIIC subunit 5	Nucleus	transcription regulator
Atg5	ATG5	autophagy related 5	Cytoplasm	other
Pip5k1c	PIP5K1C	phosphatidylinositol-4-phosphate 5-kinase type 1 gamma	Plasma Membrane	kinase
B4galt4	B4GALT4	beta-1,4-galactosyltransferase 4	Cytoplasm	enzyme
Fabp3-ps1	Fabp3-ps1	fatty acid binding protein 3, muscle and heart, pseudogene 1	Other	other
Ap3d1	AP3D1	adaptor related protein complex 3 subunit delta 1	Cytoplasm	other
Efcab3	EFCAB3	EF-hand calcium binding domain 3	Other	other
Iqgap1	IQGAP1	IQ motif containing GTPase activating protein 1	Cytoplasm	other
Hk2	HK2	hexokinase 2	Cytoplasm	kinase
Lrpprc	LRPPRC	leucine rich pentatricopeptide repeat containing	Cytoplasm	other
Pgp	PGP	phosphoglycolate phosphatase	Cytoplasm	enzyme
Upf1	UPF1	UPF1 RNA helicase and ATPase	Nucleus	enzyme
Mccc1	MCCC1	methylcrotonoyl-CoA carboxylase 1	Cytoplasm	enzyme
Rpl10l	RPL10L	ribosomal protein L10 like	Nucleus	other
Arhgap28	ARHGAP28	Rho GTPase activating protein 28	Cytoplasm	other
Eif4h	EIF4H	eukaryotic translation initiation factor 4H	Cytoplasm	translation regulator
Pacs2	PACS2	phosphofurin acidic cluster sorting protein 2	Cytoplasm	other
Pcmtd2	PCMTD2	protein-L-isoaspartate (D-aspartate) O-methyltransferase domain containing 2	Cytoplasm	enzyme
Eif4a2	EIF4A2	eukaryotic translation initiation factor 4A2	Cytoplasm	translation regulator
Iars2	IARS2	isoleucyl-tRNA synthetase 2, mitochondrial	Cytoplasm	enzyme
Gps1	GPS1	G protein pathway suppressor 1	Nucleus	other
Hnrnpf	HNRNPF	heterogeneous nuclear ribonucleoprotein F	Nucleus	other
Ubxn4	UBXN4	UBX domain protein 4	Extracellular Space	other
Ap1g1	AP1G1	adaptor related protein complex 1 subunit gamma 1	Cytoplasm	other
Ndrg4	NDRG4	NDRG family member 4	Plasma Membrane	other
Tulp2	TULP2	TUB like protein 2	Other	enzyme
Sf3b2	SF3B2	splicing factor 3b subunit 2	Nucleus	other
Usp5	USP5	ubiquitin specific peptidase 5	Cytoplasm	peptidase
Cask	CASK	calcium/calmodulin dependent serine protein kinase	Plasma Membrane	kinase
Ryr1	RYR1	ryanodine receptor 1	Cytoplasm	ion channel
Slc7a10	SLC7A10	solute carrier family 7 member 10	Plasma Membrane	transporter
Met	MET	MET proto-oncogene, receptor tyrosine kinase	Plasma Membrane	kinase
Gars	GARS1	glycyl-tRNA synthetase 1	Cytoplasm	enzyme
Dbn1	DBN1	drebrin 1	Cytoplasm	other
Erdr1	Erdr1	erythroid differentiation regulator 1	Other	other
Ahnak	AHNAK	AHNAK nucleoprotein	Nucleus	other
Jph1	JPH1	junctophilin 1	Plasma Membrane	other
Gnaz	GNAZ	G protein subunit alpha z	Plasma Membrane	enzyme
Cyb5b	CYB5B	cytochrome b5 type B	Cytoplasm	enzyme
Fam136a	FAM136A	family with sequence similarity 136 member A	Cytoplasm	other
Eps8	EPS8	epidermal growth factor receptor pathway substrate 8	Plasma Membrane	peptidase
Atcay	ATCAY	ATCAY kinesin light chain interacting caytaxin	Plasma Membrane	other
Cpt1a	CPT1A	carnitine palmitoyltransferase 1A	Cytoplasm	enzyme
Nckipsd	NCKIPSD	NCK interacting protein with SH3 domain	Other	other
Nln	NLN	neurolysin	Cytoplasm	peptidase
Pdlim4	PDLIM4	PDZ and LIM domain 4	Plasma Membrane	other
Wscd2	WSCD2	WSC domain containing 2	Other	other
Cxadr	CXADR	CXADR Ig-like cell adhesion molecule	Plasma Membrane	transmembrane receptor
Nceh1	NCEH1	neutral cholesterol ester hydrolase 1	Plasma Membrane	enzyme
Nhs	NHS	NHS actin remodeling regulator	Nucleus	other
Vbp1	VBP1	VHL binding protein 1	Cytoplasm	other
Ppid	PPID	peptidylprolyl isomerase D	Cytoplasm	enzyme
Diras1	DIRAS1	DIRAS family GTPase 1	Plasma Membrane	enzyme
Hnrnph3	HNRNPH3	heterogeneous nuclear ribonucleoprotein H3	Nucleus	other
Acadsb	ACADSB	acyl-CoA dehydrogenase short/branched chain	Cytoplasm	enzyme
Grin1	GRIN1	glutamate ionotropic receptor NMDA type subunit 1	Plasma Membrane	ion channel
Dbx2	DBX2	developing brain homeobox 2	Nucleus	transcription regulator
Cdc37	CDC37	cell division cycle 37, HSP90 cochaperone	Cytoplasm	other
Ubxn1	UBXN1	UBX domain protein 1	Cytoplasm	other
Ddx19a	DDX19A	DEAD-box helicase 19A	Nucleus	enzyme
H13	HM13	histocompatibility minor 13	Cytoplasm	peptidase
Lonp1	LONP1	lon peptidase 1, mitochondrial	Cytoplasm	peptidase
Sorcs2	SORCS2	sortilin related VPS10 domain containing receptor 2	Plasma Membrane	transporter
Rap1gap	RAP1GAP	RAP1 GTPase activating protein	Cytoplasm	other
Dnm3	DNM3	dynamin 3	Cytoplasm	enzyme
Ufl1	UFL1	UFM1 specific ligase 1	Cytoplasm	enzyme
Napb	NAPB	NSF attachment protein beta	Cytoplasm	transporter
Ruvbl2	RUVBL2	RuvB like AAA ATPase 2	Nucleus	transcription regulator
Dnah3	DNAH3	dynein axonemal heavy chain 3	Extracellular Space	enzyme
Capn2	CAPN2	calpain 2	Cytoplasm	peptidase
Gosr1	GOSR1	golgi SNAP receptor complex member 1	Cytoplasm	transporter
Sh2b1	SH2B1	SH2B adaptor protein 1	Cytoplasm	other
Puf60	PUF60	poly(U) binding splicing factor 60	Nucleus	other
Slc20a1	SLC20A1	solute carrier family 20 member 1	Plasma Membrane	transporter
Nf1	NF1	neurofibromin 1	Cytoplasm	other
Ppp2r5d	PPP2R5D	protein phosphatase 2 regulatory subunit B'delta	Nucleus	phosphatase
Fabp3	FABP3	fatty acid binding protein 3	Cytoplasm	transporter
Purb	PURB	purine rich element binding protein B	Nucleus	transcription regulator
Hbb-bs	HBB	hemoglobin subunit beta	Cytoplasm	transporter
1700022I11Rik	C9orf131	chromosome 9 open reading frame 131	Other	other
Dhx15	DHX15	DEAH-box helicase 15	Nucleus	enzyme
Erlin2	ERLIN2	ER lipid raft associated 2	Cytoplasm	other
Tcea1	TCEA1	transcription elongation factor A1	Nucleus	transcription regulator
Sec23a	SEC23A	SEC23 homolog A, COPII coat complex component	Cytoplasm	transporter
Cnksr2	CNKSR2	connector enhancer of kinase suppressor of Ras 2	Plasma Membrane	other
Ipcef1	IPCEF1	interaction protein for cytohesin exchange factors 1	Cytoplasm	enzyme
Rnps1	RNPS1	RNA binding protein with serine rich domain 1	Nucleus	other
Wdr47	WDR47	WD repeat domain 47	Cytoplasm	other
Tmed9	TMED9	transmembrane p24 trafficking protein 9	Cytoplasm	transporter
Csnk1g3	CSNK1G3	casein kinase 1 gamma 3	Cytoplasm	kinase
Rad23a	RAD23A	RAD23 homolog A, nucleotide excision repair protein	Nucleus	other
Erp44	ERP44	endoplasmic reticulum protein 44	Cytoplasm	enzyme
Uqcrq	UQCRQ	ubiquinol-cytochrome c reductase complex III subunit VII	Cytoplasm	enzyme
Pclo	PCLO	piccolo presynaptic cytomatrix protein	Cytoplasm	transporter
Gab1	GAB1	GRB2 associated binding protein 1	Cytoplasm	other
Prep	PREP	prolyl endopeptidase	Cytoplasm	peptidase
Rapgef6	RAPGEF6	Rap guanine nucleotide exchange factor 6	Plasma Membrane	other
Psmc6	PSMC6	proteasome 26S subunit, ATPase 6	Nucleus	peptidase
Nfs1	NFS1	NFS1 cysteine desulfurase	Cytoplasm	enzyme
Rbm14	RBM14	RNA binding motif protein 14	Nucleus	transcription regulator
Rnf214	RNF214	ring finger protein 214	Other	other
App	APP	amyloid beta precursor protein	Plasma Membrane	other
Dkk3	DKK3	dickkopf WNT signaling pathway inhibitor 3	Extracellular Space	cytokine
Map2	MAP2	microtubule associated protein 2	Plasma Membrane	other
Sar1a	SAR1A	secretion associated Ras related GTPase 1A	Cytoplasm	enzyme
Usp9x	USP9X	ubiquitin specific peptidase 9 X-linked	Plasma Membrane	peptidase
Actbl2	ACTBL2	actin beta like 2	Nucleus	other
Tpi1	TPI1	triosephosphate isomerase 1	Cytoplasm	enzyme
Ipo5	IPO5	importin 5	Nucleus	transporter
Macf1	Macf1	microtubule-actin crosslinking factor 1	Cytoplasm	other
Nebl	Nebl	nebulette	Cytoplasm	other
Cpsf6	CPSF6	cleavage and polyadenylation specific factor 6	Nucleus	other
Atad1	ATAD1	ATPase family AAA domain containing 1	Plasma Membrane	enzyme
Celf2	CELF2	CUGBP Elav-like family member 2	Nucleus	other
Mecp2	MECP2	methyl-CpG binding protein 2	Nucleus	transcription regulator
Sh3gl1	SH3GL1	SH3 domain containing GRB2 like 1, endophilin A2	Cytoplasm	other
Chmp1a	CHMP1A	charged multivesicular body protein 1A	Extracellular Space	peptidase
Sar1b	SAR1B	secretion associated Ras related GTPase 1B	Cytoplasm	enzyme
Acaca	ACACA	acetyl-CoA carboxylase alpha	Cytoplasm	enzyme
Serpina10	SERPINA10	serpin family A member 10	Extracellular Space	other
Rps4x	RPS4Y1	ribosomal protein S4 Y-linked 1	Cytoplasm	other
Syngr3	SYNGR3	synaptogyrin 3	Plasma Membrane	other
Mlst8	MLST8	MTOR associated protein, LST8 homolog	Cytoplasm	other
Tpd52l2	TPD52L2	TPD52 like 2	Cytoplasm	other
Pip4k2b	PIP4K2B	phosphatidylinositol-5-phosphate 4-kinase type 2 beta	Cytoplasm	kinase
Pin1rt1	Pin1rt1	protein (peptidyl-prolyl cis/trans isomerase) NIMA-interacting 1, retrogene 1	Cytoplasm	enzyme
Gm15013	Gm15013	ribosomal protein S4, X-linked pseudogene	Other	other
Snrpn	SNRPN	small nuclear ribonucleoprotein polypeptide N	Nucleus	other
Gpc1	GPC1	glypican 1	Plasma Membrane	transmembrane receptor
Eif3d	EIF3D	eukaryotic translation initiation factor 3 subunit D	Cytoplasm	translation regulator
Eloa	ELOA	elongin A	Nucleus	transcription regulator
Uhrf1bp1l	UHRF1BP1L	UHRF1 binding protein 1 like	Cytoplasm	other
Atp8b4	ATP8B4	ATPase phospholipid transporting 8B4 (putative)	Plasma Membrane	transporter
Crkl	CRKL	CRK like proto-oncogene, adaptor protein	Cytoplasm	kinase
Gpd1l	GPD1L	glycerol-3-phosphate dehydrogenase 1 like	Cytoplasm	enzyme
Kdm6a	KDM6A	lysine demethylase 6A	Nucleus	enzyme
Eif3i	EIF3I	eukaryotic translation initiation factor 3 subunit I	Cytoplasm	translation regulator
Snx5	SNX5	sorting nexin 5	Cytoplasm	transporter
Snx6	SNX6	sorting nexin 6	Cytoplasm	transporter
Psmc3	PSMC3	proteasome 26S subunit, ATPase 3	Nucleus	enzyme
Wars	WARS1	tryptophanyl-tRNA synthetase 1	Cytoplasm	enzyme
Oat	OAT	ornithine aminotransferase	Cytoplasm	enzyme
S100b	S100B	S100 calcium binding protein B	Cytoplasm	other
Tnr	TNR	tenascin R	Plasma Membrane	other
Gm17087	Gm17087	predicted gene 17087	Other	other
Prkar1a	PRKAR1A	protein kinase cAMP-dependent type I regulatory subunit alpha	Cytoplasm	kinase
Prkar1b	PRKAR1B	protein kinase cAMP-dependent type I regulatory subunit beta	Cytoplasm	kinase
Rad23b	RAD23B	RAD23 homolog B, nucleotide excision repair protein	Nucleus	other
Mpp2	MPP2	membrane palmitoylated protein 2	Plasma Membrane	kinase
Arpc2	ARPC2	actin related protein 2/3 complex subunit 2	Cytoplasm	other
Rala	RALA	RAS like proto-oncogene A	Cytoplasm	enzyme
Ralb	RALB	RAS like proto-oncogene B	Cytoplasm	enzyme
Anxa5	ANXA5	annexin A5	Plasma Membrane	transporter
Atp2b3	ATP2B3	ATPase plasma membrane Ca2+ transporting 3	Plasma Membrane	transporter
Pnp2	PNP*	purine nucleoside phosphorylase	Nucleus	enzyme
Maoa	MAOA	monoamine oxidase A	Cytoplasm	enzyme
Mtss1	MTSS1	MTSS I-BAR domain containing 1	Cytoplasm	other
Myl12a	MYL12B	myosin light chain 12B	Cytoplasm	other
Stmn1	STMN1	stathmin 1	Cytoplasm	other
Hspa9	HSPA9	heat shock protein family A (Hsp70) member 9	Cytoplasm	other
Kif21b	KIF21B	kinesin family member 21B	Cytoplasm	other
Vamp2	VAMP2	vesicle associated membrane protein 2	Plasma Membrane	other
Slc6a1	SLC6A1	solute carrier family 6 member 1	Plasma Membrane	transporter
Camk2d	CAMK2D	calcium/calmodulin dependent protein kinase II delta	Cytoplasm	kinase
Opcml	OPCML	opioid binding protein/cell adhesion molecule like	Plasma Membrane	other
Prkcg	PRKCG	protein kinase C gamma	Cytoplasm	kinase
Plcb1	PLCB1	phospholipase C beta 1	Cytoplasm	enzyme
Adh5	ADH5	alcohol dehydrogenase 5 (class III), chi polypeptide	Cytoplasm	enzyme
Psat1	PSAT1	phosphoserine aminotransferase 1	Cytoplasm	enzyme
Atpif1	ATP5IF1	ATP synthase inhibitory factor subunit 1	Cytoplasm	other
Dnpep	DNPEP	aspartyl aminopeptidase	Cytoplasm	peptidase
Ndufa9	NDUFA9	NADH:ubiquinone oxidoreductase subunit A9	Cytoplasm	enzyme
Gria2	GRIA2	glutamate ionotropic receptor AMPA type subunit 2	Plasma Membrane	ion channel
Eno2	ENO2	enolase 2	Cytoplasm	enzyme
Cdv3	CDV3	CDV3 homolog	Cytoplasm	other
Atp6v0a1	ATP6V0A1	ATPase H+ transporting V0 subunit a1	Cytoplasm	transporter
Cct8	CCT8	chaperonin containing TCP1 subunit 8	Cytoplasm	other
Ech1	ECH1	enoyl-CoA hydratase 1	Cytoplasm	enzyme
Camkv	CAMKV	CaM kinase like vesicle associated	Plasma Membrane	kinase
Snap91	SNAP91	synaptosome associated protein 91	Plasma Membrane	other
Pccb	PCCB	propionyl-CoA carboxylase subunit beta	Cytoplasm	enzyme
Slc38a3	SLC38A3	solute carrier family 38 member 3	Plasma Membrane	transporter
Prdx5	PRDX5	peroxiredoxin 5	Cytoplasm	enzyme
Khsrp	KHSRP	KH-type splicing regulatory protein	Nucleus	enzyme
Uqcrfs1	UQCRFS1	ubiquinol-cytochrome c reductase, Rieske iron-sulfur polypeptide 1	Cytoplasm	enzyme
Csde1	CSDE1	cold shock domain containing E1	Cytoplasm	enzyme
Echs1	ECHS1	enoyl-CoA hydratase, short chain 1	Cytoplasm	enzyme
Hepacam	HEPACAM	hepatic and glial cell adhesion molecule	Plasma Membrane	other
Acadl	ACADL	acyl-CoA dehydrogenase long chain	Cytoplasm	enzyme
Pygb	PYGB	glycogen phosphorylase B	Cytoplasm	enzyme
Rps3	RPS3	ribosomal protein S3	Cytoplasm	enzyme
Atp2b2	ATP2B2	ATPase plasma membrane Ca2+ transporting 2	Plasma Membrane	transporter
Cplx2	CPLX2	complexin 2	Cytoplasm	other
Cand1	CAND1	cullin associated and neddylation dissociated 1	Cytoplasm	transcription regulator
Cul2	CUL2	cullin 2	Nucleus	enzyme
Ilk	ILK	integrin linked kinase	Plasma Membrane	kinase
Ganab	GANAB	glucosidase II alpha subunit	Cytoplasm	enzyme
Hnrnpa1	Hnrnpa1	heterogeneous nuclear ribonucleoprotein A1	Nucleus	other
Calm1	Calm1 (includes others)	calmodulin 1	Nucleus	other
Ptprd	Ptprd	protein tyrosine phosphatase, receptor type, D	Plasma Membrane	phosphatase
Etfa	ETFA	electron transfer flavoprotein subunit alpha	Cytoplasm	transporter
Glod4	GLOD4	glyoxalase domain containing 4	Cytoplasm	enzyme
Nap1l4	NAP1L4	nucleosome assembly protein 1 like 4	Cytoplasm	other
Eci1	ECI1	enoyl-CoA delta isomerase 1	Cytoplasm	enzyme
Psmd3	PSMD3	proteasome 26S subunit, non-ATPase 3	Cytoplasm	other
Nckap1	NCKAP1	NCK associated protein 1	Plasma Membrane	other
Vim	VIM	vimentin	Cytoplasm	other
Park7	PARK7	Parkinsonism associated deglycase	Nucleus	enzyme
Epn2	EPN2	epsin 2	Cytoplasm	other
Calb1	CALB1	calbindin 1	Cytoplasm	other
Cat	CAT	catalase	Cytoplasm	enzyme
Sdha	SDHA	succinate dehydrogenase complex flavoprotein subunit A	Cytoplasm	enzyme
Ndufa13	NDUFA13	NADH:ubiquinone oxidoreductase subunit A13	Cytoplasm	enzyme
Mlc1	MLC1	modulator of VRAC current 1	Plasma Membrane	transporter
Psmd4	PSMD4	proteasome 26S subunit, non-ATPase 4	Cytoplasm	other
Hnrnpk	HNRNPK	heterogeneous nuclear ribonucleoprotein K	Nucleus	other
Tars	TARS1	threonyl-tRNA synthetase 1	Nucleus	enzyme
Galk1	GALK1	galactokinase 1	Cytoplasm	kinase
Psma7	PSMA7	proteasome 20S subunit alpha 7	Cytoplasm	peptidase
Vat1l	VAT1L	vesicle amine transport 1 like	Other	enzyme
Flot1	FLOT1	flotillin 1	Plasma Membrane	other
Ctnna1	CTNNA1	catenin alpha 1	Plasma Membrane	other
Csrp1	CSRP1	cysteine and glycine rich protein 1	Nucleus	other
Oxct1	OXCT1	3-oxoacid CoA-transferase 1	Cytoplasm	enzyme
Prex1	PREX1	phosphatidylinositol-3,4,5-trisphosphate dependent Rac exchange factor 1	Cytoplasm	other
Hagh	HAGH	hydroxyacylglutathione hydrolase	Cytoplasm	enzyme
Acat3	ACAT2*	acetyl-CoA acetyltransferase 2	Cytoplasm	enzyme
Sdc4	SDC4	syndecan 4	Plasma Membrane	other
Rpl5	RPL5	ribosomal protein L5	Cytoplasm	other
Rpl27	RPL27	ribosomal protein L27	Cytoplasm	other
Oplah	OPLAH	5-oxoprolinase, ATP-hydrolysing	Cytoplasm	enzyme
Ppp1r1b	PPP1R1B	protein phosphatase 1 regulatory inhibitor subunit 1B	Cytoplasm	phosphatase
Btbd17	BTBD17	BTB domain containing 17	Plasma Membrane	other
Thop1	THOP1	thimet oligopeptidase 1	Cytoplasm	peptidase
Ddx17	DDX17	DEAD-box helicase 17	Nucleus	enzyme
Qdpr	QDPR	quinoid dihydropteridine reductase	Cytoplasm	enzyme
Gpr37l1	GPR37L1	G protein-coupled receptor 37 like 1	Plasma Membrane	G-protein coupled receptor
Lrpap1	LRPAP1	LDL receptor related protein associated protein 1	Plasma Membrane	other
Tsr2	TSR2	TSR2 ribosome maturation factor	Other	other
Actr2	ACTR2	actin related protein 2	Plasma Membrane	other
Cct2	CCT2	chaperonin containing TCP1 subunit 2	Cytoplasm	kinase
Cyp2d22	Cyp2d22	cytochrome P450, family 2, subfamily d, polypeptide 22	Cytoplasm	enzyme
Gart	GART	phosphoribosylglycinamide formyltransferase, phosphoribosylglycinamide synthetase, phosphoribosylaminoimidazole synthetase	Cytoplasm	enzyme
Dlg3	DLG3	discs large MAGUK scaffold protein 3	Plasma Membrane	kinase
Diras2	DIRAS2	DIRAS family GTPase 2	Plasma Membrane	enzyme
Arf5	ARF5	ADP ribosylation factor 5	Cytoplasm	enzyme
Srsf1	SRSF1	serine and arginine rich splicing factor 1	Nucleus	other
Mat2a	MAT2A	methionine adenosyltransferase 2A	Cytoplasm	enzyme
Srrm1	Srrm1	serine/arginine repetitive matrix 1	Nucleus	other
Opa1	OPA1	OPA1 mitochondrial dynamin like GTPase	Cytoplasm	enzyme
Pdxk	PDXK	pyridoxal kinase	Cytoplasm	kinase
Cox5a	COX5A	cytochrome c oxidase subunit 5A	Cytoplasm	enzyme
Tceal6	TCEAL6*	transcription elongation factor A like 6	Other	other
Tceal5	TCEAL5	transcription elongation factor A like 5	Other	other
Tceal3	TCEAL6*	transcription elongation factor A like 6	Other	other
Fkbp4	FKBP4	FKBP prolyl isomerase 4	Nucleus	enzyme
6430548M08Rik	KIAA0513	KIAA0513	Other	other
Kif5c	KIF5C	kinesin family member 5C	Cytoplasm	enzyme
Ak1	AK1	adenylate kinase 1	Cytoplasm	kinase
Dlat	DLAT	dihydrolipoamide S-acetyltransferase	Cytoplasm	enzyme
Rpl36-ps3	Rpl36-ps3	ribosomal protein L36, pseudogene 3	Other	other
Rpl36	Rpl36	ribosomal protein L36	Nucleus	other
Syp	SYP	synaptophysin	Cytoplasm	transporter
Pgam1	PGAM1	phosphoglycerate mutase 1	Cytoplasm	phosphatase
Hnrnpa3	Hnrnpa3	heterogeneous nuclear ribonucleoprotein A3	Nucleus	transporter
Gm6793	Gm6793	heterogeneous nuclear ribonucleoprotein A3 pseudogene	Other	other
Gm9242	Gm9242	heterogeneous nuclear ribonucleoprotein A3 pseudogene	Other	other
Tuba1b	TUBA1B	tubulin alpha 1b	Cytoplasm	other
Tuba1a	TUBA1A	tubulin alpha 1a	Cytoplasm	other
Emd	EMD	emerin	Nucleus	other
Ckmt1	CKMT1A/CKMT1B	creatine kinase, mitochondrial 1B	Cytoplasm	kinase
Psmd1	PSMD1	proteasome 26S subunit, non-ATPase 1	Cytoplasm	other
Hadha	HADHA	hydroxyacyl-CoA dehydrogenase trifunctional multienzyme complex subunit alpha	Cytoplasm	enzyme
Ndufs8	NDUFS8	NADH:ubiquinone oxidoreductase core subunit S8	Cytoplasm	enzyme
Pcx	PC	pyruvate carboxylase	Cytoplasm	enzyme
Phyhip	PHYHIP	phytanoyl-CoA 2-hydroxylase interacting protein	Cytoplasm	other
Crmp1	CRMP1	collapsin response mediator protein 1	Cytoplasm	enzyme
Vcp	VCP	valosin containing protein	Cytoplasm	enzyme
Tom1	TOM1	target of myb1 membrane trafficking protein	Cytoplasm	transporter
Prdx6	PRDX6	peroxiredoxin 6	Cytoplasm	enzyme
Myl6	MYL6	myosin light chain 6	Cytoplasm	enzyme
Asrgl1	ASRGL1	asparaginase and isoaspartyl peptidase 1	Cytoplasm	enzyme
Plp1	PLP1	proteolipid protein 1	Plasma Membrane	other
Gsk3b	GSK3B	glycogen synthase kinase 3 beta	Nucleus	kinase
Hdgf	HDGF	heparin binding growth factor	Extracellular Space	growth factor
Snrpb2	SNRPB2	small nuclear ribonucleoprotein polypeptide B2	Nucleus	other
Tjp2	TJP2	tight junction protein 2	Plasma Membrane	kinase
Cltc	CLTC	clathrin heavy chain	Plasma Membrane	other
Slc12a2	SLC12A2	solute carrier family 12 member 2	Plasma Membrane	transporter
Calu	CALU	calumenin	Cytoplasm	other
Sub1	SUB1	SUB1 regulator of transcription	Nucleus	transcription regulator
Dmxl2	DMXL2	Dmx like 2	Cytoplasm	other
Gdi1	GDI1	GDP dissociation inhibitor 1	Cytoplasm	other
Bsn	BSN	bassoon presynaptic cytomatrix protein	Plasma Membrane	other
Vta1	VTA1	vesicle trafficking 1	Cytoplasm	other
Padi2	PADI2	peptidyl arginine deiminase 2	Cytoplasm	enzyme
Apoe	APOE	apolipoprotein E	Extracellular Space	transporter
Tnik	TNIK	TRAF2 and NCK interacting kinase	Plasma Membrane	kinase
Pdcd6ip	PDCD6IP	programmed cell death 6 interacting protein	Cytoplasm	other
Srsf2	SRSF2	serine and arginine rich splicing factor 2	Nucleus	transcription regulator
Actr3b	ACTR3B	actin related protein 3B	Cytoplasm	other
Cap1	CAP1	cyclase associated actin cytoskeleton regulatory protein 1	Plasma Membrane	other
Soga3	SOGA3	SOGA family member 3	Other	other
Eif3h	EIF3H	eukaryotic translation initiation factor 3 subunit H	Cytoplasm	enzyme
Scn3a	SCN3A	sodium voltage-gated channel alpha subunit 3	Plasma Membrane	ion channel
Scn2a	SCN2A	sodium voltage-gated channel alpha subunit 2	Plasma Membrane	ion channel
Adcy2	ADCY2	adenylate cyclase 2	Plasma Membrane	enzyme
Stam	STAM	signal transducing adaptor molecule	Cytoplasm	other
Scn1a	SCN1A	sodium voltage-gated channel alpha subunit 1	Plasma Membrane	ion channel
Aco2	ACO2	aconitase 2	Cytoplasm	enzyme
Rpl23	RPL23	ribosomal protein L23	Cytoplasm	other
Gpt	GPT	glutamic--pyruvic transaminase	Cytoplasm	enzyme
Psmb3	PSMB3	proteasome 20S subunit beta 3	Cytoplasm	peptidase
Sv2a	SV2A	synaptic vesicle glycoprotein 2A	Cytoplasm	other
Mapt	MAPT	microtubule associated protein tau	Plasma Membrane	other
Ppp2r1a	PPP2R1A	protein phosphatase 2 scaffold subunit Aalpha	Cytoplasm	phosphatase
Cnp	CNP	2',3'-cyclic nucleotide 3' phosphodiesterase	Cytoplasm	enzyme
H1f0	H1-0	H1.0 linker histone	Nucleus	other
Ywhag	YWHAG	tyrosine 3-monooxygenase/tryptophan 5-monooxygenase activation protein gamma	Cytoplasm	other
Ctnna2	CTNNA2	catenin alpha 2	Plasma Membrane	other
Elavl1	ELAVL1	ELAV like RNA binding protein 1	Cytoplasm	other
Acot7	ACOT7	acyl-CoA thioesterase 7	Cytoplasm	enzyme
Inpp4a	INPP4A	inositol polyphosphate-4-phosphatase type I A	Cytoplasm	phosphatase
Anp32a	Anp32a	acidic (leucine-rich) nuclear phosphoprotein 32 family, member A	Nucleus	other
Atp6v1g2	ATP6V1G2	ATPase H+ transporting V1 subunit G2	Cytoplasm	transporter
Dclk1	DCLK1	doublecortin like kinase 1	Plasma Membrane	kinase
Mlf2	MLF2	myeloid leukemia factor 2	Nucleus	other
Sik3	SIK3	SIK family kinase 3	Cytoplasm	kinase
Atp2a2	ATP2A2	ATPase sarcoplasmic/endoplasmic reticulum Ca2+ transporting 2	Cytoplasm	transporter
Atp6v1c1	ATP6V1C1	ATPase H+ transporting V1 subunit C1	Cytoplasm	transporter
Pak1	PAK1	p21 (RAC1) activated kinase 1	Cytoplasm	kinase
Cisd1	CISD1	CDGSH iron sulfur domain 1	Cytoplasm	other
Hsph1	HSPH1	heat shock protein family H (Hsp110) member 1	Cytoplasm	other
Srp54b	SRP54	signal recognition particle 54	Cytoplasm	enzyme
Picalm	PICALM	phosphatidylinositol binding clathrin assembly protein	Cytoplasm	other
Rwdd1	RWDD1	RWD domain containing 1	Cytoplasm	other
Lin7c	LIN7C	lin-7 homolog C, crumbs cell polarity complex component	Cytoplasm	other
Pfn1	PFN1	profilin 1	Cytoplasm	other
Sptbn1	SPTBN1	spectrin beta, non-erythrocytic 1	Plasma Membrane	other
Ttyh3	TTYH3	tweety family member 3	Plasma Membrane	ion channel
Emc1	EMC1	ER membrane protein complex subunit 1	Plasma Membrane	other
Rpl3	RPL3	ribosomal protein L3	Nucleus	other
Hsdl2	Hsdl2	hydroxysteroid dehydrogenase like 2	Cytoplasm	other
Arpc1a	ARPC1A	actin related protein 2/3 complex subunit 1A	Extracellular Space	other
Grin2b	GRIN2B	glutamate ionotropic receptor NMDA type subunit 2B	Plasma Membrane	ion channel
Ckap5	CKAP5	cytoskeleton associated protein 5	Nucleus	transcription regulator
Pycr2	PYCR2	pyrroline-5-carboxylate reductase 2	Cytoplasm	enzyme
Rack1	RACK1	receptor for activated C kinase 1	Cytoplasm	enzyme
Plin3	PLIN3	perilipin 3	Cytoplasm	other
Rps18	RPS18	ribosomal protein S18	Cytoplasm	other
Mapk3	MAPK3	mitogen-activated protein kinase 3	Cytoplasm	kinase
Ndufb10	NDUFB10	NADH:ubiquinone oxidoreductase subunit B10	Cytoplasm	enzyme
Naca	NACA	nascent polypeptide associated complex subunit alpha	Cytoplasm	transcription regulator
Caprin1	CAPRIN1	cell cycle associated protein 1	Plasma Membrane	other
Eef1a2	EEF1A2	eukaryotic translation elongation factor 1 alpha 2	Cytoplasm	translation regulator
Khdrbs3	KHDRBS3	KH RNA binding domain containing, signal transduction associated 3	Nucleus	other
Khdrbs2	KHDRBS2	KH RNA binding domain containing, signal transduction associated 2	Nucleus	other
Khdrbs1	KHDRBS1	KH RNA binding domain containing, signal transduction associated 1	Nucleus	transcription regulator
Rab21	RAB21	RAB21, member RAS oncogene family	Cytoplasm	enzyme
Slc3a2	SLC3A2	solute carrier family 3 member 2	Plasma Membrane	transporter
Acsf2	ACSF2	acyl-CoA synthetase family member 2	Cytoplasm	enzyme
Hspa4	HSPA4	heat shock protein family A (Hsp70) member 4	Cytoplasm	other
Aldh1a1	ALDH1A1	aldehyde dehydrogenase 1 family member A1	Cytoplasm	enzyme
Dtnb	DTNB	dystrobrevin beta	Plasma Membrane	other
Plin4	PLIN4	perilipin 4	Cytoplasm	other
Dtna	DTNA	dystrobrevin alpha	Plasma Membrane	other
Prkacb	PRKACB	protein kinase cAMP-activated catalytic subunit beta	Cytoplasm	kinase
Rpl13a	RPL13A	ribosomal protein L13a	Cytoplasm	other
Gpd2	GPD2	glycerol-3-phosphate dehydrogenase 2	Cytoplasm	enzyme
Palm	PALM	paralemmin	Plasma Membrane	other
Sptbn2	SPTBN2	spectrin beta, non-erythrocytic 2	Cytoplasm	other
Rac1	RAC1	Rac family small GTPase 1	Plasma Membrane	enzyme
St13	ST13	ST13 Hsp70 interacting protein	Cytoplasm	other
Copb1	COPB1	COPI coat complex subunit beta 1	Cytoplasm	transporter
Ahcyl1	AHCYL1	adenosylhomocysteinase like 1	Cytoplasm	enzyme
Mpc1	MPC1	mitochondrial pyruvate carrier 1	Cytoplasm	transporter
Fkbp1a	FKBP1A	FKBP prolyl isomerase 1A	Cytoplasm	enzyme
Ehd3	EHD3	EH domain containing 3	Cytoplasm	other
Rufy3	RUFY3	RUN and FYVE domain containing 3	Plasma Membrane	other
Cox6a1	COX6A1	cytochrome c oxidase subunit 6A1	Cytoplasm	enzyme
Rpl28	RPL28	ribosomal protein L28	Cytoplasm	other
Snap25	SNAP25	synaptosome associated protein 25	Plasma Membrane	transporter
Aqp4	AQP4	aquaporin 4	Plasma Membrane	transporter
Dmtn	DMTN	dematin actin binding protein	Plasma Membrane	other
Cox7a2	COX7A2	cytochrome c oxidase subunit 7A2	Cytoplasm	enzyme
Atp5j	ATP5PF	ATP synthase peripheral stalk subunit F6	Cytoplasm	transporter
Scamp5	SCAMP5	secretory carrier membrane protein 5	Cytoplasm	other
Dynll2	DYNLL2	dynein light chain LC8-type 2	Cytoplasm	other
Cdh2	CDH2	cadherin 2	Plasma Membrane	other
Adk	ADK	adenosine kinase	Nucleus	kinase
Arl8a	ARL8A	ADP ribosylation factor like GTPase 8A	Cytoplasm	enzyme
Oxr1	OXR1	oxidation resistance 1	Cytoplasm	enzyme
Ppm1b	PPM1B	protein phosphatase, Mg2+/Mn2+ dependent 1B	Cytoplasm	phosphatase
Eloc	ELOC	elongin C	Nucleus	transcription regulator
Nrxn1	NRXN1	neurexin 1	Plasma Membrane	transporter
Ppp1cb	PPP1CB	protein phosphatase 1 catalytic subunit beta	Cytoplasm	phosphatase
Cacybp	CACYBP	calcyclin binding protein	Nucleus	other
Cbr1	CBR1	carbonyl reductase 1	Cytoplasm	enzyme
Acat1	ACAT1	acetyl-CoA acetyltransferase 1	Cytoplasm	enzyme
Atp6v1a	ATP6V1A	ATPase H+ transporting V1 subunit A	Plasma Membrane	transporter
Clic4	CLIC4	chloride intracellular channel 4	Plasma Membrane	ion channel
Pitpnm2	PITPNM2	phosphatidylinositol transfer protein membrane associated 2	Cytoplasm	enzyme
Yars	YARS1	tyrosyl-tRNA synthetase 1	Cytoplasm	enzyme
Cfl2	CFL2	cofilin 2	Extracellular Space	other
Ap2m1	AP2M1	adaptor related protein complex 2 subunit mu 1	Cytoplasm	other
Snx1	SNX1	sorting nexin 1	Cytoplasm	transporter
Idh3g	IDH3G	isocitrate dehydrogenase (NAD(+)) 3 non-catalytic subunit gamma	Cytoplasm	enzyme
Sae1	SAE1	SUMO1 activating enzyme subunit 1	Cytoplasm	enzyme
Bsg	BSG	basigin (Ok blood group)	Plasma Membrane	transporter
Ctnnb1	CTNNB1	catenin beta 1	Nucleus	transcription regulator
Hmgn5	Gm15807/Hmgn5	high-mobility group nucleosome binding domain 5	Nucleus	other
Enah	ENAH	ENAH actin regulator	Plasma Membrane	other
Bckdk	BCKDK	branched chain keto acid dehydrogenase kinase	Cytoplasm	kinase
Ncdn	NCDN	neurochondrin	Cytoplasm	other
Eef1d	EEF1D	eukaryotic translation elongation factor 1 delta	Cytoplasm	translation regulator
Cadm2	CADM2	cell adhesion molecule 2	Plasma Membrane	other
Ddx3x	DDX3X	DEAD-box helicase 3 X-linked	Cytoplasm	enzyme
Ddx3y	DDX3Y	DEAD-box helicase 3 Y-linked	Cytoplasm	enzyme
D1Pas1	D1Pas1	DNA segment, Chr 1, Pasteur Institute 1	Cytoplasm	enzyme
Atp2b4	ATP2B4	ATPase plasma membrane Ca2+ transporting 4	Plasma Membrane	transporter
Cluh	CLUH	clustered mitochondria homolog	Cytoplasm	translation regulator
Crip2	Crip2	cysteine rich protein 2	Plasma Membrane	other
Actg2	ACTG2	actin gamma 2, smooth muscle	Cytoplasm	other
Actc1	ACTC1	actin alpha cardiac muscle 1	Cytoplasm	enzyme
Acta2	ACTA2	actin alpha 2, smooth muscle	Cytoplasm	other
Gstp1	GSTP1	glutathione S-transferase pi 1	Cytoplasm	enzyme
Kcnj10	KCNJ10	potassium inwardly rectifying channel subfamily J member 10	Plasma Membrane	ion channel
Ap1b1	AP1B1	adaptor related protein complex 1 subunit beta 1	Cytoplasm	other
Abi1	ABI1	abl interactor 1	Cytoplasm	other
Arpp19	ARPP19	cAMP regulated phosphoprotein 19	Cytoplasm	transporter
Ensa	ENSA	endosulfine alpha	Cytoplasm	transporter
Crym	CRYM	crystallin mu	Cytoplasm	enzyme
Fmnl2	FMNL2	formin like 2	Cytoplasm	other
Pgrmc1	PGRMC1	progesterone receptor membrane component 1	Plasma Membrane	transmembrane receptor
Ubqln2	UBQLN2	ubiquilin 2	Nucleus	other
Rps17	RPS17	ribosomal protein S17	Cytoplasm	other
Dnm1l	DNM1L	dynamin 1 like	Cytoplasm	enzyme
Ipo7	IPO7	importin 7	Nucleus	transporter
Hgs	HGS	hepatocyte growth factor-regulated tyrosine kinase substrate	Cytoplasm	other
Gprc5b	GPRC5B	G protein-coupled receptor class C group 5 member B	Plasma Membrane	G-protein coupled receptor
Nefm	Nefm	neurofilament, medium polypeptide	Plasma Membrane	other
Rrbp1	Rrbp1	ribosome binding protein 1	Cytoplasm	transporter
Dpysl3	DPYSL3	dihydropyrimidinase like 3	Cytoplasm	enzyme
Prdx1	PRDX1	peroxiredoxin 1	Cytoplasm	enzyme
Taok1	TAOK1	TAO kinase 1	Cytoplasm	kinase
Hsp90b1	HSP90B1	heat shock protein 90 beta family member 1	Cytoplasm	other
Rps28	RPS28	ribosomal protein S28	Cytoplasm	other
Gm10263	Gm10263	40S ribosomal protein S28 pseudogene	Other	other
Hmox2	HMOX2	heme oxygenase 2	Cytoplasm	enzyme
Ogdhl	OGDHL	oxoglutarate dehydrogenase L	Cytoplasm	enzyme
Hnrnpd	HNRNPD	heterogeneous nuclear ribonucleoprotein D	Nucleus	transcription regulator
Arhgap32	ARHGAP32	Rho GTPase activating protein 32	Cytoplasm	other
Gprin1	GPRIN1	G protein regulated inducer of neurite outgrowth 1	Plasma Membrane	other
Rab1b	RAB1B	RAB1B, member RAS oncogene family	Cytoplasm	other
Pcbp1	PCBP1	poly(rC) binding protein 1	Nucleus	translation regulator
Cox4i1	COX4I1	cytochrome c oxidase subunit 4I1	Cytoplasm	enzyme
Hk1	HK1	hexokinase 1	Cytoplasm	kinase
Slc1a4	SLC1A4	solute carrier family 1 member 4	Plasma Membrane	transporter
Rpl24	RPL24	ribosomal protein L24	Cytoplasm	other
Rock2	ROCK2	Rho associated coiled-coil containing protein kinase 2	Cytoplasm	kinase
Nefl	NEFL	neurofilament light	Cytoplasm	other
Sucla2	SUCLA2	succinate-CoA ligase ADP-forming subunit beta	Cytoplasm	enzyme
Mapk10	MAPK10	mitogen-activated protein kinase 10	Cytoplasm	kinase
Mapk8	MAPK8	mitogen-activated protein kinase 8	Cytoplasm	kinase
Mapk9	MAPK9	mitogen-activated protein kinase 9	Cytoplasm	kinase
Suclg1	SUCLG1	succinate-CoA ligase GDP/ADP-forming subunit alpha	Cytoplasm	enzyme
Acsbg1	ACSBG1	acyl-CoA synthetase bubblegum family member 1	Cytoplasm	enzyme
Eprs	EPRS1	glutamyl-prolyl-tRNA synthetase 1	Cytoplasm	enzyme
Bckdha	BCKDHA	branched chain keto acid dehydrogenase E1 subunit alpha	Cytoplasm	enzyme
Slc7a11	SLC7A11	solute carrier family 7 member 11	Plasma Membrane	transporter
Rhoa	RHOA	ras homolog family member A	Cytoplasm	enzyme
Bcap31	BCAP31	B cell receptor associated protein 31	Cytoplasm	transporter
Ctsb	CTSB	cathepsin B	Cytoplasm	peptidase
Syt1	SYT1	synaptotagmin 1	Cytoplasm	transporter
Cacna2d1	CACNA2D1	calcium voltage-gated channel auxiliary subunit alpha2delta 1	Plasma Membrane	ion channel
Idh3b	IDH3B	isocitrate dehydrogenase (NAD(+)) 3 non-catalytic subunit beta	Cytoplasm	enzyme
Ndufs4	NDUFS4	NADH:ubiquinone oxidoreductase subunit S4	Cytoplasm	enzyme
Mgll	MGLL	monoglyceride lipase	Plasma Membrane	enzyme
Kpnb1	KPNB1	karyopherin subunit beta 1	Nucleus	other
Dstn	DSTN	destrin, actin depolymerizing factor	Cytoplasm	other
Actg1	ACTG1	actin gamma 1	Cytoplasm	other
Actb	ACTB	actin beta	Cytoplasm	other
Ube2n	UBE2N	ubiquitin conjugating enzyme E2 N	Cytoplasm	enzyme
Ppp1r9b	PPP1R9B	protein phosphatase 1 regulatory subunit 9B	Cytoplasm	enzyme
Nrcam	NRCAM	neuronal cell adhesion molecule	Plasma Membrane	other
Rpl13	RPL13	ribosomal protein L13	Nucleus	other
Arhgef2	ARHGEF2	Rho/Rac guanine nucleotide exchange factor 2	Cytoplasm	other
Hdlbp	HDLBP	high density lipoprotein binding protein	Nucleus	transporter
Psmb5	PSMB5	proteasome 20S subunit beta 5	Cytoplasm	peptidase
Vps26b	VPS26B	VPS26, retromer complex component B	Cytoplasm	transporter
Fabp5	FABP5	fatty acid binding protein 5	Cytoplasm	transporter
Actr1b	ACTR1B	actin related protein 1B	Cytoplasm	other
Pfn2	PFN2	profilin 2	Cytoplasm	enzyme
Etfb	ETFB	electron transfer flavoprotein subunit beta	Cytoplasm	transporter
Psma2	PSMA2	proteasome 20S subunit alpha 2	Cytoplasm	peptidase
Pdia4	PDIA4	protein disulfide isomerase family A member 4	Cytoplasm	enzyme
Epb41l3	EPB41L3	erythrocyte membrane protein band 4.1 like 3	Plasma Membrane	other
Eif5a2	EIF5A2	eukaryotic translation initiation factor 5A2	Cytoplasm	translation regulator
Cryab	CRYAB	crystallin alpha B	Nucleus	other
Hspd1	HSPD1	heat shock protein family D (Hsp60) member 1	Cytoplasm	enzyme
Hnrnph1	HNRNPH1	heterogeneous nuclear ribonucleoprotein H1	Nucleus	other
Psma5	PSMA5	proteasome 20S subunit alpha 5	Cytoplasm	peptidase
Aars	AARS1	alanyl-tRNA synthetase 1	Cytoplasm	enzyme
Bcan	BCAN	brevican	Extracellular Space	other
Eef2	EEF2	eukaryotic translation elongation factor 2	Cytoplasm	translation regulator
Chtop	Chtop	chromatin target of PRMT1	Nucleus	other
Gng12	GNG12	G protein subunit gamma 12	Plasma Membrane	enzyme
Slc25a5	SLC25A5	solute carrier family 25 member 5	Cytoplasm	transporter
Psd3	PSD3	pleckstrin and Sec7 domain containing 3	Cytoplasm	other
Rpl30	RPL30	ribosomal protein L30	Cytoplasm	other
Snd1	SND1	staphylococcal nuclease and tudor domain containing 1	Nucleus	enzyme
Hsp90aa1	HSP90AA1	heat shock protein 90 alpha family class A member 1	Cytoplasm	enzyme
Gnai1	GNAI1	G protein subunit alpha i1	Plasma Membrane	enzyme
Gnai3	GNAI3	G protein subunit alpha i3	Cytoplasm	enzyme
Arf3	ARF3	ADP ribosylation factor 3	Cytoplasm	enzyme
Arf2	Arf2	ADP-ribosylation factor 2	Cytoplasm	other
Arf1	ARF1	ADP ribosylation factor 1	Cytoplasm	enzyme
Ap3b2	AP3B2	adaptor related protein complex 3 subunit beta 2	Cytoplasm	other
Clu	CLU	clusterin	Cytoplasm	other
Psmd12	PSMD12	proteasome 26S subunit, non-ATPase 12	Cytoplasm	other
Hnrnpul2	HNRNPUL2	heterogeneous nuclear ribonucleoprotein U like 2	Nucleus	other
Gnpda1	GNPDA1	glucosamine-6-phosphate deaminase 1	Cytoplasm	enzyme
Rab35	RAB35	RAB35, member RAS oncogene family	Cytoplasm	enzyme
Gnpda2	GNPDA2	glucosamine-6-phosphate deaminase 2	Nucleus	enzyme
Usp14	USP14	ubiquitin specific peptidase 14	Cytoplasm	peptidase
Stt3a	STT3A	STT3 oligosaccharyltransferase complex catalytic subunit A	Plasma Membrane	enzyme
Pin1	PIN1	peptidylprolyl cis/trans isomerase, NIMA-interacting 1	Nucleus	enzyme
Lnpep	LNPEP	leucyl and cystinyl aminopeptidase	Cytoplasm	peptidase
Eif2s2	EIF2S2	eukaryotic translation initiation factor 2 subunit beta	Cytoplasm	translation regulator
Strap	STRAP	serine/threonine kinase receptor associated protein	Plasma Membrane	other
Fabp7	FABP7	fatty acid binding protein 7	Cytoplasm	transporter
Pygm	PYGM	glycogen phosphorylase, muscle associated	Cytoplasm	enzyme
Got2	GOT2	glutamic-oxaloacetic transaminase 2	Cytoplasm	enzyme
Hadh	HADH	hydroxyacyl-CoA dehydrogenase	Cytoplasm	enzyme
Thbs4	THBS4	thrombospondin 4	Extracellular Space	other
Cst3	CST3	cystatin C	Extracellular Space	other
Idh1	IDH1	isocitrate dehydrogenase (NADP(+)) 1	Cytoplasm	enzyme
Srpk2	SRPK2	SRSF protein kinase 2	Nucleus	kinase
Psmd14	PSMD14	proteasome 26S subunit, non-ATPase 14	Cytoplasm	peptidase
Rragb	RRAGB	Ras related GTP binding B	Cytoplasm	enzyme
Rraga	RRAGA	Ras related GTP binding A	Cytoplasm	enzyme
Rap1a	RAP1A	RAP1A, member of RAS oncogene family	Cytoplasm	enzyme
Rap1b	RAP1B	RAP1B, member of RAS oncogene family	Cytoplasm	enzyme
Rap2b	RAP2B	RAP2B, member of RAS oncogene family	Plasma Membrane	enzyme
Apba2	APBA2	amyloid beta precursor protein binding family A member 2	Cytoplasm	transporter
Safb	SAFB	scaffold attachment factor B	Nucleus	other
Apba1	APBA1	amyloid beta precursor protein binding family A member 1	Cytoplasm	transporter
Wbp2	WBP2	WW domain binding protein 2	Cytoplasm	transcription regulator
Pfkl	PFKL	phosphofructokinase, liver type	Cytoplasm	kinase
Ptpra	PTPRA	protein tyrosine phosphatase receptor type A	Plasma Membrane	phosphatase
Uba1	UBA1	ubiquitin like modifier activating enzyme 1	Cytoplasm	enzyme
Fn3krp	FN3KRP	fructosamine 3 kinase related protein	Cytoplasm	kinase
Snx2	SNX2	sorting nexin 2	Cytoplasm	transporter
Ykt6	YKT6	YKT6 v-SNARE homolog	Cytoplasm	enzyme
Gpm6a	GPM6A	glycoprotein M6A	Plasma Membrane	ion channel
