# Supplementary material for: Activity-Induced Cortical Glutamatergic Neuron Nascent Proteins
Source: J Neurosci. 2022 Oct 19;42(42):7900–20. doi: 10.1523/JNEUROSCI.0707-22.2022 (PMC9617616; doi:10.1523/JNEUROSCI.0707-22.2022)
Supplement: Figure 7-1 — Data for Figure 7B. One day ANL treatment PTZ versus control volcano plot from all quantified peptides. Download Figure 7-1, XLSX file. [file ns-JN-RM-0707-22-s07.xlsx]

## Sheet: Fig7B 1D PTZ vs control
accession	description	t-test p-value	q-value	norm spec count PTZ	norm spec count CONTROL	norm spec count Average PTZ	norm spec count Average CONTROL	avg ratio change PTZ/CONTROL	NSAF-1	NSAF-2	NSAF average 1	NSAF average 2	EMPAI-1	EMPAI-2	EMPAI-AVG-1	EMPAI-AVG-2	Length	SEQUENCE-COVERAGE-1	SEQUENCE-COVERAGE-2	MOL_WT-1	MOL_WT-2	PI-1	PI-2	spec count 1	spec count 2	spec count Average 1	spec count Average 2	sort code	sort code before SCFiller
Q6ZQ38	Cullin-associated NEDD8-dissociated protein 1 OS=Mus musculus GN=Cand1 PE=1 SV=2	0.000120218	0.21716	8.566,8.335,8.933,7.397,	4.063,4.162,4.322,5.217,	8.30776	4.44088	1.87075	2.0287455E-4,1.9980619E-4,2.0621227E-4,1.7046218E-4,	8.942573E-5,9.601857E-5,9.457377E-5,1.1553957E-4,	0.000194839	9.88894e-05	0.09900582,0.13501084,0.06659615,0.06659615,	0.08143401,0.05681753,0.03038609,0.04712856,	0.0918022	0.0539415	1230	4.1%,5.5%,2.8%,2.8%,	3.4%,2.4%,1.3%,2.0%,	136331.0,136331.0,136331.0,136331.0,	136331.0,136331.0,136331.0,136331.0,	5.8,5.8,5.8,5.8,	5.8,5.8,5.8,5.8,	16,14,7,7,	2,4,3,3,	11	3	1_1_1_1_1_1_1_1_	1_1_1_1_1_1_1_1_
F6T9K1	Dr1-associated corepressor OS=Mus musculus GN=Drap1 PE=1 SV=2	0.000203874	0.21716	1.071,1.191,1.276,1.057,	0.0,0.0,0.0,0.0,	1.14858	0	100000	1.7138442E-4,1.9290551E-4,1.9909034E-4,1.6457494E-4,	0.0,0.0,0.0,0.0,	0.000181989	0	0.13501084,0.13501084,0.13501084,0.13501084,	0.0,0.0,0.0,0.0,	0.135011	0	182	5.5%,5.5%,5.5%,5.5%,	0%,0%,0%,0%,	19971.0,19971.0,19971.0,19971.0,	0.0,0.0,0.0,0.0,	8.3,8.3,8.3,8.3,	0.0,0.0,0.0,0.0,	2,2,1,1,	0,0,0,0,	1.5	0	1_1_1_1_0_0_0_0_	1_1_1_1_0_0_0_0_
Q9CWK3	CD2 antigen cytoplasmic tail-binding protein 2 OS=Mus musculus GN=Cd2bp2 PE=1 SV=1	0.000203874	0.21716	1.071,1.191,1.276,1.057,	0.0,0.0,0.0,0.0,	1.14858	0	100000	9.120457E-5,1.02657315E-4,1.0594865E-4,8.758082E-5,	0.0,0.0,0.0,0.0,	9.68478e-05	0	0.07646525,0.07646525,0.07646525,0.07646525,	0.0,0.0,0.0,0.0,	0.0764652	0	342	3.2%,3.2%,3.2%,3.2%,	0%,0%,0%,0%,	37694.0,37694.0,37694.0,37694.0,	0.0,0.0,0.0,0.0,	4.6,4.6,4.6,4.6,	0.0,0.0,0.0,0.0,	2,2,1,1,	0,0,0,0,	1.5	0	1_1_1_1_0_0_0_0_	1_1_1_1_0_0_0_0_
Q9D6N5	Dr1-associated corepressor OS=Mus musculus GN=Drap1 PE=1 SV=3	0.000203874	0.21716	1.071,1.191,1.276,1.057,	0.0,0.0,0.0,0.0,	1.14858	0	100000	1.5215592E-4,1.7126245E-4,1.7675337E-4,1.4611044E-4,	0.0,0.0,0.0,0.0,	0.000161571	0	0.11943793,0.11943793,0.11943793,0.11943793,	0.0,0.0,0.0,0.0,	0.119438	0	205	4.9%,4.9%,4.9%,4.9%,	0%,0%,0%,0%,	22278.0,22278.0,22278.0,22278.0,	0.0,0.0,0.0,0.0,	5.3,5.3,5.3,5.3,	0.0,0.0,0.0,0.0,	2,2,1,1,	0,0,0,0,	1.5	0	1_1_1_1_0_0_0_0_	1_1_1_1_0_0_0_0_
Q9Z0R9	Fatty acid desaturase 2 OS=Mus musculus GN=Fads2 PE=1 SV=1	0.000203874	0.21716	1.071,1.191,1.276,1.057,	0.0,0.0,0.0,0.0,	1.14858	0	100000	7.025217E-5,7.9073885E-5,8.1609105E-5,6.7460904E-5,	0.0,0.0,0.0,0.0,	7.4599e-05	0	0.04712856,0.04712856,0.04712856,0.04712856,	0.0,0.0,0.0,0.0,	0.0471286	0	444	2.0%,2.0%,2.0%,2.0%,	0%,0%,0%,0%,	52387.0,52387.0,52387.0,52387.0,	0.0,0.0,0.0,0.0,	8.8,8.8,8.8,8.8,	0.0,0.0,0.0,0.0,	2,2,1,1,	0,0,0,0,	1.5	0	1_1_1_1_0_0_0_0_	1_1_1_1_0_0_0_0_
D3YY09	Dr1-associated corepressor OS=Mus musculus GN=Drap1 PE=1 SV=1	0.000203874	0.21716	1.071,1.191,1.276,1.057,	0.0,0.0,0.0,0.0,	1.14858	0	100000	1.4713191E-4,1.6560756E-4,1.7091718E-4,1.4128603E-4,	0.0,0.0,0.0,0.0,	0.000156236	0	0.11429453,0.11429453,0.11429453,0.11429453,	0.0,0.0,0.0,0.0,	0.114295	0	212	4.7%,4.7%,4.7%,4.7%,	0%,0%,0%,0%,	23161.0,23161.0,23161.0,23161.0,	0.0,0.0,0.0,0.0,	5.5,5.5,5.5,5.5,	0.0,0.0,0.0,0.0,	2,2,1,1,	0,0,0,0,	1.5	0	1_1_1_1_0_0_0_0_	1_1_1_1_0_0_0_0_
P17751	Triosephosphate isomerase OS=Mus musculus GN=Tpi1 PE=1 SV=4	0.000391935	0.244434	6.425,6.549,8.933,7.397,	16.25,13.53,12.97,13.91,	7.32587	14.1638	0.517224	6.2592566E-4,6.458141E-4,8.482979E-4,7.0123235E-4,	0.001471487,0.0012837267,0.0011671479,0.0012674575,	0.000705318	0.00129745	0.1324004,0.1324004,0.1324004,0.1324004,	0.1324004,0.1324004,0.1324004,0.1324004,	0.1324	0.1324	299	5.4%,5.4%,5.4%,5.4%,	5.4%,5.4%,5.4%,5.4%,	32192.0,32192.0,32192.0,32192.0,	32192.0,32192.0,32192.0,32192.0,	5.7,5.7,5.7,5.7,	5.7,5.7,5.7,5.7,	12,11,7,7,	8,13,9,8,	9.25	9.5	1_1_1_1_1_1_1_1_	1_1_1_1_1_1_1_1_
Q9EQH3	Vacuolar protein sorting-associated protein 35 OS=Mus musculus GN=Vps35 PE=1 SV=1	0.000496008	0.244434	4.819,4.167,5.104,3.17,	0.0,1.04,0.0,0.0,	4.31515	0.260117	16.5893	1.7633647E-4,1.5437287E-4,1.8208261E-4,1.1288683E-4,	0.0,3.7092603E-5,0.0,0.0,	0.00015642	9.27315e-06	0.07398939,0.07398939,0.049542427,0.03038609,	0.0,0.02093947,0.0,0.0,	0.0569768	0.00523487	796	3.1%,3.1%,2.1%,1.3%,	0%,0.9%,0%,0%,	91713.0,91713.0,91713.0,91713.0,	0.0,91713.0,0.0,0.0,	5.4,5.4,5.4,5.4,	0.0,5.4,0.0,0.0,	9,7,4,3,	0,1,0,0,	5.75	1	1_1_1_1_0_1_0_0_	1_1_1_1_0_1_0_0_
A0A1B0GRV0	3&#039;(2&#039;),5&#039;-bisphosphate nucleotidase 1 OS=Mus musculus GN=Bpnt1 PE=1 SV=1	0.000699779	0.244434	6.96,7.144,8.933,9.511,	2.032,2.081,4.322,1.739,	8.13692	2.54332	3.19933	6.2770204E-4,6.5217586E-4,7.8526646E-4,8.345936E-4,	1.7026882E-4,1.8282174E-4,3.601416E-4,1.4666014E-4,	0.000724934	0.000214973	0.37720942,0.37720942,0.37720942,0.37720942,	0.08893013,0.08893013,0.18576872,0.08893013,	0.377209	0.11314	323	13.9%,13.9%,13.9%,13.9%,	3.7%,3.7%,7.4%,3.7%,	34974.0,34974.0,34974.0,34974.0,	34974.0,34974.0,34974.0,34974.0,	5.8,5.8,5.8,5.8,	5.8,5.8,5.8,5.8,	13,12,7,9,	1,2,3,1,	10.25	1.75	1_1_1_1_1_1_1_1_	1_1_1_1_1_1_1_1_
Q9Z0S1	3&#039;(2&#039;),5&#039;-bisphosphate nucleotidase 1 OS=Mus musculus GN=Bpnt1 PE=1 SV=2	0.000699779	0.244434	6.96,7.144,8.933,9.511,	2.032,2.081,4.322,1.739,	8.13692	2.54332	3.19933	6.5827195E-4,6.839377E-4,8.2351005E-4,8.7523944E-4,	1.7856112E-4,1.917254E-4,3.7768096E-4,1.5380268E-4,	0.00076024	0.000225443	0.39958727,0.39958727,0.39958727,0.39958727,	0.09395635,0.09395635,0.19674051,0.09395635,	0.399587	0.119652	308	14.6%,14.6%,14.6%,14.6%,	3.9%,3.9%,7.8%,3.9%,	33196.0,33196.0,33196.0,33196.0,	33196.0,33196.0,33196.0,33196.0,	5.8,5.8,5.8,5.8,	5.8,5.8,5.8,5.8,	13,12,7,9,	1,2,3,1,	10.25	1.75	1_1_1_1_1_1_1_1_	1_1_1_1_1_1_1_1_
A0A1B0GSX0	L-lactate dehydrogenase OS=Mus musculus GN=Ldha PE=1 SV=1	0.000748462	0.244434	19.81,21.43,20.42,26.42,	8.126,10.4,7.203,12.17,	22.0195	9.47655	2.32358	0.0015984802,0.0017505774,0.0016059586,0.0020742826,	6.093831E-4,8.178867E-4,5.370532E-4,9.185556E-4,	0.00175732	0.00072072	0.32434154,0.37720942,0.32434154,0.36772883,	0.22743917,0.18032062,0.18850219,0.18032062,	0.348405	0.194146	361	12.2%,13.9%,12.2%,13.6%,	8.9%,7.2%,7.5%,7.2%,	39758.0,39758.0,39758.0,39758.0,	39758.0,39758.0,39758.0,39758.0,	8.4,8.4,8.4,8.4,	8.4,8.4,8.4,8.4,	37,36,16,25,	4,10,5,7,	28.5	6.5	1_1_1_1_1_1_1_1_	1_1_1_1_1_1_1_1_
P06151	L-lactate dehydrogenase A chain OS=Mus musculus GN=Ldha PE=1 SV=3	0.000748462	0.244434	19.81,21.43,20.42,26.42,	8.126,10.4,7.203,12.17,	22.0195	9.47655	2.32358	0.0017381065,0.0019034893,0.001746238,0.0022554698,	6.626124E-4,8.8932866E-4,5.839646E-4,9.987908E-4,	0.00191083	0.000783674	0.35831344,0.41579378,0.35831344,0.40604758,	0.24738348,0.19674051,0.20503592,0.19674051,	0.384617	0.211475	332	13.3%,15.1%,13.3%,14.8%,	9.6%,7.8%,8.1%,7.8%,	36499.0,36499.0,36499.0,36499.0,	36499.0,36499.0,36499.0,36499.0,	7.7,7.7,7.7,7.7,	7.7,7.7,7.7,7.7,	37,36,16,25,	4,10,5,7,	28.5	6.5	1_1_1_1_1_1_1_1_	1_1_1_1_1_1_1_1_
Q564E2	L-lactate dehydrogenase OS=Mus musculus GN=Ldha PE=1 SV=1	0.000748462	0.244434	19.81,21.43,20.42,26.42,	8.126,10.4,7.203,12.17,	22.0195	9.47655	2.32358	0.0017381065,0.0019034893,0.001746238,0.0022554698,	6.626124E-4,8.8932866E-4,5.839646E-4,9.987908E-4,	0.00191083	0.000783674	0.35831344,0.41579378,0.35831344,0.40604758,	0.24738348,0.19674051,0.20503592,0.19674051,	0.384617	0.211475	332	13.3%,15.1%,13.3%,14.8%,	9.6%,7.8%,8.1%,7.8%,	36499.0,36499.0,36499.0,36499.0,	36499.0,36499.0,36499.0,36499.0,	7.7,7.7,7.7,7.7,	7.7,7.7,7.7,7.7,	37,36,16,25,	4,10,5,7,	28.5	6.5	1_1_1_1_1_1_1_1_	1_1_1_1_1_1_1_1_
P14094	Sodium/potassium-transporting ATPase subunit beta-1 OS=Mus musculus GN=Atp1b1 PE=1 SV=1	0.000823132	0.244434	28.38,20.24,30.63,26.42,	52.82,41.62,44.66,48.69,	26.4157	46.9469	0.562672	0.0027190363,0.0019633211,0.0028606136,0.0024632104,	0.0047036763,0.0038849623,0.0039540543,0.004363139,	0.00250155	0.00422646	0.19124198,0.19124198,0.19124198,0.17219532,	0.17219532,0.19124198,0.19124198,0.17219532,	0.18648	0.181719	304	7.6%,7.6%,7.6%,6.9%,	6.9%,7.6%,7.6%,6.9%,	35195.0,35195.0,35195.0,35195.0,	35195.0,35195.0,35195.0,35195.0,	8.6,8.6,8.6,8.6,	8.6,8.6,8.6,8.6,	53,34,24,25,	26,40,31,28,	34	31.25	1_1_1_1_1_1_1_1_	1_1_1_1_1_1_1_1_
D3YZP9	Coiled-coil domain-containing protein 6 OS=Mus musculus GN=Ccdc6 PE=1 SV=1	0.000888337	0.244434	4.283,2.977,2.552,3.17,	0.0,1.04,0.0,0.0,	3.24557	0.260117	12.4773	2.6602956E-4,1.8714713E-4,1.5451787E-4,1.915947E-4,	0.0,6.295461E-5,0.0,0.0,	0.000199822	1.57387e-05	0.08642566,0.08642566,0.044720173,0.044720173,	0.0,0.044720173,0.0,0.0,	0.0655729	0.01118	469	3.6%,3.6%,1.9%,1.9%,	0%,1.9%,0%,0%,	52939.0,52939.0,52939.0,52939.0,	0.0,52939.0,0.0,0.0,	7.3,7.3,7.3,7.3,	0.0,7.3,0.0,0.0,	8,5,2,3,	0,1,0,0,	4.5	1	1_1_1_1_0_1_0_0_	1_1_1_1_0_1_0_0_
A0A0A6YX05	Sodium/potassium-transporting ATPase subunit beta (Fragment) OS=Mus musculus GN=Atp1b1 PE=1 SV=1	0.000908225	0.244434	28.38,20.24,30.63,26.42,	52.82,41.62,44.66,50.43,	26.4157	47.3816	0.557509	0.006262023,0.004521588,0.0065880804,0.0056728483,	0.010832708,0.008947185,0.009106307,0.010407315,	0.00576113	0.00982338	0.4927944,0.4927944,0.4927944,0.4421153,	0.4421153,0.4927944,0.4927944,0.4421153,	0.480125	0.467455	132	17.4%,17.4%,17.4%,15.9%,	15.9%,17.4%,17.4%,15.9%,	15253.0,15253.0,15253.0,15253.0,	15253.0,15253.0,15253.0,15253.0,	7.8,7.8,7.8,7.8,	7.8,7.8,7.8,7.8,	53,34,24,25,	26,40,31,29,	34	31.5	1_1_1_1_1_1_1_1_	1_1_1_1_1_1_1_1_
Q64378	Peptidyl-prolyl cis-trans isomerase FKBP5 OS=Mus musculus GN=Fkbp5 PE=1 SV=1	0.00118093	0.244434	9.102,8.335,7.657,6.34,	2.032,0.0,0.0,3.478,	7.85839	1.37732	5.70556	5.8142917E-4,5.389509E-4,4.7676897E-4,3.9411368E-4,	1.2060708E-4,0.0,0.0,2.0776853E-4,	0.000497816	8.20939e-05	0.24165225,0.30617094,0.23594749,0.14551294,	0.06905484,0.0,0.0,0.035142183,	0.232321	0.0260493	456	9.4%,11.6%,9.2%,5.9%,	2.9%,0%,0%,1.5%,	50966.0,50966.0,50966.0,50966.0,	50966.0,0.0,0.0,50966.0,	7.8,7.8,7.8,7.8,	7.8,0.0,0.0,7.8,	17,14,6,6,	1,0,0,2,	10.75	1.5	1_1_1_1_1_0_0_1_	1_1_1_1_1_0_0_1_
P17742	Peptidyl-prolyl cis-trans isomerase A OS=Mus musculus GN=Ppia PE=1 SV=2	0.00118778	0.244434	39.62,38.1,49.77,38.04,	75.17,61.39,61.95,66.08,	41.383	66.145	0.625641	0.007037211,0.006850498,0.008616727,0.0065749697,	0.012407821,0.010622055,0.0101666795,0.01097626,	0.00726985	0.0110432	1.7861211,1.7861211,1.7861211,1.7101917,	1.7101917,1.7861211,1.7861211,1.0749135,	1.76714	1.58934	164	44.5%,44.5%,44.5%,43.3%,	43.3%,44.5%,44.5%,31.7%,	17971.0,17971.0,17971.0,17971.0,	17971.0,17971.0,17971.0,17971.0,	7.9,7.9,7.9,7.9,	7.9,7.9,7.9,7.9,	74,64,39,36,	37,59,43,38,	53.25	44.25	1_1_1_1_1_1_1_1_	1_1_1_1_1_1_1_1_
P51150	Ras-related protein Rab-7a OS=Mus musculus GN=Rab7a PE=1 SV=2	0.00123858	0.244434	9.102,7.739,14.04,8.454,	24.38,18.73,21.61,19.13,	9.83308	20.9611	0.469111	0.0012808294,0.0011024504,0.0019255016,0.00115759,	0.003188222,0.0025674533,0.0028098002,0.0025173114,	0.00136659	0.0027707	0.42889392,0.42889392,0.42889392,0.42889392,	0.42889392,0.42889392,0.42889392,0.42889392,	0.428894	0.428894	207	15.5%,15.5%,15.5%,15.5%,	15.5%,15.5%,15.5%,15.5%,	23490.0,23490.0,23490.0,23490.0,	23490.0,23490.0,23490.0,23490.0,	6.7,6.7,6.7,6.7,	6.7,6.7,6.7,6.7,	17,13,11,8,	12,18,15,11,	12.25	14	1_1_1_1_1_1_1_1_	1_1_1_1_1_1_1_1_
A0A0N4SVG9	RAB7, member RAS oncogene family (Fragment) OS=Mus musculus GN=Rab7 PE=1 SV=3	0.00123858	0.244434	9.102,7.739,14.04,8.454,	24.38,18.73,21.61,19.13,	9.83308	20.9611	0.469111	0.0027054255,0.002328645,0.004067131,0.0024451134,	0.0067343055,0.00542309,0.0059349868,0.005317178,	0.00288658	0.00585239	1.1232445,1.1232445,1.1232445,1.1232445,	1.1232445,1.1232445,1.1232445,1.1232445,	1.12324	1.12324	98	32.7%,32.7%,32.7%,32.7%,	32.7%,32.7%,32.7%,32.7%,	10964.0,10964.0,10964.0,10964.0,	10964.0,10964.0,10964.0,10964.0,	9.1,9.1,9.1,9.1,	9.1,9.1,9.1,9.1,	17,13,11,8,	12,18,15,11,	12.25	14	1_1_1_1_1_1_1_1_	1_1_1_1_1_1_1_1_
A0A0N4SVR6	RAB7, member RAS oncogene family OS=Mus musculus GN=Rab7 PE=1 SV=1	0.00123858	0.244434	9.102,7.739,14.04,8.454,	24.38,18.73,21.61,19.13,	9.83308	20.9611	0.469111	0.00301286,0.0025932638,0.004529305,0.0027229672,	0.0074995677,0.00603935,0.006609417,0.005921403,	0.0032146	0.00651743	1.3120649,1.3120649,1.3120649,1.3120649,	1.3120649,1.3120649,1.3120649,1.3120649,	1.31206	1.31206	88	36.4%,36.4%,36.4%,36.4%,	36.4%,36.4%,36.4%,36.4%,	10079.0,10079.0,10079.0,10079.0,	10079.0,10079.0,10079.0,10079.0,	10.1,10.1,10.1,10.1,	10.1,10.1,10.1,10.1,	17,13,11,8,	12,18,15,11,	12.25	14	1_1_1_1_1_1_1_1_	1_1_1_1_1_1_1_1_
Q3UMA3	Hepatocyte growth factor-regulated tyrosine kinase substrate OS=Mus musculus GN=Hgs PE=1 SV=1	0.00129165	0.244434	3.748,4.167,6.381,5.284,	0.0,0.0,1.441,0.0,	4.89486	0.36016	13.5908	1.406854E-4,1.5835156E-4,2.3346933E-4,1.929938E-4,	0.0,0.0,4.9968097E-5,0.0,	0.000181375	1.2492e-05	0.061695576,0.061695576,0.061695576,0.061695576,	0.0,0.0,0.03038609,0.0,	0.0616956	0.00759652	776	2.6%,2.6%,2.6%,2.6%,	0%,0%,1.3%,0%,	86143.0,86143.0,86143.0,86143.0,	0.0,0.0,86143.0,0.0,	6.2,6.2,6.2,6.2,	0.0,0.0,6.2,0.0,	7,7,5,5,	0,0,1,0,	6	1	1_1_1_1_0_0_1_0_	1_1_1_1_0_0_1_0_
B1ATZ1	Hepatocyte growth factor-regulated tyrosine kinase substrate OS=Mus musculus GN=Hgs PE=1 SV=1	0.00129165	0.244434	3.748,4.167,6.381,5.284,	0.0,0.0,1.441,0.0,	4.89486	0.36016	13.5908	1.4233621E-4,1.6020966E-4,2.3620887E-4,1.9525841E-4,	0.0,0.0,5.0554427E-5,0.0,	0.000183503	1.26386e-05	0.061695576,0.061695576,0.061695576,0.061695576,	0.0,0.0,0.03038609,0.0,	0.0616956	0.00759652	767	2.6%,2.6%,2.6%,2.6%,	0%,0%,1.3%,0%,	85907.0,85907.0,85907.0,85907.0,	0.0,0.0,85907.0,0.0,	7.5,7.5,7.5,7.5,	0.0,0.0,7.5,0.0,	7,7,5,5,	0,0,1,0,	6	1	1_1_1_1_0_0_1_0_	1_1_1_1_0_0_1_0_
B1ATZ0	Hepatocyte growth factor-regulated tyrosine kinase substrate OS=Mus musculus GN=Hgs PE=1 SV=1	0.00129165	0.244434	3.748,4.167,6.381,5.284,	0.0,0.0,1.441,0.0,	4.89486	0.36016	13.5908	1.4252203E-4,1.6041881E-4,2.3651723E-4,1.955133E-4,	0.0,0.0,5.0620427E-5,0.0,	0.000183743	1.26551e-05	0.061695576,0.061695576,0.061695576,0.061695576,	0.0,0.0,0.03038609,0.0,	0.0616956	0.00759652	766	2.6%,2.6%,2.6%,2.6%,	0%,0%,1.3%,0%,	85779.0,85779.0,85779.0,85779.0,	0.0,0.0,85779.0,0.0,	7.5,7.5,7.5,7.5,	0.0,0.0,7.5,0.0,	7,7,5,5,	0,0,1,0,	6	1	1_1_1_1_0_0_1_0_	1_1_1_1_0_0_1_0_
B1ATY9	Hepatocyte growth factor-regulated tyrosine kinase substrate (Fragment) OS=Mus musculus GN=Hgs PE=1 SV=1	0.00129165	0.244434	3.748,4.167,6.381,5.284,	0.0,0.0,1.441,0.0,	4.89486	0.36016	13.5908	4.455995E-4,5.0155434E-4,7.3947833E-4,6.1127834E-4,	0.0,0.0,1.582663E-4,0.0,	0.000574478	3.95666e-05	0.20781386,0.20781386,0.20781386,0.20781386,	0.0,0.0,0.09900582,0.0,	0.207814	0.0247515	245	8.2%,8.2%,8.2%,8.2%,	0%,0%,4.1%,0%,	27918.0,27918.0,27918.0,27918.0,	0.0,0.0,27918.0,0.0,	6.4,6.4,6.4,6.4,	0.0,0.0,6.4,0.0,	7,7,5,5,	0,0,1,0,	6	1	1_1_1_1_0_0_1_0_	1_1_1_1_0_0_1_0_
Q99LI8	Hepatocyte growth factor-regulated tyrosine kinase substrate OS=Mus musculus GN=Hgs PE=1 SV=2	0.00129165	0.244434	3.748,4.167,6.381,5.284,	0.0,0.0,1.441,0.0,	4.89486	0.36016	13.5908	1.4086693E-4,1.5855588E-4,2.3377058E-4,1.9324283E-4,	0.0,0.0,5.0032577E-5,0.0,	0.000181609	1.25081e-05	0.061695576,0.061695576,0.061695576,0.061695576,	0.0,0.0,0.03038609,0.0,	0.0616956	0.00759652	775	2.6%,2.6%,2.6%,2.6%,	0%,0%,1.3%,0%,	86015.0,86015.0,86015.0,86015.0,	0.0,0.0,86015.0,0.0,	6.2,6.2,6.2,6.2,	0.0,0.0,6.2,0.0,	7,7,5,5,	0,0,1,0,	6	1	1_1_1_1_0_0_1_0_	1_1_1_1_0_0_1_0_
E9Q1G8	Septin-7 OS=Mus musculus GN=Sept7 PE=1 SV=2	0.00140787	0.244434	15.53,16.67,16.59,14.79,	20.32,18.73,21.61,20.87,	15.8949	20.38	0.779928	0.0010349735,0.0011247671,0.0010779124,9.595811E-4,	0.0012585087,0.001216162,0.0013309581,0.0013008117,	0.00104931	0.00127661	0.42232883,0.38038433,0.29419577,0.20781386,	0.24738348,0.38038433,0.2882495,0.20781386,	0.326181	0.280958	437	15.3%,14.0%,11.2%,8.2%,	9.6%,14.0%,11.0%,8.2%,	50649.0,50649.0,50649.0,50649.0,	50649.0,50649.0,50649.0,50649.0,	8.6,8.6,8.6,8.6,	8.6,8.6,8.6,8.6,	29,28,13,14,	10,18,15,12,	21	13.75	1_1_1_1_1_1_1_1_	1_1_1_1_1_1_1_1_
E9Q589	Neural cell adhesion molecule 1 OS=Mus musculus GN=Ncam1 PE=1 SV=1	0.00146682	0.244434	0.0,0.0,0.0,0.0,	32.51,32.25,46.1,39.99,	0	37.7135	0	0.0,0.0,0.0,0.0,	0.0012137231,0.0012624788,0.0017114591,0.0015028112,	0	0.00142262	0.0,0.0,0.0,0.0,	0.1428783,0.1428783,0.1428783,0.1428783,	0	0.142878	725	0%,0%,0%,0%,	5.8%,5.8%,5.8%,5.8%,	0.0,0.0,0.0,0.0,	80358.0,80358.0,80358.0,80358.0,	0.0,0.0,0.0,0.0,	4.9,4.9,4.9,4.9,	0,0,0,0,	16,31,32,23,	0	25.5	0_0_0_0_1_1_1_1_	0_0_0_0_1_1_1_1_
E9QB01	Neural cell adhesion molecule 1 OS=Mus musculus GN=Ncam1 PE=1 SV=2	0.00146682	0.244434	0.0,0.0,0.0,0.0,	32.51,32.25,46.1,39.99,	0	37.7135	0	0.0,0.0,0.0,0.0,	0.0010364538,0.0010780884,0.0014614934,0.0012833194,	0	0.00121484	0.0,0.0,0.0,0.0,	0.11943793,0.11943793,0.11943793,0.11943793,	0	0.119438	849	0%,0%,0%,0%,	4.9%,4.9%,4.9%,4.9%,	0.0,0.0,0.0,0.0,	93620.0,93620.0,93620.0,93620.0,	0.0,0.0,0.0,0.0,	4.9,4.9,4.9,4.9,	0,0,0,0,	16,31,32,23,	0	25.5	0_0_0_0_1_1_1_1_	0_0_0_0_1_1_1_1_
A0A0A6YY47	Neural cell adhesion molecule 1 OS=Mus musculus GN=Ncam1 PE=1 SV=1	0.00146682	0.244434	0.0,0.0,0.0,0.0,	32.51,32.25,46.1,39.99,	0	37.7135	0	0.0,0.0,0.0,0.0,	0.001037676,0.0010793598,0.0014632168,0.0012848327,	0	0.00121627	0.0,0.0,0.0,0.0,	0.12201846,0.12201846,0.12201846,0.12201846,	0	0.122018	848	0%,0%,0%,0%,	5.0%,5.0%,5.0%,5.0%,	0.0,0.0,0.0,0.0,	93492.0,93492.0,93492.0,93492.0,	0.0,0.0,0.0,0.0,	4.9,4.9,4.9,4.9,	0,0,0,0,	16,31,32,23,	0	25.5	0_0_0_0_1_1_1_1_	0_0_0_0_1_1_1_1_
P13595	Neural cell adhesion molecule 1 OS=Mus musculus GN=Ncam1 PE=1 SV=3	0.00146682	0.244434	0.0,0.0,0.0,0.0,	32.51,32.25,46.1,39.99,	0	37.7135	0	0.0,0.0,0.0,0.0,	7.891921E-4,8.208942E-4,0.0011128321,9.771643E-4,	0	0.000925021	0.0,0.0,0.0,0.0,	0.09144032,0.09144032,0.09144032,0.09144032,	0	0.0914403	1115	0%,0%,0%,0%,	3.8%,3.8%,3.8%,3.8%,	0.0,0.0,0.0,0.0,	119427.0,119427.0,119427.0,119427.0,	0.0,0.0,0.0,0.0,	4.8,4.8,4.8,4.8,	0,0,0,0,	16,31,32,23,	0	25.5	0_0_0_0_1_1_1_1_	0_0_0_0_1_1_1_1_
P16125	L-lactate dehydrogenase B chain OS=Mus musculus GN=Ldhb PE=1 SV=2	0.00148144	0.244434	16.06,12.5,19.14,16.91,	24.38,32.25,27.37,29.56,	16.1534	28.3915	0.568951	0.0014008367,0.0011037198,0.0016272953,0.001434857,	0.001975934,0.0027404104,0.0022057774,0.00241111,	0.00139168	0.00233331	0.79473364,0.79473364,0.37404191,0.19674051,	0.31825674,0.72583795,0.503142,0.29121923,	0.540062	0.459614	334	25.4%,25.4%,13.8%,7.8%,	12.0%,23.7%,17.7%,11.1%,	36572.0,36572.0,36572.0,36572.0,	36572.0,36572.0,36572.0,36572.0,	6.1,6.1,6.1,6.1,	6.1,6.1,6.1,6.1,	30,21,15,16,	12,31,19,17,	20.5	19.75	1_1_1_1_1_1_1_1_	1_1_1_1_1_1_1_1_
A0A087WRE7	Hydroxyacid-oxoacid transhydrogenase, mitochondrial (Fragment) OS=Mus musculus GN=Adhfe1 PE=1 SV=1	0.00157183	0.244434	2.677,4.763,3.828,3.17,	0.0,1.04,0.0,0.0,	3.60957	0.260117	13.8767	1.7063438E-4,3.0729806E-4,2.3786284E-4,1.9662564E-4,	0.0,6.460769E-5,0.0,0.0,	0.000228105	1.61519e-05	0.10662377,0.28528666,0.12979591,0.10662377,	0.0,0.04231739,0.0,0.0,	0.157083	0.0105793	457	4.4%,10.9%,5.3%,4.4%,	0%,1.8%,0%,0%,	49152.0,49152.0,49152.0,49152.0,	0.0,49152.0,0.0,0.0,	7.2,7.2,7.2,7.2,	0.0,7.2,0.0,0.0,	5,8,3,3,	0,1,0,0,	4.75	1	1_1_1_1_0_1_0_0_	1_1_1_1_0_1_0_0_
Q8R0N6	Hydroxyacid-oxoacid transhydrogenase, mitochondrial OS=Mus musculus GN=Adhfe1 PE=1 SV=2	0.00157183	0.244434	2.677,4.763,3.828,3.17,	0.0,1.04,0.0,0.0,	3.60957	0.260117	13.8767	1.6769873E-4,3.020112E-4,2.3377058E-4,1.9324283E-4,	0.0,6.3496154E-5,0.0,0.0,	0.000224181	1.5874e-05	0.10407865,0.28233063,0.1271975,0.10407865,	0.0,0.03992021,0.0,0.0,	0.154421	0.00998005	465	4.3%,10.8%,5.2%,4.3%,	0%,1.7%,0%,0%,	49937.0,49937.0,49937.0,49937.0,	0.0,49937.0,0.0,0.0,	7.6,7.6,7.6,7.6,	0.0,7.6,0.0,0.0,	5,8,3,3,	0,1,0,0,	4.75	1	1_1_1_1_0_1_0_0_	1_1_1_1_0_1_0_0_
Q9QYI3	DnaJ homolog subfamily C member 7 OS=Mus musculus GN=Dnajc7 PE=1 SV=2	0.00162067	0.244434	7.495,8.335,10.21,8.454,	0.0,4.162,1.441,0.0,	8.62328	1.40063	6.15672	4.4199137E-4,4.9749314E-4,5.867926E-4,4.85063E-4,	0.0,2.390746E-4,7.84924E-5,0.0,	0.000502835	7.93917e-05	0.34276497,0.29121923,0.1561122,0.20503592,	0.0,0.1561122,0.05681753,0.0,	0.248783	0.0532324	494	12.8%,11.1%,6.3%,8.1%,	0%,6.3%,2.4%,0%,	56476.0,56476.0,56476.0,56476.0,	0.0,56476.0,56476.0,0.0,	6.5,6.5,6.5,6.5,	0.0,6.5,6.5,0.0,	14,14,8,8,	0,4,1,0,	11	2.5	1_1_1_1_0_1_1_0_	1_1_1_1_0_1_1_0_
E9PVM7	Glutathione S-transferase (Fragment) OS=Mus musculus GN=Gstm5 PE=1 SV=1	0.00170728	0.244434	0.0,18.46,0.0,0.0,	56.88,46.82,46.1,29.56,	4.61389	44.8415	0.102893	0.0,0.0025310998,0.0,0.0,	0.0071623777,0.0061798,0.0057711992,0.003745632,	0.000632775	0.00571475	0.0,1.0511622,0.0,0.0,	1.004472,1.004472,0.9633602,0.7458222,	0.262791	0.929532	215	0%,31.2%,0%,0%,	30.2%,30.2%,29.3%,24.2%,	0.0,25504.0,0.0,0.0,	25504.0,25504.0,25504.0,25504.0,	0.0,6.2,0.0,0.0,	6.2,6.2,6.2,6.2,	0,31,0,0,	28,45,32,17,	31	30.5	0_1_0_0_1_1_1_1_	0_1_0_0_1_1_1_1_
A2AFW6	Mitochondrial carrier homolog 2 OS=Mus musculus GN=Mtch2 PE=1 SV=1	0.00185696	0.244434	1.606,2.381,2.552,2.113,	0.0,0.0,0.0,0.0,	2.16331	0	100000	1.5914267E-4,2.3883539E-4,2.464928E-4,2.0375944E-4,	0.0,0.0,0.0,0.0,	0.000212058	0	0.06414306,0.06414306,0.06414306,0.06414306,	0.0,0.0,0.0,0.0,	0.0641431	0	294	2.7%,2.7%,2.7%,2.7%,	0%,0%,0%,0%,	32345.0,32345.0,32345.0,32345.0,	0.0,0.0,0.0,0.0,	8.5,8.5,8.5,8.5,	0.0,0.0,0.0,0.0,	3,4,2,2,	0,0,0,0,	2.75	0	1_1_1_1_0_0_0_0_	1_1_1_1_0_0_0_0_
Q791V5	Mitochondrial carrier homolog 2 OS=Mus musculus GN=Mtch2 PE=1 SV=1	0.00185696	0.244434	1.606,2.381,2.552,2.113,	0.0,0.0,0.0,0.0,	2.16331	0	100000	1.5441565E-4,2.3174127E-4,2.3917123E-4,1.977072E-4,	0.0,0.0,0.0,0.0,	0.000205759	0	0.061695576,0.061695576,0.061695576,0.061695576,	0.0,0.0,0.0,0.0,	0.0616956	0	303	2.6%,2.6%,2.6%,2.6%,	0%,0%,0%,0%,	33499.0,33499.0,33499.0,33499.0,	0.0,0.0,0.0,0.0,	8.3,8.3,8.3,8.3,	0.0,0.0,0.0,0.0,	3,4,2,2,	0,0,0,0,	2.75	0	1_1_1_1_0_0_0_0_	1_1_1_1_0_0_0_0_
Q9D050	Mitochondrial carrier homolog 2 OS=Mus musculus GN=Mtch2 PE=1 SV=1	0.00185696	0.244434	1.606,2.381,2.552,2.113,	0.0,0.0,0.0,0.0,	2.16331	0	100000	1.4996137E-4,2.2505643E-4,2.3227205E-4,1.920041E-4,	0.0,0.0,0.0,0.0,	0.000199823	0	0.061695576,0.061695576,0.061695576,0.061695576,	0.0,0.0,0.0,0.0,	0.0616956	0	312	2.6%,2.6%,2.6%,2.6%,	0%,0%,0%,0%,	34554.0,34554.0,34554.0,34554.0,	0.0,0.0,0.0,0.0,	8.1,8.1,8.1,8.1,	0.0,0.0,0.0,0.0,	3,4,2,2,	0,0,0,0,	2.75	0	1_1_1_1_0_0_0_0_	1_1_1_1_0_0_0_0_
E9Q1K3	Alpha-adducin OS=Mus musculus GN=Add1 PE=1 SV=1	0.00188024	0.244434	18.2,17.26,22.97,22.19,	10.16,10.4,12.97,6.955,	20.1575	10.1209	1.99166	8.0342934E-4,7.7132974E-4,9.882121E-4,9.530385E-4,	4.1664264E-4,4.4735929E-4,5.287533E-4,2.8709832E-4,	0.000879002	0.000419963	0.30316675,0.22743917,0.13762724,0.1614486,	0.10662377,0.10917485,0.13762724,0.07894671,	0.20742	0.108093	660	11.5%,8.9%,5.6%,6.5%,	4.4%,4.5%,5.6%,3.3%,	72926.0,72926.0,72926.0,72926.0,	72926.0,72926.0,72926.0,72926.0,	6.3,6.3,6.3,6.3,	6.3,6.3,6.3,6.3,	34,29,18,21,	5,10,9,4,	25.5	7	1_1_1_1_1_1_1_1_	1_1_1_1_1_1_1_1_
Q9QYC0	Alpha-adducin OS=Mus musculus GN=Add1 PE=1 SV=2	0.00188024	0.244434	18.2,17.26,22.97,22.19,	10.16,10.4,12.97,6.955,	20.1575	10.1209	1.99166	7.2144676E-4,6.926226E-4,8.8737404E-4,8.557897E-4,	3.7412808E-4,4.0171036E-4,4.7479893E-4,2.578026E-4,	0.000789308	0.00037711	0.26765192,0.20226443,0.12201846,0.14551294,	0.09395635,0.09900582,0.12201846,0.071519256,	0.184362	0.096625	735	10.3%,8.0%,5.0%,5.9%,	3.9%,4.1%,5.0%,3.0%,	80647.0,80647.0,80647.0,80647.0,	80647.0,80647.0,80647.0,80647.0,	5.9,5.9,5.9,5.9,	5.9,5.9,5.9,5.9,	34,29,18,21,	5,10,9,4,	25.5	7	1_1_1_1_1_1_1_1_	1_1_1_1_1_1_1_1_
F8WGR0	Alpha-adducin OS=Mus musculus GN=Add1 PE=1 SV=1	0.00188024	0.244434	18.2,17.26,22.97,22.19,	10.16,10.4,12.97,6.955,	20.1575	10.1209	1.99166	7.997939E-4,7.678396E-4,9.837404E-4,9.487262E-4,	4.1475738E-4,4.4533503E-4,5.263608E-4,2.8579927E-4,	0.000875025	0.000418063	0.30316675,0.22743917,0.13762724,0.1614486,	0.10662377,0.10917485,0.13762724,0.07894671,	0.20742	0.108093	663	11.5%,8.9%,5.6%,6.5%,	4.4%,4.5%,5.6%,3.3%,	73235.0,73235.0,73235.0,73235.0,	73235.0,73235.0,73235.0,73235.0,	6.6,6.6,6.6,6.6,	6.6,6.6,6.6,6.6,	34,29,18,21,	5,10,9,4,	25.5	7	1_1_1_1_1_1_1_1_	1_1_1_1_1_1_1_1_
F8WHZ9	Alpha-adducin OS=Mus musculus GN=Add1 PE=1 SV=1	0.00188024	0.244434	18.2,17.26,22.97,22.19,	10.16,10.4,12.97,6.955,	20.1575	10.1209	1.99166	8.010021E-4,7.6899945E-4,9.852265E-4,9.501592E-4,	4.153839E-4,4.4600773E-4,5.2715593E-4,2.8623096E-4,	0.000876347	0.000418695	0.30316675,0.22743917,0.13762724,0.1614486,	0.10662377,0.10917485,0.13762724,0.07894671,	0.20742	0.108093	662	11.5%,8.9%,5.6%,6.5%,	4.4%,4.5%,5.6%,3.3%,	73164.0,73164.0,73164.0,73164.0,	73164.0,73164.0,73164.0,73164.0,	6.6,6.6,6.6,6.6,	6.6,6.6,6.6,6.6,	34,29,18,21,	5,10,9,4,	25.5	7	1_1_1_1_1_1_1_1_	1_1_1_1_1_1_1_1_
B1AXI4	Rho guanine nucleotide exchange factor 9 OS=Mus musculus GN=Arhgef9 PE=1 SV=1	0.00191233	0.244434	4.819,4.763,3.828,4.227,	2.032,1.04,0.0,0.0,	4.40914	0.768009	5.741	2.7255114E-4,2.7268974E-4,2.110744E-4,2.3264186E-4,	1.0678996E-4,5.733148E-5,0.0,0.0,	0.000247239	4.10304e-05	0.18576872,0.14815366,0.10407865,0.14815366,	0.054386854,0.054386854,0.0,0.0,	0.146539	0.0271934	515	7.4%,6.0%,4.3%,6.0%,	2.3%,2.3%,0%,0%,	60741.0,60741.0,60741.0,60741.0,	60741.0,60741.0,0.0,0.0,	5.6,5.6,5.6,5.6,	5.6,5.6,0.0,0.0,	9,8,3,4,	1,1,0,0,	6	1	1_1_1_1_1_1_0_0_	1_1_1_1_1_1_0_0_
B1AXI6	Rho guanine nucleotide exchange factor 9 OS=Mus musculus GN=Arhgef9 PE=1 SV=1	0.00191233	0.244434	4.819,4.763,3.828,4.227,	2.032,1.04,0.0,0.0,	4.40914	0.768009	5.741	2.5064973E-4,2.5077717E-4,1.9411308E-4,2.1394742E-4,	9.820862E-5,5.2724485E-5,0.0,0.0,	0.000227372	3.77333e-05	0.1694994,0.13501084,0.09395635,0.13501084,	0.049542427,0.049542427,0.0,0.0,	0.133369	0.0247712	560	6.8%,5.5%,3.9%,5.5%,	2.1%,2.1%,0%,0%,	65922.0,65922.0,65922.0,65922.0,	65922.0,65922.0,0.0,0.0,	6.2,6.2,6.2,6.2,	6.2,6.2,0.0,0.0,	9,8,3,4,	1,1,0,0,	6	1	1_1_1_1_1_1_0_0_	1_1_1_1_1_1_0_0_
B1AXI2	Rho guanine nucleotide exchange factor 9 OS=Mus musculus GN=Arhgef9 PE=1 SV=1	0.00191233	0.244434	4.819,4.763,3.828,4.227,	2.032,1.04,0.0,0.0,	4.40914	0.768009	5.741	3.390431E-4,3.3921548E-4,2.625684E-4,2.893975E-4,	1.3284257E-4,7.131814E-5,0.0,0.0,	0.000307556	5.10402e-05	0.23594749,0.18850219,0.12979591,0.18850219,	0.06905484,0.06905484,0.0,0.0,	0.185687	0.0345274	414	9.2%,7.5%,5.3%,7.5%,	2.9%,2.9%,0%,0%,	49410.0,49410.0,49410.0,49410.0,	49410.0,49410.0,0.0,0.0,	7.0,7.0,7.0,7.0,	7.0,7.0,0.0,0.0,	9,8,3,4,	1,1,0,0,	6	1	1_1_1_1_1_1_0_0_	1_1_1_1_1_1_0_0_
S4R1K5	Rho guanine nucleotide exchange factor 9 OS=Mus musculus GN=Arhgef9 PE=1 SV=1	0.00191233	0.244434	4.819,4.763,3.828,4.227,	2.032,1.04,0.0,0.0,	4.40914	0.768009	5.741	3.4151785E-4,3.416915E-4,2.6448496E-4,2.9150987E-4,	1.3381222E-4,7.183872E-5,0.0,0.0,	0.000309801	5.14127e-05	0.23594749,0.18850219,0.1324004,0.18850219,	0.06905484,0.06905484,0.0,0.0,	0.186338	0.0345274	411	9.2%,7.5%,5.4%,7.5%,	2.9%,2.9%,0%,0%,	49184.0,49184.0,49184.0,49184.0,	49184.0,49184.0,0.0,0.0,	6.4,6.4,6.4,6.4,	6.4,6.4,0.0,0.0,	9,8,3,4,	1,1,0,0,	6	1	1_1_1_1_1_1_0_0_	1_1_1_1_1_1_0_0_
Q3UTH8	Rho guanine nucleotide exchange factor 9 OS=Mus musculus GN=Arhgef9 PE=1 SV=1	0.00191233	0.244434	4.819,4.763,3.828,4.227,	2.032,1.04,0.0,0.0,	4.40914	0.768009	5.741	2.7202294E-4,2.7216127E-4,2.1066536E-4,2.32191E-4,	1.06583E-4,5.722037E-5,0.0,0.0,	0.00024676	4.09508e-05	0.18576872,0.14815366,0.10407865,0.14815366,	0.054386854,0.054386854,0.0,0.0,	0.146539	0.0271934	516	7.4%,6.0%,4.3%,6.0%,	2.3%,2.3%,0%,0%,	60927.0,60927.0,60927.0,60927.0,	60927.0,60927.0,0.0,0.0,	5.6,5.6,5.6,5.6,	5.6,5.6,0.0,0.0,	9,8,3,4,	1,1,0,0,	6	1	1_1_1_1_1_1_0_0_	1_1_1_1_1_1_0_0_
A0A0G2JE35	Rho guanine nucleotide exchange factor 9 OS=Mus musculus GN=Arhgef9 PE=1 SV=1	0.00191233	0.244434	4.819,4.763,3.828,4.227,	2.032,1.04,0.0,0.0,	4.40914	0.768009	5.741	3.1756525E-4,3.1772672E-4,2.459351E-4,2.710646E-4,	1.2442721E-4,6.6800254E-5,0.0,0.0,	0.000288073	4.78069e-05	0.21898961,0.17489755,0.12201846,0.17489755,	0.06414306,0.06414306,0.0,0.0,	0.172701	0.0320715	442	8.6%,7.0%,5.0%,7.0%,	2.7%,2.7%,0%,0%,	52456.0,52456.0,52456.0,52456.0,	52456.0,52456.0,0.0,0.0,	5.3,5.3,5.3,5.3,	5.3,5.3,0.0,0.0,	9,8,3,4,	1,1,0,0,	6	1	1_1_1_1_1_1_0_0_	1_1_1_1_1_1_0_0_
A0A0G2JEH1	Rho guanine nucleotide exchange factor 9 OS=Mus musculus GN=Arhgef9 PE=1 SV=1	0.00191233	0.244434	4.819,4.763,3.828,4.227,	2.032,1.04,0.0,0.0,	4.40914	0.768009	5.741	3.0316165E-4,3.0331578E-4,2.347804E-4,2.587701E-4,	1.1878364E-4,6.3770436E-5,0.0,0.0,	0.000275007	4.56385e-05	0.20781386,0.16680968,0.11686325,0.16680968,	0.061695576,0.061695576,0.0,0.0,	0.164574	0.0308478	463	8.2%,6.7%,4.8%,6.7%,	2.6%,2.6%,0%,0%,	54859.0,54859.0,54859.0,54859.0,	54859.0,54859.0,0.0,0.0,	6.4,6.4,6.4,6.4,	6.4,6.4,0.0,0.0,	9,8,3,4,	1,1,0,0,	6	1	1_1_1_1_1_1_0_0_	1_1_1_1_1_1_0_0_
A2AN08	E3 ubiquitin-protein ligase UBR4 OS=Mus musculus GN=Ubr4 PE=1 SV=1	0.00210311	0.246096	3.748,4.167,3.828,2.113,	0.0,1.04,0.0,0.0,	3.46424	0.260117	13.318	2.1075652E-5,2.3722165E-5,2.0985197E-5,1.1564725E-5,	0.0,5.6999443E-6,0.0,0.0,	1.93369e-05	1.42499e-06	0.025651932,0.025651932,0.011579514,0.0046157837,	0.0,0.0046157837,0.0,0.0,	0.0168748	0.00115395	5180	1.1%,1.1%,0.5%,0.2%,	0%,0.2%,0%,0%,	572298.0,572298.0,572298.0,572298.0,	0.0,572298.0,0.0,0.0,	6.1,6.1,6.1,6.1,	0.0,6.1,0.0,0.0,	7,7,3,2,	0,1,0,0,	4.75	1	1_1_1_1_0_1_0_0_	1_1_1_1_0_1_0_0_
A2AM63	Heterochromatin protein 1-binding protein 3 (Fragment) OS=Mus musculus GN=Hp1bp3 PE=1 SV=1	0.00210366	0.246096	0.0,0.0,2.552,0.0,	6.095,4.162,4.322,5.217,	0.63806	4.94877	0.128933	0.0,0.0,3.484081E-4,0.0,	7.932235E-4,5.6780217E-4,5.5925833E-4,6.8323885E-4,	8.7102e-05	0.000650881	0.0,0.0,0.11686325,0.0,	0.11686325,0.11686325,0.11686325,0.11686325,	0.0292158	0.116863	208	0%,0%,4.8%,0%,	4.8%,4.8%,4.8%,4.8%,	0.0,0.0,23047.0,0.0,	23047.0,23047.0,23047.0,23047.0,	0.0,0.0,9.7,0.0,	9.7,9.7,9.7,9.7,	0,0,2,0,	3,4,3,3,	2	3.25	0_0_1_0_1_1_1_1_	0_0_1_0_1_1_1_1_
A2AM62	Heterochromatin protein 1-binding protein 3 (Fragment) OS=Mus musculus GN=Hp1bp3 PE=1 SV=1	0.00210366	0.246096	0.0,0.0,2.552,0.0,	6.095,4.162,4.322,5.217,	0.63806	4.94877	0.128933	0.0,0.0,4.3920532E-4,0.0,	9.999423E-4,7.157748E-4,7.0500444E-4,8.61295E-4,	0.000109801	0.000820504	0.0,0.0,0.15080035,0.0,	0.15080035,0.15080035,0.15080035,0.15080035,	0.0377001	0.1508	165	0%,0%,6.1%,0%,	6.1%,6.1%,6.1%,6.1%,	0.0,0.0,18480.0,0.0,	18480.0,18480.0,18480.0,18480.0,	0.0,0.0,9.4,0.0,	9.4,9.4,9.4,9.4,	0,0,2,0,	3,4,3,3,	2	3.25	0_0_1_0_1_1_1_1_	0_0_1_0_1_1_1_1_
Q9WUR2	Enoyl-CoA delta isomerase 2, mitochondrial OS=Mus musculus GN=Eci2 PE=1 SV=2	0.00215078	0.246096	5.354,4.167,6.381,6.34,	0.0,0.0,2.881,0.0,	5.56058	0.72032	7.71961	3.9887422E-4,3.1427317E-4,4.6335603E-4,4.596313E-4,	0.0,0.0,1.9833885E-4,0.0,	0.000409034	4.95847e-05	0.17219532,0.11173177,0.054386854,0.17219532,	0.0,0.0,0.054386854,0.0,	0.127627	0.0135967	391	6.9%,4.6%,2.3%,6.9%,	0%,0%,2.3%,0%,	43268.0,43268.0,43268.0,43268.0,	0.0,0.0,43268.0,0.0,	8.9,8.9,8.9,8.9,	0.0,0.0,8.9,0.0,	10,7,5,6,	0,0,2,0,	7	2	1_1_1_1_0_0_1_0_	1_1_1_1_0_0_1_0_
Q3TCD4	Enoyl-CoA delta isomerase 2, mitochondrial OS=Mus musculus GN=Eci2 PE=1 SV=1	0.00215078	0.246096	5.354,4.167,6.381,6.34,	0.0,0.0,2.881,0.0,	5.56058	0.72032	7.71961	4.125921E-4,3.2508152E-4,4.7929154E-4,4.7543875E-4,	0.0,0.0,2.0516002E-4,0.0,	0.000423101	5.129e-05	0.17760599,0.11686325,0.05681753,0.17760599,	0.0,0.0,0.05681753,0.0,	0.132223	0.0142044	378	7.1%,4.8%,2.4%,7.1%,	0%,0%,2.4%,0%,	41780.0,41780.0,41780.0,41780.0,	0.0,0.0,41780.0,0.0,	8.7,8.7,8.7,8.7,	0.0,0.0,8.7,0.0,	10,7,5,6,	0,0,2,0,	7	2	1_1_1_1_0_0_1_0_	1_1_1_1_0_0_1_0_
Q9CZD3	Glycine--tRNA ligase OS=Mus musculus GN=Gars PE=1 SV=1	0.00228223	0.246096	2.677,2.381,3.828,4.227,	0.0,1.04,0.0,0.0,	3.27841	0.260117	12.6036	1.0696833E-4,9.6320444E-5,1.4911292E-4,1.6434919E-4,	0.0,4.050166E-5,0.0,0.0,	0.000129188	1.01254e-05	0.08893013,0.023293018,0.023293018,0.023293018,	0.0,0.023293018,0.0,0.0,	0.0397023	0.00582325	729	3.7%,1.0%,1.0%,1.0%,	0%,1.0%,0%,0%,	81878.0,81878.0,81878.0,81878.0,	0.0,81878.0,0.0,0.0,	6.7,6.7,6.7,6.7,	0.0,6.7,0.0,0.0,	5,4,3,4,	0,1,0,0,	4	1	1_1_1_1_0_1_0_0_	1_1_1_1_0_1_0_0_
P32233	Developmentally-regulated GTP-binding protein 1 OS=Mus musculus GN=Drg1 PE=1 SV=1	0.00232834	0.246096	1.606,1.786,1.276,2.113,	0.0,0.0,0.0,0.0,	1.69545	0	100000	1.2748758E-4,1.4349647E-4,9.873144E-5,1.6322963E-4,	0.0,0.0,0.0,0.0,	0.000133236	0	0.1271975,0.06414306,0.06414306,0.06414306,	0.0,0.0,0.0,0.0,	0.0799067	0	367	5.2%,2.7%,2.7%,2.7%,	0%,0%,0%,0%,	40512.0,40512.0,40512.0,40512.0,	0.0,0.0,0.0,0.0,	8.9,8.9,8.9,8.9,	0.0,0.0,0.0,0.0,	3,3,1,2,	0,0,0,0,	2.25	0	1_1_1_1_0_0_0_0_	1_1_1_1_0_0_0_0_
Q2TBE6	Phosphatidylinositol 4-kinase type 2-alpha OS=Mus musculus GN=Pi4k2a PE=1 SV=1	0.00232834	0.246096	1.606,1.786,1.276,2.113,	0.0,0.0,0.0,0.0,	1.69545	0	100000	9.7678385E-5,1.09944056E-4,7.5646014E-5,1.2506322E-4,	0.0,0.0,0.0,0.0,	0.000102083	0	0.1271975,0.096478224,0.03992021,0.083926916,	0.0,0.0,0.0,0.0,	0.0868807	0	479	5.2%,4.0%,1.7%,3.5%,	0%,0%,0%,0%,	54258.0,54258.0,54258.0,54258.0,	0.0,0.0,0.0,0.0,	8.0,8.0,8.0,8.0,	0.0,0.0,0.0,0.0,	3,3,1,2,	0,0,0,0,	2.25	0	1_1_1_1_0_0_0_0_	1_1_1_1_0_0_0_0_
P05064	Fructose-bisphosphate aldolase A OS=Mus musculus GN=Aldoa PE=1 SV=2	0.00251059	0.246096	0.0,0.0,0.0,0.0,	95.48,67.63,64.83,62.6,	0	72.6355	0	0.0,0.0,0.0,0.0,	0.007101239,0.0052724485,0.004793643,0.004685066,	0	0.0054631	0.0,0.0,0.0,0.0,	0.48936105,0.4996848,0.48936105,0.48936105,	0	0.491942	364	0%,0%,0%,0%,	17.3%,17.6%,17.3%,17.3%,	0.0,0.0,0.0,0.0,	39356.0,39356.0,39356.0,39356.0,	0.0,0.0,0.0,0.0,	8.1,8.1,8.1,8.1,	0,0,0,0,	47,65,45,36,	0	48.25	0_0_0_0_1_1_1_1_	0_0_0_0_1_1_1_1_
Q9DBC7	cAMP-dependent protein kinase type I-alpha regulatory subunit OS=Mus musculus GN=Prkar1a PE=1 SV=3	0.0025434	0.246096	9.637,10.12,10.21,9.511,	0.0,4.162,2.881,1.739,	9.86936	2.1955	4.49526	7.36818E-4,7.8326726E-4,7.6082814E-4,7.0754264E-4,	0.0,3.0998123E-4,2.035446E-4,1.2433392E-4,	0.000747114	0.000159465	0.1561122,0.1561122,0.14815366,0.14815366,	0.0,0.14815366,0.09395635,0.049542427,	0.152133	0.0729131	381	6.3%,6.3%,6.0%,6.0%,	0%,6.0%,3.9%,2.1%,	43185.0,43185.0,43185.0,43185.0,	0.0,43185.0,43185.0,43185.0,	5.3,5.3,5.3,5.3,	0.0,5.3,5.3,5.3,	18,17,8,9,	0,4,2,1,	13	2.33	1_1_1_1_0_1_1_1_	1_1_1_1_0_1_1_1_
D3YYN7	Sodium/potassium-transporting ATPase subunit alpha OS=Mus musculus GN=Atp1a2 PE=1 SV=1	0.00272958	0.246096	81.91,79.78,122.5,114.1,	188.9,147.7,174.3,168.7,	99.5815	169.917	0.586059	0.002519731,0.0024839386,0.0036731851,0.0034159294,	0.0054009557,0.0044272975,0.0049543874,0.004852174,	0.0030232	0.0049087	0.52405274,0.58854675,0.52405274,0.43879855,	0.43879855,0.55596566,0.43879855,0.47231245,	0.518863	0.476469	947	18.3%,20.1%,18.3%,15.8%,	15.8%,19.2%,15.8%,16.8%,	103586.0,103586.0,103586.0,103586.0,	103586.0,103586.0,103586.0,103586.0,	5.4,5.4,5.4,5.4,	5.4,5.4,5.4,5.4,	153,134,96,108,	93,142,121,97,	122.75	113.25	1_1_1_1_1_1_1_1_	1_1_1_1_1_1_1_1_
Q6PIE5	Sodium/potassium-transporting ATPase subunit alpha-2 OS=Mus musculus GN=Atp1a2 PE=1 SV=1	0.00272958	0.246096	81.91,79.78,122.5,114.1,	188.9,147.7,174.3,168.7,	99.5815	169.917	0.586059	0.0023393973,0.0023061666,0.0034103002,0.003171456,	0.0050144168,0.0041104425,0.0045998087,0.0045049107,	0.00280683	0.00455739	0.47910845,0.53461695,0.47910845,0.40281367,	0.40281367,0.50660706,0.40281367,0.4321879,	0.473912	0.436106	1020	17.0%,18.6%,17.0%,14.7%,	14.7%,17.8%,14.7%,15.6%,	112217.0,112217.0,112217.0,112217.0,	112217.0,112217.0,112217.0,112217.0,	5.5,5.5,5.5,5.5,	5.5,5.5,5.5,5.5,	153,134,96,108,	93,142,121,97,	122.75	113.25	1_1_1_1_1_1_1_1_	1_1_1_1_1_1_1_1_
Q9Z1Q2	Protein ABHD16A OS=Mus musculus GN=Abhd16a PE=1 SV=3	0.0028144	0.246096	2.142,1.786,1.276,2.113,	0.0,0.0,0.0,0.0,	1.8293	0	100000	1.11799156E-4,9.43785E-5,6.493627E-5,1.0735713E-4,	0.0,0.0,0.0,0.0,	9.46178e-05	0	0.1694994,0.11429453,0.07646525,0.11429453,	0.0,0.0,0.0,0.0,	0.118638	0	558	6.8%,4.7%,3.2%,4.7%,	0%,0%,0%,0%,	63086.0,63086.0,63086.0,63086.0,	0.0,0.0,0.0,0.0,	8.3,8.3,8.3,8.3,	0.0,0.0,0.0,0.0,	4,3,1,2,	0,0,0,0,	2.5	0	1_1_1_1_0_0_0_0_	1_1_1_1_0_0_0_0_
Q80U19	Disheveled-associated activator of morphogenesis 2 OS=Mus musculus GN=Daam2 PE=1 SV=4	0.00282111	0.246096	11.78,8.335,8.933,10.57,	4.063,6.243,2.881,1.739,	9.9034	3.73152	2.65398	3.077234E-4,2.20414E-4,2.2748079E-4,2.6863354E-4,	9.864901E-5,1.5888276E-4,6.955201E-5,4.2485404E-5,	0.000256063	9.23923e-05	0.23594749,0.17219532,0.1324004,0.1324004,	0.028016329,0.11429453,0.028016329,0.018591404,	0.168236	0.0472296	1115	9.2%,6.9%,5.4%,5.4%,	1.2%,4.7%,1.2%,0.8%,	128370.0,128370.0,128370.0,128370.0,	128370.0,128370.0,128370.0,128370.0,	6.9,6.9,6.9,6.9,	6.9,6.9,6.9,6.9,	22,14,7,10,	2,6,2,1,	13.25	2.75	1_1_1_1_1_1_1_1_	1_1_1_1_1_1_1_1_
A0A1D5RLD8	Glyceraldehyde-3-phosphate dehydrogenase OS=Mus musculus GN=Gm10358 PE=1 SV=1	0.00285003	0.246096	66.39,69.06,85.5,90.88,	174.7,128.0,134.0,158.2,	77.9569	148.727	0.524161	0.0058075124,0.006115047,0.0072904127,0.0077355164,	0.0142033845,0.0109058935,0.010829123,0.012945289,	0.00673712	0.0122209	0.8879913,0.9678863,0.7864876,0.7864876,	0.7864876,1.0230191,0.7864876,0.7864876,	0.857213	0.84562	333	27.6%,29.4%,25.2%,25.2%,	25.2%,30.6%,25.2%,25.2%,	35812.0,35812.0,35812.0,35812.0,	35812.0,35812.0,35812.0,35812.0,	8.2,8.2,8.2,8.2,	8.2,8.2,8.2,8.2,	124,116,67,86,	86,123,93,91,	98.25	98.25	1_1_1_1_1_1_1_1_	1_1_1_1_1_1_1_1_
S4R1W1	Glyceraldehyde-3-phosphate dehydrogenase OS=Mus musculus GN=Gm3839 PE=1 SV=1	0.00285003	0.246096	66.39,69.06,85.5,90.88,	174.7,128.0,134.0,158.2,	77.9569	148.727	0.524161	0.0058075124,0.006115047,0.0072904127,0.0077355164,	0.0142033845,0.0109058935,0.010829123,0.012945289,	0.00673712	0.0122209	0.8879913,0.9678863,0.7864876,0.7864876,	0.7864876,1.0230191,0.7864876,0.7864876,	0.857213	0.84562	333	27.6%,29.4%,25.2%,25.2%,	25.2%,30.6%,25.2%,25.2%,	35812.0,35812.0,35812.0,35812.0,	35812.0,35812.0,35812.0,35812.0,	8.0,8.0,8.0,8.0,	8.0,8.0,8.0,8.0,	124,116,67,86,	86,123,93,91,	98.25	98.25	1_1_1_1_1_1_1_1_	1_1_1_1_1_1_1_1_
P16858	Glyceraldehyde-3-phosphate dehydrogenase OS=Mus musculus GN=Gapdh PE=1 SV=2	0.00285003	0.246096	66.39,69.06,85.5,90.88,	174.7,128.0,134.0,158.2,	77.9569	148.727	0.524161	0.0058075124,0.006115047,0.0072904127,0.0077355164,	0.0142033845,0.0109058935,0.010829123,0.012945289,	0.00673712	0.0122209	0.8879913,0.9678863,0.7864876,0.7864876,	0.7864876,1.0230191,0.7864876,0.7864876,	0.857213	0.84562	333	27.6%,29.4%,25.2%,25.2%,	25.2%,30.6%,25.2%,25.2%,	35810.0,35810.0,35810.0,35810.0,	35810.0,35810.0,35810.0,35810.0,	8.2,8.2,8.2,8.2,	8.2,8.2,8.2,8.2,	124,116,67,86,	86,123,93,91,	98.25	98.25	1_1_1_1_1_1_1_1_	1_1_1_1_1_1_1_1_
A0A0A0MQF6	Glyceraldehyde-3-phosphate dehydrogenase OS=Mus musculus GN=Gapdh PE=1 SV=1	0.00285003	0.246096	66.39,69.06,85.5,90.88,	174.7,128.0,134.0,158.2,	77.9569	148.727	0.524161	0.005386913,0.0056721745,0.0067624166,0.007175284,	0.013174728,0.010116051,0.010044841,0.012007748,	0.0062492	0.0113358	0.80301774,0.8749945,0.7139573,0.7139573,	0.7139573,0.92309177,0.7139573,0.7139573,	0.776482	0.766241	359	25.6%,27.3%,23.4%,23.4%,	23.4%,28.4%,23.4%,23.4%,	38653.0,38653.0,38653.0,38653.0,	38653.0,38653.0,38653.0,38653.0,	9.0,9.0,9.0,9.0,	9.0,9.0,9.0,9.0,	124,116,67,86,	86,123,93,91,	98.25	98.25	1_1_1_1_1_1_1_1_	1_1_1_1_1_1_1_1_
Reverse_sp|Q6VN19|RBP10_MOUSE	Ran-binding protein 10 OS=Mus musculus GN=Ranbp10 PE=1 SV=2	0.00296837	0.246096	0.0,0.0,0.0,0.0,	2.032,2.081,2.881,1.739,	0	2.18316	0	0.0,0.0,0.0,0.0,	8.870456E-5,9.524423E-5,1.2508144E-4,7.64052E-5,	0	9.63589e-05	0.0,0.0,0.0,0.0,	0.054386854,0.054386854,0.054386854,0.054386854,	0	0.0543869	620	0%,0%,0%,0%,	2.3%,2.3%,2.3%,2.3%,	0.0,0.0,0.0,0.0,	67188.0,67188.0,67188.0,67188.0,	0.0,0.0,0.0,0.0,	6.6,6.6,6.6,6.6,	0,0,0,0,	1,2,2,1,	0	1.5	0_0_0_0_1_1_1_1_	0_0_0_0_1_1_1_1_
Reverse_tr|A0A0R4J0G4|A0A0R4J0G4_MOUSE	Ran-binding protein 10 OS=Mus musculus GN=Ranbp10 PE=1 SV=1	0.00296837	0.246096	0.0,0.0,0.0,0.0,	2.032,2.081,2.881,1.739,	0	2.18316	0	0.0,0.0,0.0,0.0,	8.4871645E-5,9.112874E-5,1.1967668E-4,7.310374E-5,	0	9.21952e-05	0.0,0.0,0.0,0.0,	0.0519619,0.0519619,0.0519619,0.0519619,	0	0.0519619	648	0%,0%,0%,0%,	2.2%,2.2%,2.2%,2.2%,	0.0,0.0,0.0,0.0,	70088.0,70088.0,70088.0,70088.0,	0.0,0.0,0.0,0.0,	6.7,6.7,6.7,6.7,	0,0,0,0,	1,2,2,1,	0	1.5	0_0_0_0_1_1_1_1_	0_0_0_0_1_1_1_1_
Q3V117	ATP-citrate synthase OS=Mus musculus GN=Acly PE=1 SV=1	0.00297761	0.246096	22.49,22.03,26.8,24.31,	6.095,15.61,10.08,6.955,	23.9044	9.68541	2.46808	5.9494213E-4,5.899299E-4,6.9112016E-4,6.257136E-4,	1.4985511E-4,4.0225763E-4,2.4652746E-4,1.7210255E-4,	0.000625426	0.000242686	0.503142,0.55955243,0.24165225,0.2647363,	0.083926916,0.19398808,0.14024973,0.08143401,	0.392271	0.1249	1101	17.7%,19.3%,9.4%,10.2%,	3.5%,7.7%,5.7%,3.4%,	120795.0,120795.0,120795.0,120795.0,	120795.0,120795.0,120795.0,120795.0,	7.4,7.4,7.4,7.4,	7.4,7.4,7.4,7.4,	42,37,21,23,	3,15,7,4,	30.75	7.25	1_1_1_1_1_1_1_1_	1_1_1_1_1_1_1_1_
J3QNY1	Uncharacterized protein OS=Mus musculus GN=Gm9242 PE=4 SV=1	0.00309417	0.246096	9.102,8.93,12.76,10.57,	18.28,16.65,17.29,22.61,	10.3401	18.7061	0.552765	7.4266584E-4,7.375799E-4,0.0010149704,8.3900953E-4,	0.0013864747,0.0013232812,0.0013033696,0.0017250027,	0.000833556	0.00143453	0.24451458,0.24451458,0.24451458,0.24451458,	0.24451458,0.24451458,0.24451458,0.24451458,	0.244515	0.244515	357	9.5%,9.5%,9.5%,9.5%,	9.5%,9.5%,9.5%,9.5%,	37140.0,37140.0,37140.0,37140.0,	37140.0,37140.0,37140.0,37140.0,	8.3,8.3,8.3,8.3,	8.3,8.3,8.3,8.3,	17,15,10,10,	9,16,12,13,	13	12.5	1_1_1_1_1_1_1_1_	1_1_1_1_1_1_1_1_
Q8BG05	Heterogeneous nuclear ribonucleoprotein A3 OS=Mus musculus GN=Hnrnpa3 PE=1 SV=1	0.00309417	0.246096	9.102,8.93,12.76,10.57,	18.28,16.65,17.29,22.61,	10.3401	18.7061	0.552765	6.9955597E-4,6.9476524E-4,9.560538E-4,7.9030707E-4,	0.0013059932,0.001246468,0.0012277123,0.0016248706,	0.000785171	0.00135126	0.23026884,0.23026884,0.23026884,0.23026884,	0.23026884,0.23026884,0.23026884,0.23026884,	0.230269	0.230269	379	9.0%,9.0%,9.0%,9.0%,	9.0%,9.0%,9.0%,9.0%,	39652.0,39652.0,39652.0,39652.0,	39652.0,39652.0,39652.0,39652.0,	9.0,9.0,9.0,9.0,	9.0,9.0,9.0,9.0,	17,15,10,10,	9,16,12,13,	13	12.5	1_1_1_1_1_1_1_1_	1_1_1_1_1_1_1_1_
A2AL12	Heterogeneous nuclear ribonucleoprotein A3 OS=Mus musculus GN=Hnrnpa3 PE=1 SV=1	0.00309417	0.246096	9.102,8.93,12.76,10.57,	18.28,16.65,17.29,22.61,	10.3401	18.7061	0.552765	8.3374744E-4,8.280378E-4,0.0011394479,9.4190694E-4,	0.001556514,0.0014855703,0.0014632168,0.0019365596,	0.000935785	0.00161047	0.27938128,0.27938128,0.27938128,0.27938128,	0.27938128,0.27938128,0.27938128,0.27938128,	0.279381	0.279381	318	10.7%,10.7%,10.7%,10.7%,	10.7%,10.7%,10.7%,10.7%,	34476.0,34476.0,34476.0,34476.0,	34476.0,34476.0,34476.0,34476.0,	9.1,9.1,9.1,9.1,	9.1,9.1,9.1,9.1,	17,15,10,10,	9,16,12,13,	13	12.5	1_1_1_1_1_1_1_1_	1_1_1_1_1_1_1_1_
B2RXM2	EG627828 protein OS=Mus musculus GN=Gm6793 PE=1 SV=1	0.00309417	0.246096	9.102,8.93,12.76,10.57,	18.28,16.65,17.29,22.61,	10.3401	18.7061	0.552765	7.5536093E-4,7.5018813E-4,0.0010323203,8.5335155E-4,	0.0014101751,0.0013459014,0.0013256494,0.0017544898,	0.000847805	0.00145905	0.25025904,0.25025904,0.25025904,0.25025904,	0.25025904,0.25025904,0.25025904,0.25025904,	0.250259	0.250259	351	9.7%,9.7%,9.7%,9.7%,	9.7%,9.7%,9.7%,9.7%,	36610.0,36610.0,36610.0,36610.0,	36610.0,36610.0,36610.0,36610.0,	8.1,8.1,8.1,8.1,	8.1,8.1,8.1,8.1,	17,15,10,10,	9,16,12,13,	13	12.5	1_1_1_1_1_1_1_1_	1_1_1_1_1_1_1_1_
A2AP78	High mobility group protein B3 (Fragment) OS=Mus musculus GN=Hmgb3 PE=1 SV=1	0.0031392	0.246096	1.606,1.786,1.276,1.057,	0.0,0.0,0.0,0.0,	1.43126	0	100000	2.9426382E-4,3.3121512E-4,2.2788956E-4,1.8838137E-4,	0.0,0.0,0.0,0.0,	0.000260437	0	0.35518944,0.35518944,0.12201846,0.12201846,	0.0,0.0,0.0,0.0,	0.238604	0	159	13.2%,13.2%,5.0%,5.0%,	0%,0%,0%,0%,	18311.0,18311.0,18311.0,18311.0,	0.0,0.0,0.0,0.0,	9.8,9.8,9.8,9.8,	0.0,0.0,0.0,0.0,	3,3,1,1,	0,0,0,0,	2	0	1_1_1_1_0_0_0_0_	1_1_1_1_0_0_0_0_
O54879	High mobility group protein B3 OS=Mus musculus GN=Hmgb3 PE=1 SV=3	0.0031392	0.246096	1.606,1.786,1.276,1.057,	0.0,0.0,0.0,0.0,	1.43126	0	100000	2.3393972E-4,2.63316E-4,1.811722E-4,1.4976319E-4,	0.0,0.0,0.0,0.0,	0.000207048	0	0.27350307,0.27350307,0.096478224,0.096478224,	0.0,0.0,0.0,0.0,	0.184991	0	200	10.5%,10.5%,4.0%,4.0%,	0%,0%,0%,0%,	23010.0,23010.0,23010.0,23010.0,	0.0,0.0,0.0,0.0,	8.4,8.4,8.4,8.4,	0.0,0.0,0.0,0.0,	3,3,1,1,	0,0,0,0,	2	0	1_1_1_1_0_0_0_0_	1_1_1_1_0_0_0_0_
P04370	Myelin basic protein OS=Mus musculus GN=Mbp PE=1 SV=2	0.00324831	0.246096	6.425,0.0,6.381,4.227,	24.38,14.57,15.85,22.61,	4.25806	19.3494	0.220062	7.4860716E-4,0.0,7.246888E-4,4.7924224E-4,	0.0026398478,0.00165344,0.0017061108,0.0024633037,	0.000488135	0.00211568	0.11686325,0.0,0.11686325,0.11686325,	0.11686325,0.11686325,0.11686325,0.11686325,	0.0876474	0.116863	250	4.8%,0%,4.8%,4.8%,	4.8%,4.8%,4.8%,4.8%,	27168.0,0.0,27168.0,27168.0,	27168.0,27168.0,27168.0,27168.0,	9.6,0.0,9.6,9.6,	9.6,9.6,9.6,9.6,	12,0,5,4,	12,14,11,13,	7	12.5	1_0_1_1_1_1_1_1_	1_0_1_1_1_1_1_1_
F6VME3	Myelin basic protein (Fragment) OS=Mus musculus GN=Mbp PE=1 SV=1	0.00324831	0.246096	6.425,0.0,6.381,4.227,	24.38,14.57,15.85,22.61,	4.25806	19.3494	0.220062	9.696983E-4,0.0,9.3871605E-4,6.2078005E-4,	0.0034194917,0.0021417614,0.002209988,0.0031908078,	0.000632299	0.00274051	0.15345323,0.0,0.15345323,0.15345323,	0.15345323,0.15345323,0.15345323,0.15345323,	0.11509	0.153453	193	6.2%,0%,6.2%,6.2%,	6.2%,6.2%,6.2%,6.2%,	20942.0,0.0,20942.0,20942.0,	20942.0,20942.0,20942.0,20942.0,	10.4,0.0,10.4,10.4,	10.4,10.4,10.4,10.4,	12,0,5,4,	12,14,11,13,	7	12.5	1_0_1_1_1_1_1_1_	1_0_1_1_1_1_1_1_
F6ZIA4	Myelin basic protein (Fragment) OS=Mus musculus GN=Mbp PE=1 SV=1	0.00324831	0.246096	6.425,0.0,6.381,4.227,	24.38,14.57,15.85,22.61,	4.25806	19.3494	0.220062	0.0011920496,0.0,0.001153963,7.6312455E-4,	0.0042035794,0.0026328661,0.0027167369,0.0039224583,	0.000777284	0.00336891	0.19124198,0.0,0.19124198,0.19124198,	0.19124198,0.19124198,0.19124198,0.19124198,	0.143431	0.191242	157	7.6%,0%,7.6%,7.6%,	7.6%,7.6%,7.6%,7.6%,	17109.0,0.0,17109.0,17109.0,	17109.0,17109.0,17109.0,17109.0,	10.9,0.0,10.9,10.9,	10.9,10.9,10.9,10.9,	12,0,5,4,	12,14,11,13,	7	12.5	1_0_1_1_1_1_1_1_	1_0_1_1_1_1_1_1_
F6RWW8	Myelin basic protein (Fragment) OS=Mus musculus GN=Mbp PE=1 SV=1	0.00324831	0.246096	6.425,0.0,6.381,4.227,	24.38,14.57,15.85,22.61,	4.25806	19.3494	0.220062	0.0012476785,0.0,0.0012078148,7.9873705E-4,	0.004399746,0.002755733,0.0028435178,0.004105506,	0.000813558	0.00352613	0.20226443,0.0,0.20226443,0.20226443,	0.20226443,0.20226443,0.20226443,0.20226443,	0.151698	0.202264	150	8.0%,0%,8.0%,8.0%,	8.0%,8.0%,8.0%,8.0%,	16481.0,0.0,16481.0,16481.0,	16481.0,16481.0,16481.0,16481.0,	10.8,0.0,10.8,10.8,	10.8,10.8,10.8,10.8,	12,0,5,4,	12,14,11,13,	7	12.5	1_0_1_1_1_1_1_1_	1_0_1_1_1_1_1_1_
P28659	CUGBP Elav-like family member 1 OS=Mus musculus GN=Celf1 PE=1 SV=2	0.00328891	0.246096	8.031,4.763,6.381,4.227,	0.0,2.081,0.0,0.0,	5.85029	0.520234	11.2455	4.8135748E-4,2.8896134E-4,3.7278232E-4,2.4652376E-4,	0.0,1.21504985E-4,0.0,0.0,	0.000347406	3.03762e-05	0.4190575,0.20226443,0.10407865,0.07894671,	0.0,0.037528396,0.0,0.0,	0.201087	0.0093821	486	15.2%,8.0%,4.3%,3.3%,	0%,1.6%,0%,0%,	52107.0,52107.0,52107.0,52107.0,	0.0,52107.0,0.0,0.0,	8.5,8.5,8.5,8.5,	0.0,8.5,0.0,0.0,	15,8,5,4,	0,2,0,0,	8	2	1_1_1_1_0_1_0_0_	1_1_1_1_0_1_0_0_
A0A0R4J0T5	CUG triplet repeat, RNA binding protein 1, isoform CRA_b OS=Mus musculus GN=Celf1 PE=1 SV=1	0.00328891	0.246096	8.031,4.763,6.381,4.227,	0.0,2.081,0.0,0.0,	5.85029	0.520234	11.2455	4.8036905E-4,2.88368E-4,3.7201683E-4,2.460176E-4,	0.0,1.2125549E-4,0.0,0.0,	0.000346693	3.03139e-05	0.4190575,0.20226443,0.10407865,0.07894671,	0.0,0.037528396,0.0,0.0,	0.201087	0.0093821	487	15.2%,8.0%,4.3%,3.3%,	0%,1.6%,0%,0%,	52178.0,52178.0,52178.0,52178.0,	0.0,52178.0,0.0,0.0,	8.5,8.5,8.5,8.5,	0.0,8.5,0.0,0.0,	15,8,5,4,	0,2,0,0,	8	2	1_1_1_1_0_1_0_0_	1_1_1_1_0_1_0_0_
O35098	Dihydropyrimidinase-related protein 4 OS=Mus musculus GN=Dpysl4 PE=1 SV=1	0.00335698	0.246096	2.142,0.5953,0.0,1.057,	4.063,3.121,4.322,3.478,	0.94841	3.74605	0.253176	1.0906281E-4,3.0689513E-5,0.0,5.2364754E-5,	1.922966E-4,1.5485512E-4,2.0336667E-4,1.6563365E-4,	4.80293e-05	0.000179038	0.101539254,0.03992021,0.0,0.03992021,	0.10917485,0.10917485,0.10917485,0.03992021,	0.0453449	0.0918612	572	4.2%,1.7%,0%,1.7%,	4.5%,4.5%,4.5%,1.7%,	61962.0,61962.0,0.0,61962.0,	61962.0,61962.0,61962.0,61962.0,	7.0,7.0,0.0,7.0,	7.0,7.0,7.0,7.0,	4,1,0,1,	2,3,3,2,	2	2.5	1_1_0_1_1_1_1_1_	1_1_0_1_1_1_1_1_
Q3TMU8	Dihydropyrimidinase-like 4 OS=Mus musculus GN=Dpysl4 PE=1 SV=1	0.00335698	0.246096	2.142,0.5953,0.0,1.057,	4.063,3.121,4.322,3.478,	0.94841	3.74605	0.253176	1.0906281E-4,3.0689513E-5,0.0,5.2364754E-5,	1.922966E-4,1.5485512E-4,2.0336667E-4,1.6563365E-4,	4.80293e-05	0.000179038	0.101539254,0.03992021,0.0,0.03992021,	0.10917485,0.10917485,0.10917485,0.03992021,	0.0453449	0.0918612	572	4.2%,1.7%,0%,1.7%,	4.5%,4.5%,4.5%,1.7%,	61928.0,61928.0,0.0,61928.0,	61928.0,61928.0,61928.0,61928.0,	7.0,7.0,0.0,7.0,	7.0,7.0,7.0,7.0,	4,1,0,1,	2,3,3,2,	2	2.5	1_1_0_1_1_1_1_1_	1_1_0_1_1_1_1_1_
A0A0R4J1N0	Dihydropyrimidinase-related protein 4 OS=Mus musculus GN=Dpysl4 PE=1 SV=1	0.00335698	0.246096	2.142,0.5953,0.0,1.057,	4.063,3.121,4.322,3.478,	0.94841	3.74605	0.253176	1.05200554E-4,2.9602701E-5,0.0,5.0510353E-5,	1.8548677E-4,1.4937122E-4,1.9616482E-4,1.5976805E-4,	4.63284e-05	0.000172698	0.096478224,0.03992021,0.0,0.03992021,	0.10662377,0.10662377,0.10662377,0.03992021,	0.0440797	0.0899479	593	4.0%,1.7%,0%,1.7%,	4.4%,4.4%,4.4%,1.7%,	64303.0,64303.0,0.0,64303.0,	64303.0,64303.0,64303.0,64303.0,	7.1,7.1,0.0,7.1,	7.1,7.1,7.1,7.1,	4,1,0,1,	2,3,3,2,	2	2.5	1_1_0_1_1_1_1_1_	1_1_0_1_1_1_1_1_
P59279	Ras-related protein Rab-2B OS=Mus musculus GN=Rab2b PE=1 SV=1	0.00341716	0.246096	4.283,0.0,0.0,0.0,	10.16,8.324,5.763,6.955,	1.07078	7.7999	0.137281	5.7762896E-4,0.0,0.0,0.0,	0.0012730747,0.0010935449,7.180601E-4,8.772449E-4,	0.000144407	0.000990481	0.22461617,0.0,0.0,0.0,	0.13762724,0.13762724,0.13762724,0.13762724,	0.056154	0.137627	216	8.8%,0%,0%,0%,	5.6%,5.6%,5.6%,5.6%,	24198.0,0.0,0.0,0.0,	24198.0,24198.0,24198.0,24198.0,	6.7,0.0,0.0,0.0,	6.7,6.7,6.7,6.7,	8,0,0,0,	5,8,4,4,	8	5.25	1_0_0_0_1_1_1_1_	1_0_0_0_1_1_1_1_
Q3TEG7	Putative uncharacterized protein OS=Mus musculus GN=Rab2b PE=1 SV=1	0.00341716	0.246096	4.283,0.0,0.0,0.0,	10.16,8.324,5.763,6.955,	1.07078	7.7999	0.137281	6.464656E-4,0.0,0.0,0.0,	0.0014247883,0.0012238637,8.03632E-4,9.81787E-4,	0.000161616	0.00110852	0.25314116,0.0,0.0,0.0,	0.15345323,0.15345323,0.15345323,0.15345323,	0.0632853	0.153453	193	9.8%,0%,0%,0%,	6.2%,6.2%,6.2%,6.2%,	21465.0,0.0,0.0,0.0,	21465.0,21465.0,21465.0,21465.0,	6.5,0.0,0.0,0.0,	6.5,6.5,6.5,6.5,	8,0,0,0,	5,8,4,4,	8	5.25	1_0_0_0_1_1_1_1_	1_0_0_0_1_1_1_1_
Q61036	Serine/threonine-protein kinase PAK 3 OS=Mus musculus GN=Pak3 PE=1 SV=2	0.00358478	0.246096	10.71,7.144,6.381,9.511,	0.0,0.0,0.0,0.0,	8.43579	0	100000	5.579958E-4,3.7683867E-4,3.2410055E-4,4.8224287E-4,	0.0,0.0,0.0,0.0,	0.000435294	0	0.33967674,0.23879659,0.09395635,0.19398808,	0.0,0.0,0.0,0.0,	0.216604	0	559	12.7%,9.3%,3.9%,7.7%,	0%,0%,0%,0%,	62398.0,62398.0,62398.0,62398.0,	0.0,0.0,0.0,0.0,	5.4,5.4,5.4,5.4,	0.0,0.0,0.0,0.0,	20,12,5,9,	0,0,0,0,	11.5	0	1_1_1_1_0_0_0_0_	1_1_1_1_0_0_0_0_
Q920P5	Adenylate kinase isoenzyme 5 OS=Mus musculus GN=Ak5 PE=1 SV=2	0.00367639	0.246096	8.566,7.144,7.657,7.397,	2.032,5.202,2.881,3.478,	7.69106	3.39823	2.26326	4.440137E-4,3.7482707E-4,3.8684456E-4,3.7307557E-4,	9.785912E-5,2.6268425E-4,1.379902E-4,1.6858087E-4,	0.00039469	0.000166779	0.23879659,0.23879659,0.09900582,0.09900582,	0.049542427,0.17760599,0.049542427,0.09900582,	0.168901	0.0939242	562	9.3%,9.3%,4.1%,4.1%,	2.1%,7.1%,2.1%,4.1%,	63323.0,63323.0,63323.0,63323.0,	63323.0,63323.0,63323.0,63323.0,	5.3,5.3,5.3,5.3,	5.3,5.3,5.3,5.3,	16,12,6,7,	1,5,2,2,	10.25	2.5	1_1_1_1_1_1_1_1_	1_1_1_1_1_1_1_1_
Q61550	Double-strand-break repair protein rad21 homolog OS=Mus musculus GN=Rad21 PE=1 SV=3	0.00381197	0.246096	2.142,2.381,1.276,2.113,	0.0,0.0,0.0,0.0,	1.97813	0	100000	9.82424E-5,1.10578905E-4,5.706211E-5,9.433902E-5,	0.0,0.0,0.0,0.0,	9.00556e-05	0	0.037528396,0.06414306,0.037528396,0.037528396,	0.0,0.0,0.0,0.0,	0.0441821	0	635	1.6%,2.7%,1.6%,1.6%,	0%,0%,0%,0%,	72083.0,72083.0,72083.0,72083.0,	0.0,0.0,0.0,0.0,	4.6,4.6,4.6,4.6,	0.0,0.0,0.0,0.0,	4,4,1,2,	0,0,0,0,	2.75	0	1_1_1_1_0_0_0_0_	1_1_1_1_0_0_0_0_
Q9Z140	Copine-6 OS=Mus musculus GN=Cpne6 PE=1 SV=1	0.00381197	0.246096	2.142,2.381,1.276,2.113,	0.0,0.0,0.0,0.0,	1.97813	0	100000	1.1199987E-4,1.2606393E-4,6.505286E-5,1.0754987E-4,	0.0,0.0,0.0,0.0,	0.000102667	0	0.037528396,0.037528396,0.037528396,0.037528396,	0.0,0.0,0.0,0.0,	0.0375284	0	557	1.6%,1.6%,1.6%,1.6%,	0%,0%,0%,0%,	61781.0,61781.0,61781.0,61781.0,	0.0,0.0,0.0,0.0,	5.6,5.6,5.6,5.6,	0.0,0.0,0.0,0.0,	4,4,1,2,	0,0,0,0,	2.75	0	1_1_1_1_0_0_0_0_	1_1_1_1_0_0_0_0_
Q3UYN2	Copine-6 OS=Mus musculus GN=Cpne6 PE=1 SV=1	0.00381197	0.246096	2.142,2.381,1.276,2.113,	0.0,0.0,0.0,0.0,	1.97813	0	100000	1.1220131E-4,1.2629066E-4,6.516986E-5,1.0774331E-4,	0.0,0.0,0.0,0.0,	0.000102851	0	0.037528396,0.037528396,0.037528396,0.037528396,	0.0,0.0,0.0,0.0,	0.0375284	0	556	1.6%,1.6%,1.6%,1.6%,	0%,0%,0%,0%,	61653.0,61653.0,61653.0,61653.0,	0.0,0.0,0.0,0.0,	5.5,5.5,5.5,5.5,	0.0,0.0,0.0,0.0,	4,4,1,2,	0,0,0,0,	2.75	0	1_1_1_1_0_0_0_0_	1_1_1_1_0_0_0_0_
H3BJX8	Rho guanine nucleotide exchange factor 2 OS=Mus musculus GN=Arhgef2 PE=1 SV=1	0.00381216	0.246096	3.212,4.763,3.828,3.17,	2.032,1.04,1.441,0.0,	3.74341	1.12817	3.31813	9.666931E-5,1.4507769E-4,1.1229682E-4,9.282843E-5,	5.68149E-5,3.0501767E-5,4.0057068E-5,0.0,	0.000111718	3.18434e-05	0.05681753,0.14815366,0.05681753,0.025651932,	0.025651932,0.025651932,0.025651932,0.0,	0.0718602	0.0192389	968	2.4%,6.0%,2.4%,1.1%,	1.1%,1.1%,1.1%,0%,	110048.0,110048.0,110048.0,110048.0,	110048.0,110048.0,110048.0,0.0,	7.1,7.1,7.1,7.1,	7.1,7.1,7.1,0.0,	6,8,3,3,	1,1,1,0,	5	1	1_1_1_1_1_1_1_0_	1_1_1_1_1_1_1_0_
H3BJU7	Rho guanine nucleotide exchange factor 2 OS=Mus musculus GN=Arhgef2 PE=1 SV=1	0.00381216	0.246096	3.212,4.763,3.828,3.17,	2.032,1.04,1.441,0.0,	3.74341	1.12817	3.31813	9.788273E-5,1.4689875E-4,1.137064E-4,9.3993636E-5,	5.752806E-5,3.0884636E-5,4.055988E-5,0.0,	0.00011312	3.22431e-05	0.05681753,0.15080035,0.05681753,0.028016329,	0.028016329,0.028016329,0.028016329,0.0,	0.0731129	0.0210122	956	2.4%,6.1%,2.4%,1.2%,	1.2%,1.2%,1.2%,0%,	108587.0,108587.0,108587.0,108587.0,	108587.0,108587.0,108587.0,0.0,	6.9,6.9,6.9,6.9,	6.9,6.9,6.9,0.0,	6,8,3,3,	1,1,1,0,	5	1	1_1_1_1_1_1_1_0_	1_1_1_1_1_1_1_0_
H3BKH9	Rho guanine nucleotide exchange factor 2 OS=Mus musculus GN=Arhgef2 PE=1 SV=1	0.00381216	0.246096	3.212,4.763,3.828,3.17,	2.032,1.04,1.441,0.0,	3.74341	1.12817	3.31813	9.519419E-5,1.428639E-4,1.10583234E-4,9.1411915E-5,	5.594794E-5,3.003633E-5,3.9445826E-5,0.0,	0.000110013	3.13575e-05	0.054386854,0.14551294,0.054386854,0.025651932,	0.025651932,0.025651932,0.025651932,0.0,	0.0699846	0.0192389	983	2.3%,5.9%,2.3%,1.1%,	1.1%,1.1%,1.1%,0%,	111818.0,111818.0,111818.0,111818.0,	111818.0,111818.0,111818.0,0.0,	7.3,7.3,7.3,7.3,	7.3,7.3,7.3,0.0,	6,8,3,3,	1,1,1,0,	5	1	1_1_1_1_1_1_1_0_	1_1_1_1_1_1_1_0_
H3BJ40	Rho guanine nucleotide exchange factor 2 OS=Mus musculus GN=Arhgef2 PE=1 SV=1	0.00381216	0.246096	3.212,4.763,3.828,3.17,	2.032,1.04,1.441,0.0,	3.74341	1.12817	3.31813	9.6469994E-5,1.4477858E-4,1.1206528E-4,9.263703E-5,	5.669776E-5,3.043888E-5,3.9974482E-5,0.0,	0.000111488	3.17778e-05	0.05681753,0.14815366,0.05681753,0.025651932,	0.025651932,0.025651932,0.025651932,0.0,	0.0718602	0.0192389	970	2.4%,6.0%,2.4%,1.1%,	1.1%,1.1%,1.1%,0%,	110204.0,110204.0,110204.0,110204.0,	110204.0,110204.0,110204.0,0.0,	7.1,7.1,7.1,7.1,	7.1,7.1,7.1,0.0,	6,8,3,3,	1,1,1,0,	5	1	1_1_1_1_1_1_1_0_	1_1_1_1_1_1_1_0_
H3BJ45	Rho guanine nucleotide exchange factor 2 OS=Mus musculus GN=Arhgef2 PE=1 SV=1	0.00381216	0.246096	3.212,4.763,3.828,3.17,	2.032,1.04,1.441,0.0,	3.74341	1.12817	3.31813	9.666931E-5,1.4507769E-4,1.1229682E-4,9.282843E-5,	5.68149E-5,3.0501767E-5,4.0057068E-5,0.0,	0.000111718	3.18434e-05	0.05681753,0.14815366,0.05681753,0.025651932,	0.025651932,0.025651932,0.025651932,0.0,	0.0718602	0.0192389	968	2.4%,6.0%,2.4%,1.1%,	1.1%,1.1%,1.1%,0%,	109989.0,109989.0,109989.0,109989.0,	109989.0,109989.0,109989.0,0.0,	7.0,7.0,7.0,7.0,	7.0,7.0,7.0,0.0,	6,8,3,3,	1,1,1,0,	5	1	1_1_1_1_1_1_1_0_	1_1_1_1_1_1_1_0_
Q60875	Rho guanine nucleotide exchange factor 2 OS=Mus musculus GN=Arhgef2 PE=1 SV=4	0.00381216	0.246096	3.212,4.763,3.828,3.17,	2.032,1.04,1.441,0.0,	3.74341	1.12817	3.31813	9.5000905E-5,1.4257382E-4,1.10358706E-4,9.122631E-5,	5.5834345E-5,2.9975343E-5,3.9365732E-5,0.0,	0.00010979	3.12939e-05	0.054386854,0.14551294,0.054386854,0.025651932,	0.025651932,0.025651932,0.025651932,0.0,	0.0699846	0.0192389	985	2.3%,5.9%,2.3%,1.1%,	1.1%,1.1%,1.1%,0%,	111974.0,111974.0,111974.0,111974.0,	111974.0,111974.0,111974.0,0.0,	7.3,7.3,7.3,7.3,	7.3,7.3,7.3,0.0,	6,8,3,3,	1,1,1,0,	5	1	1_1_1_1_1_1_1_0_	1_1_1_1_1_1_1_0_
A0A0A6YY91	Neural cell adhesion molecule 1 (Fragment) OS=Mus musculus GN=Ncam1 PE=1 SV=1	0.00398048	0.254393	18.2,12.5,19.14,22.19,	32.51,32.25,46.1,39.99,	18.0097	37.7135	0.47754	4.869269E-4,3.3851463E-4,4.99097E-4,5.775991E-4,	8.080342E-4,8.404932E-4,0.0011394011,0.0010004941,	0.000475534	0.000947106	0.11943793,0.11943793,0.11429453,0.11429453,	0.09395635,0.09395635,0.09395635,0.09395635,	0.116866	0.0939563	1089	4.9%,4.9%,4.7%,4.7%,	3.9%,3.9%,3.9%,3.9%,	116369.0,116369.0,116369.0,116369.0,	116369.0,116369.0,116369.0,116369.0,	4.8,4.8,4.8,4.8,	4.8,4.8,4.8,4.8,	34,21,15,21,	16,31,32,23,	22.75	25.5	1_1_1_1_1_1_1_1_	1_1_1_1_1_1_1_1_
O55222	Integrin-linked protein kinase OS=Mus musculus GN=Ilk PE=1 SV=2	0.00432776	0.273849	11.78,20.24,20.42,12.68,	0.0,5.202,5.763,0.0,	16.2797	2.74122	5.93886	7.5909647E-4,0.0013204638,0.001282635,7.952028E-4,	0.0,3.2661186E-4,3.4314377E-4,0.0,	0.00103935	0.000167439	0.62929606,0.8238957,0.29121923,0.29717934,	0.0,0.1428783,0.1428783,0.0,	0.510398	0.0714392	452	21.2%,26.1%,11.1%,11.3%,	0%,5.8%,5.8%,0%,	51373.0,51373.0,51373.0,51373.0,	0.0,51373.0,51373.0,0.0,	8.1,8.1,8.1,8.1,	0.0,8.1,8.1,0.0,	22,34,16,12,	0,5,4,0,	21	4.5	1_1_1_1_0_1_1_0_	1_1_1_1_0_1_1_0_
G3UXU8	Receptor-type tyrosine-protein phosphatase delta (Fragment) OS=Mus musculus GN=Ptprd PE=1 SV=1	0.00480853	0.297017	0.0,0.0,0.0,0.0,	2.032,2.081,2.881,3.478,	0	2.61788	0	0.0,0.0,0.0,0.0,	2.0294033E-4,2.1790194E-4,2.8616417E-4,3.4960316E-4,	0	0.000264152	0.0,0.0,0.0,0.0,	0.071519256,0.071519256,0.071519256,0.071519256,	0	0.0715193	271	0%,0%,0%,0%,	3.0%,3.0%,3.0%,3.0%,	0.0,0.0,0.0,0.0,	30186.0,30186.0,30186.0,30186.0,	0.0,0.0,0.0,0.0,	9.1,9.1,9.1,9.1,	0,0,0,0,	1,2,2,2,	0	1.75	0_0_0_0_1_1_1_1_	0_0_0_0_1_1_1_1_
Q5SPA9	Receptor-type tyrosine-protein phosphatase delta OS=Mus musculus GN=Ptprd PE=1 SV=1	0.00480853	0.297017	0.0,0.0,0.0,0.0,	2.032,2.081,2.881,3.478,	0	2.61788	0	0.0,0.0,0.0,0.0,	4.385712E-5,4.709045E-5,6.18425E-5,7.555219E-5,	0	5.70856e-05	0.0,0.0,0.0,0.0,	0.013911366,0.013911366,0.013911366,0.013911366,	0	0.0139114	1254	0%,0%,0%,0%,	0.6%,0.6%,0.6%,0.6%,	0.0,0.0,0.0,0.0,	141640.0,141640.0,141640.0,141640.0,	0.0,0.0,0.0,0.0,	6.5,6.5,6.5,6.5,	0,0,0,0,	1,2,2,2,	0	1.75	0_0_0_0_1_1_1_1_	0_0_0_0_1_1_1_1_
Q9Z2I0	LETM1 and EF-hand domain-containing protein 1, mitochondrial OS=Mus musculus GN=Letm1 PE=1 SV=1	0.00487816	0.297017	2.677,3.572,2.552,2.113,	0.0,1.04,1.441,0.0,	2.72868	0.620277	4.39913	1.0566383E-4,1.4271871E-4,9.819632E-5,8.117247E-5,	0.0,4.000774E-5,5.2540985E-5,0.0,	0.000106938	2.31372e-05	0.08893013,0.1694994,0.08893013,0.037528396,	0.0,0.037528396,0.037528396,0.0,	0.096222	0.0187642	738	3.7%,6.8%,3.7%,1.6%,	0%,1.6%,1.6%,0%,	82989.0,82989.0,82989.0,82989.0,	0.0,82989.0,82989.0,0.0,	6.5,6.5,6.5,6.5,	0.0,6.5,6.5,0.0,	5,6,2,2,	0,1,1,0,	3.75	1	1_1_1_1_0_1_1_0_	1_1_1_1_0_1_1_0_
A2AFK7	Eukaryotic initiation factor 4A-III (Fragment) OS=Mus musculus GN=Eif4a3 PE=1 SV=1	0.00505573	0.297017	1.606,2.381,1.276,2.113,	0.0,0.0,0.0,0.0,	1.84428	0	100000	1.5648142E-4,2.3484149E-4,1.2118542E-4,2.003521E-4,	0.0,0.0,0.0,0.0,	0.000178215	0	0.10407865,0.10407865,0.10407865,0.10407865,	0.0,0.0,0.0,0.0,	0.104079	0	299	4.3%,4.3%,4.3%,4.3%,	0%,0%,0%,0%,	33958.0,33958.0,33958.0,33958.0,	0.0,0.0,0.0,0.0,	6.0,6.0,6.0,6.0,	0.0,0.0,0.0,0.0,	3,4,1,2,	0,0,0,0,	2.5	0	1_1_1_1_0_0_0_0_	1_1_1_1_0_0_0_0_
Q91VC3	Eukaryotic initiation factor 4A-III OS=Mus musculus GN=Eif4a3 PE=1 SV=3	0.00505573	0.297017	1.606,2.381,1.276,2.113,	0.0,0.0,0.0,0.0,	1.84428	0	100000	1.1383928E-4,1.7084576E-4,8.816165E-5,1.4575494E-4,	0.0,0.0,0.0,0.0,	0.00012965	0	0.07646525,0.07646525,0.07646525,0.07646525,	0.0,0.0,0.0,0.0,	0.0764652	0	411	3.2%,3.2%,3.2%,3.2%,	0%,0%,0%,0%,	46840.0,46840.0,46840.0,46840.0,	0.0,0.0,0.0,0.0,	6.7,6.7,6.7,6.7,	0.0,0.0,0.0,0.0,	3,4,1,2,	0,0,0,0,	2.5	0	1_1_1_1_0_0_0_0_	1_1_1_1_0_0_0_0_
A0A0N4SVP8	Predicted pseudogene 5580 OS=Mus musculus GN=Gm5580 PE=3 SV=1	0.00505573	0.297017	1.606,2.381,1.276,2.113,	0.0,0.0,0.0,0.0,	1.84428	0	100000	1.1383928E-4,1.7084576E-4,8.816165E-5,1.4575494E-4,	0.0,0.0,0.0,0.0,	0.00012965	0	0.07646525,0.07646525,0.07646525,0.07646525,	0.0,0.0,0.0,0.0,	0.0764652	0	411	3.2%,3.2%,3.2%,3.2%,	0%,0%,0%,0%,	46959.0,46959.0,46959.0,46959.0,	0.0,0.0,0.0,0.0,	7.8,7.8,7.8,7.8,	0.0,0.0,0.0,0.0,	3,4,1,2,	0,0,0,0,	2.5	0	1_1_1_1_0_0_0_0_	1_1_1_1_0_0_0_0_
Q61768	Kinesin-1 heavy chain OS=Mus musculus GN=Kif5b PE=1 SV=3	0.00508291	0.297017	24.63,23.22,21.69,20.08,	14.22,13.53,14.41,6.955,	22.4046	12.2772	1.82489	7.449794E-4,7.109259E-4,6.3965266E-4,5.909659E-4,	3.9976925E-4,3.9858176E-4,4.0265053E-4,1.9676522E-4,	0.000671631	0.000349442	0.42560756,0.45881426,0.20781386,0.18850219,	0.11173177,0.24165225,0.23310483,0.059253693,	0.320184	0.161436	963	15.4%,16.4%,8.2%,7.5%,	4.6%,9.4%,9.1%,2.5%,	109551.0,109551.0,109551.0,109551.0,	109551.0,109551.0,109551.0,109551.0,	6.4,6.4,6.4,6.4,	6.4,6.4,6.4,6.4,	46,39,17,19,	7,13,10,4,	30.25	8.5	1_1_1_1_1_1_1_1_	1_1_1_1_1_1_1_1_
S4R2A9	Protein transport protein Sec31A (Fragment) OS=Mus musculus GN=Sec31a PE=1 SV=1	0.00511217	0.297017	1.606,1.191,1.276,2.113,	0.0,0.0,0.0,0.0,	1.54661	0	100000	5.009416E-5,3.7589725E-5,3.8794904E-5,6.413841E-5,	0.0,0.0,0.0,0.0,	4.76543e-05	0	0.04712856,0.02093947,0.02093947,0.02093947,	0.0,0.0,0.0,0.0,	0.0274867	0	934	2.0%,0.9%,0.9%,0.9%,	0%,0%,0%,0%,	101099.0,101099.0,101099.0,101099.0,	0.0,0.0,0.0,0.0,	8.4,8.4,8.4,8.4,	0.0,0.0,0.0,0.0,	3,2,1,2,	0,0,0,0,	2	0	1_1_1_1_0_0_0_0_	1_1_1_1_0_0_0_0_
Q3UPL0	Protein transport protein Sec31A OS=Mus musculus GN=Sec31a PE=1 SV=2	0.00511217	0.297017	1.606,1.191,1.276,2.113,	0.0,0.0,0.0,0.0,	1.54661	0	100000	3.803898E-5,2.8543742E-5,2.9458894E-5,4.8703478E-5,	0.0,0.0,0.0,0.0,	3.61863e-05	0	0.035142183,0.016248703,0.016248703,0.016248703,	0.0,0.0,0.0,0.0,	0.0209721	0	1230	1.5%,0.7%,0.7%,0.7%,	0%,0%,0%,0%,	133569.0,133569.0,133569.0,133569.0,	0.0,0.0,0.0,0.0,	6.8,6.8,6.8,6.8,	0.0,0.0,0.0,0.0,	3,2,1,2,	0,0,0,0,	2	0	1_1_1_1_0_0_0_0_	1_1_1_1_0_0_0_0_
Q8BH59	Calcium-binding mitochondrial carrier protein Aralar1 OS=Mus musculus GN=Slc25a12 PE=1 SV=1	0.00526996	0.297064	1.606,1.786,1.276,2.113,	0.0,1.04,0.0,0.0,	1.69545	0.260117	6.51802	6.9110705E-5,7.7789075E-5,5.3522068E-5,8.848638E-5,	0.0,4.361257E-5,0.0,0.0,	7.22271e-05	1.09031e-05	0.13501084,0.13501084,0.04231739,0.04231739,	0.0,0.04231739,0.0,0.0,	0.0886641	0.0105793	677	5.5%,5.5%,1.8%,1.8%,	0%,1.8%,0%,0%,	74570.0,74570.0,74570.0,74570.0,	0.0,74570.0,0.0,0.0,	8.3,8.3,8.3,8.3,	0.0,8.3,0.0,0.0,	3,3,1,2,	0,1,0,0,	2.25	1	1_1_1_1_0_1_0_0_	1_1_1_1_0_1_0_0_
Q8BVQ5	Protein phosphatase methylesterase 1 OS=Mus musculus GN=Ppme1 PE=1 SV=5	0.00533523	0.297064	16.06,9.525,15.31,13.74,	24.38,18.73,21.61,22.61,	13.6596	21.8305	0.62571	0.001212123,7.2764355E-4,0.0011264592,0.0010087676,	0.0017097458,0.0013768467,0.0015068101,0.0015954039,	0.00101875	0.0015472	0.42232883,0.2618276,0.2618276,0.2618276,	0.2618276,0.2618276,0.2618276,0.2618276,	0.301953	0.261828	386	15.3%,10.1%,10.1%,10.1%,	10.1%,10.1%,10.1%,10.1%,	42256.0,42256.0,42256.0,42256.0,	42256.0,42256.0,42256.0,42256.0,	6.0,6.0,6.0,6.0,	6.0,6.0,6.0,6.0,	30,16,12,13,	12,18,15,13,	17.75	14.5	1_1_1_1_1_1_1_1_	1_1_1_1_1_1_1_1_
Q9CZY3	Ubiquitin-conjugating enzyme E2 variant 1 OS=Mus musculus GN=Ube2v1 PE=1 SV=1	0.00534538	0.297064	9.637,9.525,14.04,13.74,	20.32,15.61,21.61,20.87,	11.7344	19.5997	0.598702	0.0019097121,0.0019106831,0.0027114206,0.0026488728,	0.0037412809,0.0030128278,0.003956658,0.0038670388,	0.00229517	0.00364445	0.503142,0.503142,0.503142,0.503142,	0.503142,0.503142,0.503142,0.503142,	0.503142	0.503142	147	17.7%,17.7%,17.7%,17.7%,	17.7%,17.7%,17.7%,17.7%,	16355.0,16355.0,16355.0,16355.0,	16355.0,16355.0,16355.0,16355.0,	8.0,8.0,8.0,8.0,	8.0,8.0,8.0,8.0,	18,16,11,13,	10,15,15,12,	14.5	13	1_1_1_1_1_1_1_1_	1_1_1_1_1_1_1_1_
B7ZBY7	Ubiquitin-conjugating enzyme E2 variant 1 OS=Mus musculus GN=Ube2v1 PE=3 SV=1	0.00534538	0.297064	9.637,9.525,14.04,13.74,	20.32,15.61,21.61,20.87,	11.7344	19.5997	0.598702	0.0016227033,0.0016235284,0.002303924,0.0022507764,	0.0031790072,0.0025600328,0.0033620154,0.0032858653,	0.00195023	0.00309673	0.41253757,0.41253757,0.41253757,0.41253757,	0.41253757,0.41253757,0.41253757,0.41253757,	0.412538	0.412538	173	15.0%,15.0%,15.0%,15.0%,	15.0%,15.0%,15.0%,15.0%,	19339.0,19339.0,19339.0,19339.0,	19339.0,19339.0,19339.0,19339.0,	7.1,7.1,7.1,7.1,	7.1,7.1,7.1,7.1,	18,16,11,13,	10,15,15,12,	14.5	13	1_1_1_1_1_1_1_1_	1_1_1_1_1_1_1_1_
E9PY39	Uncharacterized protein OS=Mus musculus GN=Gm20431 PE=3 SV=1	0.00534538	0.297064	9.637,9.525,14.04,13.74,	20.32,15.61,21.61,20.87,	11.7344	19.5997	0.598702	7.566784E-4,7.570631E-4,0.0010743365,0.0010495534,	0.0014823943,0.001193762,0.0015677323,0.0015322228,	0.000909408	0.00144403	0.17489755,0.17489755,0.17489755,0.17489755,	0.17489755,0.17489755,0.17489755,0.17489755,	0.174898	0.174898	371	7.0%,7.0%,7.0%,7.0%,	7.0%,7.0%,7.0%,7.0%,	42096.0,42096.0,42096.0,42096.0,	42096.0,42096.0,42096.0,42096.0,	6.8,6.8,6.8,6.8,	6.8,6.8,6.8,6.8,	18,16,11,13,	10,15,15,12,	14.5	13	1_1_1_1_1_1_1_1_	1_1_1_1_1_1_1_1_
Q2M3X8	Phosphatase and actin regulator 1 OS=Mus musculus GN=Phactr1 PE=1 SV=1	0.00539913	0.297464	10.17,14.29,10.21,9.511,	4.063,7.283,2.881,5.217,	11.0451	4.86107	2.27215	5.1090284E-4,7.26389E-4,4.9978535E-4,4.6478232E-4,	1.8964423E-4,3.563448E-4,1.3370774E-4,2.4502358E-4,	0.000550465	0.00023118	0.27938128,0.27938128,0.21898961,0.17760599,	0.096478224,0.14024973,0.07894671,0.08143401,	0.23884	0.0992772	580	10.7%,10.7%,8.6%,7.1%,	4.0%,5.7%,3.3%,3.4%,	66286.0,66286.0,66286.0,66286.0,	66286.0,66286.0,66286.0,66286.0,	7.0,7.0,7.0,7.0,	7.0,7.0,7.0,7.0,	19,24,8,9,	2,7,2,3,	15	3.5	1_1_1_1_1_1_1_1_	1_1_1_1_1_1_1_1_
P35235	Tyrosine-protein phosphatase non-receptor type 11 OS=Mus musculus GN=Ptpn11 PE=1 SV=2	0.0058165	0.31648	5.354,4.167,2.552,4.227,	0.0,0.0,0.0,0.0,	4.07512	0	100000	2.6123924E-4,2.0583051E-4,1.2138841E-4,2.006877E-4,	0.0,0.0,0.0,0.0,	0.000197286	0	0.42560756,0.28528666,0.16680968,0.059253693,	0.0,0.0,0.0,0.0,	0.234239	0	597	15.4%,10.9%,6.7%,2.5%,	0%,0%,0%,0%,	68460.0,68460.0,68460.0,68460.0,	0.0,0.0,0.0,0.0,	7.3,7.3,7.3,7.3,	0.0,0.0,0.0,0.0,	10,7,2,4,	0,0,0,0,	5.75	0	1_1_1_1_0_0_0_0_	1_1_1_1_0_0_0_0_
Q3U1J4	DNA damage-binding protein 1 OS=Mus musculus GN=Ddb1 PE=1 SV=2	0.00593225	0.31648	9.637,10.12,10.21,12.68,	0.0,6.243,2.881,0.0,	10.6619	2.28102	4.67418	2.4625234E-4,2.6177615E-4,2.542768E-4,3.1529096E-4,	0.0,1.5539849E-4,6.802675E-5,0.0,	0.000269399	5.58563e-05	0.18032062,0.1614486,0.08143401,0.059253693,	0.0,0.096478224,0.018591404,0.0,	0.120614	0.0287674	1140	7.2%,6.5%,3.4%,2.5%,	0%,4.0%,0.8%,0%,	126853.0,126853.0,126853.0,126853.0,	0.0,126853.0,126853.0,0.0,	5.3,5.3,5.3,5.3,	0.0,5.3,5.3,0.0,	18,17,8,12,	0,6,2,0,	13.75	4	1_1_1_1_0_1_1_0_	1_1_1_1_0_1_1_0_
Q9D855	Cytochrome b-c1 complex subunit 7 OS=Mus musculus GN=Uqcrb PE=1 SV=3	0.00594235	0.31648	2.142,2.381,3.828,4.227,	0.0,0.0,1.441,0.0,	3.14456	0.36016	8.73102	5.620174E-4,6.325911E-4,9.793092E-4,0.0010793745,	0.0,0.0,3.4932655E-4,0.0,	0.000813323	8.73316e-05	0.1561122,0.1561122,0.1561122,0.1561122,	0.0,0.0,0.1561122,0.0,	0.156112	0.0390281	111	6.3%,6.3%,6.3%,6.3%,	0%,0%,6.3%,0%,	13527.0,13527.0,13527.0,13527.0,	0.0,0.0,13527.0,0.0,	9.1,9.1,9.1,9.1,	0.0,0.0,9.1,0.0,	4,4,3,4,	0,0,1,0,	3.75	1	1_1_1_1_0_0_1_0_	1_1_1_1_0_0_1_0_
Q9CQB4	Cytochrome b-c1 complex subunit 7 OS=Mus musculus GN=Uqcrb PE=1 SV=1	0.00594235	0.31648	2.142,2.381,3.828,4.227,	0.0,0.0,1.441,0.0,	3.14456	0.36016	8.73102	5.620174E-4,6.325911E-4,9.793092E-4,0.0010793745,	0.0,0.0,3.4932655E-4,0.0,	0.000813323	8.73316e-05	0.1561122,0.1561122,0.1561122,0.1561122,	0.0,0.0,0.1561122,0.0,	0.156112	0.0390281	111	6.3%,6.3%,6.3%,6.3%,	0%,0%,6.3%,0%,	13561.0,13561.0,13561.0,13561.0,	0.0,0.0,13561.0,0.0,	9.1,9.1,9.1,9.1,	0.0,0.0,9.1,0.0,	4,4,3,4,	0,0,1,0,	3.75	1	1_1_1_1_0_0_1_0_	1_1_1_1_0_0_1_0_
D3Z1V4	Phosphatidylethanolamine-binding protein 1 OS=Mus musculus GN=Pebp1 PE=1 SV=1	0.00616902	0.319843	8.566,7.739,10.21,8.454,	20.32,14.57,18.73,22.61,	8.74214	19.0539	0.45881	0.0011939508,0.0010919005,0.0013869641,0.0011465125,	0.0026314273,0.0019777988,0.0024118572,0.0029465356,	0.00120483	0.0024919	0.455459,0.455459,0.455459,0.12979591,	0.455459,0.455459,0.455459,0.455459,	0.374043	0.455459	209	16.3%,16.3%,16.3%,5.3%,	16.3%,16.3%,16.3%,16.3%,	23035.0,23035.0,23035.0,23035.0,	23035.0,23035.0,23035.0,23035.0,	5.0,5.0,5.0,5.0,	5.0,5.0,5.0,5.0,	16,13,8,8,	10,14,13,13,	11.25	12.5	1_1_1_1_1_1_1_1_	1_1_1_1_1_1_1_1_
P70296	Phosphatidylethanolamine-binding protein 1 OS=Mus musculus GN=Pebp1 PE=1 SV=3	0.00616902	0.319843	8.566,7.739,10.21,8.454,	20.32,14.57,18.73,22.61,	8.74214	19.0539	0.45881	0.0013344156,0.0012203595,0.0015501365,0.0012813964,	0.0029410068,0.002210481,0.0026956052,0.0032931867,	0.00134658	0.00278507	0.5205476,0.5205476,0.5205476,0.14551294,	0.5205476,0.5205476,0.5205476,0.5205476,	0.426789	0.520548	187	18.2%,18.2%,18.2%,5.9%,	18.2%,18.2%,18.2%,18.2%,	20830.0,20830.0,20830.0,20830.0,	20830.0,20830.0,20830.0,20830.0,	5.4,5.4,5.4,5.4,	5.4,5.4,5.4,5.4,	16,13,8,8,	10,14,13,13,	11.25	12.5	1_1_1_1_1_1_1_1_	1_1_1_1_1_1_1_1_
D6RHS6	Phosphatidylethanolamine-binding protein 1 OS=Mus musculus GN=Pebp1 PE=1 SV=1	0.00616902	0.319843	8.566,7.739,10.21,8.454,	20.32,14.57,18.73,22.61,	8.74214	19.0539	0.45881	0.0018348214,0.0016779943,0.0021314376,0.0017619199,	0.0040438846,0.0030394115,0.0037064573,0.004528132,	0.00185154	0.00382947	0.7782794,0.7782794,0.7782794,0.20503592,	0.7782794,0.7782794,0.7782794,0.7782794,	0.634969	0.778279	136	25.0%,25.0%,25.0%,8.1%,	25.0%,25.0%,25.0%,25.0%,	14836.0,14836.0,14836.0,14836.0,	14836.0,14836.0,14836.0,14836.0,	5.1,5.1,5.1,5.1,	5.1,5.1,5.1,5.1,	16,13,8,8,	10,14,13,13,	11.25	12.5	1_1_1_1_1_1_1_1_	1_1_1_1_1_1_1_1_
O08553	Dihydropyrimidinase-related protein 2 OS=Mus musculus GN=Dpysl2 PE=1 SV=2	0.00620568	0.319843	54.61,44.06,53.6,56.01,	95.48,71.79,79.24,95.64,	52.0673	85.5371	0.60871	0.0027811015,0.002271024,0.002660571,0.002775332,	0.0045189704,0.003561668,0.003728389,0.0045549255,	0.00262201	0.00409099	0.7906058,0.7988709,0.47231245,0.61435854,	0.4321879,0.6595869,0.47231245,0.47231245,	0.669037	0.5091	572	25.3%,25.5%,16.8%,20.8%,	15.6%,22.0%,16.8%,16.8%,	62278.0,62278.0,62278.0,62278.0,	62278.0,62278.0,62278.0,62278.0,	6.4,6.4,6.4,6.4,	6.4,6.4,6.4,6.4,	102,74,42,53,	47,69,55,55,	67.75	56.5	1_1_1_1_1_1_1_1_	1_1_1_1_1_1_1_1_
G3XA54	E3 ubiquitin-protein ligase RNF14 OS=Mus musculus GN=Rnf14 PE=1 SV=1	0.00649739	0.329562	2.142,2.381,2.552,3.17,	0.0,1.04,1.441,0.0,	2.56135	0.620277	4.12936	1.7377138E-4,1.955922E-4,2.0186318E-4,2.503006E-4,	0.0,8.224432E-5,1.0800904E-4,0.0,	0.000205382	4.75633e-05	0.0519619,0.0519619,0.0519619,0.0519619,	0.0,0.0519619,0.0519619,0.0,	0.0519619	0.0259809	359	2.2%,2.2%,2.2%,2.2%,	0%,2.2%,2.2%,0%,	40714.0,40714.0,40714.0,40714.0,	0.0,40714.0,40714.0,0.0,	4.8,4.8,4.8,4.8,	0.0,4.8,4.8,0.0,	4,4,2,3,	0,1,1,0,	3.25	1	1_1_1_1_0_1_1_0_	1_1_1_1_0_1_1_0_
Q9JI90	E3 ubiquitin-protein ligase RNF14 OS=Mus musculus GN=Rnf14 PE=1 SV=2	0.00649739	0.329562	2.142,2.381,2.552,3.17,	0.0,1.04,1.441,0.0,	2.56135	0.620277	4.12936	1.2862666E-4,1.4477858E-4,1.4942038E-4,1.8527405E-4,	0.0,6.087776E-5,7.9948964E-5,0.0,	0.000152025	3.52067e-05	0.037528396,0.037528396,0.037528396,0.037528396,	0.0,0.037528396,0.037528396,0.0,	0.0375284	0.0187642	485	1.6%,1.6%,1.6%,1.6%,	0%,1.6%,1.6%,0%,	54926.0,54926.0,54926.0,54926.0,	0.0,54926.0,54926.0,0.0,	4.7,4.7,4.7,4.7,	0.0,4.7,4.7,0.0,	4,4,2,3,	0,1,1,0,	3.25	1	1_1_1_1_0_1_1_0_	1_1_1_1_0_1_1_0_
Q8VCE0	Sodium/potassium-transporting ATPase subunit alpha OS=Mus musculus GN=Atp1a3 PE=1 SV=1	0.00675747	0.334783	70.14,65.49,90.6,68.69,	99.55,99.88,105.2,125.2,	73.7291	107.449	0.686177	0.0019402409,0.0018337931,0.0024431578,0.0018489284,	0.0025592067,0.0026918028,0.0026881224,0.0032390582,	0.00201653	0.00279455	0.44543982,0.4996848,0.37720942,0.29419577,	0.18576872,0.38675582,0.29121923,0.29717934,	0.404132	0.290231	1053	16.0%,17.6%,13.9%,11.2%,	7.4%,14.2%,11.1%,11.3%,	115969.0,115969.0,115969.0,115969.0,	115969.0,115969.0,115969.0,115969.0,	5.6,5.6,5.6,5.6,	5.6,5.6,5.6,5.6,	131,110,71,65,	49,96,73,72,	94.25	72.5	1_1_1_1_1_1_1_1_	1_1_1_1_1_1_1_1_
A0A0G2JGX4	Sodium/potassium-transporting ATPase subunit alpha OS=Mus musculus GN=Atp1a3 PE=1 SV=1	0.00675747	0.334783	70.14,65.49,90.6,68.69,	99.55,99.88,105.2,125.2,	73.7291	107.449	0.686177	0.0019913,0.0018820509,0.0025074515,0.0018975843,	0.002626554,0.0027626397,0.0027588625,0.0033242966,	0.0020696	0.00286809	0.46217716,0.51356125,0.38675582,0.30316675,	0.19124198,0.39636838,0.3001696,0.30617094,	0.416415	0.298488	1026	16.5%,18.0%,14.2%,11.5%,	7.6%,14.5%,11.4%,11.6%,	112988.0,112988.0,112988.0,112988.0,	112988.0,112988.0,112988.0,112988.0,	5.4,5.4,5.4,5.4,	5.4,5.4,5.4,5.4,	131,110,71,65,	49,96,73,72,	94.25	72.5	1_1_1_1_1_1_1_1_	1_1_1_1_1_1_1_1_
Q6PIC6	Sodium/potassium-transporting ATPase subunit alpha-3 OS=Mus musculus GN=Atp1a3 PE=1 SV=1	0.00675747	0.334783	70.14,65.49,90.6,68.69,	99.55,99.88,105.2,125.2,	73.7291	107.449	0.686177	0.0020168545,0.0019062036,0.0025396303,0.0019219364,	0.002660261,0.0027980933,0.0027942674,0.003366958,	0.00209616	0.00290489	0.4689263,0.52405274,0.39315677,0.30617094,	0.19398808,0.40281367,0.30316675,0.30918193,	0.423077	0.302288	1013	16.7%,18.3%,14.4%,11.6%,	7.7%,14.7%,11.5%,11.7%,	111691.0,111691.0,111691.0,111691.0,	111691.0,111691.0,111691.0,111691.0,	5.4,5.4,5.4,5.4,	5.4,5.4,5.4,5.4,	131,110,71,65,	49,96,73,72,	94.25	72.5	1_1_1_1_1_1_1_1_	1_1_1_1_1_1_1_1_
Q9ERB0	Synaptosomal-associated protein 29 OS=Mus musculus GN=Snap29 PE=1 SV=1	0.00681665	0.334854	1.606,1.191,2.552,2.113,	0.0,1.04,0.0,0.0,	1.86564	0.260117	7.17232	1.7995364E-4,1.3503386E-4,2.7872645E-4,2.3040491E-4,	0.0,1.1356043E-4,0.0,0.0,	0.00020603	2.83901e-05	0.09144032,0.09144032,0.09144032,0.09144032,	0.0,0.09144032,0.0,0.0,	0.0914403	0.0228601	260	3.8%,3.8%,3.8%,3.8%,	0%,3.8%,0%,0%,	29572.0,29572.0,29572.0,29572.0,	0.0,29572.0,0.0,0.0,	5.4,5.4,5.4,5.4,	0.0,5.4,0.0,0.0,	3,2,2,2,	0,1,0,0,	2.25	1	1_1_1_1_0_1_0_0_	1_1_1_1_0_1_0_0_
Q9QYA2	Mitochondrial import receptor subunit TOM40 homolog OS=Mus musculus GN=Tomm40 PE=1 SV=3	0.00689831	0.334854	2.677,1.786,3.828,3.17,	0.0,0.0,0.0,0.0,	2.86539	0	100000	2.1601083E-4,1.4588145E-4,3.0111722E-4,2.489139E-4,	0.0,0.0,0.0,0.0,	0.000227981	0	0.17219532,0.071519256,0.071519256,0.13501084,	0.0,0.0,0.0,0.0,	0.112561	0	361	6.9%,3.0%,3.0%,5.5%,	0%,0%,0%,0%,	37895.0,37895.0,37895.0,37895.0,	0.0,0.0,0.0,0.0,	7.7,7.7,7.7,7.7,	0.0,0.0,0.0,0.0,	5,3,3,3,	0,0,0,0,	3.5	0	1_1_1_1_0_0_0_0_	1_1_1_1_0_0_0_0_
A2A7S7	Tyrosine--tRNA ligase OS=Mus musculus GN=Yars PE=1 SV=1	0.00696849	0.334854	5.889,5.358,2.552,5.284,	0.0,2.081,1.441,0.0,	4.77083	0.880394	5.41897	3.0417697E-4,2.8012344E-4,1.2849092E-4,2.655376E-4,	0.0,1.047011E-4,6.875043E-5,0.0,	0.000244582	4.33629e-05	0.15877736,0.15877736,0.037528396,0.15877736,	0.0,0.037528396,0.037528396,0.0,	0.128465	0.0187642	564	6.4%,6.4%,1.6%,6.4%,	0%,1.6%,1.6%,0%,	63002.0,63002.0,63002.0,63002.0,	0.0,63002.0,63002.0,0.0,	8.4,8.4,8.4,8.4,	0.0,8.4,8.4,0.0,	11,9,2,5,	0,2,1,0,	6.75	1.5	1_1_1_1_0_1_1_0_	1_1_1_1_0_1_1_0_
Q91WQ3	Tyrosine--tRNA ligase, cytoplasmic OS=Mus musculus GN=Yars PE=1 SV=3	0.00696849	0.334854	5.889,5.358,2.552,5.284,	0.0,2.081,1.441,0.0,	4.77083	0.880394	5.41897	3.249163E-4,2.9922277E-4,1.3725167E-4,2.836424E-4,	0.0,1.1183982E-4,7.3437965E-5,0.0,	0.000261258	4.63194e-05	0.1694994,0.1694994,0.03992021,0.1694994,	0.0,0.03992021,0.03992021,0.0,	0.137105	0.0199601	528	6.8%,6.8%,1.7%,6.8%,	0%,1.7%,1.7%,0%,	59105.0,59105.0,59105.0,59105.0,	0.0,59105.0,59105.0,0.0,	7.0,7.0,7.0,7.0,	0.0,7.0,7.0,0.0,	11,9,2,5,	0,2,1,0,	6.75	1.5	1_1_1_1_0_1_1_0_	1_1_1_1_0_1_1_0_
Q9QYG0	Protein NDRG2 OS=Mus musculus GN=Ndrg2 PE=1 SV=1	0.00750239	0.357819	55.68,58.34,85.5,69.74,	121.9,88.44,105.2,106.1,	67.3172	105.393	0.638727	0.004371919,0.004637012,0.006543686,0.0053285016,	0.008894366,0.006764651,0.0076296306,0.0077887997,	0.00522028	0.00776936	1.2542391,1.2542391,1.2542391,1.2542391,	1.2542391,1.2542391,1.2542391,1.1478305,	1.25424	1.22764	371	35.3%,35.3%,35.3%,35.3%,	35.3%,35.3%,35.3%,33.2%,	40789.0,40789.0,40789.0,40789.0,	40789.0,40789.0,40789.0,40789.0,	5.4,5.4,5.4,5.4,	5.4,5.4,5.4,5.4,	104,98,67,66,	60,85,73,61,	83.75	69.75	1_1_1_1_1_1_1_1_	1_1_1_1_1_1_1_1_
Q9R0P9	Ubiquitin carboxyl-terminal hydrolase isozyme L1 OS=Mus musculus GN=Uchl1 PE=1 SV=1	0.00777895	0.365165	29.98,17.86,24.25,13.74,	65.01,44.74,41.78,66.08,	21.4565	54.4014	0.394411	0.0039164796,0.0023615786,0.0030872393,0.001746118,	0.007891922,0.0056932983,0.005042521,0.008072226,	0.00277785	0.00667499	0.44877183,0.44877183,0.44877183,0.44877183,	0.44877183,0.44877183,0.44877183,0.44877183,	0.448772	0.448772	223	16.1%,16.1%,16.1%,16.1%,	16.1%,16.1%,16.1%,16.1%,	24838.0,24838.0,24838.0,24838.0,	24838.0,24838.0,24838.0,24838.0,	5.2,5.2,5.2,5.2,	5.2,5.2,5.2,5.2,	56,30,19,13,	32,43,29,38,	29.5	35.5	1_1_1_1_1_1_1_1_	1_1_1_1_1_1_1_1_
A1L3P4	Sodium/hydrogen exchanger OS=Mus musculus GN=Slc9a6 PE=1 SV=1	0.00798178	0.365165	4.283,4.167,3.828,3.17,	0.0,2.081,0.0,1.739,	3.86227	0.95495	4.04448	1.7773198E-4,1.7504388E-4,1.5484804E-4,1.2800274E-4,	0.0,8.411884E-5,0.0,6.7480374E-5,	0.000158907	3.78998e-05	0.14024973,0.2133888,0.07398939,0.10407865,	0.0,0.032761455,0.0,0.061695576,	0.132927	0.0236143	702	5.7%,8.4%,3.1%,4.3%,	0%,1.4%,0%,2.6%,	77953.0,77953.0,77953.0,77953.0,	0.0,77953.0,0.0,77953.0,	6.4,6.4,6.4,6.4,	0.0,6.4,0.0,6.4,	8,7,3,3,	0,2,0,1,	5.25	1.5	1_1_1_1_0_1_0_1_	1_1_1_1_0_1_0_1_
S4R1P5	Dystonin OS=Mus musculus GN=Dst PE=1 SV=1	0.00800113	0.365165	20.34,18.46,10.21,11.62,	0.0,8.324,1.441,0.0,	15.1584	2.4411	6.20966	7.679763E-5,7.051787E-5,3.756324E-5,4.269522E-5,	0.0,3.0608488E-5,5.0246526E-6,0.0,	5.68935e-05	8.90828e-06	0.083926916,0.06414306,0.016248703,0.02093947,	0.0,0.011579514,0.0023052692,0.0,	0.0463145	0.0034712	7717	3.5%,2.7%,0.7%,0.9%,	0%,0.5%,0.1%,0%,	870551.0,870551.0,870551.0,870551.0,	0.0,870551.0,870551.0,0.0,	5.4,5.4,5.4,5.4,	0.0,5.4,5.4,0.0,	38,31,8,11,	0,8,1,0,	22	4.5	1_1_1_1_0_1_1_0_	1_1_1_1_0_1_1_0_
Q91ZU6	Dystonin OS=Mus musculus GN=Dst PE=1 SV=2	0.00800113	0.365165	20.34,18.46,10.21,11.62,	0.0,8.324,1.441,0.0,	15.1584	2.4411	6.20966	8.016331E-5,7.360834E-5,3.920946E-5,4.456635E-5,	0.0,3.1949912E-5,5.2448595E-6,0.0,	5.93869e-05	9.29869e-06	0.08893013,0.06905484,0.016248703,0.023293018,	0.0,0.011579514,0.0023052692,0.0,	0.0493817	0.0034712	7393	3.7%,2.9%,0.7%,1.0%,	0%,0.5%,0.1%,0%,	834234.0,834234.0,834234.0,834234.0,	0.0,834234.0,834234.0,0.0,	5.3,5.3,5.3,5.3,	0.0,5.3,5.3,0.0,	38,31,8,11,	0,8,1,0,	22	4.5	1_1_1_1_0_1_1_0_	1_1_1_1_0_1_1_0_
E9Q9X1	Dystonin OS=Mus musculus GN=Dst PE=1 SV=2	0.00800113	0.365165	20.34,18.46,10.21,11.62,	0.0,8.324,1.441,0.0,	15.1584	2.4411	6.20966	8.00226E-5,7.347913E-5,3.9140632E-5,4.4488123E-5,	0.0,3.1893826E-5,5.2356527E-6,0.0,	5.92826e-05	9.28237e-06	0.08893013,0.06659615,0.016248703,0.023293018,	0.0,0.011579514,0.0023052692,0.0,	0.048767	0.0034712	7406	3.7%,2.8%,0.7%,1.0%,	0%,0.5%,0.1%,0%,	835707.0,835707.0,835707.0,835707.0,	0.0,835707.0,835707.0,0.0,	5.3,5.3,5.3,5.3,	0.0,5.3,5.3,0.0,	38,31,8,11,	0,8,1,0,	22	4.5	1_1_1_1_0_1_1_0_	1_1_1_1_0_1_1_0_
Q9D8B3	Charged multivesicular body protein 4b OS=Mus musculus GN=Chmp4b PE=1 SV=2	0.00807187	0.365165	6.96,7.144,5.104,6.34,	0.0,3.121,2.881,3.478,	6.38727	2.3701	2.69494	9.0512395E-4,9.404144E-4,6.470436E-4,8.0230285E-4,	0.0,3.9543363E-4,3.4620755E-4,4.2295738E-4,	0.000823721	0.00029115	0.29419577,0.4190575,0.16680968,0.19124198,	0.0,0.19124198,0.07398939,0.07398939,	0.267826	0.0848052	224	11.2%,15.2%,6.7%,7.6%,	0%,7.6%,3.1%,3.1%,	24936.0,24936.0,24936.0,24936.0,	0.0,24936.0,24936.0,24936.0,	4.8,4.8,4.8,4.8,	0.0,4.8,4.8,4.8,	13,12,4,6,	0,3,2,2,	8.75	2.33	1_1_1_1_0_1_1_1_	1_1_1_1_0_1_1_1_
Q8CG76	Aflatoxin B1 aldehyde reductase member 2 OS=Mus musculus GN=Akr7a2 PE=1 SV=3	0.00810232	0.365165	3.212,1.786,2.552,4.227,	0.0,0.0,1.441,0.0,	2.94439	0.36016	8.17524	2.5497517E-4,1.4349647E-4,1.9746288E-4,3.2645927E-4,	0.0,0.0,1.0565462E-4,0.0,	0.000230598	2.64137e-05	0.2133888,0.2133888,0.071519256,0.071519256,	0.0,0.0,0.071519256,0.0,	0.142454	0.0178798	367	8.4%,8.4%,3.0%,3.0%,	0%,0%,3.0%,0%,	40612.0,40612.0,40612.0,40612.0,	0.0,0.0,40612.0,0.0,	8.1,8.1,8.1,8.1,	0.0,0.0,8.1,0.0,	6,3,2,4,	0,0,1,0,	3.75	1	1_1_1_1_0_0_1_0_	1_1_1_1_0_0_1_0_
Q9CY62	E3 ubiquitin-protein ligase RNF181 OS=Mus musculus GN=Rnf181 PE=1 SV=1	0.0081135	0.365165	2.677,1.786,3.828,4.227,	0.0,0.0,1.441,0.0,	3.12958	0.36016	8.68941	4.7260552E-4,3.191709E-4,6.58808E-4,7.2612456E-4,	0.0,0.0,2.3500148E-4,0.0,	0.000544177	5.87504e-05	0.30316675,0.30316675,0.30316675,0.30316675,	0.0,0.0,0.13501084,0.0,	0.303167	0.0337527	165	11.5%,11.5%,11.5%,11.5%,	0%,0%,5.5%,0%,	19101.0,19101.0,19101.0,19101.0,	0.0,0.0,19101.0,0.0,	6.0,6.0,6.0,6.0,	0.0,0.0,6.0,0.0,	5,3,3,4,	0,0,1,0,	3.75	1	1_1_1_1_0_0_1_0_	1_1_1_1_0_0_1_0_
E9Q484	5-oxoprolinase (Fragment) OS=Mus musculus GN=Oplah PE=1 SV=8	0.00850585	0.375097	3.212,2.381,1.276,3.17,	0.0,1.04,0.0,0.0,	2.51001	0.260117	9.64954	1.0983086E-4,8.2415034E-5,4.2528685E-5,1.05467036E-4,	0.0,3.4654593E-5,0.0,0.0,	8.50604e-05	8.66365e-06	0.17219532,0.14551294,0.04231739,0.06659615,	0.0,0.03038609,0.0,0.0,	0.106655	0.00759652	852	6.9%,5.9%,1.8%,2.8%,	0%,1.3%,0%,0%,	91550.0,91550.0,91550.0,91550.0,	0.0,91550.0,0.0,0.0,	6.0,6.0,6.0,6.0,	0.0,6.0,0.0,0.0,	6,4,1,3,	0,1,0,0,	3.5	1	1_1_1_1_0_1_0_0_	1_1_1_1_0_1_0_0_
Q8K010	5-oxoprolinase OS=Mus musculus GN=Oplah PE=1 SV=1	0.00850585	0.375097	3.212,2.381,1.276,3.17,	0.0,1.04,0.0,0.0,	2.51001	0.260117	9.64954	7.265209E-5,5.4516775E-5,2.813233E-5,6.976547E-5,	0.0,2.292369E-5,0.0,0.0,	5.62667e-05	5.73092e-06	0.11173177,0.09395635,0.028016329,0.044720173,	0.0,0.02093947,0.0,0.0,	0.0696062	0.00523487	1288	4.6%,3.9%,1.2%,1.9%,	0%,0.9%,0%,0%,	137611.0,137611.0,137611.0,137611.0,	0.0,137611.0,0.0,0.0,	6.3,6.3,6.3,6.3,	0.0,6.3,0.0,0.0,	6,4,1,3,	0,1,0,0,	3.5	1	1_1_1_1_0_1_0_0_	1_1_1_1_0_1_0_0_
P05063	Fructose-bisphosphate aldolase C OS=Mus musculus GN=Aldoc PE=1 SV=4	0.00851025	0.375097	70.67,57.75,125.1,91.94,	186.9,126.9,161.4,172.1,	86.354	161.835	0.533592	0.0056712665,0.0046908455,0.0097823,0.0071787317,	0.013938591,0.009923242,0.011963712,0.012919425,	0.00683079	0.0121862	0.69433784,0.68267405,0.55955243,0.54881656,	0.54881656,0.54881656,0.54881656,0.54881656,	0.621345	0.548817	363	22.9%,22.6%,19.3%,19.0%,	19.0%,19.0%,19.0%,19.0%,	39395.0,39395.0,39395.0,39395.0,	39395.0,39395.0,39395.0,39395.0,	7.1,7.1,7.1,7.1,	7.1,7.1,7.1,7.1,	132,97,98,87,	92,122,112,99,	103.5	106.25	1_1_1_1_1_1_1_1_	1_1_1_1_1_1_1_1_
G3UYB7	Myotubularin-related protein 7 (Fragment) OS=Mus musculus GN=Mtmr7 PE=1 SV=1	0.00880382	0.375102	0.5354,1.191,1.276,1.057,	0.0,0.0,0.0,0.0,	1.01473	0	100000	5.9984544E-5,1.3503386E-4,1.3936323E-4,1.15202456E-4,	0.0,0.0,0.0,0.0,	0.000112396	0	0.06414306,0.06414306,0.06414306,0.06414306,	0.0,0.0,0.0,0.0,	0.0641431	0	260	2.7%,2.7%,2.7%,2.7%,	0%,0%,0%,0%,	30139.0,30139.0,30139.0,30139.0,	0.0,0.0,0.0,0.0,	8.0,8.0,8.0,8.0,	0.0,0.0,0.0,0.0,	1,2,1,1,	0,0,0,0,	1.25	0	1_1_1_1_0_0_0_0_	1_1_1_1_0_0_0_0_
G3UYZ2	Myotubularin-related protein 7 (Fragment) OS=Mus musculus GN=Mtmr7 PE=1 SV=1	0.00880382	0.375102	0.5354,1.191,1.276,1.057,	0.0,0.0,0.0,0.0,	1.01473	0	100000	3.6782978E-5,8.280378E-5,8.545859E-5,7.0643015E-5,	0.0,0.0,0.0,0.0,	6.89221e-05	0	0.03992021,0.03992021,0.03992021,0.03992021,	0.0,0.0,0.0,0.0,	0.0399202	0	424	1.7%,1.7%,1.7%,1.7%,	0%,0%,0%,0%,	48908.0,48908.0,48908.0,48908.0,	0.0,0.0,0.0,0.0,	7.6,7.6,7.6,7.6,	0.0,0.0,0.0,0.0,	1,2,1,1,	0,0,0,0,	1.25	0	1_1_1_1_0_0_0_0_	1_1_1_1_0_0_0_0_
I6L9A6	Mtmr7 protein OS=Mus musculus GN=Mtmr7 PE=1 SV=1	0.00880382	0.375102	0.5354,1.191,1.276,1.057,	0.0,0.0,0.0,0.0,	1.01473	0	100000	3.3396107E-5,7.517945E-5,7.758981E-5,6.413841E-5,	0.0,0.0,0.0,0.0,	6.25759e-05	0	0.035142183,0.035142183,0.035142183,0.035142183,	0.0,0.0,0.0,0.0,	0.0351422	0	467	1.5%,1.5%,1.5%,1.5%,	0%,0%,0%,0%,	53928.0,53928.0,53928.0,53928.0,	0.0,0.0,0.0,0.0,	7.6,7.6,7.6,7.6,	0.0,0.0,0.0,0.0,	1,2,1,1,	0,0,0,0,	1.25	0	1_1_1_1_0_0_0_0_	1_1_1_1_0_0_0_0_
G3V027	Myotubularin-related protein 7 OS=Mus musculus GN=Mtmr7 PE=1 SV=1	0.00880382	0.375102	0.5354,1.191,1.276,1.057,	0.0,0.0,0.0,0.0,	1.01473	0	100000	3.131723E-5,7.04996E-5,7.275992E-5,6.014586E-5,	0.0,0.0,0.0,0.0,	5.86806e-05	0	0.032761455,0.032761455,0.032761455,0.032761455,	0.0,0.0,0.0,0.0,	0.0327615	0	498	1.4%,1.4%,1.4%,1.4%,	0%,0%,0%,0%,	57715.0,57715.0,57715.0,57715.0,	0.0,0.0,0.0,0.0,	7.7,7.7,7.7,7.7,	0.0,0.0,0.0,0.0,	1,2,1,1,	0,0,0,0,	1.25	0	1_1_1_1_0_0_0_0_	1_1_1_1_0_0_0_0_
Q9Z2C9	Myotubularin-related protein 7 OS=Mus musculus GN=Mtmr7 PE=1 SV=2	0.00880382	0.375102	0.5354,1.191,1.276,1.057,	0.0,0.0,0.0,0.0,	1.01473	0	100000	2.3630275E-5,5.3195155E-5,5.4900665E-5,4.5382785E-5,	0.0,0.0,0.0,0.0,	4.42772e-05	0	0.025651932,0.025651932,0.025651932,0.025651932,	0.0,0.0,0.0,0.0,	0.0256519	0	660	1.1%,1.1%,1.1%,1.1%,	0%,0%,0%,0%,	75608.0,75608.0,75608.0,75608.0,	0.0,0.0,0.0,0.0,	6.4,6.4,6.4,6.4,	0.0,0.0,0.0,0.0,	1,2,1,1,	0,0,0,0,	1.25	0	1_1_1_1_0_0_0_0_	1_1_1_1_0_0_0_0_
F6RT34	Myelin basic protein (Fragment) OS=Mus musculus GN=Mbp PE=1 SV=1	0.00923726	0.383549	6.425,5.358,6.381,4.227,	24.38,14.57,15.85,22.61,	5.59758	19.3494	0.28929	8.827914E-4,7.45234E-4,8.5458584E-4,5.651441E-4,	0.003113028,0.0019498111,0.0020119231,0.0029048393,	0.000761939	0.0024949	0.14024973,0.2705741,0.14024973,0.14024973,	0.14024973,0.14024973,0.14024973,0.14024973,	0.172831	0.14025	212	5.7%,10.4%,5.7%,5.7%,	5.7%,5.7%,5.7%,5.7%,	23199.0,23199.0,23199.0,23199.0,	23199.0,23199.0,23199.0,23199.0,	10.9,10.9,10.9,10.9,	10.9,10.9,10.9,10.9,	12,9,5,4,	12,14,11,13,	7.5	12.5	1_1_1_1_1_1_1_1_	1_1_1_1_1_1_1_1_
F6TYB7	Myelin basic protein (Fragment) OS=Mus musculus GN=Mbp PE=1 SV=1	0.00923726	0.383549	6.425,5.358,6.381,4.227,	24.38,14.57,15.85,22.61,	5.59758	19.3494	0.28929	9.798522E-4,8.2717073E-4,9.485455E-4,6.272804E-4,	0.0034552978,0.0021641883,0.0022331295,0.0032242194,	0.000845712	0.00276921	0.1561122,0.30316675,0.1561122,0.1561122,	0.1561122,0.1561122,0.1561122,0.1561122,	0.192876	0.156112	191	6.3%,11.5%,6.3%,6.3%,	6.3%,6.3%,6.3%,6.3%,	21183.0,21183.0,21183.0,21183.0,	21183.0,21183.0,21183.0,21183.0,	10.7,10.7,10.7,10.7,	10.7,10.7,10.7,10.7,	12,9,5,4,	12,14,11,13,	7.5	12.5	1_1_1_1_1_1_1_1_	1_1_1_1_1_1_1_1_
F7A0B0	Myelin basic protein (Fragment) OS=Mus musculus GN=Mbp PE=1 SV=1	0.00923726	0.383549	6.425,5.358,6.381,4.227,	24.38,14.57,15.85,22.61,	5.59758	19.3494	0.28929	9.5485605E-4,8.0606947E-4,9.24348E-4,6.1127834E-4,	0.0033671528,0.0021089795,0.0021761616,0.003141969,	0.000824138	0.00269857	0.15080035,0.29419577,0.15080035,0.15080035,	0.15080035,0.15080035,0.15080035,0.15080035,	0.186649	0.1508	196	6.1%,11.2%,6.1%,6.1%,	6.1%,6.1%,6.1%,6.1%,	21352.0,21352.0,21352.0,21352.0,	21352.0,21352.0,21352.0,21352.0,	10.8,10.8,10.8,10.8,	10.8,10.8,10.8,10.8,	12,9,5,4,	12,14,11,13,	7.5	12.5	1_1_1_1_1_1_1_1_	1_1_1_1_1_1_1_1_
A0A0R4J259	Heterogeneous nuclear ribonucleoprotein Q OS=Mus musculus GN=Syncrip PE=1 SV=1	0.00947112	0.383549	6.425,7.144,6.381,4.227,	0.0,4.162,0.0,0.0,	6.04408	1.04047	5.809	3.336039E-4,3.7549523E-4,3.229451E-4,2.1356605E-4,	0.0,2.10522E-4,0.0,0.0,	0.000311403	5.26305e-05	0.23879659,0.19674051,0.08642566,0.08642566,	0.0,0.08642566,0.0,0.0,	0.152097	0.0216064	561	9.3%,7.8%,3.6%,3.6%,	0%,3.6%,0%,0%,	62544.0,62544.0,62544.0,62544.0,	0.0,62544.0,0.0,0.0,	7.6,7.6,7.6,7.6,	0.0,7.6,0.0,0.0,	12,12,5,4,	0,4,0,0,	8.25	4	1_1_1_1_0_1_0_0_	1_1_1_1_0_1_0_0_
Q7TMK9	Heterogeneous nuclear ribonucleoprotein Q OS=Mus musculus GN=Syncrip PE=1 SV=2	0.00947112	0.383549	6.425,7.144,6.381,4.227,	0.0,4.162,0.0,0.0,	6.04408	1.04047	5.809	3.0040415E-4,3.3812653E-4,2.908061E-4,1.9231229E-4,	0.0,1.8957118E-4,0.0,0.0,	0.000280412	4.73928e-05	0.21059811,0.17760599,0.07646525,0.07646525,	0.0,0.07646525,0.0,0.0,	0.135284	0.0191163	623	8.3%,7.1%,3.2%,3.2%,	0%,3.2%,0%,0%,	69633.0,69633.0,69633.0,69633.0,	0.0,69633.0,0.0,0.0,	8.6,8.6,8.6,8.6,	0.0,8.6,0.0,0.0,	12,12,5,4,	0,4,0,0,	8.25	4	1_1_1_1_0_1_0_0_	1_1_1_1_0_1_0_0_
Q9D7H3	RNA 3&#039;-terminal phosphate cyclase OS=Mus musculus GN=RtcA PE=1 SV=2	0.00948221	0.383549	1.071,1.191,1.276,2.113,	0.0,0.0,0.0,0.0,	1.41277	0	100000	8.522394E-5,9.592569E-5,9.90012E-5,1.6367562E-4,	0.0,0.0,0.0,0.0,	0.000110957	0	0.0519619,0.0519619,0.0519619,0.0519619,	0.0,0.0,0.0,0.0,	0.0519619	0	366	2.2%,2.2%,2.2%,2.2%,	0%,0%,0%,0%,	39254.0,39254.0,39254.0,39254.0,	0.0,0.0,0.0,0.0,	7.9,7.9,7.9,7.9,	0.0,0.0,0.0,0.0,	2,2,1,2,	0,0,0,0,	1.75	0	1_1_1_1_0_0_0_0_	1_1_1_1_0_0_0_0_
P61807	Stannin OS=Mus musculus GN=Snn PE=1 SV=1	0.00948221	0.383549	1.071,1.191,1.276,2.113,	0.0,0.0,0.0,0.0,	1.41277	0	100000	3.5445415E-4,3.989637E-4,4.1175503E-4,6.807418E-4,	0.0,0.0,0.0,0.0,	0.000461479	0	0.3335215,0.3335215,0.3335215,0.3335215,	0.0,0.0,0.0,0.0,	0.333522	0	88	12.5%,12.5%,12.5%,12.5%,	0%,0%,0%,0%,	9501.0,9501.0,9501.0,9501.0,	0.0,0.0,0.0,0.0,	5.3,5.3,5.3,5.3,	0.0,0.0,0.0,0.0,	2,2,1,2,	0,0,0,0,	1.75	0	1_1_1_1_0_0_0_0_	1_1_1_1_0_0_0_0_
D3Z263	RNA 3&#039;-terminal phosphate cyclase (Fragment) OS=Mus musculus GN=Rtca PE=1 SV=1	0.00948221	0.383549	1.071,1.191,1.276,2.113,	0.0,0.0,0.0,0.0,	1.41277	0	100000	2.1966171E-4,2.4724507E-4,2.551721E-4,4.2186814E-4,	0.0,0.0,0.0,0.0,	0.000285987	0	0.13762724,0.13762724,0.13762724,0.13762724,	0.0,0.0,0.0,0.0,	0.137627	0	142	5.6%,5.6%,5.6%,5.6%,	0%,0%,0%,0%,	15514.0,15514.0,15514.0,15514.0,	0.0,0.0,0.0,0.0,	9.5,9.5,9.5,9.5,	0.0,0.0,0.0,0.0,	2,2,1,2,	0,0,0,0,	1.75	0	1_1_1_1_0_0_0_0_	1_1_1_1_0_0_0_0_
P68510	14-3-3 protein eta OS=Mus musculus GN=Ywhah PE=1 SV=2	0.00974429	0.391671	24.63,24.41,33.18,32.76,	50.79,39.54,43.22,57.38,	28.7438	47.7321	0.602189	0.0029163219,0.0029257336,0.0038296564,0.0037745195,	0.0055891084,0.004560882,0.0047286884,0.006354677,	0.00336156	0.00530834	0.80301774,0.41253757,0.41253757,0.41253757,	0.5100801,0.5100801,0.5100801,0.5100801,	0.510158	0.51008	246	25.6%,15.0%,15.0%,15.0%,	17.9%,17.9%,17.9%,17.9%,	28212.0,28212.0,28212.0,28212.0,	28212.0,28212.0,28212.0,28212.0,	4.9,4.9,4.9,4.9,	4.9,4.9,4.9,4.9,	46,41,26,31,	25,38,30,33,	36	31.5	1_1_1_1_1_1_1_1_	1_1_1_1_1_1_1_1_
Q61335	B-cell receptor-associated protein 31 OS=Mus musculus GN=Bcap31 PE=1 SV=4	0.00982769	0.392555	8.031,10.12,7.657,7.397,	14.22,10.4,14.41,12.17,	8.30139	12.801	0.648494	9.5485605E-4,0.0012180605,8.8737404E-4,8.557897E-4,	0.0015713379,0.0012051311,0.001582663,0.0013534636,	0.00097902	0.00142815	0.41579378,0.64437175,0.40281367,0.40281367,	0.40281367,0.41579378,0.41579378,0.40281367,	0.466448	0.409304	245	15.1%,21.6%,14.7%,14.7%,	14.7%,15.1%,15.1%,14.7%,	27957.0,27957.0,27957.0,27957.0,	27957.0,27957.0,27957.0,27957.0,	8.7,8.7,8.7,8.7,	8.7,8.7,8.7,8.7,	15,17,6,7,	7,10,10,7,	11.25	8.5	1_1_1_1_1_1_1_1_	1_1_1_1_1_1_1_1_
P61759	Prefoldin subunit 3 OS=Mus musculus GN=Vbp1 PE=1 SV=2	0.0100703	0.399749	4.819,3.572,3.828,3.17,	2.032,2.081,2.881,1.739,	3.84728	2.18316	1.76225	7.16142E-4,5.3737964E-4,5.5460876E-4,4.5845876E-4,	2.8059605E-4,3.0128277E-4,3.9566576E-4,2.4168992E-4,	0.000566647	0.000304809	0.7782794,0.599558,0.27938128,0.27938128,	0.11173177,0.15080035,0.15080035,0.11173177,	0.48415	0.131266	196	25.0%,20.4%,10.7%,10.7%,	4.6%,6.1%,6.1%,4.6%,	22436.0,22436.0,22436.0,22436.0,	22436.0,22436.0,22436.0,22436.0,	6.3,6.3,6.3,6.3,	6.3,6.3,6.3,6.3,	9,6,3,3,	1,2,2,1,	5.25	1.5	1_1_1_1_1_1_1_1_	1_1_1_1_1_1_1_1_
P50516	V-type proton ATPase catalytic subunit A OS=Mus musculus GN=Atp6v1a PE=1 SV=2	0.0101814	0.401662	41.76,38.7,48.49,49.67,	60.95,54.1,54.74,66.08,	44.6543	58.9681	0.757261	0.0019716152,0.0018493291,0.0022316186,0.0022816435,	0.0026740758,0.0024883905,0.0023881027,0.0029175146,	0.00208355	0.00261702	1.0558906,0.7498466,0.503142,0.52405274,	0.6069412,0.41579378,0.33659554,0.41579378,	0.708233	0.443781	617	31.3%,24.3%,17.7%,18.3%,	20.6%,15.1%,12.6%,15.1%,	68326.0,68326.0,68326.0,68326.0,	68326.0,68326.0,68326.0,68326.0,	5.6,5.6,5.6,5.6,	5.6,5.6,5.6,5.6,	78,65,38,47,	30,52,38,38,	57	39.5	1_1_1_1_1_1_1_1_	1_1_1_1_1_1_1_1_
Q9DC50	Peroxisomal carnitine O-octanoyltransferase OS=Mus musculus GN=Crot PE=1 SV=1	0.01041	0.401907	5.354,5.358,7.657,7.397,	0.0,2.081,4.322,0.0,	6.44147	1.60071	4.02412	2.548363E-4,2.5815296E-4,3.552396E-4,3.4259557E-4,	0.0,9.648925E-5,1.9007474E-4,0.0,	0.000302706	7.1641e-05	0.17219532,0.17219532,0.059253693,0.10662377,	0.0,0.07398939,0.059253693,0.0,	0.127567	0.0333108	612	6.9%,6.9%,2.5%,4.4%,	0%,3.1%,2.5%,0%,	70264.0,70264.0,70264.0,70264.0,	0.0,70264.0,70264.0,0.0,	6.7,6.7,6.7,6.7,	0.0,6.7,6.7,0.0,	10,9,6,7,	0,2,3,0,	8	2.5	1_1_1_1_0_1_1_0_	1_1_1_1_0_1_1_0_
A2APL5	Amino acid transporter OS=Mus musculus GN=Slc1a2 PE=1 SV=1	0.0105901	0.401907	29.45,26.19,49.77,70.8,	105.6,68.67,99.4,100.9,	44.053	93.6426	0.470437	0.0015290178,0.0013768158,0.0025189717,0.0035772314,	0.005097745,0.0034736132,0.004769148,0.00489756,	0.00225051	0.00455952	0.19398808,0.19398808,0.19398808,0.22179961,	0.19398808,0.19398808,0.08893013,0.19398808,	0.200941	0.167724	561	7.7%,7.7%,7.7%,8.7%,	7.7%,7.7%,3.7%,7.7%,	60876.0,60876.0,60876.0,60876.0,	60876.0,60876.0,60876.0,60876.0,	6.5,6.5,6.5,6.5,	6.5,6.5,6.5,6.5,	55,44,39,67,	52,66,69,58,	51.25	61.25	1_1_1_1_1_1_1_1_	1_1_1_1_1_1_1_1_
P43006	Excitatory amino acid transporter 2 OS=Mus musculus GN=Slc1a2 PE=1 SV=1	0.0105901	0.401907	29.45,26.19,49.77,70.8,	105.6,68.67,99.4,100.9,	44.053	93.6426	0.470437	0.0014996136,0.0013503386,0.00247053,0.0035084384,	0.0049997116,0.003406813,0.0046774335,0.004803376,	0.00220723	0.00447183	0.18850219,0.18850219,0.18850219,0.21898961,	0.18850219,0.18850219,0.08893013,0.18850219,	0.196124	0.163609	572	7.5%,7.5%,7.5%,8.6%,	7.5%,7.5%,3.7%,7.5%,	62030.0,62030.0,62030.0,62030.0,	62030.0,62030.0,62030.0,62030.0,	6.7,6.7,6.7,6.7,	6.7,6.7,6.7,6.7,	55,44,39,67,	52,66,69,58,	51.25	61.25	1_1_1_1_1_1_1_1_	1_1_1_1_1_1_1_1_
Q80V26	Inositol monophosphatase 3 OS=Mus musculus GN=Impad1 PE=1 SV=1	0.0106429	0.401907	3.212,3.572,3.828,4.227,	0.0,2.081,0.0,1.739,	3.70993	0.95495	3.88495	2.6285363E-4,2.958607E-4,3.053464E-4,3.365465E-4,	0.0,1.6587478E-4,0.0,1.3306524E-4,	0.000300152	7.4735e-05	0.22179961,0.2882495,0.12460494,0.11686325,	0.0,0.11686325,0.0,0.06659615,	0.187879	0.0458648	356	8.7%,11.0%,5.1%,4.8%,	0%,4.8%,0%,2.8%,	38616.0,38616.0,38616.0,38616.0,	0.0,38616.0,0.0,38616.0,	6.5,6.5,6.5,6.5,	0.0,6.5,0.0,6.5,	6,6,3,4,	0,2,0,1,	4.75	1.5	1_1_1_1_0_1_0_1_	1_1_1_1_0_1_0_1_
Q8CIN4	Serine/threonine-protein kinase PAK 2 OS=Mus musculus GN=Pak2 PE=1 SV=1	0.0107426	0.401907	7.495,7.739,5.104,8.454,	4.063,4.162,1.441,0.0,	7.19833	2.41641	2.97893	4.1668653E-4,4.3550998E-4,2.765988E-4,4.572922E-4,	2.0991155E-4,2.253871E-4,7.399856E-5,0.0,	0.000396522	0.000127324	0.25025904,0.20781386,0.101539254,0.14551294,	0.08143401,0.101539254,0.03992021,0.0,	0.176281	0.0557234	524	9.7%,8.2%,4.2%,5.9%,	3.4%,4.2%,1.7%,0%,	57930.0,57930.0,57930.0,57930.0,	57930.0,57930.0,57930.0,0.0,	5.8,5.8,5.8,5.8,	5.8,5.8,5.8,0.0,	14,13,4,8,	2,4,1,0,	9.75	2.33	1_1_1_1_1_1_1_0_	1_1_1_1_1_1_1_0_
P63011	Ras-related protein Rab-3A OS=Mus musculus GN=Rab3a PE=1 SV=1	0.0107546	0.401907	11.24,7.144,16.59,12.68,	22.35,18.73,18.73,24.34,	11.9144	21.037	0.566356	0.0014887074,9.575128E-4,0.002141126,0.0016337803,	0.0027498414,0.00241574,0.0022912645,0.0030145324,	0.00155528	0.00261784	0.33967674,0.33967674,0.33967674,0.33967674,	0.33967674,0.45881426,0.33967674,0.33967674,	0.339677	0.369461	220	12.7%,12.7%,12.7%,12.7%,	12.7%,16.4%,12.7%,12.7%,	24970.0,24970.0,24970.0,24970.0,	24970.0,24970.0,24970.0,24970.0,	5.0,5.0,5.0,5.0,	5.0,5.0,5.0,5.0,	21,12,13,12,	11,18,13,14,	14.5	14	1_1_1_1_1_1_1_1_	1_1_1_1_1_1_1_1_
P47856	Glutamine--fructose-6-phosphate aminotransferase [isomerizing] 1 OS=Mus musculus GN=Gfpt1 PE=1 SV=3	0.010785	0.401907	2.142,1.786,1.276,1.057,	0.0,1.04,0.0,0.0,	1.56511	0.260117	6.01695	8.950348E-5,7.555696E-5,5.1986284E-5,4.2973657E-5,	0.0,4.2361135E-5,0.0,0.0,	6.50051e-05	1.05903e-05	0.06905484,0.06905484,0.03038609,0.037528396,	0.0,0.03038609,0.0,0.0,	0.051506	0.00759652	697	2.9%,2.9%,1.3%,1.6%,	0%,1.3%,0%,0%,	78539.0,78539.0,78539.0,78539.0,	0.0,78539.0,0.0,0.0,	6.9,6.9,6.9,6.9,	0.0,6.9,0.0,0.0,	4,3,1,1,	0,1,0,0,	2.25	1	1_1_1_1_0_1_0_0_	1_1_1_1_0_1_0_0_
A9JEI5	Toll interacting protein, isoform CRA_b OS=Mus musculus GN=Tollip PE=1 SV=1	0.0108165	0.401907	9.102,11.31,6.381,8.454,	0.0,6.243,0.0,0.0,	8.81191	1.5607	5.64612	0.0012933253,0.0016269933,8.837668E-4,0.0011688835,	0.0,8.641672E-4,0.0,0.0,	0.00124324	0.000216042	0.64058983,0.4321879,0.1324004,0.22461617,	0.0,0.32434154,0.0,0.0,	0.357449	0.0810854	205	21.5%,15.6%,5.4%,8.8%,	0%,12.2%,0%,0%,	22886.0,22886.0,22886.0,22886.0,	0.0,22886.0,0.0,0.0,	4.9,4.9,4.9,4.9,	0.0,4.9,0.0,0.0,	17,19,5,8,	0,6,0,0,	12.25	6	1_1_1_1_0_1_0_0_	1_1_1_1_0_1_0_0_
Q9QZ06	Toll-interacting protein OS=Mus musculus GN=Tollip PE=1 SV=1	0.0108165	0.401907	9.102,11.31,6.381,8.454,	0.0,6.243,0.0,0.0,	8.81191	1.5607	5.64612	9.676339E-4,0.0012172761,6.6121237E-4,8.745296E-4,	0.0,6.465484E-4,0.0,0.0,	0.000930163	0.000161637	0.44877183,0.30918193,0.096478224,0.16412604,	0.0,0.23310483,0.0,0.0,	0.25464	0.0582762	274	16.1%,11.7%,4.0%,6.6%,	0%,9.1%,0%,0%,	30345.0,30345.0,30345.0,30345.0,	0.0,30345.0,0.0,0.0,	5.2,5.2,5.2,5.2,	0.0,5.2,0.0,0.0,	17,19,5,8,	0,6,0,0,	12.25	6	1_1_1_1_0_1_0_0_	1_1_1_1_0_1_0_0_
F7AT44	Toll-interacting protein OS=Mus musculus GN=Tollip PE=1 SV=2	0.0108165	0.401907	9.102,11.31,6.381,8.454,	0.0,6.243,0.0,0.0,	8.81191	1.5607	5.64612	9.819693E-4,0.0012353096,6.7100814E-4,8.8748557E-4,	0.0,6.5612694E-4,0.0,0.0,	0.000943943	0.000164032	0.455459,0.31522477,0.09900582,0.16680968,	0.0,0.23879659,0.0,0.0,	0.259125	0.0596991	270	16.3%,11.9%,4.1%,6.7%,	0%,9.3%,0%,0%,	29948.0,29948.0,29948.0,29948.0,	0.0,29948.0,0.0,0.0,	4.9,4.9,4.9,4.9,	0.0,4.9,0.0,0.0,	17,19,5,8,	0,6,0,0,	12.25	6	1_1_1_1_0_1_0_0_	1_1_1_1_0_1_0_0_
Q4VA93	Protein kinase C OS=Mus musculus GN=Prkca PE=1 SV=1	0.0109711	0.405295	10.71,10.12,11.49,9.511,	16.25,15.61,15.85,12.17,	10.4561	14.9697	0.698485	4.6416614E-4,4.4408455E-4,4.8528268E-4,4.0115142E-4,	6.5472414E-4,6.5905607E-4,6.3471386E-4,4.9345026E-4,	0.000448671	0.000610486	0.29419577,0.29419577,0.15080035,0.15080035,	0.15080035,0.25892544,0.15080035,0.15080035,	0.222498	0.177832	672	11.2%,11.2%,6.1%,6.1%,	6.1%,10.0%,6.1%,6.1%,	76824.0,76824.0,76824.0,76824.0,	76824.0,76824.0,76824.0,76824.0,	7.0,7.0,7.0,7.0,	7.0,7.0,7.0,7.0,	20,17,9,9,	8,15,11,7,	13.75	10.25	1_1_1_1_1_1_1_1_	1_1_1_1_1_1_1_1_
A0A0A0MQM3	NADH-cytochrome b5 reductase 3 (Fragment) OS=Mus musculus GN=Cyb5r3 PE=1 SV=6	0.0117723	0.432394	0.0,0.0,2.552,0.0,	4.063,2.081,4.322,5.217,	0.63806	3.92064	0.162744	0.0,0.0,5.067754E-4,0.0,	7.691864E-4,4.12947E-4,8.134667E-4,9.938019E-4,	0.000126694	0.00074735	0.0,0.0,0.1561122,0.0,	0.1561122,0.1561122,0.1561122,0.1561122,	0.0390281	0.156112	143	0%,0%,6.3%,0%,	6.3%,6.3%,6.3%,6.3%,	0.0,0.0,16220.0,0.0,	16220.0,16220.0,16220.0,16220.0,	0.0,0.0,9.7,0.0,	9.7,9.7,9.7,9.7,	0,0,2,0,	2,2,3,3,	2	2.5	0_0_1_0_1_1_1_1_	0_0_1_0_1_1_1_1_
Q6PHU5	Sortilin OS=Mus musculus GN=Sort1 PE=1 SV=1	0.0120141	0.438754	4.283,3.572,2.552,4.227,	2.032,2.081,1.441,0.0,	3.65859	1.38829	2.63533	1.5123376E-4,1.2766838E-4,8.7841065E-5,1.4522491E-4,	6.666282E-5,7.157748E-5,4.7000296E-5,0.0,	0.000127992	4.63101e-05	0.10917485,0.10917485,0.06659615,0.08143401,	0.025651932,0.06659615,0.025651932,0.0,	0.091595	0.029475	825	4.5%,4.5%,2.8%,3.4%,	1.1%,2.8%,1.1%,0%,	91200.0,91200.0,91200.0,91200.0,	91200.0,91200.0,91200.0,0.0,	5.9,5.9,5.9,5.9,	5.9,5.9,5.9,0.0,	8,6,2,4,	1,2,1,0,	5	1.33	1_1_1_1_1_1_1_0_	1_1_1_1_1_1_1_0_
Q8BHI7	Elongation of very long chain fatty acids protein 5 OS=Mus musculus GN=Elovl5 PE=1 SV=1	0.0122424	0.44204	1.606,1.786,1.276,1.057,	0.0,1.04,0.0,0.0,	1.43126	0.260117	5.50238	1.5648142E-4,1.7613111E-4,1.2118542E-4,1.0017605E-4,	0.0,9.87482E-5,0.0,0.0,	0.000138494	2.4687e-05	0.06414306,0.06414306,0.06414306,0.06414306,	0.0,0.06414306,0.0,0.0,	0.0641431	0.0160358	299	2.7%,2.7%,2.7%,2.7%,	0%,2.7%,0%,0%,	35332.0,35332.0,35332.0,35332.0,	0.0,35332.0,0.0,0.0,	9.5,9.5,9.5,9.5,	0.0,9.5,0.0,0.0,	3,3,1,1,	0,1,0,0,	2	1	1_1_1_1_0_1_0_0_	1_1_1_1_0_1_0_0_
D3Z136	Elongation of very long chain fatty acids protein (Fragment) OS=Mus musculus GN=Elovl5 PE=1 SV=1	0.0122424	0.44204	1.606,1.786,1.276,1.057,	0.0,1.04,0.0,0.0,	1.43126	0.260117	5.50238	2.5993303E-4,2.9257336E-4,2.0130245E-4,1.6640355E-4,	0.0,1.6403174E-4,0.0,0.0,	0.000230053	4.10079e-05	0.10662377,0.10662377,0.10662377,0.10662377,	0.0,0.10662377,0.0,0.0,	0.106624	0.0266559	180	4.4%,4.4%,4.4%,4.4%,	0%,4.4%,0%,0%,	21543.0,21543.0,21543.0,21543.0,	0.0,21543.0,0.0,0.0,	8.9,8.9,8.9,8.9,	0.0,8.9,0.0,0.0,	3,3,1,1,	0,1,0,0,	2	1	1_1_1_1_0_1_0_0_	1_1_1_1_0_1_0_0_
P60229	Eukaryotic translation initiation factor 3 subunit E OS=Mus musculus GN=Eif3e PE=1 SV=1	0.0124622	0.44745	3.748,5.953,2.552,3.17,	0.0,2.081,0.0,0.0,	3.8559	0.520234	7.41185	2.4533004E-4,3.9448094E-4,1.6285141E-4,2.019279E-4,	0.0,1.3269983E-4,0.0,0.0,	0.000251148	3.3175e-05	0.22461617,0.22461617,0.04712856,0.04712856,	0.0,0.0519619,0.0,0.0,	0.135872	0.0129905	445	8.8%,8.8%,2.0%,2.0%,	0%,2.2%,0%,0%,	52221.0,52221.0,52221.0,52221.0,	0.0,52221.0,0.0,0.0,	6.0,6.0,6.0,6.0,	0.0,6.0,0.0,0.0,	7,10,2,3,	0,2,0,0,	5.5	2	1_1_1_1_0_1_0_0_	1_1_1_1_0_1_0_0_
Q02257	Junction plakoglobin OS=Mus musculus GN=Jup PE=1 SV=3	0.0126139	0.450367	6.425,8.93,5.104,4.227,	0.0,4.162,0.0,0.0,	6.17156	1.04047	5.93152	2.5121044E-4,3.534443E-4,1.9454733E-4,1.6081955E-4,	0.0,1.5852731E-4,0.0,0.0,	0.000240005	3.96318e-05	0.21059811,0.21059811,0.12460494,0.08642566,	0.0,0.08642566,0.0,0.0,	0.158057	0.0216064	745	8.3%,8.3%,5.1%,3.6%,	0%,3.6%,0%,0%,	81801.0,81801.0,81801.0,81801.0,	0.0,81801.0,0.0,0.0,	6.1,6.1,6.1,6.1,	0.0,6.1,0.0,0.0,	12,15,4,4,	0,4,0,0,	8.75	4	1_1_1_1_0_1_0_0_	1_1_1_1_0_1_0_0_
P31230	Aminoacyl tRNA synthase complex-interacting multifunctional protein 1 OS=Mus musculus GN=Aimp1 PE=1 SV=2	0.0128333	0.453137	5.354,4.167,5.104,3.17,	0.0,3.121,1.441,0.0,	4.449	1.14051	3.90088	5.0309615E-4,3.9638972E-4,4.6754116E-4,2.8986426E-4,	0.0,2.857327E-4,1.2508144E-4,0.0,	0.000414223	0.000102704	0.3273945,0.4927944,0.2133888,0.2133888,	0.0,0.2133888,0.061695576,0.0,	0.311742	0.0687711	310	12.3%,17.4%,8.4%,8.4%,	0%,8.4%,2.6%,0%,	33997.0,33997.0,33997.0,33997.0,	0.0,33997.0,33997.0,0.0,	8.4,8.4,8.4,8.4,	0.0,8.4,8.4,0.0,	10,7,4,3,	0,3,1,0,	6	2	1_1_1_1_0_1_1_0_	1_1_1_1_0_1_1_0_
Q3UZG4	Aminoacyl tRNA synthase complex-interacting multifunctional protein 1 OS=Mus musculus GN=Aimp1 PE=1 SV=1	0.0128333	0.453137	5.354,4.167,5.104,3.17,	0.0,3.121,1.441,0.0,	4.449	1.14051	3.90088	4.8890227E-4,3.8520628E-4,4.5435035E-4,2.8168625E-4,	0.0,2.7767126E-4,1.2155249E-4,0.0,	0.000402536	9.98059e-05	0.31522477,0.47570658,0.20781386,0.20781386,	0.0,0.20781386,0.059253693,0.0,	0.30164	0.0667669	319	11.9%,16.9%,8.2%,8.2%,	0%,8.2%,2.5%,0%,	35167.0,35167.0,35167.0,35167.0,	0.0,35167.0,35167.0,0.0,	8.6,8.6,8.6,8.6,	0.0,8.6,8.6,0.0,	10,7,4,3,	0,3,1,0,	6	2	1_1_1_1_0_1_1_0_	1_1_1_1_0_1_1_0_
Q9CPY7	Cytosol aminopeptidase OS=Mus musculus GN=Lap3 PE=1 SV=3	0.0129619	0.45445	15.53,16.07,10.21,14.79,	4.063,11.45,5.763,5.217,	14.151	6.62186	2.13701	8.714518E-4,9.132347E-4,5.58527E-4,8.07971E-4,	2.1193383E-4,6.257858E-4,2.988458E-4,2.738221E-4,	0.000787796	0.000352597	0.57398295,0.7864876,0.09395635,0.61435854,	0.18304157,0.47231245,0.2647363,0.083926916,	0.517196	0.251004	519	19.7%,25.2%,3.9%,20.8%,	7.3%,16.8%,10.2%,3.5%,	56141.0,56141.0,56141.0,56141.0,	56141.0,56141.0,56141.0,56141.0,	7.7,7.7,7.7,7.7,	7.7,7.7,7.7,7.7,	29,27,8,14,	2,11,4,3,	19.5	5	1_1_1_1_1_1_1_1_	1_1_1_1_1_1_1_1_
Q8VHM5	Heterogeneous nuclear ribonucleoprotein R OS=Mus musculus GN=Hnrnpr PE=1 SV=1	0.0130127	0.45445	3.748,4.167,2.552,6.34,	0.0,0.0,0.0,0.0,	4.20195	0	100000	1.727403E-4,1.9443166E-4,1.14665956E-4,2.843605E-4,	0.0,0.0,0.0,0.0,	0.00019155	0	0.07646525,0.07646525,0.06414306,0.10662377,	0.0,0.0,0.0,0.0,	0.0809243	0	632	3.2%,3.2%,2.7%,4.4%,	0%,0%,0%,0%,	70888.0,70888.0,70888.0,70888.0,	0.0,0.0,0.0,0.0,	8.1,8.1,8.1,8.1,	0.0,0.0,0.0,0.0,	7,7,2,6,	0,0,0,0,	5.5	0	1_1_1_1_0_0_0_0_	1_1_1_1_0_0_0_0_
B1AQZ0	Septin-8 OS=Mus musculus GN=Sept8 PE=1 SV=1	0.0131118	0.45542	13.92,11.31,14.04,16.91,	18.28,17.69,21.61,19.13,	14.0442	19.1773	0.732335	8.378007E-4,6.891191E-4,8.2351005E-4,9.901698E-4,	0.0010226683,0.00103706,0.0012017122,0.0010766188,	0.00083515	0.00108451	0.4996848,0.62554884,0.18032062,0.31219995,	0.18032062,0.4421153,0.18032062,0.33045447,	0.404439	0.283303	484	17.6%,21.1%,7.2%,11.8%,	7.2%,15.9%,7.2%,12.4%,	55874.0,55874.0,55874.0,55874.0,	55874.0,55874.0,55874.0,55874.0,	6.1,6.1,6.1,6.1,	6.1,6.1,6.1,6.1,	26,19,11,16,	9,17,15,11,	18	13	1_1_1_1_1_1_1_1_	1_1_1_1_1_1_1_1_
D3Z5S0	Mitochondrial pyruvate carrier OS=Mus musculus GN=Mpc1 PE=1 SV=1	0.013411	0.456273	0.0,0.0,0.0,0.0,	4.063,2.081,5.763,5.217,	0	4.2808	0	0.0,0.0,0.0,0.0,	0.001278996,6.8664446E-4,0.0018034998,0.0016524846,	0	0.00135541	0.0,0.0,0.0,0.0,	0.23879659,0.23879659,0.23879659,0.23879659,	0	0.238797	86	0%,0%,0%,0%,	9.3%,9.3%,9.3%,9.3%,	0.0,0.0,0.0,0.0,	9895.0,9895.0,9895.0,9895.0,	0.0,0.0,0.0,0.0,	9.7,9.7,9.7,9.7,	0,0,0,0,	2,2,4,3,	0	2.75	0_0_0_0_1_1_1_1_	0_0_0_0_1_1_1_1_
D3YWY6	Mitochondrial pyruvate carrier OS=Mus musculus GN=Mpc1 PE=1 SV=1	0.013411	0.456273	0.0,0.0,0.0,0.0,	4.063,2.081,5.763,5.217,	0	4.2808	0	0.0,0.0,0.0,0.0,	0.001294043,6.9472264E-4,0.0018247175,0.0016719257,	0	0.00137135	0.0,0.0,0.0,0.0,	0.24165225,0.24165225,0.24165225,0.24165225,	0	0.241652	85	0%,0%,0%,0%,	9.4%,9.4%,9.4%,9.4%,	0.0,0.0,0.0,0.0,	9738.0,9738.0,9738.0,9738.0,	0.0,0.0,0.0,0.0,	9.4,9.4,9.4,9.4,	0,0,0,0,	2,2,4,3,	0	2.75	0_0_0_0_1_1_1_1_	0_0_0_0_1_1_1_1_
E9Q0V4	Mitochondrial pyruvate carrier OS=Mus musculus GN=Mpc1 PE=1 SV=1	0.013411	0.456273	0.0,0.0,0.0,0.0,	4.063,2.081,5.763,5.217,	0	4.2808	0	0.0,0.0,0.0,0.0,	6.5864465E-4,3.5360135E-4,9.287484E-4,8.509801E-4,	0	0.000697994	0.0,0.0,0.0,0.0,	0.11686325,0.11686325,0.11686325,0.11686325,	0	0.116863	167	0%,0%,0%,0%,	4.8%,4.8%,4.8%,4.8%,	0.0,0.0,0.0,0.0,	18360.0,18360.0,18360.0,18360.0,	0.0,0.0,0.0,0.0,	9.5,9.5,9.5,9.5,	0,0,0,0,	2,2,4,3,	0	2.75	0_0_0_0_1_1_1_1_	0_0_0_0_1_1_1_1_
Q91V35	Receptor-type tyrosine-protein phosphatase OS=Mus musculus GN=Ptpra PE=1 SV=1	0.0134933	0.456273	2.677,4.167,3.828,6.34,	0.0,2.081,1.441,0.0,	4.25329	0.880394	4.83112	9.8335324E-5,1.5495688E-4,1.3707859E-4,2.2662779E-4,	0.0,7.4465854E-5,4.8896905E-5,0.0,	0.00015425	3.08407e-05	0.049542427,0.049542427,0.032761455,0.049542427,	0.0,0.032761455,0.032761455,0.0,	0.0453472	0.0163807	793	2.1%,2.1%,1.4%,2.1%,	0%,1.4%,1.4%,0%,	89842.0,89842.0,89842.0,89842.0,	0.0,89842.0,89842.0,0.0,	6.6,6.6,6.6,6.6,	0.0,6.6,6.6,0.0,	5,7,3,6,	0,2,1,0,	5.25	1.5	1_1_1_1_0_1_1_0_	1_1_1_1_0_1_1_0_
P18052	Receptor-type tyrosine-protein phosphatase alpha OS=Mus musculus GN=Ptpra PE=1 SV=3	0.0134933	0.456273	2.677,4.167,3.828,6.34,	0.0,2.081,1.441,0.0,	4.25329	0.880394	4.83112	9.4065035E-5,1.4822776E-4,1.3112584E-4,2.1678628E-4,	0.0,7.123211E-5,4.6773515E-5,0.0,	0.000147551	2.95014e-05	0.049542427,0.049542427,0.03038609,0.049542427,	0.0,0.03038609,0.03038609,0.0,	0.0447533	0.015193	829	2.1%,2.1%,1.3%,2.1%,	0%,1.3%,1.3%,0%,	93698.0,93698.0,93698.0,93698.0,	0.0,93698.0,93698.0,0.0,	7.1,7.1,7.1,7.1,	0.0,7.1,7.1,0.0,	5,7,3,6,	0,2,1,0,	5.25	1.5	1_1_1_1_0_1_1_0_	1_1_1_1_0_1_1_0_
Q8CFR5	Dystrobrevin OS=Mus musculus GN=Dtna PE=1 SV=1	0.0136317	0.458408	4.819,4.167,7.657,6.34,	2.032,2.081,1.441,1.739,	5.74577	1.823	3.15182	2.0581209E-4,1.8017714E-4,3.1877807E-4,2.6351295E-4,	8.064051E-5,8.6585664E-5,5.68552E-5,6.9459275E-5,	0.00024207	7.33852e-05	0.34276497,0.21618605,0.10407865,0.10407865,	0.049542427,0.049542427,0.028016329,0.028016329,	0.191777	0.0387794	682	12.8%,8.5%,4.3%,4.3%,	2.1%,2.1%,1.2%,1.2%,	76948.0,76948.0,76948.0,76948.0,	76948.0,76948.0,76948.0,76948.0,	6.9,6.9,6.9,6.9,	6.9,6.9,6.9,6.9,	9,7,6,6,	1,2,1,1,	7	1.25	1_1_1_1_1_1_1_1_	1_1_1_1_1_1_1_1_
P36895	Bone morphogenetic protein receptor type-1A OS=Mus musculus GN=Bmpr1a PE=2 SV=1	0.0136999	0.458408	2.142,2.381,1.276,1.057,	0.0,1.04,0.0,0.0,	1.71395	0.260117	6.58913	1.1726302E-4,1.3198798E-4,6.810985E-5,5.6301953E-5,	0.0,5.549946E-5,0.0,0.0,	9.34157e-05	1.38749e-05	0.071519256,0.035142183,0.035142183,0.035142183,	0.0,0.035142183,0.0,0.0,	0.0442364	0.00878555	532	3.0%,1.5%,1.5%,1.5%,	0%,1.5%,0%,0%,	60063.0,60063.0,60063.0,60063.0,	0.0,60063.0,0.0,0.0,	7.3,7.3,7.3,7.3,	0.0,7.3,0.0,0.0,	4,4,1,1,	0,1,0,0,	2.5	1	1_1_1_1_0_1_0_0_	1_1_1_1_0_1_0_0_
P34914	Bifunctional epoxide hydrolase 2 OS=Mus musculus GN=Ephx2 PE=1 SV=2	0.0139331	0.463783	3.748,8.93,8.933,9.511,	4.063,2.081,1.441,0.0,	7.78034	1.89618	4.10317	1.9706115E-4,4.7529966E-4,4.5783588E-4,4.8659524E-4,	1.985445E-4,1.0659102E-4,6.9991416E-5,0.0,	0.000404198	9.37817e-05	0.17489755,0.32129562,0.20503592,0.23026884,	0.13762724,0.13762724,0.04231739,0.0,	0.232874	0.079393	554	7.0%,12.1%,8.1%,9.0%,	5.6%,5.6%,1.8%,0%,	62515.0,62515.0,62515.0,62515.0,	62515.0,62515.0,62515.0,0.0,	6.2,6.2,6.2,6.2,	6.2,6.2,6.2,0.0,	7,15,7,9,	2,2,1,0,	9.5	1.67	1_1_1_1_1_1_1_0_	1_1_1_1_1_1_1_0_
P63040	Complexin-1 OS=Mus musculus GN=Cplx1 PE=1 SV=1	0.0144864	0.474956	11.24,7.739,14.04,8.454,	26.41,20.81,17.29,31.3,	10.3685	23.9517	0.43289	0.0024441464,0.0017030389,0.002974469,0.0017882172,	0.005335513,0.0044068224,0.00347241,0.006363299,	0.00222747	0.00489451	1.1677041,1.2029264,1.1677041,1.1677041,	1.1677041,1.1677041,1.1677041,1.1677041,	1.17651	1.1677	134	33.6%,34.3%,33.6%,33.6%,	33.6%,33.6%,33.6%,33.6%,	15122.0,15122.0,15122.0,15122.0,	15122.0,15122.0,15122.0,15122.0,	5.0,5.0,5.0,5.0,	5.0,5.0,5.0,5.0,	21,13,11,8,	13,20,12,18,	13.25	15.75	1_1_1_1_1_1_1_1_	1_1_1_1_1_1_1_1_
A0A0J9YUN4	Dynamin-1 OS=Mus musculus GN=Dnm1 PE=1 SV=1	0.0144889	0.474956	53.0,41.67,81.67,66.57,	132.1,99.88,83.56,125.2,	60.731	110.173	0.551233	0.0017870396,0.0014222316,0.0026840325,0.0021840464,	0.004137493,0.0032806345,0.0026029677,0.003947602,	0.00201934	0.00349217	0.5310875,0.50660706,0.4859357,0.52405274,	0.47570658,0.4996848,0.42232883,0.44543982,	0.511921	0.46079	864	18.5%,17.8%,17.2%,18.3%,	16.9%,17.6%,15.3%,16.0%,	97295.0,97295.0,97295.0,97295.0,	97295.0,97295.0,97295.0,97295.0,	6.9,6.9,6.9,6.9,	6.9,6.9,6.9,6.9,	99,70,64,63,	65,96,58,72,	74	72.75	1_1_1_1_1_1_1_1_	1_1_1_1_1_1_1_1_
P84086	Complexin-2 OS=Mus musculus GN=Cplx2 PE=1 SV=1	0.0144917	0.474956	10.71,12.5,14.04,10.57,	32.51,21.85,20.17,29.56,	11.9537	26.0211	0.459383	0.0023277584,0.0027510629,0.002974469,0.0022352715,	0.0065667853,0.004627164,0.004051145,0.006009782,	0.00257214	0.00531372	0.58854675,0.56314766,0.56314766,0.5381547,	0.56314766,0.56314766,0.56314766,0.56314766,	0.563249	0.563148	134	20.1%,19.4%,19.4%,18.7%,	19.4%,19.4%,19.4%,19.4%,	15394.0,15394.0,15394.0,15394.0,	15394.0,15394.0,15394.0,15394.0,	5.1,5.1,5.1,5.1,	5.1,5.1,5.1,5.1,	20,21,11,10,	16,21,14,17,	15.5	17	1_1_1_1_1_1_1_1_	1_1_1_1_1_1_1_1_
A2AGT5	Cytoskeleton-associated protein 5 OS=Mus musculus GN=Ckap5 PE=1 SV=1	0.0147916	0.475039	25.7,26.19,16.59,17.96,	8.126,16.65,7.203,3.478,	21.612	8.86367	2.43826	3.68409E-4,3.80115E-4,2.3181483E-4,2.5058803E-4,	1.0826147E-4,2.3248592E-4,9.541153E-5,4.662522E-5,	0.000307732	0.000120696	0.29121923,0.3001696,0.07646525,0.11943793,	0.009252906,0.12460494,0.03992021,0.023293018,	0.196823	0.0492678	2032	11.1%,11.4%,3.2%,4.9%,	0.4%,5.1%,1.7%,1.0%,	225633.0,225633.0,225633.0,225633.0,	225633.0,225633.0,225633.0,225633.0,	8.0,8.0,8.0,8.0,	8.0,8.0,8.0,8.0,	48,44,13,17,	4,16,5,2,	30.5	6.75	1_1_1_1_1_1_1_1_	1_1_1_1_1_1_1_1_
Z4YL78	Cytoskeleton-associated protein 5 OS=Mus musculus GN=Ckap5 PE=1 SV=1	0.0147916	0.475039	25.7,26.19,16.59,17.96,	8.126,16.65,7.203,3.478,	21.612	8.86367	2.43826	3.7961823E-4,3.9168034E-4,2.38868E-4,2.582124E-4,	1.11555426E-4,2.3955952E-4,9.831452E-5,4.804384E-5,	0.000317095	0.000124368	0.30316675,0.31219995,0.07894671,0.12201846,	0.011579514,0.1271975,0.03992021,0.023293018,	0.204083	0.0504976	1972	11.5%,11.8%,3.3%,5.0%,	0.5%,5.2%,1.7%,1.0%,	218706.0,218706.0,218706.0,218706.0,	218706.0,218706.0,218706.0,218706.0,	8.1,8.1,8.1,8.1,	8.1,8.1,8.1,8.1,	48,44,13,17,	4,16,5,2,	30.5	6.75	1_1_1_1_1_1_1_1_	1_1_1_1_1_1_1_1_
K3W4R5	Cytoskeleton-associated protein 5 OS=Mus musculus GN=Ckap5 PE=1 SV=1	0.0147916	0.475039	25.7,26.19,16.59,17.96,	8.126,16.65,7.203,3.478,	21.612	8.86367	2.43826	3.68409E-4,3.80115E-4,2.3181483E-4,2.5058803E-4,	1.0826147E-4,2.3248592E-4,9.541153E-5,4.662522E-5,	0.000307732	0.000120696	0.29121923,0.3001696,0.07646525,0.11943793,	0.009252906,0.12460494,0.03992021,0.023293018,	0.196823	0.0492678	2032	11.1%,11.4%,3.2%,4.9%,	0.4%,5.1%,1.7%,1.0%,	225634.0,225634.0,225634.0,225634.0,	225634.0,225634.0,225634.0,225634.0,	7.9,7.9,7.9,7.9,	7.9,7.9,7.9,7.9,	48,44,13,17,	4,16,5,2,	30.5	6.75	1_1_1_1_1_1_1_1_	1_1_1_1_1_1_1_1_
A0A0R4J0K2	Cytoskeleton-associated protein 5 OS=Mus musculus GN=Ckap5 PE=1 SV=1	0.0147916	0.475039	25.7,26.19,16.59,17.96,	8.126,16.65,7.203,3.478,	21.612	8.86367	2.43826	3.7225618E-4,3.8408436E-4,2.3423556E-4,2.532048E-4,	1.0939199E-4,2.3491366E-4,9.6407864E-5,4.7112106E-5,	0.000310945	0.000121956	0.29419577,0.30316675,0.07894671,0.11943793,	0.009252906,0.12460494,0.03992021,0.023293018,	0.198937	0.0492678	2011	11.2%,11.5%,3.3%,4.9%,	0.4%,5.1%,1.7%,1.0%,	223517.0,223517.0,223517.0,223517.0,	223517.0,223517.0,223517.0,223517.0,	7.9,7.9,7.9,7.9,	7.9,7.9,7.9,7.9,	48,44,13,17,	4,16,5,2,	30.5	6.75	1_1_1_1_1_1_1_1_	1_1_1_1_1_1_1_1_
Q91ZJ5	UTP--glucose-1-phosphate uridylyltransferase OS=Mus musculus GN=Ugp2 PE=1 SV=3	0.0150129	0.479736	2.677,2.977,2.552,5.284,	0.0,1.04,1.441,0.0,	3.3724	0.620277	5.43693	1.5350376E-4,1.7277955E-4,1.4265528E-4,2.9480943E-4,	0.0,5.812148E-5,7.632922E-5,0.0,	0.000190937	3.36127e-05	0.22179961,0.16680968,0.05681753,0.22179961,	0.0,0.05681753,0.05681753,0.0,	0.166807	0.0284088	508	8.7%,6.7%,2.4%,8.7%,	0%,2.4%,2.4%,0%,	56979.0,56979.0,56979.0,56979.0,	0.0,56979.0,56979.0,0.0,	7.6,7.6,7.6,7.6,	0.0,7.6,7.6,0.0,	5,5,2,5,	0,1,1,0,	4.25	1	1_1_1_1_0_1_1_0_	1_1_1_1_0_1_1_0_
Q9CR00	26S proteasome non-ATPase regulatory subunit 9 OS=Mus musculus GN=Psmd9 PE=1 SV=1	0.015758	0.493365	2.142,1.786,2.552,4.227,	0.0,0.0,0.0,0.0,	2.6767	0	100000	2.810087E-4,2.3722164E-4,3.2643642E-4,5.3968723E-4,	0.0,0.0,0.0,0.0,	0.000346088	0	0.33659554,0.1324004,0.1324004,0.1324004,	0.0,0.0,0.0,0.0,	0.183449	0	222	12.6%,5.4%,5.4%,5.4%,	0%,0%,0%,0%,	24720.0,24720.0,24720.0,24720.0,	0.0,0.0,0.0,0.0,	6.4,6.4,6.4,6.4,	0.0,0.0,0.0,0.0,	4,3,2,4,	0,0,0,0,	3.25	0	1_1_1_1_0_0_0_0_	1_1_1_1_0_0_0_0_
Q80U78	Pumilio homolog 1 OS=Mus musculus GN=Pum1 PE=1 SV=2	0.0157736	0.493365	7.495,4.763,3.828,3.17,	2.032,1.04,0.0,0.0,	4.81419	0.768009	6.26841	1.8363645E-4,1.1811204E-4,9.1424154E-5,7.557436E-5,	4.6254692E-5,2.483239E-5,0.0,0.0,	0.000117187	1.77718e-05	0.19398808,0.17219532,0.054386854,0.054386854,	0.032761455,0.032761455,0.0,0.0,	0.118739	0.0163807	1189	7.7%,6.9%,2.3%,2.3%,	1.4%,1.4%,0%,0%,	126619.0,126619.0,126619.0,126619.0,	126619.0,126619.0,0.0,0.0,	6.9,6.9,6.9,6.9,	6.9,6.9,0.0,0.0,	14,8,3,3,	1,1,0,0,	7	1	1_1_1_1_1_1_0_0_	1_1_1_1_1_1_0_0_
Q7TQF7	Amphiphysin OS=Mus musculus GN=Amph PE=1 SV=1	0.0158561	0.493365	2.142,2.381,2.552,4.227,	0.0,1.04,0.0,1.739,	2.82553	0.694832	4.0665	9.093867E-5,1.02358026E-4,1.05639774E-4,1.7465097E-4,	0.0,4.3040396E-5,0.0,6.9054266E-5,	0.000118397	2.80237e-05	0.0519619,0.023293018,0.023293018,0.023293018,	0.0,0.023293018,0.0,0.023293018,	0.0304602	0.0116465	686	2.2%,1.0%,1.0%,1.0%,	0%,1.0%,0%,1.0%,	75013.0,75013.0,75013.0,75013.0,	0.0,75013.0,0.0,75013.0,	4.6,4.6,4.6,4.6,	0.0,4.6,0.0,4.6,	4,4,2,4,	0,1,0,1,	3.5	1	1_1_1_1_0_1_0_1_	1_1_1_1_0_1_0_1_
A0A0G2JEG8	Amphiphysin OS=Mus musculus GN=Amph PE=1 SV=1	0.0158561	0.493365	2.142,2.381,2.552,4.227,	0.0,1.04,0.0,1.739,	2.82553	0.694832	4.0665	9.041149E-5,1.0176465E-4,1.05027364E-4,1.7363849E-4,	0.0,4.279089E-5,0.0,6.865395E-5,	0.000117711	2.78612e-05	0.0519619,0.023293018,0.023293018,0.023293018,	0.0,0.023293018,0.0,0.023293018,	0.0304602	0.0116465	690	2.2%,1.0%,1.0%,1.0%,	0%,1.0%,0%,1.0%,	75340.0,75340.0,75340.0,75340.0,	0.0,75340.0,0.0,75340.0,	4.6,4.6,4.6,4.6,	0.0,4.6,0.0,4.6,	4,4,2,4,	0,1,0,1,	3.5	1	1_1_1_1_0_1_0_1_	1_1_1_1_0_1_0_1_
Q9WUM3	Coronin-1B OS=Mus musculus GN=Coro1b PE=1 SV=1	0.0162616	0.493365	2.677,1.786,1.276,3.17,	0.0,0.0,1.441,0.0,	2.22733	0.36016	6.18428	1.6111552E-4,1.0880827E-4,7.486454E-5,1.8565686E-4,	0.0,0.0,8.0114136E-5,0.0,	0.000132611	2.00285e-05	0.09900582,0.044720173,0.044720173,0.044720173,	0.0,0.0,0.044720173,0.0,	0.0582916	0.01118	484	4.1%,1.9%,1.9%,1.9%,	0%,0%,1.9%,0%,	53912.0,53912.0,53912.0,53912.0,	0.0,0.0,53912.0,0.0,	5.8,5.8,5.8,5.8,	0.0,0.0,5.8,0.0,	5,3,1,3,	0,0,1,0,	3	1	1_1_1_1_0_0_1_0_	1_1_1_1_0_0_1_0_
Q3UJB0	Putative uncharacterized protein OS=Mus musculus GN=Sf3b2 PE=1 SV=1	0.0169287	0.493365	4.283,1.786,2.552,2.113,	0.0,0.0,0.0,0.0,	2.68372	0	100000	1.4210462E-4,5.998087E-5,8.2538594E-5,6.822925E-5,	0.0,0.0,0.0,0.0,	8.82133e-05	0	0.15877736,0.09900582,0.025651932,0.025651932,	0.0,0.0,0.0,0.0,	0.0772718	0	878	6.4%,4.1%,1.1%,1.1%,	0%,0%,0%,0%,	98199.0,98199.0,98199.0,98199.0,	0.0,0.0,0.0,0.0,	5.6,5.6,5.6,5.6,	0.0,0.0,0.0,0.0,	8,3,2,2,	0,0,0,0,	3.75	0	1_1_1_1_0_0_0_0_	1_1_1_1_0_0_0_0_
Q9Z2U0	Proteasome subunit alpha type-7 OS=Mus musculus GN=Psma7 PE=1 SV=1	0.0170063	0.493365	0.5354,0.5953,1.276,1.057,	0.0,0.0,0.0,0.0,	0.865898	0	100000	6.288702E-5,7.078388E-5,1.4610661E-4,1.20776764E-4,	0.0,0.0,0.0,0.0,	0.000100139	0	0.07646525,0.07646525,0.07646525,0.07646525,	0.0,0.0,0.0,0.0,	0.0764652	0	248	3.2%,3.2%,3.2%,3.2%,	0%,0%,0%,0%,	27855.0,27855.0,27855.0,27855.0,	0.0,0.0,0.0,0.0,	8.5,8.5,8.5,8.5,	0.0,0.0,0.0,0.0,	1,1,1,1,	0,0,0,0,	1	0	1_1_1_1_0_0_0_0_	1_1_1_1_0_0_0_0_
Q9QXY6	EH domain-containing protein 3 OS=Mus musculus GN=Ehd3 PE=1 SV=2	0.0172186	0.493365	9.102,10.12,6.381,4.227,	0.0,3.121,2.881,1.739,	7.4575	1.93539	3.85323	4.955733E-4,5.5780343E-4,3.3863963E-4,2.2394497E-4,	0.0,1.6556474E-4,1.4495419E-4,8.854435E-5,	0.00040399	9.97658e-05	0.5776112,0.5703628,0.19398808,0.10407865,	0.0,0.19949937,0.10407865,0.0519619,	0.36151	0.088885	535	19.8%,19.6%,7.7%,4.3%,	0%,7.9%,4.3%,2.2%,	60821.0,60821.0,60821.0,60821.0,	0.0,60821.0,60821.0,60821.0,	6.4,6.4,6.4,6.4,	0.0,6.4,6.4,6.4,	17,17,5,4,	0,3,2,1,	10.75	2	1_1_1_1_0_1_1_1_	1_1_1_1_0_1_1_1_
E9Q3W4	Plectin OS=Mus musculus GN=Plec PE=1 SV=1	0.017224	0.493365	24.63,32.15,19.14,19.02,	10.16,16.65,10.08,6.955,	23.7349	10.9613	2.16533	1.6356935E-4,2.1612807E-4,1.2392079E-4,1.2292464E-4,	6.269588E-5,1.0770893E-4,6.18848E-5,4.320221E-5,	0.000156636	6.8873e-05	0.14815366,0.17489755,0.0519619,0.049542427,	0.018591404,0.071519256,0.018591404,0.013911366,	0.106139	0.0306534	4386	6.0%,7.0%,2.2%,2.1%,	0.8%,3.0%,0.8%,0.6%,	499110.0,499110.0,499110.0,499110.0,	499110.0,499110.0,499110.0,499110.0,	5.7,5.7,5.7,5.7,	5.7,5.7,5.7,5.7,	46,54,15,18,	5,16,7,4,	33.25	8	1_1_1_1_1_1_1_1_	1_1_1_1_1_1_1_1_
P23116	Eukaryotic translation initiation factor 3 subunit A OS=Mus musculus GN=Eif3a PE=1 SV=5	0.0172614	0.493365	10.71,12.5,11.49,15.85,	4.063,8.324,8.644,8.694,	12.6365	7.43126	1.70046	2.3208307E-4,2.742875E-4,2.4264134E-4,3.3429285E-4,	8.184052E-5,1.7574828E-4,1.7310378E-4,1.7623224E-4,	0.000270826	0.000151731	0.20781386,0.1694994,0.10917485,0.09395635,	0.037528396,0.12201846,0.05681753,0.05681753,	0.145111	0.0682955	1344	8.2%,6.8%,4.5%,3.9%,	1.6%,5.0%,2.4%,2.4%,	161936.0,161936.0,161936.0,161936.0,	161936.0,161936.0,161936.0,161936.0,	6.8,6.8,6.8,6.8,	6.8,6.8,6.8,6.8,	20,21,9,15,	2,8,6,5,	16.25	5.25	1_1_1_1_1_1_1_1_	1_1_1_1_1_1_1_1_
Q60709	Amyloid-like protein 2 OS=Mus musculus GN=Aplp2 PE=1 SV=1	0.0173877	0.493365	16.06,13.69,8.933,6.34,	0.0,7.283,0.0,0.0,	11.257	1.82082	6.18235	6.230086E-4,5.376181E-4,3.377378E-4,2.3930205E-4,	0.0,2.7520637E-4,0.0,0.0,	0.000434417	6.88016e-05	0.4190575,0.28233063,0.11686325,0.05681753,	0.0,0.1614486,0.0,0.0,	0.218767	0.0403621	751	15.2%,10.8%,4.8%,2.4%,	0%,6.5%,0%,0%,	85248.0,85248.0,85248.0,85248.0,	0.0,85248.0,0.0,0.0,	4.7,4.7,4.7,4.7,	0.0,4.7,0.0,0.0,	30,23,7,6,	0,7,0,0,	16.5	7	1_1_1_1_0_1_0_0_	1_1_1_1_0_1_0_0_
Q62159	Rho-related GTP-binding protein RhoC OS=Mus musculus GN=Rhoc PE=1 SV=2	0.0176467	0.493365	10.71,13.69,12.76,11.62,	0.0,4.162,8.644,0.0,	12.1965	3.20143	3.80971	0.001616164,0.0020919754,0.0018774321,0.0017071452,	0.0,6.1193184E-4,0.0012054481,0.0,	0.00182318	0.000454345	0.19674051,0.7100153,0.19674051,0.19674051,	0.0,0.19674051,0.19674051,0.0,	0.325059	0.0983703	193	7.8%,23.3%,7.8%,7.8%,	0%,7.8%,7.8%,0%,	22006.0,22006.0,22006.0,22006.0,	0.0,22006.0,22006.0,0.0,	6.6,6.6,6.6,6.6,	0.0,6.6,6.6,0.0,	20,23,10,11,	0,4,6,0,	16	5	1_1_1_1_0_1_1_0_	1_1_1_1_0_1_1_0_
Q91VR5	ATP-dependent RNA helicase DDX1 OS=Mus musculus GN=Ddx1 PE=1 SV=1	0.0177393	0.493365	7.495,6.549,3.828,4.227,	0.0,3.121,2.881,0.0,	5.52488	1.50067	3.68161	2.9505912E-4,2.609438E-4,1.4689639E-4,1.6190617E-4,	0.0,1.1969883E-4,1.0479796E-4,0.0,	0.000216201	5.61242e-05	0.15345323,0.15345323,0.054386854,0.054386854,	0.0,0.083926916,0.025651932,0.0,	0.10392	0.0273947	740	6.2%,6.2%,2.3%,2.3%,	0%,3.5%,1.1%,0%,	82500.0,82500.0,82500.0,82500.0,	0.0,82500.0,82500.0,0.0,	7.2,7.2,7.2,7.2,	0.0,7.2,7.2,0.0,	14,11,3,4,	0,3,2,0,	8	2.5	1_1_1_1_0_1_1_0_	1_1_1_1_0_1_1_0_
Q3T9A3	Non-specific serine/threonine protein kinase OS=Mus musculus GN=Mark2 PE=1 SV=1	0.0177967	0.493365	2.142,2.977,3.828,3.17,	0.0,2.081,1.441,0.0,	3.02921	0.880394	3.44075	8.3962215E-5,1.1813191E-4,1.4630327E-4,1.2093933E-4,	0.0,7.947702E-5,5.218741E-5,0.0,	0.000117334	3.29161e-05	0.06659615,0.071519256,0.06659615,0.071519256,	0.0,0.03992021,0.03992021,0.0,	0.0690577	0.0199601	743	2.8%,3.0%,2.8%,3.0%,	0%,1.7%,1.7%,0%,	82778.0,82778.0,82778.0,82778.0,	0.0,82778.0,82778.0,0.0,	9.7,9.7,9.7,9.7,	0.0,9.7,9.7,0.0,	4,5,3,3,	0,2,1,0,	3.75	1.5	1_1_1_1_0_1_1_0_	1_1_1_1_0_1_1_0_
Q05512	Serine/threonine-protein kinase MARK2 OS=Mus musculus GN=Mark2 PE=1 SV=3	0.0177967	0.493365	2.142,2.977,3.828,3.17,	0.0,2.081,1.441,0.0,	3.02921	0.880394	3.44075	8.0391656E-5,1.1310825E-4,1.400816E-4,1.1579628E-4,	0.0,7.609719E-5,4.9968097E-5,0.0,	0.000112344	3.15163e-05	0.06414306,0.06659615,0.06414306,0.06659615,	0.0,0.03992021,0.03992021,0.0,	0.0653696	0.0199601	776	2.7%,2.8%,2.7%,2.8%,	0%,1.7%,1.7%,0%,	86306.0,86306.0,86306.0,86306.0,	0.0,86306.0,86306.0,0.0,	9.7,9.7,9.7,9.7,	0.0,9.7,9.7,0.0,	4,5,3,3,	0,2,1,0,	3.75	1.5	1_1_1_1_0_1_1_0_	1_1_1_1_0_1_1_0_
F6ZS70	Non-specific serine/threonine protein kinase (Fragment) OS=Mus musculus GN=Mark2 PE=1 SV=1	0.0177967	0.493365	2.142,2.977,3.828,3.17,	0.0,2.081,1.441,0.0,	3.02921	0.880394	3.44075	8.0391656E-5,1.1310825E-4,1.400816E-4,1.1579628E-4,	0.0,7.609719E-5,4.9968097E-5,0.0,	0.000112344	3.15163e-05	0.06414306,0.06659615,0.06414306,0.06659615,	0.0,0.03992021,0.03992021,0.0,	0.0653696	0.0199601	776	2.7%,2.8%,2.7%,2.8%,	0%,1.7%,1.7%,0%,	86575.0,86575.0,86575.0,86575.0,	0.0,86575.0,86575.0,0.0,	9.7,9.7,9.7,9.7,	0.0,9.7,9.7,0.0,	4,5,3,3,	0,2,1,0,	3.75	1.5	1_1_1_1_0_1_1_0_	1_1_1_1_0_1_1_0_
E9QMP6	Non-specific serine/threonine protein kinase OS=Mus musculus GN=Mark2 PE=1 SV=2	0.0177967	0.493365	2.142,2.977,3.828,3.17,	0.0,2.081,1.441,0.0,	3.02921	0.880394	3.44075	8.0391656E-5,1.1310825E-4,1.400816E-4,1.1579628E-4,	0.0,7.609719E-5,4.9968097E-5,0.0,	0.000112344	3.15163e-05	0.06414306,0.06659615,0.06414306,0.06659615,	0.0,0.03992021,0.03992021,0.0,	0.0653696	0.0199601	776	2.7%,2.8%,2.7%,2.8%,	0%,1.7%,1.7%,0%,	86356.0,86356.0,86356.0,86356.0,	0.0,86356.0,86356.0,0.0,	9.7,9.7,9.7,9.7,	0.0,9.7,9.7,0.0,	4,5,3,3,	0,2,1,0,	3.75	1.5	1_1_1_1_0_1_1_0_	1_1_1_1_0_1_1_0_
E9Q9N6	Non-specific serine/threonine protein kinase OS=Mus musculus GN=Mark2 PE=1 SV=1	0.0177967	0.493365	2.142,2.977,3.828,3.17,	0.0,2.081,1.441,0.0,	3.02921	0.880394	3.44075	8.8237524E-5,1.241471E-4,1.5375293E-4,1.2709749E-4,	0.0,8.352394E-5,5.484476E-5,0.0,	0.000123309	3.45922e-05	0.071519256,0.07398939,0.071519256,0.07398939,	0.0,0.04231739,0.04231739,0.0,	0.0727543	0.0211587	707	3.0%,3.1%,3.0%,3.1%,	0%,1.8%,1.8%,0%,	79092.0,79092.0,79092.0,79092.0,	0.0,79092.0,79092.0,0.0,	9.6,9.6,9.6,9.6,	0.0,9.6,9.6,0.0,	4,5,3,3,	0,2,1,0,	3.75	1.5	1_1_1_1_0_1_1_0_	1_1_1_1_0_1_1_0_
E9PYX3	Non-specific serine/threonine protein kinase OS=Mus musculus GN=Mark2 PE=1 SV=1	0.0177967	0.493365	2.142,2.977,3.828,3.17,	0.0,2.081,1.441,0.0,	3.02921	0.880394	3.44075	8.7128385E-5,1.225866E-4,1.5182029E-4,1.254999E-4,	0.0,8.247405E-5,5.4155367E-5,0.0,	0.000121759	3.41574e-05	0.06905484,0.07398939,0.06905484,0.07398939,	0.0,0.04231739,0.04231739,0.0,	0.0715221	0.0211587	716	2.9%,3.1%,2.9%,3.1%,	0%,1.8%,1.8%,0%,	80240.0,80240.0,80240.0,80240.0,	0.0,80240.0,80240.0,0.0,	9.7,9.7,9.7,9.7,	0.0,9.7,9.7,0.0,	4,5,3,3,	0,2,1,0,	3.75	1.5	1_1_1_1_0_1_1_0_	1_1_1_1_0_1_1_0_
A0A0R4J227	Non-specific serine/threonine protein kinase OS=Mus musculus GN=Mark2 PE=1 SV=1	0.0177967	0.493365	2.142,2.977,3.828,3.17,	0.0,2.081,1.441,0.0,	3.02921	0.880394	3.44075	8.640433E-5,1.2156787E-4,1.5055861E-4,1.2445694E-4,	0.0,8.1788676E-5,5.3705324E-5,0.0,	0.000120747	3.38735e-05	0.06905484,0.071519256,0.06905484,0.071519256,	0.0,0.04231739,0.04231739,0.0,	0.0702871	0.0211587	722	2.9%,3.0%,2.9%,3.0%,	0%,1.8%,1.8%,0%,	80874.0,80874.0,80874.0,80874.0,	0.0,80874.0,80874.0,0.0,	9.6,9.6,9.6,9.6,	0.0,9.6,9.6,0.0,	4,5,3,3,	0,2,1,0,	3.75	1.5	1_1_1_1_0_1_1_0_	1_1_1_1_0_1_1_0_
A0A0R4J0B1	Non-specific serine/threonine protein kinase OS=Mus musculus GN=Mark2 PE=1 SV=1	0.0177967	0.493365	2.142,2.977,3.828,3.17,	0.0,2.081,1.441,0.0,	3.02921	0.880394	3.44075	8.5340536E-5,1.2007115E-4,1.4870494E-4,1.2292464E-4,	0.0,8.0781705E-5,5.3044114E-5,0.0,	0.00011926	3.34565e-05	0.06905484,0.071519256,0.06905484,0.071519256,	0.0,0.04231739,0.04231739,0.0,	0.0702871	0.0211587	731	2.9%,3.0%,2.9%,3.0%,	0%,1.8%,1.8%,0%,	82022.0,82022.0,82022.0,82022.0,	0.0,82022.0,82022.0,0.0,	9.7,9.7,9.7,9.7,	0.0,9.7,9.7,0.0,	4,5,3,3,	0,2,1,0,	3.75	1.5	1_1_1_1_0_1_1_0_	1_1_1_1_0_1_1_0_
Q9CPV4	Glyoxalase domain-containing protein 4 OS=Mus musculus GN=Glod4 PE=1 SV=1	0.0179024	0.493365	4.819,9.525,7.657,9.511,	2.032,3.121,4.322,3.478,	7.87784	3.23815	2.43282	4.710196E-4,9.425182E-4,7.2955247E-4,9.046099E-4,	1.8455311E-4,2.972387E-4,3.903548E-4,3.1792768E-4,	0.000761925	0.000297519	0.27938128,0.70608246,0.45881426,0.33045447,	0.08143401,0.15877736,0.15877736,0.071519256,	0.443683	0.117627	298	10.7%,23.2%,16.4%,12.4%,	3.4%,6.4%,6.4%,3.0%,	33317.0,33317.0,33317.0,33317.0,	33317.0,33317.0,33317.0,33317.0,	5.5,5.5,5.5,5.5,	5.5,5.5,5.5,5.5,	9,16,6,9,	1,3,3,2,	10	2.25	1_1_1_1_1_1_1_1_	1_1_1_1_1_1_1_1_
D3YUM1	NADH dehydrogenase [ubiquinone] flavoprotein 1, mitochondrial OS=Mus musculus GN=Ndufv1 PE=1 SV=1	0.0179663	0.493365	2.677,2.381,3.828,2.113,	0.0,0.0,1.441,1.739,	2.75004	0.794875	3.45971	1.7138442E-4,1.5432441E-4,2.389084E-4,1.3165995E-4,	0.0,0.0,8.522032E-5,1.0411259E-4,	0.000174069	4.73332e-05	0.18304157,0.0519619,0.0519619,0.0519619,	0.0,0.0,0.0519619,0.0519619,	0.0847318	0.0259809	455	7.3%,2.2%,2.2%,2.2%,	0%,0%,2.2%,2.2%,	49913.0,49913.0,49913.0,49913.0,	0.0,0.0,49913.0,49913.0,	8.1,8.1,8.1,8.1,	0.0,0.0,8.1,8.1,	5,4,3,2,	0,0,1,1,	3.5	1	1_1_1_1_0_0_1_1_	1_1_1_1_0_0_1_1_
Q91YT0	NADH dehydrogenase [ubiquinone] flavoprotein 1, mitochondrial OS=Mus musculus GN=Ndufv1 PE=1 SV=1	0.0179663	0.493365	2.677,2.381,3.828,2.113,	0.0,0.0,1.441,1.739,	2.75004	0.794875	3.45971	1.6806016E-4,1.5133104E-4,2.3427441E-4,1.291062E-4,	0.0,0.0,8.356734E-5,1.0209316E-4,	0.000170693	4.64151e-05	0.17760599,0.0519619,0.0519619,0.0519619,	0.0,0.0,0.0519619,0.0519619,	0.0833729	0.0259809	464	7.1%,2.2%,2.2%,2.2%,	0%,0%,2.2%,2.2%,	50834.0,50834.0,50834.0,50834.0,	0.0,0.0,50834.0,50834.0,	8.2,8.2,8.2,8.2,	0.0,0.0,8.2,8.2,	5,4,3,2,	0,0,1,1,	3.5	1	1_1_1_1_0_0_1_1_	1_1_1_1_0_0_1_1_
Q8R5J9	PRA1 family protein 3 OS=Mus musculus GN=Arl6ip5 PE=1 SV=2	0.0180023	0.493365	3.212,1.191,3.828,4.227,	0.0,0.0,1.441,0.0,	3.11459	0.36016	8.64779	4.977441E-4,1.8674895E-4,5.782092E-4,6.372902E-4,	0.0,0.0,2.062513E-4,0.0,	0.000474998	5.15628e-05	0.27643883,0.27643883,0.27643883,0.27643883,	0.0,0.0,0.2618276,0.0,	0.276439	0.0654569	188	10.6%,10.6%,10.6%,10.6%,	0%,0%,10.1%,0%,	21558.0,21558.0,21558.0,21558.0,	0.0,0.0,21558.0,0.0,	9.6,9.6,9.6,9.6,	0.0,0.0,9.6,0.0,	6,2,3,4,	0,0,1,0,	3.75	1	1_1_1_1_0_0_1_0_	1_1_1_1_0_0_1_0_
F7BP55	Adenylate kinase 2, mitochondrial (Fragment) OS=Mus musculus GN=Ak2 PE=1 SV=1	0.0189234	0.493365	1.606,1.191,2.552,2.113,	0.0,0.0,1.441,0.0,	1.86564	0.36016	5.18005	6.498326E-4,4.8762225E-4,0.0010065122,8.3201774E-4,	0.0,0.0,5.385451E-4,0.0,	0.000743996	0.000134636	1.4490633,0.42232883,0.42232883,0.42232883,	0.0,0.0,0.42232883,0.0,	0.679012	0.105582	72	38.9%,15.3%,15.3%,15.3%,	0%,0%,15.3%,0%,	7393.0,7393.0,7393.0,7393.0,	0.0,0.0,7393.0,0.0,	8.9,8.9,8.9,8.9,	0.0,0.0,8.9,0.0,	3,2,2,2,	0,0,1,0,	2.25	1	1_1_1_1_0_0_1_0_	1_1_1_1_0_0_1_0_
Q9WTP6	Adenylate kinase 2, mitochondrial OS=Mus musculus GN=Ak2 PE=1 SV=5	0.0189234	0.493365	1.606,1.191,2.552,2.113,	0.0,0.0,1.441,0.0,	1.86564	0.36016	5.18005	1.9576546E-4,1.4689875E-4,3.0321706E-4,2.506497E-4,	0.0,0.0,1.6223952E-4,0.0,	0.000224133	4.05599e-05	0.30918193,0.11173177,0.11173177,0.11173177,	0.0,0.0,0.11173177,0.0,	0.161094	0.0279329	239	11.7%,4.6%,4.6%,4.6%,	0%,0%,4.6%,0%,	26469.0,26469.0,26469.0,26469.0,	0.0,0.0,26469.0,0.0,	7.4,7.4,7.4,7.4,	0.0,0.0,7.4,0.0,	3,2,2,2,	0,0,1,0,	2.25	1	1_1_1_1_0_0_1_0_	1_1_1_1_0_0_1_0_
P70362	Ubiquitin fusion degradation protein 1 homolog OS=Mus musculus GN=Ufd1l PE=1 SV=2	0.0189304	0.493365	4.283,4.167,1.276,3.17,	0.0,0.0,0.0,0.0,	3.22421	0	100000	4.0640993E-4,4.002632E-4,1.18027485E-4,2.926968E-4,	0.0,0.0,0.0,0.0,	0.000304349	0	0.1694994,0.1694994,0.101539254,0.1694994,	0.0,0.0,0.0,0.0,	0.152509	0	307	6.8%,6.8%,4.2%,6.8%,	0%,0%,0%,0%,	34481.0,34481.0,34481.0,34481.0,	0.0,0.0,0.0,0.0,	6.7,6.7,6.7,6.7,	0.0,0.0,0.0,0.0,	8,7,1,3,	0,0,0,0,	4.75	0	1_1_1_1_0_0_0_0_	1_1_1_1_0_0_0_0_
O08539	Myc box-dependent-interacting protein 1 OS=Mus musculus GN=Bin1 PE=1 SV=1	0.0190527	0.493365	4.283,4.167,1.276,3.17,	0.0,0.0,0.0,1.739,	3.22421	0.434715	7.41684	2.1219022E-4,2.0898097E-4,6.16232E-5,1.5281959E-4,	0.0,0.0,0.0,8.056331E-5,	0.000158903	2.01408e-05	0.23026884,0.23026884,0.08143401,0.14815366,	0.0,0.0,0.0,0.032761455,	0.172531	0.00819036	588	9.0%,9.0%,3.4%,6.0%,	0%,0%,0%,1.4%,	64470.0,64470.0,64470.0,64470.0,	0.0,0.0,0.0,64470.0,	5.0,5.0,5.0,5.0,	0.0,0.0,0.0,5.0,	8,7,1,3,	0,0,0,1,	4.75	1	1_1_1_1_0_0_0_1_	1_1_1_1_0_0_0_1_
Q6P1B9	Bin1 protein OS=Mus musculus GN=Bin1 PE=1 SV=1	0.0190527	0.493365	4.283,4.167,1.276,3.17,	0.0,0.0,0.0,1.739,	3.22421	0.434715	7.41684	2.6156782E-4,2.5761177E-4,7.596319E-5,1.8838137E-4,	0.0,0.0,0.0,9.931074E-5,	0.000195881	2.48277e-05	0.29121923,0.29121923,0.101539254,0.18304157,	0.0,0.0,0.0,0.03992021,	0.216755	0.00998005	477	11.1%,11.1%,4.2%,7.3%,	0%,0%,0%,1.7%,	52764.0,52764.0,52764.0,52764.0,	0.0,0.0,0.0,52764.0,	5.2,5.2,5.2,5.2,	0.0,0.0,0.0,5.2,	8,7,1,3,	0,0,0,1,	4.75	1	1_1_1_1_0_0_0_1_	1_1_1_1_0_0_0_1_
P68372	Tubulin beta-4B chain OS=Mus musculus GN=Tubb4b PE=1 SV=1	0.0191644	0.493365	120.5,119.7,202.9,174.4,	258.0,190.4,246.3,271.3,	154.348	241.507	0.639104	0.007885609,0.007929067,0.012946688,0.011106035,	0.015695725,0.012142034,0.01490015,0.016606541,	0.00996685	0.0148361	1.5003455,1.5003455,1.5118864,1.4210291,	1.4717243,1.4888573,1.5118864,1.4210291,	1.4834	1.47337	445	39.8%,39.8%,40.0%,38.4%,	39.3%,39.6%,40.0%,38.4%,	49831.0,49831.0,49831.0,49831.0,	49831.0,49831.0,49831.0,49831.0,	4.9,4.9,4.9,4.9,	4.9,4.9,4.9,4.9,	225,201,159,165,	127,183,171,156,	187.5	159.25	1_1_1_1_1_1_1_1_	1_1_1_1_1_1_1_1_
Q9D8N0	Elongation factor 1-gamma OS=Mus musculus GN=Eef1g PE=1 SV=3	0.0192469	0.493365	5.354,5.953,6.381,4.227,	0.0,1.04,4.322,1.739,	5.47872	1.77531	3.08606	3.5688747E-4,4.0170256E-4,4.145817E-4,2.7416603E-4,	0.0,6.756456E-5,2.661916E-4,1.0840097E-4,	0.000361834	0.000110539	0.16412604,0.16412604,0.16412604,0.16412604,	0.0,0.12201846,0.12201846,0.037528396,	0.164126	0.0703913	437	6.6%,6.6%,6.6%,6.6%,	0%,5.0%,5.0%,1.6%,	50061.0,50061.0,50061.0,50061.0,	0.0,50061.0,50061.0,50061.0,	6.7,6.7,6.7,6.7,	0.0,6.7,6.7,6.7,	10,10,5,4,	0,1,3,1,	7.25	1.67	1_1_1_1_0_1_1_1_	1_1_1_1_0_1_1_1_
P09411	Phosphoglycerate kinase 1 OS=Mus musculus GN=Pgk1 PE=1 SV=4	0.0193901	0.493365	40.69,35.13,52.32,35.93,	56.88,50.98,60.51,59.12,	41.0162	56.8737	0.72118	0.002842433,0.0024837162,0.0035626187,0.0024421816,	0.0036928328,0.003469448,0.0039054202,0.0038624022,	0.00283274	0.00373253	1.118361,0.9815271,0.67880404,0.67880404,	0.61808,0.9408858,0.7179084,0.67880404,	0.864374	0.738919	417	32.6%,29.7%,22.5%,22.5%,	20.9%,28.8%,23.5%,22.5%,	44550.0,44550.0,44550.0,44550.0,	44550.0,44550.0,44550.0,44550.0,	7.9,7.9,7.9,7.9,	7.9,7.9,7.9,7.9,	76,59,41,34,	28,49,42,34,	52.5	38.25	1_1_1_1_1_1_1_1_	1_1_1_1_1_1_1_1_
Q9QXS1	Plectin OS=Mus musculus GN=Plec PE=1 SV=3	0.0194044	0.493365	24.63,32.15,19.14,19.02,	10.16,16.65,10.08,8.694,	23.7349	11.396	2.08273	1.5293439E-4,2.0207583E-4,1.15863695E-4,1.14932314E-4,	5.8619516E-5,1.007059E-4,5.7861165E-5,5.049161E-5,	0.000146452	6.69195e-05	0.13762724,0.1614486,0.04712856,0.044720173,	0.018591404,0.06659615,0.016248703,0.013911366,	0.0977311	0.0288369	4691	5.6%,6.5%,2.0%,1.9%,	0.8%,2.8%,0.7%,0.6%,	534193.0,534193.0,534193.0,534193.0,	534193.0,534193.0,534193.0,534193.0,	6.0,6.0,6.0,6.0,	6.0,6.0,6.0,6.0,	46,54,15,18,	5,16,7,5,	33.25	8.25	1_1_1_1_1_1_1_1_	1_1_1_1_1_1_1_1_
Q6URW6	Myosin-14 OS=Mus musculus GN=Myh14 PE=1 SV=1	0.0194228	0.493365	6.425,4.167,10.21,8.454,	0.0,3.121,4.322,0.0,	7.31374	1.86083	3.93036	9.3575894E-5,6.1440405E-5,1.4493777E-4,1.1981056E-4,	0.0,4.428857E-5,5.8162866E-5,0.0,	0.000104941	2.56129e-05	0.10662377,0.083926916,0.09900582,0.059253693,	0.0,0.032761455,0.02093947,0.0,	0.0872026	0.0134252	2000	4.4%,3.5%,4.1%,2.5%,	0%,1.4%,0.9%,0%,	228583.0,228583.0,228583.0,228583.0,	0.0,228583.0,228583.0,0.0,	5.6,5.6,5.6,5.6,	0.0,5.6,5.6,0.0,	12,7,8,8,	0,3,3,0,	8.75	3	1_1_1_1_0_1_1_0_	1_1_1_1_0_1_1_0_
K3W4R2	Myosin-14 OS=Mus musculus GN=Myh14 PE=1 SV=1	0.0194228	0.493365	6.425,4.167,10.21,8.454,	0.0,3.121,4.322,0.0,	7.31374	1.86083	3.93036	9.3575894E-5,6.1440405E-5,1.4493777E-4,1.1981056E-4,	0.0,4.428857E-5,5.8162866E-5,0.0,	0.000104941	2.56129e-05	0.10662377,0.083926916,0.09900582,0.059253693,	0.0,0.032761455,0.02093947,0.0,	0.0872026	0.0134252	2000	4.4%,3.5%,4.1%,2.5%,	0%,1.4%,0.9%,0%,	228559.0,228559.0,228559.0,228559.0,	0.0,228559.0,228559.0,0.0,	5.6,5.6,5.6,5.6,	0.0,5.6,5.6,0.0,	12,7,8,8,	0,3,3,0,	8.75	3	1_1_1_1_0_1_1_0_	1_1_1_1_0_1_1_0_
F6SEU4	Ras/Rap GTPase-activating protein SynGAP OS=Mus musculus GN=Syngap1 PE=1 SV=2	0.0197401	0.493365	16.06,13.1,8.933,10.57,	4.063,9.364,5.763,3.478,	12.1649	5.66691	2.14665	3.4916378E-4,2.882066E-4,1.8928439E-4,2.2352715E-4,	8.2084814E-5,1.9830703E-4,1.15747E-4,7.0703325E-5,	0.000262545	0.000116711	0.25892544,0.2133888,0.10407865,0.15080035,	0.013911366,0.15080035,0.05681753,0.025651932,	0.181798	0.0617953	1340	10.0%,8.4%,4.3%,6.1%,	0.6%,6.1%,2.4%,1.1%,	148238.0,148238.0,148238.0,148238.0,	148238.0,148238.0,148238.0,148238.0,	9.0,9.0,9.0,9.0,	9.0,9.0,9.0,9.0,	30,22,7,10,	2,9,4,2,	17.25	4.25	1_1_1_1_1_1_1_1_	1_1_1_1_1_1_1_1_
J3QQ18	Ras/Rap GTPase-activating protein SynGAP OS=Mus musculus GN=Syngap1 PE=1 SV=1	0.0197401	0.493365	16.06,13.1,8.933,10.57,	4.063,9.364,5.763,3.478,	12.1649	5.66691	2.14665	3.57706E-4,2.9525752E-4,1.9391518E-4,2.2899572E-4,	8.409301E-5,2.0315858E-4,1.1857873E-4,7.243307E-5,	0.000268969	0.000119566	0.2647363,0.21898961,0.10662377,0.1561122,	0.013911366,0.1561122,0.05681753,0.025651932,	0.186615	0.0631233	1308	10.2%,8.6%,4.4%,6.3%,	0.6%,6.3%,2.4%,1.1%,	144866.0,144866.0,144866.0,144866.0,	144866.0,144866.0,144866.0,144866.0,	9.0,9.0,9.0,9.0,	9.0,9.0,9.0,9.0,	30,22,7,10,	2,9,4,2,	17.25	4.25	1_1_1_1_1_1_1_1_	1_1_1_1_1_1_1_1_
Q9R1Q8	Transgelin-3 OS=Mus musculus GN=Tagln3 PE=1 SV=1	0.0201319	0.493365	17.13,10.12,25.52,23.25,	32.51,30.17,28.81,41.73,	19.006	33.306	0.570647	0.0025078966,0.0014996222,0.0036416524,0.003311347,	0.0044218553,0.004302742,0.0038970097,0.0057131127,	0.00274013	0.00458368	0.93196833,0.5170504,0.5170504,0.7823788,	0.64437175,0.93196833,0.64437175,0.64437175,	0.687112	0.716271	199	28.6%,18.1%,18.1%,25.1%,	21.6%,28.6%,21.6%,21.6%,	22471.0,22471.0,22471.0,22471.0,	22471.0,22471.0,22471.0,22471.0,	7.3,7.3,7.3,7.3,	7.3,7.3,7.3,7.3,	32,17,20,22,	16,29,20,24,	22.75	22.25	1_1_1_1_1_1_1_1_	1_1_1_1_1_1_1_1_
P32037	Solute carrier family 2, facilitated glucose transporter member 3 OS=Mus musculus GN=Slc2a3 PE=1 SV=1	0.0203275	0.493365	3.212,2.381,3.828,3.17,	0.0,2.081,0.0,1.739,	3.14807	0.95495	3.29658	1.8980911E-4,1.4242921E-4,2.2049356E-4,1.8226758E-4,	0.0,1.1977976E-4,0.0,9.608768E-5,	0.00018375	5.39669e-05	0.14551294,0.14551294,0.06659615,0.06659615,	0.0,0.06659615,0.0,0.06659615,	0.106055	0.0332981	493	5.9%,5.9%,2.8%,2.8%,	0%,2.8%,0%,2.8%,	53479.0,53479.0,53479.0,53479.0,	0.0,53479.0,0.0,53479.0,	5.0,5.0,5.0,5.0,	0.0,5.0,0.0,5.0,	6,4,3,3,	0,2,0,1,	4	1.5	1_1_1_1_0_1_0_1_	1_1_1_1_0_1_0_1_
Q9EPU0	Regulator of nonsense transcripts 1 OS=Mus musculus GN=Upf1 PE=1 SV=2	0.0203424	0.493365	9.102,9.525,5.104,7.397,	0.0,6.243,1.441,0.0,	7.78219	1.92086	4.0514	2.3588228E-4,2.498847E-4,1.2894819E-4,1.8653779E-4,	0.0,1.5761056E-4,3.449755E-5,0.0,	0.000200313	4.8027e-05	0.06414306,0.11686325,0.04231739,0.06414306,	0.0,0.06414306,0.02093947,0.0,	0.0718667	0.0212706	1124	2.7%,4.8%,1.8%,2.7%,	0%,2.7%,0.9%,0%,	123967.0,123967.0,123967.0,123967.0,	0.0,123967.0,123967.0,0.0,	6.6,6.6,6.6,6.6,	0.0,6.6,6.6,0.0,	17,16,4,7,	0,6,1,0,	11	3.5	1_1_1_1_0_1_1_0_	1_1_1_1_0_1_1_0_
P18872	Guanine nucleotide-binding protein G(o) subunit alpha OS=Mus musculus GN=Gnao1 PE=1 SV=3	0.0205437	0.493365	20.88,20.84,25.52,27.48,	32.51,34.34,28.81,41.73,	23.6787	34.3465	0.689407	0.0017182014,0.0017356046,0.0020471434,0.0021999113,	0.0024857323,0.0027523967,0.002190692,0.0032116084,	0.00192522	0.00266011	0.42232883,0.42232883,0.2882495,0.42232883,	0.2882495,0.42232883,0.2882495,0.42232883,	0.388809	0.355289	354	15.3%,15.3%,11.0%,15.3%,	11.0%,15.3%,11.0%,15.3%,	40085.0,40085.0,40085.0,40085.0,	40085.0,40085.0,40085.0,40085.0,	5.5,5.5,5.5,5.5,	5.5,5.5,5.5,5.5,	39,35,20,26,	16,33,20,24,	30	23.25	1_1_1_1_1_1_1_1_	1_1_1_1_1_1_1_1_
A0A1L1SRG5	Alpha-crystallin B chain (Fragment) OS=Mus musculus GN=Cryab PE=1 SV=1	0.0205615	0.493365	2.142,4.167,2.552,2.113,	0.0,2.081,0.0,0.0,	2.74367	0.520234	5.27391	4.7987635E-4,9.45237E-4,5.574529E-4,4.6080982E-4,	0.0,4.5424173E-4,0.0,0.0,	0.000610844	0.00011356	0.25892544,0.25892544,0.25892544,0.25892544,	0.0,0.25892544,0.0,0.0,	0.258925	0.0647314	130	10.0%,10.0%,10.0%,10.0%,	0%,10.0%,0%,0%,	15385.0,15385.0,15385.0,15385.0,	0.0,15385.0,0.0,0.0,	6.6,6.6,6.6,6.6,	0.0,6.6,0.0,0.0,	4,7,2,2,	0,2,0,0,	3.75	2	1_1_1_1_0_1_0_0_	1_1_1_1_0_1_0_0_
P23927	Alpha-crystallin B chain OS=Mus musculus GN=Cryab PE=1 SV=2	0.0205615	0.493365	2.142,4.167,2.552,2.113,	0.0,2.081,0.0,0.0,	2.74367	0.520234	5.27391	3.5647958E-4,7.02176E-4,4.141079E-4,3.4231588E-4,	0.0,3.374367E-4,0.0,0.0,	0.00045377	8.43592e-05	0.18576872,0.18576872,0.18576872,0.18576872,	0.0,0.18576872,0.0,0.0,	0.185769	0.0464422	175	7.4%,7.4%,7.4%,7.4%,	0%,7.4%,0%,0%,	20069.0,20069.0,20069.0,20069.0,	0.0,20069.0,0.0,0.0,	7.3,7.3,7.3,7.3,	0.0,7.3,0.0,0.0,	4,7,2,2,	0,2,0,0,	3.75	2	1_1_1_1_0_1_0_0_	1_1_1_1_0_1_0_0_
P32020	Non-specific lipid-transfer protein OS=Mus musculus GN=Scp2 PE=1 SV=3	0.0206035	0.493365	18.2,16.07,17.87,20.08,	22.35,19.77,23.05,20.87,	18.0553	21.5082	0.839463	9.694029E-4,8.664878E-4,9.273897E-4,0.0010404025,	0.0011059691,0.0010255731,0.0011341936,0.0010392226,	0.000950921	0.00107624	0.28233063,0.23879659,0.23879659,0.14024973,	0.14024973,0.23879659,0.14024973,0.09144032,	0.225043	0.152684	547	10.8%,9.3%,9.3%,5.7%,	5.7%,9.3%,5.7%,3.8%,	59126.0,59126.0,59126.0,59126.0,	59126.0,59126.0,59126.0,59126.0,	7.4,7.4,7.4,7.4,	7.4,7.4,7.4,7.4,	34,27,14,19,	11,19,16,12,	23.5	14.5	1_1_1_1_1_1_1_1_	1_1_1_1_1_1_1_1_
A0A1D5RLP1	Coactosin-like protein OS=Mus musculus GN=Cotl1 PE=1 SV=1	0.0206123	0.493365	2.142,2.381,2.552,4.227,	4.063,4.162,5.763,5.217,	2.82553	4.80104	0.588525	5.242347E-4,5.900639E-4,6.089822E-4,0.0010068115,	9.2431647E-4,9.92461E-4,0.0013033696,0.0011942326,	0.000682523	0.00110359	0.19124198,0.19124198,0.19124198,0.19124198,	0.19124198,0.19124198,0.19124198,0.19124198,	0.191242	0.191242	119	7.6%,7.6%,7.6%,7.6%,	7.6%,7.6%,7.6%,7.6%,	13146.0,13146.0,13146.0,13146.0,	13146.0,13146.0,13146.0,13146.0,	7.3,7.3,7.3,7.3,	7.3,7.3,7.3,7.3,	4,4,2,4,	2,4,4,3,	3.5	3.25	1_1_1_1_1_1_1_1_	1_1_1_1_1_1_1_1_
Q9CQI6	Coactosin-like protein OS=Mus musculus GN=Cotl1 PE=1 SV=3	0.0206123	0.493365	2.142,2.381,2.552,4.227,	4.063,4.162,5.763,5.217,	2.82553	4.80104	0.588525	4.3932343E-4,4.9449014E-4,5.103442E-4,8.437363E-4,	7.7460316E-4,8.317102E-4,0.0010922604,0.0010008005,	0.000571973	0.000924844	0.1561122,0.1561122,0.1561122,0.1561122,	0.1561122,0.1561122,0.1561122,0.1561122,	0.156112	0.156112	142	6.3%,6.3%,6.3%,6.3%,	6.3%,6.3%,6.3%,6.3%,	15944.0,15944.0,15944.0,15944.0,	15944.0,15944.0,15944.0,15944.0,	5.4,5.4,5.4,5.4,	5.4,5.4,5.4,5.4,	4,4,2,4,	2,4,4,3,	3.5	3.25	1_1_1_1_1_1_1_1_	1_1_1_1_1_1_1_1_
Reverse_tr|M0QWE2|M0QWE2_MOUSE	Uncharacterized protein OS=Mus musculus GN=Gm27021 PE=4 SV=1	0.020622	0.493365	0.5354,1.786,1.276,1.057,	0.0,0.0,0.0,0.0,	1.16357	0	100000	9.997424E-5,3.3758464E-4,2.3227205E-4,1.920041E-4,	0.0,0.0,0.0,0.0,	0.000215459	0	0.10917485,0.10917485,0.10917485,0.10917485,	0.0,0.0,0.0,0.0,	0.109175	0	156	4.5%,4.5%,4.5%,4.5%,	0%,0%,0%,0%,	16943.0,16943.0,16943.0,16943.0,	0.0,0.0,0.0,0.0,	7.1,7.1,7.1,7.1,	0.0,0.0,0.0,0.0,	1,3,1,1,	0,0,0,0,	1.5	0	1_1_1_1_0_0_0_0_	1_1_1_1_0_0_0_0_
Reverse_tr|E9PUE0|E9PUE0_MOUSE	RIKEN cDNA 1190005I06 gene OS=Mus musculus GN=1190005I06Rik PE=4 SV=1	0.020622	0.493365	0.5354,1.786,1.276,1.057,	0.0,0.0,0.0,0.0,	1.16357	0	100000	1.4050434E-4,4.7444328E-4,3.2643642E-4,2.6984361E-4,	0.0,0.0,0.0,0.0,	0.000302807	0	0.1561122,0.1561122,0.1561122,0.1561122,	0.0,0.0,0.0,0.0,	0.156112	0	111	6.3%,6.3%,6.3%,6.3%,	0%,0%,0%,0%,	11870.0,11870.0,11870.0,11870.0,	0.0,0.0,0.0,0.0,	6.3,6.3,6.3,6.3,	0.0,0.0,0.0,0.0,	1,3,1,1,	0,0,0,0,	1.5	0	1_1_1_1_0_0_0_0_	1_1_1_1_0_0_0_0_
P50396	Rab GDP dissociation inhibitor alpha OS=Mus musculus GN=Gdi1 PE=1 SV=3	0.0208438	0.493365	47.11,38.1,67.63,52.84,	97.52,70.75,67.71,92.16,	51.4219	82.0342	0.626835	0.0030703498,0.002513382,0.0042962534,0.0033504071,	0.0059056995,0.004491607,0.004077039,0.0056167226,	0.0033076	0.00502277	0.914256,0.9054607,0.914256,0.72583795,	0.733804,0.914256,0.64816236,0.64816236,	0.864953	0.736096	447	28.2%,28.0%,28.2%,23.7%,	23.9%,28.2%,21.7%,21.7%,	50522.0,50522.0,50522.0,50522.0,	50522.0,50522.0,50522.0,50522.0,	5.1,5.1,5.1,5.1,	5.1,5.1,5.1,5.1,	88,64,53,50,	48,68,47,53,	63.75	54	1_1_1_1_1_1_1_1_	1_1_1_1_1_1_1_1_
Q6A068	Cell division cycle 5-like protein OS=Mus musculus GN=Cdc5l PE=1 SV=2	0.0209524	0.493365	3.748,3.572,1.276,2.113,	0.0,0.0,1.441,0.0,	2.67734	0.36016	7.43377	1.3612452E-4,1.3132968E-4,4.5180102E-5,7.4694864E-5,	0.0,0.0,4.834819E-5,0.0,	9.68323e-05	1.2087e-05	0.08642566,0.1271975,0.023293018,0.023293018,	0.0,0.0,0.023293018,0.0,	0.0650523	0.00582325	802	3.6%,5.2%,1.0%,1.0%,	0%,0%,1.0%,0%,	92190.0,92190.0,92190.0,92190.0,	0.0,0.0,92190.0,0.0,	8.0,8.0,8.0,8.0,	0.0,0.0,8.0,0.0,	7,6,1,2,	0,0,1,0,	4	1	1_1_1_1_0_0_1_0_	1_1_1_1_0_0_1_0_
Q60963	Platelet-activating factor acetylhydrolase OS=Mus musculus GN=Pla2g7 PE=2 SV=2	0.0209838	0.493365	4.283,4.763,1.276,4.227,	0.0,2.081,0.0,0.0,	3.63723	0.520234	6.99153	2.835633E-4,3.191709E-4,8.2351E-5,2.7229672E-4,	0.0,1.3420777E-4,0.0,0.0,	0.000239345	3.35519e-05	0.18850219,0.3335215,0.12201846,0.23879659,	0.0,0.12201846,0.0,0.0,	0.22071	0.0305046	440	7.5%,12.5%,5.0%,9.3%,	0%,5.0%,0%,0%,	49258.0,49258.0,49258.0,49258.0,	0.0,49258.0,0.0,0.0,	7.1,7.1,7.1,7.1,	0.0,7.1,0.0,0.0,	8,8,1,4,	0,2,0,0,	5.25	2	1_1_1_1_0_1_0_0_	1_1_1_1_0_1_0_0_
J3QNR6	C-Jun-amino-terminal kinase-interacting protein 3 OS=Mus musculus GN=Mapk8ip3 PE=1 SV=1	0.0210655	0.493365	12.31,11.31,10.21,8.454,	4.063,9.364,4.322,5.217,	10.5721	5.74146	1.84136	2.6829288E-4,2.4946418E-4,2.1681043E-4,1.7922297E-4,	8.2269005E-5,1.9875198E-4,8.7005035E-5,1.0629295E-4,	0.000228448	0.00011858	0.14024973,0.12460494,0.12460494,0.059253693,	0.044720173,0.09144032,0.071519256,0.044720173,	0.112178	0.0631	1337	5.7%,5.1%,5.1%,2.5%,	1.9%,3.8%,3.0%,1.9%,	147617.0,147617.0,147617.0,147617.0,	147617.0,147617.0,147617.0,147617.0,	5.5,5.5,5.5,5.5,	5.5,5.5,5.5,5.5,	23,19,8,8,	2,9,3,3,	14.5	4.25	1_1_1_1_1_1_1_1_	1_1_1_1_1_1_1_1_
Q9ESN9	C-Jun-amino-terminal kinase-interacting protein 3 OS=Mus musculus GN=Mapk8ip3 PE=1 SV=1	0.0210655	0.493365	12.31,11.31,10.21,8.454,	4.063,9.364,4.322,5.217,	10.5721	5.74146	1.84136	2.6829288E-4,2.4946418E-4,2.1681043E-4,1.7922297E-4,	8.2269005E-5,1.9875198E-4,8.7005035E-5,1.0629295E-4,	0.000228448	0.00011858	0.14024973,0.12460494,0.12460494,0.059253693,	0.044720173,0.09144032,0.071519256,0.044720173,	0.112178	0.0631	1337	5.7%,5.1%,5.1%,2.5%,	1.9%,3.8%,3.0%,1.9%,	147560.0,147560.0,147560.0,147560.0,	147560.0,147560.0,147560.0,147560.0,	5.4,5.4,5.4,5.4,	5.4,5.4,5.4,5.4,	23,19,8,8,	2,9,3,3,	14.5	4.25	1_1_1_1_1_1_1_1_	1_1_1_1_1_1_1_1_
K3W4S4	C-Jun-amino-terminal kinase-interacting protein 3 OS=Mus musculus GN=Mapk8ip3 PE=1 SV=1	0.0210655	0.493365	12.31,11.31,10.21,8.454,	4.063,9.364,4.322,5.217,	10.5721	5.74146	1.84136	2.6669708E-4,2.4798038E-4,2.1552083E-4,1.7815696E-4,	8.177967E-5,1.9756981E-4,8.648754E-5,1.0566073E-4,	0.000227089	0.000117874	0.14024973,0.12460494,0.12460494,0.059253693,	0.044720173,0.09144032,0.071519256,0.044720173,	0.112178	0.0631	1345	5.7%,5.1%,5.1%,2.5%,	1.9%,3.8%,3.0%,1.9%,	148643.0,148643.0,148643.0,148643.0,	148643.0,148643.0,148643.0,148643.0,	5.6,5.6,5.6,5.6,	5.6,5.6,5.6,5.6,	23,19,8,8,	2,9,3,3,	14.5	4.25	1_1_1_1_1_1_1_1_	1_1_1_1_1_1_1_1_
Q9WUB3	Glycogen phosphorylase, muscle form OS=Mus musculus GN=Pygm PE=1 SV=3	0.0219071	0.493365	19.81,20.84,24.25,19.02,	16.25,16.65,15.85,15.65,	20.9785	16.0992	1.30308	6.853341E-4,7.29696E-4,8.1764173E-4,6.403177E-4,	5.225352E-4,5.610587E-4,5.06565E-4,5.0634326E-4,	0.000718247	0.000524126	0.35518944,0.31522477,0.2618276,0.17219532,	0.07646525,0.23879659,0.07646525,0.07398939,	0.276109	0.116429	842	13.2%,11.9%,10.1%,6.9%,	3.2%,9.3%,3.2%,3.1%,	97286.0,97286.0,97286.0,97286.0,	97286.0,97286.0,97286.0,97286.0,	7.1,7.1,7.1,7.1,	7.1,7.1,7.1,7.1,	37,35,19,18,	8,16,11,9,	27.25	11	1_1_1_1_1_1_1_1_	1_1_1_1_1_1_1_1_
E9PUM3	Alpha-1,4 glucan phosphorylase OS=Mus musculus GN=Pygm PE=1 SV=1	0.0219071	0.493365	19.81,20.84,24.25,19.02,	16.25,16.65,15.85,15.65,	20.9785	16.0992	1.30308	7.6532003E-4,8.1485946E-4,9.130694E-4,7.1504974E-4,	5.835207E-4,6.265403E-4,5.656866E-4,5.6543906E-4,	0.000802075	0.000585297	0.40281367,0.35831344,0.29717934,0.19398808,	0.08642566,0.26765192,0.08642566,0.08143401,	0.313074	0.130484	754	14.7%,13.3%,11.3%,7.7%,	3.6%,10.3%,3.6%,3.4%,	87511.0,87511.0,87511.0,87511.0,	87511.0,87511.0,87511.0,87511.0,	8.5,8.5,8.5,8.5,	8.5,8.5,8.5,8.5,	37,35,19,18,	8,16,11,9,	27.25	11	1_1_1_1_1_1_1_1_	1_1_1_1_1_1_1_1_
Reverse_tr|A0A1D5RMM1|A0A1D5RMM1_MOUSE	Dedicator of cytokinesis protein 9 OS=Mus musculus GN=Dock9 PE=1 SV=1	0.0222757	0.493365	0.0,0.0,0.0,0.0,	12.19,4.162,5.763,8.694,	0	7.70204	0	0.0,0.0,0.0,0.0,	1.5803686E-4,5.6562665E-5,7.428208E-5,1.13436836E-4,	0	0.00010058	0.0,0.0,0.0,0.0,	0.011579514,0.011579514,0.011579514,0.011579514,	0	0.0115795	2088	0%,0%,0%,0%,	0.5%,0.5%,0.5%,0.5%,	0.0,0.0,0.0,0.0,	238558.0,238558.0,238558.0,238558.0,	0.0,0.0,0.0,0.0,	7.4,7.4,7.4,7.4,	0,0,0,0,	6,4,4,5,	0	4.75	0_0_0_0_1_1_1_1_	0_0_0_0_1_1_1_1_
Reverse_sp|Q8BIK4|DOCK9_MOUSE	Dedicator of cytokinesis protein 9 OS=Mus musculus GN=Dock9 PE=1 SV=2	0.0222757	0.493365	0.0,0.0,0.0,0.0,	12.19,4.162,5.763,8.694,	0	7.70204	0	0.0,0.0,0.0,0.0,	1.6057467E-4,5.747097E-5,7.547493E-5,1.1525845E-4,	0	0.000102195	0.0,0.0,0.0,0.0,	0.011579514,0.011579514,0.011579514,0.011579514,	0	0.0115795	2055	0%,0%,0%,0%,	0.5%,0.5%,0.5%,0.5%,	0.0,0.0,0.0,0.0,	235310.0,235310.0,235310.0,235310.0,	0.0,0.0,0.0,0.0,	7.3,7.3,7.3,7.3,	0,0,0,0,	6,4,4,5,	0	4.75	0_0_0_0_1_1_1_1_	0_0_0_0_1_1_1_1_
Reverse_tr|A0A1D5RM88|A0A1D5RM88_MOUSE	Dedicator of cytokinesis protein 9 (Fragment) OS=Mus musculus GN=Dock9 PE=1 SV=1	0.0222757	0.493365	0.0,0.0,0.0,0.0,	12.19,4.162,5.763,8.694,	0	7.70204	0	0.0,0.0,0.0,0.0,	1.7213404E-4,6.160816E-5,8.0908176E-5,1.2355561E-4,	0	0.000109552	0.0,0.0,0.0,0.0,	0.013911366,0.013911366,0.013911366,0.013911366,	0	0.0139114	1917	0%,0%,0%,0%,	0.6%,0.6%,0.6%,0.6%,	0.0,0.0,0.0,0.0,	218824.0,218824.0,218824.0,218824.0,	0.0,0.0,0.0,0.0,	7.6,7.6,7.6,7.6,	0,0,0,0,	6,4,4,5,	0	4.75	0_0_0_0_1_1_1_1_	0_0_0_0_1_1_1_1_
Reverse_tr|A0A1D5RLE0|A0A1D5RLE0_MOUSE	Dedicator of cytokinesis protein 9 OS=Mus musculus GN=Dock9 PE=1 SV=1	0.0222757	0.493365	0.0,0.0,0.0,0.0,	12.19,4.162,5.763,8.694,	0	7.70204	0	0.0,0.0,0.0,0.0,	1.6159694E-4,5.783685E-5,7.5955424E-5,1.15992225E-4,	0	0.000102845	0.0,0.0,0.0,0.0,	0.011579514,0.011579514,0.011579514,0.011579514,	0	0.0115795	2042	0%,0%,0%,0%,	0.5%,0.5%,0.5%,0.5%,	0.0,0.0,0.0,0.0,	233769.0,233769.0,233769.0,233769.0,	0.0,0.0,0.0,0.0,	7.4,7.4,7.4,7.4,	0,0,0,0,	6,4,4,5,	0	4.75	0_0_0_0_1_1_1_1_	0_0_0_0_1_1_1_1_
Reverse_tr|F8VPN7|F8VPN7_MOUSE	Dedicator of cytokinesis protein 9 OS=Mus musculus GN=Dock9 PE=1 SV=1	0.0222757	0.493365	0.0,0.0,0.0,0.0,	12.19,4.162,5.763,8.694,	0	7.70204	0	0.0,0.0,0.0,0.0,	1.5616704E-4,5.5893444E-5,7.340321E-5,1.1209472E-4,	0	9.93896e-05	0.0,0.0,0.0,0.0,	0.011579514,0.011579514,0.011579514,0.011579514,	0	0.0115795	2113	0%,0%,0%,0%,	0.5%,0.5%,0.5%,0.5%,	0.0,0.0,0.0,0.0,	241387.0,241387.0,241387.0,241387.0,	0.0,0.0,0.0,0.0,	7.4,7.4,7.4,7.4,	0,0,0,0,	6,4,4,5,	0	4.75	0_0_0_0_1_1_1_1_	0_0_0_0_1_1_1_1_
Reverse_tr|E9QMR2|E9QMR2_MOUSE	Dedicator of cytokinesis protein 9 OS=Mus musculus GN=Dock9 PE=1 SV=1	0.0222757	0.493365	0.0,0.0,0.0,0.0,	12.19,4.162,5.763,8.694,	0	7.70204	0	0.0,0.0,0.0,0.0,	1.6034061E-4,5.7387195E-5,7.536491E-5,1.1509044E-4,	0	0.000102046	0.0,0.0,0.0,0.0,	0.011579514,0.011579514,0.011579514,0.011579514,	0	0.0115795	2058	0%,0%,0%,0%,	0.5%,0.5%,0.5%,0.5%,	0.0,0.0,0.0,0.0,	234915.0,234915.0,234915.0,234915.0,	0.0,0.0,0.0,0.0,	7.6,7.6,7.6,7.6,	0,0,0,0,	6,4,4,5,	0	4.75	0_0_0_0_1_1_1_1_	0_0_0_0_1_1_1_1_
Q9DAM7	Transmembrane protein 263 OS=Mus musculus GN=Tmem263 PE=1 SV=1	0.0225446	0.493365	1.071,2.381,2.552,1.057,	0.0,0.0,0.0,0.0,	1.76528	0	100000	2.7123446E-4,6.105878E-4,6.3016417E-4,2.6045772E-4,	0.0,0.0,0.0,0.0,	0.000443111	0	0.3489629,0.3489629,0.3489629,0.3489629,	0.0,0.0,0.0,0.0,	0.348963	0	115	13.0%,13.0%,13.0%,13.0%,	0%,0%,0%,0%,	11549.0,11549.0,11549.0,11549.0,	0.0,0.0,0.0,0.0,	9.3,9.3,9.3,9.3,	0.0,0.0,0.0,0.0,	2,4,2,1,	0,0,0,0,	2.25	0	1_1_1_1_0_0_0_0_	1_1_1_1_0_0_0_0_
P15105	Glutamine synthetase OS=Mus musculus GN=Glul PE=1 SV=6	0.0225482	0.493365	47.11,38.7,68.91,67.63,	95.48,71.79,89.32,81.73,	55.5884	84.5805	0.657224	0.0036794809,0.003059078,0.0052457363,0.005139327,	0.0069298954,0.005461861,0.006445215,0.0059690285,	0.00428091	0.0062015	0.9724227,1.2750974,0.44877183,0.44877183,	0.44877183,0.44877183,0.44877183,0.64816236,	0.786266	0.498619	373	29.5%,35.7%,16.1%,16.1%,	16.1%,16.1%,16.1%,21.7%,	42120.0,42120.0,42120.0,42120.0,	42120.0,42120.0,42120.0,42120.0,	7.1,7.1,7.1,7.1,	7.1,7.1,7.1,7.1,	88,65,54,64,	47,69,62,47,	67.75	56.25	1_1_1_1_1_1_1_1_	1_1_1_1_1_1_1_1_
P56480	ATP synthase subunit beta, mitochondrial OS=Mus musculus GN=Atp5b PE=1 SV=2	0.0228234	0.493365	47.65,48.22,59.98,59.18,	113.8,73.87,77.79,102.6,	53.7569	92.0071	0.584269	0.0026238987,0.0026879138,0.003219317,0.0031707897,	0.0058219703,0.0039628083,0.0039581535,0.005283369,	0.00292548	0.00475658	1.041738,1.1777098,0.61435854,1.1777098,	1.041738,1.041738,0.61435854,0.8879913,	1.00288	0.896456	529	31.0%,33.8%,20.8%,33.8%,	31.0%,31.0%,20.8%,27.6%,	56301.0,56301.0,56301.0,56301.0,	56301.0,56301.0,56301.0,56301.0,	5.3,5.3,5.3,5.3,	5.3,5.3,5.3,5.3,	89,81,47,56,	56,71,54,59,	68.25	60	1_1_1_1_1_1_1_1_	1_1_1_1_1_1_1_1_
Q8BK63	Casein kinase I isoform alpha OS=Mus musculus GN=Csnk1a1 PE=1 SV=2	0.0230038	0.493365	9.637,13.1,3.828,10.57,	0.0,6.243,0.0,0.0,	9.28257	1.5607	5.94769	8.330198E-4,0.0011459846,3.225618E-4,8.8880234E-4,	0.0,5.2568037E-4,0.0,0.0,	0.000797592	0.00013142	0.5275661,0.5275661,0.1694994,0.39636838,	0.0,0.5275661,0.0,0.0,	0.40525	0.131892	337	18.4%,18.4%,6.8%,14.5%,	0%,18.4%,0%,0%,	38915.0,38915.0,38915.0,38915.0,	0.0,38915.0,0.0,0.0,	9.6,9.6,9.6,9.6,	0.0,9.6,0.0,0.0,	18,22,3,10,	0,6,0,0,	13.25	6	1_1_1_1_0_1_0_0_	1_1_1_1_0_1_0_0_
E9Q3W1	Casein kinase I isoform alpha OS=Mus musculus GN=Csnk1a1 PE=1 SV=1	0.0230038	0.493365	9.637,13.1,3.828,10.57,	0.0,6.243,0.0,0.0,	9.28257	1.5607	5.94769	7.691169E-4,0.0010580735,2.978173E-4,8.206202E-4,	0.0,4.8535416E-4,0.0,0.0,	0.000736407	0.000121339	0.47910845,0.47910845,0.1561122,0.3614447,	0.0,0.47910845,0.0,0.0,	0.368943	0.119777	365	17.0%,17.0%,6.3%,13.4%,	0%,17.0%,0%,0%,	41933.0,41933.0,41933.0,41933.0,	0.0,41933.0,0.0,0.0,	9.6,9.6,9.6,9.6,	0.0,9.6,0.0,0.0,	18,22,3,10,	0,6,0,0,	13.25	6	1_1_1_1_0_1_0_0_	1_1_1_1_0_1_0_0_
E9Q4G7	Casein kinase I isoform alpha OS=Mus musculus GN=Csnk1a1 PE=1 SV=1	0.0230038	0.493365	9.637,13.1,3.828,10.57,	0.0,6.243,0.0,0.0,	9.28257	1.5607	5.94769	8.35499E-4,0.0011493954,3.235218E-4,8.914476E-4,	0.0,5.272449E-4,0.0,0.0,	0.000799966	0.000131811	0.5310875,0.5310875,0.1694994,0.39958727,	0.0,0.5310875,0.0,0.0,	0.407815	0.132772	336	18.5%,18.5%,6.8%,14.6%,	0%,18.5%,0%,0%,	38768.0,38768.0,38768.0,38768.0,	0.0,38768.0,0.0,0.0,	9.6,9.6,9.6,9.6,	0.0,9.6,0.0,0.0,	18,22,3,10,	0,6,0,0,	13.25	6	1_1_1_1_0_1_0_0_	1_1_1_1_0_1_0_0_
E9Q2U6	Casein kinase I isoform alpha OS=Mus musculus GN=Csnk1a1 PE=1 SV=1	0.0230038	0.493365	9.637,13.1,3.828,10.57,	0.0,6.243,0.0,0.0,	9.28257	1.5607	5.94769	7.952625E-4,0.001094042,3.0794143E-4,8.485167E-4,	0.0,5.018535E-4,0.0,0.0,	0.000761441	0.000125463	0.4996848,0.4996848,0.1614486,0.37720942,	0.0,0.4996848,0.0,0.0,	0.384507	0.124921	353	17.6%,17.6%,6.5%,13.9%,	0%,17.6%,0%,0%,	40586.0,40586.0,40586.0,40586.0,	0.0,40586.0,0.0,0.0,	9.5,9.5,9.5,9.5,	0.0,9.5,0.0,0.0,	18,22,3,10,	0,6,0,0,	13.25	6	1_1_1_1_0_1_0_0_	1_1_1_1_0_1_0_0_
E9PWB2	Casein kinase I isoform alpha OS=Mus musculus GN=Csnk1a1 PE=1 SV=1	0.0230038	0.493365	9.637,13.1,3.828,10.57,	0.0,6.243,0.0,0.0,	9.28257	1.5607	5.94769	7.5060874E-4,0.0010326118,2.9065058E-4,8.008727E-4,	0.0,4.736745E-4,0.0,0.0,	0.000718686	0.000118419	0.46554792,0.46554792,0.15080035,0.3520726,	0.0,0.46554792,0.0,0.0,	0.358492	0.116387	374	16.6%,16.6%,6.1%,13.1%,	0%,16.6%,0%,0%,	43402.0,43402.0,43402.0,43402.0,	0.0,43402.0,0.0,0.0,	9.4,9.4,9.4,9.4,	0.0,9.4,0.0,0.0,	18,22,3,10,	0,6,0,0,	13.25	6	1_1_1_1_0_1_0_0_	1_1_1_1_0_1_0_0_
H7BXB1	Casein kinase I isoform alpha OS=Mus musculus GN=Csnk1a1 PE=1 SV=1	0.0230038	0.493365	9.637,13.1,3.828,10.57,	0.0,6.243,0.0,0.0,	9.28257	1.5607	5.94769	8.40502E-4,0.001156278,3.2545906E-4,8.967856E-4,	0.0,5.30402E-4,0.0,0.0,	0.000804756	0.000132601	0.53461695,0.53461695,0.17219532,0.40281367,	0.0,0.53461695,0.0,0.0,	0.411061	0.133654	334	18.6%,18.6%,6.9%,14.7%,	0%,18.6%,0%,0%,	38559.0,38559.0,38559.0,38559.0,	0.0,38559.0,0.0,0.0,	9.4,9.4,9.4,9.4,	0.0,9.4,0.0,0.0,	18,22,3,10,	0,6,0,0,	13.25	6	1_1_1_1_0_1_0_0_	1_1_1_1_0_1_0_0_
Q504P4	Heat shock cognate 71 kDa protein OS=Mus musculus GN=Hspa8 PE=1 SV=1	0.0231166	0.493365	85.66,81.56,121.2,111.0,	160.5,111.3,161.4,165.2,	99.8533	149.592	0.667505	0.0039798357,0.0038356506,0.005490067,0.0050159926,	0.006929425,0.005038678,0.0069263596,0.0071774586,	0.00458039	0.00651798	0.6368165,0.64058983,0.6368165,0.552387,	0.5776112,0.5776112,0.42889392,0.32129562,	0.616653	0.476353	627	21.4%,21.5%,21.4%,19.1%,	19.8%,19.8%,15.5%,12.1%,	68779.0,68779.0,68779.0,68779.0,	68779.0,68779.0,68779.0,68779.0,	5.5,5.5,5.5,5.5,	5.5,5.5,5.5,5.5,	160,137,95,105,	79,107,112,95,	124.25	98.25	1_1_1_1_1_1_1_1_	1_1_1_1_1_1_1_1_
P63017	Heat shock cognate 71 kDa protein OS=Mus musculus GN=Hspa8 PE=1 SV=1	0.0231166	0.493365	85.66,81.56,121.2,111.0,	160.5,111.3,161.4,165.2,	99.8533	149.592	0.667505	0.0038627817,0.0037228374,0.0053285942,0.0048684627,	0.006725618,0.0048904815,0.006722643,0.006966357,	0.00444567	0.00632628	0.61064565,0.61808,0.61064565,0.53461695,	0.55596566,0.55596566,0.41253757,0.31219995,	0.593497	0.459167	646	20.7%,20.9%,20.7%,18.6%,	19.2%,19.2%,15.0%,11.8%,	70871.0,70871.0,70871.0,70871.0,	70871.0,70871.0,70871.0,70871.0,	5.5,5.5,5.5,5.5,	5.5,5.5,5.5,5.5,	160,137,95,105,	79,107,112,95,	124.25	98.25	1_1_1_1_1_1_1_1_	1_1_1_1_1_1_1_1_
Q6P5E1	SRSF protein kinase 2 OS=Mus musculus GN=Srpk2 PE=1 SV=1	0.0233704	0.493365	3.212,4.167,2.552,3.17,	2.032,2.081,0.0,0.0,	3.27555	1.02813	3.18594	5.998455E-4,7.876975E-4,4.645441E-4,5.760123E-4,	3.5254378E-4,3.7853478E-4,0.0,0.0,	0.000607025	0.00018277	0.8578044,0.8578044,0.15877736,0.15877736,	0.15877736,0.15877736,0.0,0.0,	0.508291	0.0793887	156	26.9%,26.9%,6.4%,6.4%,	6.4%,6.4%,0%,0%,	17647.0,17647.0,17647.0,17647.0,	17647.0,17647.0,0.0,0.0,	8.6,8.6,8.6,8.6,	8.6,8.6,0.0,0.0,	6,7,2,3,	1,2,0,0,	4.5	1.5	1_1_1_1_1_1_0_0_	1_1_1_1_1_1_0_0_
O54781	SRSF protein kinase 2 OS=Mus musculus GN=Srpk2 PE=1 SV=2	0.0233704	0.493365	3.212,4.167,2.552,3.17,	2.032,2.081,0.0,0.0,	3.27555	1.02813	3.18594	1.3740953E-4,1.8044173E-4,1.0641539E-4,1.3194994E-4,	8.0758924E-5,8.671281E-5,0.0,0.0,	0.000139054	4.18679e-05	0.15345323,0.15345323,0.035142183,0.035142183,	0.035142183,0.035142183,0.0,0.0,	0.0942977	0.0175711	681	6.2%,6.2%,1.5%,1.5%,	1.5%,1.5%,0%,0%,	76757.0,76757.0,76757.0,76757.0,	76757.0,76757.0,0.0,0.0,	4.9,4.9,4.9,4.9,	4.9,4.9,0.0,0.0,	6,7,2,3,	1,2,0,0,	4.5	1.5	1_1_1_1_1_1_0_0_	1_1_1_1_1_1_0_0_
A0A0R4J124	SRSF protein kinase 2 OS=Mus musculus GN=Srpk2 PE=1 SV=1	0.0233704	0.493365	3.212,4.167,2.552,3.17,	2.032,2.081,0.0,0.0,	3.27555	1.02813	3.18594	1.3720804E-4,1.8017714E-4,1.0625936E-4,1.3175647E-4,	8.064051E-5,8.6585664E-5,0.0,0.0,	0.00013885	4.18065e-05	0.15345323,0.15345323,0.035142183,0.035142183,	0.035142183,0.035142183,0.0,0.0,	0.0942977	0.0175711	682	6.2%,6.2%,1.5%,1.5%,	1.5%,1.5%,0%,0%,	76885.0,76885.0,76885.0,76885.0,	76885.0,76885.0,0.0,0.0,	4.9,4.9,4.9,4.9,	4.9,4.9,0.0,0.0,	6,7,2,3,	1,2,0,0,	4.5	1.5	1_1_1_1_1_1_0_0_	1_1_1_1_1_1_0_0_
F6ZDS4	Nucleoprotein TPR OS=Mus musculus GN=Tpr PE=1 SV=1	0.0234301	0.493365	5.889,7.144,2.552,3.17,	0.0,2.081,0.0,0.0,	4.68896	0.520234	9.01317	7.057006E-5,8.665274E-5,2.9810319E-5,3.6963356E-5,	0.0,2.4291001E-5,0.0,0.0,	5.59991e-05	6.07275e-06	0.05681753,0.06659615,0.02093947,0.02093947,	0.0,0.02093947,0.0,0.0,	0.0413232	0.00523487	2431	2.4%,2.8%,0.9%,0.9%,	0%,0.9%,0%,0%,	273988.0,273988.0,273988.0,273988.0,	0.0,273988.0,0.0,0.0,	5.0,5.0,5.0,5.0,	0.0,5.0,0.0,0.0,	11,12,2,3,	0,2,0,0,	7	2	1_1_1_1_0_1_0_0_	1_1_1_1_0_1_0_0_
Q7M739	Nuclear pore complex-associated intranuclear coiled-coil protein TPR OS=Mus musculus GN=Tpr PE=1 SV=1	0.0234301	0.493365	5.889,7.144,2.552,3.17,	0.0,2.081,0.0,0.0,	4.68896	0.520234	9.01317	7.278566E-5,8.937328E-5,3.0746236E-5,3.8123853E-5,	0.0,2.5053638E-5,0.0,0.0,	5.77573e-05	6.26341e-06	0.059253693,0.06905484,0.02093947,0.02093947,	0.0,0.02093947,0.0,0.0,	0.0425469	0.00523487	2357	2.5%,2.9%,0.9%,0.9%,	0%,0.9%,0%,0%,	266922.0,266922.0,266922.0,266922.0,	0.0,266922.0,0.0,0.0,	5.0,5.0,5.0,5.0,	0.0,5.0,0.0,0.0,	11,12,2,3,	0,2,0,0,	7	2	1_1_1_1_0_1_0_0_	1_1_1_1_0_1_0_0_
A0A0J9YUM2	Ras/Rap GTPase-activating protein SynGAP (Fragment) OS=Mus musculus GN=Syngap1 PE=1 SV=3	0.0234391	0.493365	0.0,0.0,0.0,0.0,	4.063,9.364,5.763,3.478,	0	5.66691	0	0.0,0.0,0.0,0.0,	8.44157E-5,2.0393815E-4,1.1903375E-4,7.271101E-5,	0	0.000120025	0.0,0.0,0.0,0.0,	0.013911366,0.1561122,0.059253693,0.028016329,	0	0.0643234	1303	0%,0%,0%,0%,	0.6%,6.3%,2.5%,1.2%,	0.0,0.0,0.0,0.0,	144121.0,144121.0,144121.0,144121.0,	0.0,0.0,0.0,0.0,	9.0,9.0,9.0,9.0,	0,0,0,0,	2,9,4,2,	0	4.25	0_0_0_0_1_1_1_1_	0_0_0_0_1_1_1_1_
A0A1L1STC8	Twinfilin-2 (Fragment) OS=Mus musculus GN=Twf2 PE=1 SV=1	0.0236906	0.493365	2.142,3.572,3.828,4.227,	0.0,0.0,2.881,0.0,	3.44223	0.72032	4.77876	3.0137162E-4,5.0882326E-4,5.251368E-4,5.78795E-4,	0.0,0.0,3.7464005E-4,0.0,	0.000478532	9.366e-05	0.08143401,0.1694994,0.08143401,0.08143401,	0.0,0.0,0.08143401,0.0,	0.10345	0.0203585	207	3.4%,6.8%,3.4%,3.4%,	0%,0%,3.4%,0%,	23771.0,23771.0,23771.0,23771.0,	0.0,0.0,23771.0,0.0,	7.5,7.5,7.5,7.5,	0.0,0.0,7.5,0.0,	4,6,3,4,	0,0,2,0,	4.25	2	1_1_1_1_0_0_1_0_	1_1_1_1_0_0_1_0_
Q9Z0P5	Twinfilin-2 OS=Mus musculus GN=Twf2 PE=1 SV=1	0.0236906	0.493365	2.142,3.572,3.828,4.227,	0.0,0.0,2.881,0.0,	3.44223	0.72032	4.77876	1.7875052E-4,3.0179485E-4,3.1147082E-4,3.4329674E-4,	0.0,0.0,2.2220772E-4,0.0,	0.000283828	5.55519e-05	0.04712856,0.096478224,0.04712856,0.04712856,	0.0,0.0,0.04712856,0.0,	0.059466	0.0117821	349	2.0%,4.0%,2.0%,2.0%,	0%,0%,2.0%,0%,	39471.0,39471.0,39471.0,39471.0,	0.0,0.0,39471.0,0.0,	6.8,6.8,6.8,6.8,	0.0,0.0,6.8,0.0,	4,6,3,4,	0,0,2,0,	4.25	2	1_1_1_1_0_0_1_0_	1_1_1_1_0_0_1_0_
Q91YR1	Twinfilin-1 OS=Mus musculus GN=Twf1 PE=1 SV=2	0.0236906	0.493365	2.142,3.572,3.828,4.227,	0.0,0.0,2.881,0.0,	3.44223	0.72032	4.77876	1.7823979E-4,3.009326E-4,3.1058092E-4,3.4231588E-4,	0.0,0.0,2.2157283E-4,0.0,	0.000283017	5.53932e-05	0.04712856,0.096478224,0.04712856,0.04712856,	0.0,0.0,0.04712856,0.0,	0.059466	0.0117821	350	2.0%,4.0%,2.0%,2.0%,	0%,0%,2.0%,0%,	40079.0,40079.0,40079.0,40079.0,	0.0,0.0,40079.0,0.0,	6.7,6.7,6.7,6.7,	0.0,0.0,6.7,0.0,	4,6,3,4,	0,0,2,0,	4.25	2	1_1_1_1_0_0_1_0_	1_1_1_1_0_0_1_0_
D3YWU0	Disks large homolog 2 OS=Mus musculus GN=Dlg2 PE=1 SV=1	0.0247878	0.493365	3.748,2.977,6.381,8.454,	0.0,0.0,2.881,0.0,	5.38974	0.72032	7.48243	2.2696855E-4,1.8247818E-4,3.7665738E-4,4.9817277E-4,	0.0,0.0,1.6122762E-4,0.0,	0.000321069	4.03069e-05	0.07894671,0.1271975,0.07894671,0.07894671,	0.0,0.0,0.07894671,0.0,	0.0910094	0.0197367	481	3.3%,5.2%,3.3%,3.3%,	0%,0%,3.3%,0%,	54744.0,54744.0,54744.0,54744.0,	0.0,0.0,54744.0,0.0,	6.7,6.7,6.7,6.7,	0.0,0.0,6.7,0.0,	7,5,5,8,	0,0,2,0,	6.25	2	1_1_1_1_0_0_1_0_	1_1_1_1_0_0_1_0_
E9Q2L2	Disks large homolog 2 OS=Mus musculus GN=Dlg2 PE=1 SV=1	0.0247878	0.493365	3.748,2.977,6.381,8.454,	0.0,0.0,2.881,0.0,	5.38974	0.72032	7.48243	1.254849E-4,1.00887366E-4,2.082439E-4,2.7542657E-4,	0.0,0.0,8.913849E-5,0.0,	0.000177511	2.22846e-05	0.04231739,0.06905484,0.04231739,0.04231739,	0.0,0.0,0.04231739,0.0,	0.0490018	0.0105793	870	1.8%,2.9%,1.8%,1.8%,	0%,0%,1.8%,0%,	97432.0,97432.0,97432.0,97432.0,	0.0,0.0,97432.0,0.0,	6.5,6.5,6.5,6.5,	0.0,0.0,6.5,0.0,	7,5,5,8,	0,0,2,0,	6.25	2	1_1_1_1_0_0_1_0_	1_1_1_1_0_0_1_0_
D3YUZ8	Disks large homolog 2 OS=Mus musculus GN=Dlg2 PE=1 SV=1	0.0247878	0.493365	3.748,2.977,6.381,8.454,	0.0,0.0,2.881,0.0,	5.38974	0.72032	7.48243	1.4459851E-4,1.1625431E-4,2.3996318E-4,3.1737896E-4,	0.0,0.0,1.0271588E-4,0.0,	0.000204549	2.5679e-05	0.049542427,0.07894671,0.049542427,0.049542427,	0.0,0.0,0.049542427,0.0,	0.0568935	0.0123856	755	2.1%,3.3%,2.1%,2.1%,	0%,0%,2.1%,0%,	83951.0,83951.0,83951.0,83951.0,	0.0,0.0,83951.0,0.0,	5.9,5.9,5.9,5.9,	0.0,0.0,5.9,0.0,	7,5,5,8,	0,0,2,0,	6.25	2	1_1_1_1_0_0_1_0_	1_1_1_1_0_0_1_0_
Q91XM9	Disks large homolog 2 OS=Mus musculus GN=Dlg2 PE=1 SV=2	0.0247878	0.493365	3.748,2.977,6.381,8.454,	0.0,0.0,2.881,0.0,	5.38974	0.72032	7.48243	1.2813599E-4,1.0301879E-4,2.1264344E-4,2.8124545E-4,	0.0,0.0,9.1021706E-5,0.0,	0.000181261	2.27554e-05	0.044720173,0.06905484,0.044720173,0.044720173,	0.0,0.0,0.044720173,0.0,	0.0508038	0.01118	852	1.9%,2.9%,1.9%,1.9%,	0%,0%,1.9%,0%,	94880.0,94880.0,94880.0,94880.0,	0.0,0.0,94880.0,0.0,	6.2,6.2,6.2,6.2,	0.0,0.0,6.2,0.0,	7,5,5,8,	0,0,2,0,	6.25	2	1_1_1_1_0_0_1_0_	1_1_1_1_0_0_1_0_
A0A1L1STE4	Interleukin enhancer-binding factor 3 OS=Mus musculus GN=Ilf3 PE=1 SV=1	0.0251047	0.493365	6.96,4.763,6.381,5.284,	2.032,5.202,1.441,1.739,	5.84678	2.60335	2.24586	2.232905E-4,1.5466432E-4,1.9952885E-4,1.6493743E-4,	6.056919E-5,1.6258651E-4,4.2704014E-5,5.217095E-5,	0.000185605	7.95077e-05	0.11429453,0.08642566,0.059253693,0.059253693,	0.023293018,0.059253693,0.035142183,0.023293018,	0.0798069	0.0352455	908	4.7%,3.6%,2.5%,2.5%,	1.0%,2.5%,1.5%,1.0%,	97453.0,97453.0,97453.0,97453.0,	97453.0,97453.0,97453.0,97453.0,	8.9,8.9,8.9,8.9,	8.9,8.9,8.9,8.9,	13,8,5,5,	1,5,1,1,	7.75	2	1_1_1_1_1_1_1_1_	1_1_1_1_1_1_1_1_
Q45VK5	Interleukin enhancer-binding factor 3 OS=Mus musculus GN=Ilf3 PE=1 SV=1	0.0251047	0.493365	6.96,4.763,6.381,5.284,	2.032,5.202,1.441,1.739,	5.84678	2.60335	2.24586	2.8840365E-4,1.9976559E-4,2.5771293E-4,2.1303442E-4,	7.823162E-5,2.0999795E-4,5.515682E-5,6.738439E-5,	0.000239729	0.000102693	0.15080035,0.11429453,0.07894671,0.07894671,	0.03038609,0.07894671,0.04712856,0.03038609,	0.105747	0.0467119	703	6.1%,4.7%,3.3%,3.3%,	1.3%,3.3%,2.0%,1.3%,	76348.0,76348.0,76348.0,76348.0,	76348.0,76348.0,76348.0,76348.0,	7.8,7.8,7.8,7.8,	7.8,7.8,7.8,7.8,	13,8,5,5,	1,5,1,1,	7.75	2	1_1_1_1_1_1_1_1_	1_1_1_1_1_1_1_1_
Q9Z1X4	Interleukin enhancer-binding factor 3 OS=Mus musculus GN=Ilf3 PE=1 SV=2	0.0251047	0.493365	6.96,4.763,6.381,5.284,	2.032,5.202,1.441,1.739,	5.84678	2.60335	2.24586	2.2577702E-4,1.5638665E-4,2.0175078E-4,1.6677416E-4,	6.1243685E-5,1.6439706E-4,4.3179563E-5,5.2751922E-5,	0.000187672	8.03931e-05	0.11686325,0.08893013,0.061695576,0.061695576,	0.023293018,0.061695576,0.037528396,0.023293018,	0.0822961	0.0364525	898	4.8%,3.7%,2.6%,2.6%,	1.0%,2.6%,1.6%,1.0%,	96021.0,96021.0,96021.0,96021.0,	96021.0,96021.0,96021.0,96021.0,	8.8,8.8,8.8,8.8,	8.8,8.8,8.8,8.8,	13,8,5,5,	1,5,1,1,	7.75	2	1_1_1_1_1_1_1_1_	1_1_1_1_1_1_1_1_
H3BJQ7	Peroxiredoxin-5, mitochondrial OS=Mus musculus GN=Prdx5 PE=1 SV=1	0.0251594	0.493365	4.819,2.381,3.828,5.284,	8.126,5.202,8.644,10.43,	4.07799	8.1014	0.503368	6.589851E-4,3.2966014E-4,5.103442E-4,7.031136E-4,	0.0010328043,6.9309183E-4,0.0010922604,0.0013344007,	0.000550526	0.00103814	0.1271975,0.1271975,0.1271975,0.1271975,	0.1271975,0.1271975,0.1271975,0.1271975,	0.127197	0.127197	213	5.2%,5.2%,5.2%,5.2%,	5.2%,5.2%,5.2%,5.2%,	22677.0,22677.0,22677.0,22677.0,	22677.0,22677.0,22677.0,22677.0,	7.2,7.2,7.2,7.2,	7.2,7.2,7.2,7.2,	9,4,3,5,	4,5,6,6,	5.25	5.25	1_1_1_1_1_1_1_1_	1_1_1_1_1_1_1_1_
P99029	Peroxiredoxin-5, mitochondrial OS=Mus musculus GN=Prdx5 PE=1 SV=2	0.0251594	0.493365	4.819,2.381,3.828,5.284,	8.126,5.202,8.644,10.43,	4.07799	8.1014	0.503368	6.683992E-4,3.3436957E-4,5.1763485E-4,7.131581E-4,	0.0010475586,7.0299313E-4,0.0011078642,0.0013534636,	0.00055839	0.00105297	0.1271975,0.1271975,0.1271975,0.1271975,	0.1271975,0.1271975,0.1271975,0.1271975,	0.127197	0.127197	210	5.2%,5.2%,5.2%,5.2%,	5.2%,5.2%,5.2%,5.2%,	21897.0,21897.0,21897.0,21897.0,	21897.0,21897.0,21897.0,21897.0,	8.9,8.9,8.9,8.9,	8.9,8.9,8.9,8.9,	9,4,3,5,	4,5,6,6,	5.25	5.25	1_1_1_1_1_1_1_1_	1_1_1_1_1_1_1_1_
G3UZJ4	Peroxiredoxin-5, mitochondrial OS=Mus musculus GN=Prdx5 PE=1 SV=1	0.0251594	0.493365	4.819,2.381,3.828,5.284,	8.126,5.202,8.644,10.43,	4.07799	8.1014	0.503368	8.455653E-4,4.229976E-4,6.5483927E-4,9.0218795E-4,	0.0013252248,8.8932866E-4,0.0014015149,0.0017122129,	0.000706397	0.00133207	0.16412604,0.16412604,0.16412604,0.16412604,	0.16412604,0.16412604,0.16412604,0.16412604,	0.164126	0.164126	166	6.6%,6.6%,6.6%,6.6%,	6.6%,6.6%,6.6%,6.6%,	17253.0,17253.0,17253.0,17253.0,	17253.0,17253.0,17253.0,17253.0,	9.2,9.2,9.2,9.2,	9.2,9.2,9.2,9.2,	9,4,3,5,	4,5,6,6,	5.25	5.25	1_1_1_1_1_1_1_1_	1_1_1_1_1_1_1_1_
P58281	Dynamin-like 120 kDa protein, mitochondrial OS=Mus musculus GN=Opa1 PE=1 SV=1	0.0252064	0.493365	3.748,1.786,3.828,3.17,	0.0,2.081,0.0,1.739,	3.13308	0.95495	3.28089	1.137207E-4,5.4857504E-5,1.1323263E-4,9.3602E-5,	0.0,6.15119E-5,0.0,4.9345028E-5,	9.38532e-05	2.77142e-05	0.09144032,0.025651932,0.0519619,0.0519619,	0.0,0.025651932,0.0,0.025651932,	0.055254	0.012826	960	3.8%,1.1%,2.2%,2.2%,	0%,1.1%,0%,1.1%,	111339.0,111339.0,111339.0,111339.0,	0.0,111339.0,0.0,111339.0,	7.5,7.5,7.5,7.5,	0.0,7.5,0.0,7.5,	7,3,3,3,	0,2,0,1,	4	1.5	1_1_1_1_0_1_0_1_	1_1_1_1_0_1_0_1_
E0CXD1	Dynamin-like 120 kDa protein, mitochondrial OS=Mus musculus GN=Opa1 PE=1 SV=1	0.0252064	0.493365	3.748,1.786,3.828,3.17,	0.0,2.081,0.0,1.739,	3.13308	0.95495	3.28089	1.5776281E-4,7.610289E-5,1.5708571E-4,1.2985247E-4,	0.0,8.5334425E-5,0.0,6.845553E-5,	0.000130201	3.84475e-05	0.1271975,0.037528396,0.071519256,0.071519256,	0.0,0.037528396,0.0,0.037528396,	0.0769411	0.0187642	692	5.2%,1.6%,3.0%,3.0%,	0%,1.6%,0%,1.6%,	78934.0,78934.0,78934.0,78934.0,	0.0,78934.0,0.0,78934.0,	8.3,8.3,8.3,8.3,	0.0,8.3,0.0,8.3,	7,3,3,3,	0,2,0,1,	4	1.5	1_1_1_1_0_1_0_1_	1_1_1_1_0_1_0_1_
H7BX01	Dynamin-like 120 kDa protein, mitochondrial OS=Mus musculus GN=Opa1 PE=1 SV=1	0.0252064	0.493365	3.748,1.786,3.828,3.17,	0.0,2.081,0.0,1.739,	3.13308	0.95495	3.28089	1.11627676E-4,5.3847856E-5,1.1114858E-4,9.187926E-5,	0.0,6.0379778E-5,0.0,4.8436836E-5,	9.21258e-05	2.72042e-05	0.08893013,0.025651932,0.049542427,0.049542427,	0.0,0.025651932,0.0,0.025651932,	0.0534167	0.012826	978	3.7%,1.1%,2.1%,2.1%,	0%,1.1%,0%,1.1%,	113230.0,113230.0,113230.0,113230.0,	0.0,113230.0,0.0,113230.0,	7.3,7.3,7.3,7.3,	0.0,7.3,0.0,7.3,	7,3,3,3,	0,2,0,1,	4	1.5	1_1_1_1_0_1_0_1_	1_1_1_1_0_1_0_1_
F7BNZ5	Breast carcinoma-amplified sequence 1 homolog (Fragment) OS=Mus musculus GN=Bcas1 PE=1 SV=1	0.0253938	0.493365	3.212,5.358,6.381,5.284,	0.0,4.162,1.441,0.0,	5.05868	1.40063	3.61172	2.4690208E-4,4.168591E-4,4.780269E-4,3.9515353E-4,	0.0,3.11617E-4,1.0230936E-4,0.0,	0.000384235	0.000103482	0.16412604,0.16412604,0.16412604,0.16412604,	0.0,0.11429453,0.11429453,0.0,	0.164126	0.0571473	379	6.6%,6.6%,6.6%,6.6%,	0%,4.7%,4.7%,0%,	40540.0,40540.0,40540.0,40540.0,	0.0,40540.0,40540.0,0.0,	9.0,9.0,9.0,9.0,	0.0,9.0,9.0,0.0,	6,9,5,5,	0,4,1,0,	6.25	2.5	1_1_1_1_0_1_1_0_	1_1_1_1_0_1_1_0_
Q80YN3	Breast carcinoma-amplified sequence 1 homolog OS=Mus musculus GN=Bcas1 PE=1 SV=3	0.0253938	0.493365	3.212,5.358,6.381,5.284,	0.0,4.162,1.441,0.0,	5.05868	1.40063	3.61172	1.4782921E-4,2.4958863E-4,2.8621202E-4,2.3659272E-4,	0.0,1.8657638E-4,6.125631E-5,0.0,	0.000230056	6.19582e-05	0.09395635,0.09395635,0.09395635,0.09395635,	0.0,0.06659615,0.06659615,0.0,	0.0939563	0.0332981	633	3.9%,3.9%,3.9%,3.9%,	0%,2.8%,2.8%,0%,	67378.0,67378.0,67378.0,67378.0,	0.0,67378.0,67378.0,0.0,	6.2,6.2,6.2,6.2,	0.0,6.2,6.2,0.0,	6,9,5,5,	0,4,1,0,	6.25	2.5	1_1_1_1_0_1_1_0_	1_1_1_1_0_1_1_0_
O35685	Nuclear migration protein nudC OS=Mus musculus GN=Nudc PE=1 SV=1	0.0256103	0.493365	5.354,5.953,3.828,7.397,	4.063,3.121,1.441,0.0,	5.63322	2.1563	2.61245	4.697585E-4,5.2874704E-4,3.2741964E-4,6.315315E-4,	3.313062E-4,2.667986E-4,1.167929E-4,0.0,	0.000489364	0.000178724	0.44543982,0.38675582,0.07894671,0.19674051,	0.06414306,0.19674051,0.06414306,0.0,	0.276971	0.0812567	332	16.0%,14.2%,3.3%,7.8%,	2.7%,7.8%,2.7%,0%,	38358.0,38358.0,38358.0,38358.0,	38358.0,38358.0,38358.0,0.0,	5.3,5.3,5.3,5.3,	5.3,5.3,5.3,0.0,	10,10,3,7,	2,3,1,0,	7.5	2	1_1_1_1_1_1_1_0_	1_1_1_1_1_1_1_0_
P80316	T-complex protein 1 subunit epsilon OS=Mus musculus GN=Cct5 PE=1 SV=1	0.0257214	0.493365	14.46,13.1,10.21,10.57,	0.0,1.04,10.08,3.478,	12.0824	3.65067	3.30963	7.7835773E-4,7.138573E-4,5.3581427E-4,5.536532E-4,	0.0,5.4576176E-5,5.0171296E-4,1.7512467E-4,	0.000645421	0.000182853	0.52405274,0.4190575,0.14551294,0.23594749,	0.0,0.04231739,0.1561122,0.04231739,	0.331143	0.0601867	541	18.3%,15.2%,5.9%,9.2%,	0%,1.8%,6.3%,1.8%,	59624.0,59624.0,59624.0,59624.0,	0.0,59624.0,59624.0,59624.0,	6.0,6.0,6.0,6.0,	0.0,6.0,6.0,6.0,	27,22,8,10,	0,1,7,2,	16.75	3.33	1_1_1_1_0_1_1_1_	1_1_1_1_0_1_1_1_
F6U6U5	Serine/threonine-protein kinase SIK3 (Fragment) OS=Mus musculus GN=Sik3 PE=1 SV=1	0.0259785	0.493365	6.425,5.953,5.104,4.227,	4.063,4.162,2.881,3.478,	5.42738	3.646	1.48858	1.5416127E-4,1.4459969E-4,1.193886E-4,9.869074E-5,	9.060433E-5,9.728406E-5,6.3880136E-5,7.804156E-5,	0.00012921	8.24525e-05	0.11173177,0.101539254,0.037528396,0.016248703,	0.016248703,0.054386854,0.016248703,0.016248703,	0.066762	0.0257832	1214	4.6%,4.2%,1.6%,0.7%,	0.7%,2.3%,0.7%,0.7%,	134879.0,134879.0,134879.0,134879.0,	134879.0,134879.0,134879.0,134879.0,	6.8,6.8,6.8,6.8,	6.8,6.8,6.8,6.8,	12,10,4,4,	2,4,2,2,	7.5	2.5	1_1_1_1_1_1_1_1_	1_1_1_1_1_1_1_1_
Q6P4S6	Serine/threonine-protein kinase SIK3 OS=Mus musculus GN=Sik3 PE=1 SV=3	0.0259785	0.493365	6.425,5.953,5.104,4.227,	4.063,4.162,2.881,3.478,	5.42738	3.646	1.48858	1.4275497E-4,1.3390084E-4,1.1055512E-4,9.138868E-5,	8.390058E-5,9.0086076E-5,5.9153695E-5,7.226732E-5,	0.00011965	7.63519e-05	0.10407865,0.09395635,0.032761455,0.016248703,	0.016248703,0.049542427,0.016248703,0.016248703,	0.0617613	0.0245721	1311	4.3%,3.9%,1.4%,0.7%,	0.7%,2.1%,0.7%,0.7%,	145783.0,145783.0,145783.0,145783.0,	145783.0,145783.0,145783.0,145783.0,	6.9,6.9,6.9,6.9,	6.9,6.9,6.9,6.9,	12,10,4,4,	2,4,2,2,	7.5	2.5	1_1_1_1_1_1_1_1_	1_1_1_1_1_1_1_1_
E9PU87	Serine/threonine-protein kinase SIK3 OS=Mus musculus GN=Sik3 PE=1 SV=1	0.0259785	0.493365	6.425,5.953,5.104,4.227,	4.063,4.162,2.881,3.478,	5.42738	3.646	1.48858	1.3670693E-4,1.2822791E-4,1.05871266E-4,8.751685E-5,	8.034599E-5,8.626943E-5,5.6647546E-5,6.920559E-5,	0.000114581	7.31171e-05	0.09900582,0.08893013,0.032761455,0.016248703,	0.016248703,0.04712856,0.016248703,0.016248703,	0.0592365	0.0239687	1369	4.1%,3.7%,1.4%,0.7%,	0.7%,2.0%,0.7%,0.7%,	150659.0,150659.0,150659.0,150659.0,	150659.0,150659.0,150659.0,150659.0,	7.0,7.0,7.0,7.0,	7.0,7.0,7.0,7.0,	12,10,4,4,	2,4,2,2,	7.5	2.5	1_1_1_1_1_1_1_1_	1_1_1_1_1_1_1_1_
F6S7W6	Serine/threonine-protein kinase SIK3 (Fragment) OS=Mus musculus GN=Sik3 PE=1 SV=1	0.0259785	0.493365	6.425,5.953,5.104,4.227,	4.063,4.162,2.881,3.478,	5.42738	3.646	1.48858	1.4188915E-4,1.3308872E-4,1.0988458E-4,9.0834386E-5,	8.33917E-5,8.953969E-5,5.8794914E-5,7.1829E-5,	0.000118924	7.58888e-05	0.101539254,0.09395635,0.032761455,0.016248703,	0.016248703,0.049542427,0.016248703,0.016248703,	0.0611264	0.0245721	1319	4.2%,3.9%,1.4%,0.7%,	0.7%,2.1%,0.7%,0.7%,	144787.0,144787.0,144787.0,144787.0,	144787.0,144787.0,144787.0,144787.0,	6.8,6.8,6.8,6.8,	6.8,6.8,6.8,6.8,	12,10,4,4,	2,4,2,2,	7.5	2.5	1_1_1_1_1_1_1_1_	1_1_1_1_1_1_1_1_
F7BX26	Serine/threonine-protein phosphatase (Fragment) OS=Mus musculus GN=Ppp5c PE=1 SV=1	0.0265378	0.493365	4.283,5.953,2.552,2.113,	0.0,2.081,0.0,0.0,	3.72556	0.520234	7.16132	2.6211736E-4,3.6878994E-4,1.5224556E-4,1.2585144E-4,	0.0,1.2405762E-4,0.0,0.0,	0.000227251	3.10144e-05	0.21898961,0.27350307,0.035142183,0.14024973,	0.0,0.14024973,0.0,0.0,	0.166971	0.0350624	476	8.6%,10.5%,1.5%,5.7%,	0%,5.7%,0%,0%,	54319.0,54319.0,54319.0,54319.0,	0.0,54319.0,0.0,0.0,	6.2,6.2,6.2,6.2,	0.0,6.2,0.0,0.0,	8,10,2,2,	0,2,0,0,	5.5	2	1_1_1_1_0_1_0_0_	1_1_1_1_0_1_0_0_
Q9ER00	Syntaxin-12 OS=Mus musculus GN=Stx12 PE=1 SV=1	0.0268775	0.493365	5.354,8.335,7.657,6.34,	2.032,4.162,5.763,1.739,	6.92146	3.42371	2.02162	5.691964E-4,8.969402E-4,7.934549E-4,6.558972E-4,	2.0071835E-4,4.3103227E-4,5.66062E-4,1.7288768E-4,	0.000728872	0.000342675	0.24451458,0.58854675,0.24451458,0.07894671,	0.07894671,0.24451458,0.07894671,0.07894671,	0.289131	0.120339	274	9.5%,20.1%,9.5%,3.3%,	3.3%,9.5%,3.3%,3.3%,	31195.0,31195.0,31195.0,31195.0,	31195.0,31195.0,31195.0,31195.0,	5.4,5.4,5.4,5.4,	5.4,5.4,5.4,5.4,	10,14,6,6,	1,4,4,1,	9	2.5	1_1_1_1_1_1_1_1_	1_1_1_1_1_1_1_1_
Q9DCM2	Glutathione S-transferase kappa 1 OS=Mus musculus GN=Gstk1 PE=1 SV=3	0.0269548	0.493365	3.212,3.572,6.381,2.113,	0.0,2.081,0.0,0.0,	3.81962	0.520234	7.34211	4.140526E-4,4.6604604E-4,8.016469E-4,2.650676E-4,	0.0,2.6128948E-4,0.0,0.0,	0.000486703	6.53224e-05	0.29121923,0.48936105,0.48936105,0.29121923,	0.0,0.12979591,0.0,0.0,	0.39029	0.032449	226	11.1%,17.3%,17.3%,11.1%,	0%,5.3%,0%,0%,	25704.0,25704.0,25704.0,25704.0,	0.0,25704.0,0.0,0.0,	8.9,8.9,8.9,8.9,	0.0,8.9,0.0,0.0,	6,6,5,2,	0,2,0,0,	4.75	2	1_1_1_1_0_1_0_0_	1_1_1_1_0_1_0_0_
E9QNA7	Sorbin and SH3 domain-containing protein 1 OS=Mus musculus GN=Sorbs1 PE=1 SV=1	0.0271425	0.493365	2.677,4.763,3.828,3.17,	0.0,3.121,0.0,0.0,	3.60957	0.780351	4.62556	1.0537826E-4,1.8977732E-4,1.4689639E-4,1.2142962E-4,	0.0,1.1969883E-4,0.0,0.0,	0.00014087	2.99247e-05	0.06414306,0.1614486,0.032761455,0.06414306,	0.0,0.06414306,0.0,0.0,	0.080624	0.0160358	740	2.7%,6.5%,1.4%,2.7%,	0%,2.7%,0%,0%,	82875.0,82875.0,82875.0,82875.0,	0.0,82875.0,0.0,0.0,	7.9,7.9,7.9,7.9,	0.0,7.9,0.0,0.0,	5,8,3,3,	0,3,0,0,	4.75	3	1_1_1_1_0_1_0_0_	1_1_1_1_0_1_0_0_
E9Q6A3	Sorbin and SH3 domain-containing protein 1 OS=Mus musculus GN=Sorbs1 PE=1 SV=1	0.0271425	0.493365	2.677,4.763,3.828,3.17,	0.0,3.121,0.0,0.0,	3.60957	0.780351	4.62556	1.0921556E-4,1.9668798E-4,1.5224556E-4,1.2585144E-4,	0.0,1.2405762E-4,0.0,0.0,	0.000146	3.10144e-05	0.06659615,0.16680968,0.032761455,0.06659615,	0.0,0.06659615,0.0,0.0,	0.0831909	0.016649	714	2.8%,6.7%,1.4%,2.8%,	0%,2.8%,0%,0%,	79511.0,79511.0,79511.0,79511.0,	0.0,79511.0,0.0,0.0,	8.4,8.4,8.4,8.4,	0.0,8.4,0.0,0.0,	5,8,3,3,	0,3,0,0,	4.75	3	1_1_1_1_0_1_0_0_	1_1_1_1_0_1_0_0_
Q01730	Ras suppressor protein 1 OS=Mus musculus GN=Rsu1 PE=1 SV=3	0.0271931	0.493365	1.071,1.191,2.552,1.057,	0.0,0.0,0.0,0.0,	1.46761	0	100000	1.12606365E-4,1.2674659E-4,2.616205E-4,1.0813227E-4,	0.0,0.0,0.0,0.0,	0.000152276	0	0.06905484,0.06905484,0.06905484,0.06905484,	0.0,0.0,0.0,0.0,	0.0690548	0	277	2.9%,2.9%,2.9%,2.9%,	0%,0%,0%,0%,	31550.0,31550.0,31550.0,31550.0,	0.0,0.0,0.0,0.0,	8.9,8.9,8.9,8.9,	0.0,0.0,0.0,0.0,	2,2,2,1,	0,0,0,0,	1.75	0	1_1_1_1_0_0_0_0_	1_1_1_1_0_0_0_0_
A2AUR7	Ras suppressor protein 1 OS=Mus musculus GN=Rsu1 PE=1 SV=1	0.0271931	0.493365	1.071,1.191,2.552,1.057,	0.0,0.0,0.0,0.0,	1.46761	0	100000	1.1996909E-4,1.3503386E-4,2.7872645E-4,1.15202456E-4,	0.0,0.0,0.0,0.0,	0.000162233	0	0.07398939,0.07398939,0.07398939,0.07398939,	0.0,0.0,0.0,0.0,	0.0739894	0	260	3.1%,3.1%,3.1%,3.1%,	0%,0%,0%,0%,	29543.0,29543.0,29543.0,29543.0,	0.0,0.0,0.0,0.0,	8.2,8.2,8.2,8.2,	0.0,0.0,0.0,0.0,	2,2,2,1,	0,0,0,0,	1.75	0	1_1_1_1_0_0_0_0_	1_1_1_1_0_0_0_0_
Q8JZN5	Acyl-CoA dehydrogenase family member 9, mitochondrial OS=Mus musculus GN=Acad9 PE=1 SV=2	0.0271931	0.493365	1.071,1.191,2.552,1.057,	0.0,0.0,0.0,0.0,	1.46761	0	100000	4.990714E-5,5.617408E-5,1.15950206E-4,4.7924223E-5,	0.0,0.0,0.0,0.0,	6.74889e-05	0	0.037528396,0.037528396,0.037528396,0.037528396,	0.0,0.0,0.0,0.0,	0.0375284	0	625	1.6%,1.6%,1.6%,1.6%,	0%,0%,0%,0%,	68722.0,68722.0,68722.0,68722.0,	0.0,0.0,0.0,0.0,	7.5,7.5,7.5,7.5,	0.0,0.0,0.0,0.0,	2,2,2,1,	0,0,0,0,	1.75	0	1_1_1_1_0_0_0_0_	1_1_1_1_0_0_0_0_
Q9D031	Putative uncharacterized protein OS=Mus musculus GN=Rsu1 PE=1 SV=1	0.0271931	0.493365	1.071,1.191,2.552,1.057,	0.0,0.0,0.0,0.0,	1.46761	0	100000	1.12606365E-4,1.2674659E-4,2.616205E-4,1.0813227E-4,	0.0,0.0,0.0,0.0,	0.000152276	0	0.06905484,0.06905484,0.06905484,0.06905484,	0.0,0.0,0.0,0.0,	0.0690548	0	277	2.9%,2.9%,2.9%,2.9%,	0%,0%,0%,0%,	31461.0,31461.0,31461.0,31461.0,	0.0,0.0,0.0,0.0,	8.6,8.6,8.6,8.6,	0.0,0.0,0.0,0.0,	2,2,2,1,	0,0,0,0,	1.75	0	1_1_1_1_0_0_0_0_	1_1_1_1_0_0_0_0_
A0A0G2JF25	Acyl-CoA dehydrogenase family member 9, mitochondrial (Fragment) OS=Mus musculus GN=Acad9 PE=1 SV=1	0.0271931	0.493365	1.071,1.191,2.552,1.057,	0.0,0.0,0.0,0.0,	1.46761	0	100000	1.9494978E-4,2.1943002E-4,4.5293052E-4,1.87204E-4,	0.0,0.0,0.0,0.0,	0.000263629	0	0.15345323,0.15345323,0.15345323,0.15345323,	0.0,0.0,0.0,0.0,	0.153453	0	160	6.2%,6.2%,6.2%,6.2%,	0%,0%,0%,0%,	17658.0,17658.0,17658.0,17658.0,	0.0,0.0,0.0,0.0,	5.1,5.1,5.1,5.1,	0.0,0.0,0.0,0.0,	2,2,2,1,	0,0,0,0,	1.75	0	1_1_1_1_0_0_0_0_	1_1_1_1_0_0_0_0_
G5E839	T-complex protein 1 subunit delta OS=Mus musculus GN=Cct4 PE=1 SV=1	0.0274248	0.493365	3.748,2.977,6.381,4.227,	2.032,1.04,1.441,1.739,	4.333	1.56288	2.77244	2.1448305E-4,1.724401E-4,3.5593752E-4,2.353842E-4,	1.0804878E-4,5.8007296E-5,7.617927E-5,9.306725E-5,	0.000244561	8.38256e-05	0.17219532,0.24738348,0.11429453,0.11429453,	0.07894671,0.07894671,0.07894671,0.07894671,	0.162042	0.0789467	509	6.9%,9.6%,4.7%,4.7%,	3.3%,3.3%,3.3%,3.3%,	54862.0,54862.0,54862.0,54862.0,	54862.0,54862.0,54862.0,54862.0,	8.0,8.0,8.0,8.0,	8.0,8.0,8.0,8.0,	7,5,5,4,	1,1,1,1,	5.25	1	1_1_1_1_1_1_1_1_	1_1_1_1_1_1_1_1_
P80315	T-complex protein 1 subunit delta OS=Mus musculus GN=Cct4 PE=1 SV=3	0.0274248	0.493365	3.748,2.977,6.381,4.227,	2.032,1.04,1.441,1.739,	4.333	1.56288	2.77244	2.0254521E-4,1.628423E-4,3.361265E-4,2.2228304E-4,	1.0203493E-4,5.4778688E-5,7.1939234E-5,8.7887245E-5,	0.000230949	7.916e-05	0.1614486,0.23310483,0.10917485,0.10917485,	0.07646525,0.07646525,0.07646525,0.07646525,	0.153226	0.0764652	539	6.5%,9.1%,4.5%,4.5%,	3.2%,3.2%,3.2%,3.2%,	58066.0,58066.0,58066.0,58066.0,	58066.0,58066.0,58066.0,58066.0,	8.0,8.0,8.0,8.0,	8.0,8.0,8.0,8.0,	7,5,5,4,	1,1,1,1,	5.25	1	1_1_1_1_1_1_1_1_	1_1_1_1_1_1_1_1_
P84078	ADP-ribosylation factor 1 OS=Mus musculus GN=Arf1 PE=1 SV=2	0.0276735	0.493365	23.02,22.62,39.56,35.93,	48.76,36.42,48.98,53.9,	30.2834	47.0151	0.644121	0.0037051227,0.0036854544,0.0062058982,0.0056264624,	0.007292397,0.0057093916,0.0072837477,0.008113303,	0.00480573	0.00709971	0.98609483,0.7498466,0.5417005,0.5417005,	0.5417005,0.5417005,0.5417005,0.5417005,	0.704836	0.541701	181	29.8%,24.3%,18.8%,18.8%,	18.8%,18.8%,18.8%,18.8%,	20697.0,20697.0,20697.0,20697.0,	20697.0,20697.0,20697.0,20697.0,	6.8,6.8,6.8,6.8,	6.8,6.8,6.8,6.8,	43,38,31,34,	24,35,34,31,	36.5	31	1_1_1_1_1_1_1_1_	1_1_1_1_1_1_1_1_
E9Q9C5	V-type proton ATPase proteolipid subunit (Fragment) OS=Mus musculus GN=Atp6v0c PE=1 SV=1	0.0277403	0.493365	6.425,5.953,1.276,6.34,	0.0,0.0,0.0,0.0,	4.99866	0	100000	0.0012476785,0.0011702934,2.4156294E-4,0.0011981055,	0.0,0.0,0.0,0.0,	0.00096441	0	0.55955243,0.55955243,0.18304157,0.55955243,	0.0,0.0,0.0,0.0,	0.465425	0	150	19.3%,19.3%,7.3%,19.3%,	0%,0%,0%,0%,	15265.0,15265.0,15265.0,15265.0,	0.0,0.0,0.0,0.0,	8.5,8.5,8.5,8.5,	0.0,0.0,0.0,0.0,	12,10,1,6,	0,0,0,0,	7.25	0	1_1_1_1_0_0_0_0_	1_1_1_1_0_0_0_0_
P60879	Synaptosomal-associated protein 25 OS=Mus musculus GN=Snap25 PE=1 SV=1	0.0277616	0.493365	55.15,48.22,95.71,80.31,	140.2,87.4,110.9,146.1,	69.8473	121.143	0.57657	0.007797991,0.0069024586,0.01319215,0.011050488,	0.018421268,0.012039611,0.01449366,0.019316422,	0.00973577	0.0160677	2.0269132,1.8575904,1.8575904,1.8575904,	1.8575904,1.8575904,2.0902956,1.8575904,	1.89992	1.91577	206	48.1%,45.6%,45.6%,45.6%,	45.6%,45.6%,49.0%,45.6%,	23315.0,23315.0,23315.0,23315.0,	23315.0,23315.0,23315.0,23315.0,	4.8,4.8,4.8,4.8,	4.8,4.8,4.8,4.8,	103,81,75,76,	69,84,77,84,	83.75	78.5	1_1_1_1_1_1_1_1_	1_1_1_1_1_1_1_1_
P34884	Macrophage migration inhibitory factor OS=Mus musculus GN=Mif PE=1 SV=2	0.0277953	0.493365	12.31,8.93,11.49,8.454,	24.38,13.53,17.29,22.61,	10.2958	19.4494	0.529361	0.0031191965,0.0022897045,0.0028357387,0.0020836617,	0.0057387995,0.0033376892,0.0040461123,0.005355008,	0.00258208	0.0046194	1.5118864,0.2705741,0.24738348,1.3173947,	0.24738348,0.2705741,0.24738348,0.24738348,	0.83681	0.253181	115	40.0%,10.4%,9.6%,36.5%,	9.6%,10.4%,9.6%,9.6%,	12504.0,12504.0,12504.0,12504.0,	12504.0,12504.0,12504.0,12504.0,	7.3,7.3,7.3,7.3,	7.3,7.3,7.3,7.3,	23,15,9,8,	12,13,12,13,	13.75	12.5	1_1_1_1_1_1_1_1_	1_1_1_1_1_1_1_1_
F8VQK5	SAM and SH3 domain-containing protein 1 OS=Mus musculus GN=Sash1 PE=1 SV=1	0.0278422	0.493365	9.102,13.69,7.657,8.454,	2.032,5.202,7.203,0.0,	9.72628	3.60928	2.6948	2.1555422E-4,3.2825305E-4,1.7675337E-4,1.9481391E-4,	4.4712866E-5,1.20023215E-4,1.5762294E-4,0.0,	0.000228844	8.05898e-05	0.17760599,0.2618276,0.059253693,0.059253693,	0.018591404,0.06659615,0.08893013,0.0,	0.139485	0.0435294	1230	7.1%,10.1%,2.5%,2.5%,	0.8%,2.8%,3.7%,0%,	135621.0,135621.0,135621.0,135621.0,	135621.0,135621.0,135621.0,0.0,	6.2,6.2,6.2,6.2,	6.2,6.2,6.2,0.0,	17,23,6,8,	1,5,5,0,	13.5	3.67	1_1_1_1_1_1_1_0_	1_1_1_1_1_1_1_0_
P59808	SAM and SH3 domain-containing protein 1 OS=Mus musculus GN=Sash1 PE=1 SV=1	0.0278422	0.493365	9.102,13.69,7.657,8.454,	2.032,5.202,7.203,0.0,	9.72628	3.60928	2.6948	2.1555422E-4,3.2825305E-4,1.7675337E-4,1.9481391E-4,	4.4712866E-5,1.20023215E-4,1.5762294E-4,0.0,	0.000228844	8.05898e-05	0.17760599,0.2618276,0.059253693,0.059253693,	0.018591404,0.06659615,0.08893013,0.0,	0.139485	0.0435294	1230	7.1%,10.1%,2.5%,2.5%,	0.8%,2.8%,3.7%,0%,	135591.0,135591.0,135591.0,135591.0,	135591.0,135591.0,135591.0,0.0,	6.2,6.2,6.2,6.2,	6.2,6.2,6.2,0.0,	17,23,6,8,	1,5,5,0,	13.5	3.67	1_1_1_1_1_1_1_0_	1_1_1_1_1_1_1_0_
Q04447	Creatine kinase B-type OS=Mus musculus GN=Ckb PE=1 SV=1	0.0279556	0.493365	140.3,104.8,190.1,196.6,	264.1,194.6,239.1,250.4,	157.937	237.053	0.666251	0.010724796,0.00810912,0.014170424,0.014622549,	0.018765323,0.014491622,0.0168942,0.017904084,	0.0119067	0.0170138	1.4154608,1.4434304,1.2750974,1.2750974,	1.2750974,1.2750974,1.2750974,1.1677041,	1.35227	1.24825	381	38.3%,38.8%,35.7%,35.7%,	35.7%,35.7%,35.7%,33.6%,	42713.0,42713.0,42713.0,42713.0,	42713.0,42713.0,42713.0,42713.0,	5.7,5.7,5.7,5.7,	5.7,5.7,5.7,5.7,	262,176,149,186,	130,187,166,144,	193.25	156.75	1_1_1_1_1_1_1_1_	1_1_1_1_1_1_1_1_
P61205	ADP-ribosylation factor 3 OS=Mus musculus GN=Arf3 PE=2 SV=2	0.0281763	0.493365	23.02,22.03,39.56,35.93,	48.76,36.42,48.98,53.9,	30.1346	47.0151	0.640955	0.0037051227,0.003588469,0.0062058982,0.0056264624,	0.007292397,0.0057093916,0.0072837477,0.008113303,	0.00478149	0.00709971	0.98609483,0.7498466,0.5417005,0.5417005,	0.5417005,0.5417005,0.5417005,0.5417005,	0.704836	0.541701	181	29.8%,24.3%,18.8%,18.8%,	18.8%,18.8%,18.8%,18.8%,	20601.0,20601.0,20601.0,20601.0,	20601.0,20601.0,20601.0,20601.0,	7.4,7.4,7.4,7.4,	7.4,7.4,7.4,7.4,	43,37,31,34,	24,35,34,31,	36.25	31	1_1_1_1_1_1_1_1_	1_1_1_1_1_1_1_1_
A0A0N4SUX9	Charged multivesicular body protein 3 (Fragment) OS=Mus musculus GN=Chmp3 PE=1 SV=1	0.0282554	0.493365	1.071,0.5953,1.276,2.113,	0.0,0.0,0.0,0.0,	1.26393	0	100000	3.249163E-4,1.8285835E-4,3.774421E-4,6.240133E-4,	0.0,0.0,0.0,0.0,	0.000377308	0	0.24165225,0.24165225,0.24165225,0.24165225,	0.0,0.0,0.0,0.0,	0.241652	0	96	9.4%,9.4%,9.4%,9.4%,	0%,0%,0%,0%,	11129.0,11129.0,11129.0,11129.0,	0.0,0.0,0.0,0.0,	5.3,5.3,5.3,5.3,	0.0,0.0,0.0,0.0,	2,1,1,2,	0,0,0,0,	1.5	0	1_1_1_1_0_0_0_0_	1_1_1_1_0_0_0_0_
Q9CQ10	Charged multivesicular body protein 3 OS=Mus musculus GN=Chmp3 PE=1 SV=3	0.0282554	0.493365	1.071,0.5953,1.276,2.113,	0.0,0.0,0.0,0.0,	1.26393	0	100000	1.3924984E-4,7.836787E-5,1.617609E-4,2.6743428E-4,	0.0,0.0,0.0,0.0,	0.000161703	0	0.096478224,0.096478224,0.096478224,0.096478224,	0.0,0.0,0.0,0.0,	0.0964782	0	224	4.0%,4.0%,4.0%,4.0%,	0%,0%,0%,0%,	25219.0,25219.0,25219.0,25219.0,	0.0,0.0,0.0,0.0,	5.1,5.1,5.1,5.1,	0.0,0.0,0.0,0.0,	2,1,1,2,	0,0,0,0,	1.5	0	1_1_1_1_0_0_0_0_	1_1_1_1_0_0_0_0_
E9Q4T8	Cullin-3 OS=Mus musculus GN=Cul3 PE=1 SV=1	0.028286	0.493365	6.425,2.381,5.104,3.17,	0.0,3.121,0.0,0.0,	4.27019	0.780351	5.47213	2.6659798E-4,1.0002508E-4,2.0646404E-4,1.2800274E-4,	0.0,1.2617826E-4,0.0,0.0,	0.000175272	3.15446e-05	0.22179961,0.08143401,0.08143401,0.08143401,	0.0,0.08143401,0.0,0.0,	0.116525	0.0203585	702	8.7%,3.4%,3.4%,3.4%,	0%,3.4%,0%,0%,	81111.0,81111.0,81111.0,81111.0,	0.0,81111.0,0.0,0.0,	8.5,8.5,8.5,8.5,	0.0,8.5,0.0,0.0,	12,4,4,3,	0,3,0,0,	5.75	3	1_1_1_1_0_1_0_0_	1_1_1_1_0_1_0_0_
Q9JLV5	Cullin-3 OS=Mus musculus GN=Cul3 PE=1 SV=1	0.028286	0.493365	6.425,2.381,5.104,3.17,	0.0,3.121,0.0,0.0,	4.27019	0.780351	5.47213	2.4368722E-4,9.1429174E-5,1.8872105E-4,1.170025E-4,	0.0,1.1533481E-4,0.0,0.0,	0.00016021	2.88337e-05	0.19949937,0.07398939,0.07398939,0.07398939,	0.0,0.07398939,0.0,0.0,	0.105367	0.0184973	768	7.9%,3.1%,3.1%,3.1%,	0%,3.1%,0%,0%,	88948.0,88948.0,88948.0,88948.0,	0.0,88948.0,0.0,0.0,	8.4,8.4,8.4,8.4,	0.0,8.4,0.0,0.0,	12,4,4,3,	0,3,0,0,	5.75	3	1_1_1_1_0_1_0_0_	1_1_1_1_0_1_0_0_
Q05816	Fatty acid-binding protein, epidermal OS=Mus musculus GN=Fabp5 PE=1 SV=3	0.0284559	0.493365	22.49,18.46,43.39,35.93,	60.95,42.66,44.66,59.12,	30.0648	51.8468	0.579878	0.0048520835,0.004031011,0.009125711,0.0075436276,	0.012221517,0.008967068,0.008903946,0.011930531,	0.00638811	0.0105058	1.228435,1.228435,1.228435,1.228435,	1.228435,1.228435,1.228435,1.228435,	1.22843	1.22843	135	34.8%,34.8%,34.8%,34.8%,	34.8%,34.8%,34.8%,34.8%,	15137.0,15137.0,15137.0,15137.0,	15137.0,15137.0,15137.0,15137.0,	6.5,6.5,6.5,6.5,	6.5,6.5,6.5,6.5,	42,31,34,34,	30,41,31,34,	35.25	34	1_1_1_1_1_1_1_1_	1_1_1_1_1_1_1_1_
I7HLV2	60S ribosomal protein L10 (Fragment) OS=Mus musculus GN=Rpl10 PE=1 SV=1	0.0287243	0.493365	10.71,8.93,10.21,10.57,	8.126,9.364,7.203,8.694,	10.1036	8.347	1.21044	0.001551839,0.0013100299,0.0014421667,0.0014901811,	0.0010944642,0.0013220467,9.6455833E-4,0.0011783887,	0.00144855	0.00113986	1.0090928,0.45881426,0.45881426,0.45881426,	0.31522477,0.31522477,0.31522477,0.31522477,	0.596384	0.315225	201	30.3%,16.4%,16.4%,16.4%,	11.9%,11.9%,11.9%,11.9%,	23072.0,23072.0,23072.0,23072.0,	23072.0,23072.0,23072.0,23072.0,	10.0,10.0,10.0,10.0,	10.0,10.0,10.0,10.0,	20,15,8,10,	4,9,5,5,	13.25	5.75	1_1_1_1_1_1_1_1_	1_1_1_1_1_1_1_1_
Q6ZWV3	60S ribosomal protein L10 OS=Mus musculus GN=Rpl10 PE=1 SV=3	0.0287243	0.493365	10.71,8.93,10.21,10.57,	8.126,9.364,7.203,8.694,	10.1036	8.347	1.21044	0.0014575684,0.0012304487,0.0013545585,0.0013996561,	0.001027978,0.0012417355,9.0596365E-4,0.0011068044,	0.00136056	0.00107062	0.9275249,0.42560756,0.42560756,0.42560756,	0.29419577,0.29419577,0.29419577,0.29419577,	0.551087	0.294196	214	28.5%,15.4%,15.4%,15.4%,	11.2%,11.2%,11.2%,11.2%,	24604.0,24604.0,24604.0,24604.0,	24604.0,24604.0,24604.0,24604.0,	10.1,10.1,10.1,10.1,	10.1,10.1,10.1,10.1,	20,15,8,10,	4,9,5,5,	13.25	5.75	1_1_1_1_1_1_1_1_	1_1_1_1_1_1_1_1_
Q80TY0	Formin-binding protein 1 OS=Mus musculus GN=Fnbp1 PE=1 SV=2	0.0287354	0.493365	2.142,3.572,3.828,5.284,	0.0,3.121,0.0,0.0,	3.70642	0.780351	4.74968	1.01272606E-4,1.7098442E-4,1.7646642E-4,2.4312208E-4,	0.0,1.4379405E-4,0.0,0.0,	0.000172961	3.59485e-05	0.08642566,0.08642566,0.08642566,0.08642566,	0.0,0.08642566,0.0,0.0,	0.0864257	0.0216064	616	3.6%,3.6%,3.6%,3.6%,	0%,3.6%,0%,0%,	71344.0,71344.0,71344.0,71344.0,	0.0,71344.0,0.0,0.0,	5.7,5.7,5.7,5.7,	0.0,5.7,0.0,0.0,	4,6,3,5,	0,3,0,0,	4.5	3	1_1_1_1_0_1_0_0_	1_1_1_1_0_1_0_0_
A2AQ45	Formin-binding protein 1 OS=Mus musculus GN=Fnbp1 PE=1 SV=1	0.0287354	0.493365	2.142,3.572,3.828,5.284,	0.0,3.121,0.0,0.0,	3.70642	0.780351	4.74968	1.0555656E-4,1.7821726E-4,1.8393116E-4,2.534064E-4,	0.0,1.4987671E-4,0.0,0.0,	0.000180278	3.74692e-05	0.08893013,0.08893013,0.08893013,0.08893013,	0.0,0.08893013,0.0,0.0,	0.0889301	0.0222325	591	3.7%,3.7%,3.7%,3.7%,	0%,3.7%,0%,0%,	68978.0,68978.0,68978.0,68978.0,	0.0,68978.0,0.0,0.0,	5.7,5.7,5.7,5.7,	0.0,5.7,0.0,0.0,	4,6,3,5,	0,3,0,0,	4.5	3	1_1_1_1_0_1_0_0_	1_1_1_1_0_1_0_0_
A2AQ43	Formin-binding protein 1 OS=Mus musculus GN=Fnbp1 PE=1 SV=1	0.0287354	0.493365	2.142,3.572,3.828,5.284,	0.0,3.121,0.0,0.0,	3.70642	0.780351	4.74968	1.12606365E-4,1.9011987E-4,1.9621538E-4,2.703307E-4,	0.0,1.5988652E-4,0.0,0.0,	0.000192318	3.99716e-05	0.096478224,0.096478224,0.096478224,0.096478224,	0.0,0.096478224,0.0,0.0,	0.0964782	0.0241196	554	4.0%,4.0%,4.0%,4.0%,	0%,4.0%,0%,0%,	64629.0,64629.0,64629.0,64629.0,	0.0,64629.0,0.0,0.0,	5.2,5.2,5.2,5.2,	0.0,5.2,0.0,0.0,	4,6,3,5,	0,3,0,0,	4.5	3	1_1_1_1_0_1_0_0_	1_1_1_1_0_1_0_0_
A2AQ44	Formin-binding protein 1 OS=Mus musculus GN=Fnbp1 PE=1 SV=1	0.0287354	0.493365	2.142,3.572,3.828,5.284,	0.0,3.121,0.0,0.0,	3.70642	0.780351	4.74968	1.11599154E-4,1.8841933E-4,1.9446033E-4,2.679127E-4,	0.0,1.5845642E-4,0.0,0.0,	0.000190598	3.96141e-05	0.09395635,0.09395635,0.09395635,0.09395635,	0.0,0.09395635,0.0,0.0,	0.0939563	0.0234891	559	3.9%,3.9%,3.9%,3.9%,	0%,3.9%,0%,0%,	65184.0,65184.0,65184.0,65184.0,	0.0,65184.0,0.0,0.0,	5.3,5.3,5.3,5.3,	0.0,5.3,0.0,0.0,	4,6,3,5,	0,3,0,0,	4.5	3	1_1_1_1_0_1_0_0_	1_1_1_1_0_1_0_0_
A2AQ41	Formin-binding protein 1 OS=Mus musculus GN=Fnbp1 PE=1 SV=1	0.0287354	0.493365	2.142,3.572,3.828,5.284,	0.0,3.121,0.0,0.0,	3.70642	0.780351	4.74968	1.01437276E-4,1.7126245E-4,1.7675337E-4,2.4351738E-4,	0.0,1.4402786E-4,0.0,0.0,	0.000173243	3.6007e-05	0.08642566,0.08642566,0.08642566,0.08642566,	0.0,0.08642566,0.0,0.0,	0.0864257	0.0216064	615	3.6%,3.6%,3.6%,3.6%,	0%,3.6%,0%,0%,	71279.0,71279.0,71279.0,71279.0,	0.0,71279.0,0.0,0.0,	5.7,5.7,5.7,5.7,	0.0,5.7,0.0,0.0,	4,6,3,5,	0,3,0,0,	4.5	3	1_1_1_1_0_1_0_0_	1_1_1_1_0_1_0_0_
A2AQ42	Formin-binding protein 1 OS=Mus musculus GN=Fnbp1 PE=1 SV=1	0.0287354	0.493365	2.142,3.572,3.828,5.284,	0.0,3.121,0.0,0.0,	3.70642	0.780351	4.74968	1.0645721E-4,1.7973791E-4,1.8550055E-4,2.555686E-4,	0.0,1.5115553E-4,0.0,0.0,	0.000181816	3.77889e-05	0.09144032,0.09144032,0.09144032,0.09144032,	0.0,0.09144032,0.0,0.0,	0.0914403	0.0228601	586	3.8%,3.8%,3.8%,3.8%,	0%,3.8%,0%,0%,	68424.0,68424.0,68424.0,68424.0,	0.0,68424.0,0.0,0.0,	5.6,5.6,5.6,5.6,	0.0,5.6,0.0,0.0,	4,6,3,5,	0,3,0,0,	4.5	3	1_1_1_1_0_1_0_0_	1_1_1_1_0_1_0_0_
F6VVN1	Formin-binding protein 1 (Fragment) OS=Mus musculus GN=Fnbp1 PE=1 SV=1	0.0287354	0.493365	2.142,3.572,3.828,5.284,	0.0,3.121,0.0,0.0,	3.70642	0.780351	4.74968	1.6078331E-4,2.714598E-4,2.801632E-4,3.859876E-4,	0.0,2.2829158E-4,0.0,0.0,	0.000274598	5.70729e-05	0.14024973,0.14024973,0.14024973,0.14024973,	0.0,0.14024973,0.0,0.0,	0.14025	0.0350624	388	5.7%,5.7%,5.7%,5.7%,	0%,5.7%,0%,0%,	45268.0,45268.0,45268.0,45268.0,	0.0,45268.0,0.0,0.0,	5.1,5.1,5.1,5.1,	0.0,5.1,0.0,0.0,	4,6,3,5,	0,3,0,0,	4.5	3	1_1_1_1_0_1_0_0_	1_1_1_1_0_1_0_0_
Q3LAC4	Phosphatidylinositol 3,4,5-trisphosphate-dependent Rac exchanger 2 protein OS=Mus musculus GN=Prex2 PE=1 SV=2	0.0289517	0.493365	9.637,9.525,5.104,12.68,	2.032,4.162,4.322,3.478,	9.23696	3.49827	2.64044	1.7567439E-4,1.7576372E-4,9.0699476E-5,2.2492594E-4,	3.4416036E-5,7.390666E-5,7.279457E-5,5.9288144E-5,	0.000166766	6.01014e-05	0.1428783,0.15080035,0.03038609,0.101539254,	0.018591404,0.04712856,0.03038609,0.013911366,	0.106401	0.0275044	1598	5.8%,6.1%,1.3%,4.2%,	0.8%,2.0%,1.3%,0.6%,	181716.0,181716.0,181716.0,181716.0,	181716.0,181716.0,181716.0,181716.0,	7.3,7.3,7.3,7.3,	7.3,7.3,7.3,7.3,	18,16,4,12,	1,4,3,2,	12.5	2.5	1_1_1_1_1_1_1_1_	1_1_1_1_1_1_1_1_
P70122	Ribosome maturation protein SBDS OS=Mus musculus GN=Sbds PE=1 SV=4	0.0292572	0.493365	3.748,4.763,6.381,2.113,	0.0,1.04,2.881,0.0,	4.25114	0.980437	4.33596	4.366875E-4,5.617409E-4,7.246888E-4,2.3962112E-4,	0.0,1.1810285E-4,3.1020198E-4,0.0,	0.000490685	0.000107076	0.08642566,0.08642566,0.08642566,0.08642566,	0.0,0.08642566,0.08642566,0.0,	0.0864257	0.0432128	250	3.6%,3.6%,3.6%,3.6%,	0%,3.6%,3.6%,0%,	28781.0,28781.0,28781.0,28781.0,	0.0,28781.0,28781.0,0.0,	8.8,8.8,8.8,8.8,	0.0,8.8,8.8,0.0,	7,8,5,2,	0,1,2,0,	5.5	1.5	1_1_1_1_0_1_1_0_	1_1_1_1_0_1_1_0_
F6TN03	Ribosome maturation protein SBDS (Fragment) OS=Mus musculus GN=Sbds PE=1 SV=1	0.0292572	0.493365	3.748,4.763,6.381,2.113,	0.0,1.04,2.881,0.0,	4.25114	0.980437	4.33596	6.3105125E-4,8.117642E-4,0.0010472381,3.4627327E-4,	0.0,1.7066885E-4,4.4826872E-4,0.0,	0.000709082	0.000154734	0.1271975,0.1271975,0.1271975,0.1271975,	0.0,0.1271975,0.1271975,0.0,	0.127197	0.0635987	173	5.2%,5.2%,5.2%,5.2%,	0%,5.2%,5.2%,0%,	20002.0,20002.0,20002.0,20002.0,	0.0,20002.0,20002.0,0.0,	9.0,9.0,9.0,9.0,	0.0,9.0,9.0,0.0,	7,8,5,2,	0,1,2,0,	5.5	1.5	1_1_1_1_0_1_1_0_	1_1_1_1_0_1_1_0_
P68404	Protein kinase C beta type OS=Mus musculus GN=Prkcb PE=1 SV=4	0.0295357	0.493365	8.566,7.144,11.49,8.454,	18.28,15.61,14.41,10.43,	8.91234	14.6827	0.606997	3.718863E-4,3.1393862E-4,4.8600588E-4,3.5711046E-4,	7.3766237E-4,6.6003826E-4,5.778725E-4,4.235877E-4,	0.000382235	0.00059979	0.21618605,0.21618605,0.15080035,0.15080035,	0.15080035,0.21618605,0.15080035,0.15080035,	0.183493	0.167147	671	8.5%,8.5%,6.1%,6.1%,	6.1%,8.5%,6.1%,6.1%,	76751.0,76751.0,76751.0,76751.0,	76751.0,76751.0,76751.0,76751.0,	7.0,7.0,7.0,7.0,	7.0,7.0,7.0,7.0,	16,12,9,8,	9,15,10,6,	11.25	10	1_1_1_1_1_1_1_1_	1_1_1_1_1_1_1_1_
Q00915	Retinol-binding protein 1 OS=Mus musculus GN=Rbp1 PE=1 SV=2	0.029545	0.493365	3.212,7.739,2.552,6.34,	0.0,1.04,0.0,0.0,	4.96112	0.260117	19.0726	6.9315475E-4,0.0016904238,5.3680653E-4,0.0013312284,	0.0,2.1870897E-4,0.0,0.0,	0.0010629	5.46772e-05	0.7864876,1.831392,0.455459,0.7864876,	0.0,0.22743917,0.0,0.0,	0.964956	0.0568598	135	25.2%,45.2%,16.3%,25.2%,	0%,8.9%,0%,0%,	15846.0,15846.0,15846.0,15846.0,	0.0,15846.0,0.0,0.0,	5.2,5.2,5.2,5.2,	0.0,5.2,0.0,0.0,	6,13,2,6,	0,1,0,0,	6.75	1	1_1_1_1_0_1_0_0_	1_1_1_1_0_1_0_0_
P62874	Guanine nucleotide-binding protein G(I)/G(S)/G(T) subunit beta-1 OS=Mus musculus GN=Gnb1 PE=1 SV=3	0.0295507	0.493365	7.495,5.358,8.933,10.57,	10.16,12.49,14.41,17.39,	8.08845	13.6096	0.594318	6.421875E-4,4.6467534E-4,7.460032E-4,8.8095997E-4,	8.087769E-4,0.001042084,0.0011404484,0.0013932714,	0.000683456	0.00109615	0.33659554,0.33659554,0.13762724,0.13762724,	0.13762724,0.13762724,0.13762724,0.13762724,	0.237111	0.137627	340	12.6%,12.6%,5.6%,5.6%,	5.6%,5.6%,5.6%,5.6%,	37377.0,37377.0,37377.0,37377.0,	37377.0,37377.0,37377.0,37377.0,	6.0,6.0,6.0,6.0,	6.0,6.0,6.0,6.0,	14,9,7,10,	5,12,10,10,	10	9.25	1_1_1_1_1_1_1_1_	1_1_1_1_1_1_1_1_
Q8VHE0	Translocation protein SEC63 homolog OS=Mus musculus GN=Sec63 PE=1 SV=4	0.030342	0.493365	4.283,2.381,2.552,1.057,	0.0,0.0,0.0,0.0,	2.56837	0	100000	1.6416823E-4,9.239159E-5,9.53538E-5,3.941137E-5,	0.0,0.0,0.0,0.0,	9.78312e-05	0	0.12460494,0.12460494,0.04231739,0.04231739,	0.0,0.0,0.0,0.0,	0.0834612	0	760	5.1%,5.1%,1.8%,1.8%,	0%,0%,0%,0%,	87870.0,87870.0,87870.0,87870.0,	0.0,0.0,0.0,0.0,	5.4,5.4,5.4,5.4,	0.0,0.0,0.0,0.0,	8,4,2,1,	0,0,0,0,	3.75	0	1_1_1_1_0_0_0_0_	1_1_1_1_0_0_0_0_
P28663	Beta-soluble NSF attachment protein OS=Mus musculus GN=Napb PE=1 SV=2	0.0304463	0.493365	17.67,14.88,15.31,14.79,	26.41,21.85,23.05,34.78,	15.6648	26.5219	0.590636	0.0017270718,0.0014726848,0.0014591049,0.001407171,	0.0023991906,0.0020806708,0.0020818925,0.0031792768,	0.00151651	0.00243526	0.7988709,0.50660706,0.4927944,0.38356638,	0.40604758,0.7988709,0.37404191,0.37404191,	0.54546	0.488251	298	25.5%,17.8%,17.4%,14.1%,	14.8%,25.5%,13.8%,13.8%,	33557.0,33557.0,33557.0,33557.0,	33557.0,33557.0,33557.0,33557.0,	5.5,5.5,5.5,5.5,	5.5,5.5,5.5,5.5,	33,25,12,14,	13,21,16,20,	21	17.5	1_1_1_1_1_1_1_1_	1_1_1_1_1_1_1_1_
Q9D8V0	Minor histocompatibility antigen H13 OS=Mus musculus GN=Hm13 PE=1 SV=1	0.0305361	0.493365	1.071,1.191,2.552,3.17,	0.0,0.0,0.0,0.0,	1.99598	0	100000	8.251842E-5,9.288043E-5,1.9171661E-4,2.3771937E-4,	0.0,0.0,0.0,0.0,	0.000151209	0	0.07646525,0.07646525,0.07646525,0.07646525,	0.0,0.0,0.0,0.0,	0.0764652	0	378	3.2%,3.2%,3.2%,3.2%,	0%,0%,0%,0%,	41748.0,41748.0,41748.0,41748.0,	0.0,0.0,0.0,0.0,	6.0,6.0,6.0,6.0,	0.0,0.0,0.0,0.0,	2,2,2,3,	0,0,0,0,	2.25	0	1_1_1_1_0_0_0_0_	1_1_1_1_0_0_0_0_
A3KGR9	Histocompatibility 13 (Fragment) OS=Mus musculus GN=H13 PE=1 SV=1	0.0305361	0.493365	1.071,1.191,2.552,3.17,	0.0,0.0,0.0,0.0,	1.99598	0	100000	8.989038E-5,1.01178106E-4,2.0884402E-4,2.5895654E-4,	0.0,0.0,0.0,0.0,	0.000164717	0	0.083926916,0.083926916,0.083926916,0.083926916,	0.0,0.0,0.0,0.0,	0.0839269	0	347	3.5%,3.5%,3.5%,3.5%,	0%,0%,0%,0%,	38175.0,38175.0,38175.0,38175.0,	0.0,0.0,0.0,0.0,	8.4,8.4,8.4,8.4,	0.0,0.0,0.0,0.0,	2,2,2,3,	0,0,0,0,	2.25	0	1_1_1_1_0_0_0_0_	1_1_1_1_0_0_0_0_
Q6PGJ8	H13 protein OS=Mus musculus GN=H13 PE=1 SV=1	0.0305361	0.493365	1.071,1.191,2.552,3.17,	0.0,0.0,0.0,0.0,	1.99598	0	100000	1.3924984E-4,1.5673574E-4,3.235218E-4,4.0115142E-4,	0.0,0.0,0.0,0.0,	0.000255165	0	0.1324004,0.1324004,0.1324004,0.1324004,	0.0,0.0,0.0,0.0,	0.1324	0	224	5.4%,5.4%,5.4%,5.4%,	0%,0%,0%,0%,	24332.0,24332.0,24332.0,24332.0,	0.0,0.0,0.0,0.0,	8.0,8.0,8.0,8.0,	0.0,0.0,0.0,0.0,	2,2,2,3,	0,0,0,0,	2.25	0	1_1_1_1_0_0_0_0_	1_1_1_1_0_0_0_0_
D3Z1T4	Guanine nucleotide-binding protein G(I)/G(S)/G(T) subunit beta-2 (Fragment) OS=Mus musculus GN=Gnb2 PE=1 SV=1	0.0307369	0.493365	5.354,0.0,7.657,9.511,	12.19,12.49,10.08,17.39,	5.63032	13.037	0.431872	8.2957355E-4,0.0,0.0011564184,0.001433903,	0.0017552179,0.0018846198,0.0014437591,0.002519746,	0.000854974	0.00190084	0.2618276,0.0,0.2618276,0.2618276,	0.2618276,0.2618276,0.2618276,0.2618276,	0.196371	0.261828	188	10.1%,0%,10.1%,10.1%,	10.1%,10.1%,10.1%,10.1%,	20786.0,0.0,20786.0,20786.0,	20786.0,20786.0,20786.0,20786.0,	7.7,0.0,7.7,7.7,	7.7,7.7,7.7,7.7,	10,0,6,9,	6,12,7,10,	8.33	8.75	1_0_1_1_1_1_1_1_	1_0_1_1_1_1_1_1_
D3Z1M1	Guanine nucleotide-binding protein G(I)/G(S)/G(T) subunit beta-2 (Fragment) OS=Mus musculus GN=Gnb2 PE=1 SV=1	0.0307369	0.493365	5.354,0.0,7.657,9.511,	12.19,12.49,10.08,17.39,	5.63032	13.037	0.431872	6.870476E-4,0.0,9.5773855E-4,0.0011875496,	0.0014536607,0.0015608306,0.0011957125,0.002086838,	0.000708084	0.00157426	0.2133888,0.0,0.2133888,0.2133888,	0.2133888,0.2133888,0.2133888,0.2133888,	0.160042	0.213389	227	8.4%,0%,8.4%,8.4%,	8.4%,8.4%,8.4%,8.4%,	25025.0,0.0,25025.0,25025.0,	25025.0,25025.0,25025.0,25025.0,	7.4,0.0,7.4,7.4,	7.4,7.4,7.4,7.4,	10,0,6,9,	6,12,7,10,	8.33	8.75	1_0_1_1_1_1_1_1_	1_0_1_1_1_1_1_1_
Q5SW19	Clustered mitochondria protein homolog OS=Mus musculus GN=Cluh PE=1 SV=2	0.0310567	0.493365	5.889,5.953,7.657,2.113,	2.032,3.121,0.0,0.0,	5.40323	1.28824	4.19426	1.3046068E-4,1.3349355E-4,1.6532824E-4,4.5555345E-5,	4.182268E-5,6.735903E-5,0.0,0.0,	0.000118709	2.72954e-05	0.08642566,0.09900582,0.032761455,0.03038609,	0.02093947,0.03992021,0.0,0.0,	0.0621448	0.0152149	1315	3.6%,4.1%,1.4%,1.3%,	0.9%,1.7%,0%,0%,	148068.0,148068.0,148068.0,148068.0,	148068.0,148068.0,0.0,0.0,	6.0,6.0,6.0,6.0,	6.0,6.0,0.0,0.0,	11,10,6,2,	1,3,0,0,	7.25	2	1_1_1_1_1_1_0_0_	1_1_1_1_1_1_0_0_
H3BJK2	Probable global transcription activator SNF2L2 OS=Mus musculus GN=Smarca2 PE=1 SV=1	0.0310843	0.493365	4.819,5.953,2.552,2.113,	0.0,1.04,1.441,0.0,	3.85941	0.620277	6.22208	9.204186E-5,1.1511083E-4,4.7520578E-5,3.928215E-5,	0.0,1.9361123E-5,2.542639E-5,0.0,	7.34889e-05	1.11969e-05	0.09900582,0.09395635,0.016248703,0.03038609,	0.0,0.016248703,0.016248703,0.0,	0.0598992	0.00812435	1525	4.1%,3.9%,0.7%,1.3%,	0%,0.7%,0.7%,0%,	174032.0,174032.0,174032.0,174032.0,	0.0,174032.0,174032.0,0.0,	7.1,7.1,7.1,7.1,	0.0,7.1,7.1,0.0,	9,10,2,2,	0,1,1,0,	5.75	1	1_1_1_1_0_1_1_0_	1_1_1_1_0_1_1_0_
Q6DIC0	Probable global transcription activator SNF2L2 OS=Mus musculus GN=Smarca2 PE=1 SV=1	0.0310843	0.493365	4.819,5.953,2.552,2.113,	0.0,1.04,1.441,0.0,	3.85941	0.620277	6.22208	8.900687E-5,1.1131517E-4,4.5953635E-5,3.798686E-5,	0.0,1.8722709E-5,2.458798E-5,0.0,	7.10656e-05	1.08277e-05	0.09395635,0.09144032,0.013911366,0.03038609,	0.0,0.013911366,0.013911366,0.0,	0.0574235	0.00695568	1577	3.9%,3.8%,0.6%,1.3%,	0%,0.6%,0.6%,0%,	180252.0,180252.0,180252.0,180252.0,	0.0,180252.0,180252.0,0.0,	7.2,7.2,7.2,7.2,	0.0,7.2,7.2,0.0,	9,10,2,2,	0,1,1,0,	5.75	1	1_1_1_1_0_1_1_0_	1_1_1_1_0_1_1_0_
E9QAB8	Probable global transcription activator SNF2L2 OS=Mus musculus GN=Smarca2 PE=1 SV=1	0.0310843	0.493365	4.819,5.953,2.552,2.113,	0.0,1.04,1.441,0.0,	3.85941	0.620277	6.22208	9.295618E-5,1.1625431E-4,4.799264E-5,3.967237E-5,	0.0,1.9553452E-5,2.567897E-5,0.0,	7.42189e-05	1.13081e-05	0.09900582,0.096478224,0.016248703,0.03038609,	0.0,0.016248703,0.016248703,0.0,	0.0605297	0.00812435	1510	4.1%,4.0%,0.7%,1.3%,	0%,0.7%,0.7%,0%,	172551.0,172551.0,172551.0,172551.0,	0.0,172551.0,172551.0,0.0,	9.1,9.1,9.1,9.1,	0.0,9.1,9.1,0.0,	9,10,2,2,	0,1,1,0,	5.75	1	1_1_1_1_0_1_1_0_	1_1_1_1_0_1_1_0_
F2Z4A9	Probable global transcription activator SNF2L2 OS=Mus musculus GN=Smarca2 PE=1 SV=1	0.0310843	0.493365	4.819,5.953,2.552,2.113,	0.0,1.04,1.441,0.0,	3.85941	0.620277	6.22208	8.866951E-5,1.10893256E-4,4.5779456E-5,3.7842878E-5,	0.0,1.8651745E-5,2.4494784E-5,0.0,	7.07963e-05	1.07866e-05	0.09395635,0.09144032,0.013911366,0.03038609,	0.0,0.013911366,0.013911366,0.0,	0.0574235	0.00695568	1583	3.9%,3.8%,0.6%,1.3%,	0%,0.6%,0.6%,0%,	180720.0,180720.0,180720.0,180720.0,	0.0,180720.0,180720.0,0.0,	7.2,7.2,7.2,7.2,	0.0,7.2,7.2,0.0,	9,10,2,2,	0,1,1,0,	5.75	1	1_1_1_1_0_1_1_0_	1_1_1_1_0_1_1_0_
H3BLH0	Probable global transcription activator SNF2L2 OS=Mus musculus GN=Smarca2 PE=1 SV=1	0.0310843	0.493365	4.819,5.953,2.552,2.113,	0.0,1.04,1.441,0.0,	3.85941	0.620277	6.22208	8.76726E-5,1.0964648E-4,4.5264762E-5,3.7417416E-5,	0.0,1.8442044E-5,2.4219393E-5,0.0,	7.00003e-05	1.06654e-05	0.09395635,0.08893013,0.013911366,0.028016329,	0.0,0.013911366,0.013911366,0.0,	0.0562035	0.00695568	1601	3.9%,3.7%,0.6%,1.2%,	0%,0.6%,0.6%,0%,	182735.0,182735.0,182735.0,182735.0,	0.0,182735.0,182735.0,0.0,	7.1,7.1,7.1,7.1,	0.0,7.1,7.1,0.0,	9,10,2,2,	0,1,1,0,	5.75	1	1_1_1_1_0_1_1_0_	1_1_1_1_0_1_1_0_
P99024	Tubulin beta-5 chain OS=Mus musculus GN=Tubb5 PE=1 SV=1	0.031095	0.493365	105.5,104.8,181.2,156.4,	231.6,159.2,213.2,248.7,	136.965	213.166	0.642527	0.006919839,0.0069585014,0.0115884915,0.009984213,	0.014120807,0.010174401,0.012925082,0.015256948,	0.00886276	0.0131193	1.3067472,1.3173947,1.1232445,1.0558906,	1.0989399,1.0989399,1.1232445,1.0558906,	1.20082	1.09425	444	36.3%,36.5%,32.7%,31.3%,	32.2%,32.2%,32.7%,31.3%,	49671.0,49671.0,49671.0,49671.0,	49671.0,49671.0,49671.0,49671.0,	4.9,4.9,4.9,4.9,	4.9,4.9,4.9,4.9,	197,176,142,148,	114,153,148,143,	165.75	139.5	1_1_1_1_1_1_1_1_	1_1_1_1_1_1_1_1_
E9QM38	Solute carrier family 12 member 2 OS=Mus musculus GN=Slc12a2 PE=1 SV=1	0.0311131	0.493365	2.142,4.167,1.276,2.113,	0.0,1.04,0.0,0.0,	2.42464	0.260117	9.32133	5.1727966E-5,1.0189122E-4,3.0045141E-5,4.96727E-5,	0.0,2.4482348E-5,0.0,0.0,	5.83343e-05	6.12059e-06	0.061695576,0.09395635,0.016248703,0.049542427,	0.0,0.028016329,0.0,0.0,	0.0553608	0.00700408	1206	2.6%,3.9%,0.7%,2.1%,	0%,1.2%,0%,0%,	130668.0,130668.0,130668.0,130668.0,	0.0,130668.0,0.0,0.0,	6.5,6.5,6.5,6.5,	0.0,6.5,0.0,0.0,	4,7,1,2,	0,1,0,0,	3.5	1	1_1_1_1_0_1_0_0_	1_1_1_1_0_1_0_0_
P55012	Solute carrier family 12 member 2 OS=Mus musculus GN=Slc12a2 PE=1 SV=2	0.0311131	0.493365	2.142,4.167,1.276,2.113,	0.0,1.04,0.0,0.0,	2.42464	0.260117	9.32133	5.1770894E-5,1.0197578E-4,3.0070076E-5,4.9713923E-5,	0.0,2.4502666E-5,0.0,0.0,	5.83827e-05	6.12567e-06	0.061695576,0.09395635,0.016248703,0.049542427,	0.0,0.028016329,0.0,0.0,	0.0553608	0.00700408	1205	2.6%,3.9%,0.7%,2.1%,	0%,1.2%,0%,0%,	131033.0,131033.0,131033.0,131033.0,	0.0,131033.0,0.0,0.0,	7.3,7.3,7.3,7.3,	0.0,7.3,0.0,0.0,	4,7,1,2,	0,1,0,0,	3.5	1	1_1_1_1_0_1_0_0_	1_1_1_1_0_1_0_0_
P48036	Annexin A5 OS=Mus musculus GN=Anxa5 PE=1 SV=1	0.0311808	0.493365	6.96,5.953,6.381,7.397,	4.063,3.121,5.763,1.739,	6.67282	3.67149	1.81747	6.3557294E-4,5.5029476E-4,5.6793797E-4,6.572679E-4,	3.448077E-4,2.7767126E-4,4.8620996E-4,1.4849914E-4,	0.000602768	0.000314297	0.16412604,0.29717934,0.16412604,0.08143401,	0.08143401,0.08143401,0.16412604,0.08143401,	0.176716	0.102107	319	6.6%,11.3%,6.6%,3.4%,	3.4%,3.4%,6.6%,3.4%,	35752.0,35752.0,35752.0,35752.0,	35752.0,35752.0,35752.0,35752.0,	5.0,5.0,5.0,5.0,	5.0,5.0,5.0,5.0,	13,10,5,7,	2,3,4,1,	8.75	2.5	1_1_1_1_1_1_1_1_	1_1_1_1_1_1_1_1_
G3UYU6	Receptor-type tyrosine-protein phosphatase delta OS=Mus musculus GN=Ptprd PE=1 SV=1	0.0318529	0.493365	5.354,3.572,5.104,7.397,	2.032,2.081,2.881,3.478,	5.3569	2.61788	2.04628	1.0432095E-4,7.045244E-5,9.694833E-5,1.4024647E-4,	3.6787176E-5,3.949928E-5,5.1873238E-5,6.337288E-5,	0.000102992	4.78831e-05	0.08893013,0.06414306,0.03038609,0.06414306,	0.011579514,0.011579514,0.011579514,0.011579514,	0.0619006	0.0115795	1495	3.7%,2.7%,1.3%,2.7%,	0.5%,0.5%,0.5%,0.5%,	168346.0,168346.0,168346.0,168346.0,	168346.0,168346.0,168346.0,168346.0,	6.7,6.7,6.7,6.7,	6.7,6.7,6.7,6.7,	10,6,4,7,	1,2,2,2,	6.75	1.75	1_1_1_1_1_1_1_1_	1_1_1_1_1_1_1_1_
G3UY75	Receptor-type tyrosine-protein phosphatase delta OS=Mus musculus GN=Ptprd PE=1 SV=1	0.0318529	0.493365	5.354,3.572,5.104,7.397,	2.032,2.081,2.881,3.478,	5.3569	2.61788	2.04628	8.251842E-5,5.572826E-5,7.668665E-5,1.10935696E-4,	2.909885E-5,3.124414E-5,4.1032006E-5,5.012828E-5,	8.14673e-05	3.78758e-05	0.071519256,0.049542427,0.025651932,0.049542427,	0.009252906,0.009252906,0.009252906,0.009252906,	0.049064	0.00925291	1890	3.0%,2.1%,1.1%,2.1%,	0.4%,0.4%,0.4%,0.4%,	211808.0,211808.0,211808.0,211808.0,	211808.0,211808.0,211808.0,211808.0,	6.7,6.7,6.7,6.7,	6.7,6.7,6.7,6.7,	10,6,4,7,	1,2,2,2,	6.75	1.75	1_1_1_1_1_1_1_1_	1_1_1_1_1_1_1_1_
G3UWK6	Receptor-type tyrosine-protein phosphatase delta OS=Mus musculus GN=Ptprd PE=1 SV=1	0.0318529	0.493365	5.354,3.572,5.104,7.397,	2.032,2.081,2.881,3.478,	5.3569	2.61788	2.04628	1.0362778E-4,6.998433E-5,9.630415E-5,1.393146E-4,	3.654274E-5,3.9236824E-5,5.1528565E-5,6.295179E-5,	0.000102308	4.7565e-05	0.08893013,0.06414306,0.03038609,0.06414306,	0.011579514,0.011579514,0.011579514,0.011579514,	0.0619006	0.0115795	1505	3.7%,2.7%,1.3%,2.7%,	0.5%,0.5%,0.5%,0.5%,	169355.0,169355.0,169355.0,169355.0,	169355.0,169355.0,169355.0,169355.0,	6.7,6.7,6.7,6.7,	6.7,6.7,6.7,6.7,	10,6,4,7,	1,2,2,2,	6.75	1.75	1_1_1_1_1_1_1_1_	1_1_1_1_1_1_1_1_
G3UX60	Receptor-type tyrosine-protein phosphatase delta OS=Mus musculus GN=Ptprd PE=1 SV=1	0.0318529	0.493365	5.354,3.572,5.104,7.397,	2.032,2.081,2.881,3.478,	5.3569	2.61788	2.04628	1.0383476E-4,7.012411E-5,9.649651E-5,1.3959286E-4,	3.661573E-5,3.9315193E-5,5.1631483E-5,6.3077525E-5,	0.000102512	4.766e-05	0.08893013,0.06414306,0.03038609,0.06414306,	0.011579514,0.011579514,0.011579514,0.011579514,	0.0619006	0.0115795	1502	3.7%,2.7%,1.3%,2.7%,	0.5%,0.5%,0.5%,0.5%,	169025.0,169025.0,169025.0,169025.0,	169025.0,169025.0,169025.0,169025.0,	6.8,6.8,6.8,6.8,	6.8,6.8,6.8,6.8,	10,6,4,7,	1,2,2,2,	6.75	1.75	1_1_1_1_1_1_1_1_	1_1_1_1_1_1_1_1_
Q64487	Receptor-type tyrosine-protein phosphatase delta OS=Mus musculus GN=Ptprd PE=1 SV=3	0.0318529	0.493365	5.354,3.572,5.104,7.397,	2.032,2.081,2.881,3.478,	5.3569	2.61788	2.04628	8.156894E-5,5.5087035E-5,7.5804266E-5,1.09659246E-4,	2.876403E-5,3.0884636E-5,4.055988E-5,4.955149E-5,	8.05299e-05	3.744e-05	0.06905484,0.049542427,0.023293018,0.049542427,	0.009252906,0.009252906,0.009252906,0.009252906,	0.0478582	0.00925291	1912	2.9%,2.1%,1.0%,2.1%,	0.4%,0.4%,0.4%,0.4%,	214408.0,214408.0,214408.0,214408.0,	214408.0,214408.0,214408.0,214408.0,	6.6,6.6,6.6,6.6,	6.6,6.6,6.6,6.6,	10,6,4,7,	1,2,2,2,	6.75	1.75	1_1_1_1_1_1_1_1_	1_1_1_1_1_1_1_1_
B9EJA3	Protein tyrosine phosphatase, receptor type, D OS=Mus musculus GN=Ptprd PE=1 SV=1	0.0318529	0.493365	5.354,3.572,5.104,7.397,	2.032,2.081,2.881,3.478,	5.3569	2.61788	2.04628	1.0342163E-4,6.9845104E-5,9.611257E-5,1.3903744E-4,	3.6470043E-5,3.9158767E-5,5.1426054E-5,6.2826555E-5,	0.000102104	4.74704e-05	0.08893013,0.06414306,0.03038609,0.06414306,	0.011579514,0.011579514,0.011579514,0.011579514,	0.0619006	0.0115795	1508	3.7%,2.7%,1.3%,2.7%,	0.5%,0.5%,0.5%,0.5%,	169743.0,169743.0,169743.0,169743.0,	169743.0,169743.0,169743.0,169743.0,	6.8,6.8,6.8,6.8,	6.8,6.8,6.8,6.8,	10,6,4,7,	1,2,2,2,	6.75	1.75	1_1_1_1_1_1_1_1_	1_1_1_1_1_1_1_1_
E9PVW8	Receptor-type tyrosine-protein phosphatase delta OS=Mus musculus GN=Ptprd PE=1 SV=2	0.0318529	0.493365	5.354,3.572,5.104,7.397,	2.032,2.081,2.881,3.478,	5.3569	2.61788	2.04628	1.0355898E-4,6.993786E-5,9.624022E-5,1.392221E-4,	3.651848E-5,3.9210772E-5,5.149435E-5,6.2909996E-5,	0.00010224	4.75334e-05	0.08893013,0.06414306,0.03038609,0.06414306,	0.011579514,0.011579514,0.011579514,0.011579514,	0.0619006	0.0115795	1506	3.7%,2.7%,1.3%,2.7%,	0.5%,0.5%,0.5%,0.5%,	169442.0,169442.0,169442.0,169442.0,	169442.0,169442.0,169442.0,169442.0,	6.7,6.7,6.7,6.7,	6.7,6.7,6.7,6.7,	10,6,4,7,	1,2,2,2,	6.75	1.75	1_1_1_1_1_1_1_1_	1_1_1_1_1_1_1_1_
P26231	Catenin alpha-1 OS=Mus musculus GN=Ctnna1 PE=1 SV=1	0.0319048	0.493365	17.67,25.0,16.59,23.25,	6.095,13.53,15.85,13.91,	20.6275	12.3447	1.67096	5.6806556E-4,8.1378024E-4,5.1992026E-4,7.273268E-4,	1.821087E-4,4.2365812E-4,4.7078115E-4,4.1828895E-4,	0.000657273	0.000373709	0.38995266,0.47570658,0.31522477,0.24738348,	0.08143401,0.17760599,0.15080035,0.1614486,	0.357067	0.142822	906	14.3%,16.9%,11.9%,9.6%,	3.4%,7.1%,6.1%,6.5%,	100106.0,100106.0,100106.0,100106.0,	100106.0,100106.0,100106.0,100106.0,	6.2,6.2,6.2,6.2,	6.2,6.2,6.2,6.2,	33,42,13,22,	3,13,11,8,	27.5	8.75	1_1_1_1_1_1_1_1_	1_1_1_1_1_1_1_1_
Q6P069	Sorcin OS=Mus musculus GN=Sri PE=1 SV=1	0.0319515	0.493365	4.283,5.358,5.104,9.511,	2.032,3.121,2.881,0.0,	6.06409	2.00856	3.01912	6.3014065E-4,7.979274E-4,7.320089E-4,0.0013614836,	2.7776175E-4,4.4735929E-4,3.9166913E-4,0.0,	0.00088039	0.000279198	0.20503592,0.38356638,0.20503592,0.38356638,	0.096478224,0.20503592,0.096478224,0.0,	0.294301	0.0994981	198	8.1%,14.1%,8.1%,14.1%,	4.0%,8.1%,4.0%,0%,	21627.0,21627.0,21627.0,21627.0,	21627.0,21627.0,21627.0,0.0,	5.6,5.6,5.6,5.6,	5.6,5.6,5.6,0.0,	8,9,4,9,	1,3,2,0,	7.5	2	1_1_1_1_1_1_1_0_	1_1_1_1_1_1_1_0_
Q6ZQ82	Rho GTPase-activating protein 26 OS=Mus musculus GN=Arhgap26 PE=1 SV=3	0.031976	0.493365	3.212,2.977,1.276,1.057,	0.0,0.0,0.0,0.0,	2.13048	0	100000	1.149581E-4,1.0782801E-4,4.4514054E-5,3.6796853E-5,	0.0,0.0,0.0,0.0,	7.60243e-05	0	0.08143401,0.08143401,0.023293018,0.025651932,	0.0,0.0,0.0,0.0,	0.0529532	0	814	3.4%,3.4%,1.0%,1.1%,	0%,0%,0%,0%,	92071.0,92071.0,92071.0,92071.0,	0.0,0.0,0.0,0.0,	6.7,6.7,6.7,6.7,	0.0,0.0,0.0,0.0,	6,5,1,1,	0,0,0,0,	3.25	0	1_1_1_1_0_0_0_0_	1_1_1_1_0_0_0_0_
E9QAQ3	Rho GTPase-activating protein 26 OS=Mus musculus GN=Arhgap26 PE=1 SV=1	0.031976	0.493365	3.212,2.977,1.276,1.057,	0.0,0.0,0.0,0.0,	2.13048	0	100000	1.232884E-4,1.1564164E-4,4.773971E-5,3.946329E-5,	0.0,0.0,0.0,0.0,	8.15333e-05	0	0.08893013,0.08893013,0.025651932,0.028016329,	0.0,0.0,0.0,0.0,	0.0578821	0	759	3.7%,3.7%,1.1%,1.2%,	0%,0%,0%,0%,	85952.0,85952.0,85952.0,85952.0,	0.0,0.0,0.0,0.0,	6.8,6.8,6.8,6.8,	0.0,0.0,0.0,0.0,	6,5,1,1,	0,0,0,0,	3.25	0	1_1_1_1_0_0_0_0_	1_1_1_1_0_0_0_0_
O88569	Heterogeneous nuclear ribonucleoproteins A2/B1 OS=Mus musculus GN=Hnrnpa2b1 PE=1 SV=2	0.0319808	0.493365	11.24,14.29,14.04,6.34,	32.51,23.93,17.29,19.13,	11.4773	23.2128	0.494439	9.278063E-4,0.0011935005,0.0011291185,5.0911005E-4,	0.002492774,0.0019237715,0.0013181387,0.0014761571,	0.000939884	0.00180271	0.36772883,0.4421153,0.4421153,0.36772883,	0.32434154,0.4421153,0.32434154,0.36772883,	0.404922	0.364632	353	13.6%,15.9%,15.9%,13.6%,	12.2%,15.9%,12.2%,13.6%,	37403.0,37403.0,37403.0,37403.0,	37403.0,37403.0,37403.0,37403.0,	8.9,8.9,8.9,8.9,	8.9,8.9,8.9,8.9,	21,24,11,6,	16,23,12,11,	15.5	15.5	1_1_1_1_1_1_1_1_	1_1_1_1_1_1_1_1_
E9QKR0	Guanine nucleotide-binding protein G(I)/G(S)/G(T) subunit beta-2 OS=Mus musculus GN=Gnb2 PE=1 SV=1	0.0322838	0.493365	5.354,8.335,7.657,9.511,	12.19,12.49,10.08,17.39,	7.71402	13.037	0.591701	4.0827176E-4,6.433551E-4,5.691273E-4,7.056905E-4,	8.6382445E-4,9.275092E-4,7.1054115E-4,0.0012400844,	0.000581611	0.00093549	0.12201846,0.25025904,0.12201846,0.12201846,	0.12201846,0.12201846,0.12201846,0.12201846,	0.154079	0.122018	382	5.0%,9.7%,5.0%,5.0%,	5.0%,5.0%,5.0%,5.0%,	41409.0,41409.0,41409.0,41409.0,	41409.0,41409.0,41409.0,41409.0,	6.6,6.6,6.6,6.6,	6.6,6.6,6.6,6.6,	10,14,6,9,	6,12,7,10,	9.75	8.75	1_1_1_1_1_1_1_1_	1_1_1_1_1_1_1_1_
P62880	Guanine nucleotide-binding protein G(I)/G(S)/G(T) subunit beta-2 OS=Mus musculus GN=Gnb2 PE=1 SV=3	0.0322838	0.493365	5.354,8.335,7.657,9.511,	12.19,12.49,10.08,17.39,	7.71402	13.037	0.591701	4.5870536E-4,7.228283E-4,6.3943135E-4,7.92864E-4,	9.705323E-4,0.001042084,7.983139E-4,0.0013932714,	0.000653457	0.00105105	0.13762724,0.28528666,0.13762724,0.13762724,	0.13762724,0.13762724,0.13762724,0.13762724,	0.174542	0.137627	340	5.6%,10.9%,5.6%,5.6%,	5.6%,5.6%,5.6%,5.6%,	37331.0,37331.0,37331.0,37331.0,	37331.0,37331.0,37331.0,37331.0,	6.0,6.0,6.0,6.0,	6.0,6.0,6.0,6.0,	10,14,6,9,	6,12,7,10,	9.75	8.75	1_1_1_1_1_1_1_1_	1_1_1_1_1_1_1_1_
Q07235	Glia-derived nexin OS=Mus musculus GN=Serpine2 PE=1 SV=2	0.0327471	0.493365	8.566,11.91,6.381,5.284,	0.0,6.243,2.881,0.0,	8.03434	2.28102	3.52225	6.285534E-4,8.843527E-4,4.5635315E-4,3.7723727E-4,	0.0,4.462324E-4,1.9534127E-4,0.0,	0.000586624	0.000160393	0.3520726,0.40928876,0.20503592,0.2618276,	0.0,0.29121923,0.20503592,0.0,	0.307056	0.124064	397	13.1%,14.9%,8.1%,10.1%,	0%,11.1%,8.1%,0%,	44207.0,44207.0,44207.0,44207.0,	0.0,44207.0,44207.0,0.0,	9.9,9.9,9.9,9.9,	0.0,9.9,9.9,0.0,	16,20,5,5,	0,6,2,0,	11.5	4	1_1_1_1_0_1_1_0_	1_1_1_1_0_1_1_0_
Q9JMA1	Ubiquitin carboxyl-terminal hydrolase 14 OS=Mus musculus GN=Usp14 PE=1 SV=3	0.032864	0.493365	4.819,3.572,1.276,3.17,	0.0,1.04,0.0,1.739,	3.20922	0.694832	4.6187	2.8471366E-4,2.1364383E-4,7.3497846E-5,1.8226758E-4,	0.0,5.988988E-5,0.0,9.608768E-5,	0.000188531	3.89944e-05	0.17760599,0.17760599,0.037528396,0.037528396,	0.0,0.037528396,0.0,0.037528396,	0.107567	0.0187642	493	7.1%,7.1%,1.6%,1.6%,	0%,1.6%,0%,1.6%,	56002.0,56002.0,56002.0,56002.0,	0.0,56002.0,0.0,56002.0,	5.2,5.2,5.2,5.2,	0.0,5.2,0.0,5.2,	9,6,1,3,	0,1,0,1,	4.75	1	1_1_1_1_0_1_0_1_	1_1_1_1_0_1_0_1_
E9PYI8	Ubiquitin carboxyl-terminal hydrolase 14 OS=Mus musculus GN=Usp14 PE=1 SV=1	0.032864	0.493365	4.819,3.572,1.276,3.17,	0.0,1.04,0.0,1.739,	3.20922	0.694832	4.6187	3.0647125E-4,2.2997032E-4,7.91145E-5,1.9619633E-4,	0.0,6.446662E-5,0.0,1.03430626E-4,	0.000202938	4.19743e-05	0.19124198,0.19124198,0.03992021,0.03992021,	0.0,0.03992021,0.0,0.03992021,	0.115581	0.0199601	458	7.6%,7.6%,1.7%,1.7%,	0%,1.7%,0%,1.7%,	52319.0,52319.0,52319.0,52319.0,	0.0,52319.0,0.0,52319.0,	5.7,5.7,5.7,5.7,	0.0,5.7,0.0,5.7,	9,6,1,3,	0,1,0,1,	4.75	1	1_1_1_1_0_1_0_1_	1_1_1_1_0_1_0_1_
Q8C854	Myelin expression factor 2 OS=Mus musculus GN=Myef2 PE=1 SV=1	0.0330173	0.493365	5.889,7.144,5.104,5.284,	0.0,5.202,0.0,0.0,	5.85539	1.30059	4.50212	2.9028053E-4,3.5643452E-4,2.4524156E-4,2.534064E-4,	0.0,2.497945E-4,0.0,0.0,	0.000286341	6.24486e-05	0.23879659,0.23879659,0.071519256,0.1324004,	0.0,0.1324004,0.0,0.0,	0.170378	0.0331001	591	9.3%,9.3%,3.0%,5.4%,	0%,5.4%,0%,0%,	63295.0,63295.0,63295.0,63295.0,	0.0,63295.0,0.0,0.0,	8.9,8.9,8.9,8.9,	0.0,8.9,0.0,0.0,	11,12,4,5,	0,5,0,0,	8	5	1_1_1_1_0_1_0_0_	1_1_1_1_0_1_0_0_
P26040	Ezrin OS=Mus musculus GN=Ezr PE=1 SV=3	0.0330663	0.493365	38.01,35.13,42.11,46.5,	56.88,55.14,73.47,48.69,	40.4366	58.5474	0.690665	0.0018896156,0.0017674227,0.0020405059,0.0022490036,	0.002627835,0.0026704143,0.0033746373,0.0022634717,	0.00198664	0.00273409	0.40604758,0.40604758,0.3708818,0.3273945,	0.3708818,0.3708818,0.3708818,0.28528666,	0.377593	0.349483	586	14.8%,14.8%,13.7%,12.3%,	13.7%,13.7%,13.7%,10.9%,	69407.0,69407.0,69407.0,69407.0,	69407.0,69407.0,69407.0,69407.0,	6.1,6.1,6.1,6.1,	6.1,6.1,6.1,6.1,	71,59,33,44,	28,53,51,28,	51.75	40	1_1_1_1_1_1_1_1_	1_1_1_1_1_1_1_1_
J3QMG3	Voltage-dependent anion-selective channel protein 3 OS=Mus musculus GN=Vdac3 PE=1 SV=1	0.0331185	0.493365	1.606,2.381,3.828,1.057,	4.063,3.121,5.763,5.217,	2.21816	4.54092	0.488482	1.6474628E-4,2.4724507E-4,3.8275815E-4,1.05467036E-4,	3.8730158E-4,3.1189132E-4,5.461302E-4,5.0040026E-4,	0.000225054	0.000436431	0.06659615,0.06659615,0.06659615,0.06659615,	0.06659615,0.06659615,0.06659615,0.06659615,	0.0665962	0.0665962	284	2.8%,2.8%,2.8%,2.8%,	2.8%,2.8%,2.8%,2.8%,	30852.0,30852.0,30852.0,30852.0,	30852.0,30852.0,30852.0,30852.0,	8.8,8.8,8.8,8.8,	8.8,8.8,8.8,8.8,	3,4,3,1,	2,3,4,3,	2.75	3	1_1_1_1_1_1_1_1_	1_1_1_1_1_1_1_1_
A0A140T8V3	Uncharacterized protein OS=Mus musculus GN=Vdac3-ps1 PE=4 SV=1	0.0331185	0.493365	1.606,2.381,3.828,1.057,	4.063,3.121,5.763,5.217,	2.21816	4.54092	0.488482	1.6532843E-4,2.4811874E-4,3.8411067E-4,1.0583972E-4,	3.8867016E-4,3.129934E-4,5.4806E-4,5.0216843E-4,	0.000225849	0.000437973	0.06659615,0.06659615,0.06659615,0.06659615,	0.06659615,0.06659615,0.06659615,0.06659615,	0.0665962	0.0665962	283	2.8%,2.8%,2.8%,2.8%,	2.8%,2.8%,2.8%,2.8%,	30696.0,30696.0,30696.0,30696.0,	30696.0,30696.0,30696.0,30696.0,	8.7,8.7,8.7,8.7,	8.7,8.7,8.7,8.7,	3,4,3,1,	2,3,4,3,	2.75	3	1_1_1_1_1_1_1_1_	1_1_1_1_1_1_1_1_
Q60931	Voltage-dependent anion-selective channel protein 3 OS=Mus musculus GN=Vdac3 PE=1 SV=1	0.0331185	0.493365	1.606,2.381,3.828,1.057,	4.063,3.121,5.763,5.217,	2.21816	4.54092	0.488482	1.6532843E-4,2.4811874E-4,3.8411067E-4,1.0583972E-4,	3.8867016E-4,3.129934E-4,5.4806E-4,5.0216843E-4,	0.000225849	0.000437973	0.06659615,0.06659615,0.06659615,0.06659615,	0.06659615,0.06659615,0.06659615,0.06659615,	0.0665962	0.0665962	283	2.8%,2.8%,2.8%,2.8%,	2.8%,2.8%,2.8%,2.8%,	30753.0,30753.0,30753.0,30753.0,	30753.0,30753.0,30753.0,30753.0,	8.8,8.8,8.8,8.8,	8.8,8.8,8.8,8.8,	3,4,3,1,	2,3,4,3,	2.75	3	1_1_1_1_1_1_1_1_	1_1_1_1_1_1_1_1_
Q91V89	Protein phosphatase 2, regulatory subunit B (B56), delta isoform OS=Mus musculus GN=Ppp2r5d PE=1 SV=1	0.0332112	0.493365	3.748,2.381,2.552,2.113,	0.0,2.081,1.441,0.0,	2.6987	0.880394	3.06534	1.8379102E-4,1.1821145E-4,1.2200148E-4,1.0085064E-4,	0.0,9.941317E-5,6.527819E-5,0.0,	0.000131214	4.11728e-05	0.101539254,0.101539254,0.044720173,0.044720173,	0.0,0.044720173,0.044720173,0.0,	0.0731297	0.0223601	594	4.2%,4.2%,1.9%,1.9%,	0%,1.9%,1.9%,0%,	68995.0,68995.0,68995.0,68995.0,	0.0,68995.0,68995.0,0.0,	8.0,8.0,8.0,8.0,	0.0,8.0,8.0,0.0,	7,4,2,2,	0,2,1,0,	3.75	1.5	1_1_1_1_0_1_1_0_	1_1_1_1_0_1_1_0_
Q8BP47	Asparagine--tRNA ligase, cytoplasmic OS=Mus musculus GN=Nars PE=1 SV=2	0.0334233	0.493365	9.102,9.525,11.49,13.74,	2.032,6.243,0.0,8.694,	10.9625	4.24217	2.58416	4.742964E-4,5.0245156E-4,5.83381E-4,6.96573E-4,	9.8384306E-5,3.1691283E-4,0.0,4.2371402E-4,	0.000564176	0.000209753	0.28528666,0.18032062,0.18032062,0.18032062,	0.04712856,0.18032062,0.0,0.14024973,	0.206562	0.0919247	559	10.9%,7.2%,7.2%,7.2%,	2.0%,7.2%,0%,5.7%,	64279.0,64279.0,64279.0,64279.0,	64279.0,64279.0,0.0,64279.0,	5.9,5.9,5.9,5.9,	5.9,5.9,0.0,5.9,	17,16,9,13,	1,6,0,5,	13.75	4	1_1_1_1_1_1_0_1_	1_1_1_1_1_1_0_1_
P62141	Serine/threonine-protein phosphatase PP1-beta catalytic subunit OS=Mus musculus GN=Ppp1cb PE=1 SV=3	0.0336588	0.493365	4.819,4.763,10.21,7.397,	12.19,8.324,12.97,12.17,	6.79685	11.4127	0.595549	4.2924721E-4,4.294655E-4,8.864695E-4,6.4118794E-4,	0.0010091161,7.223416E-4,0.0010672086,0.0010140629,	0.000596593	0.000953182	0.22743917,0.22743917,0.22743917,0.22743917,	0.22743917,0.22743917,0.22743917,0.22743917,	0.227439	0.227439	327	8.9%,8.9%,8.9%,8.9%,	8.9%,8.9%,8.9%,8.9%,	37187.0,37187.0,37187.0,37187.0,	37187.0,37187.0,37187.0,37187.0,	6.2,6.2,6.2,6.2,	6.2,6.2,6.2,6.2,	9,8,8,7,	6,8,9,7,	8	7.5	1_1_1_1_1_1_1_1_	1_1_1_1_1_1_1_1_
P60202	Myelin proteolipid protein OS=Mus musculus GN=Plp1 PE=1 SV=2	0.0336753	0.493365	4.283,5.358,7.657,8.454,	10.16,8.324,10.08,10.43,	6.43796	9.74981	0.660317	4.5042546E-4,5.7035964E-4,7.848615E-4,8.6505816E-4,	9.927226E-4,8.5272815E-4,9.798799E-4,0.0010260915,	0.000667676	0.000962856	0.11429453,0.11429453,0.11429453,0.11429453,	0.11429453,0.11429453,0.11429453,0.11429453,	0.114295	0.114295	277	4.7%,4.7%,4.7%,4.7%,	4.7%,4.7%,4.7%,4.7%,	30077.0,30077.0,30077.0,30077.0,	30077.0,30077.0,30077.0,30077.0,	8.4,8.4,8.4,8.4,	8.4,8.4,8.4,8.4,	8,9,6,8,	5,8,7,6,	7.75	6.5	1_1_1_1_1_1_1_1_	1_1_1_1_1_1_1_1_
Q99K51	Plastin-3 OS=Mus musculus GN=Pls3 PE=1 SV=3	0.0339079	0.493365	11.24,19.65,10.21,13.74,	8.126,8.324,7.203,1.739,	13.709	6.34802	2.15957	5.1986607E-4,9.1951626E-4,4.601199E-4,6.1807036E-4,	3.4918622E-4,3.749297E-4,3.0774006E-4,7.519242E-5,	0.000629393	0.000276762	0.37404191,0.37404191,0.1694994,0.37404191,	0.1561122,0.29121923,0.14551294,0.025651932,	0.322906	0.154624	630	13.8%,13.8%,6.8%,13.8%,	6.3%,11.1%,5.9%,1.1%,	70742.0,70742.0,70742.0,70742.0,	70742.0,70742.0,70742.0,70742.0,	5.6,5.6,5.6,5.6,	5.6,5.6,5.6,5.6,	21,33,8,13,	4,8,5,1,	18.75	4.5	1_1_1_1_1_1_1_1_	1_1_1_1_1_1_1_1_
B1AX58	Plastin-3 OS=Mus musculus GN=Pls3 PE=1 SV=1	0.0339079	0.493365	11.24,19.65,10.21,13.74,	8.126,8.324,7.203,1.739,	13.709	6.34802	2.15957	5.1254395E-4,9.0656534E-4,4.536393E-4,6.093651E-4,	3.4426808E-4,3.6964897E-4,3.034057E-4,7.413337E-5,	0.000620528	0.000272864	0.36772883,0.36772883,0.16680968,0.36772883,	0.1561122,0.2882495,0.1428783,0.025651932,	0.317499	0.153223	639	13.6%,13.6%,6.7%,13.6%,	6.3%,11.0%,5.8%,1.1%,	71746.0,71746.0,71746.0,71746.0,	71746.0,71746.0,71746.0,71746.0,	5.6,5.6,5.6,5.6,	5.6,5.6,5.6,5.6,	21,33,8,13,	4,8,5,1,	18.75	4.5	1_1_1_1_1_1_1_1_	1_1_1_1_1_1_1_1_
A0A1C7CYV0	Plastin-3 (Fragment) OS=Mus musculus GN=Pls3 PE=1 SV=1	0.0339079	0.493365	11.24,19.65,10.21,13.74,	8.126,8.324,7.203,1.739,	13.709	6.34802	2.15957	5.2069256E-4,9.2097814E-4,4.6085138E-4,6.1905297E-4,	3.4974134E-4,3.7552573E-4,3.082293E-4,7.531197E-5,	0.000630394	0.000277202	0.37404191,0.37404191,0.1694994,0.37404191,	0.15877736,0.29121923,0.14551294,0.025651932,	0.322906	0.15529	629	13.8%,13.8%,6.8%,13.8%,	6.4%,11.1%,5.9%,1.1%,	70643.0,70643.0,70643.0,70643.0,	70643.0,70643.0,70643.0,70643.0,	5.6,5.6,5.6,5.6,	5.6,5.6,5.6,5.6,	21,33,8,13,	4,8,5,1,	18.75	4.5	1_1_1_1_1_1_1_1_	1_1_1_1_1_1_1_1_
Q9ERD7	Tubulin beta-3 chain OS=Mus musculus GN=Tubb3 PE=1 SV=1	0.0344461	0.493365	103.3,100.6,181.2,158.5,	221.4,163.4,213.2,222.6,	135.916	205.146	0.662533	0.006688943,0.0065926528,0.011433979,0.009984213,	0.013321454,0.010301192,0.012752747,0.013474482,	0.00867495	0.0124625	1.2908678,1.004472,1.0464447,0.9633602,	1.0370419,1.22331,1.0464447,1.0370419,	1.07629	1.08596	450	36.0%,30.2%,31.1%,29.3%,	30.9%,34.7%,31.1%,30.9%,	50419.0,50419.0,50419.0,50419.0,	50419.0,50419.0,50419.0,50419.0,	4.9,4.9,4.9,4.9,	4.9,4.9,4.9,4.9,	193,169,142,150,	109,157,148,128,	163.5	135.5	1_1_1_1_1_1_1_1_	1_1_1_1_1_1_1_1_
Q9ES00	Ubiquitin conjugation factor E4 B OS=Mus musculus GN=Ube4b PE=1 SV=3	0.0345698	0.493365	4.819,2.977,1.276,2.113,	0.0,0.0,0.0,0.0,	2.7962	0	100000	1.1966227E-4,7.4826945E-5,3.0890402E-5,5.1070143E-5,	0.0,0.0,0.0,0.0,	6.91124e-05	0	0.12979591,0.061695576,0.025651932,0.037528396,	0.0,0.0,0.0,0.0,	0.063668	0	1173	5.3%,2.6%,1.1%,1.6%,	0%,0%,0%,0%,	133317.0,133317.0,133317.0,133317.0,	0.0,0.0,0.0,0.0,	6.1,6.1,6.1,6.1,	0.0,0.0,0.0,0.0,	9,5,1,2,	0,0,0,0,	4.25	0	1_1_1_1_0_0_0_0_	1_1_1_1_0_0_0_0_
Q9CZ13	Cytochrome b-c1 complex subunit 1, mitochondrial OS=Mus musculus GN=Uqcrc1 PE=1 SV=2	0.0349565	0.493365	6.425,4.763,11.49,8.454,	12.19,10.4,12.97,15.65,	7.78161	12.8024	0.607824	3.8989956E-4,2.9257336E-4,6.793958E-4,4.9921067E-4,	6.8746036E-4,6.15119E-4,7.2703586E-4,8.882105E-4,	0.00046527	0.000729456	0.15345323,0.39315677,0.15345323,0.15345323,	0.15345323,0.15345323,0.15345323,0.15345323,	0.213379	0.153453	480	6.2%,14.4%,6.2%,6.2%,	6.2%,6.2%,6.2%,6.2%,	52852.0,52852.0,52852.0,52852.0,	52852.0,52852.0,52852.0,52852.0,	6.2,6.2,6.2,6.2,	6.2,6.2,6.2,6.2,	12,8,9,8,	6,10,9,9,	9.25	8.5	1_1_1_1_1_1_1_1_	1_1_1_1_1_1_1_1_
P19157	Glutathione S-transferase P 1 OS=Mus musculus GN=Gstp1 PE=1 SV=2	0.0357004	0.493365	14.46,15.48,16.59,16.91,	32.51,19.77,23.05,29.56,	15.858	26.2212	0.604776	0.0020051978,0.002173402,0.0022430844,0.0022821059,	0.0041902345,0.002671374,0.0029543045,0.0038348136,	0.00217595	0.00341268	1.0183663,1.0183663,0.53461695,0.7864876,	1.0183663,0.53461695,0.35831344,0.7864876,	0.839459	0.674446	210	30.5%,30.5%,18.6%,25.2%,	30.5%,18.6%,13.3%,25.2%,	23609.0,23609.0,23609.0,23609.0,	23609.0,23609.0,23609.0,23609.0,	7.8,7.8,7.8,7.8,	7.8,7.8,7.8,7.8,	27,26,13,16,	16,19,16,17,	20.5	17	1_1_1_1_1_1_1_1_	1_1_1_1_1_1_1_1_
B1ASZ3	Glycerol kinase OS=Mus musculus GN=Gk PE=1 SV=1	0.0357457	0.493365	1.071,1.191,2.552,2.113,	0.0,0.0,1.441,0.0,	1.7318	0.36016	4.80841	5.6507182E-5,6.360291E-5,1.312842E-4,1.0852406E-4,	0.0,0.0,7.024501E-5,0.0,	8.99796e-05	1.75613e-05	0.04231739,0.04231739,0.04231739,0.04231739,	0.0,0.0,0.04231739,0.0,	0.0423174	0.0105793	552	1.8%,1.8%,1.8%,1.8%,	0%,0%,1.8%,0%,	59833.0,59833.0,59833.0,59833.0,	0.0,0.0,59833.0,0.0,	5.6,5.6,5.6,5.6,	0.0,0.0,5.6,0.0,	2,2,2,2,	0,0,1,0,	2	1	1_1_1_1_0_0_1_0_	1_1_1_1_0_0_1_0_
Q64516	Glycerol kinase OS=Mus musculus GN=Gk PE=1 SV=2	0.0357457	0.493365	1.071,1.191,2.552,2.113,	0.0,0.0,1.441,0.0,	1.7318	0.36016	4.80841	5.5799577E-5,6.2806444E-5,1.2964022E-4,1.0716508E-4,	0.0,0.0,6.936538E-5,0.0,	8.88528e-05	1.73413e-05	0.04231739,0.04231739,0.04231739,0.04231739,	0.0,0.0,0.04231739,0.0,	0.0423174	0.0105793	559	1.8%,1.8%,1.8%,1.8%,	0%,0%,1.8%,0%,	61228.0,61228.0,61228.0,61228.0,	0.0,0.0,61228.0,0.0,	5.9,5.9,5.9,5.9,	0.0,0.0,5.9,0.0,	2,2,2,2,	0,0,1,0,	2	1	1_1_1_1_0_0_1_0_	1_1_1_1_0_0_1_0_
Q8VDP6	CDP-diacylglycerol--inositol 3-phosphatidyltransferase OS=Mus musculus GN=Cdipt PE=1 SV=1	0.0357616	0.493365	3.212,2.977,5.104,5.284,	6.095,7.283,8.644,12.17,	4.14431	8.54846	0.484802	4.3932343E-4,4.1207517E-4,6.8045896E-4,7.031136E-4,	7.7460316E-4,9.703285E-4,0.0010922604,0.0015568008,	0.000558743	0.0010985	0.25602996,0.1271975,0.25602996,0.25602996,	0.25602996,0.25602996,0.25602996,0.25602996,	0.223822	0.25603	213	9.9%,5.2%,9.9%,9.9%,	9.9%,9.9%,9.9%,9.9%,	23599.0,23599.0,23599.0,23599.0,	23599.0,23599.0,23599.0,23599.0,	8.3,8.3,8.3,8.3,	8.3,8.3,8.3,8.3,	6,5,4,5,	3,7,6,7,	5	5.75	1_1_1_1_1_1_1_1_	1_1_1_1_1_1_1_1_
A0A0U1RP13	CDP-diacylglycerol--inositol 3-phosphatidyltransferase OS=Mus musculus GN=Cdipt PE=1 SV=1	0.0357616	0.493365	3.212,2.977,5.104,5.284,	6.095,7.283,8.644,12.17,	4.14431	8.54846	0.484802	5.0581567E-4,4.7444328E-4,7.8344735E-4,8.095308E-4,	8.918405E-4,0.0011171891,0.0012575756,0.0017924247,	0.000643309	0.00126476	0.3001696,0.14551294,0.3001696,0.3001696,	0.3001696,0.3001696,0.3001696,0.3001696,	0.261505	0.30017	185	11.4%,5.9%,11.4%,11.4%,	11.4%,11.4%,11.4%,11.4%,	20292.0,20292.0,20292.0,20292.0,	20292.0,20292.0,20292.0,20292.0,	8.5,8.5,8.5,8.5,	8.5,8.5,8.5,8.5,	6,5,4,5,	3,7,6,7,	5	5.75	1_1_1_1_1_1_1_1_	1_1_1_1_1_1_1_1_
Q8BH44	Coronin-2B OS=Mus musculus GN=Coro2b PE=1 SV=2	0.0358356	0.493365	5.354,4.763,1.276,4.227,	0.0,2.081,1.441,0.0,	3.90493	0.880394	4.43543	3.249163E-4,2.9257336E-4,7.5488424E-5,2.4960533E-4,	0.0,1.230238E-4,8.078176E-5,0.0,	0.000235646	5.09514e-05	0.32129562,0.2705741,0.03992021,0.101539254,	0.0,0.12201846,0.03992021,0.0,	0.183332	0.0404847	480	12.1%,10.4%,1.7%,4.2%,	0%,5.0%,1.7%,0%,	54936.0,54936.0,54936.0,54936.0,	0.0,54936.0,54936.0,0.0,	8.3,8.3,8.3,8.3,	0.0,8.3,8.3,0.0,	10,8,1,4,	0,2,1,0,	5.75	1.5	1_1_1_1_0_1_1_0_	1_1_1_1_0_1_1_0_
F8VQ42	Kinesin-like protein (Fragment) OS=Mus musculus GN=Kif2a PE=1 SV=1	0.0359782	0.493365	3.748,4.763,2.552,1.057,	0.0,0.0,1.441,0.0,	3.02986	0.36016	8.41254	1.6270026E-4,2.0929241E-4,1.0800131E-4,4.4638808E-5,	0.0,0.0,5.7787252E-5,0.0,	0.000131158	1.44468e-05	0.1561122,0.1561122,0.05681753,0.03038609,	0.0,0.0,0.03038609,0.0,	0.099857	0.00759652	671	6.3%,6.3%,2.4%,1.3%,	0%,0%,1.3%,0%,	75969.0,75969.0,75969.0,75969.0,	0.0,0.0,75969.0,0.0,	6.4,6.4,6.4,6.4,	0.0,0.0,6.4,0.0,	7,8,2,1,	0,0,1,0,	4.5	1	1_1_1_1_0_0_1_0_	1_1_1_1_0_0_1_0_
P28740	Kinesin-like protein KIF2A OS=Mus musculus GN=Kif2a PE=1 SV=2	0.0359782	0.493365	3.748,4.763,2.552,1.057,	0.0,0.0,1.441,0.0,	3.02986	0.36016	8.41254	1.5485371E-4,1.9919887E-4,1.02792736E-4,4.248601E-5,	0.0,0.0,5.5000346E-5,0.0,	0.000124833	1.37501e-05	0.14815366,0.14815366,0.054386854,0.03038609,	0.0,0.0,0.03038609,0.0,	0.0952701	0.00759652	705	6.0%,6.0%,2.3%,1.3%,	0%,0%,1.3%,0%,	79756.0,79756.0,79756.0,79756.0,	0.0,0.0,79756.0,0.0,	6.7,6.7,6.7,6.7,	0.0,0.0,6.7,0.0,	7,8,2,1,	0,0,1,0,	4.5	1	1_1_1_1_0_0_1_0_	1_1_1_1_0_0_1_0_
E0CZ72	Kinesin-like protein OS=Mus musculus GN=Kif2a PE=1 SV=1	0.0359782	0.493365	3.748,4.763,2.552,1.057,	0.0,0.0,1.441,0.0,	3.02986	0.36016	8.41254	1.4693387E-4,1.8901104E-4,9.753551E-5,4.031311E-5,	0.0,0.0,5.218741E-5,0.0,	0.000118448	1.30469e-05	0.14024973,0.14024973,0.0519619,0.028016329,	0.0,0.0,0.028016329,0.0,	0.0901194	0.00700408	743	5.7%,5.7%,2.2%,1.2%,	0%,0%,1.2%,0%,	83861.0,83861.0,83861.0,83861.0,	0.0,0.0,83861.0,0.0,	6.4,6.4,6.4,6.4,	0.0,0.0,6.4,0.0,	7,8,2,1,	0,0,1,0,	4.5	1	1_1_1_1_0_0_1_0_	1_1_1_1_0_0_1_0_
Q8C522	Endonuclease domain-containing 1 protein OS=Mus musculus GN=Endod1 PE=1 SV=2	0.0361211	0.493365	3.212,2.977,1.276,1.057,	0.0,1.04,0.0,0.0,	2.13048	0.260117	8.19045	1.8677823E-4,1.7519362E-4,7.2324234E-5,5.9785707E-5,	0.0,5.8933554E-5,0.0,0.0,	0.00012352	1.47334e-05	0.16412604,0.18032062,0.0519619,0.0519619,	0.0,0.0519619,0.0,0.0,	0.112093	0.0129905	501	6.6%,7.2%,2.2%,2.2%,	0%,2.2%,0%,0%,	55262.0,55262.0,55262.0,55262.0,	0.0,55262.0,0.0,0.0,	6.2,6.2,6.2,6.2,	0.0,6.2,0.0,0.0,	6,5,1,1,	0,1,0,0,	3.25	1	1_1_1_1_0_1_0_0_	1_1_1_1_0_1_0_0_
Q5SNZ0	Girdin OS=Mus musculus GN=Ccdc88a PE=1 SV=2	0.0361834	0.493365	3.212,1.786,2.552,1.057,	0.0,0.0,0.0,1.739,	2.15184	0.434715	4.94999	4.9960432E-5,2.8117034E-5,3.869134E-5,1.59918E-5,	0.0,0.0,0.0,2.5291632E-5,	3.31902e-05	6.32291e-06	0.04712856,0.04231739,0.013911366,0.009252906,	0.0,0.0,0.0,0.011579514,	0.0281526	0.00289488	1873	2.0%,1.8%,0.6%,0.4%,	0%,0%,0%,0.5%,	215917.0,215917.0,215917.0,215917.0,	0.0,0.0,0.0,215917.0,	6.2,6.2,6.2,6.2,	0.0,0.0,0.0,6.2,	6,3,2,1,	0,0,0,1,	3	1	1_1_1_1_0_0_0_1_	1_1_1_1_0_0_0_1_
Q5FWH7	Zinc transporter ZIP12 OS=Mus musculus GN=Slc39a12 PE=1 SV=1	0.0362735	0.493365	4.819,2.977,3.828,2.113,	2.032,2.081,1.441,0.0,	3.43426	1.38829	2.47374	2.037211E-4,1.2739043E-4,1.577697E-4,8.694525E-5,	7.982123E-5,8.5705986E-5,5.6277568E-5,0.0,	0.000143957	5.54512e-05	0.20503592,0.14024973,0.06905484,0.044720173,	0.044720173,0.044720173,0.023293018,0.0,	0.114765	0.0281833	689	8.1%,5.7%,2.9%,1.9%,	1.9%,1.9%,1.0%,0%,	76215.0,76215.0,76215.0,76215.0,	76215.0,76215.0,76215.0,0.0,	5.8,5.8,5.8,5.8,	5.8,5.8,5.8,0.0,	9,5,3,2,	1,2,1,0,	4.75	1.33	1_1_1_1_1_1_1_0_	1_1_1_1_1_1_1_0_
F6YVP7	Uncharacterized protein OS=Mus musculus GN=Gm10260 PE=3 SV=2	0.0365004	0.493365	2.677,1.191,5.104,4.227,	0.0,0.0,0.0,1.739,	3.29977	0.434715	7.59065	5.1302573E-4,2.3097897E-4,9.5353794E-4,7.8822736E-4,	0.0,0.0,0.0,3.116528E-4,	0.000621442	7.79132e-05	0.14551294,0.14551294,0.14551294,0.14551294,	0.0,0.0,0.0,0.14551294,	0.145513	0.0363782	152	5.9%,5.9%,5.9%,5.9%,	0%,0%,0%,5.9%,	17672.0,17672.0,17672.0,17672.0,	0.0,0.0,0.0,17672.0,	10.7,10.7,10.7,10.7,	0.0,0.0,0.0,10.7,	5,2,4,4,	0,0,0,1,	3.75	1	1_1_1_1_0_0_0_1_	1_1_1_1_0_0_0_1_
S4R1N6	40S ribosomal protein S18 OS=Mus musculus GN=Rps18 PE=3 SV=1	0.0365004	0.493365	2.677,1.191,5.104,4.227,	0.0,0.0,0.0,1.739,	3.29977	0.434715	7.59065	7.287842E-4,3.2811964E-4,0.0013545585,0.0011197248,	0.0,0.0,0.0,4.427217E-4,	0.000882797	0.00011068	0.2133888,0.2133888,0.2133888,0.2133888,	0.0,0.0,0.0,0.2133888,	0.213389	0.0533472	107	8.4%,8.4%,8.4%,8.4%,	0%,0%,0%,8.4%,	12483.0,12483.0,12483.0,12483.0,	0.0,0.0,0.0,12483.0,	10.1,10.1,10.1,10.1,	0.0,0.0,0.0,10.1,	5,2,4,4,	0,0,0,1,	3.75	1	1_1_1_1_0_0_0_1_	1_1_1_1_0_0_0_1_
P62270	40S ribosomal protein S18 OS=Mus musculus GN=Rps18 PE=1 SV=3	0.0365004	0.493365	2.677,1.191,5.104,4.227,	0.0,0.0,0.0,1.739,	3.29977	0.434715	7.59065	5.1302573E-4,2.3097897E-4,9.5353794E-4,7.8822736E-4,	0.0,0.0,0.0,3.116528E-4,	0.000621442	7.79132e-05	0.14551294,0.14551294,0.14551294,0.14551294,	0.0,0.0,0.0,0.14551294,	0.145513	0.0363782	152	5.9%,5.9%,5.9%,5.9%,	0%,0%,0%,5.9%,	17719.0,17719.0,17719.0,17719.0,	0.0,0.0,0.0,17719.0,	11.0,11.0,11.0,11.0,	0.0,0.0,0.0,11.0,	5,2,4,4,	0,0,0,1,	3.75	1	1_1_1_1_0_0_0_1_	1_1_1_1_0_0_0_1_
P10922	Histone H1.0 OS=Mus musculus GN=H1f0 PE=2 SV=4	0.0370404	0.493365	3.212,2.381,5.104,2.113,	0.0,2.081,1.441,0.0,	3.20292	0.880394	3.63805	4.8234995E-4,3.619464E-4,7.4710185E-4,3.087901E-4,	0.0,3.0438876E-4,1.9987239E-4,0.0,	0.000475047	0.000126065	0.37720942,0.37720942,0.16680968,0.16680968,	0.0,0.16680968,0.16680968,0.0,	0.27201	0.0834048	194	13.9%,13.9%,6.7%,6.7%,	0%,6.7%,6.7%,0%,	20861.0,20861.0,20861.0,20861.0,	0.0,20861.0,20861.0,0.0,	10.9,10.9,10.9,10.9,	0.0,10.9,10.9,0.0,	6,4,4,2,	0,2,1,0,	4	1.5	1_1_1_1_0_1_1_0_	1_1_1_1_0_1_1_0_
P04925	Major prion protein OS=Mus musculus GN=Prnp PE=1 SV=2	0.0372336	0.493365	10.17,13.1,16.59,20.08,	30.47,18.73,23.05,22.61,	14.9844	23.7143	0.63187	0.0011666286,0.00152046,0.0018545187,0.0022405519,	0.0032478443,0.0020923733,0.002442535,0.0024245116,	0.00169554	0.00255182	0.57398295,0.57398295,0.24165225,0.24165225,	0.24165225,0.24165225,0.24165225,0.24165225,	0.407818	0.241652	254	19.7%,19.7%,9.4%,9.4%,	9.4%,9.4%,9.4%,9.4%,	27977.0,27977.0,27977.0,27977.0,	27977.0,27977.0,27977.0,27977.0,	9.3,9.3,9.3,9.3,	9.3,9.3,9.3,9.3,	19,22,13,19,	15,18,16,13,	18.25	15.5	1_1_1_1_1_1_1_1_	1_1_1_1_1_1_1_1_
P22892	AP-1 complex subunit gamma-1 OS=Mus musculus GN=Ap1g1 PE=1 SV=3	0.0375374	0.493365	4.283,1.786,1.276,2.113,	0.0,0.0,0.0,0.0,	2.36469	0	100000	1.5178572E-4,6.406716E-5,4.4080825E-5,7.287747E-5,	0.0,0.0,0.0,0.0,	8.32028e-05	0	0.14024973,0.09395635,0.06905484,0.11429453,	0.0,0.0,0.0,0.0,	0.104389	0	822	5.7%,3.9%,2.9%,4.7%,	0%,0%,0%,0%,	91350.0,91350.0,91350.0,91350.0,	0.0,0.0,0.0,0.0,	6.8,6.8,6.8,6.8,	0.0,0.0,0.0,0.0,	8,3,1,2,	0,0,0,0,	3.5	0	1_1_1_1_0_0_0_0_	1_1_1_1_0_0_0_0_
Q8CBB7	AP-1 complex subunit gamma-1 OS=Mus musculus GN=Ap1g1 PE=1 SV=1	0.0375374	0.493365	4.283,1.786,1.276,2.113,	0.0,0.0,0.0,0.0,	2.36469	0	100000	1.5123376E-4,6.383419E-5,4.3920532E-5,7.2612456E-5,	0.0,0.0,0.0,0.0,	8.29002e-05	0	0.14024973,0.09395635,0.06905484,0.11429453,	0.0,0.0,0.0,0.0,	0.104389	0	825	5.7%,3.9%,2.9%,4.7%,	0%,0%,0%,0%,	91722.0,91722.0,91722.0,91722.0,	0.0,0.0,0.0,0.0,	6.8,6.8,6.8,6.8,	0.0,0.0,0.0,0.0,	8,3,1,2,	0,0,0,0,	3.5	0	1_1_1_1_0_0_0_0_	1_1_1_1_0_0_0_0_
Q8VDN2	Sodium/potassium-transporting ATPase subunit alpha-1 OS=Mus musculus GN=Atp1a1 PE=1 SV=1	0.0376489	0.493365	43.9,33.93,77.84,50.72,	97.52,65.55,77.79,107.8,	51.6008	87.1672	0.591976	0.0012501178,9.781044E-4,0.002160607,0.0014054024,	0.0025804962,0.001818299,0.0020467872,0.0028709834,	0.00144856	0.00232914	0.3489629,0.40281367,0.33045447,0.24165225,	0.18576872,0.33045447,0.20226443,0.21898961,	0.330971	0.234369	1023	13.0%,14.7%,12.4%,9.4%,	7.4%,12.4%,8.0%,8.6%,	112982.0,112982.0,112982.0,112982.0,	112982.0,112982.0,112982.0,112982.0,	5.5,5.5,5.5,5.5,	5.5,5.5,5.5,5.5,	82,57,61,48,	48,63,54,62,	62	56.75	1_1_1_1_1_1_1_1_	1_1_1_1_1_1_1_1_
H3BJZ7	Protein unc-13 homolog A OS=Mus musculus GN=Unc13a PE=1 SV=1	0.0378912	0.493365	6.96,4.763,2.552,2.113,	0.0,1.04,0.0,0.0,	4.09713	0.260117	15.7511	1.17127536E-4,8.1129525E-5,4.1865325E-5,3.4607325E-5,	0.0,1.7057026E-5,0.0,0.0,	6.86824e-05	4.26426e-06	0.10407865,0.06659615,0.016248703,0.03992021,	0.0,0.016248703,0.0,0.0,	0.0567109	0.00406218	1731	4.3%,2.8%,0.7%,1.7%,	0%,0.7%,0%,0%,	195826.0,195826.0,195826.0,195826.0,	0.0,195826.0,0.0,0.0,	5.3,5.3,5.3,5.3,	0.0,5.3,0.0,0.0,	13,8,2,2,	0,1,0,0,	6.25	1	1_1_1_1_0_1_0_0_	1_1_1_1_0_1_0_0_
Q4KUS2	Protein unc-13 homolog A OS=Mus musculus GN=Unc13a PE=1 SV=3	0.0378912	0.493365	6.96,4.763,2.552,2.113,	0.0,1.04,0.0,0.0,	4.09713	0.260117	15.7511	1.1842744E-4,8.202991E-5,4.2329953E-5,3.49914E-5,	0.0,1.7246326E-5,0.0,0.0,	6.94447e-05	4.31158e-06	0.10662377,0.06659615,0.016248703,0.03992021,	0.0,0.016248703,0.0,0.0,	0.0573472	0.00406218	1712	4.4%,2.8%,0.7%,1.7%,	0%,0.7%,0%,0%,	193781.0,193781.0,193781.0,193781.0,	0.0,193781.0,0.0,0.0,	5.3,5.3,5.3,5.3,	0.0,5.3,0.0,0.0,	13,8,2,2,	0,1,0,0,	6.25	1	1_1_1_1_0_1_0_0_	1_1_1_1_0_1_0_0_
Q8VHQ9	Acyl-coenzyme A thioesterase 11 OS=Mus musculus GN=Acot11 PE=1 SV=1	0.0383538	0.493365	8.031,6.549,5.104,7.397,	4.063,0.0,0.0,5.217,	6.77032	2.31993	2.91833	3.9383792E-4,3.2508152E-4,2.4400296E-4,3.5297722E-4,	1.851745E-4,0.0,0.0,2.392486E-4,	0.000328975	0.000106106	0.42232883,0.3335215,0.27643883,0.31825674,	0.18576872,0.0,0.0,0.06905484,	0.337636	0.0637059	594	15.3%,12.5%,10.6%,12.0%,	7.4%,0%,0%,2.9%,	67355.0,67355.0,67355.0,67355.0,	67355.0,0.0,0.0,67355.0,	6.8,6.8,6.8,6.8,	6.8,0.0,0.0,6.8,	15,11,4,7,	2,0,0,3,	9.25	2.5	1_1_1_1_1_0_0_1_	1_1_1_1_1_0_0_1_
P41105	60S ribosomal protein L28 OS=Mus musculus GN=Rpl28 PE=1 SV=2	0.0388293	0.493365	2.142,2.381,3.828,4.227,	0.0,2.081,1.441,1.739,	3.14456	1.31511	2.3911	4.5535713E-4,5.1253726E-4,7.934549E-4,8.745296E-4,	0.0,4.3103227E-4,2.83031E-4,3.4577536E-4,	0.00065897	0.00026496	0.12460494,0.12460494,0.12460494,0.12460494,	0.0,0.12460494,0.12460494,0.12460494,	0.124605	0.0934537	137	5.1%,5.1%,5.1%,5.1%,	0%,5.1%,5.1%,5.1%,	15733.0,15733.0,15733.0,15733.0,	0.0,15733.0,15733.0,15733.0,	12.0,12.0,12.0,12.0,	0.0,12.0,12.0,12.0,	4,4,3,4,	0,2,1,1,	3.75	1.33	1_1_1_1_0_1_1_1_	1_1_1_1_0_1_1_1_
Q925N0	Sideroflexin-5 OS=Mus musculus GN=Sfxn5 PE=1 SV=2	0.0389941	0.493365	2.677,2.381,6.381,3.17,	0.0,1.04,1.441,0.0,	3.65228	0.620277	5.88815	2.2801143E-4,2.0531463E-4,5.2974327E-4,2.6274245E-4,	0.0,8.633249E-5,1.1337791E-4,0.0,	0.000306453	4.99276e-05	0.04231739,0.04231739,0.04231739,0.04231739,	0.0,0.04231739,0.04231739,0.0,	0.0423174	0.0211587	342	1.8%,1.8%,1.8%,1.8%,	0%,1.8%,1.8%,0%,	37329.0,37329.0,37329.0,37329.0,	0.0,37329.0,37329.0,0.0,	9.4,9.4,9.4,9.4,	0.0,9.4,9.4,0.0,	5,4,5,3,	0,1,1,0,	4.25	1	1_1_1_1_0_1_1_0_	1_1_1_1_0_1_1_0_
Q8BRQ9	Sideroflexin OS=Mus musculus GN=Sfxn5 PE=1 SV=1	0.0389941	0.493365	2.677,2.381,6.381,3.17,	0.0,1.04,1.441,0.0,	3.65228	0.620277	5.88815	2.582116E-4,2.3250862E-4,5.9990794E-4,2.9754278E-4,	0.0,9.776725E-5,1.2839485E-4,0.0,	0.000347043	5.65405e-05	0.04712856,0.04712856,0.04712856,0.04712856,	0.0,0.04712856,0.04712856,0.0,	0.0471286	0.0235643	302	2.0%,2.0%,2.0%,2.0%,	0%,2.0%,2.0%,0%,	32783.0,32783.0,32783.0,32783.0,	0.0,32783.0,32783.0,0.0,	9.4,9.4,9.4,9.4,	0.0,9.4,9.4,0.0,	5,4,5,3,	0,1,1,0,	4.25	1	1_1_1_1_0_1_1_0_	1_1_1_1_0_1_1_0_
Z4YKA3	Heterochromatin protein 1-binding protein 3 OS=Mus musculus GN=Hp1bp3 PE=1 SV=1	0.0393141	0.493365	3.748,2.977,2.552,0.0,	6.095,4.162,4.322,5.217,	2.31917	4.94877	0.468635	2.115734E-4,1.7010079E-4,1.4044356E-4,0.0,	3.19749E-4,2.2888149E-4,2.2543747E-4,2.754141E-4,	0.000130529	0.000262371	0.13762724,0.13762724,0.044720173,0.0,	0.044720173,0.044720173,0.044720173,0.044720173,	0.0799937	0.0447202	516	5.6%,5.6%,1.9%,0%,	1.9%,1.9%,1.9%,1.9%,	56825.0,56825.0,56825.0,0.0,	56825.0,56825.0,56825.0,56825.0,	9.8,9.8,9.8,0.0,	9.8,9.8,9.8,9.8,	7,5,2,0,	3,4,3,3,	4.67	3.25	1_1_1_0_1_1_1_1_	1_1_1_0_1_1_1_1_
Q8R1X1	Acyl-CoA synthetase long-chain family member 6 OS=Mus musculus GN=Acsl6 PE=1 SV=2	0.0398118	0.493365	31.59,30.36,51.04,48.61,	56.88,54.1,61.95,60.86,	40.4013	58.449	0.691224	0.001274464,0.0012399923,0.002007448,0.0019083399,	0.002132841,0.0021265056,0.0023093289,0.002296389,	0.00160756	0.00221627	0.61435854,0.5100801,0.41579378,0.5417005,	0.41579378,0.54881656,0.44877183,0.39315677,	0.520483	0.451635	722	20.8%,17.9%,15.1%,18.8%,	15.1%,19.0%,16.1%,14.4%,	80738.0,80738.0,80738.0,80738.0,	80738.0,80738.0,80738.0,80738.0,	7.1,7.1,7.1,7.1,	7.1,7.1,7.1,7.1,	59,51,40,46,	28,52,43,35,	49	39.5	1_1_1_1_1_1_1_1_	1_1_1_1_1_1_1_1_
Q8BG39	Synaptic vesicle glycoprotein 2B OS=Mus musculus GN=Sv2b PE=1 SV=1	0.0398542	0.493365	11.78,9.525,14.04,9.511,	4.063,6.243,5.763,10.43,	11.213	6.62542	1.69242	5.023596E-4,4.112305E-4,5.835708E-4,3.946907E-4,	1.6104488E-4,2.5937665E-4,2.2708782E-4,4.1614546E-4,	0.000472963	0.000265914	0.13762724,0.13762724,0.13762724,0.083926916,	0.04712856,0.10662377,0.08143401,0.054386854,	0.124202	0.0723933	683	5.6%,5.6%,5.6%,3.5%,	2.0%,4.4%,3.4%,2.3%,	77457.0,77457.0,77457.0,77457.0,	77457.0,77457.0,77457.0,77457.0,	5.6,5.6,5.6,5.6,	5.6,5.6,5.6,5.6,	22,16,11,9,	2,6,4,6,	14.5	4.5	1_1_1_1_1_1_1_1_	1_1_1_1_1_1_1_1_
Q9CWF2	Tubulin beta-2B chain OS=Mus musculus GN=Tubb2b PE=1 SV=1	0.0400169	0.493365	119.4,119.7,209.3,174.4,	260.0,177.9,231.9,262.6,	155.675	233.118	0.667797	0.007815515,0.007929067,0.013353816,0.011106035,	0.015819313,0.011345835,0.014028796,0.016074281,	0.0100511	0.0143171	1.5003455,1.5003455,1.3120649,1.4378109,	1.4888573,1.3014419,1.3120649,1.4378109,	1.43764	1.38504	445	39.8%,39.8%,36.4%,38.7%,	39.6%,36.2%,36.4%,38.7%,	49953.0,49953.0,49953.0,49953.0,	49953.0,49953.0,49953.0,49953.0,	4.9,4.9,4.9,4.9,	4.9,4.9,4.9,4.9,	223,201,164,165,	128,171,161,151,	188.25	152.75	1_1_1_1_1_1_1_1_	1_1_1_1_1_1_1_1_
Q7TMM9	Tubulin beta-2A chain OS=Mus musculus GN=Tubb2a PE=1 SV=1	0.0400169	0.493365	119.4,119.7,209.3,174.4,	260.0,177.9,231.9,262.6,	155.675	233.118	0.667797	0.007815515,0.007929067,0.013353816,0.011106035,	0.015819313,0.011345835,0.014028796,0.016074281,	0.0100511	0.0143171	1.5003455,1.5003455,1.3120649,1.4378109,	1.4888573,1.3014419,1.3120649,1.4378109,	1.43764	1.38504	445	39.8%,39.8%,36.4%,38.7%,	39.6%,36.2%,36.4%,38.7%,	49907.0,49907.0,49907.0,49907.0,	49907.0,49907.0,49907.0,49907.0,	4.9,4.9,4.9,4.9,	4.9,4.9,4.9,4.9,	223,201,164,165,	128,171,161,151,	188.25	152.75	1_1_1_1_1_1_1_1_	1_1_1_1_1_1_1_1_
P28652	Calcium/calmodulin-dependent protein kinase type II subunit beta OS=Mus musculus GN=Camk2b PE=1 SV=2	0.0404821	0.493365	34.26,32.15,40.84,36.99,	65.01,50.98,40.34,62.6,	36.0588	54.7325	0.658819	0.001841592,0.0017489624,0.0021393027,0.0019342109,	0.0032470452,0.0026692986,0.0020031491,0.0031464284,	0.00191602	0.00276648	0.42232883,0.42232883,0.42232883,0.41579378,	0.41579378,0.42232883,0.42232883,0.41579378,	0.420695	0.419061	542	15.3%,15.3%,15.3%,15.1%,	15.1%,15.3%,15.3%,15.1%,	60461.0,60461.0,60461.0,60461.0,	60461.0,60461.0,60461.0,60461.0,	7.3,7.3,7.3,7.3,	7.3,7.3,7.3,7.3,	64,54,32,35,	32,49,28,36,	46.25	36.25	1_1_1_1_1_1_1_1_	1_1_1_1_1_1_1_1_
Q5SVJ0	Calcium/calmodulin-dependent protein kinase II, beta, isoform CRA_b OS=Mus musculus GN=Camk2b PE=1 SV=1	0.0404821	0.493365	34.26,32.15,40.84,36.99,	65.01,50.98,40.34,62.6,	36.0588	54.7325	0.658819	0.001498713,0.0014233298,0.0017409942,0.0015740875,	0.0026424902,0.0021723122,0.0016301905,0.002560607,	0.00155928	0.0022514	0.3335215,0.3335215,0.3335215,0.3273945,	0.3273945,0.3335215,0.3335215,0.3273945,	0.33199	0.330458	666	12.5%,12.5%,12.5%,12.3%,	12.3%,12.5%,12.5%,12.3%,	72903.0,72903.0,72903.0,72903.0,	72903.0,72903.0,72903.0,72903.0,	7.3,7.3,7.3,7.3,	7.3,7.3,7.3,7.3,	64,54,32,35,	32,49,28,36,	46.25	36.25	1_1_1_1_1_1_1_1_	1_1_1_1_1_1_1_1_
Q5SVI3	Calcium/calmodulin-dependent protein kinase type II subunit beta OS=Mus musculus GN=Camk2b PE=1 SV=1	0.0404821	0.493365	34.26,32.15,40.84,36.99,	65.01,50.98,40.34,62.6,	36.0588	54.7325	0.658819	0.0019269167,0.0018299954,0.002238421,0.0020238268,	0.0033974873,0.0027929728,0.0020959591,0.0032922088,	0.00200479	0.00289466	0.44543982,0.44543982,0.44543982,0.43879855,	0.43879855,0.44543982,0.44543982,0.43879855,	0.443779	0.442119	518	16.0%,16.0%,16.0%,15.8%,	15.8%,16.0%,16.0%,15.8%,	58111.0,58111.0,58111.0,58111.0,	58111.0,58111.0,58111.0,58111.0,	7.1,7.1,7.1,7.1,	7.1,7.1,7.1,7.1,	64,54,32,35,	32,49,28,36,	46.25	36.25	1_1_1_1_1_1_1_1_	1_1_1_1_1_1_1_1_
P62257	Ubiquitin-conjugating enzyme E2 H OS=Mus musculus GN=Ube2h PE=1 SV=1	0.040538	0.493365	2.142,3.572,5.104,2.113,	0.0,2.081,1.441,0.0,	3.23289	0.880394	3.6721	3.4089576E-4,5.755541E-4,7.920096E-4,3.2735124E-4,	0.0,3.2268537E-4,2.1188658E-4,0.0,	0.000508953	0.000133643	0.11943793,0.11943793,0.11943793,0.11943793,	0.0,0.11943793,0.11943793,0.0,	0.119438	0.059719	183	4.9%,4.9%,4.9%,4.9%,	0%,4.9%,4.9%,0%,	20655.0,20655.0,20655.0,20655.0,	0.0,20655.0,20655.0,0.0,	4.7,4.7,4.7,4.7,	0.0,4.7,4.7,0.0,	4,6,4,2,	0,2,1,0,	4	1.5	1_1_1_1_0_1_1_0_	1_1_1_1_0_1_1_0_
contaminant_UBIQUITIN05	no description	0.040538	0.493365	2.142,3.572,5.104,2.113,	0.0,2.081,1.441,0.0,	3.23289	0.880394	3.6721	3.4089576E-4,5.755541E-4,7.920096E-4,3.2735124E-4,	0.0,3.2268537E-4,2.1188658E-4,0.0,	0.000508953	0.000133643	0.11943793,0.11943793,0.11943793,0.11943793,	0.0,0.11943793,0.11943793,0.0,	0.119438	0.059719	183	4.9%,4.9%,4.9%,4.9%,	0%,4.9%,4.9%,0%,	20655.0,20655.0,20655.0,20655.0,	0.0,20655.0,20655.0,0.0,	4.7,4.7,4.7,4.7,	0.0,4.7,4.7,0.0,	4,6,4,2,	0,2,1,0,	4	1.5	1_1_1_1_0_1_1_0_	1_1_1_1_0_1_1_0_
P34152	Focal adhesion kinase 1 OS=Mus musculus GN=Ptk2 PE=1 SV=3	0.0405873	0.493365	4.819,2.381,2.552,1.057,	0.0,0.0,0.0,0.0,	2.70221	0	100000	1.2877416E-4,6.441982E-5,6.648521E-5,2.7479486E-5,	0.0,0.0,0.0,0.0,	7.17897e-05	0	0.11943793,0.03992021,0.016248703,0.016248703,	0.0,0.0,0.0,0.0,	0.0479639	0	1090	4.9%,1.7%,0.7%,0.7%,	0%,0%,0%,0%,	123537.0,123537.0,123537.0,123537.0,	0.0,0.0,0.0,0.0,	6.7,6.7,6.7,6.7,	0.0,0.0,0.0,0.0,	9,4,2,1,	0,0,0,0,	4	0	1_1_1_1_0_0_0_0_	1_1_1_1_0_0_0_0_
P17183	Gamma-enolase OS=Mus musculus GN=Eno2 PE=1 SV=2	0.0407617	0.493365	30.52,26.19,28.07,31.7,	48.76,39.54,31.69,45.21,	29.1223	41.3	0.70514	0.0020483201,0.0017797089,0.0018367688,0.0020704588,	0.0030412993,0.0025852006,0.0019655654,0.0028379075,	0.00193381	0.00260749	0.54525447,0.43548942,0.31219995,0.31219995,	0.31219995,0.31219995,0.31219995,0.31219995,	0.401286	0.3122	434	18.9%,15.7%,11.8%,11.8%,	11.8%,11.8%,11.8%,11.8%,	47297.0,47297.0,47297.0,47297.0,	47297.0,47297.0,47297.0,47297.0,	5.1,5.1,5.1,5.1,	5.1,5.1,5.1,5.1,	57,44,22,30,	24,38,22,26,	38.25	27.5	1_1_1_1_1_1_1_1_	1_1_1_1_1_1_1_1_
A0A0U1RQ07	Retinaldehyde-binding protein 1 (Fragment) OS=Mus musculus GN=Rlbp1 PE=1 SV=2	0.0409014	0.493365	8.031,2.381,3.828,3.17,	0.0,0.0,0.0,0.0,	4.3527	0	100000	8.928997E-4,2.6800612E-4,4.1489818E-4,3.4296917E-4,	0.0,0.0,0.0,0.0,	0.000479693	0	0.39636838,0.11173177,0.2133888,0.2133888,	0.0,0.0,0.0,0.0,	0.233719	0	262	14.5%,4.6%,8.4%,8.4%,	0%,0%,0%,0%,	30334.0,30334.0,30334.0,30334.0,	0.0,0.0,0.0,0.0,	5.4,5.4,5.4,5.4,	0.0,0.0,0.0,0.0,	15,4,3,3,	0,0,0,0,	6.25	0	1_1_1_1_0_0_0_0_	1_1_1_1_0_0_0_0_
Q9Z275	Retinaldehyde-binding protein 1 OS=Mus musculus GN=Rlbp1 PE=1 SV=3	0.0409014	0.493365	8.031,2.381,3.828,3.17,	0.0,0.0,0.0,0.0,	4.3527	0	100000	7.379802E-4,2.2150665E-4,3.429127E-4,2.8346348E-4,	0.0,0.0,0.0,0.0,	0.000396466	0	0.31825674,0.09144032,0.17219532,0.17219532,	0.0,0.0,0.0,0.0,	0.188522	0	317	12.0%,3.8%,6.9%,6.9%,	0%,0%,0%,0%,	36408.0,36408.0,36408.0,36408.0,	0.0,0.0,0.0,0.0,	5.1,5.1,5.1,5.1,	0.0,0.0,0.0,0.0,	15,4,3,3,	0,0,0,0,	6.25	0	1_1_1_1_0_0_0_0_	1_1_1_1_0_0_0_0_
B7FAU5	Emerin OS=Mus musculus GN=Emd PE=1 SV=1	0.0412129	0.493365	2.142,1.786,2.552,1.057,	0.0,1.04,1.441,0.0,	1.88414	0.620277	3.03758	3.669643E-4,3.0978356E-4,4.2628753E-4,1.76192E-4,	0.0,1.7368066E-4,2.2808969E-4,0.0,	0.000319807	0.000100443	0.17760599,0.17760599,0.17760599,0.17760599,	0.0,0.17760599,0.17760599,0.0,	0.177606	0.088803	170	7.1%,7.1%,7.1%,7.1%,	0%,7.1%,7.1%,0%,	19414.0,19414.0,19414.0,19414.0,	0.0,19414.0,19414.0,0.0,	5.4,5.4,5.4,5.4,	0.0,5.4,5.4,0.0,	4,3,2,1,	0,1,1,0,	2.5	1	1_1_1_1_0_1_1_0_	1_1_1_1_0_1_1_0_
O08579	Emerin OS=Mus musculus GN=Emd PE=1 SV=1	0.0412129	0.493365	2.142,1.786,2.552,1.057,	0.0,1.04,1.441,0.0,	1.88414	0.620277	3.03758	2.4086458E-4,2.0333283E-4,2.7980263E-4,1.1564725E-4,	0.0,1.1399888E-4,1.4971137E-4,0.0,	0.000209912	6.59276e-05	0.11173177,0.11173177,0.11173177,0.11173177,	0.0,0.11173177,0.11173177,0.0,	0.111732	0.0558659	259	4.6%,4.6%,4.6%,4.6%,	0%,4.6%,4.6%,0%,	29436.0,29436.0,29436.0,29436.0,	0.0,29436.0,29436.0,0.0,	5.0,5.0,5.0,5.0,	0.0,5.0,5.0,0.0,	4,3,2,1,	0,1,1,0,	2.5	1	1_1_1_1_0_1_1_0_	1_1_1_1_0_1_1_0_
Q3THM8	Emerin OS=Mus musculus GN=Emd PE=1 SV=1	0.0412129	0.493365	2.142,1.786,2.552,1.057,	0.0,1.04,1.441,0.0,	1.88414	0.620277	3.03758	3.94835E-4,3.3331141E-4,4.5866382E-4,1.8957366E-4,	0.0,1.8687159E-4,2.4541296E-4,0.0,	0.000344096	0.000108071	0.19124198,0.19124198,0.19124198,0.19124198,	0.0,0.19124198,0.19124198,0.0,	0.191242	0.095621	158	7.6%,7.6%,7.6%,7.6%,	0%,7.6%,7.6%,0%,	18211.0,18211.0,18211.0,18211.0,	0.0,18211.0,18211.0,0.0,	4.7,4.7,4.7,4.7,	0.0,4.7,4.7,0.0,	4,3,2,1,	0,1,1,0,	2.5	1	1_1_1_1_0_1_1_0_	1_1_1_1_0_1_1_0_
I7HJS1	Emerin OS=Mus musculus GN=Emd PE=1 SV=1	0.0412129	0.493365	2.142,1.786,2.552,1.057,	0.0,1.04,1.441,0.0,	1.88414	0.620277	3.03758	2.7974858E-4,2.3615787E-4,3.2497259E-4,1.3431677E-4,	0.0,1.324023E-4,1.7388003E-4,0.0,	0.000243799	7.65706e-05	0.1324004,0.1324004,0.1324004,0.1324004,	0.0,0.1324004,0.1324004,0.0,	0.1324	0.0662002	223	5.4%,5.4%,5.4%,5.4%,	0%,5.4%,5.4%,0%,	25135.0,25135.0,25135.0,25135.0,	0.0,25135.0,25135.0,0.0,	4.7,4.7,4.7,4.7,	0.0,4.7,4.7,0.0,	4,3,2,1,	0,1,1,0,	2.5	1	1_1_1_1_0_1_1_0_	1_1_1_1_0_1_1_0_
Q61207	Prosaposin OS=Mus musculus GN=Psap PE=1 SV=2	0.0413021	0.493365	6.425,2.977,1.276,4.227,	0.0,0.0,0.0,0.0,	3.72612	0	100000	3.359996E-4,1.5757991E-4,6.505286E-5,2.1509975E-4,	0.0,0.0,0.0,0.0,	0.000193433	0	0.31825674,0.27643883,0.06414306,0.08642566,	0.0,0.0,0.0,0.0,	0.186316	0	557	12.0%,10.6%,2.7%,3.6%,	0%,0%,0%,0%,	61422.0,61422.0,61422.0,61422.0,	0.0,0.0,0.0,0.0,	5.2,5.2,5.2,5.2,	0.0,0.0,0.0,0.0,	12,5,1,4,	0,0,0,0,	5.5	0	1_1_1_1_0_0_0_0_	1_1_1_1_0_0_0_0_
J3QPG5	Prosaposin OS=Mus musculus GN=Psap PE=1 SV=1	0.0413021	0.493365	6.425,2.977,1.276,4.227,	0.0,0.0,0.0,0.0,	3.72612	0	100000	3.359996E-4,1.5757991E-4,6.505286E-5,2.1509975E-4,	0.0,0.0,0.0,0.0,	0.000193433	0	0.31825674,0.27643883,0.06414306,0.08642566,	0.0,0.0,0.0,0.0,	0.186316	0	557	12.0%,10.6%,2.7%,3.6%,	0%,0%,0%,0%,	61363.0,61363.0,61363.0,61363.0,	0.0,0.0,0.0,0.0,	5.3,5.3,5.3,5.3,	0.0,0.0,0.0,0.0,	12,5,1,4,	0,0,0,0,	5.5	0	1_1_1_1_0_0_0_0_	1_1_1_1_0_0_0_0_
E9PZ00	Prosaposin OS=Mus musculus GN=Psap PE=1 SV=1	0.0413021	0.493365	6.425,2.977,1.276,4.227,	0.0,0.0,0.0,0.0,	3.72612	0	100000	3.396584E-4,1.5929584E-4,6.576123E-5,2.1744202E-4,	0.0,0.0,0.0,0.0,	0.000195539	0	0.32434154,0.27938128,0.06414306,0.08642566,	0.0,0.0,0.0,0.0,	0.188573	0	551	12.2%,10.7%,2.7%,3.6%,	0%,0%,0%,0%,	60672.0,60672.0,60672.0,60672.0,	0.0,0.0,0.0,0.0,	5.2,5.2,5.2,5.2,	0.0,0.0,0.0,0.0,	12,5,1,4,	0,0,0,0,	5.5	0	1_1_1_1_0_0_0_0_	1_1_1_1_0_0_0_0_
Q8BFQ1	Prosaposin OS=Mus musculus GN=Psap PE=1 SV=1	0.0413021	0.493365	6.425,2.977,1.276,4.227,	0.0,0.0,0.0,0.0,	3.72612	0	100000	3.378191E-4,1.5843323E-4,6.5405125E-5,2.1626454E-4,	0.0,0.0,0.0,0.0,	0.000194481	0	0.32129562,0.27643883,0.06414306,0.08642566,	0.0,0.0,0.0,0.0,	0.187076	0	554	12.1%,10.6%,2.7%,3.6%,	0%,0%,0%,0%,	61051.0,61051.0,61051.0,61051.0,	0.0,0.0,0.0,0.0,	5.2,5.2,5.2,5.2,	0.0,0.0,0.0,0.0,	12,5,1,4,	0,0,0,0,	5.5	0	1_1_1_1_0_0_0_0_	1_1_1_1_0_0_0_0_
K3W4L3	Prosaposin OS=Mus musculus GN=Psap PE=1 SV=1	0.0413021	0.493365	6.425,2.977,1.276,4.227,	0.0,0.0,0.0,0.0,	3.72612	0	100000	3.3660393E-4,1.5786332E-4,6.516986E-5,2.1548662E-4,	0.0,0.0,0.0,0.0,	0.000193781	0	0.32129562,0.27643883,0.06414306,0.08642566,	0.0,0.0,0.0,0.0,	0.187076	0	556	12.1%,10.6%,2.7%,3.6%,	0%,0%,0%,0%,	61292.0,61292.0,61292.0,61292.0,	0.0,0.0,0.0,0.0,	5.2,5.2,5.2,5.2,	0.0,0.0,0.0,0.0,	12,5,1,4,	0,0,0,0,	5.5	0	1_1_1_1_0_0_0_0_	1_1_1_1_0_0_0_0_
Q8BK64	Activator of 90 kDa heat shock protein ATPase homolog 1 OS=Mus musculus GN=Ahsa1 PE=1 SV=2	0.0417181	0.493365	2.677,2.977,2.552,2.113,	0.0,2.081,1.441,0.0,	2.57984	0.880394	2.93033	2.3070979E-4,2.596805E-4,2.1440498E-4,1.7723456E-4,	0.0,1.7470836E-4,1.1471966E-4,0.0,	0.000220507	7.2357e-05	0.23594749,0.47570658,0.23594749,0.23594749,	0.0,0.13762724,0.13762724,0.0,	0.295887	0.0688136	338	9.2%,16.9%,9.2%,9.2%,	0%,5.6%,5.6%,0%,	38117.0,38117.0,38117.0,38117.0,	0.0,38117.0,38117.0,0.0,	5.5,5.5,5.5,5.5,	0.0,5.5,5.5,0.0,	5,5,2,2,	0,2,1,0,	3.5	1.5	1_1_1_1_0_1_1_0_	1_1_1_1_0_1_1_0_
G3UYD0	General transcription factor II-I OS=Mus musculus GN=Gtf2i PE=1 SV=1	0.0428026	0.493365	8.031,6.549,2.552,3.17,	0.0,2.081,1.441,0.0,	5.07552	0.880394	5.76505	2.562319E-4,2.114988E-4,7.937446E-5,9.8420496E-5,	0.0,6.4678454E-5,4.247015E-5,0.0,	0.000161381	2.67872e-05	0.14551294,0.11173177,0.059253693,0.08143401,	0.0,0.032761455,0.032761455,0.0,	0.0994831	0.0163807	913	5.9%,4.6%,2.5%,3.4%,	0%,1.4%,1.4%,0%,	103080.0,103080.0,103080.0,103080.0,	0.0,103080.0,103080.0,0.0,	8.8,8.8,8.8,8.8,	0.0,8.8,8.8,0.0,	15,11,2,3,	0,2,1,0,	7.75	1.5	1_1_1_1_0_1_1_0_	1_1_1_1_0_1_1_0_
Q9ESZ8	General transcription factor II-I OS=Mus musculus GN=Gtf2i PE=1 SV=3	0.0428026	0.493365	8.031,6.549,2.552,3.17,	0.0,2.081,1.441,0.0,	5.07552	0.880394	5.76505	2.3440854E-4,1.934854E-4,7.261411E-5,9.003799E-5,	0.0,5.9169764E-5,3.885295E-5,0.0,	0.000147637	2.45057e-05	0.1324004,0.101539254,0.054386854,0.07398939,	0.0,0.03038609,0.03038609,0.0,	0.090579	0.015193	998	5.4%,4.2%,2.3%,3.1%,	0%,1.3%,1.3%,0%,	112265.0,112265.0,112265.0,112265.0,	0.0,112265.0,112265.0,0.0,	6.6,6.6,6.6,6.6,	0.0,6.6,6.6,0.0,	15,11,2,3,	0,2,1,0,	7.75	1.5	1_1_1_1_0_1_1_0_	1_1_1_1_0_1_1_0_
Q3UHU8	General transcription factor II-I OS=Mus musculus GN=Gtf2i PE=1 SV=1	0.0428026	0.493365	8.031,6.549,2.552,3.17,	0.0,2.081,1.441,0.0,	5.07552	0.880394	5.76505	2.4318059E-4,2.00726E-4,7.5331474E-5,9.34074E-5,	0.0,6.138402E-5,4.0306906E-5,0.0,	0.000153161	2.54227e-05	0.13762724,0.10662377,0.05681753,0.07646525,	0.0,0.032761455,0.032761455,0.0,	0.0943834	0.0163807	962	5.6%,4.4%,2.4%,3.2%,	0%,1.4%,1.4%,0%,	108350.0,108350.0,108350.0,108350.0,	0.0,108350.0,108350.0,0.0,	7.8,7.8,7.8,7.8,	0.0,7.8,7.8,0.0,	15,11,2,3,	0,2,1,0,	7.75	1.5	1_1_1_1_0_1_1_0_	1_1_1_1_0_1_1_0_
Q62261	Spectrin beta chain, non-erythrocytic 1 OS=Mus musculus GN=Sptbn1 PE=1 SV=2	0.0433568	0.493365	104.4,139.9,136.5,116.2,	172.7,163.4,152.7,132.2,	124.273	155.225	0.800603	0.001287015,0.0017457826,0.001640747,0.001394325,	0.0019783033,0.0019617167,0.0017393889,0.0015235774,	0.00151697	0.00180075	0.6519618,0.6710906,0.55955243,0.47910845,	0.4521116,0.6032454,0.50660706,0.40928876,	0.590428	0.492813	2363	21.8%,22.3%,19.3%,17.0%,	16.2%,20.5%,17.8%,14.9%,	274221.0,274221.0,274221.0,274221.0,	274221.0,274221.0,274221.0,274221.0,	5.6,5.6,5.6,5.6,	5.6,5.6,5.6,5.6,	195,235,107,110,	85,157,106,76,	161.75	106	1_1_1_1_1_1_1_1_	1_1_1_1_1_1_1_1_
P10649	Glutathione S-transferase Mu 1 OS=Mus musculus GN=Gstm1 PE=1 SV=2	0.0433972	0.493365	31.59,32.15,63.81,50.72,	81.26,50.98,77.79,74.77,	44.5665	71.2028	0.625909	0.004220931,0.004348338,0.008310651,0.0065950765,	0.010091161,0.006636513,0.009604878,0.009343866,	0.00586875	0.00891911	1.1379621,1.1379621,1.0941124,0.7864876,	0.6595869,1.0749135,1.0511622,0.77010894,	1.03913	0.888943	218	33.0%,33.0%,32.1%,25.2%,	22.0%,31.7%,31.2%,24.8%,	25970.0,25970.0,25970.0,25970.0,	25970.0,25970.0,25970.0,25970.0,	8.0,8.0,8.0,8.0,	8.0,8.0,8.0,8.0,	59,54,50,48,	40,49,54,43,	52.75	46.5	1_1_1_1_1_1_1_1_	1_1_1_1_1_1_1_1_
Q8BHN3	Neutral alpha-glucosidase AB OS=Mus musculus GN=Ganab PE=1 SV=1	0.0437365	0.493365	4.283,4.167,2.552,3.17,	0.0,2.081,2.881,0.0,	3.54324	1.24055	2.85618	1.3216934E-4,1.3017035E-4,7.676788E-5,9.5188465E-5,	0.0,6.255447E-5,8.2150946E-5,0.0,	0.000108574	3.61764e-05	0.12201846,0.27643883,0.04231739,0.04231739,	0.0,0.023293018,0.023293018,0.0,	0.120773	0.0116465	944	5.0%,10.6%,1.8%,1.8%,	0%,1.0%,1.0%,0%,	106911.0,106911.0,106911.0,106911.0,	0.0,106911.0,106911.0,0.0,	6.1,6.1,6.1,6.1,	0.0,6.1,6.1,0.0,	8,7,2,3,	0,2,2,0,	5	2	1_1_1_1_0_1_1_0_	1_1_1_1_0_1_1_0_
E9Q2S0	Protocadherin 7 OS=Mus musculus GN=Pcdh7 PE=1 SV=2	0.0438181	0.493365	3.748,2.381,1.276,2.113,	0.0,2.081,0.0,0.0,	2.37967	0.520234	4.57423	8.754761E-5,5.6309225E-5,2.905729E-5,4.8039517E-5,	0.0,4.7354788E-5,0.0,0.0,	5.52384e-05	1.18387e-05	0.0519619,0.059253693,0.023293018,0.011579514,	0.0,0.03992021,0.0,0.0,	0.036522	0.00998005	1247	2.2%,2.5%,1.0%,0.5%,	0%,1.7%,0%,0%,	135873.0,135873.0,135873.0,135873.0,	0.0,135873.0,0.0,0.0,	5.2,5.2,5.2,5.2,	0.0,5.2,0.0,0.0,	7,4,1,2,	0,2,0,0,	3.5	2	1_1_1_1_0_1_0_0_	1_1_1_1_0_1_0_0_
A0A0A6YY83	Protocadherin 7 OS=Mus musculus GN=Pcdh7 PE=1 SV=1	0.0438181	0.493365	3.748,2.381,1.276,2.113,	0.0,2.081,0.0,0.0,	2.37967	0.520234	4.57423	8.698954E-5,5.5950284E-5,2.8872064E-5,4.773329E-5,	0.0,4.7052927E-5,0.0,0.0,	5.48863e-05	1.17632e-05	0.0519619,0.059253693,0.023293018,0.011579514,	0.0,0.03992021,0.0,0.0,	0.036522	0.00998005	1255	2.2%,2.5%,1.0%,0.5%,	0%,1.7%,0%,0%,	136771.0,136771.0,136771.0,136771.0,	0.0,136771.0,0.0,0.0,	5.2,5.2,5.2,5.2,	0.0,5.2,0.0,0.0,	7,4,1,2,	0,2,0,0,	3.5	2	1_1_1_1_0_1_0_0_	1_1_1_1_0_1_0_0_
Q8R0S4	Voltage-dependent L-type calcium channel subunit beta-4 OS=Mus musculus GN=Cacnb4 PE=1 SV=2	0.04385	0.493365	3.748,2.381,2.552,4.227,	0.0,3.121,0.0,0.0,	3.22707	0.780351	4.13541	2.1035042E-4,1.3529405E-4,1.3963175E-4,2.3084886E-4,	0.0,1.7066885E-4,0.0,0.0,	0.000179031	4.26672e-05	0.10662377,0.10662377,0.044720173,0.044720173,	0.0,0.044720173,0.0,0.0,	0.075672	0.01118	519	4.4%,4.4%,1.9%,1.9%,	0%,1.9%,0%,0%,	57950.0,57950.0,57950.0,57950.0,	0.0,57950.0,0.0,0.0,	9.3,9.3,9.3,9.3,	0.0,9.3,0.0,0.0,	7,4,2,4,	0,3,0,0,	4.25	3	1_1_1_1_0_1_0_0_	1_1_1_1_0_1_0_0_
J3QK20	Voltage-dependent L-type calcium channel subunit beta-4 OS=Mus musculus GN=Cacnb4 PE=1 SV=1	0.04385	0.493365	3.748,2.381,2.552,4.227,	0.0,3.121,0.0,0.0,	3.22707	0.780351	4.13541	2.1035042E-4,1.3529405E-4,1.3963175E-4,2.3084886E-4,	0.0,1.7066885E-4,0.0,0.0,	0.000179031	4.26672e-05	0.10662377,0.10662377,0.044720173,0.044720173,	0.0,0.044720173,0.0,0.0,	0.075672	0.01118	519	4.4%,4.4%,1.9%,1.9%,	0%,1.9%,0%,0%,	57850.0,57850.0,57850.0,57850.0,	0.0,57850.0,0.0,0.0,	9.1,9.1,9.1,9.1,	0.0,9.1,0.0,0.0,	7,4,2,4,	0,3,0,0,	4.25	3	1_1_1_1_0_1_0_0_	1_1_1_1_0_1_0_0_
Q8R050	Eukaryotic peptide chain release factor GTP-binding subunit ERF3A OS=Mus musculus GN=Gspt1 PE=1 SV=2	0.0439746	0.493365	5.889,6.549,3.828,7.397,	0.0,1.04,2.881,5.217,	5.9159	2.28458	2.58949	2.697418E-4,3.0361387E-4,1.7091718E-4,3.296674E-4,	0.0,4.6424073E-5,1.2193473E-4,2.2344918E-4,	0.000268485	9.7952e-05	0.14815366,0.11943793,0.032761455,0.07894671,	0.0,0.032761455,0.032761455,0.032761455,	0.0948249	0.0245711	636	6.0%,4.9%,1.4%,3.3%,	0%,1.4%,1.4%,1.4%,	68626.0,68626.0,68626.0,68626.0,	0.0,68626.0,68626.0,68626.0,	5.2,5.2,5.2,5.2,	0.0,5.2,5.2,5.2,	11,11,3,7,	0,1,2,3,	8	2	1_1_1_1_0_1_1_1_	1_1_1_1_0_1_1_1_
P05202	Aspartate aminotransferase, mitochondrial OS=Mus musculus GN=Got2 PE=1 SV=1	0.0443349	0.493365	8.031,10.12,11.49,12.68,	18.28,14.57,15.85,26.08,	10.5794	18.6952	0.56589	5.440459E-4,6.940112E-4,7.5839524E-4,8.358876E-4,	0.0011510964,9.6130226E-4,9.919249E-4,0.0016524846,	0.000708085	0.0011892	0.40928876,0.40928876,0.1561122,0.1561122,	0.20503592,0.20503592,0.3489629,0.31522477,	0.2827	0.268565	430	14.9%,14.9%,6.3%,6.3%,	8.1%,8.1%,13.0%,11.9%,	47411.0,47411.0,47411.0,47411.0,	47411.0,47411.0,47411.0,47411.0,	9.0,9.0,9.0,9.0,	9.0,9.0,9.0,9.0,	15,17,9,12,	9,14,11,15,	13.25	12.25	1_1_1_1_1_1_1_1_	1_1_1_1_1_1_1_1_
Q06138	Calcium-binding protein 39 OS=Mus musculus GN=Cab39 PE=1 SV=2	0.0444715	0.493365	2.677,4.167,3.828,8.454,	0.0,0.0,1.441,1.739,	4.78166	0.794875	6.01561	2.2868009E-4,3.603543E-4,3.1877807E-4,7.027012E-4,	0.0,0.0,1.137104E-4,1.3891855E-4,	0.000402628	6.31572e-05	0.11429453,0.16680968,0.10662377,0.16680968,	0.0,0.0,0.054386854,0.054386854,	0.138634	0.0271934	341	4.7%,6.7%,4.4%,6.7%,	0%,0%,2.3%,2.3%,	39843.0,39843.0,39843.0,39843.0,	0.0,0.0,39843.0,39843.0,	6.9,6.9,6.9,6.9,	0.0,0.0,6.9,6.9,	5,7,3,8,	0,0,1,1,	5.75	1	1_1_1_1_0_0_1_1_	1_1_1_1_0_0_1_1_
P61982	14-3-3 protein gamma OS=Mus musculus GN=Ywhag PE=1 SV=2	0.0447888	0.493365	22.49,21.43,42.11,36.99,	44.69,41.62,44.66,59.12,	30.7541	47.5236	0.647134	0.0026519482,0.0025585361,0.004841039,0.004244301,	0.0048985025,0.0047814916,0.004866529,0.006520735,	0.00357396	0.00526681	0.6865531,0.43879855,0.5205476,0.30918193,	0.39958727,0.53461695,0.53461695,0.39958727,	0.48877	0.467102	247	22.7%,15.8%,18.2%,11.7%,	14.6%,18.6%,18.6%,14.6%,	28303.0,28303.0,28303.0,28303.0,	28303.0,28303.0,28303.0,28303.0,	4.9,4.9,4.9,4.9,	4.9,4.9,4.9,4.9,	42,36,33,35,	22,40,31,34,	36.5	31.75	1_1_1_1_1_1_1_1_	1_1_1_1_1_1_1_1_
Q9Z204	Heterogeneous nuclear ribonucleoproteins C1/C2 OS=Mus musculus GN=Hnrnpc PE=1 SV=1	0.0451024	0.493365	17.67,15.48,12.76,11.62,	6.095,12.49,10.08,3.478,	14.383	8.03563	1.78991	0.0016443048,0.0014581931,0.0011576499,0.0010526486,	5.2712613E-4,0.0011319761,8.67178E-4,3.0269154E-4,	0.0013282	0.000707243	0.30316675,0.30316675,0.30316675,0.0519619,	0.18304157,0.30316675,0.18304157,0.0519619,	0.240366	0.180303	313	11.5%,11.5%,11.5%,2.2%,	7.3%,11.5%,7.3%,2.2%,	34385.0,34385.0,34385.0,34385.0,	34385.0,34385.0,34385.0,34385.0,	5.0,5.0,5.0,5.0,	5.0,5.0,5.0,5.0,	33,26,10,11,	3,12,7,2,	20	6	1_1_1_1_1_1_1_1_	1_1_1_1_1_1_1_1_
O88851	Putative hydrolase RBBP9 OS=Mus musculus GN=Rbbp9 PE=1 SV=2	0.0451207	0.493365	1.071,1.191,2.552,3.17,	0.0,0.0,1.441,0.0,	1.99598	0.36016	5.54194	1.6769873E-4,1.88757E-4,3.8961763E-4,4.8310705E-4,	0.0,0.0,2.0846906E-4,0.0,	0.000307295	5.21173e-05	0.11686325,0.11686325,0.11686325,0.11686325,	0.0,0.0,0.11686325,0.0,	0.116863	0.0292158	186	4.8%,4.8%,4.8%,4.8%,	0%,0%,4.8%,0%,	20912.0,20912.0,20912.0,20912.0,	0.0,0.0,20912.0,0.0,	6.0,6.0,6.0,6.0,	0.0,0.0,6.0,0.0,	2,2,2,3,	0,0,1,0,	2.25	1	1_1_1_1_0_0_1_0_	1_1_1_1_0_0_1_0_
Q8CAA7	Glucose 1,6-bisphosphate synthase OS=Mus musculus GN=Pgm2l1 PE=1 SV=1	0.0451271	0.493365	5.889,4.763,7.657,9.511,	4.063,4.162,2.881,3.478,	6.95485	3.646	1.90753	2.7625734E-4,2.2614366E-4,3.500912E-4,4.3409623E-4,	1.7712344E-4,1.9018172E-4,1.2488001E-4,1.5256433E-4,	0.000321647	0.000161187	0.21618605,0.21618605,0.08143401,0.21618605,	0.044720173,0.08143401,0.044720173,0.08143401,	0.182498	0.0630771	621	8.5%,8.5%,3.4%,8.5%,	1.9%,3.4%,1.9%,3.4%,	70280.0,70280.0,70280.0,70280.0,	70280.0,70280.0,70280.0,70280.0,	6.5,6.5,6.5,6.5,	6.5,6.5,6.5,6.5,	11,8,6,9,	2,4,2,2,	8.5	2.5	1_1_1_1_1_1_1_1_	1_1_1_1_1_1_1_1_
Q9CW03	Structural maintenance of chromosomes protein 3 OS=Mus musculus GN=Smc3 PE=1 SV=2	0.0457145	0.493365	3.748,5.358,1.276,2.113,	0.0,1.04,0.0,0.0,	3.12385	0.260117	12.0094	8.9705725E-5,1.298189E-4,2.9773575E-5,4.922373E-5,	0.0,2.4261062E-5,0.0,0.0,	7.46305e-05	6.06527e-06	0.08642566,0.13762724,0.023293018,0.04231739,	0.0,0.023293018,0.0,0.0,	0.0724158	0.00582325	1217	3.6%,5.6%,1.0%,1.8%,	0%,1.0%,0%,0%,	141555.0,141555.0,141555.0,141555.0,	0.0,141555.0,0.0,0.0,	7.2,7.2,7.2,7.2,	0.0,7.2,0.0,0.0,	7,9,1,2,	0,1,0,0,	4.75	1	1_1_1_1_0_1_0_0_	1_1_1_1_0_1_0_0_
D3Z375	Phosphoprotein-enriched in astrocytes 15A (Fragment) OS=Mus musculus GN=Pea15a PE=1 SV=1	0.0458744	0.493365	4.819,4.763,11.49,5.284,	22.35,9.364,12.97,15.65,	6.58751	15.0817	0.436787	0.0015256938,0.0015264697,0.0035446736,0.0016278608,	0.006575708,0.0028883847,0.0037932305,0.0046341415,	0.00205617	0.00447287	0.3489629,0.3489629,0.3489629,0.3489629,	0.3489629,0.3489629,0.3489629,0.3489629,	0.348963	0.348963	92	13.0%,13.0%,13.0%,13.0%,	13.0%,13.0%,13.0%,13.0%,	10697.0,10697.0,10697.0,10697.0,	10697.0,10697.0,10697.0,10697.0,	4.6,4.6,4.6,4.6,	4.6,4.6,4.6,4.6,	9,8,9,5,	11,9,9,9,	7.75	9.5	1_1_1_1_1_1_1_1_	1_1_1_1_1_1_1_1_
Q62048	Astrocytic phosphoprotein PEA-15 OS=Mus musculus GN=Pea15 PE=1 SV=1	0.0458744	0.493365	4.819,4.763,11.49,5.284,	22.35,9.364,12.97,15.65,	6.58751	15.0817	0.436787	0.0010797218,0.0010802709,0.0025085383,0.0011520246,	0.0046535777,0.0020440877,0.0026844402,0.0032795465,	0.00145514	0.00316541	0.23594749,0.23594749,0.23594749,0.23594749,	0.23594749,0.23594749,0.23594749,0.23594749,	0.235947	0.235947	130	9.2%,9.2%,9.2%,9.2%,	9.2%,9.2%,9.2%,9.2%,	15054.0,15054.0,15054.0,15054.0,	15054.0,15054.0,15054.0,15054.0,	5.0,5.0,5.0,5.0,	5.0,5.0,5.0,5.0,	9,8,9,5,	11,9,9,9,	7.75	9.5	1_1_1_1_1_1_1_1_	1_1_1_1_1_1_1_1_
H3BKR2	Guanine nucleotide-binding protein G(I)/G(S)/G(T) subunit beta-1 (Fragment) OS=Mus musculus GN=Gnb1 PE=1 SV=8	0.0459167	0.493365	0.0,0.0,8.933,10.57,	10.16,12.49,14.41,17.39,	4.87507	13.6096	0.358207	0.0,0.0,9.290882E-4,0.0010971663,	0.001007268,0.0012978335,0.0014203388,0.0017352098,	0.000506564	0.00136516	0.0,0.0,0.17489755,0.17489755,	0.17489755,0.17489755,0.17489755,0.17489755,	0.0874488	0.174898	273	0%,0%,7.0%,7.0%,	7.0%,7.0%,7.0%,7.0%,	0.0,0.0,30199.0,30199.0,	30199.0,30199.0,30199.0,30199.0,	0.0,0.0,6.2,6.2,	6.2,6.2,6.2,6.2,	0,0,7,10,	5,12,10,10,	8.5	9.25	0_0_1_1_1_1_1_1_	0_0_1_1_1_1_1_1_
H3BLF7	Guanine nucleotide-binding protein G(I)/G(S)/G(T) subunit beta-1 (Fragment) OS=Mus musculus GN=Gnb1 PE=1 SV=1	0.0459167	0.493365	0.0,0.0,8.933,10.57,	10.16,12.49,14.41,17.39,	4.87507	13.6096	0.358207	0.0,0.0,0.0023485285,0.0027733925,	0.0025461493,0.0032806345,0.0035903004,0.0043862243,	0.00128048	0.00345083	0.0,0.0,0.4996848,0.4996848,	0.4996848,0.4996848,0.4996848,0.4996848,	0.249842	0.499685	108	0%,0%,17.6%,17.6%,	17.6%,17.6%,17.6%,17.6%,	0.0,0.0,12285.0,12285.0,	12285.0,12285.0,12285.0,12285.0,	0.0,0.0,9.6,9.6,	9.6,9.6,9.6,9.6,	0,0,7,10,	5,12,10,10,	8.5	9.25	0_0_1_1_1_1_1_1_	0_0_1_1_1_1_1_1_
Q8CGC7	Bifunctional glutamate/proline--tRNA ligase OS=Mus musculus GN=Eprs PE=1 SV=4	0.0460323	0.493365	11.78,10.12,8.933,8.454,	0.0,8.324,5.763,1.739,	9.82154	3.95629	2.48251	2.2692567E-4,1.9737091E-4,1.6775203E-4,1.5847957E-4,	0.0,1.5622069E-4,1.0258001E-4,3.1330175E-5,	0.000187632	7.25327e-05	0.18304157,0.17760599,0.096478224,0.11173177,	0.0,0.07398939,0.05681753,0.016248703,	0.142214	0.0367639	1512	7.3%,7.1%,4.0%,4.6%,	0%,3.1%,2.4%,0.7%,	170078.0,170078.0,170078.0,170078.0,	0.0,170078.0,170078.0,170078.0,	7.7,7.7,7.7,7.7,	0.0,7.7,7.7,7.7,	22,17,7,8,	0,8,4,1,	13.5	4.33	1_1_1_1_0_1_1_1_	1_1_1_1_0_1_1_1_
P19783	Cytochrome c oxidase subunit 4 isoform 1, mitochondrial OS=Mus musculus GN=Cox4i1 PE=1 SV=2	0.0461765	0.493365	14.46,13.69,16.59,15.85,	24.38,19.77,27.37,17.39,	15.1473	22.2271	0.681477	0.0024916655,0.0023890606,0.0027872648,0.0026585183,	0.0039051003,0.0033194586,0.0043593473,0.0028030311,	0.00258163	0.00359673	0.67880404,0.67880404,0.67880404,0.67880404,	0.67880404,0.67880404,0.67880404,0.31219995,	0.678804	0.587153	169	22.5%,22.5%,22.5%,22.5%,	22.5%,22.5%,22.5%,11.8%,	19530.0,19530.0,19530.0,19530.0,	19530.0,19530.0,19530.0,19530.0,	9.2,9.2,9.2,9.2,	9.2,9.2,9.2,9.2,	27,23,13,15,	12,19,19,10,	19.5	15	1_1_1_1_1_1_1_1_	1_1_1_1_1_1_1_1_
A0A087WS04	Kinectin OS=Mus musculus GN=Ktn1 PE=1 SV=1	0.0466551	0.493365	11.78,14.88,11.49,5.284,	0.0,8.324,5.763,1.739,	10.8577	3.95629	2.74442	2.8031995E-4,3.585458E-4,2.664297E-4,1.2235556E-4,	0.0,1.929785E-4,1.2671649E-4,3.8701983E-5,	0.000256913	8.95992e-05	0.28233063,0.28528666,0.07646525,0.035142183,	0.0,0.16680968,0.035142183,0.018591404,	0.169806	0.0551358	1224	10.8%,10.9%,3.2%,1.5%,	0%,6.7%,1.5%,0.8%,	140547.0,140547.0,140547.0,140547.0,	0.0,140547.0,140547.0,140547.0,	6.2,6.2,6.2,6.2,	0.0,6.2,6.2,6.2,	22,25,9,5,	0,8,4,1,	15.25	4.33	1_1_1_1_0_1_1_1_	1_1_1_1_0_1_1_1_
A0A087WS23	Kinectin OS=Mus musculus GN=Ktn1 PE=1 SV=1	0.0466551	0.493365	11.78,14.88,11.49,5.284,	0.0,8.324,5.763,1.739,	10.8577	3.95629	2.74442	2.738321E-4,3.5024743E-4,2.6026333E-4,1.195237E-4,	0.0,1.8851213E-4,1.237837E-4,3.7806247E-5,	0.000250967	8.75255e-05	0.27350307,0.27938128,0.07398939,0.032761455,	0.0,0.1614486,0.032761455,0.018591404,	0.164909	0.0532004	1253	10.5%,10.7%,3.1%,1.4%,	0%,6.5%,1.4%,0.8%,	143951.0,143951.0,143951.0,143951.0,	0.0,143951.0,143951.0,143951.0,	6.2,6.2,6.2,6.2,	0.0,6.2,6.2,6.2,	22,25,9,5,	0,8,4,1,	15.25	4.33	1_1_1_1_0_1_1_1_	1_1_1_1_0_1_1_1_
A0A087WNW3	Kinectin OS=Mus musculus GN=Ktn1 PE=1 SV=1	0.0466551	0.493365	11.78,14.88,11.49,5.284,	0.0,8.324,5.763,1.739,	10.8577	3.95629	2.74442	2.7514965E-4,3.5193266E-4,2.615156E-4,1.2009879E-4,	0.0,1.8941915E-4,1.243793E-4,3.7988153E-5,	0.000252174	8.79466e-05	0.27643883,0.27938128,0.07398939,0.032761455,	0.0,0.16412604,0.032761455,0.018591404,	0.165643	0.0538697	1247	10.6%,10.7%,3.1%,1.4%,	0%,6.6%,1.4%,0.8%,	143148.0,143148.0,143148.0,143148.0,	0.0,143148.0,143148.0,143148.0,	6.2,6.2,6.2,6.2,	0.0,6.2,6.2,6.2,	22,25,9,5,	0,8,4,1,	15.25	4.33	1_1_1_1_0_1_1_1_	1_1_1_1_0_1_1_1_
A0A087WQQ5	Kinectin OS=Mus musculus GN=Ktn1 PE=1 SV=1	0.0466551	0.493365	11.78,14.88,11.49,5.284,	0.0,8.324,5.763,1.739,	10.8577	3.95629	2.74442	2.6910714E-4,3.4420396E-4,2.5577252E-4,1.17461335E-4,	0.0,1.8525937E-4,1.2164783E-4,3.7153903E-5,	0.000246636	8.60153e-05	0.2705741,0.27350307,0.07398939,0.032761455,	0.0,0.15877736,0.032761455,0.018591404,	0.162707	0.0525326	1275	10.4%,10.5%,3.1%,1.4%,	0%,6.4%,1.4%,0.8%,	146435.0,146435.0,146435.0,146435.0,	0.0,146435.0,146435.0,146435.0,	6.0,6.0,6.0,6.0,	0.0,6.0,6.0,6.0,	22,25,9,5,	0,8,4,1,	15.25	4.33	1_1_1_1_0_1_1_1_	1_1_1_1_0_1_1_1_
Z4YLI8	Clustered mitochondria protein homolog OS=Mus musculus GN=Cluh PE=1 SV=1	0.046912	0.493365	5.889,5.953,7.657,2.113,	2.032,4.162,0.0,0.0,	5.40323	1.54836	3.48964	1.317633E-4,1.3482643E-4,1.6697899E-4,4.60102E-5,	4.2240266E-5,9.070879E-5,0.0,0.0,	0.000119895	3.32373e-05	0.08642566,0.09900582,0.035142183,0.03038609,	0.02093947,0.03992021,0.0,0.0,	0.0627399	0.0152149	1302	3.6%,4.1%,1.5%,1.3%,	0.9%,1.7%,0%,0%,	146018.0,146018.0,146018.0,146018.0,	146018.0,146018.0,0.0,0.0,	6.0,6.0,6.0,6.0,	6.0,6.0,0.0,0.0,	11,10,6,2,	1,4,0,0,	7.25	2.5	1_1_1_1_1_1_0_0_	1_1_1_1_1_1_0_0_
A0A0R4J140	Clustered mitochondria protein homolog OS=Mus musculus GN=Cluh PE=1 SV=1	0.046912	0.493365	5.889,5.953,7.657,2.113,	2.032,4.162,0.0,0.0,	5.40323	1.54836	3.48964	1.267966E-4,1.2974428E-4,1.6068488E-4,4.427589E-5,	4.064806E-5,8.728961E-5,0.0,0.0,	0.000115375	3.19844e-05	0.083926916,0.096478224,0.032761455,0.03038609,	0.02093947,0.037528396,0.0,0.0,	0.0608882	0.014617	1353	3.5%,4.0%,1.4%,1.3%,	0.9%,1.6%,0%,0%,	151836.0,151836.0,151836.0,151836.0,	151836.0,151836.0,0.0,0.0,	6.0,6.0,6.0,6.0,	6.0,6.0,0.0,0.0,	11,10,6,2,	1,4,0,0,	7.25	2.5	1_1_1_1_1_1_0_0_	1_1_1_1_1_1_0_0_
D3Z7T7	Chromatin target of PRMT1 protein (Fragment) OS=Mus musculus GN=Chtop PE=1 SV=1	0.0469203	0.493365	0.0,0.0,2.552,2.113,	6.095,7.283,4.322,1.739,	1.16643	4.85969	0.240022	0.0,0.0,3.716353E-4,3.0720656E-4,	8.4610505E-4,0.0010598974,5.9654226E-4,2.4292937E-4,	0.00016971	0.000686369	0.0,0.0,0.16680968,0.16680968,	0.40928876,0.5848932,0.16680968,0.16680968,	0.0834048	0.33195	195	0%,0%,6.7%,6.7%,	14.9%,20.0%,6.7%,6.7%,	0.0,0.0,20880.0,20880.0,	20880.0,20880.0,20880.0,20880.0,	0.0,0.0,12.3,12.3,	12.3,12.3,12.3,12.3,	0,0,2,2,	3,7,3,1,	2	3.5	0_0_1_1_1_1_1_1_	0_0_1_1_1_1_1_1_
D3YZA1	Chromatin target of PRMT1 protein (Fragment) OS=Mus musculus GN=Chtop PE=1 SV=8	0.0469203	0.493365	0.0,0.0,2.552,2.113,	6.095,7.283,4.322,1.739,	1.16643	4.85969	0.240022	0.0,0.0,5.891779E-4,4.8703476E-4,	0.001341386,0.0016803251,9.4573764E-4,3.851319E-4,	0.000269053	0.00108815	0.0,0.0,0.27643883,0.27643883,	0.72186863,1.0749135,0.27643883,0.27643883,	0.138219	0.587415	123	0%,0%,10.6%,10.6%,	23.6%,31.7%,10.6%,10.6%,	0.0,0.0,13447.0,13447.0,	13447.0,13447.0,13447.0,13447.0,	0.0,0.0,12.6,12.6,	12.6,12.6,12.6,12.6,	0,0,2,2,	3,7,3,1,	2	3.5	0_0_1_1_1_1_1_1_	0_0_1_1_1_1_1_1_
Q8C5W0	Calmin OS=Mus musculus GN=Clmn PE=1 SV=2	0.0471178	0.493365	1.606,3.572,1.276,1.057,	0.0,0.0,0.0,0.0,	1.87777	0	100000	4.4475233E-5,1.0012016E-4,3.4443383E-5,2.847209E-5,	0.0,0.0,0.0,0.0,	5.18777e-05	0	0.07398939,0.12460494,0.023293018,0.023293018,	0.0,0.0,0.0,0.0,	0.0612951	0	1052	3.1%,5.1%,1.0%,1.0%,	0%,0%,0%,0%,	117227.0,117227.0,117227.0,117227.0,	0.0,0.0,0.0,0.0,	5.0,5.0,5.0,5.0,	0.0,0.0,0.0,0.0,	3,6,1,1,	0,0,0,0,	2.75	0	1_1_1_1_0_0_0_0_	1_1_1_1_0_0_0_0_
P63268	Actin, gamma-enteric smooth muscle OS=Mus musculus GN=Actg2 PE=1 SV=1	0.0471464	0.493365	48.72,60.13,91.88,87.71,	123.9,81.16,108.0,140.8,	72.11	113.494	0.635362	0.0037745594,0.004715411,0.00693851,0.006611886,	0.008922357,0.0061250147,0.007734424,0.010204972,	0.00551009	0.00824669	0.6032454,0.56314766,0.32434154,0.32434154,	0.32434154,0.32434154,0.32434154,0.32434154,	0.453769	0.324342	376	20.5%,19.4%,12.2%,12.2%,	12.2%,12.2%,12.2%,12.2%,	41877.0,41877.0,41877.0,41877.0,	41877.0,41877.0,41877.0,41877.0,	5.5,5.5,5.5,5.5,	5.5,5.5,5.5,5.5,	91,101,72,83,	61,78,75,81,	86.75	73.75	1_1_1_1_1_1_1_1_	1_1_1_1_1_1_1_1_
P68033	Actin, alpha cardiac muscle 1 OS=Mus musculus GN=Actc1 PE=1 SV=1	0.0471464	0.493365	48.72,60.13,91.88,87.71,	123.9,81.16,108.0,140.8,	72.11	113.494	0.635362	0.0037645472,0.0047029033,0.0069201053,0.006594348,	0.00889869,0.0061087683,0.0077139083,0.010177902,	0.00549548	0.00822482	0.599558,0.56314766,0.32434154,0.32434154,	0.32434154,0.32434154,0.32434154,0.32434154,	0.452847	0.324342	377	20.4%,19.4%,12.2%,12.2%,	12.2%,12.2%,12.2%,12.2%,	42019.0,42019.0,42019.0,42019.0,	42019.0,42019.0,42019.0,42019.0,	5.4,5.4,5.4,5.4,	5.4,5.4,5.4,5.4,	91,101,72,83,	61,78,75,81,	86.75	73.75	1_1_1_1_1_1_1_1_	1_1_1_1_1_1_1_1_
P62737	Actin, aortic smooth muscle OS=Mus musculus GN=Acta2 PE=1 SV=1	0.0471464	0.493365	48.72,60.13,91.88,87.71,	123.9,81.16,108.0,140.8,	72.11	113.494	0.635362	0.0037645472,0.0047029033,0.0069201053,0.006594348,	0.00889869,0.0061087683,0.0077139083,0.010177902,	0.00549548	0.00822482	0.599558,0.56314766,0.32434154,0.32434154,	0.32434154,0.32434154,0.32434154,0.32434154,	0.452847	0.324342	377	20.4%,19.4%,12.2%,12.2%,	12.2%,12.2%,12.2%,12.2%,	42009.0,42009.0,42009.0,42009.0,	42009.0,42009.0,42009.0,42009.0,	5.4,5.4,5.4,5.4,	5.4,5.4,5.4,5.4,	91,101,72,83,	61,78,75,81,	86.75	73.75	1_1_1_1_1_1_1_1_	1_1_1_1_1_1_1_1_
Q9JII6	Alcohol dehydrogenase [NADP(+)] OS=Mus musculus GN=Akr1a1 PE=1 SV=3	0.0473121	0.493365	4.283,4.167,2.552,6.34,	0.0,4.162,0.0,0.0,	4.3358	1.04047	4.16716	3.839011E-4,3.780948E-4,2.2298117E-4,5.529718E-4,	0.0,3.6339337E-4,0.0,0.0,	0.000384487	9.08483e-05	0.1614486,0.1614486,0.08143401,0.1614486,	0.0,0.08143401,0.0,0.0,	0.141445	0.0203585	325	6.5%,6.5%,3.4%,6.5%,	0%,3.4%,0%,0%,	36587.0,36587.0,36587.0,36587.0,	0.0,36587.0,0.0,0.0,	7.4,7.4,7.4,7.4,	0.0,7.4,0.0,0.0,	8,7,2,6,	0,4,0,0,	5.75	4	1_1_1_1_0_1_0_0_	1_1_1_1_0_1_0_0_
P50518	V-type proton ATPase subunit E 1 OS=Mus musculus GN=Atp6v1e1 PE=1 SV=2	0.0476216	0.493365	36.41,32.15,51.04,52.84,	73.14,53.06,54.74,83.47,	43.1092	66.1025	0.652157	0.0046925964,0.0041944142,0.0064131753,0.0066266903,	0.008760557,0.006662882,0.006519731,0.010061145,	0.00548172	0.00800108	0.68267405,0.58124804,0.566751,0.566751,	0.566751,0.58124804,0.58124804,0.566751,	0.599356	0.573999	226	22.6%,19.9%,19.5%,19.5%,	19.5%,19.9%,19.9%,19.5%,	26157.0,26157.0,26157.0,26157.0,	26157.0,26157.0,26157.0,26157.0,	8.4,8.4,8.4,8.4,	8.4,8.4,8.4,8.4,	68,54,40,50,	36,51,38,48,	53	43.25	1_1_1_1_1_1_1_1_	1_1_1_1_1_1_1_1_
E9Q3V6	Septin-2 OS=Mus musculus GN=Sept2 PE=1 SV=1	0.047851	0.493365	3.212,6.549,1.276,3.17,	0.0,0.0,0.0,0.0,	3.55186	0	100000	2.9151366E-4,6.015527E-4,1.12879876E-4,2.799312E-4,	0.0,0.0,0.0,0.0,	0.000321469	0	0.38995266,0.38995266,0.18032062,0.23879659,	0.0,0.0,0.0,0.0,	0.299756	0	321	14.3%,14.3%,7.2%,9.3%,	0%,0%,0%,0%,	36978.0,36978.0,36978.0,36978.0,	0.0,0.0,0.0,0.0,	6.1,6.1,6.1,6.1,	0.0,0.0,0.0,0.0,	6,11,1,3,	0,0,0,0,	5.25	0	1_1_1_1_0_0_0_0_	1_1_1_1_0_0_0_0_
P42208	Septin-2 OS=Mus musculus GN=Sept2 PE=1 SV=2	0.047851	0.493365	3.212,6.549,1.276,3.17,	0.0,0.0,0.0,0.0,	3.55186	0	100000	2.5921297E-4,5.3489866E-4,1.0037241E-4,2.489139E-4,	0.0,0.0,0.0,0.0,	0.000285849	0	0.33967674,0.33967674,0.15877736,0.21059811,	0.0,0.0,0.0,0.0,	0.262182	0	361	12.7%,12.7%,6.4%,8.3%,	0%,0%,0%,0%,	41526.0,41526.0,41526.0,41526.0,	0.0,0.0,0.0,0.0,	6.5,6.5,6.5,6.5,	0.0,0.0,0.0,0.0,	6,11,1,3,	0,0,0,0,	5.25	0	1_1_1_1_0_0_0_0_	1_1_1_1_0_0_0_0_
E9Q3E8	Pituitary adenylate cyclase-activating polypeptide type I receptor OS=Mus musculus GN=Adcyap1r1 PE=1 SV=1	0.0479885	0.493365	4.283,4.167,3.828,7.397,	0.0,2.081,4.322,0.0,	4.91901	1.60071	3.07301	2.7912273E-4,2.7490113E-4,2.4318416E-4,4.6905698E-4,	0.0,1.321061E-4,2.6023656E-4,0.0,	0.000316566	9.80857e-05	0.1428783,0.1428783,0.037528396,0.08143401,	0.0,0.08143401,0.037528396,0.0,	0.10118	0.0297406	447	5.8%,5.8%,1.6%,3.4%,	0%,3.4%,1.6%,0%,	51167.0,51167.0,51167.0,51167.0,	0.0,51167.0,51167.0,0.0,	6.6,6.6,6.6,6.6,	0.0,6.6,6.6,0.0,	8,7,3,7,	0,2,3,0,	6.25	2.5	1_1_1_1_0_1_1_0_	1_1_1_1_0_1_1_0_
E9Q4B3	Pituitary adenylate cyclase-activating polypeptide type I receptor OS=Mus musculus GN=Adcyap1r1 PE=1 SV=1	0.0479885	0.493365	4.283,4.167,3.828,7.397,	0.0,2.081,4.322,0.0,	4.91901	1.60071	3.07301	2.5154807E-4,2.4774356E-4,2.1915992E-4,4.2271867E-4,	0.0,1.1905529E-4,2.3452769E-4,0.0,	0.000285293	8.83957e-05	0.1271975,0.1271975,0.032761455,0.071519256,	0.0,0.071519256,0.032761455,0.0,	0.0896689	0.0260702	496	5.2%,5.2%,1.4%,3.0%,	0%,3.0%,1.4%,0%,	56613.0,56613.0,56613.0,56613.0,	0.0,56613.0,56613.0,0.0,	6.4,6.4,6.4,6.4,	0.0,6.4,6.4,0.0,	8,7,3,7,	0,2,3,0,	6.25	2.5	1_1_1_1_0_1_1_0_	1_1_1_1_0_1_1_0_
Q6NXJ9	Adenylate cyclase activating polypeptide 1 receptor 1 OS=Mus musculus GN=Adcyap1r1 PE=1 SV=1	0.0479885	0.493365	4.283,4.167,3.828,7.397,	0.0,2.081,4.322,0.0,	4.91901	1.60071	3.07301	2.6659798E-4,2.6256582E-4,2.3227205E-4,4.4800955E-4,	0.0,1.2617826E-4,2.4855926E-4,0.0,	0.000302361	9.36844e-05	0.13762724,0.13762724,0.035142183,0.07646525,	0.0,0.07646525,0.035142183,0.0,	0.0967155	0.0279019	468	5.6%,5.6%,1.5%,3.2%,	0%,3.2%,1.5%,0%,	53422.0,53422.0,53422.0,53422.0,	0.0,53422.0,53422.0,0.0,	6.0,6.0,6.0,6.0,	0.0,6.0,6.0,0.0,	8,7,3,7,	0,2,3,0,	6.25	2.5	1_1_1_1_0_1_1_0_	1_1_1_1_0_1_1_0_
P70205	Pituitary adenylate cyclase-activating polypeptide type I receptor OS=Mus musculus GN=Adcyap1r1 PE=1 SV=1	0.0479885	0.493365	4.283,4.167,3.828,7.397,	0.0,2.081,4.322,0.0,	4.91901	1.60071	3.07301	2.5154807E-4,2.4774356E-4,2.1915992E-4,4.2271867E-4,	0.0,1.1905529E-4,2.3452769E-4,0.0,	0.000285293	8.83957e-05	0.1271975,0.1271975,0.032761455,0.071519256,	0.0,0.071519256,0.032761455,0.0,	0.0896689	0.0260702	496	5.2%,5.2%,1.4%,3.0%,	0%,3.0%,1.4%,0%,	56640.0,56640.0,56640.0,56640.0,	0.0,56640.0,56640.0,0.0,	6.5,6.5,6.5,6.5,	0.0,6.5,6.5,0.0,	8,7,3,7,	0,2,3,0,	6.25	2.5	1_1_1_1_0_1_1_0_	1_1_1_1_0_1_1_0_
E9Q968	Pituitary adenylate cyclase-activating polypeptide type I receptor OS=Mus musculus GN=Adcyap1r1 PE=1 SV=1	0.0479885	0.493365	4.283,4.167,3.828,7.397,	0.0,2.081,4.322,0.0,	4.91901	1.60071	3.07301	2.5205628E-4,2.4824406E-4,2.1960266E-4,4.2357267E-4,	0.0,1.1929581E-4,2.3500148E-4,0.0,	0.000285869	8.85743e-05	0.12979591,0.12979591,0.032761455,0.071519256,	0.0,0.071519256,0.032761455,0.0,	0.0909681	0.0260702	495	5.3%,5.3%,1.4%,3.0%,	0%,3.0%,1.4%,0%,	56553.0,56553.0,56553.0,56553.0,	0.0,56553.0,56553.0,0.0,	6.5,6.5,6.5,6.5,	0.0,6.5,6.5,0.0,	8,7,3,7,	0,2,3,0,	6.25	2.5	1_1_1_1_0_1_1_0_	1_1_1_1_0_1_1_0_
E9PVE8	Pituitary adenylate cyclase-activating polypeptide type I receptor OS=Mus musculus GN=Adcyap1r1 PE=1 SV=1	0.0479885	0.493365	4.283,4.167,3.828,7.397,	0.0,2.081,4.322,0.0,	4.91901	1.60071	3.07301	2.381066E-4,2.3450535E-4,2.0744909E-4,4.0013067E-4,	0.0,1.1269355E-4,2.2199568E-4,0.0,	0.000270048	8.36723e-05	0.12201846,0.12201846,0.03038609,0.06905484,	0.0,0.06905484,0.03038609,0.0,	0.0858695	0.0248602	524	5.0%,5.0%,1.3%,2.9%,	0%,2.9%,1.3%,0%,	59796.0,59796.0,59796.0,59796.0,	0.0,59796.0,59796.0,0.0,	6.9,6.9,6.9,6.9,	0.0,6.9,6.9,0.0,	8,7,3,7,	0,2,3,0,	6.25	2.5	1_1_1_1_0_1_1_0_	1_1_1_1_0_1_1_0_
Q9D6F9	Tubulin beta-4A chain OS=Mus musculus GN=Tubb4a PE=1 SV=3	0.0480395	0.493365	115.1,114.9,208.0,176.5,	235.7,177.9,233.4,260.8,	153.623	226.949	0.676908	0.0075521083,0.0076306295,0.013302282,0.011265971,	0.01436854,0.011371389,0.014147724,0.016003793,	0.00993775	0.0139729	1.4547088,1.5061095,1.4547088,1.42661,	1.42661,1.4888573,1.4547088,1.42661,	1.46053	1.4492	444	39.0%,39.9%,39.0%,38.5%,	38.5%,39.6%,39.0%,38.5%,	49586.0,49586.0,49586.0,49586.0,	49586.0,49586.0,49586.0,49586.0,	4.9,4.9,4.9,4.9,	4.9,4.9,4.9,4.9,	215,193,163,167,	116,171,162,150,	184.5	149.75	1_1_1_1_1_1_1_1_	1_1_1_1_1_1_1_1_
P63328	Serine/threonine-protein phosphatase 2B catalytic subunit alpha isoform OS=Mus musculus GN=Ppp3ca PE=1 SV=1	0.0480403	0.493365	14.99,17.86,21.69,26.42,	40.63,23.93,28.81,31.3,	20.2409	31.1686	0.649401	8.381718E-4,0.00101081,0.0011823138,0.0014372667,	0.0021112026,0.0013034383,0.001488493,0.0016366258,	0.00111714	0.00163494	0.34586036,0.34586036,0.19398808,0.33967674,	0.19398808,0.19398808,0.19398808,0.19398808,	0.306346	0.193988	521	12.9%,12.9%,7.7%,12.7%,	7.7%,7.7%,7.7%,7.7%,	58644.0,58644.0,58644.0,58644.0,	58644.0,58644.0,58644.0,58644.0,	5.9,5.9,5.9,5.9,	5.9,5.9,5.9,5.9,	28,30,17,25,	20,23,20,18,	25	20.25	1_1_1_1_1_1_1_1_	1_1_1_1_1_1_1_1_
Q99P72	Reticulon-4 OS=Mus musculus GN=Rtn4 PE=1 SV=2	0.0482202	0.493365	26.77,20.84,29.35,20.08,	16.25,16.65,15.85,20.87,	24.2588	17.4034	1.39392	6.710836E-4,5.2874704E-4,7.1720494E-4,4.8975914E-4,	3.7863565E-4,4.0655024E-4,3.6706345E-4,4.892037E-4,	0.000601699	0.000410363	0.25602996,0.17760599,0.24738348,0.1428783,	0.03992021,0.096478224,0.06905484,0.05681753,	0.205974	0.0655677	1162	9.9%,7.1%,9.6%,5.8%,	1.7%,4.0%,2.9%,2.4%,	126613.0,126613.0,126613.0,126613.0,	126613.0,126613.0,126613.0,126613.0,	4.5,4.5,4.5,4.5,	4.5,4.5,4.5,4.5,	50,35,23,19,	8,16,11,12,	31.75	11.75	1_1_1_1_1_1_1_1_	1_1_1_1_1_1_1_1_
P62908	40S ribosomal protein S3 OS=Mus musculus GN=Rps3 PE=1 SV=1	0.048341	0.493365	6.96,11.31,14.04,10.57,	4.063,7.283,8.644,1.739,	10.7191	5.43228	1.97322	8.34353E-4,0.0013725663,0.0016402421,0.0012326189,	4.5264876E-4,8.505349E-4,9.5741346E-4,1.949433E-4,	0.00126995	0.000613885	0.6982436,0.6982436,0.6982436,0.6982436,	0.23310483,0.5776112,0.4321879,0.23310483,	0.698244	0.369002	243	23.0%,23.0%,23.0%,23.0%,	9.1%,19.8%,15.6%,9.1%,	26674.0,26674.0,26674.0,26674.0,	26674.0,26674.0,26674.0,26674.0,	9.7,9.7,9.7,9.7,	9.7,9.7,9.7,9.7,	13,19,11,10,	2,7,6,1,	13.25	4	1_1_1_1_1_1_1_1_	1_1_1_1_1_1_1_1_
Q76MZ3	Serine/threonine-protein phosphatase 2A 65 kDa regulatory subunit A alpha isoform OS=Mus musculus GN=Ppp2r1a PE=1 SV=3	0.0488331	0.493365	36.41,32.15,44.66,39.1,	56.88,44.74,41.78,53.9,	38.0796	49.3268	0.771987	0.0018005547,0.0016094019,0.00215315,0.0018815749,	0.0026144502,0.0021555275,0.0019091377,0.0024932225,	0.00186117	0.00229308	0.6672472,0.56314766,0.48936105,0.5848932,	0.43879855,0.5381547,0.43879855,0.41579378,	0.576162	0.457886	589	22.2%,19.4%,17.3%,20.0%,	15.8%,18.7%,15.8%,15.1%,	65323.0,65323.0,65323.0,65323.0,	65323.0,65323.0,65323.0,65323.0,	5.1,5.1,5.1,5.1,	5.1,5.1,5.1,5.1,	68,54,35,37,	28,43,29,31,	48.5	32.75	1_1_1_1_1_1_1_1_	1_1_1_1_1_1_1_1_
G3UYQ2	Large proline-rich protein BAG6 OS=Mus musculus GN=Bag6 PE=1 SV=1	0.0489599	0.493365	4.819,3.572,1.276,4.227,	2.032,2.081,0.0,0.0,	3.47341	1.02813	3.37839	1.2972628E-4,9.7344186E-5,3.348839E-5,1.10730645E-4,	5.082886E-5,5.4576176E-5,0.0,0.0,	9.28224e-05	2.63513e-05	0.16680968,0.061695576,0.023293018,0.023293018,	0.023293018,0.023293018,0.0,0.0,	0.0687728	0.0116465	1082	6.7%,2.6%,1.0%,1.0%,	1.0%,1.0%,0%,0%,	113368.0,113368.0,113368.0,113368.0,	113368.0,113368.0,0.0,0.0,	6.0,6.0,6.0,6.0,	6.0,6.0,0.0,0.0,	9,6,1,4,	1,2,0,0,	5	1.5	1_1_1_1_1_1_0_0_	1_1_1_1_1_1_0_0_
A0A1B0GX81	Large proline-rich protein BAG6 (Fragment) OS=Mus musculus GN=Bag6 PE=1 SV=1	0.0489599	0.493365	4.819,3.572,1.276,4.227,	2.032,2.081,0.0,0.0,	3.47341	1.02813	3.37839	1.267966E-4,9.5145806E-5,3.2732107E-5,1.0822996E-4,	4.9680966E-5,5.3343654E-5,0.0,0.0,	9.07261e-05	2.57562e-05	0.1614486,0.059253693,0.023293018,0.023293018,	0.023293018,0.023293018,0.0,0.0,	0.0668221	0.0116465	1107	6.5%,2.5%,1.0%,1.0%,	1.0%,1.0%,0%,0%,	115372.0,115372.0,115372.0,115372.0,	115372.0,115372.0,0.0,0.0,	5.7,5.7,5.7,5.7,	5.7,5.7,0.0,0.0,	9,6,1,4,	1,2,0,0,	5	1.5	1_1_1_1_1_1_0_0_	1_1_1_1_1_1_0_0_
Q3UF95	Large proline-rich protein BAG6 OS=Mus musculus GN=Bag6 PE=1 SV=1	0.0489599	0.493365	4.819,3.572,1.276,4.227,	2.032,2.081,0.0,0.0,	3.47341	1.02813	3.37839	1.2355972E-4,9.271691E-5,3.1896514E-5,1.05467036E-4,	4.8412698E-5,5.1981886E-5,0.0,0.0,	8.841e-05	2.50986e-05	0.1561122,0.059253693,0.023293018,0.023293018,	0.023293018,0.023293018,0.0,0.0,	0.065488	0.0116465	1136	6.3%,2.5%,1.0%,1.0%,	1.0%,1.0%,0%,0%,	119144.0,119144.0,119144.0,119144.0,	119144.0,119144.0,0.0,0.0,	5.8,5.8,5.8,5.8,	5.8,5.8,0.0,0.0,	9,6,1,4,	1,2,0,0,	5	1.5	1_1_1_1_1_1_0_0_	1_1_1_1_1_1_0_0_
Q9Z1R2	Large proline-rich protein BAG6 OS=Mus musculus GN=Bag6 PE=1 SV=1	0.0489599	0.493365	4.819,3.572,1.276,4.227,	2.032,2.081,0.0,0.0,	3.47341	1.02813	3.37839	1.2163244E-4,9.127072E-5,3.1398995E-5,1.0382197E-4,	4.7657562E-5,5.117108E-5,0.0,0.0,	8.7031e-05	2.47072e-05	0.15345323,0.05681753,0.023293018,0.023293018,	0.023293018,0.023293018,0.0,0.0,	0.0642142	0.0116465	1154	6.2%,2.4%,1.0%,1.0%,	1.0%,1.0%,0%,0%,	121037.0,121037.0,121037.0,121037.0,	121037.0,121037.0,0.0,0.0,	5.7,5.7,5.7,5.7,	5.7,5.7,0.0,0.0,	9,6,1,4,	1,2,0,0,	5	1.5	1_1_1_1_1_1_0_0_	1_1_1_1_1_1_0_0_
G3UZT6	Large proline-rich protein BAG6 OS=Mus musculus GN=Bag6 PE=1 SV=1	0.0489599	0.493365	4.819,3.572,1.276,4.227,	2.032,2.081,0.0,0.0,	3.47341	1.02813	3.37839	1.2510145E-4,9.387381E-5,3.229451E-5,1.0678302E-4,	4.901678E-5,5.26305E-5,0.0,0.0,	8.95132e-05	2.54118e-05	0.15877736,0.059253693,0.023293018,0.023293018,	0.023293018,0.023293018,0.0,0.0,	0.0661543	0.0116465	1122	6.4%,2.5%,1.0%,1.0%,	1.0%,1.0%,0%,0%,	117429.0,117429.0,117429.0,117429.0,	117429.0,117429.0,0.0,0.0,	6.0,6.0,6.0,6.0,	6.0,6.0,0.0,0.0,	9,6,1,4,	1,2,0,0,	5	1.5	1_1_1_1_1_1_0_0_	1_1_1_1_1_1_0_0_
A0A1B0GRU0	Vesicular glutamate transporter 1 OS=Mus musculus GN=Slc17a7 PE=1 SV=1	0.0490111	0.493365	9.102,5.953,8.933,10.57,	6.095,4.162,7.203,5.217,	8.63882	5.66909	1.52385	4.5321658E-4,3.0007525E-4,4.3357452E-4,5.1201094E-4,	2.8203503E-4,2.0188521E-4,3.3141236E-4,2.4292937E-4,	0.000424719	0.000264565	0.12201846,0.06414306,0.06414306,0.06414306,	0.035142183,0.06414306,0.06414306,0.06414306,	0.0786119	0.0568928	585	5.0%,2.7%,2.7%,2.7%,	1.5%,2.7%,2.7%,2.7%,	64319.0,64319.0,64319.0,64319.0,	64319.0,64319.0,64319.0,64319.0,	7.1,7.1,7.1,7.1,	7.1,7.1,7.1,7.1,	17,10,7,10,	3,4,5,3,	11	3.75	1_1_1_1_1_1_1_1_	1_1_1_1_1_1_1_1_
Q3TXX4	Vesicular glutamate transporter 1 OS=Mus musculus GN=Slc17a7 PE=1 SV=2	0.0490111	0.493365	9.102,5.953,8.933,10.57,	6.095,4.162,7.203,5.217,	8.63882	5.66909	1.52385	4.7344944E-4,3.1347148E-4,4.5293052E-4,5.3486857E-4,	2.9462588E-4,2.1089794E-4,3.4620755E-4,2.5377443E-4,	0.00044368	0.000276376	0.1271975,0.06905484,0.06905484,0.06905484,	0.037528396,0.06905484,0.06905484,0.06905484,	0.0835905	0.0611732	560	5.2%,2.9%,2.9%,2.9%,	1.6%,2.9%,2.9%,2.9%,	61637.0,61637.0,61637.0,61637.0,	61637.0,61637.0,61637.0,61637.0,	7.3,7.3,7.3,7.3,	7.3,7.3,7.3,7.3,	17,10,7,10,	3,4,5,3,	11	3.75	1_1_1_1_1_1_1_1_	1_1_1_1_1_1_1_1_
Q9WV34	MAGUK p55 subfamily member 2 OS=Mus musculus GN=Mpp2 PE=1 SV=1	0.0499041	0.493365	5.889,3.572,1.276,3.17,	0.0,1.04,1.441,0.0,	3.47692	0.620277	5.60543	3.107895E-4,1.9080871E-4,6.56421E-5,1.6278609E-4,	0.0,5.348861E-5,7.024501E-5,0.0,	0.000182507	3.09334e-05	0.20781386,0.20781386,0.032761455,0.16680968,	0.0,0.08642566,0.037528396,0.0,	0.1538	0.0309885	552	8.2%,8.2%,1.4%,6.7%,	0%,3.6%,1.6%,0%,	61555.0,61555.0,61555.0,61555.0,	0.0,61555.0,61555.0,0.0,	6.4,6.4,6.4,6.4,	0.0,6.4,6.4,0.0,	11,6,1,3,	0,1,1,0,	5.25	1	1_1_1_1_0_1_1_0_	1_1_1_1_0_1_1_0_
P32067	Lupus La protein homolog OS=Mus musculus GN=Ssb PE=1 SV=1	0.0500222	0.493365	3.748,4.763,1.276,2.113,	0.0,1.04,1.441,0.0,	2.97501	0.620277	4.79627	2.6306475E-4,3.383981E-4,8.7311906E-5,1.4435007E-4,	0.0,7.114629E-5,9.3434326E-5,0.0,	0.000208281	4.11452e-05	0.16680968,0.16680968,0.03992021,0.11686325,	0.0,0.044720173,0.03992021,0.0,	0.122601	0.0211601	415	6.7%,6.7%,1.7%,4.8%,	0%,1.9%,1.7%,0%,	47756.0,47756.0,47756.0,47756.0,	0.0,47756.0,47756.0,0.0,	9.8,9.8,9.8,9.8,	0.0,9.8,9.8,0.0,	7,8,1,2,	0,1,1,0,	4.5	1	1_1_1_1_0_1_1_0_	1_1_1_1_0_1_1_0_
D6RI87	Lupus La protein homolog OS=Mus musculus GN=Ssb PE=1 SV=1	0.0500222	0.493365	3.748,4.763,1.276,2.113,	0.0,1.04,1.441,0.0,	2.97501	0.620277	4.79627	6.8661553E-4,8.832403E-4,2.2788956E-4,3.7676273E-4,	0.0,1.8569629E-4,2.4386946E-4,0.0,	0.000543627	0.000107391	0.4996848,0.4996848,0.10662377,0.33659554,	0.0,0.12201846,0.10662377,0.0,	0.360647	0.0571606	159	17.6%,17.6%,4.4%,12.6%,	0%,5.0%,4.4%,0%,	18640.0,18640.0,18640.0,18640.0,	0.0,18640.0,18640.0,0.0,	9.3,9.3,9.3,9.3,	0.0,9.3,9.3,0.0,	7,8,1,2,	0,1,1,0,	4.5	1	1_1_1_1_0_1_1_0_	1_1_1_1_0_1_1_0_
A2AR07	Lupus La protein homolog (Fragment) OS=Mus musculus GN=Ssb PE=1 SV=1	0.0500222	0.493365	3.748,4.763,1.276,2.113,	0.0,1.04,1.441,0.0,	2.97501	0.620277	4.79627	5.9332536E-4,7.6323486E-4,1.9692631E-4,3.2557218E-4,	0.0,1.6046583E-4,2.1073503E-4,0.0,	0.000469765	9.28002e-05	0.4190575,0.4190575,0.09144032,0.28528666,	0.0,0.10407865,0.09144032,0.0,	0.30371	0.0488797	184	15.2%,15.2%,3.8%,10.9%,	0%,4.3%,3.8%,0%,	21413.0,21413.0,21413.0,21413.0,	0.0,21413.0,21413.0,0.0,	9.0,9.0,9.0,9.0,	0.0,9.0,9.0,0.0,	7,8,1,2,	0,1,1,0,	4.5	1	1_1_1_1_0_1_1_0_	1_1_1_1_0_1_1_0_
P27048	Small nuclear ribonucleoprotein-associated protein B OS=Mus musculus GN=Snrpb PE=1 SV=1	0.0503159	0.493365	5.889,5.953,3.828,2.113,	0.0,4.162,0.0,0.0,	4.44613	1.04047	4.2732	7.4266584E-4,7.599308E-4,4.7057716E-4,2.593302E-4,	0.0,5.1126775E-4,0.0,0.0,	0.000558126	0.000127817	0.24451458,0.24451458,0.23310483,0.083926916,	0.0,0.083926916,0.0,0.0,	0.201515	0.0209817	231	9.5%,9.5%,9.1%,3.5%,	0%,3.5%,0%,0%,	23656.0,23656.0,23656.0,23656.0,	0.0,23656.0,0.0,0.0,	10.9,10.9,10.9,10.9,	0.0,10.9,0.0,0.0,	11,10,3,2,	0,4,0,0,	6.5	4	1_1_1_1_0_1_0_0_	1_1_1_1_0_1_0_0_
P63163	Small nuclear ribonucleoprotein-associated protein N OS=Mus musculus GN=Snrpn PE=1 SV=1	0.0503159	0.493365	5.889,5.953,3.828,2.113,	0.0,4.162,0.0,0.0,	4.44613	1.04047	4.2732	7.1481586E-4,7.314334E-4,4.5293052E-4,2.4960533E-4,	0.0,4.920952E-4,0.0,0.0,	0.000537196	0.000123024	0.23594749,0.23594749,0.22461617,0.07894671,	0.0,0.07894671,0.0,0.0,	0.193864	0.0197367	240	9.2%,9.2%,8.8%,3.3%,	0%,3.3%,0%,0%,	24614.0,24614.0,24614.0,24614.0,	0.0,24614.0,0.0,0.0,	11.2,11.2,11.2,11.2,	0.0,11.2,0.0,0.0,	11,10,3,2,	0,4,0,0,	6.5	4	1_1_1_1_0_1_0_0_	1_1_1_1_0_1_0_0_
A0A0G2JGN4	Small nuclear ribonucleoprotein-associated protein B OS=Mus musculus GN=Snrpb PE=4 SV=1	0.0503159	0.493365	5.889,5.953,3.828,2.113,	0.0,4.162,0.0,0.0,	4.44613	1.04047	4.2732	0.0024507972,0.0025077718,0.0015529046,8.557897E-4,	0.0,0.0016871835,0.0,0.0,	0.00184182	0.000421796	1.0606298,1.0606298,0.9952624,0.3001696,	0.0,0.3001696,0.0,0.0,	0.854173	0.0750424	70	31.4%,31.4%,30.0%,11.4%,	0%,11.4%,0%,0%,	8386.0,8386.0,8386.0,8386.0,	0.0,8386.0,0.0,0.0,	9.1,9.1,9.1,9.1,	0.0,9.1,0.0,0.0,	11,10,3,2,	0,4,0,0,	6.5	4	1_1_1_1_0_1_0_0_	1_1_1_1_0_1_0_0_
P63330	Serine/threonine-protein phosphatase 2A catalytic subunit alpha isoform OS=Mus musculus GN=Ppp2ca PE=1 SV=1	0.0503807	0.493365	10.71,9.525,7.657,6.34,	6.095,7.283,2.881,1.739,	8.55761	4.49953	1.90189	0.0010094487,9.0896577E-4,7.035814E-4,5.8160466E-4,	5.3394976E-4,6.6886726E-4,2.5097246E-4,1.5330494E-4,	0.0008009	0.000401774	0.914256,0.6368165,0.11943793,0.46217716,	0.30918193,0.25025904,0.11943793,0.11943793,	0.533172	0.199579	309	28.2%,21.4%,4.9%,16.5%,	11.7%,9.7%,4.9%,4.9%,	35608.0,35608.0,35608.0,35608.0,	35608.0,35608.0,35608.0,35608.0,	5.5,5.5,5.5,5.5,	5.5,5.5,5.5,5.5,	20,16,6,6,	3,7,2,1,	12	3.25	1_1_1_1_1_1_1_1_	1_1_1_1_1_1_1_1_
P62715	Serine/threonine-protein phosphatase 2A catalytic subunit beta isoform OS=Mus musculus GN=Ppp2cb PE=1 SV=1	0.0503807	0.493365	10.71,9.525,7.657,6.34,	6.095,7.283,2.881,1.739,	8.55761	4.49953	1.90189	0.0010094487,9.0896577E-4,7.035814E-4,5.8160466E-4,	5.3394976E-4,6.6886726E-4,2.5097246E-4,1.5330494E-4,	0.0008009	0.000401774	0.914256,0.6368165,0.11943793,0.46217716,	0.30918193,0.25025904,0.11943793,0.11943793,	0.533172	0.199579	309	28.2%,21.4%,4.9%,16.5%,	11.7%,9.7%,4.9%,4.9%,	35575.0,35575.0,35575.0,35575.0,	35575.0,35575.0,35575.0,35575.0,	5.4,5.4,5.4,5.4,	5.4,5.4,5.4,5.4,	20,16,6,6,	3,7,2,1,	12	3.25	1_1_1_1_1_1_1_1_	1_1_1_1_1_1_1_1_
P14824	Annexin A6 OS=Mus musculus GN=Anxa6 PE=1 SV=3	0.0510746	0.493365	24.09,20.24,29.35,28.53,	4.063,12.49,24.49,10.43,	25.5542	12.8682	1.98584	0.0010428219,8.8684936E-4,0.0012383241,0.001201666,	1.6343781E-4,5.264614E-4,9.794638E-4,4.2232889E-4,	0.00109242	0.000522923	0.5776112,0.5776112,0.31522477,0.2882495,	0.08143401,0.34586036,0.34586036,0.08642566,	0.439674	0.214895	673	19.8%,19.8%,11.9%,11.0%,	3.4%,12.9%,12.9%,3.6%,	75885.0,75885.0,75885.0,75885.0,	75885.0,75885.0,75885.0,75885.0,	5.5,5.5,5.5,5.5,	5.5,5.5,5.5,5.5,	45,34,23,27,	2,12,17,6,	32.25	9.25	1_1_1_1_1_1_1_1_	1_1_1_1_1_1_1_1_
F8WIT2	Annexin OS=Mus musculus GN=Anxa6 PE=1 SV=1	0.0510746	0.493365	24.09,20.24,29.35,28.53,	4.063,12.49,24.49,10.43,	25.5542	12.8682	1.98584	0.0010522027,8.9482707E-4,0.0012494634,0.0012124757,	1.6490804E-4,5.3119723E-4,9.882747E-4,4.2612795E-4,	0.00110224	0.000527627	0.58124804,0.58124804,0.31825674,0.29121923,	0.08143401,0.3489629,0.3489629,0.08642566,	0.442993	0.216446	667	19.9%,19.9%,12.0%,11.1%,	3.4%,13.0%,13.0%,3.6%,	75289.0,75289.0,75289.0,75289.0,	75289.0,75289.0,75289.0,75289.0,	5.6,5.6,5.6,5.6,	5.6,5.6,5.6,5.6,	45,34,23,27,	2,12,17,6,	32.25	9.25	1_1_1_1_1_1_1_1_	1_1_1_1_1_1_1_1_
Q9Z1A1	Putative uncharacterized protein OS=Mus musculus GN=Tfg PE=1 SV=1	0.0510998	0.493365	1.606,1.786,1.276,1.057,	0.0,0.0,1.441,0.0,	1.43126	0.36016	3.97397	1.17853764E-4,1.326529E-4,9.1270624E-5,7.544745E-5,	0.0,0.0,9.7670636E-5,0.0,	0.000104306	2.44177e-05	0.3614447,0.21898961,0.059253693,0.14815366,	0.0,0.0,0.14815366,0.0,	0.19696	0.0370384	397	13.4%,8.6%,2.5%,6.0%,	0%,0%,6.0%,0%,	43020.0,43020.0,43020.0,43020.0,	0.0,0.0,43020.0,0.0,	5.1,5.1,5.1,5.1,	0.0,0.0,5.1,0.0,	3,3,1,1,	0,0,1,0,	2	1	1_1_1_1_0_0_1_0_	1_1_1_1_0_0_1_0_
F6Z9T5	R3H domain-containing protein 2 (Fragment) OS=Mus musculus GN=R3hdm2 PE=1 SV=1	0.0511732	0.493365	4.283,2.381,3.828,2.113,	0.0,3.121,0.0,0.0,	3.15158	0.780351	4.03867	1.6792443E-4,9.450552E-5,1.4630327E-4,8.062622E-5,	0.0,1.1921553E-4,0.0,0.0,	0.00012234	2.98039e-05	0.11429453,0.11429453,0.11429453,0.035142183,	0.0,0.11429453,0.0,0.0,	0.0945064	0.0285736	743	4.7%,4.7%,4.7%,1.5%,	0%,4.7%,0%,0%,	80001.0,80001.0,80001.0,80001.0,	0.0,80001.0,0.0,0.0,	8.9,8.9,8.9,8.9,	0.0,8.9,0.0,0.0,	8,4,3,2,	0,3,0,0,	4.25	3	1_1_1_1_0_1_0_0_	1_1_1_1_0_1_0_0_
Q148X5	R3H domain-containing protein 2 OS=Mus musculus GN=R3hdm2 PE=1 SV=1	0.0511732	0.493365	4.283,2.381,3.828,2.113,	0.0,3.121,0.0,0.0,	3.15158	0.780351	4.03867	1.232884E-4,6.938499E-5,1.07414344E-4,5.9194943E-5,	0.0,8.752681E-5,0.0,0.0,	8.98207e-05	2.18817e-05	0.083926916,0.083926916,0.083926916,0.025651932,	0.0,0.083926916,0.0,0.0,	0.0693582	0.0209817	1012	3.5%,3.5%,3.5%,1.1%,	0%,3.5%,0%,0%,	110552.0,110552.0,110552.0,110552.0,	0.0,110552.0,0.0,0.0,	8.9,8.9,8.9,8.9,	0.0,8.9,0.0,0.0,	8,4,3,2,	0,3,0,0,	4.25	3	1_1_1_1_0_1_0_0_	1_1_1_1_0_1_0_0_
Q80TM6	R3H domain-containing protein 2 OS=Mus musculus GN=R3hdm2 PE=1 SV=2	0.0511732	0.493365	4.283,2.381,3.828,2.113,	0.0,3.121,0.0,0.0,	3.15158	0.780351	4.03867	1.1950944E-4,6.725824E-5,1.0412195E-4,5.7380534E-5,	0.0,8.4843996E-5,0.0,0.0,	8.70675e-05	2.1211e-05	0.08143401,0.08143401,0.08143401,0.025651932,	0.0,0.08143401,0.0,0.0,	0.0674885	0.0203585	1044	3.4%,3.4%,3.4%,1.1%,	0%,3.4%,0%,0%,	114583.0,114583.0,114583.0,114583.0,	0.0,114583.0,0.0,0.0,	8.9,8.9,8.9,8.9,	0.0,8.9,0.0,0.0,	8,4,3,2,	0,3,0,0,	4.25	3	1_1_1_1_0_1_0_0_	1_1_1_1_0_1_0_0_
E9Q9D6	R3H domain-containing protein 2 OS=Mus musculus GN=R3hdm2 PE=1 SV=1	0.0511732	0.493365	4.283,2.381,3.828,2.113,	0.0,3.121,0.0,0.0,	3.15158	0.780351	4.03867	1.2757449E-4,7.179714E-5,1.1114858E-4,6.125284E-5,	0.0,9.0569665E-5,0.0,0.0,	9.29433e-05	2.26424e-05	0.08642566,0.08642566,0.08642566,0.025651932,	0.0,0.08642566,0.0,0.0,	0.0712322	0.0216064	978	3.6%,3.6%,3.6%,1.1%,	0%,3.6%,0%,0%,	106910.0,106910.0,106910.0,106910.0,	0.0,106910.0,0.0,0.0,	8.9,8.9,8.9,8.9,	0.0,8.9,0.0,0.0,	8,4,3,2,	0,3,0,0,	4.25	3	1_1_1_1_0_1_0_0_	1_1_1_1_0_1_0_0_
Q6X893	Choline transporter-like protein 1 OS=Mus musculus GN=Slc44a1 PE=1 SV=3	0.0514166	0.493365	0.5354,1.191,1.276,2.113,	0.0,1.04,0.0,0.0,	1.27892	0.260117	4.9167	2.3883587E-5,5.3765398E-5,5.5489192E-5,9.173856E-5,	0.0,4.5215485E-5,0.0,0.0,	5.62192e-05	1.13039e-05	0.035142183,0.035142183,0.035142183,0.035142183,	0.0,0.035142183,0.0,0.0,	0.0351422	0.00878555	653	1.5%,1.5%,1.5%,1.5%,	0%,1.5%,0%,0%,	73067.0,73067.0,73067.0,73067.0,	0.0,73067.0,0.0,0.0,	8.7,8.7,8.7,8.7,	0.0,8.7,0.0,0.0,	1,2,1,2,	0,1,0,0,	1.5	1	1_1_1_1_0_1_0_0_	1_1_1_1_0_1_0_0_
A2AMH5	Choline transporter-like protein 1 OS=Mus musculus GN=Slc44a1 PE=1 SV=1	0.0514166	0.493365	0.5354,1.191,1.276,2.113,	0.0,1.04,0.0,0.0,	1.27892	0.260117	4.9167	2.3774362E-5,5.3519514E-5,5.5235425E-5,9.1319016E-5,	0.0,4.5008706E-5,0.0,0.0,	5.59621e-05	1.12522e-05	0.035142183,0.035142183,0.035142183,0.035142183,	0.0,0.035142183,0.0,0.0,	0.0351422	0.00878555	656	1.5%,1.5%,1.5%,1.5%,	0%,1.5%,0%,0%,	73045.0,73045.0,73045.0,73045.0,	0.0,73045.0,0.0,0.0,	8.6,8.6,8.6,8.6,	0.0,8.6,0.0,0.0,	1,2,1,2,	0,1,0,0,	1.5	1	1_1_1_1_0_1_0_0_	1_1_1_1_0_1_0_0_
A2AMH4	Choline transporter-like protein 1 OS=Mus musculus GN=Slc44a1 PE=1 SV=1	0.0514166	0.493365	0.5354,1.191,1.276,2.113,	0.0,1.04,0.0,0.0,	1.27892	0.260117	4.9167	2.1721422E-5,4.889805E-5,5.0465795E-5,8.343354E-5,	0.0,4.112216E-5,0.0,0.0,	5.11297e-05	1.02805e-05	0.032761455,0.032761455,0.032761455,0.032761455,	0.0,0.032761455,0.0,0.0,	0.0327615	0.00819036	718	1.4%,1.4%,1.4%,1.4%,	0%,1.4%,0%,0%,	80064.0,80064.0,80064.0,80064.0,	0.0,80064.0,0.0,0.0,	8.2,8.2,8.2,8.2,	0.0,8.2,0.0,0.0,	1,2,1,2,	0,1,0,0,	1.5	1	1_1_1_1_0_1_0_0_	1_1_1_1_0_1_0_0_
A2AMH8	Choline transporter-like protein 1 OS=Mus musculus GN=Slc44a1 PE=1 SV=1	0.0514166	0.493365	0.5354,1.191,1.276,2.113,	0.0,1.04,0.0,0.0,	1.27892	0.260117	4.9167	3.4968572E-5,7.871929E-5,8.1243146E-5,1.3431677E-4,	0.0,6.620115E-5,0.0,0.0,	8.2312e-05	1.65503e-05	0.0519619,0.0519619,0.0519619,0.0519619,	0.0,0.0519619,0.0,0.0,	0.0519619	0.0129905	446	2.2%,2.2%,2.2%,2.2%,	0%,2.2%,0%,0%,	50570.0,50570.0,50570.0,50570.0,	0.0,50570.0,0.0,0.0,	9.0,9.0,9.0,9.0,	0.0,9.0,0.0,0.0,	1,2,1,2,	0,1,0,0,	1.5	1	1_1_1_1_0_1_0_0_	1_1_1_1_0_1_0_0_
Q8K596	Sodium/calcium exchanger 2 OS=Mus musculus GN=Slc8a2 PE=1 SV=1	0.0517302	0.493365	3.748,4.167,5.104,4.227,	2.032,4.162,2.881,1.739,	4.31164	2.7034	1.5949	1.18536234E-4,1.3342107E-4,1.5737E-4,1.3008747E-4,	5.9714257E-5,1.2823328E-4,8.420249E-5,5.1434556E-5,	0.000134854	8.08962e-05	0.10917485,0.14815366,0.025651932,0.025651932,	0.025651932,0.061695576,0.025651932,0.025651932,	0.0771581	0.0346628	921	4.5%,6.0%,1.1%,1.1%,	1.1%,2.6%,1.1%,1.1%,	100711.0,100711.0,100711.0,100711.0,	100711.0,100711.0,100711.0,100711.0,	5.1,5.1,5.1,5.1,	5.1,5.1,5.1,5.1,	7,7,4,4,	1,4,2,1,	5.5	2	1_1_1_1_1_1_1_1_	1_1_1_1_1_1_1_1_
Q8K2B3	Succinate dehydrogenase [ubiquinone] flavoprotein subunit, mitochondrial OS=Mus musculus GN=Sdha PE=1 SV=1	0.0526393	0.493365	7.495,8.93,6.381,9.511,	10.16,11.45,15.85,10.43,	8.07921	11.9708	0.67491	3.2883094E-4,3.9656027E-4,2.7284972E-4,4.0598458E-4,	4.1413275E-4,4.891308E-4,6.42361E-4,4.2805323E-4,	0.000351056	0.000493419	0.16412604,0.34276497,0.16412604,0.16412604,	0.12460494,0.16412604,0.16412604,0.16412604,	0.208786	0.154246	664	6.6%,12.8%,6.6%,6.6%,	5.1%,6.6%,6.6%,6.6%,	72585.0,72585.0,72585.0,72585.0,	72585.0,72585.0,72585.0,72585.0,	7.4,7.4,7.4,7.4,	7.4,7.4,7.4,7.4,	14,15,5,9,	5,11,11,6,	10.75	8.25	1_1_1_1_1_1_1_1_	1_1_1_1_1_1_1_1_
Q80TL1	Adenylate cyclase type 2 OS=Mus musculus GN=Adcy2 PE=1 SV=2	0.0526431	0.493365	3.748,2.977,2.552,3.17,	0.0,3.121,0.0,0.0,	3.11172	0.780351	3.98759	1.0015768E-4,8.052478E-5,6.648521E-5,8.2438455E-5,	0.0,8.1263424E-5,0.0,0.0,	8.24015e-05	2.03159e-05	0.101539254,0.04712856,0.025651932,0.04712856,	0.0,0.044720173,0.0,0.0,	0.0553621	0.01118	1090	4.2%,2.0%,1.1%,2.0%,	0%,1.9%,0%,0%,	123270.0,123270.0,123270.0,123270.0,	0.0,123270.0,0.0,0.0,	8.3,8.3,8.3,8.3,	0.0,8.3,0.0,0.0,	7,5,2,3,	0,3,0,0,	4.25	3	1_1_1_1_0_1_0_0_	1_1_1_1_0_1_0_0_
Q3V1Q3	Adenylate cyclase type 2 OS=Mus musculus GN=Adcy2 PE=1 SV=1	0.0526431	0.493365	3.748,2.977,2.552,3.17,	0.0,3.121,0.0,0.0,	3.11172	0.780351	3.98759	9.970034E-5,8.015708E-5,6.618162E-5,8.2062026E-5,	0.0,8.0892365E-5,0.0,0.0,	8.20253e-05	2.02231e-05	0.101539254,0.04712856,0.025651932,0.04712856,	0.0,0.044720173,0.0,0.0,	0.0553621	0.01118	1095	4.2%,2.0%,1.1%,2.0%,	0%,1.9%,0%,0%,	123915.0,123915.0,123915.0,123915.0,	0.0,123915.0,0.0,0.0,	8.3,8.3,8.3,8.3,	0.0,8.3,0.0,0.0,	7,5,2,3,	0,3,0,0,	4.25	3	1_1_1_1_0_1_0_0_	1_1_1_1_0_1_0_0_
Q9D394	Protein RUFY3 OS=Mus musculus GN=Rufy3 PE=1 SV=1	0.0526641	0.493365	9.102,10.12,6.381,11.62,	4.063,8.324,5.763,5.217,	9.3068	5.84151	1.59322	5.653128E-4,6.3630025E-4,3.8629468E-4,7.025139E-4,	2.3452805E-4,5.036369E-4,3.3070572E-4,3.0301424E-4,	0.000572605	0.000342971	0.29717934,0.43879855,0.08642566,0.1428783,	0.044720173,0.18850219,0.09900582,0.044720173,	0.24132	0.0942371	469	11.3%,15.8%,3.6%,5.8%,	1.9%,7.5%,4.1%,1.9%,	53007.0,53007.0,53007.0,53007.0,	53007.0,53007.0,53007.0,53007.0,	5.5,5.5,5.5,5.5,	5.5,5.5,5.5,5.5,	17,17,5,11,	2,8,4,3,	12.5	4.25	1_1_1_1_1_1_1_1_	1_1_1_1_1_1_1_1_
P62806	Histone H4 OS=Mus musculus GN=Hist1h4a PE=1 SV=2	0.0528856	0.493365	9.637,4.167,8.933,5.284,	12.19,10.4,18.73,10.43,	7.00524	12.9389	0.541409	0.0027255116,0.0011930176,0.0024625347,0.0014540115,	0.0032036987,0.0028665739,0.004893963,0.0027594888,	0.00195877	0.00343093	0.33659554,0.33659554,0.33659554,0.33659554,	0.33659554,0.33659554,0.33659554,0.30918193,	0.336596	0.329742	103	12.6%,12.6%,12.6%,12.6%,	12.6%,12.6%,12.6%,11.7%,	11367.0,11367.0,11367.0,11367.0,	11367.0,11367.0,11367.0,11367.0,	11.4,11.4,11.4,11.4,	11.4,11.4,11.4,11.4,	18,7,7,5,	6,10,13,6,	9.25	8.75	1_1_1_1_1_1_1_1_	1_1_1_1_1_1_1_1_
Q61234	Alpha-1-syntrophin OS=Mus musculus GN=Snta1 PE=1 SV=1	0.0532363	0.493365	0.5354,1.191,2.552,1.057,	0.0,0.0,0.0,0.0,	1.33376	0	100000	3.1005926E-5,6.979881E-5,1.4407332E-4,5.9547987E-5,	0.0,0.0,0.0,0.0,	7.61065e-05	0	0.028016329,0.028016329,0.028016329,0.028016329,	0.0,0.0,0.0,0.0,	0.0280163	0	503	1.2%,1.2%,1.2%,1.2%,	0%,0%,0%,0%,	53665.0,53665.0,53665.0,53665.0,	0.0,0.0,0.0,0.0,	6.9,6.9,6.9,6.9,	0.0,0.0,0.0,0.0,	1,2,2,1,	0,0,0,0,	1.5	0	1_1_1_1_0_0_0_0_	1_1_1_1_0_0_0_0_
A2AKD7	Alpha-1-syntrophin OS=Mus musculus GN=Snta1 PE=1 SV=1	0.0532363	0.493365	0.5354,1.191,2.552,1.057,	0.0,0.0,0.0,0.0,	1.33376	0	100000	3.1254473E-5,7.035832E-5,1.4522822E-4,6.002533E-5,	0.0,0.0,0.0,0.0,	7.67166e-05	0	0.028016329,0.028016329,0.028016329,0.028016329,	0.0,0.0,0.0,0.0,	0.0280163	0	499	1.2%,1.2%,1.2%,1.2%,	0%,0%,0%,0%,	53283.0,53283.0,53283.0,53283.0,	0.0,0.0,0.0,0.0,	6.8,6.8,6.8,6.8,	0.0,0.0,0.0,0.0,	1,2,2,1,	0,0,0,0,	1.5	0	1_1_1_1_0_0_0_0_	1_1_1_1_0_0_0_0_
D3YU22	LIM and calponin homology domains-containing protein 1 OS=Mus musculus GN=Limch1 PE=1 SV=1	0.0533467	0.493365	3.748,8.93,3.828,3.17,	0.0,1.04,2.881,0.0,	4.91911	0.980437	5.01726	1.0222085E-4,2.465506E-4,1.01782134E-4,8.413663E-5,	0.0,2.7645798E-5,7.261282E-5,0.0,	0.000133673	2.50647e-05	0.11173177,0.13762724,0.06414306,0.06414306,	0.0,0.023293018,0.023293018,0.0,	0.0944113	0.0116465	1068	4.6%,5.6%,2.7%,2.7%,	0%,1.0%,1.0%,0%,	119567.0,119567.0,119567.0,119567.0,	0.0,119567.0,119567.0,0.0,	5.6,5.6,5.6,5.6,	0.0,5.6,5.6,0.0,	7,15,3,3,	0,1,2,0,	7	1.5	1_1_1_1_0_1_1_0_	1_1_1_1_0_1_1_0_
Q3UH68	LIM and calponin homology domains-containing protein 1 OS=Mus musculus GN=Limch1 PE=1 SV=2	0.0533467	0.493365	3.748,8.93,3.828,3.17,	0.0,1.04,2.881,0.0,	4.91911	0.980437	5.01726	1.0328465E-4,2.491164E-4,1.0284136E-4,8.501222E-5,	0.0,2.7933502E-5,7.336849E-5,0.0,	0.000135064	2.53255e-05	0.11173177,0.14024973,0.06414306,0.06414306,	0.0,0.023293018,0.023293018,0.0,	0.0950669	0.0116465	1057	4.6%,5.7%,2.7%,2.7%,	0%,1.0%,1.0%,0%,	118196.0,118196.0,118196.0,118196.0,	0.0,118196.0,118196.0,0.0,	5.5,5.5,5.5,5.5,	0.0,5.5,5.5,0.0,	7,15,3,3,	0,1,2,0,	7	1.5	1_1_1_1_0_1_1_0_	1_1_1_1_0_1_1_0_
P62320	Small nuclear ribonucleoprotein Sm D3 OS=Mus musculus GN=Snrpd3 PE=1 SV=1	0.0533955	0.493365	1.606,1.786,1.276,2.113,	0.0,1.04,1.441,0.0,	1.69545	0.620277	2.73337	3.7133292E-4,4.1796194E-4,2.8757495E-4,4.7543875E-4,	0.0,2.3433106E-4,3.0774006E-4,0.0,	0.000388077	0.000135518	0.17760599,0.17760599,0.17760599,0.17760599,	0.0,0.17760599,0.17760599,0.0,	0.177606	0.088803	126	7.1%,7.1%,7.1%,7.1%,	0%,7.1%,7.1%,0%,	13916.0,13916.0,13916.0,13916.0,	0.0,13916.0,13916.0,0.0,	10.3,10.3,10.3,10.3,	0.0,10.3,10.3,0.0,	3,3,1,2,	0,1,1,0,	2.25	1	1_1_1_1_0_1_1_0_	1_1_1_1_0_1_1_0_
Q9JJK2	LanC-like protein 2 OS=Mus musculus GN=Lancl2 PE=1 SV=1	0.0534892	0.493365	2.142,0.5953,1.276,1.057,	0.0,1.04,0.0,0.0,	1.26744	0.260117	4.87258	1.3863096E-4,3.900978E-5,8.052098E-5,6.656142E-5,	0.0,6.5612694E-5,0.0,0.0,	8.11808e-05	1.64032e-05	0.15877736,0.096478224,0.096478224,0.096478224,	0.0,0.096478224,0.0,0.0,	0.112053	0.0241196	450	6.4%,4.0%,4.0%,4.0%,	0%,4.0%,0%,0%,	50777.0,50777.0,50777.0,50777.0,	0.0,50777.0,0.0,0.0,	7.3,7.3,7.3,7.3,	0.0,7.3,0.0,0.0,	4,1,1,1,	0,1,0,0,	1.75	1	1_1_1_1_0_1_0_0_	1_1_1_1_0_1_0_0_
Q9QXG4	Acetyl-coenzyme A synthetase, cytoplasmic OS=Mus musculus GN=Acss2 PE=1 SV=2	0.0534892	0.493365	2.142,0.5953,1.276,1.057,	0.0,1.04,0.0,0.0,	1.26744	0.260117	4.87258	8.899277E-5,2.5041943E-5,5.1689643E-5,4.2728447E-5,	0.0,4.211942E-5,0.0,0.0,	5.21132e-05	1.05299e-05	0.054386854,0.054386854,0.054386854,0.054386854,	0.0,0.054386854,0.0,0.0,	0.0543869	0.0135967	701	2.3%,2.3%,2.3%,2.3%,	0%,2.3%,0%,0%,	78862.0,78862.0,78862.0,78862.0,	0.0,78862.0,0.0,0.0,	6.6,6.6,6.6,6.6,	0.0,6.6,0.0,0.0,	4,1,1,1,	0,1,0,0,	1.75	1	1_1_1_1_0_1_0_0_	1_1_1_1_0_1_0_0_
A2AQN5	Acetyl-coenzyme A synthetase, cytoplasmic OS=Mus musculus GN=Acss2 PE=1 SV=1	0.0534892	0.493365	2.142,0.5953,1.276,1.057,	0.0,1.04,0.0,0.0,	1.26744	0.260117	4.87258	8.83625E-5,2.486459E-5,5.132357E-5,4.2425832E-5,	0.0,4.182112E-5,0.0,0.0,	5.17441e-05	1.04553e-05	0.054386854,0.054386854,0.054386854,0.054386854,	0.0,0.054386854,0.0,0.0,	0.0543869	0.0135967	706	2.3%,2.3%,2.3%,2.3%,	0%,2.3%,0%,0%,	79344.0,79344.0,79344.0,79344.0,	0.0,79344.0,0.0,0.0,	6.6,6.6,6.6,6.6,	0.0,6.6,0.0,0.0,	4,1,1,1,	0,1,0,0,	1.75	1	1_1_1_1_0_1_0_0_	1_1_1_1_0_1_0_0_
A2AQN4	Acetyl-coenzyme A synthetase, cytoplasmic OS=Mus musculus GN=Acss2 PE=1 SV=1	0.0534892	0.493365	2.142,0.5953,1.276,1.057,	0.0,1.04,0.0,0.0,	1.26744	0.260117	4.87258	8.737245E-5,2.4585997E-5,5.0748517E-5,4.1950476E-5,	0.0,4.1352538E-5,0.0,0.0,	5.11644e-05	1.03381e-05	0.0519619,0.0519619,0.0519619,0.0519619,	0.0,0.0519619,0.0,0.0,	0.0519619	0.0129905	714	2.2%,2.2%,2.2%,2.2%,	0%,2.2%,0%,0%,	80387.0,80387.0,80387.0,80387.0,	0.0,80387.0,0.0,0.0,	6.9,6.9,6.9,6.9,	0.0,6.9,0.0,0.0,	4,1,1,1,	0,1,0,0,	1.75	1	1_1_1_1_0_1_0_0_	1_1_1_1_0_1_0_0_
F6RJV6	LanC-like protein 2 (Fragment) OS=Mus musculus GN=Lancl2 PE=1 SV=1	0.0534892	0.493365	2.142,0.5953,1.276,1.057,	0.0,1.04,0.0,0.0,	1.26744	0.260117	4.87258	1.4146016E-4,3.98059E-5,8.216427E-5,6.791982E-5,	0.0,6.6951725E-5,0.0,0.0,	8.28375e-05	1.67379e-05	0.16412604,0.09900582,0.09900582,0.09900582,	0.0,0.09900582,0.0,0.0,	0.115286	0.0247515	441	6.6%,4.1%,4.1%,4.1%,	0%,4.1%,0%,0%,	49743.0,49743.0,49743.0,49743.0,	0.0,49743.0,0.0,0.0,	7.1,7.1,7.1,7.1,	0.0,7.1,0.0,0.0,	4,1,1,1,	0,1,0,0,	1.75	1	1_1_1_1_0_1_0_0_	1_1_1_1_0_1_0_0_
F7CU63	Acetyl-coenzyme A synthetase, cytoplasmic (Fragment) OS=Mus musculus GN=Acss2 PE=1 SV=1	0.0534892	0.493365	2.142,0.5953,1.276,1.057,	0.0,1.04,0.0,0.0,	1.26744	0.260117	4.87258	2.1291443E-4,5.991263E-5,1.2366702E-4,1.0222744E-4,	0.0,1.0077035E-4,0.0,0.0,	0.00012468	2.51926e-05	0.13501084,0.13501084,0.13501084,0.13501084,	0.0,0.13501084,0.0,0.0,	0.135011	0.0337527	293	5.5%,5.5%,5.5%,5.5%,	0%,5.5%,0%,0%,	32781.0,32781.0,32781.0,32781.0,	0.0,32781.0,0.0,0.0,	5.9,5.9,5.9,5.9,	0.0,5.9,0.0,0.0,	4,1,1,1,	0,1,0,0,	1.75	1	1_1_1_1_0_1_0_0_	1_1_1_1_0_1_0_0_
P47738	Aldehyde dehydrogenase, mitochondrial OS=Mus musculus GN=Aldh2 PE=1 SV=1	0.0537738	0.493365	5.889,10.72,12.76,21.13,	0.0,7.283,5.763,0.0,	12.6254	3.26146	3.87108	3.3055068E-4,6.0882315E-4,6.981588E-4,0.0011542443,	0.0,3.9822733E-4,2.988458E-4,0.0,	0.000697944	0.000174268	0.12201846,0.16680968,0.054386854,0.19949937,	0.0,0.12201846,0.054386854,0.0,	0.135679	0.0441013	519	5.0%,6.7%,2.3%,7.9%,	0%,5.0%,2.3%,0%,	56538.0,56538.0,56538.0,56538.0,	0.0,56538.0,56538.0,0.0,	7.6,7.6,7.6,7.6,	0.0,7.6,7.6,0.0,	11,18,10,20,	0,7,4,0,	14.75	5.5	1_1_1_1_0_1_1_0_	1_1_1_1_0_1_1_0_
A0A0G2JEU1	Aldehyde dehydrogenase, mitochondrial OS=Mus musculus GN=Aldh2 PE=1 SV=1	0.0537738	0.493365	5.889,10.72,12.76,21.13,	0.0,7.283,5.763,0.0,	12.6254	3.26146	3.87108	3.6423735E-4,6.7086885E-4,7.693087E-4,0.0012718743,	0.0,4.38811E-4,3.2930146E-4,0.0,	0.000769072	0.000192028	0.13501084,0.18576872,0.059253693,0.22179961,	0.0,0.13501084,0.059253693,0.0,	0.150458	0.0485661	471	5.5%,7.4%,2.5%,8.7%,	0%,5.5%,2.5%,0%,	51350.0,51350.0,51350.0,51350.0,	0.0,51350.0,51350.0,0.0,	7.4,7.4,7.4,7.4,	0.0,7.4,7.4,0.0,	11,18,10,20,	0,7,4,0,	14.75	5.5	1_1_1_1_0_1_1_0_	1_1_1_1_0_1_1_0_
O88935	Synapsin-1 OS=Mus musculus GN=Syn1 PE=1 SV=2	0.0538046	0.493365	25.16,20.84,26.8,25.36,	48.76,38.5,25.93,45.21,	24.5401	39.5992	0.619713	0.0010382595,8.702607E-4,0.0010777949,0.0010182201,	0.0018695806,0.0015473815,9.88604E-4,0.0017445494,	0.00100113	0.00153753	0.48936105,0.44877183,0.24738348,0.24738348,	0.21898961,0.44877183,0.20781386,0.24738348,	0.358225	0.28074	706	17.3%,16.1%,9.6%,9.6%,	8.6%,16.1%,8.2%,9.6%,	74097.0,74097.0,74097.0,74097.0,	74097.0,74097.0,74097.0,74097.0,	9.8,9.8,9.8,9.8,	9.8,9.8,9.8,9.8,	47,35,21,24,	24,37,18,26,	31.75	26.25	1_1_1_1_1_1_1_1_	1_1_1_1_1_1_1_1_
P62761	Visinin-like protein 1 OS=Mus musculus GN=Vsnl1 PE=1 SV=2	0.0540772	0.493365	26.23,23.22,35.73,32.76,	52.82,47.86,33.13,67.82,	29.4857	50.4082	0.584939	0.0040010633,0.0035844066,0.005311855,0.0048614233,	0.007486479,0.0071109044,0.0046692705,0.0096726585,	0.00443969	0.00723483	1.4099054,1.4099054,1.4099054,1.4099054,	1.4099054,1.4099054,1.4099054,1.4099054,	1.40991	1.40991	191	38.2%,38.2%,38.2%,38.2%,	38.2%,38.2%,38.2%,38.2%,	22142.0,22142.0,22142.0,22142.0,	22142.0,22142.0,22142.0,22142.0,	5.1,5.1,5.1,5.1,	5.1,5.1,5.1,5.1,	49,39,28,31,	26,46,23,39,	36.75	33.5	1_1_1_1_1_1_1_1_	1_1_1_1_1_1_1_1_
Q99L47	Hsc70-interacting protein OS=Mus musculus GN=St13 PE=1 SV=1	0.0542766	0.493365	4.819,4.763,8.933,7.397,	2.032,4.162,4.322,3.478,	6.47782	3.49827	1.85172	3.783392E-4,3.7853155E-4,6.836687E-4,5.651441E-4,	1.4823943E-4,3.183365E-4,3.1354645E-4,2.5537048E-4,	0.000501421	0.000258873	0.18850219,0.18850219,0.18850219,0.18850219,	0.05681753,0.14024973,0.10407865,0.05681753,	0.188502	0.0894909	371	7.5%,7.5%,7.5%,7.5%,	2.4%,5.7%,4.3%,2.4%,	41656.0,41656.0,41656.0,41656.0,	41656.0,41656.0,41656.0,41656.0,	5.3,5.3,5.3,5.3,	5.3,5.3,5.3,5.3,	9,8,7,7,	1,4,3,2,	7.75	2.5	1_1_1_1_1_1_1_1_	1_1_1_1_1_1_1_1_
F8WJK8	Hsc70-interacting protein OS=Mus musculus GN=St13 PE=1 SV=1	0.0542766	0.493365	4.819,4.763,8.933,7.397,	2.032,4.162,4.322,3.478,	6.47782	3.49827	1.85172	3.877454E-4,3.879426E-4,7.00666E-4,5.791947E-4,	1.5192495E-4,3.2625097E-4,3.2134182E-4,2.6171948E-4,	0.000513887	0.000265309	0.19398808,0.19398808,0.19398808,0.19398808,	0.059253693,0.1428783,0.10662377,0.059253693,	0.193988	0.0920024	362	7.7%,7.7%,7.7%,7.7%,	2.5%,5.8%,4.4%,2.5%,	40539.0,40539.0,40539.0,40539.0,	40539.0,40539.0,40539.0,40539.0,	5.3,5.3,5.3,5.3,	5.3,5.3,5.3,5.3,	9,8,7,7,	1,4,3,2,	7.75	2.5	1_1_1_1_1_1_1_1_	1_1_1_1_1_1_1_1_
Q9CQC6	Basic leucine zipper and W2 domain-containing protein 1 OS=Mus musculus GN=Bzw1 PE=1 SV=1	0.0545156	0.493365	4.283,5.953,7.657,8.454,	2.032,4.162,5.763,1.739,	6.5868	3.42371	1.92387	2.9777532E-4,4.1895945E-4,5.1887025E-4,5.718881E-4,	1.3125734E-4,2.818684E-4,3.701694E-4,1.13057824E-4,	0.000451873	0.000224088	0.14024973,0.31522477,0.08642566,0.13501084,	0.032761455,0.08642566,0.08642566,0.049542427,	0.169228	0.0637888	419	5.7%,11.9%,3.6%,5.5%,	1.4%,3.6%,3.6%,2.1%,	48043.0,48043.0,48043.0,48043.0,	48043.0,48043.0,48043.0,48043.0,	5.9,5.9,5.9,5.9,	5.9,5.9,5.9,5.9,	8,10,6,8,	1,4,4,1,	8	2.5	1_1_1_1_1_1_1_1_	1_1_1_1_1_1_1_1_
A0A087WQS2	Basic leucine zipper and W2 domain-containing protein 1 OS=Mus musculus GN=Bzw1 PE=1 SV=1	0.0545156	0.493365	4.283,5.953,7.657,8.454,	2.032,4.162,5.763,1.739,	6.5868	3.42371	1.92387	2.7664713E-4,3.8923282E-4,4.8205466E-4,5.313107E-4,	1.21944184E-4,2.6186884E-4,3.439046E-4,1.0503598E-4,	0.000419811	0.000208188	0.12979591,0.29121923,0.07894671,0.12460494,	0.03038609,0.07894671,0.07894671,0.04712856,	0.156142	0.058852	451	5.3%,11.1%,3.3%,5.1%,	1.3%,3.3%,3.3%,2.0%,	51210.0,51210.0,51210.0,51210.0,	51210.0,51210.0,51210.0,51210.0,	7.0,7.0,7.0,7.0,	7.0,7.0,7.0,7.0,	8,10,6,8,	1,4,4,1,	8	2.5	1_1_1_1_1_1_1_1_	1_1_1_1_1_1_1_1_
Q99PV0	Pre-mRNA-processing-splicing factor 8 OS=Mus musculus GN=Prpf8 PE=1 SV=2	0.0549529	0.493365	6.425,4.167,1.276,3.17,	0.0,1.04,1.441,0.0,	3.7596	0.620277	6.06117	8.015066E-5,5.2625615E-5,1.551796E-5,3.848305E-5,	0.0,1.2644844E-5,1.66061E-5,0.0,	4.66943e-05	7.31274e-06	0.08143401,0.05681753,0.0069316626,0.02093947,	0.0,0.0069316626,0.0069316626,0.0,	0.0415307	0.00346583	2335	3.4%,2.4%,0.3%,0.9%,	0%,0.3%,0.3%,0%,	273615.0,273615.0,273615.0,273615.0,	0.0,273615.0,273615.0,0.0,	8.8,8.8,8.8,8.8,	0.0,8.8,8.8,0.0,	12,7,1,3,	0,1,1,0,	5.75	1	1_1_1_1_0_1_1_0_	1_1_1_1_0_1_1_0_
B1AWV9	Anion exchange protein OS=Mus musculus GN=Slc4a10 PE=1 SV=1	0.0551467	0.493365	8.566,6.549,2.552,7.397,	0.0,2.081,1.441,5.217,	6.2661	2.18454	2.86839	2.2562E-4,1.745917E-4,6.55234E-5,1.8957366E-4,	0.0,5.3391886E-5,3.5058994E-5,1.2849338E-4,	0.000163827	5.42361e-05	0.15877736,0.10662377,0.013911366,0.11173177,	0.0,0.028016329,0.013911366,0.08143401,	0.0977611	0.0308404	1106	6.4%,4.4%,0.6%,4.6%,	0%,1.2%,0.6%,3.4%,	124611.0,124611.0,124611.0,124611.0,	0.0,124611.0,124611.0,124611.0,	6.4,6.4,6.4,6.4,	0.0,6.4,6.4,6.4,	16,11,2,7,	0,2,1,3,	9	2	1_1_1_1_0_1_1_1_	1_1_1_1_0_1_1_1_
Q5DTL9	Sodium-driven chloride bicarbonate exchanger OS=Mus musculus GN=Slc4a10 PE=1 SV=2	0.0551467	0.493365	8.566,6.549,2.552,7.397,	0.0,2.081,1.441,5.217,	6.2661	2.18454	2.86839	2.2319831E-4,1.7271773E-4,6.482011E-5,1.8753888E-4,	0.0,5.2818803E-5,3.468269E-5,1.271142E-4,	0.000162069	5.36539e-05	0.15877736,0.10662377,0.013911366,0.11173177,	0.0,0.028016329,0.013911366,0.08143401,	0.0977611	0.0308404	1118	6.4%,4.4%,0.6%,4.6%,	0%,1.2%,0.6%,3.4%,	125817.0,125817.0,125817.0,125817.0,	0.0,125817.0,125817.0,125817.0,	6.5,6.5,6.5,6.5,	0.0,6.5,6.5,6.5,	16,11,2,7,	0,2,1,3,	9	2	1_1_1_1_0_1_1_1_	1_1_1_1_0_1_1_1_
P17182	Alpha-enolase OS=Mus musculus GN=Eno1 PE=1 SV=3	0.055731	0.493365	50.86,52.39,67.63,71.86,	97.52,71.79,69.15,99.12,	60.6862	84.3933	0.719088	0.003413867,0.0035594178,0.004424943,0.00469304,	0.0060825986,0.00469418,0.004288506,0.0062215663,	0.00402282	0.00532171	0.41253757,0.41253757,0.41253757,0.38995266,	0.38995266,0.41253757,0.41253757,0.38995266,	0.406891	0.401245	434	15.0%,15.0%,15.0%,14.3%,	14.3%,15.0%,15.0%,14.3%,	47141.0,47141.0,47141.0,47141.0,	47141.0,47141.0,47141.0,47141.0,	6.8,6.8,6.8,6.8,	6.8,6.8,6.8,6.8,	95,88,53,68,	48,69,48,57,	76	55.5	1_1_1_1_1_1_1_1_	1_1_1_1_1_1_1_1_
Q6PHC1	Alpha-enolase OS=Mus musculus GN=Eno1 PE=1 SV=1	0.055731	0.493365	50.86,52.39,67.63,71.86,	97.52,71.79,69.15,99.12,	60.6862	84.3933	0.719088	0.0040481375,0.0042207306,0.0052470635,0.0055649714,	0.0072126985,0.0055663227,0.005085278,0.0073774857,	0.00477023	0.00631045	0.50660706,0.50660706,0.50660706,0.47570658,	0.47570658,0.50660706,0.50660706,0.47570658,	0.498882	0.491157	366	17.8%,17.8%,17.8%,16.9%,	16.9%,17.8%,17.8%,16.9%,	39782.0,39782.0,39782.0,39782.0,	39782.0,39782.0,39782.0,39782.0,	6.2,6.2,6.2,6.2,	6.2,6.2,6.2,6.2,	95,88,53,68,	48,69,48,57,	76	55.5	1_1_1_1_1_1_1_1_	1_1_1_1_1_1_1_1_
E9PVY8	Microtubule-actin cross-linking factor 1 OS=Mus musculus GN=Macf1 PE=1 SV=2	0.0559197	0.493365	21.95,36.32,19.14,17.96,	12.19,15.61,14.41,3.478,	23.8433	11.4201	2.08783	8.693885E-5,1.4559056E-4,7.389757E-5,6.9231115E-5,	4.486485E-5,6.0215592E-5,5.2719573E-5,1.2881367E-5,	9.39145e-05	4.26703e-05	0.08893013,0.13762724,0.03038609,0.03038609,	0.013911366,0.03992021,0.013911366,0.0069316626,	0.0718324	0.0186687	7355	3.7%,5.6%,1.3%,1.3%,	0.6%,1.7%,0.6%,0.3%,	831893.0,831893.0,831893.0,831893.0,	831893.0,831893.0,831893.0,831893.0,	5.4,5.4,5.4,5.4,	5.4,5.4,5.4,5.4,	41,61,15,17,	6,15,10,2,	33.5	8.25	1_1_1_1_1_1_1_1_	1_1_1_1_1_1_1_1_
Q61301	Catenin alpha-2 OS=Mus musculus GN=Ctnna2 PE=1 SV=3	0.0562052	0.493365	10.71,6.549,6.381,4.227,	0.0,3.121,5.763,1.739,	6.96603	2.65571	2.62304	3.2730287E-4,2.0262162E-4,1.9010725E-4,1.2571937E-4,	0.0,9.294558E-5,1.6275024E-4,4.9707472E-5,	0.000211438	7.63508e-05	0.18032062,0.18032062,0.08143401,0.08143401,	0.0,0.05681753,0.08143401,0.02093947,	0.130877	0.0397978	953	7.2%,7.2%,3.4%,3.4%,	0%,2.4%,3.4%,0.9%,	105286.0,105286.0,105286.0,105286.0,	0.0,105286.0,105286.0,105286.0,	5.7,5.7,5.7,5.7,	0.0,5.7,5.7,5.7,	20,11,5,4,	0,3,4,1,	10	2.67	1_1_1_1_0_1_1_1_	1_1_1_1_0_1_1_1_
E0CXB9	Catenin alpha-2 OS=Mus musculus GN=Ctnna2 PE=1 SV=1	0.0562052	0.493365	10.71,6.549,6.381,4.227,	0.0,3.121,5.763,1.739,	6.96603	2.65571	2.62304	3.2289818E-4,1.9989484E-4,1.8754887E-4,1.2402749E-4,	0.0,9.169476E-5,1.6056003E-4,4.9038536E-5,	0.000208592	7.53233e-05	0.17760599,0.17760599,0.07894671,0.07894671,	0.0,0.05681753,0.07894671,0.02093947,	0.128276	0.0391759	966	7.1%,7.1%,3.3%,3.3%,	0%,2.4%,3.3%,0.9%,	106730.0,106730.0,106730.0,106730.0,	0.0,106730.0,106730.0,106730.0,	5.7,5.7,5.7,5.7,	0.0,5.7,5.7,5.7,	20,11,5,4,	0,3,4,1,	10	2.67	1_1_1_1_0_1_1_1_	1_1_1_1_0_1_1_1_
A2RT62	F-box/LRR-repeat protein 16 OS=Mus musculus GN=Fbxl16 PE=1 SV=1	0.0563084	0.493365	2.677,2.381,2.552,2.113,	0.0,2.081,1.441,0.0,	2.43101	0.880394	2.76127	1.6279731E-4,1.4659208E-4,1.5129203E-4,1.2506322E-4,	0.0,1.2328064E-4,8.095041E-5,0.0,	0.000146436	5.10578e-05	0.1614486,0.1614486,0.07398939,0.10662377,	0.0,0.07398939,0.07398939,0.0,	0.125878	0.0369947	479	6.5%,6.5%,3.1%,4.4%,	0%,3.1%,3.1%,0%,	51878.0,51878.0,51878.0,51878.0,	0.0,51878.0,51878.0,0.0,	6.6,6.6,6.6,6.6,	0.0,6.6,6.6,0.0,	5,4,2,2,	0,2,1,0,	3.25	1.5	1_1_1_1_0_1_1_0_	1_1_1_1_0_1_1_0_
Q6Y685	Transforming acidic coiled-coil-containing protein 1 OS=Mus musculus GN=Tacc1 PE=1 SV=1	0.0563833	0.493365	5.889,4.763,2.552,1.057,	0.0,0.0,0.0,1.739,	3.56525	0.434715	8.20134	2.2164833E-4,1.8144085E-4,9.3629045E-5,3.86985E-5,	0.0,0.0,0.0,6.1203136E-5,	0.000133854	1.53008e-05	0.083926916,0.1428783,0.032761455,0.032761455,	0.0,0.0,0.0,0.032761455,	0.073082	0.00819036	774	3.5%,5.8%,1.4%,1.4%,	0%,0%,0%,1.4%,	83952.0,83952.0,83952.0,83952.0,	0.0,0.0,0.0,83952.0,	5.0,5.0,5.0,5.0,	0.0,0.0,0.0,5.0,	11,8,2,1,	0,0,0,1,	5.5	1	1_1_1_1_0_0_0_1_	1_1_1_1_0_0_0_1_
G3XA17	Eukaryotic translation initiation factor 4 gamma 2 OS=Mus musculus GN=Eif4g2 PE=1 SV=1	0.0564796	0.493365	6.425,8.335,1.276,3.17,	0.0,0.0,0.0,0.0,	4.80145	0	100000	2.065693E-4,2.7126007E-4,3.999386E-5,9.918092E-5,	0.0,0.0,0.0,0.0,	0.000154251	0	0.19124198,0.16680968,0.02093947,0.02093947,	0.0,0.0,0.0,0.0,	0.0999827	0	906	7.6%,6.7%,0.9%,0.9%,	0%,0%,0%,0%,	102100.0,102100.0,102100.0,102100.0,	0.0,0.0,0.0,0.0,	7.1,7.1,7.1,7.1,	0.0,0.0,0.0,0.0,	12,14,1,3,	0,0,0,0,	7.5	0	1_1_1_1_0_0_0_0_	1_1_1_1_0_0_0_0_
Q5F2E8	Serine/threonine-protein kinase TAO1 OS=Mus musculus GN=Taok1 PE=1 SV=1	0.0566691	0.493365	5.889,5.358,1.276,2.113,	0.0,1.04,0.0,0.0,	3.65924	0.260117	14.0677	1.7138442E-4,1.5783178E-4,3.6198242E-5,5.984543E-5,	0.0,2.9496214E-5,0.0,0.0,	0.000106315	7.37405e-06	0.19124198,0.12979591,0.028016329,0.02093947,	0.0,0.02093947,0.0,0.0,	0.0924984	0.00523487	1001	7.6%,5.3%,1.2%,0.9%,	0%,0.9%,0%,0%,	116050.0,116050.0,116050.0,116050.0,	0.0,116050.0,0.0,0.0,	7.6,7.6,7.6,7.6,	0.0,7.6,0.0,0.0,	11,9,1,2,	0,1,0,0,	5.75	1	1_1_1_1_0_1_0_0_	1_1_1_1_0_1_0_0_
B2RQS1	Striatin-3 OS=Mus musculus GN=Strn3 PE=1 SV=1	0.0571935	0.493365	2.142,1.191,1.276,1.057,	0.0,0.0,1.441,0.0,	1.41628	0.36016	3.93235	8.7617875E-5,4.9310118E-5,5.0891067E-5,4.2068314E-5,	0.0,0.0,5.4459615E-5,0.0,	5.74718e-05	1.36149e-05	0.032761455,0.032761455,0.032761455,0.032761455,	0.0,0.0,0.032761455,0.0,	0.0327615	0.00819036	712	1.4%,1.4%,1.4%,1.4%,	0%,0%,1.4%,0%,	77732.0,77732.0,77732.0,77732.0,	0.0,0.0,77732.0,0.0,	5.2,5.2,5.2,5.2,	0.0,0.0,5.2,0.0,	4,2,1,1,	0,0,1,0,	2	1	1_1_1_1_0_0_1_0_	1_1_1_1_0_0_1_0_
Q9D708	Putative uncharacterized protein OS=Mus musculus GN=S100a16 PE=1 SV=1	0.0571935	0.493365	2.142,1.191,1.276,1.057,	0.0,0.0,1.441,0.0,	1.41628	0.36016	3.93235	5.0309615E-4,2.831355E-4,2.9221323E-4,2.4155353E-4,	0.0,0.0,3.1270357E-4,0.0,	0.00033	7.81759e-05	0.25025904,0.25025904,0.25025904,0.25025904,	0.0,0.0,0.25025904,0.0,	0.250259	0.0625648	124	9.7%,9.7%,9.7%,9.7%,	0%,0%,9.7%,0%,	14324.0,14324.0,14324.0,14324.0,	0.0,0.0,14324.0,0.0,	5.9,5.9,5.9,5.9,	0.0,0.0,5.9,0.0,	4,2,1,1,	0,0,1,0,	2	1	1_1_1_1_0_0_1_0_	1_1_1_1_0_0_1_0_
D3Z2Y6	S100 calcium-binding protein A16 (Fragment) OS=Mus musculus GN=S100a16 PE=1 SV=8	0.0571935	0.493365	2.142,1.191,1.276,1.057,	0.0,0.0,1.441,0.0,	1.41628	0.36016	3.93235	8.6644344E-4,4.8762225E-4,5.032561E-4,4.1600887E-4,	0.0,0.0,5.385451E-4,0.0,	0.000568333	0.000134636	0.4689263,0.4689263,0.4689263,0.4689263,	0.0,0.0,0.4689263,0.0,	0.468926	0.117232	72	16.7%,16.7%,16.7%,16.7%,	0%,0%,16.7%,0%,	8300.0,8300.0,8300.0,8300.0,	0.0,0.0,8300.0,0.0,	9.1,9.1,9.1,9.1,	0.0,0.0,9.1,0.0,	4,2,1,1,	0,0,1,0,	2	1	1_1_1_1_0_0_1_0_	1_1_1_1_0_0_1_0_
Q9ERG2	Striatin-3 OS=Mus musculus GN=Strn3 PE=1 SV=1	0.0571935	0.493365	2.142,1.191,1.276,1.057,	0.0,0.0,1.441,0.0,	1.41628	0.36016	3.93235	7.837177E-5,4.4106535E-5,4.5520654E-5,3.7628943E-5,	0.0,0.0,4.871262E-5,0.0,	5.1407e-05	1.21782e-05	0.03038609,0.03038609,0.03038609,0.03038609,	0.0,0.0,0.03038609,0.0,	0.0303861	0.00759652	796	1.3%,1.3%,1.3%,1.3%,	0%,0%,1.3%,0%,	87150.0,87150.0,87150.0,87150.0,	0.0,0.0,87150.0,0.0,	5.3,5.3,5.3,5.3,	0.0,0.0,5.3,0.0,	4,2,1,1,	0,0,1,0,	2	1	1_1_1_1_0_0_1_0_	1_1_1_1_0_0_1_0_
Q9EPL8	Importin-7 OS=Mus musculus GN=Ipo7 PE=1 SV=2	0.057675	0.493365	6.425,4.167,1.276,3.17,	0.0,1.04,0.0,1.739,	3.7596	0.694832	5.4108	1.8030037E-4,1.1838228E-4,3.490794E-5,8.656832E-5,	0.0,2.8444809E-5,0.0,4.5637018E-5,	0.00010504	1.85205e-05	0.16412604,0.14024973,0.044720173,0.032761455,	0.0,0.032761455,0.0,0.032761455,	0.0954644	0.0163807	1038	6.6%,5.7%,1.9%,1.4%,	0%,1.4%,0%,1.4%,	119486.0,119486.0,119486.0,119486.0,	0.0,119486.0,0.0,119486.0,	4.8,4.8,4.8,4.8,	0.0,4.8,0.0,4.8,	12,7,1,3,	0,1,0,1,	5.75	1	1_1_1_1_0_1_0_1_	1_1_1_1_0_1_0_1_
D3YZZ4	TSC22 domain family protein 4 OS=Mus musculus GN=Tsc22d4 PE=1 SV=1	0.0578596	0.493365	4.819,3.572,10.21,9.511,	0.0,2.081,5.763,0.0,	7.02755	1.96087	3.58389	8.35499E-4,6.2694296E-4,0.0017254496,0.0016046057,	0.0,3.5149656E-4,9.232201E-4,0.0,	0.00119812	0.000318679	0.6368165,0.4689263,0.4689263,0.4689263,	0.0,0.27938128,0.27938128,0.0,	0.510899	0.139691	168	21.4%,16.7%,16.7%,16.7%,	0%,10.7%,10.7%,0%,	17578.0,17578.0,17578.0,17578.0,	0.0,17578.0,17578.0,0.0,	8.5,8.5,8.5,8.5,	0.0,8.5,8.5,0.0,	9,6,8,9,	0,2,4,0,	8	3	1_1_1_1_0_1_1_0_	1_1_1_1_0_1_1_0_
P63082	V-type proton ATPase 16 kDa proteolipid subunit OS=Mus musculus GN=Atp6v0c PE=1 SV=1	0.0578655	0.493365	6.425,5.953,1.276,6.34,	73.14,32.25,56.18,13.91,	4.99866	43.8717	0.113938	0.0012074308,0.001132542,2.3377058E-4,0.001159457,	0.012773457,0.0059051425,0.009756352,0.0024449665,	0.0009333	0.00771998	0.5381547,0.5381547,0.17760599,0.5381547,	0.47231245,1.2646441,0.47231245,1.2646441,	0.448018	0.868478	155	18.7%,18.7%,7.1%,18.7%,	16.8%,35.5%,16.8%,35.5%,	15808.0,15808.0,15808.0,15808.0,	15808.0,15808.0,15808.0,15808.0,	9.1,9.1,9.1,9.1,	9.1,9.1,9.1,9.1,	12,10,1,6,	36,31,39,8,	7.25	28.5	1_1_1_1_1_1_1_1_	1_1_1_1_1_1_1_1_
E9PVA8	eIF-2-alpha kinase activator GCN1 OS=Mus musculus GN=Gcn1 PE=1 SV=1	0.0582977	0.493365	2.677,2.381,2.552,0.0,	0.0,0.0,0.0,0.0,	1.90264	0	100000	2.9195024E-5,2.6288883E-5,2.7131742E-5,0.0,	0.0,0.0,0.0,0.0,	2.06539e-05	0	0.023293018,0.025651932,0.0069316626,0.0,	0.0,0.0,0.0,0.0,	0.0139692	0	2671	1.0%,1.1%,0.3%,0%,	0%,0%,0%,0%,	293018.0,293018.0,293018.0,0.0,	0.0,0.0,0.0,0.0,	7.4,7.4,7.4,0.0,	0.0,0.0,0.0,0.0,	5,4,2,0,	0,0,0,0,	3.67	0	1_1_1_0_0_0_0_0_	1_1_1_0_0_0_0_0_
P61963	DDB1- and CUL4-associated factor 7 OS=Mus musculus GN=Dcaf7 PE=1 SV=1	0.0584829	0.493365	1.071,1.191,0.0,1.057,	0.0,0.0,0.0,0.0,	0.829551	0	100000	9.120457E-5,1.02657315E-4,0.0,8.758082E-5,	0.0,0.0,0.0,0.0,	7.03607e-05	0	0.054386854,0.054386854,0.0,0.054386854,	0.0,0.0,0.0,0.0,	0.0407901	0	342	2.3%,2.3%,0%,2.3%,	0%,0%,0%,0%,	38926.0,38926.0,0.0,38926.0,	0.0,0.0,0.0,0.0,	5.5,5.5,0.0,5.5,	0.0,0.0,0.0,0.0,	2,2,0,1,	0,0,0,0,	1.67	0	1_1_0_1_0_0_0_0_	1_1_0_1_0_0_0_0_
G3UXY0	Proteasome activator complex subunit 1 OS=Mus musculus GN=Psme1 PE=1 SV=1	0.0584829	0.493365	1.071,1.191,0.0,1.057,	0.0,0.0,0.0,0.0,	0.829551	0	100000	1.3801754E-4,1.5534868E-4,0.0,1.325338E-4,	0.0,0.0,0.0,0.0,	0.000106475	0	0.07398939,0.07398939,0.0,0.07398939,	0.0,0.0,0.0,0.0,	0.055492	0	226	3.1%,3.1%,0%,3.1%,	0%,0%,0%,0%,	26092.0,26092.0,0.0,26092.0,	0.0,0.0,0.0,0.0,	6.2,6.2,0.0,6.2,	0.0,0.0,0.0,0.0,	2,2,0,1,	0,0,0,0,	1.67	0	1_1_0_1_0_0_0_0_	1_1_0_1_0_0_0_0_
G3UXZ5	Proteasome activator complex subunit 1 (Fragment) OS=Mus musculus GN=Psme1 PE=1 SV=1	0.0584829	0.493365	1.071,1.191,0.0,1.057,	0.0,0.0,0.0,0.0,	0.829551	0	100000	1.3105868E-4,1.4751598E-4,0.0,1.2585144E-4,	0.0,0.0,0.0,0.0,	0.000101107	0	0.06905484,0.06905484,0.0,0.06905484,	0.0,0.0,0.0,0.0,	0.0517911	0	238	2.9%,2.9%,0%,2.9%,	0%,0%,0%,0%,	27411.0,27411.0,0.0,27411.0,	0.0,0.0,0.0,0.0,	5.6,5.6,0.0,5.6,	0.0,0.0,0.0,0.0,	2,2,0,1,	0,0,0,0,	1.67	0	1_1_0_1_0_0_0_0_	1_1_0_1_0_0_0_0_
F6YFR7	Coatomer subunit epsilon (Fragment) OS=Mus musculus GN=Cope PE=1 SV=1	0.0584829	0.493365	1.071,1.191,0.0,1.057,	0.0,0.0,0.0,0.0,	0.829551	0	100000	1.3329899E-4,1.5003762E-4,0.0,1.2800274E-4,	0.0,0.0,0.0,0.0,	0.000102835	0	0.12460494,0.12460494,0.0,0.12460494,	0.0,0.0,0.0,0.0,	0.0934537	0	234	5.1%,5.1%,0%,5.1%,	0%,0%,0%,0%,	26257.0,26257.0,0.0,26257.0,	0.0,0.0,0.0,0.0,	5.3,5.3,0.0,5.3,	0.0,0.0,0.0,0.0,	2,2,0,1,	0,0,0,0,	1.67	0	1_1_0_1_0_0_0_0_	1_1_0_1_0_0_0_0_
A0A1L1SUK3	40S ribosomal protein SA OS=Mus musculus GN=Rpsa PE=1 SV=1	0.0584829	0.493365	1.071,1.191,0.0,1.057,	0.0,0.0,0.0,0.0,	0.829551	0	100000	2.3452604E-4,2.6397596E-4,0.0,2.2520781E-4,	0.0,0.0,0.0,0.0,	0.000180927	0	0.48936105,0.48936105,0.0,0.48936105,	0.0,0.0,0.0,0.0,	0.367021	0	133	17.3%,17.3%,0%,17.3%,	0%,0%,0%,0%,	15103.0,15103.0,0.0,15103.0,	0.0,0.0,0.0,0.0,	7.8,7.8,0.0,7.8,	0.0,0.0,0.0,0.0,	2,2,0,1,	0,0,0,0,	1.67	0	1_1_0_1_0_0_0_0_	1_1_0_1_0_0_0_0_
D3Z315	Coatomer subunit epsilon (Fragment) OS=Mus musculus GN=Cope PE=1 SV=1	0.0584829	0.493365	1.071,1.191,0.0,1.057,	0.0,0.0,0.0,0.0,	0.829551	0	100000	1.3740953E-4,1.5466432E-4,0.0,1.3194994E-4,	0.0,0.0,0.0,0.0,	0.000106006	0	0.12979591,0.12979591,0.0,0.12979591,	0.0,0.0,0.0,0.0,	0.0973469	0	227	5.3%,5.3%,0%,5.3%,	0%,0%,0%,0%,	25370.0,25370.0,0.0,25370.0,	0.0,0.0,0.0,0.0,	4.7,4.7,0.0,4.7,	0.0,0.0,0.0,0.0,	2,2,0,1,	0,0,0,0,	1.67	0	1_1_0_1_0_0_0_0_	1_1_0_1_0_0_0_0_
P86046	Inward rectifier potassium channel 13 OS=Mus musculus GN=Kcnj13 PE=3 SV=1	0.0584829	0.493365	1.071,1.191,0.0,1.057,	0.0,0.0,0.0,0.0,	0.829551	0	100000	8.6644344E-5,9.7524455E-5,0.0,8.3201776E-5,	0.0,0.0,0.0,0.0,	6.68426e-05	0	0.044720173,0.044720173,0.0,0.044720173,	0.0,0.0,0.0,0.0,	0.0335401	0	360	1.9%,1.9%,0%,1.9%,	0%,0%,0%,0%,	40565.0,40565.0,0.0,40565.0,	0.0,0.0,0.0,0.0,	6.5,6.5,0.0,6.5,	0.0,0.0,0.0,0.0,	2,2,0,1,	0,0,0,0,	1.67	0	1_1_0_1_0_0_0_0_	1_1_0_1_0_0_0_0_
Q80ZE5	Membrane progestin receptor beta OS=Mus musculus GN=Paqr8 PE=2 SV=2	0.0584829	0.493365	1.071,1.191,0.0,1.057,	0.0,0.0,0.0,0.0,	0.829551	0	100000	8.8112894E-5,9.917741E-5,0.0,8.461197E-5,	0.0,0.0,0.0,0.0,	6.79756e-05	0	0.08143401,0.08143401,0.0,0.08143401,	0.0,0.0,0.0,0.0,	0.0610755	0	354	3.4%,3.4%,0%,3.4%,	0%,0%,0%,0%,	40430.0,40430.0,0.0,40430.0,	0.0,0.0,0.0,0.0,	8.2,8.2,0.0,8.2,	0.0,0.0,0.0,0.0,	2,2,0,1,	0,0,0,0,	1.67	0	1_1_0_1_0_0_0_0_	1_1_0_1_0_0_0_0_
P14206	40S ribosomal protein SA OS=Mus musculus GN=Rpsa PE=1 SV=4	0.0584829	0.493365	1.071,1.191,0.0,1.057,	0.0,0.0,0.0,0.0,	0.829551	0	100000	1.0573547E-4,1.1901289E-4,0.0,1.01534366E-4,	0.0,0.0,0.0,0.0,	8.15707e-05	0	0.19674051,0.19674051,0.0,0.19674051,	0.0,0.0,0.0,0.0,	0.147555	0	295	7.8%,7.8%,0%,7.8%,	0%,0%,0%,0%,	32838.0,32838.0,0.0,32838.0,	0.0,0.0,0.0,0.0,	4.9,4.9,0.0,4.9,	0.0,0.0,0.0,0.0,	2,2,0,1,	0,0,0,0,	1.67	0	1_1_0_1_0_0_0_0_	1_1_0_1_0_0_0_0_
G3X9K9	Proteasome activator complex subunit 1 OS=Mus musculus GN=Psme1 PE=1 SV=1	0.0584829	0.493365	1.071,1.191,0.0,1.057,	0.0,0.0,0.0,0.0,	0.829551	0	100000	1.3216934E-4,1.487661E-4,0.0,1.2691796E-4,	0.0,0.0,0.0,0.0,	0.000101963	0	0.071519256,0.071519256,0.0,0.071519256,	0.0,0.0,0.0,0.0,	0.0536394	0	236	3.0%,3.0%,0%,3.0%,	0%,0%,0%,0%,	27101.0,27101.0,0.0,27101.0,	0.0,0.0,0.0,0.0,	5.8,5.8,0.0,5.8,	0.0,0.0,0.0,0.0,	2,2,0,1,	0,0,0,0,	1.67	0	1_1_0_1_0_0_0_0_	1_1_0_1_0_0_0_0_
Q8CCN6	Caseinolytic peptidase B protein homolog OS=Mus musculus GN=Clpb PE=1 SV=1	0.0584829	0.493365	1.071,1.191,0.0,1.057,	0.0,0.0,0.0,0.0,	0.829551	0	100000	4.6005847E-5,5.1782896E-5,0.0,4.4177934E-5,	0.0,0.0,0.0,0.0,	3.54917e-05	0	0.07646525,0.07646525,0.0,0.03038609,	0.0,0.0,0.0,0.0,	0.0458291	0	678	3.2%,3.2%,0%,1.3%,	0%,0%,0%,0%,	76145.0,76145.0,0.0,76145.0,	0.0,0.0,0.0,0.0,	8.8,8.8,0.0,8.8,	0.0,0.0,0.0,0.0,	2,2,0,1,	0,0,0,0,	1.67	0	1_1_0_1_0_0_0_0_	1_1_0_1_0_0_0_0_
E9PY58	Caseinolytic peptidase B protein homolog OS=Mus musculus GN=Clpb PE=1 SV=1	0.0584829	0.493365	1.071,1.191,0.0,1.057,	0.0,0.0,0.0,0.0,	0.829551	0	100000	4.4118762E-5,4.9658844E-5,0.0,4.2365828E-5,	0.0,0.0,0.0,0.0,	3.40359e-05	0	0.07398939,0.07398939,0.0,0.03038609,	0.0,0.0,0.0,0.0,	0.0445912	0	707	3.1%,3.1%,0%,1.3%,	0%,0%,0%,0%,	79510.0,79510.0,0.0,79510.0,	0.0,0.0,0.0,0.0,	8.6,8.6,0.0,8.6,	0.0,0.0,0.0,0.0,	2,2,0,1,	0,0,0,0,	1.67	0	1_1_0_1_0_0_0_0_	1_1_0_1_0_0_0_0_
O89079	Coatomer subunit epsilon OS=Mus musculus GN=Cope PE=1 SV=3	0.0584829	0.493365	1.071,1.191,0.0,1.057,	0.0,0.0,0.0,0.0,	0.829551	0	100000	1.01272606E-4,1.1398962E-4,0.0,9.724883E-5,	0.0,0.0,0.0,0.0,	7.81278e-05	0	0.09395635,0.09395635,0.0,0.09395635,	0.0,0.0,0.0,0.0,	0.0704673	0	308	3.9%,3.9%,0%,3.9%,	0%,0%,0%,0%,	34567.0,34567.0,0.0,34567.0,	0.0,0.0,0.0,0.0,	5.1,5.1,0.0,5.1,	0.0,0.0,0.0,0.0,	2,2,0,1,	0,0,0,0,	1.67	0	1_1_0_1_0_0_0_0_	1_1_0_1_0_0_0_0_
Q60649	Caseinolytic peptidase B protein homolog OS=Mus musculus GN=Clpb PE=1 SV=1	0.0584829	0.493365	1.071,1.191,0.0,1.057,	0.0,0.0,0.0,0.0,	0.829551	0	100000	4.60738E-5,5.185938E-5,0.0,4.424319E-5,	0.0,0.0,0.0,0.0,	3.55441e-05	0	0.07646525,0.07646525,0.0,0.03038609,	0.0,0.0,0.0,0.0,	0.0458291	0	677	3.2%,3.2%,0%,1.3%,	0%,0%,0%,0%,	76004.0,76004.0,0.0,76004.0,	0.0,0.0,0.0,0.0,	8.5,8.5,0.0,8.5,	0.0,0.0,0.0,0.0,	2,2,0,1,	0,0,0,0,	1.67	0	1_1_0_1_0_0_0_0_	1_1_0_1_0_0_0_0_
P97371	Proteasome activator complex subunit 1 OS=Mus musculus GN=Psme1 PE=1 SV=2	0.0584829	0.493365	1.071,1.191,0.0,1.057,	0.0,0.0,0.0,0.0,	0.829551	0	100000	1.2526893E-4,1.409992E-4,0.0,1.2029172E-4,	0.0,0.0,0.0,0.0,	9.664e-05	0	0.06659615,0.06659615,0.0,0.06659615,	0.0,0.0,0.0,0.0,	0.0499471	0	249	2.8%,2.8%,0%,2.8%,	0%,0%,0%,0%,	28673.0,28673.0,0.0,28673.0,	0.0,0.0,0.0,0.0,	6.0,6.0,0.0,6.0,	0.0,0.0,0.0,0.0,	2,2,0,1,	0,0,0,0,	1.67	0	1_1_0_1_0_0_0_0_	1_1_0_1_0_0_0_0_
A0A0A6YWF5	Sodium-coupled neutral amino acid transporter 3 (Fragment) OS=Mus musculus GN=Slc38a3 PE=1 SV=1	0.0586371	0.493365	1.071,0.5953,1.276,1.057,	0.0,1.04,0.0,0.0,	0.999746	0.260117	3.84344	2.0254521E-4,1.1398962E-4,2.3528858E-4,1.9449765E-4,	0.0,1.917254E-4,0.0,0.0,	0.00018658	4.79314e-05	0.19674051,0.19674051,0.19674051,0.19674051,	0.0,0.19674051,0.0,0.0,	0.196741	0.0491851	154	7.8%,7.8%,7.8%,7.8%,	0%,7.8%,0%,0%,	16457.0,16457.0,16457.0,16457.0,	0.0,16457.0,0.0,0.0,	6.9,6.9,6.9,6.9,	0.0,6.9,0.0,0.0,	2,1,1,1,	0,1,0,0,	1.25	1	1_1_1_1_0_1_0_0_	1_1_1_1_0_1_0_0_
A0A0A6YWH4	Sodium-coupled neutral amino acid transporter 3 (Fragment) OS=Mus musculus GN=Slc38a3 PE=1 SV=1	0.0586371	0.493365	1.071,0.5953,1.276,1.057,	0.0,1.04,0.0,0.0,	0.999746	0.260117	3.84344	3.1507033E-4,1.7731718E-4,3.6600445E-4,3.025519E-4,	0.0,2.9823952E-4,0.0,0.0,	0.000290236	7.45599e-05	0.32129562,0.32129562,0.32129562,0.32129562,	0.0,0.32129562,0.0,0.0,	0.321296	0.0803239	99	12.1%,12.1%,12.1%,12.1%,	0%,12.1%,0%,0%,	10712.0,10712.0,10712.0,10712.0,	0.0,10712.0,0.0,0.0,	5.3,5.3,5.3,5.3,	0.0,5.3,0.0,0.0,	2,1,1,1,	0,1,0,0,	1.25	1	1_1_1_1_0_1_0_0_	1_1_1_1_0_1_0_0_
A0A0A6YX60	Sodium-coupled neutral amino acid transporter 3 (Fragment) OS=Mus musculus GN=Slc38a3 PE=1 SV=5	0.0586371	0.493365	1.071,0.5953,1.276,1.057,	0.0,1.04,0.0,0.0,	0.999746	0.260117	3.84344	1.723313E-4,9.698565E-5,2.0019029E-4,1.654842E-4,	0.0,1.6312549E-4,0.0,0.0,	0.000158748	4.07814e-05	0.16412604,0.16412604,0.16412604,0.16412604,	0.0,0.16412604,0.0,0.0,	0.164126	0.0410315	181	6.6%,6.6%,6.6%,6.6%,	0%,6.6%,0%,0%,	19522.0,19522.0,19522.0,19522.0,	0.0,19522.0,0.0,0.0,	6.9,6.9,6.9,6.9,	0.0,6.9,0.0,0.0,	2,1,1,1,	0,1,0,0,	1.25	1	1_1_1_1_0_1_0_0_	1_1_1_1_0_1_0_0_
Q9DCP2	Sodium-coupled neutral amino acid transporter 3 OS=Mus musculus GN=Slc38a3 PE=1 SV=1	0.0586371	0.493365	1.071,0.5953,1.276,1.057,	0.0,1.04,0.0,0.0,	0.999746	0.260117	3.84344	6.1766266E-5,3.4761193E-5,7.175137E-5,5.931216E-5,	0.0,5.8466758E-5,0.0,0.0,	5.68977e-05	1.46167e-05	0.05681753,0.05681753,0.05681753,0.05681753,	0.0,0.05681753,0.0,0.0,	0.0568175	0.0142044	505	2.4%,2.4%,2.4%,2.4%,	0%,2.4%,0%,0%,	55592.0,55592.0,55592.0,55592.0,	0.0,55592.0,0.0,0.0,	7.1,7.1,7.1,7.1,	0.0,7.1,0.0,0.0,	2,1,1,1,	0,1,0,0,	1.25	1	1_1_1_1_0_1_0_0_	1_1_1_1_0_1_0_0_
Q8C048	Calcium-transporting ATPase OS=Mus musculus GN=Atp2b3 PE=1 SV=1	0.0589947	0.493365	0.0,0.0,0.0,0.0,	24.38,26.01,28.81,0.0,	0	19.8008	0	0.0,0.0,0.0,0.0,	5.768898E-4,6.452297E-4,6.778889E-4,0.0,	0	0.000475002	0.0,0.0,0.0,0.0,	0.1271975,0.1428783,0.15080035,0.0,	0	0.105219	1144	0%,0%,0%,0%,	5.2%,5.8%,6.1%,0%,	0.0,0.0,0.0,0.0,	125714.0,125714.0,125714.0,0.0,	0.0,0.0,0.0,0.0,	5.6,5.6,5.6,0.0,	0,0,0,0,	12,25,20,0,	0	19	0_0_0_0_1_1_1_0_	0_0_0_0_1_1_1_0_
Q0VF55	Calcium-transporting ATPase OS=Mus musculus GN=Atp2b3 PE=1 SV=1	0.0589947	0.493365	0.0,0.0,0.0,0.0,	24.38,26.01,28.81,0.0,	0	19.8008	0	0.0,0.0,0.0,0.0,	5.409524E-4,6.0503505E-4,6.3565973E-4,0.0,	0	0.000445412	0.0,0.0,0.0,0.0,	0.11943793,0.1324004,0.14024973,0.0,	0	0.098022	1220	0%,0%,0%,0%,	4.9%,5.4%,5.7%,0%,	0.0,0.0,0.0,0.0,	134360.0,134360.0,134360.0,0.0,	0.0,0.0,0.0,0.0,	5.7,5.7,5.7,0.0,	0,0,0,0,	12,25,20,0,	0	19	0_0_0_0_1_1_1_0_	0_0_0_0_1_1_1_0_
F6QQP6	Disabled homolog 2-interacting protein (Fragment) OS=Mus musculus GN=Dab2ip PE=1 SV=1	0.0590751	0.493365	1.071,1.191,1.276,0.0,	0.0,0.0,0.0,0.0,	0.884395	0	100000	4.3747496E-5,4.9240956E-5,5.081969E-5,0.0,	0.0,0.0,0.0,0.0,	3.5952e-05	0	0.035142183,0.06659615,0.035142183,0.0,	0.0,0.0,0.0,0.0,	0.0342201	0	713	1.5%,2.8%,1.5%,0%,	0%,0%,0%,0%,	77659.0,77659.0,77659.0,0.0,	0.0,0.0,0.0,0.0,	5.8,5.8,5.8,0.0,	0.0,0.0,0.0,0.0,	2,2,1,0,	0,0,0,0,	1.67	0	1_1_1_0_0_0_0_0_	1_1_1_0_0_0_0_0_
A2AUX5	Disabled homolog 2-interacting protein OS=Mus musculus GN=Dab2ip PE=1 SV=1	0.0590751	0.493365	1.071,1.191,1.276,0.0,	0.0,0.0,0.0,0.0,	0.884395	0	100000	2.7750857E-5,3.1235588E-5,3.2237047E-5,0.0,	0.0,0.0,0.0,0.0,	2.28059e-05	0	0.023293018,0.04231739,0.023293018,0.0,	0.0,0.0,0.0,0.0,	0.0222259	0	1124	1.0%,1.8%,1.0%,0%,	0%,0%,0%,0%,	123960.0,123960.0,123960.0,0.0,	0.0,0.0,0.0,0.0,	7.3,7.3,7.3,0.0,	0.0,0.0,0.0,0.0,	2,2,1,0,	0,0,0,0,	1.67	0	1_1_1_0_0_0_0_0_	1_1_1_0_0_0_0_0_
A2AUX3	Disabled homolog 2-interacting protein OS=Mus musculus GN=Dab2ip PE=1 SV=1	0.0590751	0.493365	1.071,1.191,1.276,0.0,	0.0,0.0,0.0,0.0,	0.884395	0	100000	2.7554739E-5,3.1014843E-5,3.2009222E-5,0.0,	0.0,0.0,0.0,0.0,	2.26447e-05	0	0.023293018,0.04231739,0.023293018,0.0,	0.0,0.0,0.0,0.0,	0.0222259	0	1132	1.0%,1.8%,1.0%,0%,	0%,0%,0%,0%,	125115.0,125115.0,125115.0,0.0,	0.0,0.0,0.0,0.0,	7.6,7.6,7.6,0.0,	0.0,0.0,0.0,0.0,	2,2,1,0,	0,0,0,0,	1.67	0	1_1_1_0_0_0_0_0_	1_1_1_0_0_0_0_0_
B7ZD29	Disabled homolog 2-interacting protein OS=Mus musculus GN=Dab2ip PE=1 SV=1	0.0590751	0.493365	1.071,1.191,1.276,0.0,	0.0,0.0,0.0,0.0,	0.884395	0	100000	2.7029431E-5,3.0423573E-5,3.1398995E-5,0.0,	0.0,0.0,0.0,0.0,	2.2213e-05	0	0.023293018,0.03992021,0.023293018,0.0,	0.0,0.0,0.0,0.0,	0.0216266	0	1154	1.0%,1.7%,1.0%,0%,	0%,0%,0%,0%,	127312.0,127312.0,127312.0,0.0,	0.0,0.0,0.0,0.0,	7.5,7.5,7.5,0.0,	0.0,0.0,0.0,0.0,	2,2,1,0,	0,0,0,0,	1.67	0	1_1_1_0_0_0_0_0_	1_1_1_0_0_0_0_0_
F6RK07	Disabled homolog 2-interacting protein (Fragment) OS=Mus musculus GN=Dab2ip PE=1 SV=1	0.0590751	0.493365	1.071,1.191,1.276,0.0,	0.0,0.0,0.0,0.0,	0.884395	0	100000	2.8801443E-5,3.2418102E-5,3.3457472E-5,0.0,	0.0,0.0,0.0,0.0,	2.36693e-05	0	0.023293018,0.04231739,0.023293018,0.0,	0.0,0.0,0.0,0.0,	0.0222259	0	1083	1.0%,1.8%,1.0%,0%,	0%,0%,0%,0%,	119643.0,119643.0,119643.0,0.0,	0.0,0.0,0.0,0.0,	7.1,7.1,7.1,0.0,	0.0,0.0,0.0,0.0,	2,2,1,0,	0,0,0,0,	1.67	0	1_1_1_0_0_0_0_0_	1_1_1_0_0_0_0_0_
Q3UHC7	Disabled homolog 2-interacting protein OS=Mus musculus GN=Dab2ip PE=1 SV=1	0.0590751	0.493365	1.071,1.191,1.276,0.0,	0.0,0.0,0.0,0.0,	0.884395	0	100000	2.623378E-5,2.952801E-5,3.047472E-5,0.0,	0.0,0.0,0.0,0.0,	2.15591e-05	0	0.02093947,0.03992021,0.02093947,0.0,	0.0,0.0,0.0,0.0,	0.0204498	0	1189	0.9%,1.7%,0.9%,0%,	0%,0%,0%,0%,	131726.0,131726.0,131726.0,0.0,	0.0,0.0,0.0,0.0,	8.7,8.7,8.7,0.0,	0.0,0.0,0.0,0.0,	2,2,1,0,	0,0,0,0,	1.67	0	1_1_1_0_0_0_0_0_	1_1_1_0_0_0_0_0_
Q9R226	KH domain-containing, RNA-binding, signal transduction-associated protein 3 OS=Mus musculus GN=Khdrbs3 PE=1 SV=1	0.0594402	0.493365	0.0,0.0,0.0,0.0,	6.095,0.0,5.763,6.955,	0	4.70318	0	0.0,0.0,0.0,0.0,	4.768511E-4,0.0,4.4826872E-4,5.476442E-4,	0	0.000368191	0.0,0.0,0.0,0.0,	0.061695576,0.0,0.061695576,0.061695576,	0	0.0462717	346	0%,0%,0%,0%,	2.6%,0%,2.6%,2.6%,	0.0,0.0,0.0,0.0,	38808.0,0.0,38808.0,38808.0,	0.0,0.0,0.0,0.0,	8.1,0.0,8.1,8.1,	0,0,0,0,	3,0,4,4,	0	3.67	0_0_0_0_1_0_1_1_	0_0_0_0_1_0_1_1_
A0A087WSL3	KH domain-containing, RNA-binding, signal transduction-associated protein 2 OS=Mus musculus GN=Khdrbs2 PE=1 SV=1	0.0594402	0.493365	0.0,0.0,0.0,0.0,	6.095,0.0,5.763,6.955,	0	4.70318	0	0.0,0.0,0.0,0.0,	0.0018130824,0.0,0.0017044065,0.0020822517,	0	0.00139994	0.0,0.0,0.0,0.0,	0.25602996,0.0,0.25602996,0.25602996,	0	0.192022	91	0%,0%,0%,0%,	9.9%,0%,9.9%,9.9%,	0.0,0.0,0.0,0.0,	10550.0,0.0,10550.0,10550.0,	0.0,0.0,0.0,0.0,	5.5,0.0,5.5,5.5,	0,0,0,0,	3,0,4,4,	0	3.67	0_0_0_0_1_0_1_1_	0_0_0_0_1_0_1_1_
Q9WU01	KH domain-containing, RNA-binding, signal transduction-associated protein 2 OS=Mus musculus GN=Khdrbs2 PE=1 SV=1	0.0594402	0.493365	0.0,0.0,0.0,0.0,	6.095,0.0,5.763,6.955,	0	4.70318	0	0.0,0.0,0.0,0.0,	4.727521E-4,0.0,4.4441543E-4,5.429367E-4,	0	0.000365026	0.0,0.0,0.0,0.0,	0.061695576,0.0,0.061695576,0.061695576,	0	0.0462717	349	0%,0%,0%,0%,	2.6%,0%,2.6%,2.6%,	0.0,0.0,0.0,0.0,	38866.0,0.0,38866.0,38866.0,	0.0,0.0,0.0,0.0,	6.5,0.0,6.5,6.5,	0,0,0,0,	3,0,4,4,	0	3.67	0_0_0_0_1_0_1_1_	0_0_0_0_1_0_1_1_
A0A087WR32	KH domain-containing, RNA-binding, signal transduction-associated protein 2 OS=Mus musculus GN=Khdrbs2 PE=1 SV=1	0.0594402	0.493365	0.0,0.0,0.0,0.0,	6.095,0.0,5.763,6.955,	0	4.70318	0	0.0,0.0,0.0,0.0,	0.0017933748,0.0,0.0016858802,0.0020596185,	0	0.00138472	0.0,0.0,0.0,0.0,	0.25314116,0.0,0.25314116,0.25314116,	0	0.189856	92	0%,0%,0%,0%,	9.8%,0%,9.8%,9.8%,	0.0,0.0,0.0,0.0,	10467.0,0.0,10467.0,10467.0,	0.0,0.0,0.0,0.0,	5.1,0.0,5.1,5.1,	0,0,0,0,	3,0,4,4,	0	3.67	0_0_0_0_1_0_1_1_	0_0_0_0_1_0_1_1_
Q99NB9	Splicing factor 3B subunit 1 OS=Mus musculus GN=Sf3b1 PE=1 SV=1	0.0595134	0.493365	11.24,18.46,10.21,11.62,	2.032,12.49,4.322,5.217,	12.883	6.01392	2.14219	2.5116227E-4,4.1732087E-4,2.2229717E-4,2.5266796E-4,	4.217548E-5,2.71709E-4,8.920686E-5,1.0898288E-4,	0.000285862	0.000128019	0.18304157,0.1614486,0.09900582,0.10662377,	0.032761455,0.09900582,0.044720173,0.037528396,	0.13753	0.053504	1304	7.3%,6.5%,4.1%,4.4%,	1.4%,4.1%,1.9%,1.6%,	145816.0,145816.0,145816.0,145816.0,	145816.0,145816.0,145816.0,145816.0,	7.1,7.1,7.1,7.1,	7.1,7.1,7.1,7.1,	21,31,8,11,	1,12,3,3,	17.75	4.75	1_1_1_1_1_1_1_1_	1_1_1_1_1_1_1_1_
G5E866	Splicing factor 3B subunit 1 OS=Mus musculus GN=Sf3b1 PE=1 SV=1	0.0595134	0.493365	11.24,18.46,10.21,11.62,	2.032,12.49,4.322,5.217,	12.883	6.01392	2.14219	2.5116227E-4,4.1732087E-4,2.2229717E-4,2.5266796E-4,	4.217548E-5,2.71709E-4,8.920686E-5,1.0898288E-4,	0.000285862	0.000128019	0.18304157,0.1614486,0.09900582,0.10662377,	0.032761455,0.09900582,0.044720173,0.037528396,	0.13753	0.053504	1304	7.3%,6.5%,4.1%,4.4%,	1.4%,4.1%,1.9%,1.6%,	145830.0,145830.0,145830.0,145830.0,	145830.0,145830.0,145830.0,145830.0,	7.1,7.1,7.1,7.1,	7.1,7.1,7.1,7.1,	21,31,8,11,	1,12,3,3,	17.75	4.75	1_1_1_1_1_1_1_1_	1_1_1_1_1_1_1_1_
P23818	Glutamate receptor 1 OS=Mus musculus GN=Gria1 PE=1 SV=1	0.0595796	0.493365	4.283,6.549,1.276,4.227,	2.032,2.081,0.0,0.0,	4.08374	1.02813	3.97202	1.3756103E-4,2.1289792E-4,3.994977E-5,1.3209543E-4,	6.0635975E-5,6.510631E-5,0.0,0.0,	0.000130626	3.14356e-05	0.13762724,0.13762724,0.032761455,0.059253693,	0.018591404,0.0519619,0.0,0.0,	0.0918174	0.0176383	907	5.6%,5.6%,1.4%,2.5%,	0.8%,2.2%,0%,0%,	101569.0,101569.0,101569.0,101569.0,	101569.0,101569.0,0.0,0.0,	7.7,7.7,7.7,7.7,	7.7,7.7,0.0,0.0,	8,11,1,4,	1,2,0,0,	6	1.5	1_1_1_1_1_1_0_0_	1_1_1_1_1_1_0_0_
F6YNQ1	Glutamate receptor 1 OS=Mus musculus GN=Gria1 PE=1 SV=1	0.0595796	0.493365	4.283,6.549,1.276,4.227,	2.032,2.081,0.0,0.0,	4.08374	1.02813	3.97202	1.4888766E-4,2.304277E-4,4.323919E-5,1.4297203E-4,	6.562867E-5,7.04671E-5,0.0,0.0,	0.000141382	3.40239e-05	0.15080035,0.15080035,0.037528396,0.06414306,	0.018591404,0.05681753,0.0,0.0,	0.100818	0.0188522	838	6.1%,6.1%,1.6%,2.7%,	0.8%,2.4%,0%,0%,	93968.0,93968.0,93968.0,93968.0,	93968.0,93968.0,0.0,0.0,	8.1,8.1,8.1,8.1,	8.1,8.1,0.0,0.0,	8,11,1,4,	1,2,0,0,	6	1.5	1_1_1_1_1_1_0_0_	1_1_1_1_1_1_0_0_
Q7TNB5	Glutamate receptor 1 OS=Mus musculus GN=Gria1 PE=1 SV=1	0.0595796	0.493365	4.283,6.549,1.276,4.227,	2.032,2.081,0.0,0.0,	4.08374	1.02813	3.97202	1.3756103E-4,2.1289792E-4,3.994977E-5,1.3209543E-4,	6.0635975E-5,6.510631E-5,0.0,0.0,	0.000130626	3.14356e-05	0.13762724,0.13762724,0.032761455,0.059253693,	0.018591404,0.0519619,0.0,0.0,	0.0918174	0.0176383	907	5.6%,5.6%,1.4%,2.5%,	0.8%,2.2%,0%,0%,	101593.0,101593.0,101593.0,101593.0,	101593.0,101593.0,0.0,0.0,	7.5,7.5,7.5,7.5,	7.5,7.5,0.0,0.0,	8,11,1,4,	1,2,0,0,	6	1.5	1_1_1_1_1_1_0_0_	1_1_1_1_1_1_0_0_
P08553	Neurofilament medium polypeptide OS=Mus musculus GN=Nefm PE=1 SV=4	0.0597816	0.493365	7.495,2.977,3.828,4.227,	8.126,7.283,5.763,8.694,	4.63187	7.4666	0.620345	2.5748083E-4,1.03504724E-4,1.2818788E-4,1.4128603E-4,	2.59419E-4,2.4372639E-4,1.829021E-4,2.7931147E-4,	0.000157615	0.00024134	0.15080035,0.07894671,0.025651932,0.025651932,	0.025651932,0.07894671,0.025651932,0.025651932,	0.0702627	0.0389756	848	6.1%,3.3%,1.1%,1.1%,	1.1%,3.3%,1.1%,1.1%,	95916.0,95916.0,95916.0,95916.0,	95916.0,95916.0,95916.0,95916.0,	4.8,4.8,4.8,4.8,	4.8,4.8,4.8,4.8,	14,5,3,4,	4,7,4,5,	6.5	5	1_1_1_1_1_1_1_1_	1_1_1_1_1_1_1_1_
A0A0R4J036	Neurofilament 3, medium OS=Mus musculus GN=Nefm PE=1 SV=1	0.0597816	0.493365	7.495,2.977,3.828,4.227,	8.126,7.283,5.763,8.694,	4.63187	7.4666	0.620345	2.5748083E-4,1.03504724E-4,1.2818788E-4,1.4128603E-4,	2.59419E-4,2.4372639E-4,1.829021E-4,2.7931147E-4,	0.000157615	0.00024134	0.15080035,0.07894671,0.025651932,0.025651932,	0.025651932,0.07894671,0.025651932,0.025651932,	0.0702627	0.0389756	848	6.1%,3.3%,1.1%,1.1%,	1.1%,3.3%,1.1%,1.1%,	95941.0,95941.0,95941.0,95941.0,	95941.0,95941.0,95941.0,95941.0,	4.8,4.8,4.8,4.8,	4.8,4.8,4.8,4.8,	14,5,3,4,	4,7,4,5,	6.5	5	1_1_1_1_1_1_1_1_	1_1_1_1_1_1_1_1_
P62814	V-type proton ATPase subunit B, brain isoform OS=Mus musculus GN=Atp6v1b2 PE=1 SV=1	0.0598042	0.493365	33.73,29.17,30.63,27.48,	26.41,24.97,14.41,24.34,	30.2509	22.533	1.34251	0.0019227923,0.0016832987,0.0017018132,0.001524009,	0.0013991365,0.0013867262,7.588111E-4,0.0012978418,	0.00170798	0.00121063	0.65576994,0.65576994,0.5776112,0.5417005,	0.20226443,0.42889392,0.20226443,0.39636838,	0.607713	0.307448	511	21.9%,21.9%,19.8%,18.8%,	8.0%,15.5%,8.0%,14.5%,	56551.0,56551.0,56551.0,56551.0,	56551.0,56551.0,56551.0,56551.0,	5.8,5.8,5.8,5.8,	5.8,5.8,5.8,5.8,	63,49,24,26,	13,24,10,14,	40.5	15.25	1_1_1_1_1_1_1_1_	1_1_1_1_1_1_1_1_
Q62351	Transferrin receptor protein 1 OS=Mus musculus GN=Tfrc PE=1 SV=1	0.0600845	0.493365	9.102,10.12,7.657,5.284,	0.0,8.324,1.441,0.0,	8.04071	2.4411	3.29389	3.4748582E-4,3.9112032E-4,2.849366E-4,1.9628204E-4,	0.0,3.0957497E-4,5.0819457E-5,0.0,	0.000304956	9.00986e-05	0.21618605,0.21618605,0.18850219,0.10917485,	0.0,0.14551294,0.071519256,0.0,	0.182512	0.0542581	763	8.5%,8.5%,7.5%,4.5%,	0%,5.9%,3.0%,0%,	85731.0,85731.0,85731.0,85731.0,	0.0,85731.0,85731.0,0.0,	6.6,6.6,6.6,6.6,	0.0,6.6,6.6,0.0,	17,17,6,5,	0,8,1,0,	11.25	4.5	1_1_1_1_0_1_1_0_	1_1_1_1_0_1_1_0_
Q99JZ4	GTP-binding protein SAR1a OS=Mus musculus GN=Sar1a PE=1 SV=1	0.0602231	0.493365	5.354,4.763,0.0,4.227,	0.0,0.0,0.0,0.0,	3.5859	0	100000	7.8767585E-4,7.0926873E-4,0.0,6.051038E-4,	0.0,0.0,0.0,0.0,	0.000525512	0	0.62929606,0.6865531,0.0,0.096478224,	0.0,0.0,0.0,0.0,	0.353082	0	198	21.2%,22.7%,0%,4.0%,	0%,0%,0%,0%,	22399.0,22399.0,0.0,22399.0,	0.0,0.0,0.0,0.0,	6.7,6.7,0.0,6.7,	0.0,0.0,0.0,0.0,	10,8,0,4,	0,0,0,0,	7.33	0	1_1_0_1_0_0_0_0_	1_1_0_1_0_0_0_0_
Q8BFU3	RING finger protein 214 OS=Mus musculus GN=Rnf214 PE=1 SV=1	0.0603558	0.493365	2.677,0.0,2.552,2.113,	0.0,0.0,0.0,0.0,	1.83567	0	100000	1.1673639E-4,0.0,1.08486354E-4,8.9678564E-5,	0.0,0.0,0.0,0.0,	7.87253e-05	0	0.06659615,0.0,0.028016329,0.028016329,	0.0,0.0,0.0,0.0,	0.0306572	0	668	2.8%,0%,1.2%,1.2%,	0%,0%,0%,0%,	73625.0,0.0,73625.0,73625.0,	0.0,0.0,0.0,0.0,	6.2,0.0,6.2,6.2,	0.0,0.0,0.0,0.0,	5,0,2,2,	0,0,0,0,	3	0	1_0_1_1_0_0_0_0_	1_0_1_1_0_0_0_0_
E9QKH8	Catenin delta-2 OS=Mus musculus GN=Ctnnd2 PE=1 SV=1	0.0606144	0.493365	8.031,8.335,7.657,7.397,	2.032,5.202,7.203,1.739,	7.85488	4.04399	1.94236	1.877526E-4,1.9724047E-4,1.7448366E-4,1.6827325E-4,	4.4138706E-5,1.1848199E-4,1.555989E-4,3.801864E-5,	0.000181937	8.90596e-05	0.17760599,0.17760599,0.04231739,0.023293018,	0.013911366,0.04231739,0.04231739,0.013911366,	0.105206	0.0281144	1246	7.1%,7.1%,1.8%,1.0%,	0.6%,1.8%,1.8%,0.6%,	134942.0,134942.0,134942.0,134942.0,	134942.0,134942.0,134942.0,134942.0,	7.7,7.7,7.7,7.7,	7.7,7.7,7.7,7.7,	15,14,6,7,	1,5,5,1,	10.5	3	1_1_1_1_1_1_1_1_	1_1_1_1_1_1_1_1_
O35927	Catenin delta-2 OS=Mus musculus GN=Ctnnd2 PE=1 SV=1	0.0606144	0.493365	8.031,8.335,7.657,7.397,	2.032,5.202,7.203,1.739,	7.85488	4.04399	1.94236	1.8760203E-4,1.9708229E-4,1.7434373E-4,1.6813831E-4,	4.4103308E-5,1.18386975E-4,1.5547412E-4,3.7988153E-5,	0.000181792	8.89881e-05	0.17760599,0.17760599,0.04231739,0.023293018,	0.013911366,0.04231739,0.04231739,0.013911366,	0.105206	0.0281144	1247	7.1%,7.1%,1.8%,1.0%,	0.6%,1.8%,1.8%,0.6%,	134999.0,134999.0,134999.0,134999.0,	134999.0,134999.0,134999.0,134999.0,	7.7,7.7,7.7,7.7,	7.7,7.7,7.7,7.7,	15,14,6,7,	1,5,5,1,	10.5	3	1_1_1_1_1_1_1_1_	1_1_1_1_1_1_1_1_
P46096	Synaptotagmin-1 OS=Mus musculus GN=Syt1 PE=1 SV=1	0.0606854	0.493365	29.98,24.41,51.04,32.76,	60.95,43.7,43.22,64.34,	34.5487	53.0509	0.651235	0.002074525,0.0017095736,0.0034427021,0.0022055388,	0.003919014,0.002945558,0.0027630818,0.0041632666,	0.00235808	0.00344773	0.4190575,0.37404191,0.4190575,0.4190575,	0.37404191,0.37404191,0.37404191,0.37404191,	0.407804	0.374042	421	15.2%,13.8%,15.2%,15.2%,	13.8%,13.8%,13.8%,13.8%,	47418.0,47418.0,47418.0,47418.0,	47418.0,47418.0,47418.0,47418.0,	8.5,8.5,8.5,8.5,	8.5,8.5,8.5,8.5,	56,41,40,31,	30,42,30,37,	42	34.75	1_1_1_1_1_1_1_1_	1_1_1_1_1_1_1_1_
Q80W80	Mitogen-activated protein kinase OS=Mus musculus GN=Mapk10 PE=1 SV=1	0.0608046	0.493365	12.31,8.93,12.76,9.511,	8.126,9.364,2.881,6.955,	10.879	6.8318	1.5924	7.7307667E-4,5.674914E-4,7.809147E-4,5.809779E-4,	4.7411057E-4,5.7269697E-4,1.6713468E-4,4.0837264E-4,	0.000675615	0.000405579	0.23310483,0.23310483,0.17760599,0.17760599,	0.05681753,0.17760599,0.05681753,0.05681753,	0.205355	0.0870146	464	9.1%,9.1%,7.1%,7.1%,	2.4%,7.1%,2.4%,2.4%,	52288.0,52288.0,52288.0,52288.0,	52288.0,52288.0,52288.0,52288.0,	6.6,6.6,6.6,6.6,	6.6,6.6,6.6,6.6,	23,15,10,9,	4,9,2,4,	14.25	4.75	1_1_1_1_1_1_1_1_	1_1_1_1_1_1_1_1_
Q80W82	Mitogen-activated protein kinase OS=Mus musculus GN=Mapk10 PE=1 SV=1	0.0608046	0.493365	12.31,8.93,12.76,9.511,	8.126,9.364,2.881,6.955,	10.879	6.8318	1.5924	8.5001794E-4,6.2397163E-4,8.5863605E-4,6.388004E-4,	5.21297E-4,6.296953E-4,1.8376893E-4,4.4901637E-4,	0.000742857	0.000445944	0.25892544,0.25892544,0.19674051,0.19674051,	0.061695576,0.19674051,0.061695576,0.061695576,	0.227833	0.0954568	422	10.0%,10.0%,7.8%,7.8%,	2.6%,7.8%,2.6%,2.6%,	48487.0,48487.0,48487.0,48487.0,	48487.0,48487.0,48487.0,48487.0,	7.7,7.7,7.7,7.7,	7.7,7.7,7.7,7.7,	23,15,10,9,	4,9,2,4,	14.25	4.75	1_1_1_1_1_1_1_1_	1_1_1_1_1_1_1_1_
Q8C9D4	Mitogen-activated protein kinase OS=Mus musculus GN=Mapk10 PE=1 SV=1	0.0608046	0.493365	12.31,8.93,12.76,9.511,	8.126,9.364,2.881,6.955,	10.879	6.8318	1.5924	7.7307667E-4,5.674914E-4,7.809147E-4,5.809779E-4,	4.7411057E-4,5.7269697E-4,1.6713468E-4,4.0837264E-4,	0.000675615	0.000405579	0.23310483,0.23310483,0.17760599,0.17760599,	0.05681753,0.17760599,0.05681753,0.05681753,	0.205355	0.0870146	464	9.1%,9.1%,7.1%,7.1%,	2.4%,7.1%,2.4%,2.4%,	52518.0,52518.0,52518.0,52518.0,	52518.0,52518.0,52518.0,52518.0,	6.8,6.8,6.8,6.8,	6.8,6.8,6.8,6.8,	23,15,10,9,	4,9,2,4,	14.25	4.75	1_1_1_1_1_1_1_1_	1_1_1_1_1_1_1_1_
E9QN59	Mitogen-activated protein kinase OS=Mus musculus GN=Mapk10 PE=1 SV=1	0.0608046	0.493365	12.31,8.93,12.76,9.511,	8.126,9.364,2.881,6.955,	10.879	6.8318	1.5924	7.261287E-4,5.330284E-4,7.334907E-4,5.4569583E-4,	4.4531844E-4,5.3791783E-4,1.569848E-4,3.8357268E-4,	0.000634586	0.000380948	0.21618605,0.21618605,0.16680968,0.16680968,	0.0519619,0.16680968,0.0519619,0.0519619,	0.191498	0.0806738	494	8.5%,8.5%,6.7%,6.7%,	2.2%,6.7%,2.2%,2.2%,	55714.0,55714.0,55714.0,55714.0,	55714.0,55714.0,55714.0,55714.0,	6.6,6.6,6.6,6.6,	6.6,6.6,6.6,6.6,	23,15,10,9,	4,9,2,4,	14.25	4.75	1_1_1_1_1_1_1_1_	1_1_1_1_1_1_1_1_
Q3TQZ7	Mitogen-activated protein kinase OS=Mus musculus GN=Mapk10 PE=1 SV=1	0.0608046	0.493365	12.31,8.93,12.76,9.511,	8.126,9.364,2.881,6.955,	10.879	6.8318	1.5924	8.581521E-4,6.2994263E-4,8.6685264E-4,6.449133E-4,	5.262854E-4,6.357211E-4,1.8552747E-4,4.5331314E-4,	0.000749965	0.000450212	0.25892544,0.25892544,0.19949937,0.19949937,	0.061695576,0.19949937,0.061695576,0.061695576,	0.229212	0.0961465	418	10.0%,10.0%,7.9%,7.9%,	2.6%,7.9%,2.6%,2.6%,	48004.0,48004.0,48004.0,48004.0,	48004.0,48004.0,48004.0,48004.0,	7.7,7.7,7.7,7.7,	7.7,7.7,7.7,7.7,	23,15,10,9,	4,9,2,4,	14.25	4.75	1_1_1_1_1_1_1_1_	1_1_1_1_1_1_1_1_
E9Q912	RAP1, GTP-GDP dissociation stimulator 1 OS=Mus musculus GN=Rap1gds1 PE=1 SV=1	0.0608637	0.493365	0.0,0.0,0.0,0.0,	8.126,10.4,8.644,0.0,	0	6.7937	0	0.0,0.0,0.0,0.0,	3.624173E-4,4.864203E-4,3.8328083E-4,0.0,	0	0.00030803	0.0,0.0,0.0,0.0,	0.04712856,0.19124198,0.07398939,0.0,	0	0.07809	607	0%,0%,0%,0%,	2.0%,7.6%,3.1%,0%,	0.0,0.0,0.0,0.0,	66077.0,66077.0,66077.0,0.0,	0.0,0.0,0.0,0.0,	5.3,5.3,5.3,0.0,	0,0,0,0,	4,10,6,0,	0	6.67	0_0_0_0_1_1_1_0_	0_0_0_0_1_1_1_0_
Q9CPQ1	Cytochrome c oxidase subunit 6C OS=Mus musculus GN=Cox6c PE=1 SV=3	0.0611029	0.493365	3.748,2.381,2.552,7.397,	0.0,0.0,2.881,0.0,	4.01963	0.72032	5.58035	0.0014364719,9.239159E-4,9.5353794E-4,0.0027587956,	0.0,0.0,0.0010204013,0.0,	0.00151818	0.0002551	0.43879855,0.43879855,0.19949937,0.43879855,	0.0,0.0,0.43879855,0.0,	0.378974	0.1097	76	15.8%,15.8%,7.9%,15.8%,	0%,0%,15.8%,0%,	8469.0,8469.0,8469.0,8469.0,	0.0,0.0,8469.0,0.0,	10.1,10.1,10.1,10.1,	0.0,0.0,10.1,0.0,	7,4,2,7,	0,0,2,0,	5	2	1_1_1_1_0_0_1_0_	1_1_1_1_0_0_1_0_
Q0KL02	Triple functional domain protein OS=Mus musculus GN=Trio PE=1 SV=3	0.0612782	0.493365	1.606,1.786,0.0,2.113,	0.0,0.0,0.0,0.0,	1.37642	0	100000	1.5083155E-5,1.6977177E-5,0.0,1.9311823E-5,	0.0,0.0,0.0,0.0,	1.2843e-05	0	0.011579514,0.013911366,0.0,0.009252906,	0.0,0.0,0.0,0.0,	0.00868595	0	3102	0.5%,0.6%,0%,0.4%,	0%,0%,0%,0%,	347862.0,347862.0,0.0,347862.0,	0.0,0.0,0.0,0.0,	6.3,6.3,0.0,6.3,	0.0,0.0,0.0,0.0,	3,3,0,2,	0,0,0,0,	2.67	0	1_1_0_1_0_0_0_0_	1_1_0_1_0_0_0_0_
O88643	Serine/threonine-protein kinase PAK 1 OS=Mus musculus GN=Pak1 PE=1 SV=1	0.0614214	0.493365	0.0,10.12,12.76,15.85,	24.38,12.49,18.73,24.34,	9.68328	19.9842	0.484547	0.0,5.475685E-4,6.648521E-4,8.2438457E-4,	0.0012109394,6.501074E-4,9.249141E-4,0.0012168755,	0.000509201	0.00100071	0.0,0.30617094,0.15080035,0.25602996,	0.25025904,0.25025904,0.21059811,0.19398808,	0.17825	0.226276	545	0%,11.6%,6.1%,9.9%,	9.7%,9.7%,8.3%,7.7%,	0.0,60737.0,60737.0,60737.0,	60737.0,60737.0,60737.0,60737.0,	0.0,5.7,5.7,5.7,	5.7,5.7,5.7,5.7,	0,17,10,15,	12,12,13,14,	14	12.75	0_1_1_1_1_1_1_1_	0_1_1_1_1_1_1_1_
Q6P9K9	Neurexin-3 OS=Mus musculus GN=Nrxn3 PE=1 SV=2	0.0615996	0.493365	4.283,4.763,1.276,1.057,	0.0,0.0,0.0,0.0,	2.84468	0	100000	7.9419384E-5,8.939224E-5,2.306457E-5,1.9065968E-5,	0.0,0.0,0.0,0.0,	5.27355e-05	0	0.07398939,0.07398939,0.018591404,0.013911366,	0.0,0.0,0.0,0.0,	0.0451204	0	1571	3.1%,3.1%,0.8%,0.6%,	0%,0%,0%,0%,	173427.0,173427.0,173427.0,173427.0,	0.0,0.0,0.0,0.0,	6.1,6.1,6.1,6.1,	0.0,0.0,0.0,0.0,	8,8,1,1,	0,0,0,0,	4.5	0	1_1_1_1_0_0_0_0_	1_1_1_1_0_0_0_0_
A0A087WPQ9	Neurexin-3-beta OS=Mus musculus GN=Nrxn3 PE=1 SV=1	0.0615996	0.493365	4.283,4.763,1.276,1.057,	0.0,0.0,0.0,0.0,	2.84468	0	100000	1.2365496E-4,1.3918256E-4,3.5911242E-5,2.968547E-5,	0.0,0.0,0.0,0.0,	8.21086e-05	0	0.11686325,0.11686325,0.03038609,0.02093947,	0.0,0.0,0.0,0.0,	0.071263	0	1009	4.8%,4.8%,1.3%,0.9%,	0%,0%,0%,0%,	111393.0,111393.0,111393.0,111393.0,	0.0,0.0,0.0,0.0,	6.5,6.5,6.5,6.5,	0.0,0.0,0.0,0.0,	8,8,1,1,	0,0,0,0,	4.5	0	1_1_1_1_0_0_0_0_	1_1_1_1_0_0_0_0_
Q922Y1	UBX domain-containing protein 1 OS=Mus musculus GN=Ubxn1 PE=1 SV=1	0.0620079	0.493365	3.748,2.381,2.552,4.227,	0.0,3.121,1.441,0.0,	3.22707	1.14051	2.8295	3.6758205E-4,2.364229E-4,2.4400296E-4,4.0340255E-4,	0.0,2.9823952E-4,1.3055638E-4,0.0,	0.000312853	0.000107199	0.3001696,0.3001696,0.06414306,0.3001696,	0.0,0.3001696,0.05681753,0.0,	0.241163	0.0892468	297	11.4%,11.4%,2.7%,11.4%,	0%,11.4%,2.4%,0%,	33573.0,33573.0,33573.0,33573.0,	0.0,33573.0,33573.0,0.0,	5.3,5.3,5.3,5.3,	0.0,5.3,5.3,0.0,	7,4,2,4,	0,3,1,0,	4.25	2	1_1_1_1_0_1_1_0_	1_1_1_1_0_1_1_0_
Q9JKR6	Hypoxia up-regulated protein 1 OS=Mus musculus GN=Hyou1 PE=1 SV=1	0.0628657	0.493365	10.17,9.525,7.657,5.284,	4.063,5.202,7.203,1.739,	8.15957	4.55188	1.79257	2.9662027E-4,2.8115156E-4,2.1762427E-4,1.499131E-4,	1.10103756E-4,1.4777633E-4,1.940703E-4,4.741864E-5,	0.000236327	0.000124842	0.27938128,0.18032062,0.06659615,0.12460494,	0.028016329,0.0519619,0.14551294,0.023293018,	0.162726	0.062196	999	10.7%,7.2%,2.8%,5.1%,	1.2%,2.2%,5.9%,1.0%,	111181.0,111181.0,111181.0,111181.0,	111181.0,111181.0,111181.0,111181.0,	5.2,5.2,5.2,5.2,	5.2,5.2,5.2,5.2,	19,16,6,5,	2,5,5,1,	11.5	3.25	1_1_1_1_1_1_1_1_	1_1_1_1_1_1_1_1_
E9Q0J5	Kinesin-like protein KIF21A OS=Mus musculus GN=Kif21a PE=1 SV=2	0.063383	0.493365	8.031,8.335,3.828,7.397,	2.032,5.202,0.0,5.217,	6.89779	3.11262	2.21607	1.399161E-4,1.4698661E-4,6.501395E-5,1.253998E-4,	3.2892836E-5,8.82946E-5,0.0,8.4996216E-5,	0.000119329	5.15459e-05	0.14815366,0.14024973,0.032761455,0.04231739,	0.018591404,0.044720173,0.0,0.025651932,	0.0908706	0.0222409	1672	6.0%,5.7%,1.4%,1.8%,	0.8%,1.9%,0%,1.1%,	186635.0,186635.0,186635.0,186635.0,	186635.0,186635.0,0.0,186635.0,	6.5,6.5,6.5,6.5,	6.5,6.5,0.0,6.5,	15,14,3,7,	1,5,0,3,	9.75	3	1_1_1_1_1_1_0_1_	1_1_1_1_1_1_0_1_
Q9QXL2	Kinesin-like protein KIF21A OS=Mus musculus GN=Kif21a PE=1 SV=2	0.063383	0.493365	8.031,8.335,3.828,7.397,	2.032,5.202,0.0,5.217,	6.89779	3.11262	2.21607	1.399161E-4,1.4698661E-4,6.501395E-5,1.253998E-4,	3.2892836E-5,8.82946E-5,0.0,8.4996216E-5,	0.000119329	5.15459e-05	0.14815366,0.14024973,0.032761455,0.04231739,	0.018591404,0.044720173,0.0,0.025651932,	0.0908706	0.0222409	1672	6.0%,5.7%,1.4%,1.8%,	0.8%,1.9%,0%,1.1%,	186535.0,186535.0,186535.0,186535.0,	186535.0,186535.0,0.0,186535.0,	6.3,6.3,6.3,6.3,	6.3,6.3,0.0,6.3,	15,14,3,7,	1,5,0,3,	9.75	3	1_1_1_1_1_1_0_1_	1_1_1_1_1_1_0_1_
F8WGN6	Kinesin-like protein KIF21A OS=Mus musculus GN=Kif21a PE=1 SV=1	0.063383	0.493365	8.031,8.335,3.828,7.397,	2.032,5.202,0.0,5.217,	6.89779	3.11262	2.21607	1.4369763E-4,1.5095923E-4,6.6771085E-5,1.2878899E-4,	3.3781835E-5,9.068093E-5,0.0,8.729341E-5,	0.000122554	5.2939e-05	0.15080035,0.1428783,0.035142183,0.04231739,	0.018591404,0.04712856,0.0,0.025651932,	0.0927846	0.022843	1628	6.1%,5.8%,1.5%,1.8%,	0.8%,2.0%,0%,1.1%,	181370.0,181370.0,181370.0,181370.0,	181370.0,181370.0,0.0,181370.0,	6.1,6.1,6.1,6.1,	6.1,6.1,0.0,6.1,	15,14,3,7,	1,5,0,3,	9.75	3	1_1_1_1_1_1_0_1_	1_1_1_1_1_1_0_1_
Q8C4G3	Phospholipid-transporting ATPase OS=Mus musculus GN=Atp9a PE=1 SV=1	0.0634581	0.493365	2.142,1.786,2.552,0.0,	0.0,0.0,0.0,0.0,	1.61996	0	100000	6.0625778E-5,5.1179013E-5,7.042651E-5,0.0,	0.0,0.0,0.0,0.0,	4.55578e-05	0	0.03992021,0.02093947,0.02093947,0.0,	0.0,0.0,0.0,0.0,	0.0204498	0	1029	1.7%,0.9%,0.9%,0%,	0%,0%,0%,0%,	116423.0,116423.0,116423.0,0.0,	0.0,0.0,0.0,0.0,	7.3,7.3,7.3,0.0,	0.0,0.0,0.0,0.0,	4,3,2,0,	0,0,0,0,	3	0	1_1_1_0_0_0_0_0_	1_1_1_0_0_0_0_0_
Q8C288	Phospholipid-transporting ATPase OS=Mus musculus GN=Atp9a PE=1 SV=1	0.0634581	0.493365	2.142,1.786,2.552,0.0,	0.0,0.0,0.0,0.0,	1.61996	0	100000	6.0508177E-5,5.1079733E-5,7.02899E-5,0.0,	0.0,0.0,0.0,0.0,	4.54695e-05	0	0.037528396,0.02093947,0.02093947,0.0,	0.0,0.0,0.0,0.0,	0.0198518	0	1031	1.6%,0.9%,0.9%,0%,	0%,0%,0%,0%,	116829.0,116829.0,116829.0,0.0,	0.0,0.0,0.0,0.0,	7.3,7.3,7.3,0.0,	0.0,0.0,0.0,0.0,	4,3,2,0,	0,0,0,0,	3	0	1_1_1_0_0_0_0_0_	1_1_1_0_0_0_0_0_
A2AQC3	Phospholipid-transporting ATPase OS=Mus musculus GN=Atp9a PE=1 SV=1	0.0634581	0.493365	2.142,1.786,2.552,0.0,	0.0,0.0,0.0,0.0,	1.61996	0	100000	5.6456043E-5,4.765901E-5,6.5582695E-5,0.0,	0.0,0.0,0.0,0.0,	4.24244e-05	0	0.035142183,0.018591404,0.018591404,0.0,	0.0,0.0,0.0,0.0,	0.0180812	0	1105	1.5%,0.8%,0.8%,0%,	0%,0%,0%,0%,	124461.0,124461.0,124461.0,0.0,	0.0,0.0,0.0,0.0,	8.2,8.2,8.2,0.0,	0.0,0.0,0.0,0.0,	4,3,2,0,	0,0,0,0,	3	0	1_1_1_0_0_0_0_0_	1_1_1_0_0_0_0_0_
O70228	Probable phospholipid-transporting ATPase IIA OS=Mus musculus GN=Atp9a PE=1 SV=3	0.0634581	0.493365	2.142,1.786,2.552,0.0,	0.0,0.0,0.0,0.0,	1.61996	0	100000	5.95835E-5,5.0299146E-5,6.921574E-5,0.0,	0.0,0.0,0.0,0.0,	4.47746e-05	0	0.037528396,0.02093947,0.02093947,0.0,	0.0,0.0,0.0,0.0,	0.0198518	0	1047	1.6%,0.9%,0.9%,0%,	0%,0%,0%,0%,	118608.0,118608.0,118608.0,0.0,	0.0,0.0,0.0,0.0,	7.7,7.7,7.7,0.0,	0.0,0.0,0.0,0.0,	4,3,2,0,	0,0,0,0,	3	0	1_1_1_0_0_0_0_0_	1_1_1_0_0_0_0_0_
P08249	Malate dehydrogenase, mitochondrial OS=Mus musculus GN=Mdh2 PE=1 SV=3	0.0635461	0.493365	14.99,14.29,30.63,26.42,	38.6,26.01,30.25,39.99,	21.5811	33.7147	0.640111	0.0012919748,0.0012464664,0.0025728596,0.002215432,	0.0030915376,0.0021838543,0.0024091129,0.0032234858,	0.00183168	0.002727	0.29419577,0.29419577,0.29419577,0.29419577,	0.29419577,0.29419577,0.29419577,0.29419577,	0.294196	0.294196	338	11.2%,11.2%,11.2%,11.2%,	11.2%,11.2%,11.2%,11.2%,	35611.0,35611.0,35611.0,35611.0,	35611.0,35611.0,35611.0,35611.0,	8.7,8.7,8.7,8.7,	8.7,8.7,8.7,8.7,	28,24,24,25,	19,25,21,23,	25.25	22	1_1_1_1_1_1_1_1_	1_1_1_1_1_1_1_1_
P54823	Probable ATP-dependent RNA helicase DDX6 OS=Mus musculus GN=Ddx6 PE=1 SV=1	0.0640191	0.493365	9.637,11.91,3.828,4.227,	4.063,2.081,1.441,0.0,	7.39979	1.89618	3.90248	5.812167E-4,7.2689034E-4,2.2505864E-4,2.4805497E-4,	2.2773014E-4,1.2225968E-4,8.028001E-5,0.0,	0.000445305	0.000107567	0.3001696,0.4927944,0.054386854,0.19949937,	0.054386854,0.054386854,0.054386854,0.0,	0.261713	0.0407901	483	11.4%,17.4%,2.3%,7.9%,	2.3%,2.3%,2.3%,0%,	54192.0,54192.0,54192.0,54192.0,	54192.0,54192.0,54192.0,0.0,	8.7,8.7,8.7,8.7,	8.7,8.7,8.7,0.0,	18,20,3,4,	2,2,1,0,	11.25	1.67	1_1_1_1_1_1_1_0_	1_1_1_1_1_1_1_0_
Q00493	Carboxypeptidase E OS=Mus musculus GN=Cpe PE=1 SV=2	0.0641113	0.493365	14.99,8.93,2.552,5.284,	0.0,1.04,0.0,0.0,	7.93924	0.260117	30.5218	9.174107E-4,5.5318495E-4,1.5224556E-4,3.1462856E-4,	0.0,6.202881E-5,0.0,0.0,	0.000484367	1.55072e-05	0.32434154,0.24451458,0.06905484,0.06905484,	0.0,0.09144032,0.0,0.0,	0.176741	0.0228601	476	12.2%,9.5%,2.9%,2.9%,	0%,3.8%,0%,0%,	53256.0,53256.0,53256.0,53256.0,	0.0,53256.0,0.0,0.0,	5.2,5.2,5.2,5.2,	0.0,5.2,0.0,0.0,	28,15,2,5,	0,1,0,0,	12.5	1	1_1_1_1_0_1_0_0_	1_1_1_1_0_1_0_0_
Q8K268	ATP-binding cassette sub-family F member 3 OS=Mus musculus GN=Abcf3 PE=1 SV=1	0.064273	0.493365	2.677,3.572,2.552,0.0,	0.0,0.0,0.0,0.0,	2.20031	0	100000	1.0998576E-4,1.485563E-4,1.0221281E-4,0.0,	0.0,0.0,0.0,0.0,	9.01887e-05	0	0.1428783,0.1428783,0.032761455,0.0,	0.0,0.0,0.0,0.0,	0.0796295	0	709	5.8%,5.8%,1.4%,0%,	0%,0%,0%,0%,	79865.0,79865.0,79865.0,0.0,	0.0,0.0,0.0,0.0,	6.2,6.2,6.2,0.0,	0.0,0.0,0.0,0.0,	5,6,2,0,	0,0,0,0,	4.33	0	1_1_1_0_0_0_0_0_	1_1_1_0_0_0_0_0_
Q3UEB3	Poly(U)-binding-splicing factor PUF60 OS=Mus musculus GN=Puf60 PE=1 SV=2	0.064433	0.493365	8.566,7.739,5.104,10.57,	6.095,6.243,0.0,1.739,	7.99439	3.51909	2.27172	4.424392E-4,4.0462273E-4,2.5698185E-4,5.310752E-4,	2.925363E-4,3.141033E-4,0.0,8.399153E-5,	0.00040878	0.000172658	0.43879855,0.26765192,0.07646525,0.42560756,	0.07646525,0.23594749,0.0,0.025651932,	0.302131	0.0845162	564	15.8%,10.3%,3.2%,15.4%,	3.2%,9.2%,0%,1.1%,	60249.0,60249.0,60249.0,60249.0,	60249.0,60249.0,0.0,60249.0,	5.3,5.3,5.3,5.3,	5.3,5.3,0.0,5.3,	16,13,4,10,	3,6,0,1,	10.75	3.33	1_1_1_1_1_1_0_1_	1_1_1_1_1_1_0_1_
P54728	UV excision repair protein RAD23 homolog B OS=Mus musculus GN=Rad23b PE=1 SV=2	0.0645378	0.493365	8.566,8.335,15.31,9.511,	4.063,9.364,5.763,1.739,	10.4313	5.23219	1.99367	5.998455E-4,5.907731E-4,0.0010452243,6.4801384E-4,	2.6440783E-4,6.3877745E-4,3.728389E-4,1.1387314E-4,	0.000720964	0.000347474	0.19949937,0.19949937,0.19949937,0.1428783,	0.1428783,0.19949937,0.1428783,0.061695576,	0.185344	0.136738	416	7.9%,7.9%,7.9%,5.8%,	5.8%,7.9%,5.8%,2.6%,	43513.0,43513.0,43513.0,43513.0,	43513.0,43513.0,43513.0,43513.0,	4.8,4.8,4.8,4.8,	4.8,4.8,4.8,4.8,	16,14,12,9,	2,9,4,1,	12.75	4	1_1_1_1_1_1_1_1_	1_1_1_1_1_1_1_1_
Q9CZ30	Obg-like ATPase 1 OS=Mus musculus GN=Ola1 PE=1 SV=1	0.0646141	0.493365	11.78,8.93,10.21,13.74,	8.126,10.4,5.763,3.478,	11.1638	6.94281	1.60797	8.6644344E-4,6.6493946E-4,7.320089E-4,9.832938E-4,	5.555235E-4,7.4559875E-4,3.9166913E-4,2.392486E-4,	0.000811671	0.00048301	0.39315677,0.31522477,0.13762724,0.29121923,	0.054386854,0.23310483,0.13762724,0.054386854,	0.284307	0.119876	396	14.4%,11.9%,5.6%,11.1%,	2.3%,9.1%,5.6%,2.3%,	44730.0,44730.0,44730.0,44730.0,	44730.0,44730.0,44730.0,44730.0,	7.8,7.8,7.8,7.8,	7.8,7.8,7.8,7.8,	22,15,8,13,	4,10,4,2,	14.5	5	1_1_1_1_1_1_1_1_	1_1_1_1_1_1_1_1_
P69566	Ran-binding protein 9 OS=Mus musculus GN=Ranbp9 PE=1 SV=1	0.0648593	0.493365	2.142,2.977,0.0,3.17,	0.0,0.0,0.0,0.0,	2.07212	0	100000	9.553435E-5,1.3441348E-4,0.0,1.3760784E-4,	0.0,0.0,0.0,0.0,	9.18889e-05	0	0.07398939,0.07398939,0.0,0.035142183,	0.0,0.0,0.0,0.0,	0.0457802	0	653	3.1%,3.1%,0%,1.5%,	0%,0%,0%,0%,	71012.0,71012.0,0.0,71012.0,	0.0,0.0,0.0,0.0,	6.8,6.8,0.0,6.8,	0.0,0.0,0.0,0.0,	4,5,0,3,	0,0,0,0,	4	0	1_1_0_1_0_0_0_0_	1_1_0_1_0_0_0_0_
E9Q5D6	Ran-binding protein 9 OS=Mus musculus GN=Ranbp9 PE=1 SV=1	0.0648593	0.493365	2.142,2.977,0.0,3.17,	0.0,0.0,0.0,0.0,	2.07212	0	100000	8.786468E-5,1.2362254E-4,0.0,1.2656045E-4,	0.0,0.0,0.0,0.0,	8.45119e-05	0	0.06659615,0.06659615,0.0,0.032761455,	0.0,0.0,0.0,0.0,	0.0414884	0	710	2.8%,2.8%,0%,1.4%,	0%,0%,0%,0%,	75768.0,75768.0,0.0,75768.0,	0.0,0.0,0.0,0.0,	6.9,6.9,0.0,6.9,	0.0,0.0,0.0,0.0,	4,5,0,3,	0,0,0,0,	4	0	1_1_0_1_0_0_0_0_	1_1_0_1_0_0_0_0_
P08551	Neurofilament light polypeptide OS=Mus musculus GN=Nefl PE=1 SV=5	0.0652615	0.493365	11.24,10.12,14.04,11.62,	20.32,22.89,11.53,19.13,	11.7564	18.4646	0.636696	6.0315954E-4,5.495853E-4,7.34031E-4,6.067754E-4,	0.0010128329,0.0011962535,5.712743E-4,9.596381E-4,	0.000623388	0.000935	0.4521116,0.3273945,0.37404191,0.20503592,	0.2882495,0.3273945,0.21618605,0.21618605,	0.339646	0.262004	543	16.2%,12.3%,13.8%,8.1%,	11.0%,12.3%,8.5%,8.5%,	61509.0,61509.0,61509.0,61509.0,	61509.0,61509.0,61509.0,61509.0,	4.6,4.6,4.6,4.6,	4.6,4.6,4.6,4.6,	21,17,11,11,	10,22,8,11,	15	12.75	1_1_1_1_1_1_1_1_	1_1_1_1_1_1_1_1_
Q8C0E9	PH and SEC7 domain-containing protein 3 OS=Mus musculus GN=Psd3 PE=1 SV=1	0.0654429	0.493365	0.0,3.572,2.552,6.34,	8.126,6.243,4.322,10.43,	3.11618	7.28104	0.427986	0.0,2.700677E-4,1.8581765E-4,4.6080982E-4,	5.6407007E-4,4.5424173E-4,2.9827113E-4,7.287881E-4,	0.000229174	0.000511343	0.0,0.17219532,0.049542427,0.17219532,	0.16680968,0.16680968,0.16680968,0.16680968,	0.0984833	0.16681	390	0%,6.9%,2.1%,6.9%,	6.7%,6.7%,6.7%,6.7%,	0.0,43761.0,43761.0,43761.0,	43761.0,43761.0,43761.0,43761.0,	0.0,9.4,9.4,9.4,	9.4,9.4,9.4,9.4,	0,6,2,6,	4,6,3,6,	4.67	4.75	0_1_1_1_1_1_1_1_	0_1_1_1_1_1_1_1_
E9PUC5	PH and SEC7 domain-containing protein 3 OS=Mus musculus GN=Psd3 PE=1 SV=1	0.0654429	0.493365	0.0,3.572,2.552,6.34,	8.126,6.243,4.322,10.43,	3.11618	7.28104	0.427986	0.0,2.8012344E-4,1.9273638E-4,4.7796764E-4,	5.850726E-4,4.7115496E-4,3.0937695E-4,7.559238E-4,	0.000237707	0.000530382	0.0,0.18032062,0.049542427,0.18032062,	0.17219532,0.17219532,0.17219532,0.17219532,	0.102546	0.172195	376	0%,7.2%,2.1%,7.2%,	6.9%,6.9%,6.9%,6.9%,	0.0,42300.0,42300.0,42300.0,	42300.0,42300.0,42300.0,42300.0,	0.0,9.6,9.6,9.6,	9.6,9.6,9.6,9.6,	0,6,2,6,	4,6,3,6,	4.67	4.75	0_1_1_1_1_1_1_1_	0_1_1_1_1_1_1_1_
Q5SU48	Cytoplasmic polyadenylation element-binding protein 4 OS=Mus musculus GN=Cpeb4 PE=1 SV=1	0.0656155	0.493365	4.283,5.953,1.276,5.284,	2.032,2.081,1.441,0.0,	4.19909	1.38829	3.02466	1.7523575E-4,2.465506E-4,5.0891067E-5,2.1034158E-4,	7.724274E-5,8.293739E-5,5.4459615E-5,0.0,	0.000170755	5.36599e-05	0.1614486,0.06414306,0.032761455,0.032761455,	0.032761455,0.032761455,0.032761455,0.0,	0.0727786	0.0245711	712	6.5%,2.7%,1.4%,1.4%,	1.4%,1.4%,1.4%,0%,	78284.0,78284.0,78284.0,78284.0,	78284.0,78284.0,78284.0,0.0,	7.2,7.2,7.2,7.2,	7.2,7.2,7.2,0.0,	8,10,1,5,	1,2,1,0,	6	1.33	1_1_1_1_1_1_1_0_	1_1_1_1_1_1_1_0_
Q5SU47	Cytoplasmic polyadenylation element-binding protein 4 (Fragment) OS=Mus musculus GN=Cpeb4 PE=1 SV=1	0.0656155	0.493365	4.283,5.953,1.276,5.284,	2.032,2.081,1.441,0.0,	4.19909	1.38829	3.02466	3.1828534E-4,4.4781636E-4,9.243479E-5,3.8204898E-4,	1.4029803E-4,1.5064138E-4,9.891644E-5,0.0,	0.000310146	9.7464e-05	0.30918193,0.11686325,0.061695576,0.061695576,	0.061695576,0.061695576,0.061695576,0.0,	0.137359	0.0462717	392	11.7%,4.8%,2.6%,2.6%,	2.6%,2.6%,2.6%,0%,	44185.0,44185.0,44185.0,44185.0,	44185.0,44185.0,44185.0,0.0,	6.5,6.5,6.5,6.5,	6.5,6.5,6.5,0.0,	8,10,1,5,	1,2,1,0,	6	1.33	1_1_1_1_1_1_1_0_	1_1_1_1_1_1_1_0_
Q7TN98	Cytoplasmic polyadenylation element-binding protein 4 OS=Mus musculus GN=Cpeb4 PE=1 SV=1	0.0656155	0.493365	4.283,5.953,1.276,5.284,	2.032,2.081,1.441,0.0,	4.19909	1.38829	3.02466	1.7114932E-4,2.4080112E-4,4.9704307E-5,2.0543649E-4,	7.5441465E-5,8.100332E-5,5.3189637E-5,0.0,	0.000166773	5.24086e-05	0.1561122,0.061695576,0.032761455,0.032761455,	0.032761455,0.032761455,0.032761455,0.0,	0.0708327	0.0245711	729	6.3%,2.6%,1.4%,1.4%,	1.4%,1.4%,1.4%,0%,	80122.0,80122.0,80122.0,80122.0,	80122.0,80122.0,80122.0,0.0,	7.2,7.2,7.2,7.2,	7.2,7.2,7.2,0.0,	8,10,1,5,	1,2,1,0,	6	1.33	1_1_1_1_1_1_1_0_	1_1_1_1_1_1_1_0_
H3BKM0	AP-2 complex subunit beta OS=Mus musculus GN=Ap2b1 PE=1 SV=1	0.0658042	0.493365	0.0,0.0,0.0,0.0,	28.44,28.09,0.0,39.99,	0	24.1321	0	0.0,0.0,0.0,0.0,	8.433248E-4,8.7315904E-4,0.0,0.0011933605,	0	0.000727461	0.0,0.0,0.0,0.0,	0.17489755,0.2133888,0.0,0.2133888,	0	0.150419	913	0%,0%,0%,0%,	7.0%,8.4%,0%,8.4%,	0.0,0.0,0.0,0.0,	101363.0,101363.0,0.0,101363.0,	0.0,0.0,0.0,0.0,	5.3,5.3,0.0,5.3,	0,0,0,0,	14,27,0,23,	0	21.33	0_0_0_0_1_1_0_1_	0_0_0_0_1_1_0_1_
E9QAS5	Chromodomain-helicase-DNA-binding protein 4 OS=Mus musculus GN=Chd4 PE=1 SV=1	0.0663764	0.493365	9.102,8.93,2.552,2.113,	0.0,1.04,0.0,0.0,	5.67437	0.260117	21.8147	1.3794572E-4,1.3700106E-4,3.7704933E-5,3.11682E-5,	0.0,1.5361973E-5,0.0,0.0,	8.5955e-05	3.84049e-06	0.11429453,0.14815366,0.018591404,0.02093947,	0.0,0.009252906,0.0,0.0,	0.0754948	0.00231323	1922	4.7%,6.0%,0.8%,0.9%,	0%,0.4%,0%,0%,	218632.0,218632.0,218632.0,218632.0,	0.0,218632.0,0.0,0.0,	5.9,5.9,5.9,5.9,	0.0,5.9,0.0,0.0,	17,15,2,2,	0,1,0,0,	9	1	1_1_1_1_0_1_0_0_	1_1_1_1_0_1_0_0_
E9QAS4	Chromodomain-helicase-DNA-binding protein 4 OS=Mus musculus GN=Chd4 PE=1 SV=1	0.0663764	0.493365	9.102,8.93,2.552,2.113,	0.0,1.04,0.0,0.0,	5.67437	0.260117	21.8147	1.3939627E-4,1.3844164E-4,3.8101407E-5,3.149594E-5,	0.0,1.5523507E-5,0.0,0.0,	8.68588e-05	3.88088e-06	0.11686325,0.14815366,0.018591404,0.02093947,	0.0,0.009252906,0.0,0.0,	0.0761369	0.00231323	1902	4.8%,6.0%,0.8%,0.9%,	0%,0.4%,0%,0%,	216369.0,216369.0,216369.0,216369.0,	0.0,216369.0,0.0,0.0,	5.9,5.9,5.9,5.9,	0.0,5.9,0.0,0.0,	17,15,2,2,	0,1,0,0,	9	1	1_1_1_1_0_1_0_0_	1_1_1_1_0_1_0_0_
Q6PDQ2	Chromodomain-helicase-DNA-binding protein 4 OS=Mus musculus GN=Chd4 PE=1 SV=1	0.0663764	0.493365	9.102,8.93,2.552,2.113,	0.0,1.04,0.0,0.0,	5.67437	0.260117	21.8147	1.3844998E-4,1.3750183E-4,3.7842758E-5,3.128213E-5,	0.0,1.5418125E-5,0.0,0.0,	8.62692e-05	3.85453e-06	0.11686325,0.14815366,0.018591404,0.02093947,	0.0,0.009252906,0.0,0.0,	0.0761369	0.00231323	1915	4.8%,6.0%,0.8%,0.9%,	0%,0.4%,0%,0%,	217749.0,217749.0,217749.0,217749.0,	0.0,217749.0,0.0,0.0,	5.8,5.8,5.8,5.8,	0.0,5.8,0.0,0.0,	17,15,2,2,	0,1,0,0,	9	1	1_1_1_1_0_1_0_0_	1_1_1_1_0_1_0_0_
Q9CXI5	Mesencephalic astrocyte-derived neurotrophic factor OS=Mus musculus GN=Manf PE=1 SV=1	0.0668008	0.493365	1.606,1.191,0.0,1.057,	0.0,0.0,0.0,0.0,	0.963398	0	100000	2.613852E-4,1.9613856E-4,0.0,1.6733317E-4,	0.0,0.0,0.0,0.0,	0.000156214	0	0.13762724,0.24451458,0.0,0.09395635,	0.0,0.0,0.0,0.0,	0.119025	0	179	5.6%,9.5%,0%,3.9%,	0%,0%,0%,0%,	20374.0,20374.0,0.0,20374.0,	0.0,0.0,0.0,0.0,	8.1,8.1,0.0,8.1,	0.0,0.0,0.0,0.0,	3,2,0,1,	0,0,0,0,	2	0	1_1_0_1_0_0_0_0_	1_1_0_1_0_0_0_0_
Q61263	Sterol O-acyltransferase 1 OS=Mus musculus GN=Soat1 PE=1 SV=2	0.0668008	0.493365	1.606,1.191,0.0,1.057,	0.0,0.0,0.0,0.0,	0.963398	0	100000	8.6644344E-5,6.50163E-5,0.0,5.5467848E-5,	0.0,0.0,0.0,0.0,	5.17821e-05	0	0.09900582,0.06659615,0.0,0.06659615,	0.0,0.0,0.0,0.0,	0.0580495	0	540	4.1%,2.8%,0%,2.8%,	0%,0%,0%,0%,	63799.0,63799.0,0.0,63799.0,	0.0,0.0,0.0,0.0,	9.0,9.0,0.0,9.0,	0.0,0.0,0.0,0.0,	3,2,0,1,	0,0,0,0,	2	0	1_1_0_1_0_0_0_0_	1_1_0_1_0_0_0_0_
D3YWR1	Glucosamine-6-phosphate isomerase OS=Mus musculus GN=Gnpda2 PE=1 SV=1	0.0668008	0.493365	1.606,1.191,0.0,1.057,	0.0,0.0,0.0,0.0,	0.963398	0	100000	1.7328869E-4,1.300326E-4,0.0,1.10935696E-4,	0.0,0.0,0.0,0.0,	0.000103564	0	0.22743917,0.10662377,0.0,0.10662377,	0.0,0.0,0.0,0.0,	0.110172	0	270	8.9%,4.4%,0%,4.4%,	0%,0%,0%,0%,	30523.0,30523.0,0.0,30523.0,	0.0,0.0,0.0,0.0,	7.1,7.1,0.0,7.1,	0.0,0.0,0.0,0.0,	3,2,0,1,	0,0,0,0,	2	0	1_1_0_1_0_0_0_0_	1_1_0_1_0_0_0_0_
Q80ZP8	Armet protein OS=Mus musculus GN=Manf PE=1 SV=1	0.0668008	0.493365	1.606,1.191,0.0,1.057,	0.0,0.0,0.0,0.0,	0.963398	0	100000	2.835633E-4,2.1278062E-4,0.0,1.8153114E-4,	0.0,0.0,0.0,0.0,	0.000169469	0	0.15080035,0.26765192,0.0,0.101539254,	0.0,0.0,0.0,0.0,	0.129998	0	165	6.1%,10.3%,0%,4.2%,	0%,0%,0%,0%,	19012.0,19012.0,0.0,19012.0,	0.0,0.0,0.0,0.0,	8.1,8.1,0.0,8.1,	0.0,0.0,0.0,0.0,	3,2,0,1,	0,0,0,0,	2	0	1_1_0_1_0_0_0_0_	1_1_0_1_0_0_0_0_
Q3TMX5	Arginine-rich, mutated in early stage tumors, isoform CRA_b OS=Mus musculus GN=Manf PE=1 SV=1	0.0668008	0.493365	1.606,1.191,0.0,1.057,	0.0,0.0,0.0,0.0,	0.963398	0	100000	2.613852E-4,1.9613856E-4,0.0,1.6733317E-4,	0.0,0.0,0.0,0.0,	0.000156214	0	0.13762724,0.24451458,0.0,0.09395635,	0.0,0.0,0.0,0.0,	0.119025	0	179	5.6%,9.5%,0%,3.9%,	0%,0%,0%,0%,	20388.0,20388.0,0.0,20388.0,	0.0,0.0,0.0,0.0,	8.3,8.3,0.0,8.3,	0.0,0.0,0.0,0.0,	3,2,0,1,	0,0,0,0,	2	0	1_1_0_1_0_0_0_0_	1_1_0_1_0_0_0_0_
Q9CRC9	Glucosamine-6-phosphate isomerase 2 OS=Mus musculus GN=Gnpda2 PE=1 SV=1	0.0668008	0.493365	1.606,1.191,0.0,1.057,	0.0,0.0,0.0,0.0,	0.963398	0	100000	1.6952155E-4,1.2720581E-4,0.0,1.0852406E-4,	0.0,0.0,0.0,0.0,	0.000101313	0	0.22179961,0.10407865,0.0,0.10407865,	0.0,0.0,0.0,0.0,	0.107489	0	276	8.7%,4.3%,0%,4.3%,	0%,0%,0%,0%,	31084.0,31084.0,0.0,31084.0,	0.0,0.0,0.0,0.0,	6.9,6.9,0.0,6.9,	0.0,0.0,0.0,0.0,	3,2,0,1,	0,0,0,0,	2	0	1_1_0_1_0_0_0_0_	1_1_0_1_0_0_0_0_
P62743	AP-2 complex subunit sigma OS=Mus musculus GN=Ap2s1 PE=1 SV=1	0.0668008	0.493365	1.606,1.191,0.0,1.057,	0.0,0.0,0.0,0.0,	0.963398	0	100000	3.2949256E-4,2.4724507E-4,0.0,2.1093407E-4,	0.0,0.0,0.0,0.0,	0.000196918	0	0.40604758,0.40604758,0.0,0.17489755,	0.0,0.0,0.0,0.0,	0.246748	0	142	14.8%,14.8%,0%,7.0%,	0%,0%,0%,0%,	17018.0,17018.0,0.0,17018.0,	0.0,0.0,0.0,0.0,	6.2,6.2,0.0,6.2,	0.0,0.0,0.0,0.0,	3,2,0,1,	0,0,0,0,	2	0	1_1_0_1_0_0_0_0_	1_1_0_1_0_0_0_0_
P41233	ATP-binding cassette sub-family A member 1 OS=Mus musculus GN=Abca1 PE=1 SV=4	0.0669246	0.493365	1.606,2.977,2.552,1.057,	0.0,2.081,0.0,0.0,	2.04796	0.520234	3.93662	2.0693475E-5,3.881999E-5,3.2051696E-5,1.3247519E-5,	0.0,2.6117392E-5,0.0,0.0,	2.62032e-05	6.52935e-06	0.02093947,0.04712856,0.011579514,0.009252906,	0.0,0.009252906,0.0,0.0,	0.0222251	0.00231323	2261	0.9%,2.0%,0.5%,0.4%,	0%,0.4%,0%,0%,	253909.0,253909.0,253909.0,253909.0,	0.0,253909.0,0.0,0.0,	6.8,6.8,6.8,6.8,	0.0,6.8,0.0,0.0,	3,5,2,1,	0,2,0,0,	2.75	2	1_1_1_1_0_1_0_0_	1_1_1_1_0_1_0_0_
Q8C7M3	E3 ubiquitin-protein ligase TRIM9 OS=Mus musculus GN=Trim9 PE=1 SV=2	0.0680378	0.493365	4.283,2.381,1.276,1.057,	0.0,1.04,0.0,0.0,	2.24934	0.260117	8.64739	1.5271464E-4,8.594566E-5,4.43506E-5,3.666174E-5,	0.0,3.6139183E-5,0.0,0.0,	7.99182e-05	9.0348e-06	0.12979591,0.06414306,0.02093947,0.02093947,	0.0,0.028016329,0.0,0.0,	0.0589545	0.00700408	817	5.3%,2.7%,0.9%,0.9%,	0%,1.2%,0%,0%,	90870.0,90870.0,90870.0,90870.0,	0.0,90870.0,0.0,0.0,	7.2,7.2,7.2,7.2,	0.0,7.2,0.0,0.0,	8,4,1,1,	0,1,0,0,	3.5	1	1_1_1_1_0_1_0_0_	1_1_1_1_0_1_0_0_
Q9CPQ3	Mitochondrial import receptor subunit TOM22 homolog OS=Mus musculus GN=Tomm22 PE=1 SV=3	0.0680471	0.493365	0.5354,0.5953,2.552,2.113,	0.0,0.0,0.0,0.0,	1.44911	0	100000	1.0983086E-4,1.2362254E-4,5.103442E-4,4.2186814E-4,	0.0,0.0,0.0,0.0,	0.000291416	0	0.21618605,0.19398808,0.21618605,0.21618605,	0.0,0.0,0.0,0.0,	0.210637	0	142	8.5%,7.7%,8.5%,8.5%,	0%,0%,0%,0%,	15537.0,15537.0,15537.0,15537.0,	0.0,0.0,0.0,0.0,	4.3,4.3,4.3,4.3,	0.0,0.0,0.0,0.0,	1,1,2,2,	0,0,0,0,	1.5	0	1_1_1_1_0_0_0_0_	1_1_1_1_0_0_0_0_
Q64727	Vinculin OS=Mus musculus GN=Vcl PE=1 SV=4	0.0681972	0.493365	10.17,33.34,8.933,14.79,	0.0,3.121,1.441,0.0,	16.8097	1.14051	14.7387	2.7797717E-4,9.2218246E-4,2.3793723E-4,3.9337424E-4,	0.0,8.3093E-5,3.6374528E-5,0.0,	0.000457868	2.98669e-05	0.21059811,0.6069412,0.14815366,0.21618605,	0.0,0.06659615,0.02093947,0.0,	0.29547	0.0218839	1066	8.3%,20.6%,6.0%,8.5%,	0%,2.8%,0.9%,0%,	116717.0,116717.0,116717.0,116717.0,	0.0,116717.0,116717.0,0.0,	6.0,6.0,6.0,6.0,	0.0,6.0,6.0,0.0,	19,56,7,14,	0,3,1,0,	24	2	1_1_1_1_0_1_1_0_	1_1_1_1_0_1_1_0_
Q91VC9	Growth hormone-inducible transmembrane protein OS=Mus musculus GN=Ghitm PE=1 SV=1	0.0682188	0.493365	6.425,7.144,5.104,8.454,	0.0,6.243,4.322,1.739,	6.7818	3.0759	2.20482	5.409011E-4,6.0882315E-4,4.1889524E-4,6.9254654E-4,	0.0,5.120065E-4,3.3620154E-4,1.3691105E-4,	0.000565291	0.00024628	0.23594749,0.23594749,0.07646525,0.15877736,	0.0,0.23594749,0.15877736,0.07646525,	0.176784	0.117798	346	9.2%,9.2%,3.2%,6.4%,	0%,9.2%,6.4%,3.2%,	37275.0,37275.0,37275.0,37275.0,	0.0,37275.0,37275.0,37275.0,	9.8,9.8,9.8,9.8,	0.0,9.8,9.8,9.8,	12,12,4,8,	0,6,3,1,	9	3.33	1_1_1_1_0_1_1_1_	1_1_1_1_0_1_1_1_
Q921M7	Protein FAM49B OS=Mus musculus GN=Fam49b PE=1 SV=1	0.0687174	0.493365	11.78,12.5,11.49,14.79,	0.0,12.49,5.763,0.0,	12.6401	4.56205	2.7707	0.0010589864,0.0011377853,0.0010065122,0.0012942499,	0.0,0.0010935449,4.7870673E-4,0.0,	0.00112438	0.000393063	0.29121923,0.29121923,0.29121923,0.29121923,	0.0,0.29121923,0.21059811,0.0,	0.291219	0.125454	324	11.1%,11.1%,11.1%,11.1%,	0%,11.1%,8.3%,0%,	36776.0,36776.0,36776.0,36776.0,	0.0,36776.0,36776.0,0.0,	6.1,6.1,6.1,6.1,	0.0,6.1,6.1,0.0,	22,21,9,14,	0,12,4,0,	16.5	8	1_1_1_1_0_1_1_0_	1_1_1_1_0_1_1_0_
Q6ZPQ6	Membrane-associated phosphatidylinositol transfer protein 2 OS=Mus musculus GN=Pitpnm2 PE=1 SV=2	0.0688154	0.493365	7.495,5.953,2.552,2.113,	2.032,2.081,0.0,0.0,	4.52865	1.02813	4.40476	1.6355337E-4,1.3149364E-4,5.4283806E-5,4.4872868E-5,	4.1196126E-5,4.4233275E-5,0.0,0.0,	9.85509e-05	2.13574e-05	0.08893013,0.06659615,0.037528396,0.032761455,	0.016248703,0.016248703,0.0,0.0,	0.056454	0.00812435	1335	3.7%,2.8%,1.6%,1.4%,	0.7%,0.7%,0%,0%,	148035.0,148035.0,148035.0,148035.0,	148035.0,148035.0,0.0,0.0,	7.9,7.9,7.9,7.9,	7.9,7.9,0.0,0.0,	14,10,2,2,	1,2,0,0,	7	1.5	1_1_1_1_1_1_0_0_	1_1_1_1_1_1_0_0_
E9PYJ7	Membrane-associated phosphatidylinositol transfer protein 2 OS=Mus musculus GN=Pitpnm2 PE=1 SV=1	0.0688154	0.493365	7.495,5.953,2.552,2.113,	2.032,2.081,0.0,0.0,	4.52865	1.02813	4.40476	1.6404489E-4,1.3188881E-4,5.4446944E-5,4.500772E-5,	4.131993E-5,4.4366207E-5,0.0,0.0,	9.88471e-05	2.14215e-05	0.08893013,0.06905484,0.037528396,0.032761455,	0.018591404,0.018591404,0.0,0.0,	0.0570687	0.0092957	1331	3.7%,2.9%,1.6%,1.4%,	0.8%,0.8%,0%,0%,	147624.0,147624.0,147624.0,147624.0,	147624.0,147624.0,0.0,0.0,	7.3,7.3,7.3,7.3,	7.3,7.3,0.0,0.0,	14,10,2,2,	1,2,0,0,	7	1.5	1_1_1_1_1_1_0_0_	1_1_1_1_1_1_0_0_
Q91WD5	NADH dehydrogenase [ubiquinone] iron-sulfur protein 2, mitochondrial OS=Mus musculus GN=Ndufs2 PE=1 SV=1	0.0690988	0.493365	5.889,7.144,5.104,4.227,	0.0,5.202,1.441,3.478,	5.59121	2.53018	2.20981	3.7053088E-4,4.549737E-4,3.130405E-4,2.587701E-4,	0.0,3.1885217E-4,8.374783E-5,2.0462731E-4,	0.000349329	0.000151807	0.3614447,0.2882495,0.09395635,0.1614486,	0.0,0.24451458,0.10917485,0.035142183,	0.226275	0.0972079	463	13.4%,11.0%,3.9%,6.5%,	0%,9.5%,4.5%,1.5%,	52626.0,52626.0,52626.0,52626.0,	0.0,52626.0,52626.0,52626.0,	7.0,7.0,7.0,7.0,	0.0,7.0,7.0,7.0,	11,12,4,4,	0,5,1,2,	7.75	2.67	1_1_1_1_0_1_1_1_	1_1_1_1_0_1_1_1_
E9Q1S3	Protein transport protein Sec23A OS=Mus musculus GN=Sec23a PE=1 SV=1	0.069209	0.493365	4.283,3.572,2.552,0.0,	0.0,0.0,0.0,0.0,	2.60185	0	100000	1.6952155E-4,1.4310653E-4,9.8463155E-5,0.0,	0.0,0.0,0.0,0.0,	0.000102773	0	0.12201846,0.12201846,0.08893013,0.0,	0.0,0.0,0.0,0.0,	0.0832418	0	736	5.0%,5.0%,3.7%,0%,	0%,0%,0%,0%,	82956.0,82956.0,82956.0,0.0,	0.0,0.0,0.0,0.0,	7.5,7.5,7.5,0.0,	0.0,0.0,0.0,0.0,	8,6,2,0,	0,0,0,0,	5.33	0	1_1_1_0_0_0_0_0_	1_1_1_0_0_0_0_0_
Q01405	Protein transport protein Sec23A OS=Mus musculus GN=Sec23a PE=1 SV=2	0.069209	0.493365	4.283,3.572,2.552,0.0,	0.0,0.0,0.0,0.0,	2.60185	0	100000	1.6309525E-4,1.3768159E-4,9.473057E-5,0.0,	0.0,0.0,0.0,0.0,	9.88769e-05	0	0.11686325,0.11686325,0.083926916,0.0,	0.0,0.0,0.0,0.0,	0.0794134	0	765	4.8%,4.8%,3.5%,0%,	0%,0%,0%,0%,	86162.0,86162.0,86162.0,0.0,	0.0,0.0,0.0,0.0,	7.1,7.1,7.1,0.0,	0.0,0.0,0.0,0.0,	8,6,2,0,	0,0,0,0,	5.33	0	1_1_1_0_0_0_0_0_	1_1_1_0_0_0_0_0_
Q99L04	Dehydrogenase/reductase SDR family member 1 OS=Mus musculus GN=Dhrs1 PE=1 SV=1	0.069209	0.493365	2.142,1.786,1.276,0.0,	0.0,0.0,0.0,0.0,	1.30093	0	100000	1.9930967E-4,1.6825304E-4,1.1576498E-4,0.0,	0.0,0.0,0.0,0.0,	0.000120832	0	0.0519619,0.0519619,0.0519619,0.0,	0.0,0.0,0.0,0.0,	0.0389714	0	313	2.2%,2.2%,2.2%,0%,	0%,0%,0%,0%,	34005.0,34005.0,34005.0,0.0,	0.0,0.0,0.0,0.0,	8.4,8.4,8.4,0.0,	0.0,0.0,0.0,0.0,	4,3,1,0,	0,0,0,0,	2.67	0	1_1_1_0_0_0_0_0_	1_1_1_0_0_0_0_0_
Q60960	Importin subunit alpha-5 OS=Mus musculus GN=Kpna1 PE=1 SV=2	0.0692772	0.493365	3.212,3.572,2.552,2.113,	0.0,3.121,0.0,0.0,	2.86253	0.780351	3.66825	1.7393289E-4,1.9577399E-4,1.3470052E-4,1.113481E-4,	0.0,1.6464152E-4,0.0,0.0,	0.000153939	4.11604e-05	0.083926916,0.083926916,0.083926916,0.035142183,	0.0,0.04712856,0.0,0.0,	0.0717307	0.0117821	538	3.5%,3.5%,3.5%,1.5%,	0%,2.0%,0%,0%,	60183.0,60183.0,60183.0,60183.0,	0.0,60183.0,0.0,0.0,	5.0,5.0,5.0,5.0,	0.0,5.0,0.0,0.0,	6,6,2,2,	0,3,0,0,	4	3	1_1_1_1_0_1_0_0_	1_1_1_1_0_1_0_0_
Q6TA13	Kinesin-like protein KIF1A OS=Mus musculus GN=Kif1a PE=1 SV=1	0.0692988	0.493365	28.38,23.81,15.31,20.08,	10.16,21.85,8.644,10.43,	21.8952	12.7712	1.71442	4.868004E-4,4.1353126E-4,2.5607378E-4,3.351591E-4,	1.619459E-4,3.6515898E-4,1.37015E-4,1.6738949E-4,	0.000372891	0.000207877	0.33659554,0.29121923,0.1614486,0.17219532,	0.07894671,0.14551294,0.08642566,0.061695576,	0.240365	0.0931452	1698	12.6%,11.1%,6.5%,6.9%,	3.3%,5.9%,3.6%,2.6%,	191809.0,191809.0,191809.0,191809.0,	191809.0,191809.0,191809.0,191809.0,	6.2,6.2,6.2,6.2,	6.2,6.2,6.2,6.2,	53,40,12,19,	5,21,6,6,	31	9.5	1_1_1_1_1_1_1_1_	1_1_1_1_1_1_1_1_
A0A087WQE8	Kinesin-like protein KIF1A OS=Mus musculus GN=Kif1a PE=1 SV=1	0.0692988	0.493365	28.38,23.81,15.31,20.08,	10.16,21.85,8.644,10.43,	21.8952	12.7712	1.71442	4.6152264E-4,3.920581E-4,2.4277682E-4,3.1775553E-4,	1.5353665E-4,3.4619763E-4,1.2990032E-4,1.5869757E-4,	0.000353528	0.000197083	0.31522477,0.27643883,0.15345323,0.1614486,	0.07398939,0.13762724,0.08143401,0.059253693,	0.226641	0.0880761	1791	11.9%,10.6%,6.2%,6.5%,	3.1%,5.6%,3.4%,2.5%,	202173.0,202173.0,202173.0,202173.0,	202173.0,202173.0,202173.0,202173.0,	5.5,5.5,5.5,5.5,	5.5,5.5,5.5,5.5,	53,40,12,19,	5,21,6,6,	31	9.5	1_1_1_1_1_1_1_1_	1_1_1_1_1_1_1_1_
A0A1B0GSR9	L-lactate dehydrogenase OS=Mus musculus GN=Ldha PE=1 SV=1	0.0694805	0.493365	0.0,0.0,0.0,0.0,	0.0,10.4,7.203,12.17,	0	7.44498	0	0.0,0.0,0.0,0.0,	0.0,9.3732425E-4,6.154801E-4,0.0010526939,	0	0.000651375	0.0,0.0,0.0,0.0,	0.0,0.21059811,0.21898961,0.21059811,	0	0.160046	315	0%,0%,0%,0%,	0%,8.3%,8.6%,8.3%,	0.0,0.0,0.0,0.0,	0.0,34599.0,34599.0,34599.0,	0.0,0.0,0.0,0.0,	0.0,8.5,8.5,8.5,	0,0,0,0,	0,10,5,7,	0	7.33	0_0_0_0_0_1_1_1_	0_0_0_0_0_1_1_1_
P60710	Actin, cytoplasmic 1 OS=Mus musculus GN=Actb PE=1 SV=1	0.069596	0.493365	100.7,117.9,118.7,105.7,	176.7,131.1,118.1,163.5,	110.721	147.358	0.751376	0.0078187855,0.009268723,0.008986141,0.007987371,	0.012759264,0.009920639,0.008478854,0.011874388,	0.00851526	0.0107583	1.5292981,2.311311,1.4210291,1.9107172,	1.837919,1.4490633,1.0137241,1.3173947,	1.79309	1.40453	375	40.3%,52.0%,38.4%,46.4%,	45.3%,38.9%,30.4%,36.5%,	41737.0,41737.0,41737.0,41737.0,	41737.0,41737.0,41737.0,41737.0,	5.5,5.5,5.5,5.5,	5.5,5.5,5.5,5.5,	188,198,93,100,	87,126,82,94,	144.75	97.25	1_1_1_1_1_1_1_1_	1_1_1_1_1_1_1_1_
A0A1B0GRX7	Cytohesin-2 OS=Mus musculus GN=Cyth2 PE=1 SV=1	0.0697101	0.493365	1.606,1.786,0.0,1.057,	0.0,0.0,0.0,0.0,	1.11223	0	100000	1.2216173E-4,1.3750183E-4,0.0,7.8205325E-5,	0.0,0.0,0.0,0.0,	8.44672e-05	0	0.11429453,0.19674051,0.0,0.049542427,	0.0,0.0,0.0,0.0,	0.0901444	0	383	4.7%,7.8%,0%,2.1%,	0%,0%,0%,0%,	44655.0,44655.0,0.0,44655.0,	0.0,0.0,0.0,0.0,	6.4,6.4,0.0,6.4,	0.0,0.0,0.0,0.0,	3,3,0,1,	0,0,0,0,	2.33	0	1_1_0_1_0_0_0_0_	1_1_0_1_0_0_0_0_
A0A1B0GRB2	Cytohesin-2 OS=Mus musculus GN=Cyth2 PE=1 SV=1	0.0697101	0.493365	1.606,1.786,0.0,1.057,	0.0,0.0,0.0,0.0,	1.11223	0	100000	1.1411694E-4,1.2844685E-4,0.0,7.305522E-5,	0.0,0.0,0.0,0.0,	7.89048e-05	0	0.10662377,0.18304157,0.0,0.04712856,	0.0,0.0,0.0,0.0,	0.0841985	0	410	4.4%,7.3%,0%,2.0%,	0%,0%,0%,0%,	47504.0,47504.0,0.0,47504.0,	0.0,0.0,0.0,0.0,	5.6,5.6,0.0,5.6,	0.0,0.0,0.0,0.0,	3,3,0,1,	0,0,0,0,	2.33	0	1_1_0_1_0_0_0_0_	1_1_0_1_0_0_0_0_
P63034	Cytohesin-2 OS=Mus musculus GN=Cyth2 PE=1 SV=2	0.0697101	0.493365	1.606,1.786,0.0,1.057,	0.0,0.0,0.0,0.0,	1.11223	0	100000	1.1696986E-4,1.31658E-4,0.0,7.4881595E-5,	0.0,0.0,0.0,0.0,	8.08774e-05	0	0.10917485,0.18850219,0.0,0.04712856,	0.0,0.0,0.0,0.0,	0.0862014	0	400	4.5%,7.5%,0%,2.0%,	0%,0%,0%,0%,	46585.0,46585.0,0.0,46585.0,	0.0,0.0,0.0,0.0,	5.6,5.6,0.0,5.6,	0.0,0.0,0.0,0.0,	3,3,0,1,	0,0,0,0,	2.33	0	1_1_0_1_0_0_0_0_	1_1_0_1_0_0_0_0_
Q99KH2	Cytohesin 2 OS=Mus musculus GN=Cyth2 PE=1 SV=1	0.0697101	0.493365	1.606,1.786,0.0,1.057,	0.0,0.0,0.0,0.0,	1.11223	0	100000	1.1726302E-4,1.3198798E-4,0.0,7.506927E-5,	0.0,0.0,0.0,0.0,	8.10801e-05	0	0.10917485,0.18850219,0.0,0.04712856,	0.0,0.0,0.0,0.0,	0.0862014	0	399	4.5%,7.5%,0%,2.0%,	0%,0%,0%,0%,	46514.0,46514.0,0.0,46514.0,	0.0,0.0,0.0,0.0,	5.6,5.6,0.0,5.6,	0.0,0.0,0.0,0.0,	3,3,0,1,	0,0,0,0,	2.33	0	1_1_0_1_0_0_0_0_	1_1_0_1_0_0_0_0_
D3Z4J3	Unconventional myosin-Va OS=Mus musculus GN=Myo5a PE=1 SV=1	0.0700287	0.493365	24.63,17.26,21.69,14.79,	14.22,17.69,11.53,10.43,	19.5953	13.4668	1.45508	3.8674672E-4,2.7443538E-4,3.3206766E-4,2.2605766E-4,	2.075352E-4,2.7058605E-4,1.6722477E-4,1.532223E-4,	0.000304827	0.000199642	0.22179961,0.18032062,0.12201846,0.101539254,	0.07398939,0.09395635,0.07398939,0.044720173,	0.156419	0.0716638	1855	8.7%,7.2%,5.0%,4.2%,	3.1%,3.9%,3.1%,1.9%,	215523.0,215523.0,215523.0,215523.0,	215523.0,215523.0,215523.0,215523.0,	8.5,8.5,8.5,8.5,	8.5,8.5,8.5,8.5,	46,29,17,14,	7,17,8,6,	26.5	9.5	1_1_1_1_1_1_1_1_	1_1_1_1_1_1_1_1_
D3YZ62	Unconventional myosin-Va OS=Mus musculus GN=Myo5a PE=1 SV=1	0.0700287	0.493365	24.63,17.26,21.69,14.79,	14.22,17.69,11.53,10.43,	19.5953	13.4668	1.45508	3.9245907E-4,2.7848888E-4,3.3697236E-4,2.2939658E-4,	2.1060054E-4,2.7458265E-4,1.6969473E-4,1.5548542E-4,	0.000309329	0.000202591	0.22743917,0.18304157,0.12460494,0.10407865,	0.07646525,0.096478224,0.07646525,0.044720173,	0.159791	0.0735322	1828	8.9%,7.3%,5.1%,4.3%,	3.2%,4.0%,3.2%,1.9%,	212334.0,212334.0,212334.0,212334.0,	212334.0,212334.0,212334.0,212334.0,	8.6,8.6,8.6,8.6,	8.6,8.6,8.6,8.6,	46,29,17,14,	7,17,8,6,	26.5	9.5	1_1_1_1_1_1_1_1_	1_1_1_1_1_1_1_1_
G5E8T9	Hydroxyacyl glutathione hydrolase OS=Mus musculus GN=Hagh PE=1 SV=1	0.0705118	0.493365	5.889,4.167,3.828,3.17,	2.032,4.162,1.441,0.0,	4.26381	1.90852	2.23409	5.551968E-4,3.9767253E-4,3.517907E-4,2.9080233E-4,	1.7798327E-4,3.8220987E-4,1.2548623E-4,0.0,	0.000398866	0.00017142	0.22179961,0.22179961,0.22179961,0.08642566,	0.08642566,0.22179961,0.08642566,0.0,	0.187956	0.0986627	309	8.7%,8.7%,8.7%,3.6%,	3.6%,8.7%,3.6%,0%,	34103.0,34103.0,34103.0,34103.0,	34103.0,34103.0,34103.0,0.0,	7.9,7.9,7.9,7.9,	7.9,7.9,7.9,0.0,	11,7,3,3,	1,4,1,0,	6	2	1_1_1_1_1_1_1_0_	1_1_1_1_1_1_1_0_
Q99KB8	Hydroxyacylglutathione hydrolase, mitochondrial OS=Mus musculus GN=Hagh PE=1 SV=2	0.0705118	0.493365	5.889,4.167,3.828,3.17,	2.032,4.162,1.441,0.0,	4.26381	1.90852	2.23409	5.551968E-4,3.9767253E-4,3.517907E-4,2.9080233E-4,	1.7798327E-4,3.8220987E-4,1.2548623E-4,0.0,	0.000398866	0.00017142	0.22179961,0.22179961,0.22179961,0.08642566,	0.08642566,0.22179961,0.08642566,0.0,	0.187956	0.0986627	309	8.7%,8.7%,8.7%,3.6%,	3.6%,8.7%,3.6%,0%,	34084.0,34084.0,34084.0,34084.0,	34084.0,34084.0,34084.0,0.0,	7.7,7.7,7.7,7.7,	7.7,7.7,7.7,0.0,	11,7,3,3,	1,4,1,0,	6	2	1_1_1_1_1_1_1_0_	1_1_1_1_1_1_1_0_
E9PYA3	Hydroxyacylglutathione hydrolase, mitochondrial (Fragment) OS=Mus musculus GN=Hagh PE=1 SV=1	0.0705118	0.493365	5.889,4.167,3.828,3.17,	2.032,4.162,1.441,0.0,	4.26381	1.90852	2.23409	7.238642E-4,5.1848445E-4,4.5866382E-4,3.7914733E-4,	2.3205411E-4,4.983242E-4,1.6360862E-4,0.0,	0.00052004	0.000223497	0.3001696,0.3001696,0.3001696,0.11173177,	0.11173177,0.3001696,0.11173177,0.0,	0.25306	0.130908	237	11.4%,11.4%,11.4%,4.6%,	4.6%,11.4%,4.6%,0%,	26000.0,26000.0,26000.0,26000.0,	26000.0,26000.0,26000.0,0.0,	8.4,8.4,8.4,8.4,	8.4,8.4,8.4,0.0,	11,7,3,3,	1,4,1,0,	6	2	1_1_1_1_1_1_1_0_	1_1_1_1_1_1_1_0_
A0A0R4J052	Hydroxyacylglutathione hydrolase, mitochondrial OS=Mus musculus GN=Hagh PE=1 SV=1	0.0705118	0.493365	5.889,4.167,3.828,3.17,	2.032,4.162,1.441,0.0,	4.26381	1.90852	2.23409	6.5983E-4,4.726185E-4,4.180897E-4,3.4560738E-4,	2.1152626E-4,4.5424173E-4,1.4913557E-4,0.0,	0.000474036	0.000203726	0.2705741,0.2705741,0.2705741,0.101539254,	0.101539254,0.2705741,0.101539254,0.0,	0.228315	0.118413	260	10.4%,10.4%,10.4%,4.2%,	4.2%,10.4%,4.2%,0%,	28920.0,28920.0,28920.0,28920.0,	28920.0,28920.0,28920.0,0.0,	7.1,7.1,7.1,7.1,	7.1,7.1,7.1,0.0,	11,7,3,3,	1,4,1,0,	6	2	1_1_1_1_1_1_1_0_	1_1_1_1_1_1_1_0_
Q60823	RAC-beta serine/threonine-protein kinase OS=Mus musculus GN=Akt2 PE=1 SV=1	0.0706203	0.493365	4.819,6.549,12.76,6.34,	2.032,5.202,2.881,1.739,	7.61723	2.96351	2.57034	2.9181672E-4,4.01452E-4,7.5331476E-4,3.736296E-4,	1.14338516E-4,3.0692006E-4,1.6122762E-4,9.8484874E-5,	0.000455053	0.000170243	0.21059811,0.2882495,0.21059811,0.1428783,	0.03992021,0.15345323,0.101539254,0.049542427,	0.213081	0.0861138	481	8.3%,11.0%,8.3%,5.8%,	1.7%,6.2%,4.2%,2.1%,	55742.0,55742.0,55742.0,55742.0,	55742.0,55742.0,55742.0,55742.0,	6.4,6.4,6.4,6.4,	6.4,6.4,6.4,6.4,	9,11,10,6,	1,5,2,1,	9	2.25	1_1_1_1_1_1_1_1_	1_1_1_1_1_1_1_1_
G5E884	Serine/threonine-protein kinase PAK 1 OS=Mus musculus GN=Pak1 PE=1 SV=1	0.0707345	0.493365	11.24,10.12,12.76,15.85,	24.38,12.49,18.73,24.34,	12.4941	19.9842	0.625198	6.0205074E-4,5.48575E-4,6.660743E-4,8.259E-4,	0.0012131653,6.5130246E-4,9.2661433E-4,0.0012191124,	0.00066065	0.00100255	0.3001696,0.30617094,0.15080035,0.25602996,	0.25025904,0.25025904,0.21059811,0.19398808,	0.253293	0.226276	544	11.4%,11.6%,6.1%,9.9%,	9.7%,9.7%,8.3%,7.7%,	60608.0,60608.0,60608.0,60608.0,	60608.0,60608.0,60608.0,60608.0,	5.9,5.9,5.9,5.9,	5.9,5.9,5.9,5.9,	21,17,10,15,	12,12,13,14,	15.75	12.75	1_1_1_1_1_1_1_1_	1_1_1_1_1_1_1_1_
P59913	Protein-L-isoaspartate O-methyltransferase domain-containing protein 1 OS=Mus musculus GN=Pcmtd1 PE=1 SV=1	0.0707749	0.493365	1.071,1.786,1.276,0.0,	0.0,0.0,0.0,0.0,	1.03323	0	100000	8.737245E-5,1.4751598E-4,1.0149703E-4,0.0,	0.0,0.0,0.0,0.0,	8.40964e-05	0	0.06659615,0.06659615,0.06659615,0.0,	0.0,0.0,0.0,0.0,	0.0499471	0	357	2.8%,2.8%,2.8%,0%,	0%,0%,0%,0%,	40693.0,40693.0,40693.0,0.0,	0.0,0.0,0.0,0.0,	5.7,5.7,5.7,0.0,	0.0,0.0,0.0,0.0,	2,3,1,0,	0,0,0,0,	2	0	1_1_1_0_0_0_0_0_	1_1_1_0_0_0_0_0_
P62746	Rho-related GTP-binding protein RhoB OS=Mus musculus GN=Rhob PE=1 SV=1	0.0710603	0.493365	9.637,10.12,8.933,0.0,	0.0,3.121,0.0,0.0,	7.17266	0.780351	9.19158	0.001432284,0.0015225757,0.0012940872,0.0,	0.0,4.5192416E-4,0.0,0.0,	0.00106224	0.000112981	0.54525447,0.54525447,0.54525447,0.0,	0.0,0.54525447,0.0,0.0,	0.408941	0.136314	196	18.9%,18.9%,18.9%,0%,	0%,18.9%,0%,0%,	22123.0,22123.0,22123.0,0.0,	0.0,22123.0,0.0,0.0,	5.2,5.2,5.2,0.0,	0.0,5.2,0.0,0.0,	18,17,7,0,	0,3,0,0,	14	3	1_1_1_0_0_1_0_0_	1_1_1_0_0_1_0_0_
Q01065	Calcium/calmodulin-dependent 3&#039;,5&#039;-cyclic nucleotide phosphodiesterase 1B OS=Mus musculus GN=Pde1b PE=1 SV=2	0.0711802	0.493365	2.142,5.953,1.276,2.113,	0.0,0.0,0.0,0.0,	2.87114	0	100000	1.1660547E-4,3.2811964E-4,6.7727924E-5,1.11972484E-4,	0.0,0.0,0.0,0.0,	0.000156106	0	0.11429453,0.11429453,0.035142183,0.035142183,	0.0,0.0,0.0,0.0,	0.0747184	0	535	4.7%,4.7%,1.5%,1.5%,	0%,0%,0%,0%,	61226.0,61226.0,61226.0,61226.0,	0.0,0.0,0.0,0.0,	5.7,5.7,5.7,5.7,	0.0,0.0,0.0,0.0,	4,10,1,2,	0,0,0,0,	4.25	0	1_1_1_1_0_0_0_0_	1_1_1_1_0_0_0_0_
H3BKV6	Active breakpoint cluster region-related protein (Fragment) OS=Mus musculus GN=Abr PE=1 SV=1	0.0719121	0.493365	0.0,0.0,0.0,0.0,	6.095,0.0,5.763,3.478,	0	3.83375	0	0.0,0.0,0.0,0.0,	0.0010247856,0.0,9.6336013E-4,5.8846246E-4,	0	0.000644152	0.0,0.0,0.0,0.0,	0.29419577,0.0,0.29419577,0.29419577,	0	0.220647	161	0%,0%,0%,0%,	11.2%,0%,11.2%,11.2%,	0.0,0.0,0.0,0.0,	18470.0,0.0,18470.0,18470.0,	0.0,0.0,0.0,0.0,	8.0,0.0,8.0,8.0,	0,0,0,0,	3,0,4,2,	0	3	0_0_0_0_1_0_1_1_	0_0_0_0_1_0_1_1_
Q9CZX0	Elongator complex protein 3 OS=Mus musculus GN=Elp3 PE=1 SV=1	0.071931	0.493365	2.677,1.191,1.276,4.227,	0.0,0.0,0.0,1.739,	2.34268	0.434715	5.389	1.4255925E-4,6.4184285E-5,6.624212E-5,2.190321E-4,	0.0,0.0,0.0,8.6601875E-5,	0.000123004	2.16505e-05	0.17760599,0.11943793,0.04231739,0.11943793,	0.0,0.0,0.0,0.04231739,	0.1147	0.0105793	547	7.1%,4.9%,1.8%,4.9%,	0%,0%,0%,1.8%,	62385.0,62385.0,62385.0,62385.0,	0.0,0.0,0.0,62385.0,	8.9,8.9,8.9,8.9,	0.0,0.0,0.0,8.9,	5,2,1,4,	0,0,0,1,	3	1	1_1_1_1_0_0_0_1_	1_1_1_1_0_0_0_1_
A2CG35	Ras-related protein Rab-12 OS=Mus musculus GN=Rab12 PE=1 SV=1	0.0722845	0.493365	1.606,1.191,0.0,2.113,	0.0,0.0,0.0,0.0,	1.22758	0	100000	1.6078331E-4,1.2064881E-4,0.0,2.0586007E-4,	0.0,0.0,0.0,0.0,	0.000121823	0	0.07398939,0.07398939,0.0,0.07398939,	0.0,0.0,0.0,0.0,	0.055492	0	291	3.1%,3.1%,0%,3.1%,	0%,0%,0%,0%,	32238.0,32238.0,0.0,32238.0,	0.0,0.0,0.0,0.0,	8.8,8.8,0.0,8.8,	0.0,0.0,0.0,0.0,	3,2,0,2,	0,0,0,0,	2.33	0	1_1_0_1_0_0_0_0_	1_1_0_1_0_0_0_0_
P35283	Ras-related protein Rab-12 OS=Mus musculus GN=Rab12 PE=1 SV=3	0.0722845	0.493365	1.606,1.191,0.0,2.113,	0.0,0.0,0.0,0.0,	1.22758	0	100000	1.9254298E-4,1.4448067E-4,0.0,2.4652376E-4,	0.0,0.0,0.0,0.0,	0.000145887	0	0.08893013,0.08893013,0.0,0.08893013,	0.0,0.0,0.0,0.0,	0.0666976	0	243	3.7%,3.7%,0%,3.7%,	0%,0%,0%,0%,	27329.0,27329.0,0.0,27329.0,	0.0,0.0,0.0,0.0,	8.4,8.4,0.0,8.4,	0.0,0.0,0.0,0.0,	3,2,0,2,	0,0,0,0,	2.33	0	1_1_0_1_0_0_0_0_	1_1_0_1_0_0_0_0_
Q810A7	ATP-dependent RNA helicase DDX42 OS=Mus musculus GN=Ddx42 PE=1 SV=3	0.0722845	0.493365	1.606,1.191,0.0,2.113,	0.0,0.0,0.0,0.0,	1.22758	0	100000	5.0363775E-5,3.7792037E-5,0.0,6.448361E-5,	0.0,0.0,0.0,0.0,	3.81599e-05	0	0.06905484,0.035142183,0.0,0.018591404,	0.0,0.0,0.0,0.0,	0.0306971	0	929	2.9%,1.5%,0%,0.8%,	0%,0%,0%,0%,	101965.0,101965.0,0.0,101965.0,	0.0,0.0,0.0,0.0,	7.0,7.0,0.0,7.0,	0.0,0.0,0.0,0.0,	3,2,0,2,	0,0,0,0,	2.33	0	1_1_0_1_0_0_0_0_	1_1_0_1_0_0_0_0_
P11499	Heat shock protein HSP 90-beta OS=Mus musculus GN=Hsp90ab1 PE=1 SV=3	0.0727439	0.493365	40.15,30.96,28.07,30.65,	52.82,41.62,33.13,46.95,	32.458	43.6309	0.743924	0.0016156058,0.0012608133,0.0011010466,0.0011997604,	0.0019750241,0.0016312548,0.0012318103,0.0017666066,	0.00129431	0.00165117	0.38675582,0.35831344,0.25314116,0.25314116,	0.33045447,0.33045447,0.25314116,0.30617094,	0.312838	0.305055	724	14.2%,13.3%,9.8%,9.8%,	12.4%,12.4%,9.8%,11.6%,	83281.0,83281.0,83281.0,83281.0,	83281.0,83281.0,83281.0,83281.0,	5.0,5.0,5.0,5.0,	5.0,5.0,5.0,5.0,	75,52,22,29,	26,40,23,27,	44.5	29	1_1_1_1_1_1_1_1_	1_1_1_1_1_1_1_1_
P62823	Ras-related protein Rab-3C OS=Mus musculus GN=Rab3c PE=1 SV=1	0.0727573	0.493365	2.677,4.167,2.552,0.0,	0.0,0.0,0.0,0.0,	2.34914	0	100000	3.435238E-4,5.4132513E-4,3.1924614E-4,0.0,	0.0,0.0,0.0,0.0,	0.000301024	0	0.30316675,0.5170504,0.16412604,0.0,	0.0,0.0,0.0,0.0,	0.246086	0	227	11.5%,18.1%,6.6%,0%,	0%,0%,0%,0%,	25872.0,25872.0,25872.0,0.0,	0.0,0.0,0.0,0.0,	5.2,5.2,5.2,0.0,	0.0,0.0,0.0,0.0,	5,7,2,0,	0,0,0,0,	4.67	0	1_1_1_0_0_0_0_0_	1_1_1_0_0_0_0_0_
Q6NXK7	Inactive dipeptidyl peptidase 10 OS=Mus musculus GN=Dpp10 PE=1 SV=1	0.0732201	0.493365	8.031,2.381,2.552,3.17,	0.0,2.081,0.0,0.0,	4.03367	0.520234	7.75356	2.9352537E-4,8.810239E-5,9.0927075E-5,1.1274519E-4,	0.0,7.4092124E-5,0.0,0.0,	0.000146325	1.8523e-05	0.21618605,0.08143401,0.05681753,0.05681753,	0.0,0.032761455,0.0,0.0,	0.102814	0.00819036	797	8.5%,3.4%,2.4%,2.4%,	0%,1.4%,0%,0%,	90827.0,90827.0,90827.0,90827.0,	0.0,90827.0,0.0,0.0,	6.5,6.5,6.5,6.5,	0.0,6.5,0.0,0.0,	15,4,2,3,	0,2,0,0,	6	2	1_1_1_1_0_1_0_0_	1_1_1_1_0_1_0_0_
D3Z5I7	Inactive dipeptidyl peptidase 10 OS=Mus musculus GN=Dpp10 PE=1 SV=2	0.0732201	0.493365	8.031,2.381,2.552,3.17,	0.0,2.081,0.0,0.0,	4.03367	0.520234	7.75356	2.9650156E-4,8.8995694E-5,9.1849026E-5,1.1388836E-4,	0.0,7.4843374E-5,0.0,0.0,	0.000147809	1.87108e-05	0.21898961,0.08143401,0.05681753,0.05681753,	0.0,0.032761455,0.0,0.0,	0.103515	0.00819036	789	8.6%,3.4%,2.4%,2.4%,	0%,1.4%,0%,0%,	89991.0,89991.0,89991.0,89991.0,	0.0,89991.0,0.0,0.0,	6.5,6.5,6.5,6.5,	0.0,6.5,0.0,0.0,	15,4,2,3,	0,2,0,0,	6	2	1_1_1_1_0_1_0_0_	1_1_1_1_0_1_0_0_
E9QN98	Inactive dipeptidyl peptidase 10 OS=Mus musculus GN=Dpp10 PE=1 SV=1	0.0732201	0.493365	8.031,2.381,2.552,3.17,	0.0,2.081,0.0,0.0,	4.03367	0.520234	7.75356	2.9242467E-4,8.7772E-5,9.05861E-5,1.1232239E-4,	0.0,7.381428E-5,0.0,0.0,	0.000145776	1.84536e-05	0.21618605,0.08143401,0.05681753,0.05681753,	0.0,0.032761455,0.0,0.0,	0.102814	0.00819036	800	8.5%,3.4%,2.4%,2.4%,	0%,1.4%,0%,0%,	91130.0,91130.0,91130.0,91130.0,	0.0,91130.0,0.0,0.0,	6.5,6.5,6.5,6.5,	0.0,6.5,0.0,0.0,	15,4,2,3,	0,2,0,0,	6	2	1_1_1_1_0_1_0_0_	1_1_1_1_0_1_0_0_
Z4YKC4	Eukaryotic translation initiation factor 4 gamma 3 OS=Mus musculus GN=Eif4g3 PE=1 SV=1	0.0732448	0.493365	7.495,5.358,0.0,4.227,	0.0,0.0,0.0,0.0,	4.27012	0	100000	1.393387E-4,1.0082298E-4,0.0,7.645856E-5,	0.0,0.0,0.0,0.0,	7.91551e-05	0	0.09900582,0.04712856,0.0,0.025651932,	0.0,0.0,0.0,0.0,	0.0429466	0	1567	4.1%,2.0%,0%,1.1%,	0%,0%,0%,0%,	173550.0,173550.0,0.0,173550.0,	0.0,0.0,0.0,0.0,	5.5,5.5,0.0,5.5,	0.0,0.0,0.0,0.0,	14,9,0,4,	0,0,0,0,	9	0	1_1_0_1_0_0_0_0_	1_1_0_1_0_0_0_0_
Q80XI3	Eukaryotic translation initiation factor 4 gamma 3 OS=Mus musculus GN=Eif4g3 PE=1 SV=2	0.0732448	0.493365	7.495,5.358,0.0,4.227,	0.0,0.0,0.0,0.0,	4.27012	0	100000	1.3827975E-4,1.0005676E-4,0.0,7.587749E-5,	0.0,0.0,0.0,0.0,	7.85535e-05	0	0.09900582,0.04712856,0.0,0.025651932,	0.0,0.0,0.0,0.0,	0.0429466	0	1579	4.1%,2.0%,0%,1.1%,	0%,0%,0%,0%,	174889.0,174889.0,0.0,174889.0,	0.0,0.0,0.0,0.0,	5.5,5.5,0.0,5.5,	0.0,0.0,0.0,0.0,	14,9,0,4,	0,0,0,0,	9	0	1_1_0_1_0_0_0_0_	1_1_0_1_0_0_0_0_
[truncated: 5,690 more rows]
