# Supplementary material for: Activity-Induced Cortical Glutamatergic Neuron Nascent Proteins
Source: J Neurosci. 2022 Oct 19;42(42):7900–20. doi: 10.1523/JNEUROSCI.0707-22.2022 (PMC9617616; doi:10.1523/JNEUROSCI.0707-22.2022)
Supplement: Figure 7-2 — Protein lists for the 7 or 1 d ANL treatment, control and PTZ. Download Figure 7-2, XLSX file. [file ns-JN-RM-0707-22-s08.xlsx]

## Sheet: ANL7D vs ANL1D protein lists
description	ANL 7D_1 Spect count (control)	ANL 7D_2 count (control)	ANL 7D_3 Spect count (control)	ANL 7D_4 Spect count (control)	ANL 7D_1 Spect count (PTZ)	ANL 7D_2 Spect count (PTZ)	ANL 7D_3 Spect count (PTZ)	ANL 7D_4 Spect count (PTZ)	ANL 1D_1 Spect count (control)	ANL 1D_2 Spect count (control)	ANL 1D_3 Spect count (control)	ANL 1D_4 Spect count (control)	ANL 1D_1 Spect count (PTZ)	ANL 1D_2 Spect count (PTZ)	ANL 1D_3 Spect count (PTZ)	ANL 1D_4 Spect count (PTZ)
Angiomotin OS=Mus musculus GN=Amot PE=1 SV=1	0	0	0	0	0	0	0	0	0	0	0	0	0	0	0	5
Peripheral plasma membrane protein CASK (Fragment) OS=Mus musculus GN=Cask PE=1 SV=1	0	0	0	0	1	0	0	0	0	0	1	0	5	1	0	0
KCC2a-S25 variant 1 OS=Mus musculus GN=Slc12a5 PE=1 SV=1	0	6	0	0	0	0	0	0	1	0	3	0	0	0	9	0
SLIT-ROBO Rho GTPase-activating protein 2 OS=Mus musculus GN=Srgap2 PE=1 SV=1	0	0	0	0	0	0	0	0	0	0	0	0	0	1	0	0
Sterol O-acyltransferase 1 (Fragment) OS=Mus musculus GN=Soat1 PE=1 SV=1	0	0	0	0	0	0	0	0	0	0	0	0	0	2	0	1
Protein CDV3 OS=Mus musculus GN=Cdv3 PE=1 SV=1	2	0	1	0	0	0	0	1	0	0	0	0	3	2	0	0
Lymphocyte antigen 6E (Fragment) OS=Mus musculus GN=Ly6e PE=1 SV=6	0	0	0	0	0	0	0	0	0	0	0	0	1	0	0	1
Elongin-C OS=Mus musculus GN=Eloc PE=1 SV=1	3	2	1	0	4	2	1	0	5	6	2	2	13	8	5	4
Lymphocyte antigen 6E (Fragment) OS=Mus musculus GN=Ly6e PE=1 SV=6	0	0	0	0	0	0	0	0	0	0	0	0	1	0	0	1
Ankyrin-3 (Fragment) OS=Mus musculus GN=Ank3 PE=1 SV=1	0	0	0	0	0	0	0	0	0	0	0	0	15	10	0	0
Leucine-rich repeat flightless-interacting protein 1 (Fragment) OS=Mus musculus GN=Lrrfip1 PE=1 SV=1	0	0	0	0	1	0	0	0	1	3	1	0	1	2	0	2
Abl interactor 2 (Fragment) OS=Mus musculus GN=Abi2 PE=1 SV=1	0	0	0	0	0	0	0	0	0	0	0	0	1	0	0	0
Neurofascin OS=Mus musculus GN=Nfasc PE=1 SV=1	0	0	0	0	0	0	0	0	0	0	0	0	0	2	0	0
Kinectin OS=Mus musculus GN=Ktn1 PE=1 SV=1	0	0	0	0	0	0	0	0	0	8	4	1	22	25	9	5
CLIP-associating protein 1 OS=Mus musculus GN=Clasp1 PE=1 SV=2	0	0	0	0	0	0	0	0	0	1	0	0	4	2	0	0
Cysteine protease (Fragment) OS=Mus musculus GN=Atg4b PE=1 SV=1	0	0	0	0	0	0	0	0	0	0	0	0	1	0	0	0
DnaJ homolog subfamily B member 2 (Fragment) OS=Mus musculus GN=Dnajb2 PE=1 SV=1	0	0	0	0	0	0	0	0	0	1	0	0	2	1	0	0
Kinectin OS=Mus musculus GN=Ktn1 PE=1 SV=1	0	0	0	0	0	0	0	0	0	0	4	1	0	0	0	5
Autophagy-related protein 9 (Fragment) OS=Mus musculus GN=Atg9a PE=1 SV=1	0	0	0	0	0	0	0	0	0	0	0	0	0	1	0	0
Peptidyl-prolyl cis-trans isomerase (Fragment) OS=Mus musculus GN=Ppil3 PE=1 SV=1	0	0	0	0	0	0	0	0	0	0	0	0	1	2	0	0
CLIP-associating protein 1 OS=Mus musculus GN=Clasp1 PE=1 SV=2	0	0	0	0	0	0	0	0	0	1	0	0	4	2	0	0
Kinectin OS=Mus musculus GN=Ktn1 PE=1 SV=1	0	0	0	0	0	0	0	0	0	0	4	1	0	0	0	5
Vigilin OS=Mus musculus GN=Hdlbp PE=1 SV=1	2	0	0	0	1	0	0	1	3	8	8	0	23	20	6	8
Kinectin OS=Mus musculus GN=Ktn1 PE=1 SV=1	0	0	0	0	0	0	0	0	0	0	4	1	22	0	9	5
Basic leucine zipper and W2 domain-containing protein 1 (Fragment) OS=Mus musculus GN=Bzw1 PE=1 SV=1	0	0	0	0	0	0	0	0	1	4	4	1	0	0	6	0
26S protease regulatory subunit 6A (Fragment) OS=Mus musculus GN=Psmc3 PE=1 SV=6	4	0	2	2	0	4	3	4	0	0	0	0	0	0	0	0
Amyloid beta A4 precursor protein-binding family B member 1 OS=Mus musculus GN=Apbb1 PE=1 SV=1	0	0	0	0	0	0	0	0	0	0	0	0	0	2	0	0
Protein tyrosine phosphatase, receptor type, f polypeptide (PTPRF),-interacting protein (liprin), alpha 4 (Fragment) OS=Mus musculus GN=Ppfia4 PE=1 SV=1	0	0	0	0	0	0	0	0	0	0	0	0	1	0	0	0
Leucine-rich repeat flightless-interacting protein 1 OS=Mus musculus GN=Lrrfip1 PE=1 SV=1	0	0	0	0	1	0	0	0	1	3	1	0	1	2	0	2
ATP-dependent RNA helicase A OS=Mus musculus GN=Dhx9 PE=1 SV=1	2	0	0	0	5	0	1	1	2	8	3	3	11	19	6	6
MCG5343 OS=Mus musculus GN=Ppfia4 PE=1 SV=1	0	0	0	0	0	0	0	0	0	0	0	0	1	0	0	0
Testican-1 OS=Mus musculus GN=Spock1 PE=1 SV=1	0	0	0	0	0	0	0	0	0	0	0	0	1	0	0	0
Abl interactor 2 OS=Mus musculus GN=Abi2 PE=1 SV=1	0	0	0	0	0	0	0	0	0	0	0	0	1	0	0	0
Neurexin-3-beta OS=Mus musculus GN=Nrxn3 PE=1 SV=1	0	0	0	0	0	0	0	0	0	0	0	0	8	8	1	1
Dystonin (Fragment) OS=Mus musculus GN=Dst PE=1 SV=1	0	0	0	0	0	0	0	0	0	0	1	0	13	0	0	0
Amyloid beta A4 precursor protein-binding family B member 1 OS=Mus musculus GN=Apbb1 PE=1 SV=1	0	0	0	0	0	0	0	0	0	0	0	0	0	2	0	0
Kinectin OS=Mus musculus GN=Ktn1 PE=1 SV=1	0	0	0	0	0	0	0	0	0	0	4	1	0	0	0	5
Kinectin OS=Mus musculus GN=Ktn1 PE=1 SV=1	0	0	0	0	0	0	0	0	0	0	4	1	22	0	9	5
Adhesion G protein-coupled receptor B1 (Fragment) OS=Mus musculus GN=Adgrb1 PE=1 SV=1	0	0	0	0	0	0	0	0	0	1	0	0	6	2	0	0
Neurofascin OS=Mus musculus GN=Nfasc PE=1 SV=1	0	0	0	0	0	0	0	0	0	0	0	0	0	2	0	0
Lymphocyte antigen 6E (Fragment) OS=Mus musculus GN=Ly6e PE=1 SV=1	0	0	0	0	0	0	0	0	0	0	0	0	1	0	0	1
Peptidyl-prolyl cis-trans isomerase (Fragment) OS=Mus musculus GN=Ppil3 PE=1 SV=1	0	0	0	0	0	0	0	0	0	0	0	0	1	2	0	0
Kinectin OS=Mus musculus GN=Ktn1 PE=1 SV=1	0	0	0	0	0	0	0	0	0	0	4	1	22	0	9	5
CLIP-associating protein 1 OS=Mus musculus GN=Clasp1 PE=1 SV=1	0	0	0	0	0	0	0	0	0	1	0	0	4	2	0	0
COP9 signalosome complex subunit 5 (Fragment) OS=Mus musculus GN=Cops5 PE=1 SV=1	0	0	0	0	0	0	0	0	0	1	0	0	1	1	0	0
Lymphocyte antigen 6E (Fragment) OS=Mus musculus GN=Ly6e PE=1 SV=1	0	0	0	0	0	0	0	0	0	0	0	0	1	0	0	1
Glia-derived nexin (Fragment) OS=Mus musculus GN=Serpine2 PE=1 SV=1	0	0	0	0	0	0	0	0	0	6	2	0	0	0	5	5
Dedicator of cytokinesis protein 10 OS=Mus musculus GN=Dock10 PE=1 SV=1	0	0	0	0	0	0	0	0	0	0	0	0	1	0	0	0
Tensin 1 (Fragment) OS=Mus musculus GN=Tns1 PE=1 SV=1	0	0	0	0	0	0	0	0	0	0	0	0	1	0	0	0
CLIP-associating protein 1 OS=Mus musculus GN=Clasp1 PE=1 SV=2	0	0	0	0	0	0	0	0	0	1	0	0	4	2	0	0
Bcl-2-associated transcription factor 1 OS=Mus musculus GN=Bclaf1 PE=1 SV=1	1	0	0	0	0	0	0	0	0	1	0	0	0	0	0	0
COP9 signalosome complex subunit 5 (Fragment) OS=Mus musculus GN=Cops5 PE=1 SV=1	0	0	0	0	0	0	0	0	0	1	0	0	1	1	0	0
Kinectin OS=Mus musculus GN=Ktn1 PE=1 SV=1	0	0	0	0	0	0	0	0	0	0	4	1	22	0	9	5
Cytoplasmic protein NCK1 (Fragment) OS=Mus musculus GN=Nck1 PE=1 SV=1	0	0	0	0	0	0	0	0	0	0	0	0	0	1	0	0
Elongin-C (Fragment) OS=Mus musculus GN=Eloc PE=1 SV=1	3	2	1	0	4	2	1	0	5	6	2	2	13	8	5	4
Kinesin-like protein KIF1A OS=Mus musculus GN=Kif1a PE=1 SV=1	0	0	0	0	0	0	0	0	5	21	6	6	53	40	12	19
CLIP-associating protein 1 OS=Mus musculus GN=Clasp1 PE=1 SV=2	0	0	0	0	0	0	0	0	0	1	0	0	4	2	0	0
Zinc transporter ZIP10 (Fragment) OS=Mus musculus GN=Slc39a10 PE=1 SV=1	0	0	0	0	0	0	0	0	0	0	1	0	3	3	0	0
Kinectin OS=Mus musculus GN=Ktn1 PE=1 SV=1	0	0	0	0	0	0	0	0	0	0	4	1	0	25	0	5
Kinectin OS=Mus musculus GN=Ktn1 PE=1 SV=1	0	0	0	0	0	0	0	0	0	0	4	1	0	25	0	5
Amyloid beta A4 precursor protein-binding family B member 1 (Fragment) OS=Mus musculus GN=Apbb1 PE=1 SV=2	0	0	0	0	0	0	0	0	0	0	0	0	0	2	0	0
Kinectin OS=Mus musculus GN=Ktn1 PE=1 SV=1	0	0	0	0	0	0	0	0	0	0	4	1	0	25	0	5
Tensin 1 OS=Mus musculus GN=Tns1 PE=1 SV=1	0	0	0	0	0	0	0	0	0	0	0	0	1	17	0	0
Glia-derived nexin (Fragment) OS=Mus musculus GN=Serpine2 PE=1 SV=1	0	0	0	0	0	0	0	0	0	0	2	0	0	0	5	0
Phosphatidylinositol 3-kinase regulatory subunit alpha (Fragment) OS=Mus musculus GN=Pik3r1 PE=1 SV=1	0	0	0	0	0	0	0	0	0	0	0	0	1	1	0	0
Kinectin OS=Mus musculus GN=Ktn1 PE=1 SV=1	0	0	0	0	0	0	0	0	0	8	4	1	22	25	9	5
Tensin 1 OS=Mus musculus GN=Tns1 PE=1 SV=1	0	0	0	0	0	0	0	0	0	0	0	0	1	17	0	0
Serine/threonine-protein kinase Sgk3 OS=Mus musculus GN=Sgk3 PE=1 SV=1	0	0	0	0	0	0	0	0	0	0	0	0	0	1	0	0
Basic leucine zipper and W2 domain-containing protein 1 OS=Mus musculus GN=Bzw1 PE=1 SV=1	0	0	0	0	0	0	0	0	1	4	4	1	8	10	6	8
Matrin-3 OS=Mus musculus GN=Matr3 PE=1 SV=1	0	0	0	0	0	5	0	0	0	0	0	0	0	0	0	0
KH domain-containing, RNA-binding, signal transduction-associated protein 2 OS=Mus musculus GN=Khdrbs2 PE=1 SV=1	3	3	1	0	4	0	2	0	3	0	4	4	0	0	0	0
Fibronectin OS=Mus musculus GN=Fn1 PE=1 SV=1	0	0	0	0	0	0	0	0	0	0	0	0	0	5	0	0
Neurofascin (Fragment) OS=Mus musculus GN=Nfasc PE=1 SV=1	0	0	0	0	0	0	0	0	0	0	0	0	0	2	0	0
Amyloid beta A4 precursor protein-binding family B member 1 OS=Mus musculus GN=Apbb1 PE=1 SV=1	0	0	0	0	0	0	0	0	0	0	0	0	0	2	0	0
MCG131353, isoform CRA_b OS=Mus musculus GN=Sgk3 PE=1 SV=1	0	0	0	0	0	0	0	0	0	0	0	0	0	1	0	0
Extracellular sulfatase Sulf-1 (Fragment) OS=Mus musculus GN=Sulf1 PE=1 SV=1	0	0	0	0	1	0	0	0	0	0	0	0	0	0	0	0
TAR DNA-binding protein 43 (Fragment) OS=Mus musculus GN=Tardbp PE=1 SV=1	0	5	2	3	5	4	4	4	3	4	3	0	11	12	3	4
Dystonin (Fragment) OS=Mus musculus GN=Dst PE=1 SV=1	0	0	0	0	0	0	0	0	0	0	1	0	0	0	0	0
Tripeptidyl-peptidase 2 OS=Mus musculus GN=Tpp2 PE=1 SV=1	0	0	0	0	0	0	0	0	0	0	0	0	4	2	0	0
Zinc transporter ZIP10 (Fragment) OS=Mus musculus GN=Slc39a10 PE=1 SV=1	0	0	0	0	0	0	0	0	0	0	1	0	3	3	0	0
Hydroxyacid-oxoacid transhydrogenase, mitochondrial (Fragment) OS=Mus musculus GN=Adhfe1 PE=1 SV=1	0	0	0	0	1	0	0	0	0	1	0	0	5	8	3	3
CLIP-associating protein 1 OS=Mus musculus GN=Clasp1 PE=1 SV=1	0	0	0	0	0	0	0	0	0	1	0	0	4	2	0	0
6-phosphofructo-2-kinase/fructose-2,6-bisphosphatase 2 OS=Mus musculus GN=Pfkfb2 PE=1 SV=1	0	0	0	0	0	0	0	0	0	0	0	0	1	0	0	0
Cyclic AMP-responsive element-binding protein 1 OS=Mus musculus GN=Creb1 PE=1 SV=1	0	0	0	0	0	0	0	0	0	0	0	0	2	0	0	0
CLIP-associating protein 1 OS=Mus musculus GN=Clasp1 PE=1 SV=2	0	0	0	0	0	0	0	0	0	1	0	0	4	2	0	0
Ubiquitin carboxyl-terminal esterase L5, isoform CRA_a (Fragment) OS=Mus musculus GN=Uchl5 PE=1 SV=1	0	0	0	0	0	0	0	0	0	1	0	0	4	2	1	0
Protein CDV3 (Fragment) OS=Mus musculus GN=Cdv3 PE=1 SV=1	2	0	1	0	0	0	0	1	0	0	0	0	3	2	0	0
6-phosphofructo-2-kinase/fructose-2,6-bisphosphatase 2 OS=Mus musculus GN=Pfkfb2 PE=1 SV=1	0	0	0	0	0	0	0	0	0	0	0	0	1	0	0	0
Bcl-2-associated transcription factor 1 (Fragment) OS=Mus musculus GN=Bclaf1 PE=1 SV=1	1	0	0	0	0	0	0	0	1	1	0	0	5	4	0	0
Amyloid beta A4 precursor protein-binding family B member 1 (Fragment) OS=Mus musculus GN=Apbb1 PE=1 SV=1	0	0	0	0	0	0	0	0	0	0	0	0	0	2	0	0
Dedicator of cytokinesis protein 10 OS=Mus musculus GN=Dock10 PE=1 SV=1	0	0	0	0	0	0	0	0	0	0	0	0	1	0	0	0
Kinectin OS=Mus musculus GN=Ktn1 PE=1 SV=1	0	0	0	0	0	0	0	0	0	0	4	1	0	0	0	5
Tensin 1 (Fragment) OS=Mus musculus GN=Tns1 PE=1 SV=1	0	0	0	0	0	0	0	0	0	0	0	0	1	0	0	0
Coiled-coil domain-containing 162 OS=Mus musculus GN=Ccdc162 PE=1 SV=2	0	0	0	0	0	0	1	0	0	0	0	0	0	0	0	0
Lymphocyte antigen 6E (Fragment) OS=Mus musculus GN=Ly6e PE=1 SV=1	0	0	0	0	0	0	0	0	0	0	0	0	1	0	0	1
TAR DNA-binding protein 43 OS=Mus musculus GN=Tardbp PE=1 SV=1	0	5	2	3	5	4	4	4	3	4	3	0	11	12	3	4
Kinectin OS=Mus musculus GN=Ktn1 PE=1 SV=1	0	0	0	0	0	0	0	0	0	8	4	1	22	25	9	5
CLIP-associating protein 1 OS=Mus musculus GN=Clasp1 PE=1 SV=2	0	0	0	0	0	0	0	0	0	1	0	0	4	2	0	0
Kinectin OS=Mus musculus GN=Ktn1 PE=1 SV=1	0	0	0	0	0	0	0	0	0	8	4	1	22	25	9	5
Kinectin OS=Mus musculus GN=Ktn1 PE=1 SV=1	0	0	0	0	0	0	0	0	0	0	4	1	0	25	0	5
Eukaryotic translation elongation factor 1 beta 2 OS=Mus musculus GN=Eef1b2 PE=1 SV=1	0	0	0	0	0	0	0	0	1	2	2	0	3	3	2	1
Fibronectin OS=Mus musculus GN=Fn1 PE=1 SV=1	0	0	0	0	0	0	0	0	0	0	0	0	0	5	0	0
SLIT-ROBO Rho GTPase-activating protein 2 (Fragment) OS=Mus musculus GN=Srgap2 PE=1 SV=1	0	0	0	0	0	0	0	0	0	0	0	0	0	1	0	0
SLIT-ROBO Rho GTPase-activating protein 2 (Fragment) OS=Mus musculus GN=Srgap2 PE=1 SV=1	0	0	0	0	0	0	0	0	0	0	0	0	0	1	0	0
Voltage-dependent R-type calcium channel subunit alpha OS=Mus musculus GN=Cacna1e PE=1 SV=1	0	0	0	0	0	0	0	0	0	0	0	0	1	0	0	0
Regulating synaptic membrane exocytosis protein 1 (Fragment) OS=Mus musculus GN=Rims1 PE=1 SV=1	0	0	0	0	0	0	0	0	0	0	0	0	1	0	0	0
Cytoplasmic protein NCK1 (Fragment) OS=Mus musculus GN=Nck1 PE=1 SV=1	0	0	0	0	0	0	0	0	0	0	0	0	0	1	0	0
TAR DNA-binding protein 43 (Fragment) OS=Mus musculus GN=Tardbp PE=1 SV=1	0	5	2	3	5	4	4	4	3	4	3	0	0	0	3	4
Leucine-rich repeat flightless-interacting protein 1 (Fragment) OS=Mus musculus GN=Lrrfip1 PE=1 SV=1	0	0	0	0	1	0	0	0	1	3	1	0	1	2	0	2
Clathrin coat assembly protein AP180 (Fragment) OS=Mus musculus GN=Snap91 PE=1 SV=1	1	2	2	3	3	0	4	8	4	6	2	5	14	0	7	7
Sterol O-acyltransferase 1 (Fragment) OS=Mus musculus GN=Soat1 PE=1 SV=1	0	0	0	0	0	0	0	0	0	0	0	0	0	2	0	1
RIKEN cDNA 2410002F23 gene OS=Mus musculus GN=2410002F23Rik PE=1 SV=1	0	0	0	0	0	0	0	0	0	0	0	0	2	0	0	0
KH domain-containing, RNA-binding, signal transduction-associated protein 2 OS=Mus musculus GN=Khdrbs2 PE=1 SV=1	3	3	1	0	4	0	2	0	3	0	4	4	0	0	0	0
Fibronectin OS=Mus musculus GN=Fn1 PE=1 SV=1	0	0	0	0	0	0	0	0	0	0	0	0	0	5	0	0
Dystonin OS=Mus musculus GN=Dst PE=1 SV=1	0	0	0	0	0	0	0	0	0	0	1	0	0	0	0	0
Signal transducer and activator of transcription OS=Mus musculus GN=Stat1 PE=1 SV=1	0	0	0	0	0	0	0	0	0	0	0	0	1	1	0	0
MCG121979, isoform CRA_a OS=Mus musculus GN=Matr3 PE=1 SV=1	0	0	0	0	0	5	0	0	0	0	0	0	0	0	0	0
Glutaryl-CoA dehydrogenase, mitochondrial OS=Mus musculus GN=Gcdh PE=1 SV=1	0	0	0	0	0	0	0	0	0	0	0	0	2	1	0	0
Protein PRRC2C OS=Mus musculus GN=Prrc2c PE=1 SV=1	0	0	0	0	0	0	0	0	0	1	0	0	5	6	1	0
Teneurin-2 OS=Mus musculus GN=Tenm2 PE=1 SV=1	0	0	0	0	0	0	0	0	0	0	0	0	2	0	0	0
DNA repair protein SWI5 homolog OS=Mus musculus GN=Swi5 PE=1 SV=1	0	0	0	0	0	0	0	0	0	0	0	0	4	0	0	0
Alpha-1-antitrypsin 1-1 OS=Mus musculus GN=Serpina1a PE=1 SV=1	0	0	0	0	0	0	0	0	0	2	0	0	0	32	0	0
Tubulin alpha chain (Fragment) OS=Mus musculus GN=Tuba4a PE=1 SV=1	51	43	33	40	0	30	40	39	29	0	25	33	88	0	32	45
Microtubule-actin cross-linking factor 1 OS=Mus musculus GN=Macf1 PE=1 SV=1	6	2	1	0	6	0	4	2	6	15	10	2	41	0	0	17
Teneurin-2 OS=Mus musculus GN=Tenm2 PE=1 SV=1	0	0	0	0	0	0	0	0	0	0	0	0	2	0	0	0
Microtubule-associated protein OS=Mus musculus GN=Mapt PE=1 SV=1	13	15	10	8	16	9	9	9	8	13	10	9	29	19	12	18
RIKEN cDNA 9530068E07 gene OS=Mus musculus GN=9530068E07Rik PE=1 SV=1	0	0	0	0	0	0	0	0	0	0	0	0	1	1	0	0
Glyceraldehyde-3-phosphate dehydrogenase OS=Mus musculus GN=Gapdh PE=1 SV=1	91	55	67	70	66	42	53	46	86	123	93	91	124	116	67	86
WD repeat domain phosphoinositide-interacting protein 4 (Fragment) OS=Mus musculus GN=Wdr45 PE=1 SV=6	0	0	0	0	0	0	0	0	0	0	0	0	2	3	0	0
Polycystic kidney disease protein 1-like 1 (Fragment) OS=Mus musculus GN=Pkd1l1 PE=4 SV=1	0	0	0	0	0	0	0	0	2	0	0	1	0	0	0	0
Eukaryotic translation initiation factor 5A (Fragment) OS=Mus musculus GN=Eif5a PE=1 SV=1	0	6	0	0	0	0	7	0	3	0	0	9	0	0	0	0
NADH-cytochrome b5 reductase 3 (Fragment) OS=Mus musculus GN=Cyb5r3 PE=1 SV=6	2	2	2	2	4	3	3	0	2	2	3	3	0	0	2	0
Ubiquitin-like modifier-activating enzyme ATG7 OS=Mus musculus GN=Atg7 PE=1 SV=1	0	0	0	0	0	0	0	0	0	0	0	0	1	0	0	0
Polycystic kidney disease protein 1-like 1 OS=Mus musculus GN=Pkd1l1 PE=4 SV=1	0	0	0	0	0	0	0	0	2	0	0	1	0	0	0	0
Cytochrome c oxidase subunit 5B, mitochondrial (Fragment) OS=Mus musculus GN=Cox5b PE=1 SV=1	0	4	0	0	0	6	0	0	3	0	0	8	0	0	0	0
Ras/Rap GTPase-activating protein SynGAP (Fragment) OS=Mus musculus GN=Syngap1 PE=1 SV=2	10	3	1	1	15	3	7	4	2	9	4	2	0	22	7	0
Quinone oxidoreductase (Fragment) OS=Mus musculus GN=Cryz PE=1 SV=5	0	0	0	0	0	0	0	0	0	0	1	0	0	1	0	0
Complement component receptor 1-like protein (Fragment) OS=Mus musculus GN=Cr1l PE=1 SV=1	0	0	0	0	1	0	0	0	0	0	0	0	0	2	0	0
V-type proton ATPase subunit H (Fragment) OS=Mus musculus GN=Atp6v1h PE=1 SV=1	0	1	0	0	0	0	0	0	0	0	0	0	0	0	0	2
MCG119397 OS=Mus musculus GN=Gm9774 PE=4 SV=1	0	0	0	0	0	0	0	0	0	0	0	0	2	3	0	2
Far upstream element (FUSE)-binding protein 3 (Fragment) OS=Mus musculus GN=Fubp3 PE=1 SV=1	0	0	0	0	0	0	0	0	0	2	0	0	0	0	0	0
Ubiquitin carboxyl-terminal hydrolase 4 OS=Mus musculus GN=Usp4 PE=1 SV=1	0	0	0	0	0	0	0	0	0	0	0	0	0	4	0	0
Protein enabled homolog OS=Mus musculus GN=Enah PE=1 SV=1	0	1	0	0	2	0	0	0	3	3	1	0	7	4	4	2
Ubiquitin carboxyl-terminal hydrolase 4 OS=Mus musculus GN=Usp4 PE=1 SV=1	0	0	0	0	0	0	0	0	0	1	0	0	7	4	0	1
NADH dehydrogenase [ubiquinone] iron-sulfur protein 2, mitochondrial (Fragment) OS=Mus musculus GN=Ndufs2 PE=1 SV=1	0	0	2	0	0	0	0	0	0	0	1	2	0	0	0	0
Regulator of G-protein-signaling 7 OS=Mus musculus GN=Rgs7 PE=1 SV=1	0	0	0	1	0	0	2	0	0	0	0	0	0	1	0	0
Mitogen-activated protein kinase kinase kinase kinase 4 OS=Mus musculus GN=Map4k4 PE=1 SV=1	0	0	0	0	0	0	0	0	0	0	0	0	0	2	0	0
N-alpha-acetyltransferase 15, NatA auxiliary subunit OS=Mus musculus GN=Naa15 PE=1 SV=1	0	0	0	0	0	0	0	0	0	0	0	0	6	1	0	0
V-type proton ATPase subunit H (Fragment) OS=Mus musculus GN=Atp6v1h PE=1 SV=1	0	1	0	0	0	0	0	0	0	0	0	0	0	0	0	2
CaM kinase-like vesicle-associated protein OS=Mus musculus GN=Camkv PE=1 SV=1	5	3	4	4	5	4	6	3	1	3	3	4	6	4	4	4
Glutamate receptor 2 OS=Mus musculus GN=Gria2 PE=1 SV=1	3	1	1	0	2	0	1	0	1	3	5	2	10	9	6	5
Guanine nucleotide-binding protein G(i) subunit alpha-2 (Fragment) OS=Mus musculus GN=Gnai2 PE=1 SV=1	0	0	0	0	2	1	0	0	0	0	0	0	0	0	0	0
Vimentin OS=Mus musculus GN=Vim PE=1 SV=1	21	18	6	14	21	13	7	5	10	14	17	12	29	77	13	16
Astrotactin-1 OS=Mus musculus GN=Astn1 PE=1 SV=1	0	0	0	0	0	0	0	0	0	1	0	0	4	0	0	0
Sodium-coupled neutral amino acid transporter 3 (Fragment) OS=Mus musculus GN=Slc38a3 PE=1 SV=1	0	0	0	0	0	0	0	0	0	1	0	0	2	1	1	1
Rap guanine nucleotide exchange factor 2 OS=Mus musculus GN=Rapgef2 PE=1 SV=1	1	0	0	0	0	0	0	0	0	2	1	0	7	2	0	2
Allograft inflammatory factor 1-like OS=Mus musculus GN=Aif1l PE=1 SV=1	0	0	0	0	0	0	0	0	0	0	0	0	0	1	0	0
Sodium-coupled neutral amino acid transporter 3 (Fragment) OS=Mus musculus GN=Slc38a3 PE=1 SV=1	0	0	0	0	0	0	0	0	0	1	0	0	2	1	1	1
Mitogen-activated protein kinase kinase kinase kinase 4 (Fragment) OS=Mus musculus GN=Map4k4 PE=1 SV=1	0	0	0	0	0	0	0	0	0	0	0	0	0	2	0	0
Astrotactin-1 (Fragment) OS=Mus musculus GN=Astn1 PE=1 SV=1	0	0	0	0	0	0	0	0	0	1	0	0	0	0	0	0
CLIP-associating protein 1 (Fragment) OS=Mus musculus GN=Clasp1 PE=1 SV=2	0	0	0	0	0	0	0	0	0	1	0	0	0	0	0	0
Rab3 GTPase-activating protein non-catalytic subunit OS=Mus musculus GN=Rab3gap2 PE=1 SV=1	0	0	0	0	0	0	0	0	0	0	0	0	2	1	0	0
Mitogen-activated protein kinase kinase kinase kinase 4 OS=Mus musculus GN=Map4k4 PE=1 SV=1	0	0	0	0	0	0	0	0	0	0	0	0	0	2	0	0
V-type proton ATPase subunit H OS=Mus musculus GN=Atp6v1h PE=1 SV=1	0	1	0	0	4	2	0	0	0	4	0	0	10	2	1	2
Mitogen-activated protein kinase kinase kinase kinase 4 OS=Mus musculus GN=Map4k4 PE=1 SV=1	0	0	0	0	0	0	0	0	0	0	0	0	0	2	0	0
Voltage-dependent L-type calcium channel subunit beta-2 (Fragment) OS=Mus musculus GN=Cacnb2 PE=1 SV=1	0	0	0	0	0	0	0	0	0	3	0	0	0	0	2	4
Ragulator complex protein LAMTOR1 OS=Mus musculus GN=Lamtor1 PE=1 SV=1	0	0	0	0	0	0	0	0	0	0	0	0	1	1	0	0
Sodium/potassium-transporting ATPase subunit beta (Fragment) OS=Mus musculus GN=Atp1b1 PE=1 SV=1	34	33	29	31	24	13	23	26	26	40	31	29	53	34	24	25
V-type proton ATPase subunit H OS=Mus musculus GN=Atp6v1h PE=1 SV=1	0	1	0	0	4	2	0	0	0	4	0	0	10	2	1	2
60S ribosomal protein L31 OS=Mus musculus GN=Rpl31 PE=1 SV=1	0	0	0	0	0	0	0	0	0	0	0	0	0	1	0	0
Sodium-coupled neutral amino acid transporter 3 (Fragment) OS=Mus musculus GN=Slc38a3 PE=1 SV=5	0	0	0	0	0	0	0	0	0	1	0	0	2	1	1	1
cAMP-dependent protein kinase type II-alpha regulatory subunit OS=Mus musculus GN=Prkar2a PE=1 SV=1	0	0	0	0	0	0	0	0	0	2	0	0	3	0	1	0
Protein enabled homolog OS=Mus musculus GN=Enah PE=1 SV=1	0	1	0	0	2	0	0	0	3	3	1	0	7	4	4	2
NADH dehydrogenase [ubiquinone] iron-sulfur protein 2, mitochondrial (Fragment) OS=Mus musculus GN=Ndufs2 PE=1 SV=5	0	0	0	0	0	0	0	0	0	0	0	2	0	0	0	0
Syntaxin-6 OS=Mus musculus GN=Stx6 PE=1 SV=1	0	0	0	0	0	0	0	0	0	0	0	0	2	2	0	0
60S ribosomal protein L31 OS=Mus musculus GN=Rpl31 PE=1 SV=1	0	0	0	0	0	0	0	0	0	0	0	0	0	1	0	0
Complement component receptor 1-like protein OS=Mus musculus GN=Cr1l PE=1 SV=1	0	0	0	0	1	0	0	0	0	0	0	0	0	2	0	0
Quinone oxidoreductase (Fragment) OS=Mus musculus GN=Cryz PE=1 SV=5	0	0	0	0	0	0	0	0	0	0	1	0	0	1	0	0
Complement component receptor 1-like protein (Fragment) OS=Mus musculus GN=Cr1l PE=1 SV=1	0	0	0	0	1	0	0	0	0	0	0	0	0	2	0	0
Calmodulin-regulated spectrin-associated protein 2 (Fragment) OS=Mus musculus GN=Camsap2 PE=1 SV=1	0	0	0	0	0	0	0	0	0	1	0	0	1	4	0	0
Adenylate kinase isoenzyme 1 (Fragment) OS=Mus musculus GN=Ak1 PE=1 SV=1	4	4	5	1	2	2	4	3	2	9	9	3	13	9	13	8
CLIP-associating protein 1 OS=Mus musculus GN=Clasp1 PE=1 SV=2	0	0	0	0	0	0	0	0	0	1	0	0	4	2	0	0
cAMP-dependent protein kinase type II-alpha regulatory subunit (Fragment) OS=Mus musculus GN=Prkar2a PE=1 SV=1	0	0	0	0	0	0	0	0	0	2	0	0	3	0	1	0
Neural cell adhesion molecule 1 OS=Mus musculus GN=Ncam1 PE=1 SV=1	31	18	0	0	18	9	14	0	16	31	32	23	0	0	0	0
Protocadherin 7 (Fragment) OS=Mus musculus GN=Pcdh7 PE=1 SV=1	0	0	0	0	0	0	0	0	0	0	0	0	0	0	0	2
Vesicle-associated membrane protein 4 OS=Mus musculus GN=Vamp4 PE=1 SV=1	0	0	0	0	0	0	0	0	0	2	0	0	3	4	0	1
Calmodulin-regulated spectrin-associated protein 2 OS=Mus musculus GN=Camsap2 PE=1 SV=1	0	0	0	0	0	0	0	0	0	1	0	0	1	4	0	0
Inosine-5&#039;-monophosphate dehydrogenase 2 (Fragment) OS=Mus musculus GN=Impdh2 PE=1 SV=1	0	0	0	0	0	0	0	0	0	0	0	0	2	0	0	0
Complement component receptor 1-like protein OS=Mus musculus GN=Cr1l PE=1 SV=1	0	0	0	0	1	0	0	0	0	0	0	0	0	2	0	0
Serine/threonine-protein kinase MARK1 (Fragment) OS=Mus musculus GN=Mark1 PE=1 SV=1	0	0	0	0	0	0	0	0	0	2	1	0	0	0	0	0
Protocadherin 7 OS=Mus musculus GN=Pcdh7 PE=1 SV=1	0	0	0	0	0	0	0	0	0	2	0	0	7	4	1	2
Mitochondrial pyruvate carrier 2 OS=Mus musculus GN=Mpc2 PE=1 SV=1	0	0	0	0	0	0	0	0	0	3	1	0	0	5	1	1
Neural cell adhesion molecule 1 (Fragment) OS=Mus musculus GN=Ncam1 PE=1 SV=1	31	18	16	20	18	9	14	10	16	31	32	23	34	21	15	21
SNW domain-containing protein 1 OS=Mus musculus GN=Snw1 PE=1 SV=1	0	0	0	0	0	0	0	0	2	3	1	2	16	15	2	1
Importin subunit alpha-3 OS=Mus musculus GN=Kpna4 PE=1 SV=1	0	0	0	0	0	0	0	0	0	0	0	0	1	0	0	0
Cystine/glutamate transporter OS=Mus musculus GN=Slc7a11 PE=1 SV=1	1	1	0	0	2	0	0	0	0	0	0	0	0	1	0	2
Adhesion G protein-coupled receptor L2 OS=Mus musculus GN=Adgrl2 PE=1 SV=1	0	0	0	0	0	0	0	0	0	3	2	0	0	0	2	1
Serrate RNA effector molecule homolog (Fragment) OS=Mus musculus GN=Srrt PE=1 SV=1	0	0	0	0	0	0	0	0	0	0	0	0	2	1	0	0
Adhesion G protein-coupled receptor L2 OS=Mus musculus GN=Adgrl2 PE=1 SV=1	0	0	0	0	0	0	0	0	0	3	2	0	0	0	2	1
Aminoacyl tRNA synthase complex-interacting multifunctional protein 1 (Fragment) OS=Mus musculus GN=Aimp1 PE=1 SV=1	0	0	0	0	0	0	0	0	0	0	1	0	0	0	0	0
Adhesion G protein-coupled receptor L2 (Fragment) OS=Mus musculus GN=Adgrl2 PE=1 SV=1	0	0	0	0	0	0	0	0	0	0	0	0	0	0	2	0
Mevalonate kinase (Fragment) OS=Mus musculus GN=Mvk PE=1 SV=1	0	0	0	0	0	0	0	0	0	0	0	0	0	0	0	1
ATP-binding cassette sub-family D member 3 OS=Mus musculus GN=Abcd3 PE=1 SV=1	1	4	7	0	0	3	6	1	0	0	9	5	0	0	8	7
Adhesion G protein-coupled receptor L2 OS=Mus musculus GN=Adgrl2 PE=1 SV=1	0	0	0	0	0	0	0	0	0	3	2	0	0	0	2	1
Cyclin-dependent-like kinase 5 OS=Mus musculus GN=Cdk5 PE=1 SV=1	0	0	0	0	0	0	0	0	0	0	1	0	4	2	1	0
Protein strawberry notch homolog 1 (Fragment) OS=Mus musculus GN=Sbno1 PE=1 SV=1	0	0	0	0	0	0	0	0	0	0	0	0	1	0	0	0
MCG10748, isoform CRA_b OS=Mus musculus GN=Rap1a PE=1 SV=1	0	1	0	0	0	0	1	0	0	0	1	0	0	0	0	1
Protein ABHD4 (Fragment) OS=Mus musculus GN=Abhd4 PE=1 SV=1	0	0	0	0	0	0	0	0	0	1	1	0	9	5	0	2
Plexin-B1 (Fragment) OS=Mus musculus GN=Plxnb1 PE=1 SV=1	0	1	0	0	1	0	1	1	1	0	2	0	0	0	2	0
Serrate RNA effector molecule homolog OS=Mus musculus GN=Srrt PE=1 SV=1	0	0	0	0	0	0	0	0	0	0	0	0	2	1	0	0
Microtubule-associated protein OS=Mus musculus GN=Map4 PE=1 SV=1	14	7	4	4	15	5	8	10	6	18	10	2	27	24	9	5
Leucine-rich repeat flightless-interacting protein 2 (Fragment) OS=Mus musculus GN=Lrrfip2 PE=1 SV=4	0	0	0	0	1	0	0	0	1	3	1	0	1	2	0	2
Leucine-rich repeat-containing protein 7 OS=Mus musculus GN=Lrrc7 PE=1 SV=1	0	0	0	0	0	0	0	0	0	0	0	0	1	0	0	0
Adhesion G protein-coupled receptor L2 (Fragment) OS=Mus musculus GN=Adgrl2 PE=4 SV=1	0	0	0	0	0	0	0	0	0	0	0	0	0	0	2	0
Aminoacyl tRNA synthase complex-interacting multifunctional protein 1 (Fragment) OS=Mus musculus GN=Aimp1 PE=1 SV=4	0	0	0	0	0	0	0	0	0	0	1	0	0	0	0	0
Guanylate-binding protein 6 OS=Mus musculus GN=Gbp6 PE=1 SV=1	0	0	0	0	0	0	0	0	0	0	0	0	0	1	0	0
Ubiquitin associated protein 2-like, isoform CRA_g OS=Mus musculus GN=Ubap2l PE=1 SV=1	0	0	0	0	3	0	1	1	2	2	1	2	8	8	3	3
Calponin OS=Mus musculus GN=Cnn3 PE=1 SV=1	7	2	3	1	11	5	5	4	14	24	20	14	0	32	22	20
Aminoacyl tRNA synthase complex-interacting multifunctional protein 1 (Fragment) OS=Mus musculus GN=Aimp1 PE=1 SV=4	0	0	0	0	0	0	0	0	0	0	1	0	0	0	0	0
40S ribosomal protein S27 (Fragment) OS=Mus musculus GN=Rps27 PE=1 SV=1	0	0	0	0	0	0	0	0	0	0	0	0	2	1	1	0
Tetraspanin-2 (Fragment) OS=Mus musculus GN=Tspan2 PE=1 SV=1	0	0	0	0	0	0	0	0	0	0	0	0	0	0	1	0
Ankyrin repeat domain-containing protein 17 OS=Mus musculus GN=Ankrd17 PE=1 SV=1	0	0	0	0	0	0	0	0	0	0	0	0	3	2	0	0
Membrane-associated guanylate kinase, WW and PDZ domain-containing protein 2 OS=Mus musculus GN=Magi2 PE=1 SV=1	0	0	0	0	0	0	0	0	0	0	0	0	1	2	0	0
E3 ubiquitin-protein ligase TRIM33 (Fragment) OS=Mus musculus GN=Trim33 PE=1 SV=1	0	0	0	0	0	0	0	0	0	0	0	0	1	0	0	0
GTPase NRas (Fragment) OS=Mus musculus GN=Nras PE=1 SV=1	0	0	0	0	0	0	0	0	0	0	0	0	1	0	0	0
Rho guanine nucleotide exchange factor 9 OS=Mus musculus GN=Arhgef9 PE=1 SV=1	0	0	0	0	0	0	0	0	1	1	0	0	9	8	3	4
Adhesion G protein-coupled receptor L2 (Fragment) OS=Mus musculus GN=Adgrl2 PE=1 SV=1	0	0	0	0	0	0	0	0	0	0	0	0	0	0	2	0
Ras-related protein Rap-1A OS=Mus musculus GN=Rap1a PE=1 SV=1	0	1	0	0	0	0	1	0	0	0	1	0	0	0	0	1
Serine/threonine-protein kinase DCLK1 OS=Mus musculus GN=Dclk1 PE=1 SV=1	2	2	0	0	2	0	1	0	2	0	2	2	0	4	0	3
Glutamate receptor ionotropic, NMDA 2B OS=Mus musculus GN=Grin2b PE=1 SV=1	1	0	0	0	2	0	0	0	0	1	0	0	0	3	2	0
RNA-binding protein 8A OS=Mus musculus GN=Rbm8a PE=1 SV=1	0	1	0	0	1	1	0	1	0	2	0	0	4	5	0	2
Mevalonate kinase OS=Mus musculus GN=Mvk PE=1 SV=1	0	0	0	0	0	0	0	0	0	0	0	0	3	1	0	1
RIKEN cDNA 2810403A07 gene OS=Mus musculus GN=2810403A07Rik PE=1 SV=1	0	0	0	0	0	0	0	0	0	0	0	0	0	1	0	0
Membrane-associated guanylate kinase, WW and PDZ domain-containing protein 2 OS=Mus musculus GN=Magi2 PE=1 SV=1	0	0	0	0	0	0	0	0	0	0	0	0	1	2	0	0
Amphiphysin OS=Mus musculus GN=Amph PE=1 SV=1	3	2	0	0	3	2	2	2	0	1	0	1	4	4	2	4
Rho guanine nucleotide exchange factor 9 OS=Mus musculus GN=Arhgef9 PE=1 SV=1	0	0	0	0	0	0	0	0	1	1	0	0	9	8	3	4
DnaJ homolog subfamily B member 6 OS=Mus musculus GN=Dnajb6 PE=1 SV=1	0	0	0	0	0	0	0	0	0	1	0	0	1	2	0	0
Protein strawberry notch homolog 1 (Fragment) OS=Mus musculus GN=Sbno1 PE=1 SV=1	0	0	0	0	0	0	0	0	0	0	0	0	1	0	0	0
Cytosol aminopeptidase (Fragment) OS=Mus musculus GN=Lap3 PE=1 SV=1	0	0	9	0	0	0	0	0	0	0	0	0	0	0	0	0
Serine/threonine-protein kinase DCLK1 OS=Mus musculus GN=Dclk1 PE=1 SV=1	2	2	0	0	2	0	1	0	2	0	2	2	0	4	0	3
Fragile X mental retardation syndrome-related protein 1 OS=Mus musculus GN=Fxr1 PE=1 SV=1	0	0	0	0	0	0	0	0	0	0	0	0	0	3	0	0
Leucine-rich repeat flightless-interacting protein 2 OS=Mus musculus GN=Lrrfip2 PE=1 SV=1	0	0	0	0	1	0	0	0	1	3	1	0	1	2	0	2
DnaJ homolog subfamily B member 6 OS=Mus musculus GN=Dnajb6 PE=1 SV=1	0	0	0	0	0	0	0	0	0	1	0	0	1	2	0	0
60S ribosomal protein L9 (Fragment) OS=Mus musculus GN=Rpl9 PE=1 SV=1	0	0	0	0	0	0	0	0	0	0	0	0	1	0	0	0
Rho guanine nucleotide exchange factor 9 (Fragment) OS=Mus musculus GN=Arhgef9 PE=1 SV=4	0	0	0	0	0	0	0	0	1	1	0	0	0	0	0	0
Aldehyde dehydrogenase, mitochondrial OS=Mus musculus GN=Aldh2 PE=1 SV=1	0	0	0	0	2	0	0	0	0	7	4	0	11	18	10	20
Rho guanine nucleotide exchange factor 9 (Fragment) OS=Mus musculus GN=Arhgef9 PE=1 SV=1	0	0	0	0	0	0	0	0	1	1	0	0	0	8	3	4
Aminoacyl tRNA synthase complex-interacting multifunctional protein 1 (Fragment) OS=Mus musculus GN=Aimp1 PE=1 SV=1	0	0	0	0	0	0	0	0	0	0	1	0	0	0	0	0
60S ribosomal protein L34 OS=Mus musculus GN=Rpl34 PE=1 SV=1	0	0	0	0	1	0	1	0	1	0	0	0	4	2	0	0
Tetraspanin OS=Mus musculus GN=Tspan2 PE=1 SV=1	0	0	0	0	0	0	0	0	0	0	0	0	0	0	1	0
Vesicle-trafficking protein SEC22b OS=Mus musculus GN=Sec22b PE=1 SV=1	0	0	0	0	0	0	0	0	0	0	0	1	0	0	0	0
Protein strawberry notch homolog 1 (Fragment) OS=Mus musculus GN=Sbno1 PE=1 SV=1	0	0	0	0	0	0	0	0	0	0	0	0	1	0	0	0
Acyl-CoA dehydrogenase family member 9, mitochondrial (Fragment) OS=Mus musculus GN=Acad9 PE=1 SV=1	0	1	0	0	1	0	2	2	0	0	0	0	2	2	2	1
Intraflagellar transport protein 22 homolog (Fragment) OS=Mus musculus GN=Ift22 PE=1 SV=1	0	0	0	0	0	0	0	0	0	0	0	0	2	1	2	0
Aldehyde dehydrogenase, mitochondrial (Fragment) OS=Mus musculus GN=Aldh2 PE=1 SV=1	0	0	0	0	0	0	0	0	0	0	4	0	0	0	10	0
Cold shock domain-containing protein E1 OS=Mus musculus GN=Csde1 PE=1 SV=1	2	2	1	0	2	1	0	0	2	5	3	4	11	10	4	6
Cyclin-dependent kinase-like 5 OS=Mus musculus GN=Cdkl5 PE=1 SV=1	0	0	0	0	0	0	0	0	0	0	0	0	2	3	0	1
Sorting nexin-27 OS=Mus musculus GN=Snx27 PE=1 SV=1	0	0	0	0	0	0	0	0	0	0	0	0	1	0	0	0
Eukaryotic translation initiation factor 4E OS=Mus musculus GN=Eif4e PE=1 SV=1	0	0	0	0	0	0	0	0	0	0	0	0	2	0	0	0
Calponin-3 (Fragment) OS=Mus musculus GN=Cnn3 PE=1 SV=1	0	0	0	1	0	0	0	0	0	0	0	0	0	0	0	0
Cyclin-dependent kinase-like 5 OS=Mus musculus GN=Cdkl5 PE=1 SV=1	0	0	0	0	0	0	0	0	0	0	0	0	2	3	0	1
Adhesion G protein-coupled receptor L2 OS=Mus musculus GN=Adgrl2 PE=1 SV=1	0	0	0	0	0	0	0	0	0	3	2	0	0	0	2	1
Calponin-3 (Fragment) OS=Mus musculus GN=Cnn3 PE=1 SV=1	0	0	0	1	0	0	0	0	0	0	0	0	0	0	0	0
Calcium/calmodulin-dependent protein kinase kinase 2 (Fragment) OS=Mus musculus GN=Camkk2 PE=1 SV=4	0	0	0	0	0	0	0	0	1	1	0	0	4	2	1	0
Far upstream element-binding protein 1 (Fragment) OS=Mus musculus GN=Fubp1 PE=1 SV=1	0	0	0	0	0	0	0	0	0	0	0	0	8	9	1	0
Heterogeneous nuclear ribonucleoprotein D0 (Fragment) OS=Mus musculus GN=Hnrnpd PE=1 SV=1	0	0	0	0	0	0	0	0	0	1	0	0	4	8	0	0
Vascular cell adhesion protein 1 (Fragment) OS=Mus musculus GN=Vcam1 PE=1 SV=1	0	0	0	0	0	0	0	0	1	0	0	0	0	0	0	0
Aldehyde dehydrogenase, mitochondrial (Fragment) OS=Mus musculus GN=Aldh2 PE=1 SV=1	0	0	0	0	2	0	0	0	0	0	0	0	0	0	0	0
60S ribosomal protein L9 (Fragment) OS=Mus musculus GN=Rpl9 PE=1 SV=1	0	0	0	0	0	0	0	0	0	0	0	0	1	0	0	0
Membrane-associated phosphatidylinositol transfer protein 2 OS=Mus musculus GN=Pitpnm2 PE=1 SV=1	0	0	0	0	0	0	0	0	0	0	0	0	0	0	0	2
CTTNBP2 N-terminal-like protein (Fragment) OS=Mus musculus GN=Cttnbp2nl PE=1 SV=1	0	0	0	0	0	0	0	0	0	0	0	0	0	4	0	0
Protein RUFY3 OS=Mus musculus GN=Rufy3 PE=1 SV=1	1	2	1	0	0	0	2	1	2	8	4	3	0	0	5	11
cAMP-dependent protein kinase catalytic subunit beta (Fragment) OS=Mus musculus GN=Prkacb PE=1 SV=1	0	0	1	1	0	0	2	1	2	5	2	4	7	9	5	5
Protein strawberry notch homolog 1 OS=Mus musculus GN=Sbno1 PE=1 SV=1	0	0	0	0	0	0	0	0	0	0	0	0	1	0	0	0
Adhesion G protein-coupled receptor L2 OS=Mus musculus GN=Adgrl2 PE=1 SV=1	0	0	0	0	0	0	0	0	0	3	2	0	0	0	2	1
Leucine-rich repeat flightless-interacting protein 2 OS=Mus musculus GN=Lrrfip2 PE=1 SV=1	0	0	0	0	1	0	0	0	1	3	1	0	1	2	0	2
RNA-binding protein 8A OS=Mus musculus GN=Rbm8a PE=1 SV=1	0	1	0	0	1	1	0	1	0	2	0	0	4	5	0	2
Mevalonate kinase OS=Mus musculus GN=Mvk PE=1 SV=1	0	0	0	0	0	0	0	0	0	0	0	0	3	1	0	1
Far upstream element-binding protein 1 OS=Mus musculus GN=Fubp1 PE=1 SV=1	0	0	0	0	0	0	0	0	0	0	0	0	8	9	1	0
MCG8104 OS=Mus musculus GN=Tsc22d2 PE=1 SV=1	0	0	0	0	0	1	0	0	1	2	5	5	9	7	4	8
Leucine-rich repeat-containing protein 7 (Fragment) OS=Mus musculus GN=Lrrc7 PE=1 SV=1	0	0	0	0	0	0	0	0	0	0	0	0	1	0	0	0
Far upstream element-binding protein 1 OS=Mus musculus GN=Fubp1 PE=1 SV=1	0	0	0	0	0	0	0	0	0	0	0	0	8	9	1	0
Pre-mRNA-splicing factor ATP-dependent RNA helicase DHX15 OS=Mus musculus GN=Dhx15 PE=1 SV=1	0	0	0	0	0	0	0	0	0	0	0	0	0	3	0	0
40S ribosomal protein S27 OS=Mus musculus GN=Rps27 PE=1 SV=1	0	0	0	0	0	0	0	0	0	0	0	0	2	1	1	0
Ubiquitin-associated protein 2-like (Fragment) OS=Mus musculus GN=Ubap2l PE=1 SV=1	0	0	0	0	3	0	1	1	2	2	1	2	0	0	3	3
Eukaryotic translation initiation factor 3 subunit B (Fragment) OS=Mus musculus GN=Eif3b PE=1 SV=1	0	0	0	0	0	0	0	0	0	0	0	0	2	3	0	0
Adhesion G protein-coupled receptor L2 OS=Mus musculus GN=Adgrl2 PE=1 SV=1	0	0	0	0	0	0	0	0	0	3	2	0	0	0	2	1
Mitogen-activated protein kinase OS=Mus musculus GN=Mapk10 PE=1 SV=1	1	2	0	0	1	2	0	0	4	0	2	4	0	0	0	0
Adhesion G protein-coupled receptor L2 (Fragment) OS=Mus musculus GN=Adgrl2 PE=1 SV=1	0	0	0	0	0	0	0	0	0	3	2	0	0	0	2	1
Protein strawberry notch homolog 1 (Fragment) OS=Mus musculus GN=Sbno1 PE=1 SV=1	0	0	0	0	0	0	0	0	0	0	0	0	1	0	0	0
RAP1, GTP-GDP dissociation stimulator 1 OS=Mus musculus GN=Rap1gds1 PE=1 SV=1	4	3	2	2	4	3	2	4	4	10	6	0	13	0	0	0
Sorting nexin-27 (Fragment) OS=Mus musculus GN=Snx27 PE=1 SV=1	0	0	0	0	0	0	0	0	0	0	0	0	1	0	0	0
Krev interaction trapped protein 1 OS=Mus musculus GN=Krit1 PE=1 SV=1	0	0	0	0	0	0	0	0	0	2	0	0	0	0	0	0
Serine/threonine-protein kinase DCLK1 OS=Mus musculus GN=Dclk1 PE=1 SV=1	2	2	0	0	2	0	1	0	2	0	2	2	0	4	0	3
Amylo-1,6-glucosidase, 4-alpha-glucanotransferase OS=Mus musculus GN=Agl PE=1 SV=1	3	1	3	4	4	4	3	6	0	4	2	0	7	0	2	0
Dihydropteridine reductase OS=Mus musculus GN=Qdpr PE=1 SV=1	0	0	0	0	0	0	0	0	5	0	0	0	0	0	0	0
Mitogen-activated protein kinase OS=Mus musculus GN=Mapk10 PE=1 SV=1	1	2	0	0	1	2	0	0	4	0	2	4	0	0	0	0
Putative ATP-dependent RNA helicase DHX30 OS=Mus musculus GN=Dhx30 PE=1 SV=1	0	0	0	0	0	0	0	0	0	1	0	0	1	2	0	0
Adhesion G protein-coupled receptor L2 OS=Mus musculus GN=Adgrl2 PE=1 SV=1	0	0	0	0	0	0	0	0	0	3	2	0	0	0	2	1
Small nuclear ribonucleoprotein-associated protein B OS=Mus musculus GN=Snrpb PE=4 SV=1	0	0	0	0	0	0	1	0	0	4	0	0	11	10	3	2
Adenylate kinase isoenzyme 5 (Fragment) OS=Mus musculus GN=Ak5 PE=1 SV=1	0	0	0	0	0	0	0	1	1	0	2	2	0	0	6	7
DnaJ homolog subfamily B member 6 (Fragment) OS=Mus musculus GN=Dnajb6 PE=1 SV=1	0	0	0	0	0	0	0	0	0	1	0	0	1	2	0	0
GTPase NRas (Fragment) OS=Mus musculus GN=Nras PE=1 SV=1	0	0	0	0	0	0	0	0	0	0	0	0	1	0	0	0
NEDD8 ultimate buster 1 OS=Mus musculus GN=Nub1 PE=1 SV=1	0	0	0	0	0	0	0	0	0	0	0	0	3	1	0	0
Pre-mRNA-splicing factor ATP-dependent RNA helicase DHX15 (Fragment) OS=Mus musculus GN=Dhx15 PE=1 SV=1	0	0	0	0	0	0	0	0	0	0	0	0	0	3	0	0
Serine/threonine-protein kinase DCLK1 OS=Mus musculus GN=Dclk1 PE=1 SV=1	2	2	0	0	2	0	1	0	2	3	2	2	11	4	2	3
Calcium/calmodulin-dependent protein kinase type II subunit delta OS=Mus musculus GN=Camk2d PE=1 SV=1	22	12	13	13	0	13	17	11	10	26	13	17	34	35	18	24
Gamma-aminobutyric acid receptor subunit beta-1 (Fragment) OS=Mus musculus GN=Gabrb1 PE=1 SV=1	0	0	0	0	1	0	1	0	0	0	0	0	0	0	0	0
Eukaryotic translation initiation factor 4E (Fragment) OS=Mus musculus GN=Eif4e PE=1 SV=1	0	0	0	0	0	0	0	0	0	0	0	0	2	0	0	0
Cyclin-dependent kinase-like 5 OS=Mus musculus GN=Cdkl5 PE=1 SV=1	0	0	0	0	0	0	0	0	0	0	0	0	2	3	0	1
Far upstream element-binding protein 1 OS=Mus musculus GN=Fubp1 PE=1 SV=1	0	0	0	0	0	0	0	0	0	0	0	0	8	9	1	0
ATP synthase F(0) complex subunit B1, mitochondrial (Fragment) OS=Mus musculus GN=Atp5f1 PE=1 SV=1	0	0	0	0	1	0	0	0	0	0	0	3	0	0	0	0
Sodium/potassium-transporting ATPase subunit alpha OS=Mus musculus GN=Atp1a3 PE=1 SV=1	95	85	81	82	100	63	74	65	49	96	73	72	131	110	71	65
Dihydropteridine reductase OS=Mus musculus GN=Qdpr PE=1 SV=1	0	0	0	0	0	0	0	0	5	0	0	0	0	0	0	0
Phospholipid phosphatase-related protein type 4 (Fragment) OS=Mus musculus GN=Plppr4 PE=1 SV=1	0	0	0	0	0	0	0	0	0	3	0	0	5	4	1	1
Leucine-rich repeat flightless-interacting protein 2 (Fragment) OS=Mus musculus GN=Lrrfip2 PE=1 SV=4	0	0	0	0	1	0	0	0	1	3	1	0	1	2	0	2
Adhesion G protein-coupled receptor L2 (Fragment) OS=Mus musculus GN=Adgrl2 PE=1 SV=1	0	0	0	0	0	0	0	0	0	0	0	0	0	0	2	0
Eukaryotic translation initiation factor 4E OS=Mus musculus GN=Eif4e PE=1 SV=1	0	0	0	0	0	0	0	0	0	0	0	0	2	0	0	0
Adhesion G protein-coupled receptor L2 OS=Mus musculus GN=Adgrl2 PE=1 SV=1	0	0	0	0	0	0	0	0	0	0	0	0	0	0	2	0
Ubiquitin associated protein 2-like, isoform CRA_b OS=Mus musculus GN=Ubap2l PE=1 SV=1	0	0	0	0	3	0	1	1	2	2	1	2	8	8	3	3
Cytoplasmic polyadenylation element-binding protein 2 (Fragment) OS=Mus musculus GN=Cpeb2 PE=1 SV=1	0	0	0	0	0	0	0	0	1	2	1	0	0	0	1	5
Fragile X mental retardation syndrome-related protein 1 OS=Mus musculus GN=Fxr1 PE=1 SV=1	0	0	0	0	0	0	0	0	0	0	0	0	0	3	0	0
Creatine kinase M-type OS=Mus musculus GN=Ckm PE=1 SV=1	2	0	1	0	0	0	0	0	0	0	0	0	1	1	0	1
Fibroblast growth factor receptor 3 (Fragment) OS=Mus musculus GN=Fgfr3 PE=1 SV=1	1	0	0	0	1	1	0	1	4	5	7	4	8	6	7	6
Transcription factor 4 OS=Mus musculus GN=Tcf4 PE=1 SV=1	0	0	0	0	0	0	0	0	0	0	0	0	1	0	0	0
Cytospin-B OS=Mus musculus GN=Specc1 PE=1 SV=1	0	0	0	0	0	0	0	0	0	0	0	0	1	0	0	0
Transcription factor 4 OS=Mus musculus GN=Tcf4 PE=1 SV=1	0	0	0	0	0	0	0	0	0	0	0	0	1	0	0	0
Transcription factor 4 OS=Mus musculus GN=Tcf4 PE=1 SV=1	0	0	0	0	0	0	0	0	0	0	0	0	1	0	0	0
Sodium channel protein OS=Mus musculus GN=Scn2a PE=1 SV=1	2	0	0	0	1	0	0	0	0	2	0	1	0	3	0	1
RNA-binding protein Musashi homolog 1 (Fragment) OS=Mus musculus GN=Msi1 PE=1 SV=3	0	0	0	0	0	0	0	0	0	0	0	0	1	0	0	0
Septin-11 OS=Mus musculus GN=Sept11 PE=1 SV=1	12	12	10	9	13	11	12	12	7	12	15	6	14	0	11	15
Mitochondrial glutamate carrier 1 (Fragment) OS=Mus musculus GN=Slc25a22 PE=1 SV=2	0	1	0	0	0	0	0	0	0	0	0	0	0	0	0	0
WD repeat-containing protein 1 OS=Mus musculus GN=Wdr1 PE=1 SV=1	0	0	0	0	2	0	1	2	0	0	0	0	5	4	0	0
Ubiquitin-conjugating enzyme E2 K OS=Mus musculus GN=Ube2k PE=1 SV=1	0	0	0	0	0	0	0	0	0	1	0	0	6	5	0	2
Transcription factor 4 OS=Mus musculus GN=Tcf4 PE=1 SV=1	0	0	0	0	0	0	0	0	0	0	0	0	1	0	0	0
C-terminal-binding protein 1 OS=Mus musculus GN=Ctbp1 PE=1 SV=1	0	0	0	0	0	0	0	0	0	1	1	1	4	4	1	2
C-terminal binding protein 1, isoform CRA_a OS=Mus musculus GN=Ctbp1 PE=1 SV=1	0	0	0	0	0	0	0	0	0	1	1	1	0	0	1	2
RNA-binding protein Musashi homolog 1 (Fragment) OS=Mus musculus GN=Msi1 PE=1 SV=1	0	0	0	0	0	0	0	0	0	0	0	0	1	0	0	0
OCIA domain-containing protein 1 (Fragment) OS=Mus musculus GN=Ociad1 PE=1 SV=1	0	0	0	0	0	0	0	0	0	0	1	0	0	0	0	0
Eukaryotic translation initiation factor 4 gamma 1 (Fragment) OS=Mus musculus GN=Eif4g1 PE=1 SV=1	4	2	1	2	0	2	0	2	0	0	0	0	0	0	0	0
High mobility group protein B1 OS=Mus musculus GN=Hmgb1 PE=1 SV=1	12	8	9	9	8	6	6	6	9	14	12	7	17	18	12	12
Dynamin-1 OS=Mus musculus GN=Dnm1 PE=1 SV=1	54	49	40	42	0	31	41	43	0	0	58	72	0	0	0	0
Sulfatase-modifying factor 2 OS=Mus musculus GN=Sumf2 PE=1 SV=1	0	0	0	0	0	0	0	0	0	0	0	0	1	0	0	0
Cytospin-B OS=Mus musculus GN=Specc1 PE=1 SV=1	0	0	0	0	0	0	0	0	0	0	0	0	1	0	0	0
Transcription factor 4 OS=Mus musculus GN=Tcf4 PE=1 SV=1	0	0	0	0	0	0	0	0	0	0	0	0	1	0	0	0
Mitochondrial glutamate carrier 1 OS=Mus musculus GN=Slc25a22 PE=1 SV=1	6	1	5	3	9	3	7	4	2	4	2	6	11	7	4	9
Ubiquitin-protein ligase E3A (Fragment) OS=Mus musculus GN=Ube3a PE=1 SV=1	0	0	0	0	0	0	0	0	0	0	0	0	4	3	0	0
Transcription factor 4 OS=Mus musculus GN=Tcf4 PE=1 SV=1	0	0	0	0	0	0	0	0	0	0	0	0	1	0	0	0
Sulfatase-modifying factor 2 (Fragment) OS=Mus musculus GN=Sumf2 PE=1 SV=1	0	0	0	0	0	0	0	0	0	0	0	0	1	0	0	0
Septin 11, isoform CRA_b OS=Mus musculus GN=Sept11 PE=1 SV=1	12	12	10	9	13	11	12	12	7	12	15	6	14	0	11	15
Ras/Rap GTPase-activating protein SynGAP (Fragment) OS=Mus musculus GN=Syngap1 PE=1 SV=3	0	3	1	1	0	3	0	0	2	9	4	2	0	0	0	0
C-terminal-binding protein 1 OS=Mus musculus GN=Ctbp1 PE=1 SV=1	0	0	0	0	0	0	0	0	0	1	1	1	4	4	1	2
Dynamin-1 OS=Mus musculus GN=Dnm1 PE=1 SV=1	54	49	40	42	42	31	41	43	65	96	58	72	99	70	64	63
Protein furry homolog (Fragment) OS=Mus musculus GN=Fry PE=1 SV=1	0	0	0	0	0	0	0	0	0	0	0	0	1	0	0	0
Transcription factor 4 OS=Mus musculus GN=Tcf4 PE=1 SV=1	0	0	0	0	0	0	0	0	0	0	0	0	1	0	0	0
Gelsolin (Fragment) OS=Mus musculus GN=Gsn PE=1 SV=1	0	0	0	0	0	0	0	0	0	0	0	0	6	0	1	0
Cytospin-B OS=Mus musculus GN=Specc1 PE=1 SV=1	0	0	0	0	0	0	0	0	0	0	0	0	1	0	0	0
C-terminal-binding protein 1 (Fragment) OS=Mus musculus GN=Ctbp1 PE=1 SV=1	0	0	0	0	0	0	0	0	0	1	1	1	4	4	1	2
Protein furry homolog (Fragment) OS=Mus musculus GN=Fry PE=1 SV=1	0	0	0	0	0	0	0	0	0	0	0	0	1	0	0	0
Eukaryotic translation initiation factor 4 gamma 1 OS=Mus musculus GN=Eif4g1 PE=1 SV=1	0	2	1	2	0	2	2	2	0	0	0	0	0	0	0	0
Mitochondrial glutamate carrier 1 (Fragment) OS=Mus musculus GN=Slc25a22 PE=1 SV=1	6	1	5	3	9	3	7	4	2	4	2	6	11	7	4	9
Transcription factor 4 OS=Mus musculus GN=Tcf4 PE=1 SV=1	0	0	0	0	0	0	0	0	0	0	0	0	1	0	0	0
Ras/Rap GTPase-activating protein SynGAP (Fragment) OS=Mus musculus GN=Syngap1 PE=1 SV=1	0	0	1	1	0	0	0	0	2	0	0	0	0	0	0	0
High mobility group protein B1 (Fragment) OS=Mus musculus GN=Hmgb1 PE=1 SV=1	12	8	9	9	8	6	6	6	9	14	12	7	17	18	12	12
Ras/Rap GTPase-activating protein SynGAP (Fragment) OS=Mus musculus GN=Syngap1 PE=1 SV=1	0	3	1	1	0	0	0	0	2	0	0	0	0	0	0	0
Paxillin OS=Mus musculus GN=Pxn PE=1 SV=1	0	0	0	0	0	0	0	0	0	0	0	0	0	3	0	0
Phospholipid-transporting ATPase OS=Mus musculus GN=Atp8a1 PE=1 SV=1	0	0	0	0	0	0	0	1	0	0	0	0	0	0	0	0
Myotrophin (Fragment) OS=Mus musculus GN=Mtpn PE=1 SV=1	0	0	0	0	0	0	0	0	0	0	0	0	1	0	0	0
Transcription factor 4 (Fragment) OS=Mus musculus GN=Tcf4 PE=1 SV=3	0	0	0	0	0	0	0	0	0	0	0	0	1	0	0	0
Ras/Rap GTPase-activating protein SynGAP (Fragment) OS=Mus musculus GN=Syngap1 PE=1 SV=1	0	0	1	1	0	0	0	0	2	0	0	0	0	0	0	0
Cytospin-B OS=Mus musculus GN=Specc1 PE=1 SV=1	0	0	0	0	0	0	0	0	0	0	0	0	1	0	0	0
Eukaryotic translation initiation factor 4 gamma 1 (Fragment) OS=Mus musculus GN=Eif4g1 PE=1 SV=1	4	2	1	2	0	2	0	2	0	0	0	0	0	0	0	0
Receptor-type tyrosine-protein phosphatase zeta OS=Mus musculus GN=Ptprz1 PE=1 SV=1	6	8	6	6	9	6	9	6	4	0	0	6	0	0	0	8
Protein phosphatase 1G OS=Mus musculus GN=Ppm1g PE=1 SV=1	0	0	0	0	0	0	0	0	0	0	0	0	2	0	1	0
Transcription factor 4 OS=Mus musculus GN=Tcf4 PE=1 SV=1	0	0	0	0	0	0	0	0	0	0	0	0	1	0	0	0
Ras/Rap GTPase-activating protein SynGAP (Fragment) OS=Mus musculus GN=Syngap1 PE=1 SV=2	0	0	1	1	0	3	0	4	2	0	0	2	0	0	0	0
Phosphoserine phosphatase (Fragment) OS=Mus musculus GN=Psph PE=1 SV=1	0	0	0	0	0	0	0	0	0	0	0	0	0	4	1	0
Transcription factor 4 OS=Mus musculus GN=Tcf4 PE=1 SV=1	0	0	0	0	0	0	0	0	0	0	0	0	1	0	0	0
C-terminal-binding protein 1 (Fragment) OS=Mus musculus GN=Ctbp1 PE=1 SV=1	0	0	0	0	0	0	0	0	0	1	1	1	4	4	1	2
Protein furry homolog (Fragment) OS=Mus musculus GN=Fry PE=1 SV=1	0	0	0	0	0	0	0	0	0	0	0	0	1	0	0	0
Phospholipid-transporting ATPase OS=Mus musculus GN=Atp8a1 PE=1 SV=1	0	0	0	0	0	0	0	1	0	0	0	0	6	5	0	1
Neural cell adhesion molecule L1-like protein OS=Mus musculus GN=Chl1 PE=1 SV=1	0	0	0	0	0	0	0	0	0	2	0	0	4	3	1	1
Charged multivesicular body protein 3 (Fragment) OS=Mus musculus GN=Chmp3 PE=1 SV=1	0	0	0	0	0	0	0	0	0	0	0	0	2	1	1	2
Membrane-associated guanylate kinase, WW and PDZ domain-containing protein 1 OS=Mus musculus GN=Magi1 PE=1 SV=1	0	0	0	0	0	0	0	0	0	0	0	0	2	1	0	0
[F-actin]-methionine sulfoxide oxidase MICAL3 (Fragment) OS=Mus musculus GN=Mical3 PE=1 SV=1	0	0	0	0	0	0	0	0	0	0	0	0	1	0	0	0
T-complex protein 1 subunit eta OS=Mus musculus GN=Cct7 PE=1 SV=1	7	5	3	2	7	4	3	7	2	7	3	4	6	11	5	8
E3 ubiquitin-protein ligase KCMF1 OS=Mus musculus GN=Kcmf1 PE=1 SV=1	0	0	0	0	0	0	0	0	0	0	0	0	0	1	0	0
Plasminogen activator inhibitor 1 RNA-binding protein OS=Mus musculus GN=Serbp1 PE=1 SV=1	0	0	0	0	1	0	0	0	0	3	1	2	9	5	2	2
Zinc finger protein 638 OS=Mus musculus GN=Zfp638 PE=1 SV=1	0	0	0	0	0	0	0	0	0	0	0	0	5	3	0	0
[F-actin]-methionine sulfoxide oxidase MICAL3 (Fragment) OS=Mus musculus GN=Mical3 PE=1 SV=1	0	0	0	0	0	0	0	0	0	0	0	0	1	0	0	0
Zinc finger protein 638 OS=Mus musculus GN=Zfp638 PE=1 SV=1	0	0	0	0	0	0	0	0	0	0	0	0	5	3	0	0
Proline-rich transmembrane protein 3 OS=Mus musculus GN=Prrt3 PE=1 SV=1	0	0	0	0	0	0	0	0	0	0	0	0	1	0	0	0
ADP-ribosylation factor-like protein 8B OS=Mus musculus GN=Arl8b PE=1 SV=1	4	2	2	2	0	0	0	2	4	3	4	4	0	0	5	5
Transformer-2 protein homolog alpha OS=Mus musculus GN=Tra2a PE=1 SV=1	0	0	0	0	0	0	0	0	0	0	2	0	4	1	1	3
Uncharacterized protein OS=Mus musculus GN=Gm45233 PE=4 SV=1	0	0	1	1	0	0	2	0	0	0	0	0	3	2	0	0
V-type proton ATPase subunit F OS=Mus musculus GN=Atp6v1f PE=1 SV=1	0	0	0	0	0	0	0	0	0	2	4	4	4	4	4	5
Glutathione S-transferase kappa 1 OS=Mus musculus GN=Gstk1 PE=1 SV=1	0	0	0	0	0	0	0	0	0	2	0	0	6	0	0	2
Sodium- and chloride-dependent GABA transporter 1 OS=Mus musculus GN=Slc6a1 PE=1 SV=1	7	6	0	4	4	4	4	12	1	2	0	2	8	3	6	3
RAB7, member RAS oncogene family (Fragment) OS=Mus musculus GN=Rab7 PE=1 SV=3	10	6	4	4	5	3	4	5	12	18	15	11	17	13	11	8
Rho GDP-dissociation inhibitor 2 (Fragment) OS=Mus musculus GN=Arhgdib PE=1 SV=1	0	0	0	0	0	0	0	0	0	0	0	0	0	1	0	0
Zinc finger protein 638 OS=Mus musculus GN=Zfp638 PE=1 SV=1	0	0	0	0	0	0	0	0	0	0	0	0	5	3	0	0
Eukaryotic translation initiation factor 4 gamma 3 OS=Mus musculus GN=Eif4g3 PE=1 SV=1	0	0	0	0	0	0	0	0	0	0	0	0	14	9	0	4
Serine/threonine-protein phosphatase OS=Mus musculus GN=Ppp6c PE=1 SV=1	0	0	0	0	0	0	0	0	0	0	0	0	0	1	0	0
Zinc finger protein 638 (Fragment) OS=Mus musculus GN=Zfp638 PE=1 SV=1	0	0	0	0	0	0	0	0	0	0	0	0	0	3	0	0
Predicted pseudogene 5580 OS=Mus musculus GN=Gm5580 PE=3 SV=1	0	0	0	0	0	0	0	0	0	0	0	0	3	4	1	2
Secernin-1 (Fragment) OS=Mus musculus GN=Scrn1 PE=1 SV=1	0	0	0	0	0	0	0	0	0	0	0	0	0	0	0	1
RAB7, member RAS oncogene family OS=Mus musculus GN=Rab7 PE=1 SV=1	10	6	4	4	5	3	4	5	12	18	15	11	17	13	11	8
Guanine nucleotide-binding protein subunit gamma (Fragment) OS=Mus musculus GN=Gng12 PE=1 SV=1	2	0	0	0	1	0	1	0	0	1	3	0	8	6	3	4
V-type proton ATPase subunit E 1 (Fragment) OS=Mus musculus GN=Atp6v1e1 PE=1 SV=1	11	8	6	0	0	10	0	0	0	0	0	0	0	0	0	0
Guanine nucleotide-binding protein subunit gamma OS=Mus musculus GN=Gng12 PE=1 SV=1	2	0	0	0	1	0	1	0	0	1	3	0	8	6	3	4
V-type proton ATPase subunit E 1 (Fragment) OS=Mus musculus GN=Atp6v1e1 PE=1 SV=1	0	8	6	0	0	0	0	0	0	0	0	0	0	0	0	0
V-type proton ATPase subunit E 1 (Fragment) OS=Mus musculus GN=Atp6v1e1 PE=1 SV=1	0	8	6	0	0	0	0	0	0	0	0	0	0	0	0	0
Secernin-1 (Fragment) OS=Mus musculus GN=Scrn1 PE=1 SV=1	0	0	0	0	0	0	0	0	0	0	0	0	0	0	0	1
Uncharacterized protein OS=Mus musculus GN=Gm45233 PE=4 SV=1	0	0	1	1	0	0	2	0	0	0	0	0	3	2	0	0
Membrane-associated guanylate kinase, WW and PDZ domain-containing protein 1 OS=Mus musculus GN=Magi1 PE=1 SV=1	0	0	0	0	0	0	0	0	0	0	0	0	2	1	0	0
Protein FAM136A OS=Mus musculus GN=Fam136a PE=1 SV=1	0	0	0	0	0	0	0	1	0	0	0	0	1	1	0	0
NADH dehydrogenase [ubiquinone] 1 alpha subcomplex subunit 9, mitochondrial OS=Mus musculus GN=Ndufa9 PE=1 SV=1	0	2	2	1	1	1	4	2	2	3	3	1	9	3	8	2
Calpain small subunit 1 OS=Mus musculus GN=Capns1 PE=1 SV=1	0	0	0	0	1	0	0	0	0	2	1	0	5	4	0	5
Stromal cell-derived factor 2 OS=Mus musculus GN=Sdf2 PE=1 SV=1	0	0	0	0	0	0	0	0	0	0	0	0	1	4	0	0
Na(+)/H(+) exchange regulatory cofactor NHE-RF OS=Mus musculus GN=Slc9a3r2 PE=1 SV=1	0	0	0	0	0	0	0	0	0	0	0	0	1	0	0	0
Neurocan core protein OS=Mus musculus GN=Ncan PE=1 SV=1	0	0	0	0	1	0	0	0	0	2	0	0	2	2	0	1
Thimet oligopeptidase OS=Mus musculus GN=Thop1 PE=1 SV=1	2	0	0	0	1	0	1	1	0	0	0	0	2	2	0	2
Amyloid beta (A4)-like protein 1 OS=Mus musculus GN=Aplp1 PE=1 SV=1	0	0	0	0	0	0	0	0	3	8	3	2	20	12	6	3
Na(+)/H(+) exchange regulatory cofactor NHE-RF2 OS=Mus musculus GN=Slc9a3r2 PE=1 SV=1	0	0	0	0	0	0	0	0	0	0	0	0	1	0	0	0
Histone deacetylase OS=Mus musculus GN=Hdac2 PE=1 SV=1	0	0	0	0	0	0	0	0	0	2	2	0	10	8	1	0
Complement component 9 OS=Mus musculus GN=C9 PE=1 SV=1	0	0	0	0	0	0	0	0	0	0	0	0	0	1	0	0
MCG129810, isoform CRA_c OS=Mus musculus GN=Pdxdc1 PE=1 SV=1	0	0	0	0	0	0	0	0	1	3	2	0	7	4	6	5
Neurofilament 3, medium OS=Mus musculus GN=Nefm PE=1 SV=1	6	4	4	3	6	4	3	3	4	7	4	5	14	5	3	4
Kininogen-1 OS=Mus musculus GN=Kng1 PE=1 SV=1	0	0	0	0	0	0	0	0	0	0	0	0	0	18	0	0
Luc7 homolog (S. cerevisiae)-like, isoform CRA_c OS=Mus musculus GN=Luc7l PE=1 SV=1	0	0	0	0	0	0	0	0	0	0	0	0	6	3	0	1
Hydroxyacylglutathione hydrolase, mitochondrial OS=Mus musculus GN=Hagh PE=1 SV=1	8	0	2	2	6	1	5	4	1	4	1	0	11	7	3	3
Cysteine protease OS=Mus musculus GN=Atg4b PE=1 SV=1	0	0	0	0	0	0	0	0	0	0	0	0	1	0	0	0
UBX domain containing 2, isoform CRA_a OS=Mus musculus GN=Ubxn4 PE=1 SV=1	0	0	0	0	1	0	0	0	1	0	0	0	3	3	0	0
Acyl-Coenzyme A binding domain containing 3, isoform CRA_b OS=Mus musculus GN=Acbd3 PE=1 SV=1	0	0	0	0	0	0	0	0	0	2	0	1	3	2	1	1
Long-chain-specific acyl-CoA dehydrogenase, mitochondrial OS=Mus musculus GN=Acadl PE=1 SV=1	6	7	6	5	5	4	7	5	5	8	8	4	10	13	9	12
UDP-N-acetylhexosamine pyrophosphorylase OS=Mus musculus GN=Uap1 PE=1 SV=1	0	0	0	0	0	0	0	0	0	0	0	0	1	2	0	0
Transporter OS=Mus musculus GN=Slc6a17 PE=1 SV=1	0	0	0	0	0	0	0	0	0	0	1	0	5	3	0	0
UMP-CMP kinase OS=Mus musculus GN=Cmpk1 PE=1 SV=1	5	1	1	2	7	3	2	6	4	7	4	0	12	9	4	5
Fumarylacetoacetate hydrolase domain-containing 2A OS=Mus musculus GN=Fahd2a PE=1 SV=1	0	0	0	0	0	0	0	0	0	0	0	0	2	0	0	0
Zinc finger protein 326 OS=Mus musculus GN=Zfp326 PE=1 SV=1	0	0	0	0	0	0	0	0	0	0	0	0	0	2	0	0
Non-specific serine/threonine protein kinase OS=Mus musculus GN=Mark2 PE=1 SV=1	0	0	0	0	0	0	0	0	0	2	1	0	4	5	3	3
Dolichyl-diphosphooligosaccharide--protein glycosyltransferase subunit STT3B OS=Mus musculus GN=Stt3b PE=1 SV=1	0	0	0	0	0	0	0	0	0	0	0	0	3	1	0	1
Cyclin-G-associated kinase OS=Mus musculus GN=Gak PE=1 SV=1	0	0	0	0	0	0	0	0	0	0	0	0	1	1	0	0
MCG1051009 OS=Mus musculus GN=Serpina3k PE=1 SV=1	0	0	0	0	0	0	0	0	0	0	0	0	0	44	0	0
Acyl-CoA dehydrogenase family member 11 OS=Mus musculus GN=Acad11 PE=1 SV=1	0	0	0	0	0	0	0	0	0	0	0	0	1	0	1	0
Low density lipoprotein receptor-related protein 1 OS=Mus musculus GN=Lrp1 PE=1 SV=1	9	4	2	4	12	4	4	7	27	44	34	27	85	77	36	60
Palmdelphin OS=Mus musculus GN=Palmd PE=1 SV=1	0	0	0	0	0	0	0	0	0	0	0	0	0	5	0	0
ATP-dependent DNA helicase Q4 OS=Mus musculus GN=Recql4 PE=1 SV=1	0	0	0	0	0	0	1	0	0	0	0	0	0	0	0	0
Cytospin-A OS=Mus musculus GN=Specc1l PE=1 SV=1	0	0	0	0	0	0	0	0	0	0	0	0	1	1	0	0
Cytoskeleton-associated protein 5 OS=Mus musculus GN=Ckap5 PE=1 SV=1	2	0	0	0	4	0	0	0	4	16	5	2	48	44	13	17
Deubiquitinating protein VCIP135 OS=Mus musculus GN=Vcpip1 PE=1 SV=1	0	0	0	0	0	0	0	0	0	0	0	0	3	0	0	2
Acyl-Coenzyme A dehydrogenase family, member 8 OS=Mus musculus GN=Acad8 PE=1 SV=1	0	0	0	0	0	0	0	0	0	0	0	0	0	2	0	0
Proline-serine-threonine phosphatase-interacting protein 1 OS=Mus musculus GN=Pstpip1 PE=1 SV=1	0	0	0	0	0	0	0	0	0	0	1	0	1	0	0	0
Type I inositol 3,4-bisphosphate 4-phosphatase OS=Mus musculus GN=Inpp4a PE=1 SV=1	0	0	1	0	3	0	0	0	0	0	1	0	0	0	2	0
Conserved oligomeric Golgi complex subunit 7 OS=Mus musculus GN=Cog7 PE=1 SV=1	0	0	0	0	0	0	0	0	0	0	0	0	0	1	0	0
Cdc42 effector protein 1 OS=Mus musculus GN=Cdc42ep1 PE=1 SV=1	0	0	0	0	0	0	0	1	0	0	0	0	0	3	0	0
Lethal(2) giant larvae protein homolog 1 OS=Mus musculus GN=Llgl1 PE=1 SV=1	0	0	0	0	0	0	0	0	0	0	0	0	0	1	0	0
Membrane-associated guanylate kinase, WW and PDZ domain-containing protein 1 OS=Mus musculus GN=Magi1 PE=1 SV=1	0	0	0	0	0	0	0	0	0	0	0	0	2	1	0	0
CUG triplet repeat, RNA binding protein 1, isoform CRA_b OS=Mus musculus GN=Celf1 PE=1 SV=1	0	0	0	0	0	0	0	0	0	2	0	0	15	8	5	4
Junction-mediating and -regulatory protein OS=Mus musculus GN=Jmy PE=1 SV=1	0	0	0	0	0	0	0	0	0	0	0	0	0	1	0	0
DNA-directed RNA polymerase subunit OS=Mus musculus GN=Polr2a PE=1 SV=1	0	0	0	0	0	0	0	0	0	0	0	0	1	2	0	0
Alpha-1-antitrypsin 1-3 OS=Mus musculus GN=Serpina1c PE=1 SV=1	0	0	0	0	0	0	0	0	0	2	0	0	0	32	0	0
Rho guanine nucleotide exchange factor (GEF7), isoform CRA_a OS=Mus musculus GN=Arhgef7 PE=1 SV=1	0	0	0	0	1	0	0	0	0	0	0	0	2	4	0	1
Protein disulfide-isomerase A4 OS=Mus musculus GN=Pdia4 PE=1 SV=1	5	1	8	4	7	3	3	5	5	11	13	4	18	15	10	14
Aquaporin 4, isoform CRA_a OS=Mus musculus GN=Aqp4 PE=1 SV=1	6	6	6	4	4	6	4	5	3	4	4	3	5	1	3	5
Cytoplasmic polyadenylation element-binding protein 3 OS=Mus musculus GN=Cpeb3 PE=1 SV=1	0	0	0	0	0	0	0	0	1	2	1	0	9	0	1	5
Eukaryotic translation initiation factor 4 gamma 3 OS=Mus musculus GN=Eif4g3 PE=1 SV=1	0	0	0	0	0	0	0	0	0	0	0	0	14	9	0	4
Immunoglobulin superfamily member 8 OS=Mus musculus GN=Igsf8 PE=1 SV=1	0	0	0	0	1	0	0	0	0	0	0	0	1	0	0	0
SRSF protein kinase 2 OS=Mus musculus GN=Srpk2 PE=1 SV=1	0	0	2	0	0	1	1	0	1	2	0	0	6	7	2	3
Clustered mitochondria protein homolog OS=Mus musculus GN=Cluh PE=1 SV=1	0	0	0	1	1	0	0	0	1	4	0	0	11	10	6	2
Oxysterol-binding protein OS=Mus musculus GN=Osbpl8 PE=1 SV=1	0	0	0	0	0	0	0	0	0	0	0	0	2	1	0	0
Leucine-rich repeat flightless-interacting protein 2 OS=Mus musculus GN=Lrrfip2 PE=1 SV=1	0	0	0	0	1	0	0	0	1	3	1	0	1	2	0	2
Transcription activator BRG1 OS=Mus musculus GN=Smarca4 PE=1 SV=1	0	0	0	0	0	0	0	0	0	1	1	0	10	0	2	2
Voltage-dependent L-type calcium channel subunit beta-1 OS=Mus musculus GN=Cacnb1 PE=1 SV=1	0	0	0	0	0	0	0	0	0	3	0	0	0	0	2	4
C-Jun-amino-terminal kinase-interacting protein 4 OS=Mus musculus GN=Spag9 PE=1 SV=1	0	0	0	0	0	0	0	0	0	0	0	0	5	8	0	0
Calpain small subunit 1 OS=Mus musculus GN=Capns1 PE=1 SV=1	0	0	0	0	1	0	0	0	0	2	1	0	5	4	0	5
Microfibril-associated glycoprotein 3 OS=Mus musculus GN=Mfap3 PE=1 SV=1	0	0	0	0	0	0	0	0	0	0	0	0	0	2	0	0
B-cell lymphoma/leukemia 11B OS=Mus musculus GN=Bcl11b PE=1 SV=1	0	0	0	0	0	0	0	0	0	0	0	0	0	1	0	0
Elongation factor 1-delta OS=Mus musculus GN=Eef1d PE=1 SV=1	3	6	0	7	6	2	4	3	4	4	3	2	6	6	4	4
Drebrin OS=Mus musculus GN=Dbn1 PE=1 SV=1	4	12	4	5	7	7	6	3	1	4	8	4	11	8	12	7
Presenilin OS=Mus musculus GN=Psen2 PE=1 SV=1	0	0	0	0	0	0	0	0	0	0	0	0	1	1	0	1
MAP kinase-activating death domain protein OS=Mus musculus GN=Madd PE=1 SV=1	0	0	0	0	0	0	0	0	0	0	0	0	4	0	0	0
UDP-N-acetylhexosamine pyrophosphorylase OS=Mus musculus GN=Uap1 PE=1 SV=1	0	0	0	0	0	0	0	0	0	0	0	0	1	2	0	0
Metalloreductase STEAP3 OS=Mus musculus GN=Steap3 PE=1 SV=1	0	0	0	0	0	0	0	0	0	0	0	0	0	2	0	0
E3 ubiquitin-protein ligase MARCH5 OS=Mus musculus GN=March5 PE=1 SV=1	0	0	0	0	0	0	0	0	0	0	0	0	1	0	0	0
Elongation factor 1-delta OS=Mus musculus GN=Eef1d PE=1 SV=1	3	6	0	7	6	2	4	3	4	4	3	2	6	6	4	4
Dihydropyrimidinase-related protein 4 OS=Mus musculus GN=Dpysl4 PE=1 SV=1	8	3	1	5	4	1	4	1	2	3	3	2	4	1	0	1
Inter alpha-trypsin inhibitor, heavy chain 4 OS=Mus musculus GN=Itih4 PE=1 SV=1	0	0	0	0	0	0	0	0	0	0	0	0	0	5	0	0
Apolipoprotein C-III OS=Mus musculus GN=Apoc3 PE=1 SV=1	0	0	0	0	0	0	0	0	0	0	0	0	0	2	0	0
Transcription factor A, mitochondrial OS=Mus musculus GN=Tfam PE=1 SV=1	0	0	0	0	0	0	0	0	0	0	0	0	0	1	0	0
Enhancer of mRNA-decapping protein 4 OS=Mus musculus GN=Edc4 PE=1 SV=1	0	0	0	0	0	0	0	0	0	0	0	0	0	2	0	0
Folate receptor alpha (Fragment) OS=Mus musculus GN=Folr1 PE=1 SV=1	0	0	0	0	0	0	0	0	0	0	0	0	0	0	0	1
E3 ubiquitin-protein ligase synoviolin OS=Mus musculus GN=Syvn1 PE=1 SV=1	0	0	0	0	0	0	0	0	0	0	0	0	1	1	0	1
ERI1 exoribonuclease 3 (Fragment) OS=Mus musculus GN=Eri3 PE=1 SV=1	0	0	0	0	0	0	0	0	0	0	0	1	0	3	0	2
Sorbin and SH3 domain-containing protein 2 (Fragment) OS=Mus musculus GN=Sorbs2 PE=1 SV=1	1	0	0	0	0	0	0	0	0	0	1	0	0	0	3	4
Proline dehydrogenase 1, mitochondrial OS=Mus musculus GN=Prodh PE=1 SV=1	12	8	7	5	9	4	4	7	5	12	5	3	21	16	4	4
Sorbin and SH3 domain-containing protein 2 OS=Mus musculus GN=Sorbs2 PE=1 SV=1	1	0	0	0	0	0	0	0	0	0	0	0	0	0	0	0
Sorbin and SH3 domain-containing protein 2 (Fragment) OS=Mus musculus GN=Sorbs2 PE=1 SV=1	1	0	0	0	0	0	0	0	0	0	0	0	0	0	0	0
RNA-binding protein 26 (Fragment) OS=Mus musculus GN=Rbm26 PE=1 SV=1	0	0	0	0	0	0	0	0	0	0	0	0	0	1	0	0
Non-specific serine/threonine protein kinase OS=Mus musculus GN=Mark2 PE=1 SV=1	0	0	0	0	0	0	0	0	0	2	1	0	4	5	3	3
Transporter (Fragment) OS=Mus musculus GN=Slc6a17 PE=1 SV=1	0	0	0	0	0	0	0	0	0	0	1	0	5	3	0	0
Heterogeneous nuclear ribonucleoprotein Q OS=Mus musculus GN=Syncrip PE=1 SV=1	0	0	0	0	1	0	0	0	0	4	0	0	12	12	5	4
NADH dehydrogenase [ubiquinone] 1 alpha subcomplex subunit 12 OS=Mus musculus GN=Ndufa12 PE=1 SV=1	0	0	0	0	0	1	0	0	1	0	2	0	4	1	3	2
Signal peptidase complex subunit 1 OS=Mus musculus GN=Spcs1 PE=1 SV=1	0	0	0	0	0	0	0	0	0	1	0	1	3	2	0	0
Ankyrin repeat and sterile alpha motif domain-containing protein 1B OS=Mus musculus GN=Anks1b PE=1 SV=1	0	0	0	0	1	0	0	0	0	1	0	0	2	2	0	1
Ankyrin repeat and sterile alpha motif domain-containing protein 1B OS=Mus musculus GN=Anks1b PE=1 SV=1	0	0	0	0	1	0	0	0	0	1	0	0	2	2	0	1
Ankyrin repeat and sterile alpha motif domain-containing protein 1B OS=Mus musculus GN=Anks1b PE=1 SV=1	0	0	0	0	1	0	0	0	0	1	0	0	2	2	0	1
CUGBP Elav-like family member 2 OS=Mus musculus GN=Celf2 PE=1 SV=1	6	4	1	2	5	1	5	2	6	19	9	2	0	0	9	13
BTB/POZ domain-containing protein KCTD12 OS=Mus musculus GN=Kctd12 PE=1 SV=1	0	0	0	0	0	0	0	0	0	0	0	0	0	2	0	0
Dedicator of cytokinesis protein 10 (Fragment) OS=Mus musculus GN=Dock10 PE=1 SV=1	0	0	0	0	0	0	0	0	0	0	0	0	1	0	0	0
Amyloid beta A4 precursor protein-binding family B member 1 OS=Mus musculus GN=Apbb1 PE=1 SV=1	0	0	0	0	0	0	0	0	0	0	0	0	4	2	0	0
ATP-dependent RNA helicase A OS=Mus musculus GN=Dhx9 PE=1 SV=1	0	0	0	0	0	0	0	0	2	0	0	0	0	0	0	0
Amyloid beta (A4) protein-binding, family B, member 1, isoform CRA_e OS=Mus musculus GN=Apbb1 PE=1 SV=1	0	0	0	0	0	0	0	0	0	0	0	0	4	2	0	0
Leucine carboxyl methyltransferase 1 OS=Mus musculus GN=Lcmt1 PE=1 SV=1	0	0	0	0	0	0	0	0	0	0	0	0	3	2	0	0
Sodium/glucose cotransporter 2 (Fragment) OS=Mus musculus GN=Slc5a2 PE=1 SV=1	0	0	0	0	0	0	0	0	0	0	0	0	0	1	0	0
CDP-diacylglycerol--inositol 3-phosphatidyltransferase OS=Mus musculus GN=Cdipt PE=1 SV=1	0	0	0	0	0	0	0	0	0	0	0	0	0	5	0	0
Sodium/glucose cotransporter 2 OS=Mus musculus GN=Slc5a2 PE=1 SV=1	0	0	0	0	0	0	0	0	0	0	0	0	0	1	0	0
Fatty acid synthase OS=Mus musculus GN=Fasn PE=1 SV=1	32	26	24	19	39	20	24	35	25	48	43	31	78	72	47	67
S-adenosylmethionine synthase OS=Mus musculus GN=Mat2a PE=1 SV=1	3	1	1	0	4	2	1	0	3	5	4	4	6	5	1	6
Dedicator of cytokinesis protein 7 OS=Mus musculus GN=Dock7 PE=1 SV=1	0	0	0	0	0	0	0	0	0	0	0	0	0	2	0	0
Electron transfer flavoprotein subunit beta (Fragment) OS=Mus musculus GN=Etfb PE=1 SV=2	0	0	0	0	0	0	0	0	0	0	0	0	3	2	0	0
[3-methyl-2-oxobutanoate dehydrogenase [lipoamide]] kinase, mitochondrial OS=Mus musculus GN=Bckdk PE=1 SV=1	0	1	0	0	2	0	0	0	0	1	0	0	3	0	0	0
Electron transfer flavoprotein subunit beta (Fragment) OS=Mus musculus GN=Etfb PE=4 SV=1	0	0	1	1	0	0	2	0	0	0	0	0	3	2	0	0
Electron transfer flavoprotein subunit beta (Fragment) OS=Mus musculus GN=Etfb PE=4 SV=2	0	0	1	1	0	0	2	0	0	0	0	0	3	2	0	0
S-adenosylmethionine synthase OS=Mus musculus GN=Mat2a PE=1 SV=1	3	1	1	0	4	2	1	0	3	5	4	4	6	5	1	6
Casein kinase I isoform gamma-1 OS=Mus musculus GN=Csnk1g1 PE=1 SV=1	0	0	0	0	1	0	0	0	0	1	0	0	0	1	0	0
Sodium/glucose cotransporter 2 (Fragment) OS=Mus musculus GN=Slc5a2 PE=1 SV=2	0	0	0	0	0	0	0	0	0	0	0	0	0	1	0	0
CDP-diacylglycerol--inositol 3-phosphatidyltransferase OS=Mus musculus GN=Cdipt PE=1 SV=1	2	1	0	2	2	0	0	0	3	7	6	7	6	5	4	5
Sodium/glucose cotransporter 2 (Fragment) OS=Mus musculus GN=Slc5a2 PE=1 SV=1	0	0	0	0	0	0	0	0	0	0	0	0	0	1	0	0
4F2 cell-surface antigen heavy chain (Fragment) OS=Mus musculus GN=Slc3a2 PE=1 SV=1	6	5	3	3	4	3	6	2	7	7	6	1	11	12	6	5
CDP-diacylglycerol--inositol 3-phosphatidyltransferase (Fragment) OS=Mus musculus GN=Cdipt PE=1 SV=1	0	0	0	0	0	0	0	0	0	0	0	0	0	5	0	0
MICOS complex subunit MIC60 OS=Mus musculus GN=Immt PE=1 SV=1	0	0	0	0	0	0	0	0	3	0	4	0	0	0	0	0
Casein kinase I isoform gamma-1 OS=Mus musculus GN=Csnk1g1 PE=1 SV=1	0	0	0	0	1	0	0	0	0	1	0	0	0	1	0	0
4F2 cell-surface antigen heavy chain (Fragment) OS=Mus musculus GN=Slc3a2 PE=1 SV=1	6	5	3	3	4	3	6	2	7	7	6	1	11	12	6	5
Nucleolysin TIAR (Fragment) OS=Mus musculus GN=Tial1 PE=1 SV=1	0	0	0	0	0	0	0	0	1	1	1	0	0	0	1	2
Tight junction protein ZO-1 (Fragment) OS=Mus musculus GN=Tjp1 PE=1 SV=1	0	0	0	1	0	0	0	0	0	0	0	0	0	0	0	1
Casein kinase I isoform gamma-1 OS=Mus musculus GN=Csnk1g1 PE=1 SV=1	0	0	0	0	1	0	0	0	0	1	0	0	0	1	0	0
Gamma-aminobutyric acid receptor subunit alpha-1 (Fragment) OS=Mus musculus GN=Gabra1 PE=1 SV=1	2	0	0	0	3	1	1	0	0	1	0	3	8	5	6	3
Hsp70-binding protein 1 (Fragment) OS=Mus musculus GN=Hspbp1 PE=1 SV=1	0	0	0	0	0	0	0	0	0	1	0	1	2	4	0	0
4F2 cell-surface antigen heavy chain (Fragment) OS=Mus musculus GN=Slc3a2 PE=1 SV=1	6	5	3	3	4	3	6	2	7	7	6	1	11	12	6	5
NADH dehydrogenase [ubiquinone] 1 subunit C2 OS=Mus musculus GN=Ndufc2 PE=1 SV=1	0	0	0	0	0	0	0	0	1	1	2	1	6	4	0	3
RIKEN cDNA 1110004F10 gene (Fragment) OS=Mus musculus GN=1110004F10Rik PE=1 SV=1	0	0	0	0	0	0	0	0	0	0	0	0	5	5	0	0
Ataxin-2-like protein OS=Mus musculus GN=Atxn2l PE=1 SV=1	0	0	0	0	0	0	0	0	0	2	0	0	2	3	0	0
Amyloid beta A4 precursor protein-binding family A member 2 OS=Mus musculus GN=Apba2 PE=1 SV=1	0	0	1	0	0	0	0	1	1	2	1	1	6	6	2	1
Echinoderm microtubule-associated protein-like 2 (Fragment) OS=Mus musculus GN=Eml2 PE=1 SV=1	0	0	0	0	0	0	0	0	0	0	0	0	0	2	0	0
Casein kinase I isoform gamma-1 OS=Mus musculus GN=Csnk1g1 PE=1 SV=1	0	0	0	0	1	0	0	0	0	1	0	0	0	1	0	0
AP-2 complex subunit sigma OS=Mus musculus GN=Ap2s1 PE=1 SV=1	0	0	0	0	0	0	0	0	0	0	0	0	0	0	0	1
[3-methyl-2-oxobutanoate dehydrogenase [lipoamide]] kinase, mitochondrial OS=Mus musculus GN=Bckdk PE=1 SV=1	0	1	0	0	2	0	0	0	0	1	0	0	3	0	0	0
Protein tweety homolog OS=Mus musculus GN=Ttyh1 PE=1 SV=1	4	5	2	0	0	0	1	0	0	4	5	4	4	1	4	5
CDP-diacylglycerol--inositol 3-phosphatidyltransferase OS=Mus musculus GN=Cdipt PE=1 SV=1	0	0	0	0	0	0	0	0	0	0	0	0	0	5	0	0
Tight junction protein ZO-1 OS=Mus musculus GN=Tjp1 PE=1 SV=1	0	0	0	1	0	0	0	0	0	0	0	0	0	0	0	1
Mitogen-activated protein kinase (Fragment) OS=Mus musculus GN=Mapk3 PE=1 SV=1	0	0	6	5	0	0	8	0	6	0	6	0	17	14	0	12
Cytoplasmic FMR1-interacting protein 1 (Fragment) OS=Mus musculus GN=Cyfip1 PE=1 SV=1	0	4	6	5	6	3	6	10	8	13	0	0	27	22	11	19
Retinaldehyde-binding protein 1 (Fragment) OS=Mus musculus GN=Rlbp1 PE=1 SV=2	0	0	0	0	0	0	0	0	0	0	0	0	15	4	3	3
Echinoderm microtubule-associated protein-like 2 (Fragment) OS=Mus musculus GN=Eml2 PE=1 SV=2	0	0	0	0	0	0	0	0	0	0	0	0	0	2	0	0
[3-methyl-2-oxobutanoate dehydrogenase [lipoamide]] kinase, mitochondrial (Fragment) OS=Mus musculus GN=Bckdk PE=1 SV=1	0	1	0	0	2	0	0	0	0	1	0	0	3	0	0	0
CDP-diacylglycerol--inositol 3-phosphatidyltransferase OS=Mus musculus GN=Cdipt PE=1 SV=1	0	0	0	0	0	0	0	0	0	0	0	0	0	5	0	0
E3 ubiquitin-protein ligase CBL OS=Mus musculus GN=Cbl PE=1 SV=1	0	0	0	0	0	0	0	0	0	0	0	0	1	5	0	0
CREB-binding protein OS=Mus musculus GN=Crebbp PE=1 SV=1	0	0	0	0	0	0	0	0	0	0	0	0	1	0	0	0
B-lymphocyte antigen CD19 OS=Mus musculus GN=Cd19 PE=1 SV=1	0	0	0	0	0	0	0	0	0	0	0	1	0	0	0	0
E3 ubiquitin-protein ligase CBL OS=Mus musculus GN=Cbl PE=1 SV=1	0	0	0	0	0	0	0	0	0	0	0	0	1	5	0	0
Negative elongation factor B OS=Mus musculus GN=Nelfb PE=1 SV=1	0	0	0	0	0	0	0	0	0	0	0	0	1	0	0	0
ER membrane protein complex subunit 10 OS=Mus musculus GN=Emc10 PE=1 SV=1	0	0	0	0	0	0	0	0	0	3	2	2	1	1	2	3
ER membrane protein complex subunit 10 OS=Mus musculus GN=Emc10 PE=1 SV=1	0	0	0	0	0	0	0	0	0	3	2	2	1	1	2	3
Mitotic checkpoint protein BUB3 OS=Mus musculus GN=Bub3 PE=1 SV=1	0	0	0	0	0	0	0	0	1	0	2	0	6	7	2	2
Glutaminyl-tRNA synthetase (Fragment) OS=Mus musculus GN=Qars PE=1 SV=1	0	0	0	0	0	0	0	0	0	0	0	0	1	4	0	0
WD repeat domain phosphoinositide-interacting protein 4 (Fragment) OS=Mus musculus GN=Wdr45 PE=1 SV=1	0	0	0	0	0	0	0	0	0	0	0	0	2	0	0	0
Signal peptidase complex subunit 2 OS=Mus musculus GN=Spcs2 PE=1 SV=1	0	0	0	0	0	0	0	0	0	0	0	0	1	2	0	0
Aryl hydrocarbon receptor nuclear translocator 2 (Fragment) OS=Mus musculus GN=Arnt2 PE=1 SV=1	0	0	0	0	0	0	0	0	0	0	0	0	1	0	0	0
WD repeat domain phosphoinositide-interacting protein 4 (Fragment) OS=Mus musculus GN=Wdr45 PE=1 SV=1	0	0	0	0	0	0	0	0	0	0	0	0	2	0	0	0
Membrane-associated guanylate kinase, WW and PDZ domain-containing protein 2 OS=Mus musculus GN=Magi2 PE=1 SV=1	0	0	0	0	0	0	0	0	0	0	0	0	1	2	0	0
Short/branched chain-specific acyl-CoA dehydrogenase, mitochondrial (Fragment) OS=Mus musculus GN=Acadsb PE=1 SV=1	1	0	0	0	0	0	0	0	0	0	0	0	1	1	0	0
NAD-dependent protein deacetylase sirtuin-2 OS=Mus musculus GN=Sirt2 PE=1 SV=1	0	0	0	0	0	0	0	0	0	0	0	0	2	1	0	0
WD repeat domain phosphoinositide-interacting protein 4 (Fragment) OS=Mus musculus GN=Wdr45 PE=1 SV=1	0	0	0	0	0	0	0	0	0	0	0	0	2	3	0	0
AP-3 complex subunit beta-2 OS=Mus musculus GN=Ap3b2 PE=1 SV=1	0	0	0	0	0	0	0	0	0	0	1	0	0	0	1	0
WD repeat domain phosphoinositide-interacting protein 4 OS=Mus musculus GN=Wdr45 PE=1 SV=1	0	0	0	0	0	0	0	0	0	0	0	0	2	3	0	0
Signal peptidase complex subunit 2 OS=Mus musculus GN=Spcs2 PE=1 SV=1	0	0	0	0	0	0	0	0	0	0	0	0	1	2	0	0
Aryl hydrocarbon receptor nuclear translocator 2 (Fragment) OS=Mus musculus GN=Arnt2 PE=1 SV=2	0	0	0	0	0	0	0	0	0	0	0	0	1	0	0	0
WD repeat domain phosphoinositide-interacting protein 4 (Fragment) OS=Mus musculus GN=Wdr45 PE=1 SV=1	0	0	0	0	0	0	0	0	0	0	0	0	2	3	0	0
Glutaminyl-tRNA synthetase (Fragment) OS=Mus musculus GN=Qars PE=1 SV=1	0	0	0	0	0	0	0	0	0	0	0	0	1	4	0	0
WD repeat domain phosphoinositide-interacting protein 4 OS=Mus musculus GN=Wdr45 PE=1 SV=1	0	0	0	0	0	0	0	0	0	0	0	0	2	3	0	0
Uncharacterized protein OS=Mus musculus GN=Pcdhgb8 PE=4 SV=1	0	0	0	0	0	0	0	0	0	0	0	0	0	1	0	0
Myosin-14 (Fragment) OS=Mus musculus GN=Myh14 PE=1 SV=1	0	0	2	1	0	0	0	0	0	3	0	0	0	7	0	0
WD repeat domain phosphoinositide-interacting protein 4 (Fragment) OS=Mus musculus GN=Wdr45 PE=1 SV=1	0	0	0	0	0	0	0	0	0	0	0	0	2	0	0	0
Rap1 GTPase-activating protein 2 (Fragment) OS=Mus musculus GN=Rap1gap2 PE=1 SV=1	0	0	0	0	0	0	0	0	0	0	0	1	0	0	0	0
Dynein heavy chain 3, axonemal (Fragment) OS=Mus musculus GN=Dnah3 PE=1 SV=1	0	0	1	0	0	0	0	0	0	0	0	0	0	0	0	0
Aryl hydrocarbon receptor nuclear translocator 2 (Fragment) OS=Mus musculus GN=Arnt2 PE=1 SV=1	0	0	0	0	0	0	0	0	0	0	0	0	1	0	0	0
Transforming acidic coiled-coil-containing protein 2 OS=Mus musculus GN=Tacc2 PE=1 SV=1	0	0	0	0	0	0	0	0	0	0	0	1	0	0	2	1
Aryl hydrocarbon receptor nuclear translocator 2 (Fragment) OS=Mus musculus GN=Arnt2 PE=1 SV=1	0	0	0	0	0	0	0	0	0	0	0	0	1	0	0	0
WD repeat domain phosphoinositide-interacting protein 4 OS=Mus musculus GN=Wdr45 PE=1 SV=1	0	0	0	0	0	0	0	0	0	0	0	0	2	3	0	0
Dynein heavy chain 3, axonemal OS=Mus musculus GN=Dnah3 PE=1 SV=2	0	0	1	0	0	0	0	0	0	0	0	0	0	0	0	0
Transforming acidic coiled-coil-containing protein 2 OS=Mus musculus GN=Tacc2 PE=1 SV=1	0	0	0	0	0	0	0	0	0	0	0	1	0	0	2	1
WD repeat domain phosphoinositide-interacting protein 4 OS=Mus musculus GN=Wdr45 PE=4 SV=1	0	0	0	0	0	0	0	0	0	0	0	0	2	0	0	0
Transforming acidic coiled-coil-containing protein 2 (Fragment) OS=Mus musculus GN=Tacc2 PE=1 SV=1	0	0	0	0	0	0	0	0	0	0	0	1	0	0	2	1
Glutaminyl-tRNA synthetase OS=Mus musculus GN=Qars PE=1 SV=1	0	0	0	0	0	0	0	0	0	0	0	0	1	4	0	0
Microtubule-associated protein 6 OS=Mus musculus GN=Map6 PE=1 SV=1	0	2	0	4	7	2	0	6	0	0	0	4	0	0	4	0
Solute carrier family 2, facilitated glucose transporter member 1 (Fragment) OS=Mus musculus GN=Slc2a1 PE=1 SV=1	0	0	0	0	0	0	0	0	0	0	0	0	0	2	0	0
26S protease regulatory subunit 6B OS=Mus musculus GN=Psmc4 PE=1 SV=1	0	0	0	0	0	0	0	0	0	1	0	0	4	4	0	1
Signal peptidase complex subunit 2 (Fragment) OS=Mus musculus GN=Spcs2 PE=1 SV=1	0	0	0	0	0	0	0	0	0	0	0	0	1	2	0	0
WD repeat domain phosphoinositide-interacting protein 4 (Fragment) OS=Mus musculus GN=Wdr45 PE=1 SV=1	0	0	0	0	0	0	0	0	0	0	0	0	2	3	0	0
Transforming acidic coiled-coil-containing protein 2 (Fragment) OS=Mus musculus GN=Tacc2 PE=1 SV=1	0	0	0	0	0	0	0	0	0	0	0	1	0	0	2	1
Suppressor of Ty 5 (Fragment) OS=Mus musculus GN=Supt5 PE=1 SV=1	0	0	0	0	0	0	0	0	0	0	0	0	0	0	0	1
PRA1 family protein OS=Mus musculus GN=Gm45208 PE=3 SV=1	0	0	0	0	0	0	0	0	0	0	0	0	2	0	0	0
Nucleosome assembly protein 1-like 4 (Fragment) OS=Mus musculus GN=Nap1l4 PE=1 SV=1	1	0	0	0	1	0	0	1	0	0	1	0	0	0	3	2
WD repeat domain phosphoinositide-interacting protein 4 OS=Mus musculus GN=Wdr45 PE=1 SV=1	0	0	0	0	0	0	0	0	0	0	0	0	2	3	0	0
COP9 signalosome complex subunit 1 OS=Mus musculus GN=Gps1 PE=1 SV=1	0	0	0	0	1	0	0	0	0	0	0	0	3	1	0	0
WD repeat domain phosphoinositide-interacting protein 4 OS=Mus musculus GN=Wdr45 PE=1 SV=1	0	0	0	0	0	0	0	0	0	0	0	0	2	3	0	0
Gamma-aminobutyric acid receptor subunit alpha-1 (Fragment) OS=Mus musculus GN=Gabra1 PE=1 SV=1	2	0	0	0	3	1	1	0	0	1	0	3	0	5	6	3
MCG7038, isoform CRA_a OS=Mus musculus GN=Spcs2 PE=1 SV=1	0	0	0	0	0	0	0	0	0	0	0	0	1	2	0	0
WD repeat domain phosphoinositide-interacting protein 4 OS=Mus musculus GN=Wdr45 PE=1 SV=1	0	0	0	0	0	0	0	0	0	0	0	0	2	3	0	0
WD repeat domain phosphoinositide-interacting protein 4 (Fragment) OS=Mus musculus GN=Wdr45 PE=1 SV=1	0	0	0	0	0	0	0	0	0	0	0	0	2	3	0	0
Glutaminyl-tRNA synthetase (Fragment) OS=Mus musculus GN=Qars PE=1 SV=2	0	0	0	0	0	0	0	0	0	0	0	0	1	0	0	0
CD81 antigen (Fragment) OS=Mus musculus GN=Cd81 PE=1 SV=1	1	0	1	0	3	1	1	2	5	3	1	4	6	5	4	3
Phosphatidylinositol 4-kinase alpha OS=Mus musculus GN=Pi4ka PE=1 SV=1	0	0	0	0	0	0	0	0	0	0	0	0	3	1	0	0
Nuclear pore complex protein Nup98-Nup96 OS=Mus musculus GN=Nup98 PE=1 SV=1	0	0	0	0	0	0	0	0	0	0	0	0	0	3	0	0
60S ribosomal protein L36 OS=Mus musculus GN=Rpl36-ps3 PE=3 SV=1	3	4	2	0	2	2	5	2	1	2	5	3	11	6	6	4
Ras/Rap GTPase-activating protein SynGAP OS=Mus musculus GN=Syngap1 PE=1 SV=1	10	3	1	1	15	3	7	4	2	9	4	2	0	22	7	0
Uncharacterized protein OS=Mus musculus GN=Rps2-ps6 PE=3 SV=1	0	0	0	0	0	0	0	0	0	0	0	0	1	1	0	1
Uncharacterized protein OS=Mus musculus GN=Rpl23a-ps3 PE=3 SV=1	0	0	0	0	0	0	0	0	0	0	1	0	2	4	0	0
Multiple epidermal growth factor-like domains protein 10 (Fragment) OS=Mus musculus GN=Megf10 PE=1 SV=2	0	0	0	0	0	0	0	0	0	0	0	0	2	3	0	0
Uncharacterized protein OS=Mus musculus GN=Rpl9-ps6 PE=4 SV=1	0	0	0	0	0	0	0	0	0	0	0	0	1	0	0	0
Ankyrin repeat and sterile alpha motif domain-containing protein 1B OS=Mus musculus GN=Anks1b PE=1 SV=1	0	0	0	0	1	0	0	0	0	1	0	0	2	2	0	1
Uncharacterized protein OS=Mus musculus GN=Fabp3-ps1 PE=3 SV=1	2	0	0	0	0	0	0	0	0	0	0	0	0	0	0	0
Uncharacterized protein OS=Mus musculus GN=Vdac3-ps1 PE=4 SV=1	2	1	0	0	3	2	3	1	2	3	4	3	3	4	3	1
Proliferating cell nuclear antigen OS=Mus musculus GN=Pcna-ps2 PE=3 SV=1	0	0	0	0	0	0	0	0	0	0	0	0	2	5	0	0
Rap1 GTPase-activating protein 2 OS=Mus musculus GN=Rap1gap2 PE=1 SV=1	0	0	0	0	1	0	0	0	2	5	1	1	0	6	3	3
L-lactate dehydrogenase OS=Mus musculus GN=Ldha PE=1 SV=1	0	0	3	5	0	0	0	0	4	0	0	0	0	0	0	0
U6 snRNA-associated Sm-like protein LSm4 OS=Mus musculus GN=Lsm4 PE=1 SV=1	0	0	0	0	0	0	0	0	1	3	1	0	5	3	1	4
Transaldolase OS=Mus musculus GN=Taldo1 PE=1 SV=1	1	1	1	1	2	3	1	1	4	12	7	6	21	23	18	15
Nucleobindin-1 (Fragment) OS=Mus musculus GN=Nucb1 PE=1 SV=1	0	0	0	0	0	0	0	0	0	5	1	0	8	9	1	2
U1 small nuclear ribonucleoprotein 70 kDa (Fragment) OS=Mus musculus GN=Snrnp70 PE=1 SV=1	0	0	0	0	0	0	0	0	0	0	0	0	1	0	0	0
Charged multivesicular body protein 2a OS=Mus musculus GN=Chmp2a PE=1 SV=1	0	0	0	0	0	0	0	0	2	0	4	4	12	0	3	4
Amyloid beta A4 precursor protein-binding family B member 1 (Fragment) OS=Mus musculus GN=Apbb1 PE=1 SV=1	0	0	0	0	0	0	0	0	0	0	0	0	0	2	0	0
U1 small nuclear ribonucleoprotein 70 kDa (Fragment) OS=Mus musculus GN=Snrnp70 PE=1 SV=1	0	0	0	0	0	0	0	0	0	0	0	0	1	0	0	0
RIKEN cDNA 2900026A02 gene OS=Mus musculus GN=2900026A02Rik PE=1 SV=1	0	0	0	0	0	0	0	0	0	0	0	0	0	0	0	1
Stromal interaction molecule 1 OS=Mus musculus GN=Stim1 PE=1 SV=1	0	0	0	0	0	0	0	0	0	0	0	0	0	2	0	0
Nuclear pore complex protein Nup98-Nup96 OS=Mus musculus GN=Nup98 PE=1 SV=1	0	0	0	0	0	0	0	0	0	0	0	0	0	3	0	0
Cytohesin-2 OS=Mus musculus GN=Cyth2 PE=1 SV=1	0	0	0	0	0	0	0	0	0	0	0	0	3	3	0	1
Nuclear pore complex protein Nup98-Nup96 OS=Mus musculus GN=Nup98 PE=1 SV=1	0	0	0	0	0	0	0	0	0	0	0	0	0	3	0	0
Cytohesin-2 OS=Mus musculus GN=Cyth2 PE=1 SV=1	0	0	0	0	0	0	0	0	0	0	0	0	0	3	0	1
Ribonuclease inhibitor (Fragment) OS=Mus musculus GN=Rnh1 PE=1 SV=1	0	0	0	0	1	0	0	0	0	1	0	0	4	0	0	0
60S ribosomal protein L13a OS=Mus musculus GN=Rpl13a PE=1 SV=1	0	0	3	1	0	0	2	1	0	2	2	0	6	5	2	2
Phosphodiesterase OS=Mus musculus GN=Pde2a PE=1 SV=1	0	0	0	0	1	0	0	0	0	1	2	0	4	3	1	0
Liprin-alpha-3 (Fragment) OS=Mus musculus GN=Ppfia3 PE=1 SV=1	0	0	0	0	3	0	1	0	0	0	0	3	0	3	1	0
Cytohesin-2 (Fragment) OS=Mus musculus GN=Cyth2 PE=1 SV=1	0	0	0	0	0	0	0	0	0	0	0	0	0	3	0	1
Tubby-related protein 2 OS=Mus musculus GN=Tulp2 PE=1 SV=1	0	0	0	0	0	1	0	0	0	0	0	0	0	0	0	0
Proline synthase co-transcribed bacterial homolog protein (Fragment) OS=Mus musculus GN=Prosc PE=1 SV=1	0	1	0	0	2	0	0	0	0	0	0	0	5	3	0	0
40S ribosomal protein S11 OS=Mus musculus GN=Rps11 PE=1 SV=1	0	0	0	0	0	0	0	0	0	0	0	0	3	1	0	0
U1 small nuclear ribonucleoprotein 70 kDa (Fragment) OS=Mus musculus GN=Snrnp70 PE=1 SV=1	0	0	0	0	0	0	0	0	0	0	0	0	1	0	0	0
U6 snRNA-associated Sm-like protein LSm4 OS=Mus musculus GN=Lsm4 PE=1 SV=1	0	0	0	0	0	0	0	0	1	3	1	0	5	3	1	4
Vesicular glutamate transporter 1 OS=Mus musculus GN=Slc17a7 PE=1 SV=1	5	8	9	4	10	10	11	8	3	4	5	3	17	10	7	10
3&#039;(2&#039;),5&#039;-bisphosphate nucleotidase 1 OS=Mus musculus GN=Bpnt1 PE=1 SV=1	0	0	0	0	0	0	0	0	1	2	3	1	13	12	7	9
RuvB-like helicase (Fragment) OS=Mus musculus GN=Ruvbl2 PE=1 SV=1	1	0	0	0	0	0	0	0	0	2	0	0	0	1	0	0
L-lactate dehydrogenase A chain (Fragment) OS=Mus musculus GN=Ldha PE=1 SV=1	0	0	3	5	0	0	0	0	4	0	0	0	0	0	0	0
Tumor susceptibility gene 101 protein OS=Mus musculus GN=Tsg101 PE=1 SV=1	0	0	0	0	0	0	0	0	1	0	0	0	0	0	0	0
Cytohesin-2 OS=Mus musculus GN=Cyth2 PE=1 SV=1	0	0	0	0	0	0	0	0	0	0	0	0	3	3	0	1
Ribonuclease inhibitor (Fragment) OS=Mus musculus GN=Rnh1 PE=1 SV=1	0	0	0	0	0	0	0	0	0	1	0	0	0	0	0	0
Tumor susceptibility gene 101 protein (Fragment) OS=Mus musculus GN=Tsg101 PE=1 SV=1	0	0	0	0	0	0	0	0	0	0	0	0	0	0	0	1
Tumor susceptibility gene 101 protein (Fragment) OS=Mus musculus GN=Tsg101 PE=1 SV=1	0	0	0	0	0	0	0	0	1	0	0	0	0	0	0	0
Apoptosis regulator BAX (Fragment) OS=Mus musculus GN=Bax PE=1 SV=1	0	0	0	0	0	0	0	0	0	0	0	0	2	0	1	0
GRB2-associated-binding protein 1 OS=Mus musculus GN=Gab1 PE=1 SV=1	0	0	0	0	0	1	0	0	0	0	0	0	2	3	0	0
Uncharacterized protein OS=Mus musculus GN=Gm45713 PE=3 SV=1	0	0	3	1	0	0	2	1	0	2	2	0	6	5	2	2
Proteasome endopeptidase complex OS=Mus musculus GN=Psma1 PE=1 SV=1	0	0	0	0	0	0	0	0	0	3	0	0	0	0	0	3
L-lactate dehydrogenase A chain OS=Mus musculus GN=Ldha PE=1 SV=1	0	0	3	5	0	0	0	0	4	0	0	0	0	0	0	0
60S ribosomal protein L13a OS=Mus musculus GN=Rpl13a PE=1 SV=1	0	0	3	1	0	0	2	1	0	2	2	0	6	5	2	2
Splicing regulatory glutamine/lysine-rich protein 1 OS=Mus musculus GN=Srek1 PE=1 SV=1	0	0	0	0	0	0	0	0	0	0	0	0	2	0	0	0
60S ribosomal protein L13a (Fragment) OS=Mus musculus GN=Rpl13a PE=1 SV=1	0	0	3	1	0	0	2	1	0	2	2	0	6	5	2	2
Erlin-2 (Fragment) OS=Mus musculus GN=Erlin2 PE=1 SV=1	2	0	0	0	0	0	0	0	0	2	0	1	0	0	0	0
Ubiquitin carboxyl-terminal hydrolase CYLD OS=Mus musculus GN=Cyld PE=1 SV=1	0	0	0	0	0	0	0	0	0	0	0	0	0	1	0	0
40S ribosomal protein S11 (Fragment) OS=Mus musculus GN=Rps11 PE=1 SV=1	0	0	0	0	0	0	0	0	0	0	0	0	3	1	0	0
Ribonuclease inhibitor OS=Mus musculus GN=Rnh1 PE=1 SV=1	0	0	0	0	1	0	0	0	0	1	0	0	4	6	0	0
60S ribosomal protein L13a (Fragment) OS=Mus musculus GN=Rpl13a PE=4 SV=1	0	0	3	1	0	0	2	1	0	2	2	0	6	5	2	2
Tetraspanin (Fragment) OS=Mus musculus GN=Cd151 PE=1 SV=1	0	0	0	0	0	0	0	0	0	0	0	0	1	4	2	0
L-lactate dehydrogenase A chain (Fragment) OS=Mus musculus GN=Ldha PE=1 SV=1	0	0	3	5	0	0	0	0	4	0	0	0	0	0	0	0
Proline synthase co-transcribed bacterial homolog protein (Fragment) OS=Mus musculus GN=Prosc PE=1 SV=1	0	1	0	0	2	0	0	0	0	0	0	0	0	3	0	0
60S ribosomal protein L13a (Fragment) OS=Mus musculus GN=Rpl13a PE=3 SV=1	0	0	3	1	0	0	2	1	0	2	2	0	6	5	2	2
Splicing regulatory glutamine/lysine-rich protein 1 (Fragment) OS=Mus musculus GN=Srek1 PE=1 SV=1	0	0	0	0	0	0	0	0	0	0	0	0	2	0	0	0
L-lactate dehydrogenase OS=Mus musculus GN=Ldha PE=1 SV=1	11	0	3	0	0	0	0	0	0	10	5	7	0	0	0	0
Nuclear mitotic apparatus protein 1 (Fragment) OS=Mus musculus GN=Numa1 PE=1 SV=1	0	0	0	0	0	0	0	0	0	0	1	0	0	0	0	0
L-lactate dehydrogenase OS=Mus musculus GN=Ldha PE=1 SV=1	14	11	3	5	21	8	10	12	4	10	5	7	37	36	16	25
Nuclear pore complex protein Nup98-Nup96 OS=Mus musculus GN=Nup98 PE=1 SV=1	0	0	0	0	0	0	0	0	0	0	0	0	0	3	0	0
E3 ubiquitin-protein ligase SH3RF1 OS=Mus musculus GN=Sh3rf1 PE=1 SV=1	0	0	0	0	0	0	0	0	0	0	0	0	0	1	0	0
60S ribosomal protein L13a (Fragment) OS=Mus musculus GN=Rpl13a PE=3 SV=1	0	0	3	1	0	0	2	1	0	2	2	0	6	5	2	2
Small conductance calcium-activated potassium channel protein 2 OS=Mus musculus GN=Kcnn2 PE=1 SV=1	0	0	0	0	0	0	0	0	0	1	0	0	2	1	0	1
BCL2/adenovirus E1B 19 kDa protein-interacting protein 3 OS=Mus musculus GN=Bnip3 PE=1 SV=1	0	0	0	0	0	0	0	0	0	0	0	0	1	0	0	0
Apoptosis regulator BAX (Fragment) OS=Mus musculus GN=Bax PE=1 SV=1	0	0	0	0	0	0	0	0	0	0	0	0	0	0	1	0
L-lactate dehydrogenase A chain (Fragment) OS=Mus musculus GN=Ldha PE=1 SV=1	0	0	3	5	0	0	0	0	4	0	0	0	0	0	0	0
Nuclear mitotic apparatus protein 1 (Fragment) OS=Mus musculus GN=Numa1 PE=1 SV=1	0	0	0	0	0	0	0	0	0	0	1	0	0	0	0	0
Uncharacterized protein (Fragment) OS=Mus musculus PE=1 SV=1	0	0	0	0	0	0	0	0	0	2	2	0	3	7	3	2
Erlin-2 (Fragment) OS=Mus musculus GN=Erlin2 PE=1 SV=1	2	0	0	0	2	0	0	0	0	2	2	1	4	4	0	0
Charged multivesicular body protein 2a OS=Mus musculus GN=Chmp2a PE=1 SV=1	0	0	0	0	0	0	0	0	2	0	4	4	12	0	3	4
Apoptosis regulator BAX OS=Mus musculus GN=Bax PE=1 SV=1	0	0	0	0	0	0	0	0	0	0	0	0	2	0	1	0
60S ribosomal protein L13a (Fragment) OS=Mus musculus GN=Rpl13a PE=3 SV=1	0	0	3	1	0	0	2	1	0	2	2	0	6	5	2	2
Apoptosis regulator BAX (Fragment) OS=Mus musculus GN=Bax PE=1 SV=1	0	0	0	0	0	0	0	0	0	0	0	0	2	0	1	0
Large proline-rich protein BAG6 (Fragment) OS=Mus musculus GN=Bag6 PE=1 SV=1	0	0	0	0	0	0	0	0	1	2	0	0	9	6	1	4
Plastin-3 (Fragment) OS=Mus musculus GN=Pls3 PE=1 SV=1	0	0	0	0	1	0	0	0	4	8	5	1	21	33	8	13
SH3 and multiple ankyrin repeat domains protein 2 OS=Mus musculus GN=Shank2 PE=1 SV=1	0	0	0	0	0	0	0	0	0	0	0	0	4	1	0	0
Unconventional myosin-XVIIIa OS=Mus musculus GN=Myo18a PE=1 SV=1	1	0	0	0	3	0	1	0	0	1	1	1	5	0	0	2
BTB/POZ domain-containing protein 8 OS=Mus musculus GN=Btbd8 PE=1 SV=1	0	0	0	0	0	0	0	0	0	1	0	0	3	2	0	0
Very-long-chain enoyl-CoA reductase (Fragment) OS=Mus musculus GN=Tecr PE=1 SV=1	0	0	0	0	1	0	0	0	0	1	0	0	6	4	0	0
Glyceraldehyde-3-phosphate dehydrogenase OS=Mus musculus GN=Gm10358 PE=1 SV=1	91	55	67	70	66	42	53	46	86	123	93	91	124	116	67	86
Dedicator of cytokinesis protein 9 OS=Mus musculus GN=Dock9 PE=1 SV=1	0	0	0	0	0	0	0	0	0	0	0	0	1	8	0	0
Receptor expression-enhancing protein OS=Mus musculus GN=Reep1 PE=1 SV=1	0	0	0	0	0	0	0	0	0	2	0	0	3	3	1	3
PH and SEC7 domain-containing protein 3 OS=Mus musculus GN=Psd3 PE=1 SV=1	3	0	1	1	1	0	3	1	4	6	3	6	14	6	2	6
Transformation/transcription domain-associated protein OS=Mus musculus GN=Trrap PE=1 SV=1	0	0	0	0	0	0	1	0	0	0	0	0	0	0	0	0
Coactosin-like protein OS=Mus musculus GN=Cotl1 PE=1 SV=1	3	2	2	0	3	3	3	4	2	4	4	3	4	4	2	4
Serine/threonine-protein kinase MRCK alpha OS=Mus musculus GN=Cdc42bpa PE=1 SV=1	0	0	0	0	0	0	0	0	0	0	0	1	1	2	0	0
Translin-associated protein X OS=Mus musculus GN=Tsnax PE=1 SV=1	0	0	0	0	0	0	0	0	0	0	0	0	0	0	0	1
Cleavage and polyadenylation-specificity factor subunit 5 (Fragment) OS=Mus musculus GN=Nudt21 PE=1 SV=1	0	0	0	0	0	0	0	0	1	1	0	0	4	3	1	3
GRAM domain-containing protein 1B OS=Mus musculus GN=Gramd1b PE=1 SV=1	0	0	0	0	0	0	0	0	0	0	0	0	1	0	0	0
Voltage-dependent R-type calcium channel subunit alpha OS=Mus musculus GN=Cacna1e PE=1 SV=1	0	0	0	0	0	0	0	0	0	0	0	0	1	0	0	0
60S ribosomal protein L18a OS=Mus musculus GN=Rpl18a PE=1 SV=1	0	0	0	0	0	0	0	0	0	0	1	0	4	0	1	3
AP-1 complex subunit mu-1 (Fragment) OS=Mus musculus GN=Ap1m1 PE=1 SV=1	0	0	0	0	0	0	0	0	0	0	0	0	2	0	0	0
Protein NDRG4 (Fragment) OS=Mus musculus GN=Ndrg4 PE=1 SV=1	0	0	0	0	0	0	0	0	0	2	0	0	19	15	0	0
Cleavage and polyadenylation-specificity factor subunit 5 OS=Mus musculus GN=Nudt21 PE=1 SV=1	0	0	0	0	0	0	0	0	1	1	0	0	4	3	1	3
Target of Myb protein 1 (Fragment) OS=Mus musculus GN=Tom1 PE=1 SV=1	3	3	2	1	4	2	2	2	2	0	3	2	0	0	3	0
Tensin 1 OS=Mus musculus GN=Tns1 PE=1 SV=1	0	0	0	0	0	0	0	0	0	0	0	0	1	17	0	0
IQ motif and SEC7 domain-containing protein 1 OS=Mus musculus GN=Iqsec1 PE=1 SV=1	3	2	1	1	2	2	3	2	3	7	2	4	14	9	5	6
60S ribosomal protein L18a (Fragment) OS=Mus musculus GN=Rpl18a PE=1 SV=1	0	0	0	0	0	0	0	0	0	0	1	0	4	0	1	3
Dedicator of cytokinesis protein 9 (Fragment) OS=Mus musculus GN=Dock9 PE=1 SV=1	0	0	0	0	0	0	0	0	0	0	0	0	1	8	0	0
Cytoplasmic dynein 1 light intermediate chain 2 OS=Mus musculus GN=Dync1li2 PE=1 SV=1	1	0	0	0	0	0	0	0	2	0	4	0	0	0	1	0
Microtubule-associated serine/threonine-protein kinase 3 OS=Mus musculus GN=Mast3 PE=1 SV=1	0	0	0	0	0	0	0	0	0	0	0	0	1	0	0	0
Cytoplasmic dynein 1 light intermediate chain 2 (Fragment) OS=Mus musculus GN=Dync1li2 PE=1 SV=1	1	1	0	0	2	0	0	0	2	6	4	0	0	7	1	4
CCR4-NOT transcription complex subunit 1 OS=Mus musculus GN=Cnot1 PE=1 SV=1	0	0	0	0	0	0	0	0	0	0	0	0	1	0	0	0
60S ribosomal protein L18a (Fragment) OS=Mus musculus GN=Rpl18a PE=1 SV=1	0	0	0	0	0	0	0	0	0	0	1	0	4	0	1	3
[F-actin]-methionine sulfoxide oxidase MICAL3 (Fragment) OS=Mus musculus GN=Mical3 PE=1 SV=1	0	0	0	0	0	0	0	0	0	0	0	0	1	0	0	0
Protein NDRG4 (Fragment) OS=Mus musculus GN=Ndrg4 PE=1 SV=1	0	0	0	0	0	0	1	0	0	0	0	0	0	0	0	0
PH and SEC7 domain-containing protein 3 OS=Mus musculus GN=Psd3 PE=1 SV=1	3	0	1	1	1	0	3	1	4	6	3	6	14	6	2	6
CCR4-NOT transcription complex subunit 1 OS=Mus musculus GN=Cnot1 PE=1 SV=1	0	0	0	0	0	0	0	0	0	0	0	0	1	0	0	0
CCR4-NOT transcription complex subunit 1 (Fragment) OS=Mus musculus GN=Cnot1 PE=1 SV=1	0	0	0	0	0	0	0	0	0	0	0	0	1	0	0	0
Dedicator of cytokinesis protein 9 OS=Mus musculus GN=Dock9 PE=1 SV=1	0	0	0	0	0	0	0	0	0	0	0	0	1	8	0	0
Huntingtin-interacting protein 1 OS=Mus musculus GN=Hip1 PE=1 SV=1	0	0	0	0	0	0	0	0	0	0	0	0	0	2	0	0
CDKN2A-interacting protein OS=Mus musculus GN=Cdkn2aip PE=1 SV=1	0	0	0	0	0	0	0	0	0	0	0	0	1	1	0	0
Hypoxia up-regulated protein 1 (Fragment) OS=Mus musculus GN=Hyou1 PE=1 SV=1	2	1	2	2	3	2	5	0	2	0	0	0	0	0	6	0
Arginyl-tRNA--protein transferase 1 OS=Mus musculus GN=Ate1 PE=1 SV=1	0	0	0	0	0	0	0	0	0	0	0	0	0	1	0	0
GRAM domain-containing protein 1B OS=Mus musculus GN=Gramd1b PE=1 SV=1	0	0	0	0	0	0	0	0	0	0	0	0	1	0	0	0
Talin-2 OS=Mus musculus GN=Tln2 PE=1 SV=1	0	0	0	1	0	0	0	0	0	0	0	0	5	8	0	0
Talin-2 (Fragment) OS=Mus musculus GN=Tln2 PE=1 SV=1	0	0	0	1	0	0	0	0	0	0	0	0	0	0	3	0
Interleukin enhancer-binding factor 3 (Fragment) OS=Mus musculus GN=Ilf3 PE=1 SV=1	0	0	0	0	4	1	1	0	1	0	0	1	0	0	0	0
Leucine-rich repeat flightless-interacting protein 2 OS=Mus musculus GN=Lrrfip2 PE=1 SV=1	0	0	0	0	1	0	0	0	1	3	1	0	1	2	0	2
Noelin-2 OS=Mus musculus GN=Olfm2 PE=1 SV=1	0	0	0	0	0	0	0	0	0	0	0	0	2	2	0	0
Alpha-crystallin B chain (Fragment) OS=Mus musculus GN=Cryab PE=1 SV=1	0	0	1	0	0	0	1	0	0	2	0	0	4	7	2	2
Talin-2 (Fragment) OS=Mus musculus GN=Tln2 PE=1 SV=1	0	0	0	1	0	0	0	0	0	0	0	0	5	0	3	0
Tropomodulin-2 (Fragment) OS=Mus musculus GN=Tmod2 PE=1 SV=1	0	0	0	0	0	0	0	0	0	5	0	0	0	0	0	0
Calponin OS=Mus musculus GN=Cnn1 PE=1 SV=1	0	0	0	0	0	0	0	0	0	0	0	0	0	1	0	0
AMP deaminase OS=Mus musculus GN=Ampd3 PE=1 SV=1	0	0	0	0	0	0	0	0	0	0	0	0	3	0	2	0
Amyloid-like protein 2 (Fragment) OS=Mus musculus GN=Aplp2 PE=1 SV=1	0	0	0	0	2	0	0	0	0	7	0	0	0	0	7	6
ELAV-like protein OS=Mus musculus GN=Elavl3 PE=1 SV=1	0	0	0	0	0	0	0	0	0	1	0	0	0	1	0	0
Leucine-rich repeat flightless-interacting protein 2 OS=Mus musculus GN=Lrrfip2 PE=1 SV=1	0	0	0	0	1	0	0	0	1	3	1	0	1	2	0	2
RIKEN cDNA 4931406C07, isoform CRA_a OS=Mus musculus GN=4931406C07Rik PE=1 SV=1	0	0	0	1	1	0	1	1	0	1	1	0	2	1	2	2
Fasciculation and elongation protein zeta-1 (Fragment) OS=Mus musculus GN=Fez1 PE=1 SV=1	0	0	0	0	0	0	0	0	0	0	0	0	0	1	0	0
C2 domain-containing protein 2-like (Fragment) OS=Mus musculus GN=C2cd2l PE=1 SV=1	0	0	0	0	2	0	0	0	0	0	0	0	2	1	0	0
Nuclear receptor coactivator 7 OS=Mus musculus GN=Ncoa7 PE=1 SV=1	0	0	0	0	0	0	0	0	0	0	0	0	1	0	0	0
Peptidyl-prolyl cis-trans isomerase OS=Mus musculus GN=Ppia PE=1 SV=1	0	0	29	27	0	0	21	15	0	0	0	38	0	0	0	0
Leucine zipper transcription factor-like protein 1 (Fragment) OS=Mus musculus GN=Lztfl1 PE=1 SV=1	0	0	0	0	0	0	0	0	0	1	0	0	2	2	0	0
Copine-4 (Fragment) OS=Mus musculus GN=Cpne4 PE=1 SV=1	0	0	0	0	0	0	0	0	0	0	0	0	1	0	0	0
CLIP-associating protein 2 OS=Mus musculus GN=Clasp2 PE=1 SV=1	0	0	2	0	0	0	0	0	0	0	0	0	0	0	0	0
HIG1 domain family member 1A, mitochondrial (Fragment) OS=Mus musculus GN=Higd1a PE=1 SV=1	0	0	0	0	0	0	0	0	0	0	0	0	0	1	0	0
Hsp90 co-chaperone Cdc37 (Fragment) OS=Mus musculus GN=Cdc37 PE=1 SV=1	0	1	0	0	0	0	0	0	0	0	0	0	0	0	0	0
Nesprin-1 OS=Mus musculus GN=Syne1 PE=1 SV=1	0	0	0	0	0	0	0	0	0	4	1	0	8	3	0	0
Twinfilin-2 (Fragment) OS=Mus musculus GN=Twf2 PE=1 SV=1	0	0	0	0	1	0	1	0	0	0	2	0	4	6	3	4
Interleukin enhancer-binding factor 3 OS=Mus musculus GN=Ilf3 PE=1 SV=1	0	0	0	0	4	1	1	0	1	5	1	1	13	8	5	5
Isocitrate dehydrogenase [NAD] subunit, mitochondrial OS=Mus musculus GN=Idh3a PE=1 SV=1	7	7	5	7	15	7	11	13	2	12	8	8	17	16	9	19
Nuclear receptor coactivator 7 OS=Mus musculus GN=Ncoa7 PE=1 SV=1	0	0	0	0	0	0	0	0	0	0	0	0	1	0	0	0
Interleukin enhancer-binding factor 3 (Fragment) OS=Mus musculus GN=Ilf3 PE=1 SV=1	0	0	0	0	0	0	0	0	0	0	1	0	0	0	0	0
Tropomodulin 2, isoform CRA_c OS=Mus musculus GN=Tmod2 PE=1 SV=1	0	0	0	0	0	0	1	2	8	5	11	8	0	16	9	9
Calponin (Fragment) OS=Mus musculus GN=Cnn1 PE=1 SV=1	0	0	0	0	0	0	0	0	0	0	0	0	0	1	0	0
ELAV-like protein 3 (Fragment) OS=Mus musculus GN=Elavl3 PE=1 SV=1	0	0	0	0	0	0	0	0	0	1	0	0	0	1	0	0
40S ribosomal protein SA OS=Mus musculus GN=Rpsa PE=1 SV=1	0	0	0	0	0	0	0	0	0	0	0	0	2	2	0	1
HIG1 domain family member 1A, mitochondrial (Fragment) OS=Mus musculus GN=Higd1a PE=1 SV=1	0	0	0	0	0	0	0	0	0	0	0	0	0	1	0	0
Alpha-actinin-4 OS=Mus musculus GN=Actn4 PE=1 SV=1	11	9	13	14	6	2	9	7	8	9	11	7	29	40	5	8
Vacuolar protein sorting-associated protein 11 homolog (Fragment) OS=Mus musculus GN=Vps11 PE=1 SV=1	0	0	0	0	0	0	0	0	0	0	0	0	2	0	0	0
Noelin-2 OS=Mus musculus GN=Olfm2 PE=1 SV=1	0	0	0	0	0	0	0	0	0	0	0	0	2	2	0	0
Ubiquitin carboxyl-terminal hydrolase 47 OS=Mus musculus GN=Usp47 PE=1 SV=1	0	0	0	0	0	0	0	0	0	0	0	0	4	3	0	0
Ensconsin OS=Mus musculus GN=Map7 PE=1 SV=1	0	0	0	0	0	0	0	0	0	0	0	0	1	0	0	0
Leucine-rich repeat flightless-interacting protein 2 OS=Mus musculus GN=Lrrfip2 PE=1 SV=1	0	0	0	0	1	0	0	0	1	3	1	0	1	2	0	2
Brefeldin A-inhibited guanine nucleotide-exchange protein 3 OS=Mus musculus GN=Arfgef3 PE=1 SV=1	0	0	0	0	0	0	0	0	0	0	0	0	10	7	0	0
Neuronal growth regulator 1 OS=Mus musculus GN=Negr1 PE=1 SV=1	0	0	0	0	0	0	0	0	0	2	0	0	0	0	0	0
Gephyrin OS=Mus musculus GN=Gphn PE=1 SV=1	0	0	0	0	0	0	0	0	0	2	1	0	12	6	0	1
Zinc finger FYVE domain-containing protein 9 splice variant Z2.1 OS=Mus musculus GN=Zfyve9 PE=1 SV=1	0	0	0	0	0	0	0	0	0	0	0	0	2	0	0	0
Alpha actinin 1a OS=Mus musculus GN=Actn1 PE=1 SV=1	8	7	11	11	6	4	7	6	8	7	11	0	26	18	6	5
Sodium/hydrogen exchanger OS=Mus musculus GN=Slc9a6 PE=1 SV=1	3	4	1	1	5	0	1	3	0	2	0	1	8	7	3	3
Gatad2b protein OS=Mus musculus GN=Gatad2b PE=1 SV=1	0	0	0	0	2	1	0	0	0	2	0	0	13	10	3	0
Phosphoinositide phospholipase C OS=Mus musculus GN=Plcg1 PE=1 SV=1	0	0	0	0	0	0	0	0	0	0	0	0	0	3	0	1
Peptidylprolyl isomerase OS=Mus musculus GN=Fkbp10 PE=1 SV=1	0	0	0	0	0	0	0	0	0	0	1	0	0	0	1	1
Proteasome activator complex subunit 3 (Fragment) OS=Mus musculus GN=Psme3 PE=1 SV=1	0	0	0	0	0	0	0	0	0	0	0	0	6	5	0	1
Proteasome activator complex subunit 3 (Fragment) OS=Mus musculus GN=Psme3 PE=1 SV=1	0	0	0	0	0	0	0	0	0	0	0	0	6	5	0	1
RNA-binding protein fox-1 homolog 3 (Fragment) OS=Mus musculus GN=Rbfox3 PE=1 SV=1	0	0	0	0	0	0	0	0	0	0	2	2	0	0	2	4
Cytohesin-1 (Fragment) OS=Mus musculus GN=Cyth1 PE=1 SV=1	0	0	0	0	0	0	0	0	0	0	0	0	0	0	0	1
Voltage-dependent L-type calcium channel subunit beta-1 OS=Mus musculus GN=Cacnb1 PE=1 SV=1	0	0	0	0	0	0	0	0	0	3	0	0	0	0	2	4
Voltage-dependent L-type calcium channel subunit beta-1 OS=Mus musculus GN=Cacnb1 PE=1 SV=1	0	0	0	0	0	0	0	0	0	3	0	0	0	0	2	4
Calcium channel, voltage-dependent, beta 1 subunit, isoform CRA_b OS=Mus musculus GN=Cacnb1 PE=1 SV=1	0	0	0	0	0	0	0	0	0	3	0	0	0	0	2	4
Ribosomal protein L19 OS=Mus musculus GN=Rpl19 PE=1 SV=1	0	0	0	0	0	0	1	0	0	1	2	0	2	4	3	4
DnaJ homolog subfamily C member 7 (Fragment) OS=Mus musculus GN=Dnajc7 PE=1 SV=1	0	0	0	0	0	0	1	0	0	0	0	0	0	0	0	0
Ganglioside-induced differentiation-associated protein 1-like 1 (Fragment) OS=Mus musculus GN=Gdap1l1 PE=1 SV=8	0	0	0	0	0	0	0	0	0	0	0	0	3	0	0	0
Phospholipid transfer protein OS=Mus musculus GN=Pltp PE=1 SV=1	0	0	0	0	0	0	0	0	0	0	0	0	0	5	0	0
NFX1-type zinc finger-containing protein 1 (Fragment) OS=Mus musculus GN=Znfx1 PE=1 SV=1	0	0	0	0	0	0	0	0	0	0	0	0	0	1	0	0
NFX1-type zinc finger-containing protein 1 (Fragment) OS=Mus musculus GN=Znfx1 PE=1 SV=1	0	0	0	0	0	0	0	0	0	0	0	0	0	1	0	0
Double-stranded RNA-binding protein Staufen homolog 1 OS=Mus musculus GN=Stau1 PE=1 SV=1	0	0	0	0	0	0	0	0	0	0	1	0	3	6	0	0
Double-stranded RNA-binding protein Staufen homolog 1 OS=Mus musculus GN=Stau1 PE=1 SV=1	0	0	0	0	0	0	0	0	0	0	1	0	3	6	0	0
Microtubule-associated protein OS=Mus musculus GN=Mapt PE=1 SV=1	13	15	10	8	16	9	9	9	8	13	10	9	29	19	12	18
Protein FAM171A2 OS=Mus musculus GN=Fam171a2 PE=1 SV=1	0	0	0	0	0	0	0	0	0	0	0	0	1	1	0	0
CDK5 regulatory subunit-associated protein 3 (Fragment) OS=Mus musculus GN=Cdk5rap3 PE=1 SV=1	0	0	0	0	0	0	0	0	0	1	0	0	1	0	0	0
CDK5 regulatory subunit-associated protein 3 (Fragment) OS=Mus musculus GN=Cdk5rap3 PE=1 SV=1	0	0	0	0	0	0	0	0	0	1	0	0	1	0	0	0
LIM and SH3 domain protein 1 (Fragment) OS=Mus musculus GN=Lasp1 PE=1 SV=1	0	0	0	0	0	0	0	0	2	3	1	0	0	0	0	0
LIM and SH3 domain protein 1 (Fragment) OS=Mus musculus GN=Lasp1 PE=1 SV=1	0	0	0	0	0	0	0	0	2	3	1	0	0	0	0	0
LIM and SH3 domain protein 1 (Fragment) OS=Mus musculus GN=Lasp1 PE=1 SV=1	0	0	0	0	0	0	0	0	2	3	1	0	0	0	0	0
LIM and SH3 domain protein 1 (Fragment) OS=Mus musculus GN=Lasp1 PE=1 SV=8	0	0	0	0	0	0	0	0	2	3	1	0	0	0	0	0
LIM and SH3 domain protein 1 (Fragment) OS=Mus musculus GN=Lasp1 PE=1 SV=1	0	0	0	0	0	0	0	0	2	3	1	0	0	0	0	0
LIM and SH3 domain protein 1 (Fragment) OS=Mus musculus GN=Lasp1 PE=1 SV=1	0	3	4	3	8	4	0	3	2	3	1	0	11	0	3	3
LIM and SH3 domain protein 1 (Fragment) OS=Mus musculus GN=Lasp1 PE=1 SV=1	8	3	4	3	8	4	7	3	2	3	1	0	11	0	3	3
Cdc42 effector protein 4 (Fragment) OS=Mus musculus GN=Cdc42ep4 PE=1 SV=8	0	0	0	0	2	0	0	1	0	5	3	0	7	9	2	3
Cdc42 effector protein 4 (Fragment) OS=Mus musculus GN=Cdc42ep4 PE=1 SV=1	0	0	0	0	2	0	0	1	0	0	3	0	7	0	0	3
Septin-9 OS=Mus musculus GN=Sept9 PE=1 SV=1	0	0	0	0	0	0	0	0	0	0	0	0	6	8	0	0
Regulator of G-protein-signaling 9 OS=Mus musculus GN=Rgs9 PE=1 SV=1	0	0	0	0	0	0	0	0	0	0	0	0	0	2	0	0
Solute carrier family 2, facilitated glucose transporter member 1 (Fragment) OS=Mus musculus GN=Slc2a1 PE=1 SV=2	0	0	0	0	0	0	0	0	0	0	0	0	0	2	0	0
Tyrosine--tRNA ligase OS=Mus musculus GN=Yars PE=1 SV=1	0	0	0	3	0	0	0	2	0	2	1	0	11	9	2	5
Protein DJ-1 OS=Mus musculus GN=Park7 PE=1 SV=1	11	0	6	5	10	0	5	5	0	0	14	9	0	0	0	0
Protein DJ-1 (Fragment) OS=Mus musculus GN=Park7 PE=1 SV=8	11	0	6	5	10	0	0	5	0	0	0	9	0	0	0	0
Protein DJ-1 (Fragment) OS=Mus musculus GN=Park7 PE=1 SV=1	0	0	0	5	0	0	0	5	0	0	0	0	0	0	0	0
Protein DJ-1 (Fragment) OS=Mus musculus GN=Park7 PE=1 SV=1	0	0	0	5	0	0	0	5	0	0	0	0	0	0	0	0
Peroxisomal acyl-coenzyme A oxidase 1 (Fragment) OS=Mus musculus GN=Acox1 PE=1 SV=1	1	0	0	0	2	1	0	0	0	0	9	0	0	23	0	9
Chromodomain-helicase-DNA-binding protein 5 OS=Mus musculus GN=Chd5 PE=1 SV=1	0	0	0	0	0	0	0	0	0	0	0	0	0	0	0	2
Receptor-type tyrosine-protein phosphatase F OS=Mus musculus GN=Ptprf PE=1 SV=1	0	0	0	0	0	0	0	0	0	0	0	0	0	0	0	4
MCG17975 OS=Mus musculus GN=Zfyve9 PE=1 SV=1	0	0	0	0	0	0	0	0	0	0	0	0	2	0	0	0
Serine/arginine repetitive matrix protein 1 OS=Mus musculus GN=Srrm1 PE=1 SV=1	0	0	0	1	0	0	1	1	0	3	2	0	3	3	2	2
Serine/arginine repetitive matrix protein 1 OS=Mus musculus GN=Srrm1 PE=1 SV=1	0	0	0	1	0	0	1	1	0	3	2	0	3	3	2	2
Golgi SNAP receptor complex member 2 OS=Mus musculus GN=Gosr2 PE=1 SV=1	0	0	0	0	0	0	0	0	0	0	0	0	0	1	0	0
Dedicator of cytokinesis protein 7 OS=Mus musculus GN=Dock7 PE=1 SV=2	0	0	0	0	0	0	0	0	0	0	0	0	0	2	0	0
Dedicator of cytokinesis protein 7 OS=Mus musculus GN=Dock7 PE=1 SV=1	0	0	0	0	0	0	0	0	0	0	0	0	0	2	0	0
Nardilysin, N-arginine dibasic convertase, NRD convertase 1 OS=Mus musculus GN=Nrd1 PE=1 SV=1	0	0	0	0	0	0	0	0	0	0	0	0	2	2	0	0
ELAV-like protein 4 (Fragment) OS=Mus musculus GN=Elavl4 PE=1 SV=8	0	0	0	0	0	0	0	0	0	0	0	0	1	0	0	0
ELAV-like protein 4 (Fragment) OS=Mus musculus GN=Elavl4 PE=1 SV=8	0	0	0	0	0	0	0	0	0	0	0	0	1	0	0	0
ELAV-like protein OS=Mus musculus GN=Elavl4 PE=1 SV=1	0	0	0	0	0	0	0	0	0	1	0	0	1	1	0	0
ELAV-like protein OS=Mus musculus GN=Elavl4 PE=1 SV=1	0	0	0	0	0	0	0	0	0	1	0	0	1	1	0	0
ELAV-like protein OS=Mus musculus GN=Elavl4 PE=1 SV=1	0	0	0	0	0	0	0	0	0	1	0	0	1	1	0	0
ELAV-like protein 4 (Fragment) OS=Mus musculus GN=Elavl4 PE=1 SV=1	0	0	0	0	0	0	0	0	0	0	0	0	1	0	0	0
ELAV-like protein OS=Mus musculus GN=Elavl4 PE=1 SV=1	0	0	0	0	0	0	0	0	0	1	0	0	1	1	0	0
ELAV-like protein OS=Mus musculus GN=Elavl4 PE=1 SV=1	0	0	0	0	0	0	0	0	0	0	0	0	1	0	0	0
Dystrophin OS=Mus musculus GN=Dmd PE=1 SV=1	0	0	0	0	0	0	0	0	0	1	0	0	3	1	3	0
Dystrophin OS=Mus musculus GN=Dmd PE=1 SV=1	0	0	0	0	0	0	0	0	0	1	0	0	3	1	3	0
Exocyst complex component 7 OS=Mus musculus GN=Exoc7 PE=1 SV=1	0	0	0	0	0	0	0	0	0	0	0	0	2	3	0	1
Signal recognition particle subunit SRP68 OS=Mus musculus GN=Srp68 PE=1 SV=1	0	0	0	0	0	0	0	0	0	0	0	0	3	0	0	0
SH3 and PX domain-containing protein 2B OS=Mus musculus GN=Sh3pxd2b PE=1 SV=1	0	0	0	0	0	0	0	0	0	0	0	0	2	2	0	0
Tether-containing UBX domain for GLUT4 (Fragment) OS=Mus musculus GN=Aspscr1 PE=1 SV=8	0	0	0	0	0	0	0	0	0	0	0	0	2	1	0	2
Nuclear factor 1 B-type (Fragment) OS=Mus musculus GN=Nfib PE=3 SV=8	0	0	0	0	0	0	0	0	0	3	0	0	6	6	1	0
Nuclear inhibitor of protein phosphatase 1 OS=Mus musculus GN=Ppp1r8 PE=1 SV=1	0	0	0	0	0	0	0	0	0	0	0	0	2	0	0	0
Protein DDI1 homolog 2 OS=Mus musculus GN=Ddi2 PE=1 SV=1	0	0	0	0	0	0	0	0	0	0	0	0	4	5	0	0
Importin subunit alpha-7 (Fragment) OS=Mus musculus GN=Kpna6 PE=1 SV=1	0	0	0	0	0	0	0	0	0	0	0	0	0	0	0	1
Glutathione S-transferase Mu 1 OS=Mus musculus GN=Gstm1 PE=1 SV=2	42	43	35	34	28	24	29	30	40	0	0	43	0	0	0	48
Transcription elongation factor A protein-like 3 (Fragment) OS=Mus musculus GN=Tceal3 PE=1 SV=1	4	0	4	4	2	0	4	3	0	1	5	3	4	3	8	2
Glycoprotein m6b, isoform CRA_g OS=Mus musculus GN=Gpm6b PE=1 SV=1	10	8	5	7	9	5	8	3	3	8	6	4	11	8	7	11
AlphaCstF-64 variant 4 OS=Mus musculus GN=Cstf2 PE=1 SV=1	0	0	0	0	0	0	0	0	0	1	0	0	2	2	0	1
Cleavage stimulation factor subunit 2 (Fragment) OS=Mus musculus GN=Cstf2 PE=1 SV=1	0	0	0	0	0	0	0	0	0	1	0	0	2	2	0	1
Polyglutamine-binding protein 1 (Fragment) OS=Mus musculus GN=Pqbp1 PE=1 SV=1	0	0	0	0	0	0	0	0	0	0	0	0	2	1	0	0
WD repeat domain phosphoinositide-interacting protein 4 (Fragment) OS=Mus musculus GN=Wdr45 PE=1 SV=2	0	0	0	0	0	0	0	0	0	0	0	0	2	3	0	0
WD repeat domain phosphoinositide-interacting protein 4 OS=Mus musculus GN=Wdr45 PE=1 SV=1	0	0	0	0	0	0	0	0	0	0	0	0	2	0	0	0
GRIP1-associated protein 1 (Fragment) OS=Mus musculus GN=Gripap1 PE=1 SV=1	0	0	0	0	0	0	0	0	0	0	0	0	4	3	0	0
GRIP1-associated protein 1 (Fragment) OS=Mus musculus GN=Gripap1 PE=1 SV=1	0	0	0	0	0	0	0	0	0	0	0	0	4	3	0	0
GRIP1-associated protein 1 OS=Mus musculus GN=Gripap1 PE=1 SV=1	0	0	0	0	0	0	0	0	0	0	0	0	4	3	0	0
GRIP1-associated protein 1 OS=Mus musculus GN=Gripap1 PE=1 SV=1	0	0	0	0	0	0	0	0	0	0	0	0	4	3	0	0
Dedicator of cytokinesis protein 11 OS=Mus musculus GN=Dock11 PE=1 SV=1	0	0	0	0	0	0	0	0	0	0	0	0	1	0	0	0
Dedicator of cytokinesis protein 11 OS=Mus musculus GN=Dock11 PE=1 SV=1	0	0	0	0	0	0	0	0	0	0	0	0	1	0	0	0
Dedicator of cytokinesis protein 11 OS=Mus musculus GN=Dock11 PE=1 SV=1	0	0	0	0	0	0	0	0	0	0	0	0	1	0	0	0
Neural cell adhesion molecule L1 OS=Mus musculus GN=L1cam PE=1 SV=1	0	0	0	0	0	0	0	0	0	0	0	0	4	0	0	0
Neural cell adhesion molecule L1 OS=Mus musculus GN=L1cam PE=1 SV=1	0	0	0	0	0	0	0	0	0	0	0	0	4	0	0	0
RNA binding motif protein, X chromosome, isoform CRA_b OS=Mus musculus GN=Rbmx PE=1 SV=1	0	0	0	0	0	0	0	0	0	0	1	0	1	3	0	0
RNA-binding motif protein, X chromosome (Fragment) OS=Mus musculus GN=Rbmx PE=1 SV=1	0	0	0	0	0	0	0	0	0	0	1	0	1	3	0	0
Histone-binding protein RBBP7 OS=Mus musculus GN=Rbbp7 PE=1 SV=1	0	0	0	0	0	0	0	0	2	3	2	2	10	5	4	4
Histone-binding protein RBBP7 OS=Mus musculus GN=Rbbp7 PE=1 SV=1	0	0	0	0	0	0	0	0	2	3	2	2	10	5	4	4
Eukaryotic initiation factor 4A-III (Fragment) OS=Mus musculus GN=Eif4a3 PE=1 SV=1	0	0	0	0	0	0	0	0	0	0	0	0	3	4	1	2
Lysosomal alpha-glucosidase (Fragment) OS=Mus musculus GN=Gaa PE=1 SV=1	0	0	0	0	0	0	0	0	0	0	0	0	0	1	0	0
E3 ubiquitin-protein ligase HUWE1 OS=Mus musculus GN=Huwe1 PE=1 SV=1	0	0	0	0	0	0	0	0	0	1	0	0	3	3	0	0
3-hydroxyacyl-CoA dehydrogenase type-2 OS=Mus musculus GN=Hsd17b10 PE=1 SV=1	0	0	0	0	0	0	0	0	0	0	0	0	2	1	0	0
Serine--tRNA ligase, cytoplasmic (Fragment) OS=Mus musculus GN=Sars PE=1 SV=1	0	0	0	0	0	0	0	0	0	1	0	0	4	1	0	0
Mitochondrial carrier homolog 2 OS=Mus musculus GN=Mtch2 PE=1 SV=1	0	0	0	2	2	1	1	1	0	0	0	0	3	4	2	2
DnaJ (Hsp40) homolog, subfamily B, member 5, isoform CRA_a OS=Mus musculus GN=Dnajb5 PE=1 SV=1	0	0	0	0	0	0	0	0	0	0	0	0	0	1	0	0
Stomatin-like protein 2, mitochondrial (Fragment) OS=Mus musculus GN=Stoml2 PE=1 SV=1	0	0	0	0	0	0	0	0	0	0	0	0	1	0	0	0
Stomatin-like protein 2, mitochondrial (Fragment) OS=Mus musculus GN=Stoml2 PE=1 SV=10	0	0	0	0	0	0	0	0	0	0	0	0	1	0	0	0
MAP7 domain-containing protein 2 OS=Mus musculus GN=Map7d2 PE=1 SV=1	0	0	0	0	0	0	0	0	1	4	2	0	12	10	2	1
MAP7 domain-containing protein 2 (Fragment) OS=Mus musculus GN=Map7d2 PE=1 SV=2	0	0	0	0	0	0	0	0	1	0	2	0	0	10	2	1
26S protease regulatory subunit 6A OS=Mus musculus GN=Psmc3 PE=1 SV=1	4	5	2	2	3	4	3	4	5	10	9	6	0	0	6	11
MAP kinase-activating death domain protein OS=Mus musculus GN=Madd PE=1 SV=1	0	0	0	0	0	0	0	0	0	0	0	0	4	0	0	1
MAP kinase-activating death domain protein OS=Mus musculus GN=Madd PE=1 SV=1	0	0	0	0	0	0	0	0	0	0	0	0	4	0	0	1
MAP kinase-activating death domain protein OS=Mus musculus GN=Madd PE=1 SV=1	0	0	0	0	0	0	0	0	0	0	0	0	4	0	0	1
MAP kinase-activating death domain protein OS=Mus musculus GN=Madd PE=1 SV=1	0	0	0	0	0	0	0	0	0	0	0	0	4	0	0	1
MAP kinase-activating death domain protein OS=Mus musculus GN=Madd PE=1 SV=1	0	0	0	0	0	0	0	0	0	0	0	0	4	0	0	1
MAP kinase-activating death domain protein OS=Mus musculus GN=Madd PE=1 SV=1	0	0	0	0	0	0	0	0	0	0	0	0	4	0	0	1
MAP kinase-activating death domain protein OS=Mus musculus GN=Madd PE=1 SV=1	0	0	0	0	0	0	0	0	0	0	0	0	4	0	0	1
MAP kinase-activating death domain protein OS=Mus musculus GN=Madd PE=1 SV=1	0	0	0	0	0	0	0	0	0	0	0	0	4	0	0	1
MAP kinase-activating death domain protein OS=Mus musculus GN=Madd PE=1 SV=1	0	0	0	0	0	0	0	0	0	0	0	0	4	0	0	0
MAP kinase-activating death domain protein OS=Mus musculus GN=Madd PE=1 SV=1	0	0	0	0	0	0	0	0	0	0	0	0	4	0	0	0
Cytoskeleton-associated protein 5 OS=Mus musculus GN=Ckap5 PE=1 SV=1	2	0	0	0	4	0	0	0	4	16	5	2	48	44	13	17
Activating molecule in BECN1-regulated autophagy protein 1 OS=Mus musculus GN=Ambra1 PE=1 SV=1	0	0	0	0	0	0	0	0	0	0	0	0	0	1	0	0
Rho GTPase-activating protein 1 OS=Mus musculus GN=Arhgap1 PE=1 SV=1	0	0	0	0	0	0	0	0	0	0	0	0	5	3	0	0
Kinesin family member 1B, isoform CRA_a OS=Mus musculus GN=Kif1b PE=1 SV=1	0	0	0	0	0	0	0	0	0	0	0	0	11	0	0	0
116 kDa U5 small nuclear ribonucleoprotein component OS=Mus musculus GN=Eftud2 PE=1 SV=1	0	0	0	0	0	0	0	0	0	0	0	0	1	3	0	2
Leucine zipper putative tumor suppressor 3 OS=Mus musculus GN=Lzts3 PE=1 SV=1	0	0	0	0	0	0	0	0	0	0	0	0	1	2	0	0
Diacylglycerol kinase OS=Mus musculus GN=Dgkz PE=1 SV=1	0	0	0	0	0	0	0	0	0	1	0	0	2	0	0	0
Diacylglycerol kinase OS=Mus musculus GN=Dgkz PE=1 SV=1	0	0	0	0	0	0	0	0	0	1	0	0	2	0	0	0
Phosphatase and actin regulator OS=Mus musculus GN=Phactr3 PE=1 SV=1	0	0	0	0	0	0	0	0	0	0	0	0	2	0	0	0
Bcl-2-like protein 1 (Fragment) OS=Mus musculus GN=Bcl2l1 PE=1 SV=1	0	0	0	0	0	0	0	0	0	0	0	0	2	1	0	0
Bcl-2-like protein 1 (Fragment) OS=Mus musculus GN=Bcl2l1 PE=1 SV=1	0	0	0	0	0	0	0	0	0	0	0	0	2	1	0	0
Glutamate receptor ionotropic, NMDA 1 OS=Mus musculus GN=Grin1 PE=1 SV=1	0	0	0	0	0	1	0	0	0	0	0	0	4	0	0	0
Glutamate receptor ionotropic, NMDA 1 OS=Mus musculus GN=Grin1 PE=1 SV=1	0	0	0	0	0	1	0	0	0	0	0	0	4	0	0	0
Glutamate receptor ionotropic, NMDA 1 OS=Mus musculus GN=Grin1 PE=1 SV=1	0	0	0	0	0	1	0	0	0	0	0	0	4	0	0	0
Glutamate receptor ionotropic, NMDA 1 OS=Mus musculus GN=Grin1 PE=1 SV=1	0	0	0	0	0	1	0	0	0	0	0	0	4	0	0	0
Glutamate receptor ionotropic, NMDA 1 OS=Mus musculus GN=Grin1 PE=1 SV=1	0	0	0	0	0	1	0	0	0	0	0	0	4	0	0	0
Glutamate receptor ionotropic, NMDA 1 OS=Mus musculus GN=Grin1 PE=1 SV=1	0	0	0	0	0	1	0	0	0	0	0	0	4	0	0	0
Ubiquitin carboxyl-terminal hydrolase 8 OS=Mus musculus GN=Usp8 PE=1 SV=1	0	0	0	0	0	0	0	0	0	0	0	0	2	1	0	0
Connector enhancer of kinase suppressor of ras 2 OS=Mus musculus GN=Cnksr2 PE=1 SV=1	0	0	0	0	1	0	0	0	5	10	6	6	29	24	8	6
Phosphorylase b kinase regulatory subunit alpha, skeletal muscle isoform OS=Mus musculus GN=Phka1 PE=1 SV=1	0	0	0	0	0	0	0	0	0	0	0	0	0	0	0	1
Phosphorylase b kinase regulatory subunit alpha, skeletal muscle isoform OS=Mus musculus GN=Phka1 PE=1 SV=1	0	0	0	0	0	0	0	0	0	0	0	0	0	0	0	1
Phosphorylase b kinase regulatory subunit alpha, skeletal muscle isoform OS=Mus musculus GN=Phka1 PE=1 SV=1	0	0	0	0	0	0	0	0	0	0	0	0	0	0	0	1
Phosphorylase b kinase regulatory subunit alpha, skeletal muscle isoform OS=Mus musculus GN=Phka1 PE=1 SV=1	0	0	0	0	0	0	0	0	0	0	0	0	0	0	0	1
Pirin (Fragment) OS=Mus musculus GN=Pir PE=1 SV=1	0	0	0	0	0	0	0	0	0	0	0	0	0	2	0	0
Tropomyosin beta chain OS=Mus musculus GN=Tpm2 PE=1 SV=1	0	0	0	0	0	0	0	0	0	0	0	0	0	3	0	0
G-protein-signaling modulator 1 OS=Mus musculus GN=Gpsm1 PE=1 SV=1	0	0	0	0	0	0	0	0	0	0	0	0	0	1	0	0
Mitochondrial-processing peptidase subunit alpha OS=Mus musculus GN=Pmpca PE=1 SV=1	0	0	0	0	0	0	0	0	0	0	0	0	1	0	0	0
SEC16 homolog A, endoplasmic reticulum export factor OS=Mus musculus GN=Sec16a PE=1 SV=1	0	0	0	0	0	0	0	0	0	0	0	0	1	3	0	0
ATP-binding cassette sub-family A member 2 OS=Mus musculus GN=Abca2 PE=1 SV=1	0	0	0	0	0	0	0	0	0	0	0	0	1	0	0	0
Far upstream element (FUSE)-binding protein 3 OS=Mus musculus GN=Fubp3 PE=1 SV=1	0	0	0	0	0	0	0	0	0	2	1	0	9	10	0	0
Patatin-like phospholipase domain-containing protein 7 OS=Mus musculus GN=Pnpla7 PE=1 SV=1	0	0	0	0	0	0	0	0	0	0	0	0	1	0	0	0
NMDA receptor synaptonuclear-signaling and neuronal migration factor (Fragment) OS=Mus musculus GN=Nsmf PE=1 SV=1	0	0	0	0	0	0	0	0	0	0	0	0	1	0	0	0
NMDA receptor synaptonuclear-signaling and neuronal migration factor OS=Mus musculus GN=Nsmf PE=1 SV=1	0	0	0	0	0	0	0	0	0	0	0	0	1	0	0	0
NMDA receptor synaptonuclear-signaling and neuronal migration factor OS=Mus musculus GN=Nsmf PE=1 SV=1	0	0	0	0	0	0	0	0	0	0	0	0	1	0	0	0
NMDA receptor synaptonuclear-signaling and neuronal migration factor OS=Mus musculus GN=Nsmf PE=1 SV=1	0	0	0	0	0	0	0	0	0	0	0	0	1	0	0	0
Glycylpeptide N-tetradecanoyltransferase OS=Mus musculus GN=Nmt2 PE=1 SV=1	0	0	0	0	0	0	0	0	0	0	0	0	8	8	0	0
MAP7 domain-containing protein 1 OS=Mus musculus GN=Map7d1 PE=1 SV=1	0	0	0	0	0	0	0	0	0	1	0	0	3	8	0	0
MAP7 domain-containing protein 1 OS=Mus musculus GN=Map7d1 PE=1 SV=1	0	0	0	0	0	0	0	0	0	1	0	0	3	8	0	0
Tetratricopeptide repeat protein 1 OS=Mus musculus GN=Ttc1 PE=1 SV=1	0	0	0	0	0	0	0	0	0	0	0	0	1	1	0	0
MCG54027, isoform CRA_a OS=Mus musculus GN=Pdp1 PE=1 SV=2	0	0	0	0	0	0	0	0	0	1	0	0	3	0	0	0
[Pyruvate dehydrogenase [acetyl-transferring]]-phosphatase 1, mitochondrial OS=Mus musculus GN=Pdp1 PE=1 SV=2	0	0	0	0	0	0	0	0	0	1	0	0	3	0	0	0
Uncharacterized protein OS=Mus musculus GN=Gm13697 PE=4 SV=1	0	0	0	0	0	0	0	0	0	9	0	0	3	13	0	0
Uncharacterized protein OS=Mus musculus GN=Gm13695 PE=4 SV=1	0	0	0	0	0	0	0	0	0	9	0	0	3	13	0	0
Alpha-1-syntrophin OS=Mus musculus GN=Snta1 PE=1 SV=1	0	0	0	0	0	0	0	0	0	0	0	0	1	2	2	1
Integrin alpha-V OS=Mus musculus GN=Itgav PE=1 SV=1	0	0	0	0	0	0	0	0	0	3	1	0	1	4	0	0
Syntenin-1 (Fragment) OS=Mus musculus GN=Sdcbp PE=1 SV=1	0	0	0	0	0	0	0	0	0	2	0	0	7	7	0	0
Syntenin-1 OS=Mus musculus GN=Sdcbp PE=1 SV=1	0	0	0	0	0	0	0	0	0	2	0	0	7	7	0	0
Major urinary protein 5 OS=Mus musculus GN=Mup8 PE=3 SV=1	0	0	0	0	0	0	0	0	0	0	0	0	0	2	0	0
Major urinary protein 2 OS=Mus musculus GN=Mup4 PE=1 SV=1	0	0	0	0	0	0	0	0	0	0	0	0	0	2	0	0
Exportin-1 (Fragment) OS=Mus musculus GN=Xpo1 PE=1 SV=1	0	0	0	0	0	0	0	0	0	0	0	0	2	1	0	0
ATP synthase subunit gamma OS=Mus musculus GN=Atp5c1 PE=1 SV=1	9	3	6	5	13	4	9	8	2	5	4	6	12	13	8	13
Heterogeneous nuclear ribonucleoprotein A3 OS=Mus musculus GN=Hnrnpa3 PE=1 SV=1	16	14	10	7	15	12	6	6	9	16	12	13	17	15	10	10
Catalase OS=Mus musculus GN=Cat PE=1 SV=1	7	5	3	2	7	8	3	3	6	12	8	5	11	16	8	11
Ras-related protein Rab-14 OS=Mus musculus GN=Rab14 PE=1 SV=1	1	2	0	1	4	2	2	2	6	9	6	7	22	14	9	10
Calcium-transporting ATPase OS=Mus musculus GN=Atp2b3 PE=1 SV=1	25	22	28	0	23	0	25	0	12	25	20	0	44	27	0	15
Rap1 GTPase-activating protein 1 OS=Mus musculus GN=Rap1gap PE=1 SV=1	0	0	0	0	0	0	1	0	0	3	0	0	6	7	1	2
Rap1 GTPase-activating protein 1 OS=Mus musculus GN=Rap1gap PE=1 SV=2	0	0	0	0	0	0	1	0	0	3	0	0	6	7	1	2
Rap1 GTPase-activating protein 1 (Fragment) OS=Mus musculus GN=Rap1gap PE=1 SV=1	0	0	0	0	0	0	1	0	0	3	0	0	0	7	1	2
Adenosylhomocysteinase (Fragment) OS=Mus musculus GN=Ahcy PE=1 SV=1	0	0	0	0	0	0	0	0	0	0	0	0	0	1	0	0
Protein Shroom2 OS=Mus musculus GN=Shroom2 PE=1 SV=1	0	0	0	0	1	0	0	0	0	0	0	0	1	0	0	0
Endophilin-A1 OS=Mus musculus GN=Sh3gl2 PE=1 SV=1	7	10	5	6	15	12	19	16	4	19	11	14	0	33	19	0
Endophilin-A1 OS=Mus musculus GN=Sh3gl2 PE=1 SV=1	7	10	5	6	15	12	19	16	4	19	11	14	50	33	19	26
Transcription factor SOX-3 OS=Mus musculus GN=Sox3 PE=1 SV=1	0	0	0	0	0	0	0	0	0	0	0	0	1	1	0	0
Heterochromatin protein 1-binding protein 3 (Fragment) OS=Mus musculus GN=Hp1bp3 PE=1 SV=1	2	1	2	2	1	0	1	0	3	4	3	3	0	0	2	0
Heterochromatin protein 1-binding protein 3 (Fragment) OS=Mus musculus GN=Hp1bp3 PE=1 SV=1	2	1	2	2	1	0	1	0	3	4	3	3	0	0	2	0
Choline transporter-like protein 1 OS=Mus musculus GN=Slc44a1 PE=1 SV=1	2	0	0	0	2	1	1	1	0	1	0	0	1	2	1	2
Choline transporter-like protein 1 OS=Mus musculus GN=Slc44a1 PE=1 SV=1	2	0	0	0	2	1	1	1	0	1	0	0	1	2	1	2
Choline transporter-like protein 1 OS=Mus musculus GN=Slc44a1 PE=1 SV=1	2	0	0	0	2	1	1	1	0	1	0	0	1	2	1	2
Eukaryotic translation initiation factor 4 gamma 3 OS=Mus musculus GN=Eif4g3 PE=1 SV=1	0	0	0	0	0	0	0	0	0	0	0	0	14	9	0	4
Eukaryotic translation initiation factor 4 gamma 3 (Fragment) OS=Mus musculus GN=Eif4g3 PE=1 SV=1	0	0	0	0	0	0	0	0	0	0	0	0	0	9	0	4
Capping protein (Actin filament) muscle Z-line, beta, isoform CRA_a OS=Mus musculus GN=Capzb PE=1 SV=1	8	10	6	5	15	8	8	7	3	10	8	7	19	20	11	12
E3 ubiquitin-protein ligase UBR4 OS=Mus musculus GN=Ubr4 PE=1 SV=1	0	0	0	0	0	0	0	0	0	1	0	0	7	7	3	2
55 kDa erythrocyte membrane protein OS=Mus musculus GN=Mpp1 PE=1 SV=1	0	0	0	0	0	0	0	0	0	0	0	0	1	2	0	0
Protein transport protein Sec23B (Fragment) OS=Mus musculus GN=Sec23b PE=1 SV=1	0	0	0	0	0	0	0	0	0	0	0	0	0	0	2	0
2310028H24Rik protein OS=Mus musculus GN=Fam219a PE=1 SV=1	0	0	0	0	0	0	0	0	0	1	0	0	4	0	0	0
Zinc finger protein 711 OS=Mus musculus GN=Znf711 PE=3 SV=1	0	0	0	0	0	0	0	0	1	0	0	0	0	0	0	0
Midasin AAA ATPase 1 OS=Mus musculus GN=Mdn1 PE=1 SV=1	0	0	0	0	0	0	0	0	0	0	1	0	0	0	0	0
High mobility group protein B3 (Fragment) OS=Mus musculus GN=Hmgb3 PE=1 SV=1	0	0	0	0	0	0	0	0	0	0	0	0	3	3	1	1
Ras association domain-containing protein 2 (Fragment) OS=Mus musculus GN=Rassf2 PE=1 SV=1	0	0	0	0	0	0	0	0	0	0	0	0	4	0	0	0
A-kinase anchor protein 2 OS=Mus musculus GN=Akap2 PE=1 SV=1	0	0	0	0	0	0	0	0	0	0	0	0	0	11	0	0
Amino acid transporter OS=Mus musculus GN=Slc1a2 PE=1 SV=1	163	98	82	88	155	74	59	50	52	66	69	58	55	44	39	67
Kelch domain-containing protein 7A OS=Mus musculus GN=Klhdc7a PE=1 SV=3	0	0	0	0	0	0	0	0	0	0	0	0	3	0	0	0
Formin-like protein 2 OS=Mus musculus GN=Fmnl2 PE=1 SV=2	4	0	0	1	6	0	0	1	0	0	0	0	6	3	0	0
Cystatin (Fragment) OS=Mus musculus GN=Cst3 PE=1 SV=1	6	10	6	6	9	6	5	8	0	0	0	0	0	0	0	0
Sodium channel protein type 1 subunit alpha OS=Mus musculus GN=Scn1a PE=1 SV=1	2	0	0	0	1	0	0	0	0	2	0	1	4	4	0	1
RNA polymerase-associated protein RTF1 homolog OS=Mus musculus GN=Rtf1 PE=1 SV=1	0	0	0	0	0	0	0	0	0	1	0	0	1	2	0	0
Formin-binding protein 1 (Fragment) OS=Mus musculus GN=Fnbp1 PE=1 SV=1	0	0	0	0	1	1	0	0	0	0	0	0	0	0	0	0
Formin-binding protein 1 OS=Mus musculus GN=Fnbp1 PE=1 SV=1	0	0	0	0	1	1	0	0	0	3	0	0	4	6	3	5
Formin-binding protein 1 OS=Mus musculus GN=Fnbp1 PE=1 SV=1	0	0	0	0	1	1	0	0	0	3	0	0	4	6	3	5
Formin-binding protein 1 OS=Mus musculus GN=Fnbp1 PE=1 SV=1	0	0	0	0	1	1	0	0	0	3	0	0	4	6	3	5
Formin-binding protein 1 OS=Mus musculus GN=Fnbp1 PE=1 SV=1	0	0	0	0	1	1	0	0	0	3	0	0	4	6	3	5
Formin-binding protein 1 OS=Mus musculus GN=Fnbp1 PE=1 SV=1	0	0	0	0	1	1	0	0	0	3	0	0	4	6	3	5
Nebulin OS=Mus musculus GN=Neb PE=1 SV=1	0	0	0	0	0	0	0	0	0	0	0	1	0	0	0	0
Phospholipid-transporting ATPase OS=Mus musculus GN=Atp9a PE=1 SV=1	0	0	0	0	0	0	0	0	0	0	0	0	4	3	2	0
Sperm-specific antigen 2 homolog OS=Mus musculus GN=Ssfa2 PE=1 SV=1	0	0	0	0	0	0	0	0	0	0	0	0	0	1	0	0
Sperm-specific antigen 2 homolog OS=Mus musculus GN=Ssfa2 PE=1 SV=1	0	0	0	0	0	0	0	0	0	0	0	0	0	1	0	0
Transmembrane protein 87A OS=Mus musculus GN=Tmem87a PE=1 SV=1	0	0	0	0	0	0	0	0	0	0	0	0	1	0	0	0
Transmembrane protein 87A OS=Mus musculus GN=Tmem87a PE=1 SV=1	0	0	0	0	0	0	0	0	0	0	0	0	1	0	0	0
Transmembrane protein 87A OS=Mus musculus GN=Tmem87a PE=1 SV=1	0	0	0	0	0	0	0	0	0	0	0	0	1	0	0	0
Acetyl-coenzyme A synthetase, cytoplasmic OS=Mus musculus GN=Acss2 PE=1 SV=1	0	0	0	0	0	0	0	0	0	1	0	0	4	1	1	1
Acetyl-coenzyme A synthetase, cytoplasmic OS=Mus musculus GN=Acss2 PE=1 SV=1	0	0	0	0	0	0	0	0	0	1	0	0	4	1	1	1
Glycerol-3-phosphate dehydrogenase OS=Mus musculus GN=Gpd2 PE=1 SV=1	24	24	18	14	23	14	17	21	7	17	10	10	32	22	15	14
Formin-like protein 2 (Fragment) OS=Mus musculus GN=Fmnl2 PE=1 SV=1	0	0	0	0	0	0	0	0	0	0	0	0	6	3	0	0
Formin-like protein 2 (Fragment) OS=Mus musculus GN=Fmnl2 PE=1 SV=1	0	0	0	0	0	0	0	0	0	0	0	0	6	3	0	0
Peptidyl-prolyl cis-trans isomerase (Fragment) OS=Mus musculus GN=Ppig PE=1 SV=1	0	0	0	0	0	0	0	0	0	0	0	0	0	1	0	0
Peptidyl-prolyl cis-trans isomerase G OS=Mus musculus GN=Ppig PE=1 SV=1	0	0	0	0	0	0	0	0	0	0	0	0	0	1	0	0
Lupus La protein homolog (Fragment) OS=Mus musculus GN=Ssb PE=1 SV=1	0	0	0	0	0	0	0	0	0	1	1	0	7	8	1	2
T-box brain protein 1 OS=Mus musculus GN=Tbr1 PE=1 SV=1	0	0	0	0	0	0	0	0	0	0	0	0	0	0	1	0
Creatine kinase U-type, mitochondrial (Fragment) OS=Mus musculus GN=Ckmt1 PE=1 SV=1	1	1	0	0	0	0	2	0	2	0	0	0	0	0	0	0
Microtubule-associated protein 1A OS=Mus musculus GN=Map1a PE=1 SV=1	13	5	7	6	11	8	17	8	8	22	5	14	48	29	13	9
Plakophilin-4 OS=Mus musculus GN=Pkp4 PE=1 SV=1	2	1	0	0	4	3	0	2	1	0	0	1	0	0	0	0
Plakophilin-4 OS=Mus musculus GN=Pkp4 PE=1 SV=1	2	1	0	0	4	3	0	2	1	0	0	1	0	0	0	0
Nck-associated protein 1 OS=Mus musculus GN=Nckap1 PE=1 SV=1	5	4	0	6	16	0	4	7	6	9	4	1	42	32	8	10
mRNA export factor (Fragment) OS=Mus musculus GN=Rae1 PE=1 SV=1	0	0	0	0	0	0	0	0	0	0	0	0	1	1	0	0
Phosphodiesterase OS=Mus musculus GN=Pde1a PE=1 SV=1	0	0	0	0	0	0	0	0	0	1	0	0	3	0	0	0
Sodium channel protein OS=Mus musculus GN=Scn3a PE=1 SV=1	2	0	0	0	1	0	0	0	0	2	0	1	4	4	0	1
Limb and neural patterns, isoform CRA_c OS=Mus musculus GN=Lnpk PE=1 SV=1	0	0	0	0	1	0	0	0	0	2	0	2	3	2	0	2
Lunapark, ER junction formation factor (Fragment) OS=Mus musculus GN=Lnpk PE=1 SV=8	0	0	0	0	1	0	0	0	0	2	0	2	3	2	0	2
Lunapark, ER junction formation factor (Fragment) OS=Mus musculus GN=Lnpk PE=1 SV=1	0	0	0	0	1	0	0	0	0	2	0	2	3	2	0	2
Rap guanine nucleotide exchange factor (GEF) 4, isoform CRA_b OS=Mus musculus GN=Rapgef4 PE=1 SV=1	0	0	0	0	0	0	0	0	0	2	0	0	2	3	0	0
Calcium-binding mitochondrial carrier protein SCaMC-2 OS=Mus musculus GN=Slc25a25 PE=1 SV=1	0	0	0	0	0	0	0	0	0	0	0	0	1	0	0	0
Golgi reassembly stacking protein 2, isoform CRA_c OS=Mus musculus GN=Gorasp2 PE=1 SV=1	0	0	0	0	0	0	0	0	0	0	0	0	1	2	0	0
Golgi reassembly-stacking protein 2 OS=Mus musculus GN=Gorasp2 PE=1 SV=1	0	0	0	0	0	0	0	0	0	0	0	0	1	2	0	0
Golgi reassembly stacking protein 2, isoform CRA_d OS=Mus musculus GN=Gorasp2 PE=1 SV=1	0	0	0	0	0	0	0	0	0	0	0	0	1	2	0	0
Myelin expression factor 2 OS=Mus musculus GN=Myef2 PE=1 SV=1	0	0	0	2	4	3	2	0	0	0	0	0	0	0	4	5
Myelin expression factor 2 OS=Mus musculus GN=Myef2 PE=1 SV=2	0	0	0	2	4	3	2	0	0	0	0	0	0	0	4	5
Plasma protease C1 inhibitor OS=Mus musculus GN=Serping1 PE=1 SV=1	0	0	0	0	0	0	0	0	0	0	0	0	0	1	0	0
RNA-binding protein Raly (Fragment) OS=Mus musculus GN=Raly PE=1 SV=1	0	0	0	0	0	0	0	0	0	0	0	0	2	0	0	0
RNA-binding protein Raly (Fragment) OS=Mus musculus GN=Raly PE=1 SV=1	0	0	0	0	0	0	0	0	0	0	0	0	2	0	0	0
RNA-binding protein Raly (Fragment) OS=Mus musculus GN=Raly PE=1 SV=1	0	0	0	0	0	0	0	0	0	0	0	0	2	0	0	0
Tumor protein D54 OS=Mus musculus GN=Tpd52l2 PE=1 SV=1	2	0	1	1	3	0	1	3	2	5	3	5	6	4	4	5
Band 4.1-like protein 1 OS=Mus musculus GN=Epb41l1 PE=1 SV=1	0	3	4	5	9	4	11	8	3	13	3	1	22	18	5	7
Band 4.1-like protein 1 OS=Mus musculus GN=Epb41l1 PE=1 SV=1	0	0	4	5	9	4	11	8	3	13	3	1	0	0	5	7
Band 4.1-like protein 1 OS=Mus musculus GN=Epb41l1 PE=1 SV=1	0	3	4	5	9	4	11	8	3	13	3	1	22	18	5	7
Band 4.1-like protein 1 OS=Mus musculus GN=Epb41l1 PE=1 SV=1	0	3	4	5	9	4	11	8	3	13	3	1	22	18	5	7
Ras suppressor protein 1 OS=Mus musculus GN=Rsu1 PE=1 SV=1	0	0	0	0	0	0	0	0	0	0	0	0	2	2	2	1
Disabled homolog 2-interacting protein OS=Mus musculus GN=Dab2ip PE=1 SV=1	0	0	0	0	0	0	0	0	0	0	0	0	2	2	1	0
Disabled homolog 2-interacting protein OS=Mus musculus GN=Dab2ip PE=1 SV=1	0	0	0	0	0	0	0	0	0	0	0	0	2	2	1	0
Ribosome-binding protein 1 OS=Mus musculus GN=Rrbp1 PE=1 SV=1	2	2	0	1	4	1	0	1	0	4	5	0	7	12	5	5
Acyl-coenzyme A thioesterase 11 OS=Mus musculus GN=Acot11 PE=1 SV=1	0	0	0	0	0	2	0	0	2	0	0	3	0	0	0	0
Dynein light chain roadblock-type 1 OS=Mus musculus GN=Dynlrb1 PE=1 SV=1	0	0	0	0	0	0	0	0	0	1	2	0	5	1	1	0
Breast carcinoma-amplified sequence 1 homolog OS=Mus musculus GN=Bcas1 PE=1 SV=1	6	4	3	3	4	2	0	2	0	4	1	0	0	0	0	0
Heterogeneous nuclear ribonucleoprotein R (Fragment) OS=Mus musculus GN=Hnrnpr PE=1 SV=1	0	0	0	0	0	0	0	0	0	0	0	0	7	7	0	0
Semaphorin-6D OS=Mus musculus GN=Sema6d PE=1 SV=1	0	0	0	0	0	0	0	0	0	0	0	0	0	1	0	0
Rab GTPase-activating protein 1 OS=Mus musculus GN=Rabgap1 PE=1 SV=1	0	0	0	0	0	0	0	0	2	3	3	0	4	5	4	4
YTH domain family 1, isoform CRA_a OS=Mus musculus GN=Ythdf1 PE=1 SV=1	0	0	0	0	0	0	0	0	0	0	0	0	1	1	0	0
Nucleolar transcription factor 1 OS=Mus musculus GN=Ubtf PE=1 SV=1	0	0	0	0	0	0	0	0	0	1	0	0	5	6	0	0
Nucleolar transcription factor 1 OS=Mus musculus GN=Ubtf PE=1 SV=1	0	0	0	0	0	0	0	0	0	1	0	0	5	6	0	0
Nucleolar transcription factor 1 OS=Mus musculus GN=Ubtf PE=1 SV=1	0	0	0	0	0	0	0	0	0	1	0	0	5	6	0	0
Disks large homolog 3 OS=Mus musculus GN=Dlg3 PE=1 SV=1	2	1	0	0	0	1	0	0	0	7	3	4	21	12	5	12
Cytoplasmic dynein 1 intermediate chain 2 OS=Mus musculus GN=Dync1i2 PE=1 SV=1	0	0	0	0	0	0	0	0	0	0	0	0	4	2	0	0
Cytoplasmic dynein 1 intermediate chain 2 OS=Mus musculus GN=Dync1i2 PE=1 SV=1	0	0	0	0	0	0	0	0	0	0	0	0	4	2	0	0
Cytoplasmic dynein 1 intermediate chain 2 OS=Mus musculus GN=Dync1i2 PE=1 SV=1	0	0	0	0	0	0	0	0	0	0	0	0	4	2	0	0
Nuclear factor 1 OS=Mus musculus GN=Nfib PE=1 SV=1	0	0	0	0	0	0	0	0	0	3	0	0	6	6	1	0
Nuclear factor 1 OS=Mus musculus GN=Nfib PE=1 SV=1	0	0	0	0	0	0	0	0	0	3	0	0	6	6	1	0
Nuclear factor 1 OS=Mus musculus GN=Nfib PE=1 SV=1	0	0	0	0	0	0	0	0	0	3	0	0	6	6	1	0
Nuclease-sensitive element-binding protein 1 (Fragment) OS=Mus musculus GN=Ybx1 PE=1 SV=1	1	0	0	0	0	0	0	0	1	1	0	0	2	3	0	0
Peptidyl-prolyl cis-trans isomerase (Fragment) OS=Mus musculus GN=Ppih PE=1 SV=1	0	0	0	0	0	0	0	0	0	0	0	0	1	1	0	0
AT-rich interactive domain-containing protein 1A OS=Mus musculus GN=Arid1a PE=1 SV=1	0	0	0	0	0	0	0	0	0	0	0	0	4	4	0	0
PC4 and SFRS1-interacting protein OS=Mus musculus GN=Psip1 PE=1 SV=1	0	0	0	0	0	0	0	0	0	0	0	0	1	0	0	0
Major urinary protein 18 OS=Mus musculus GN=Mup18 PE=3 SV=1	0	0	0	0	0	0	0	0	0	0	0	0	0	2	0	0
Major urinary protein 11 OS=Mus musculus GN=Mup11 PE=3 SV=1	0	0	0	0	0	0	0	0	0	0	0	0	0	2	0	0
Major urinary protein 10 OS=Mus musculus GN=Mup10 PE=2 SV=1	0	0	0	0	0	0	0	0	0	0	0	0	0	2	0	0
Phosphoglucomutase-2 OS=Mus musculus GN=Pgm2 PE=1 SV=1	19	17	18	15	16	9	16	12	8	16	15	6	23	22	17	16
Major urinary protein 11 OS=Mus musculus GN=Mup13 PE=3 SV=1	0	0	0	0	0	0	0	0	0	0	0	0	0	2	0	0
Major urinary protein 12 OS=Mus musculus GN=Mup14 PE=3 SV=1	0	0	0	0	0	0	0	0	0	0	0	0	0	2	0	0
Major urinary protein 1 OS=Mus musculus GN=Mup1 PE=3 SV=1	0	0	0	0	0	0	0	0	0	0	0	0	0	2	0	0
Major urinary protein 1 OS=Mus musculus GN=Mup1 PE=3 SV=1	0	0	0	0	0	0	0	0	0	0	0	0	0	2	0	0
U2 small nuclear ribonucleoprotein B&#039;&#039; (Fragment) OS=Mus musculus GN=Snrpb2 PE=1 SV=1	1	1	1	0	1	1	0	0	2	4	1	0	3	3	0	0
Ras-related protein Rab-12 OS=Mus musculus GN=Rab12 PE=1 SV=1	0	0	0	0	0	0	0	0	0	0	0	0	3	2	0	2
Protocadherin 7 OS=Mus musculus GN=Pcdh7 PE=1 SV=1	0	0	0	0	0	0	0	0	0	0	0	0	0	0	0	2
UHRF1-binding protein 1-like OS=Mus musculus GN=Uhrf1bp1l PE=1 SV=2	1	0	0	0	0	0	0	0	0	0	0	0	3	1	0	0
ADP-ribosylation factor-interacting protein 1 OS=Mus musculus GN=Arfip1 PE=1 SV=1	0	0	0	0	0	0	0	0	0	0	0	0	2	1	0	0
F-box/LRR-repeat protein 16 OS=Mus musculus GN=Fbxl16 PE=1 SV=1	0	0	0	0	0	0	0	0	0	2	1	0	5	4	2	2
Leucine carboxyl methyltransferase 1 OS=Mus musculus GN=Lcmt1 PE=1 SV=1	0	0	0	0	0	0	0	0	0	0	0	0	3	2	0	0
Arginine/serine-rich coiled-coil protein 2 OS=Mus musculus GN=Rsrc2 PE=2 SV=1	0	0	0	0	0	0	0	0	0	0	0	0	2	3	0	0
Polyadenylate-binding protein OS=Mus musculus GN=Pabpc4 PE=1 SV=1	0	0	0	0	0	0	0	0	0	0	0	0	13	9	0	0
Polyadenylate-binding protein OS=Mus musculus GN=Pabpc4 PE=1 SV=1	0	0	0	0	0	0	0	0	0	0	0	0	13	9	0	0
NF-kappa-B essential modulator (Fragment) OS=Mus musculus GN=Ikbkg PE=1 SV=1	0	0	0	0	0	0	0	0	0	0	0	0	2	0	0	0
Multiple PDZ domain protein (Fragment) OS=Mus musculus GN=Mpdz PE=1 SV=1	0	0	0	0	0	0	0	0	0	0	0	0	1	0	0	0
Multiple PDZ domain protein OS=Mus musculus GN=Mpdz PE=1 SV=1	0	0	0	0	0	0	0	0	0	0	0	0	1	0	0	0
Multiple PDZ domain protein (Fragment) OS=Mus musculus GN=Mpdz PE=1 SV=1	0	0	0	0	0	0	0	0	0	0	0	0	1	0	0	0
Noelin OS=Mus musculus GN=Olfm1 PE=1 SV=1	0	0	0	0	0	0	0	0	0	0	0	0	2	0	0	0
Histocompatibility 13 (Fragment) OS=Mus musculus GN=H13 PE=1 SV=1	0	0	0	0	1	0	0	0	0	0	0	0	2	2	2	3
Spectrin alpha chain, non-erythrocytic 1 OS=Mus musculus GN=Sptan1 PE=1 SV=1	46	44	32	38	47	25	38	30	33	74	45	46	119	114	49	65
Spectrin alpha chain, non-erythrocytic 1 OS=Mus musculus GN=Sptan1 PE=1 SV=1	46	44	32	38	47	25	38	30	33	74	45	46	119	114	0	65
Spectrin alpha chain, non-erythrocytic 1 OS=Mus musculus GN=Sptan1 PE=1 SV=2	46	44	32	38	47	25	38	30	33	74	45	46	119	114	49	65
Reticulon (Fragment) OS=Mus musculus GN=Rtn1 PE=1 SV=1	0	0	0	0	0	0	0	0	0	0	2	2	0	0	0	0
ARF6 guanine nucleotide exchange factor IQArfGEF OS=Mus musculus GN=Iqsec2 PE=1 SV=1	2	0	0	0	0	0	0	0	0	0	0	0	0	6	0	0
Tubulin polyglutamylase TTLL6 OS=Mus musculus GN=Ttll6 PE=2 SV=1	0	0	0	0	0	0	0	0	0	0	0	0	1	0	0	0
Protein phosphatase 1 regulatory subunit OS=Mus musculus GN=Ppp1r12b PE=1 SV=1	0	0	0	0	0	0	0	0	0	0	0	0	1	0	0	1
Multimerin-2 OS=Mus musculus GN=Mmrn2 PE=1 SV=1	0	0	0	0	0	0	0	0	0	0	0	0	0	2	0	0
DENN domain-containing protein 4C OS=Mus musculus GN=Dennd4c PE=1 SV=1	0	0	0	0	0	0	0	0	0	0	0	0	0	1	0	0
Mitogen-activated protein kinase OS=Mus musculus GN=Mapk8 PE=1 SV=1	1	2	0	0	1	2	0	0	4	0	2	4	0	0	0	6
Nardilysin, N-arginine dibasic convertase, NRD convertase 1 OS=Mus musculus GN=Nrd1 PE=1 SV=1	0	0	0	0	0	0	0	0	0	0	0	0	2	2	0	0
Ubiquitin-conjugating enzyme E2 variant 2 OS=Mus musculus GN=Ube2v2 PE=1 SV=1	0	0	0	0	4	0	0	0	4	13	0	0	15	13	0	10
Inter alpha-trypsin inhibitor, heavy chain 4 OS=Mus musculus GN=Itih4 PE=1 SV=2	0	0	0	0	0	0	0	0	0	0	0	0	0	5	0	0
Fructose-bisphosphate aldolase OS=Mus musculus GN=Aldoa PE=1 SV=1	29	28	23	20	30	16	19	27	47	65	45	36	127	90	51	39
Anion exchange protein OS=Mus musculus GN=Slc4a4 PE=1 SV=1	0	0	0	0	12	0	0	0	0	0	0	4	0	0	0	0
Calcium-transporting ATPase type 2C member 2 OS=Mus musculus GN=Atp2c2 PE=2 SV=1	0	0	0	0	0	0	0	0	0	1	0	0	0	0	0	0
Protein Shroom2 OS=Mus musculus GN=Shroom2 PE=1 SV=1	0	0	0	0	1	0	0	0	0	0	0	0	1	0	0	0
Prickle-like 2 (Drosophila) OS=Mus musculus GN=Prickle2 PE=1 SV=1	0	0	0	0	0	0	0	0	0	0	1	0	5	8	0	0
Beta-globin OS=Mus musculus GN=Hbbt1 PE=1 SV=1	0	0	0	0	0	0	1	0	0	0	0	0	0	0	0	1
Pumilio homolog 1 (Fragment) OS=Mus musculus GN=Pum1 PE=1 SV=1	0	0	0	0	0	0	0	0	1	1	0	0	0	0	0	0
Casein kinase I isoform epsilon (Fragment) OS=Mus musculus GN=Csnk1e PE=1 SV=1	0	0	0	0	0	0	0	0	0	0	1	0	0	0	1	2
Casein kinase I isoform epsilon (Fragment) OS=Mus musculus GN=Csnk1e PE=1 SV=8	0	0	0	0	0	0	0	0	0	0	1	0	0	0	1	2
Zinc finger, FYVE domain-containing 9 OS=Mus musculus GN=Zfyve9 PE=1 SV=1	0	0	0	0	0	0	0	0	0	0	0	0	2	0	0	0
MAP7 domain-containing protein 1 OS=Mus musculus GN=Map7d1 PE=1 SV=1	0	0	0	0	0	0	0	0	0	1	0	0	3	8	0	0
[Pyruvate dehydrogenase [acetyl-transferring]]-phosphatase 1, mitochondrial OS=Mus musculus GN=Pdp1 PE=1 SV=1	0	0	0	0	0	0	0	0	0	1	0	0	3	0	0	0
Family with sequence similarity 107, member A (Fragment) OS=Mus musculus GN=Fam107a PE=4 SV=1	0	0	0	0	0	0	0	0	6	12	8	1	12	8	2	5
Major urinary protein 9 OS=Mus musculus GN=Mup9 PE=3 SV=1	0	0	0	0	0	0	0	0	0	0	0	0	0	2	0	0
Major urinary protein 19 OS=Mus musculus GN=Mup19 PE=3 SV=1	0	0	0	0	0	0	0	0	0	0	0	0	0	2	0	0
Toll interacting protein, isoform CRA_b OS=Mus musculus GN=Tollip PE=1 SV=1	0	0	0	0	3	0	2	1	0	6	0	0	17	19	5	8
Major urinary protein 15 OS=Mus musculus GN=Mup15 PE=3 SV=1	0	0	0	0	0	0	0	0	0	0	0	0	0	2	0	0
Guanylate binding protein 11 OS=Mus musculus GN=Gbp11 PE=1 SV=1	0	0	0	0	0	0	0	0	0	0	0	0	0	1	0	0
(1-695)	0	0	0	0	2	0	0	0	4	0	3	0	0	0	6	10
Transcriptional coactivator CoAZ OS=Mus musculus GN=Gm21992 PE=1 SV=1	0	0	0	0	0	0	0	0	0	0	0	0	1	0	0	0
CDK5 regulatory subunit-associated protein 3 (Fragment) OS=Mus musculus GN=Cdk5rap3 PE=1 SV=1	0	0	0	0	0	0	0	0	0	1	0	0	1	0	0	0
Vesicle-associated membrane protein 2 OS=Mus musculus GN=Vamp2 PE=1 SV=1	0	1	0	0	1	2	0	0	0	0	0	0	6	4	0	0
Aspartoacylase (Fragment) OS=Mus musculus GN=Aspa PE=1 SV=1	0	0	0	0	0	0	0	0	0	0	0	0	0	1	0	0
Sodium/hydrogen exchanger OS=Mus musculus GN=Slc9a6 PE=1 SV=1	3	0	0	0	0	0	1	0	0	2	0	0	0	0	3	0
Glutamate receptor 3 OS=Mus musculus GN=Gria3 PE=1 SV=1	0	0	0	0	0	0	0	0	1	2	0	0	0	0	1	0
Suppressor of Ty 3 (Fragment) OS=Mus musculus GN=Supt3 PE=1 SV=1	0	0	0	0	0	0	0	0	0	0	0	1	0	0	0	0
Suppressor of Ty 3 (Fragment) OS=Mus musculus GN=Supt3 PE=1 SV=1	0	0	0	0	0	0	0	0	0	0	0	1	0	0	0	0
Patatin-like phospholipase domain-containing protein 7 (Fragment) OS=Mus musculus GN=Pnpla7 PE=1 SV=1	0	0	0	0	0	0	0	0	0	0	0	0	1	0	0	0
Synaptosomal-associated protein 23 (Fragment) OS=Mus musculus GN=Snap23 PE=1 SV=8	0	0	0	0	0	0	0	0	0	0	0	0	0	8	0	0
Synaptosomal-associated protein (Fragment) OS=Mus musculus GN=Snap23 PE=1 SV=8	0	0	0	0	0	0	0	0	0	0	0	0	0	8	0	0
Protein-L-isoaspartate O-methyltransferase domain-containing protein 2 OS=Mus musculus GN=Pcmtd2 PE=1 SV=1	1	0	0	0	0	0	0	0	0	0	0	0	0	0	0	0
Protein-L-isoaspartate O-methyltransferase domain-containing protein 2 (Fragment) OS=Mus musculus GN=Pcmtd2 PE=1 SV=8	1	0	0	0	0	0	0	0	0	0	0	0	0	0	0	0
V-type proton ATPase subunit G OS=Mus musculus GN=Atp6v1g2 PE=1 SV=1	11	13	8	12	14	11	8	7	14	17	13	9	32	22	7	11
Receptor-type tyrosine-protein phosphatase S OS=Mus musculus GN=Ptprs PE=1 SV=1	0	0	0	0	0	0	0	0	0	1	0	0	5	4	0	0
Annexin (Fragment) OS=Mus musculus GN=Anxa2 PE=1 SV=1	0	0	0	0	0	0	0	0	0	0	0	0	0	5	0	0
Annexin (Fragment) OS=Mus musculus GN=Anxa2 PE=1 SV=1	0	0	0	0	0	0	0	0	0	0	0	0	0	5	0	0
Annexin (Fragment) OS=Mus musculus GN=Anxa2 PE=1 SV=1	0	0	0	0	0	0	0	0	0	0	0	0	0	5	0	0
DmX-like protein 2 OS=Mus musculus GN=Dmxl2 PE=1 SV=1	1	1	0	0	2	1	0	0	0	0	0	0	10	4	1	0
MAGUK p55 subfamily member 3 OS=Mus musculus GN=Mpp3 PE=1 SV=1	0	0	0	0	0	0	0	0	0	0	0	0	1	1	0	0
Microtubule-associated protein OS=Mus musculus GN=Mapt PE=1 SV=1	13	15	10	8	16	9	9	9	8	13	10	9	29	19	12	18
SRC kinase-signaling inhibitor 1 OS=Mus musculus GN=Srcin1 PE=1 SV=1	1	1	0	0	0	0	0	0	0	0	0	1	8	2	0	0
SRC kinase-signaling inhibitor 1 OS=Mus musculus GN=Srcin1 PE=1 SV=1	1	1	0	0	0	0	0	0	0	0	0	1	8	2	0	0
SRC kinase-signaling inhibitor 1 OS=Mus musculus GN=Srcin1 PE=1 SV=1	1	1	0	0	0	0	0	0	0	0	0	1	8	2	0	0
Septin-8 OS=Mus musculus GN=Sept8 PE=1 SV=1	0	0	0	0	0	0	12	0	9	0	15	11	0	0	11	0
Septin-8 OS=Mus musculus GN=Sept8 PE=1 SV=1	17	15	13	10	14	12	12	12	9	17	15	11	26	19	11	16
Kinesin-like protein OS=Mus musculus GN=Kif3a PE=1 SV=1	0	0	0	0	0	0	0	0	1	2	0	0	11	5	0	0
Very long-chain-specific acyl-CoA dehydrogenase, mitochondrial OS=Mus musculus GN=Acadvl PE=1 SV=1	3	2	2	0	2	2	3	3	0	4	3	0	7	5	5	8
Disks large homolog 4 (Fragment) OS=Mus musculus GN=Dlg4 PE=1 SV=1	1	1	0	0	0	1	1	0	1	0	0	0	0	0	0	0
RIKEN cDNA 2810408A11 gene OS=Mus musculus GN=2810408A11Rik PE=1 SV=1	0	0	0	0	0	0	0	0	0	1	0	0	3	0	0	1
RIKEN cDNA 2810408A11 gene OS=Mus musculus GN=2810408A11Rik PE=1 SV=1	0	0	0	0	0	0	0	0	0	1	0	0	3	0	0	1
RIKEN cDNA 2810408A11 gene OS=Mus musculus GN=2810408A11Rik PE=1 SV=1	0	0	0	0	0	0	0	0	0	1	0	0	3	0	0	1
Breast carcinoma-amplified sequence 3 homolog OS=Mus musculus GN=Bcas3 PE=1 SV=1	0	0	0	0	0	0	0	0	0	0	0	0	4	3	0	0
Breast carcinoma-amplified sequence 3 homolog (Fragment) OS=Mus musculus GN=Bcas3 PE=1 SV=1	0	0	0	0	0	0	0	0	0	0	0	0	4	3	0	0
Coiled-coil domain-containing protein 47 (Fragment) OS=Mus musculus GN=Ccdc47 PE=1 SV=1	0	0	0	0	2	0	0	0	0	0	0	0	0	0	0	0
Microtubule-actin cross-linking factor 1 OS=Mus musculus GN=Macf1 PE=1 SV=1	6	2	0	0	0	0	4	0	0	0	0	0	0	0	0	0
Microtubule-actin cross-linking factor 1 OS=Mus musculus GN=Macf1 PE=1 SV=1	6	2	1	0	6	0	4	2	6	15	10	2	0	61	15	17
NADH dehydrogenase [ubiquinone] iron-sulfur protein 5 (Fragment) OS=Mus musculus GN=Ndufs5 PE=1 SV=1	0	0	0	0	0	0	0	0	0	0	0	0	2	2	0	0
Tyrosine-protein kinase OS=Mus musculus GN=Jak1 PE=1 SV=1	0	0	0	0	0	0	0	0	0	0	0	0	0	2	0	0
Glycerol kinase OS=Mus musculus GN=Gk PE=1 SV=1	1	0	0	0	0	0	0	0	0	0	1	0	2	2	2	2
26S proteasome non-ATPase regulatory subunit 12 OS=Mus musculus GN=Psmd12 PE=1 SV=1	0	0	0	0	0	0	0	0	0	2	4	0	3	3	0	2
MCG6846, isoform CRA_c OS=Mus musculus GN=Prpsap1 PE=1 SV=1	0	0	0	0	0	0	0	0	0	0	0	0	2	0	0	0
Phosphoribosyl pyrophosphate synthase-associated protein 1 (Fragment) OS=Mus musculus GN=Prpsap1 PE=1 SV=1	0	0	0	0	0	0	0	0	0	0	0	0	2	0	0	0
Phosphoribosyl pyrophosphate synthase-associated protein 1 (Fragment) OS=Mus musculus GN=Prpsap1 PE=1 SV=1	0	0	0	0	0	0	0	0	0	0	0	0	2	0	0	0
Growth factor receptor-bound protein 2 OS=Mus musculus GN=Grb2 PE=1 SV=1	0	0	0	0	1	0	4	0	2	5	0	0	15	9	1	2
Myotubularin-related protein 3 (Fragment) OS=Mus musculus GN=Mtmr3 PE=1 SV=1	0	0	0	0	0	0	0	0	0	0	0	0	3	4	1	0
MCG9626, isoform CRA_b OS=Mus musculus GN=Mtmr3 PE=1 SV=1	0	0	0	0	0	0	0	0	0	0	0	0	3	4	1	0
Aldehyde dehydrogenase OS=Mus musculus GN=Aldh3a2 PE=1 SV=1	5	1	3	4	5	3	0	0	2	3	4	1	6	6	4	3
Growth arrest-specific protein 7 OS=Mus musculus GN=Gas7 PE=1 SV=1	2	2	2	1	1	1	0	0	3	8	4	5	13	10	4	5
COP9 signalosome complex subunit 1 OS=Mus musculus GN=Gps1 PE=1 SV=1	0	0	0	0	1	0	0	0	0	0	0	0	3	1	0	0
Hepatocyte growth factor-regulated tyrosine kinase substrate (Fragment) OS=Mus musculus GN=Hgs PE=1 SV=1	2	0	0	0	3	0	0	0	0	0	1	0	7	7	5	5
Hepatocyte growth factor-regulated tyrosine kinase substrate OS=Mus musculus GN=Hgs PE=1 SV=1	2	0	0	0	3	0	0	0	0	0	1	0	7	7	5	5
Hepatocyte growth factor-regulated tyrosine kinase substrate OS=Mus musculus GN=Hgs PE=1 SV=1	2	0	0	0	3	0	0	0	0	0	1	0	7	7	5	5
Apoptosis-inducing factor 1, mitochondrial OS=Mus musculus GN=Aifm1 PE=1 SV=1	1	0	0	0	0	0	0	0	0	0	0	0	0	0	0	1
Nuclear autoantigenic sperm protein OS=Mus musculus GN=Nasp PE=1 SV=1	0	0	0	0	0	0	0	0	0	0	0	0	0	1	0	0
Nuclear autoantigenic sperm protein OS=Mus musculus GN=Nasp PE=1 SV=1	0	0	0	0	0	0	0	0	0	0	0	0	0	1	0	0
Nuclear factor 1 OS=Mus musculus GN=Nfia PE=1 SV=1	0	0	0	0	0	0	0	0	0	0	0	0	4	3	0	0
Nuclear factor 1 OS=Mus musculus GN=Nfia PE=1 SV=1	0	0	0	0	0	0	0	0	0	0	0	0	4	3	0	0
Calcium/calmodulin-dependent protein kinase kinase 1 (Fragment) OS=Mus musculus GN=Camkk1 PE=1 SV=1	0	0	0	0	0	0	0	0	0	0	0	0	3	1	0	0
Serine/threonine-protein kinase A-Raf (Fragment) OS=Mus musculus GN=Araf PE=1 SV=1	0	0	0	0	0	0	0	0	0	2	1	0	2	0	0	1
Host cell factor 1 OS=Mus musculus GN=Hcfc1 PE=1 SV=1	0	0	0	0	0	0	0	0	0	0	0	0	2	2	0	0
RIKEN cDNA 2610301B20 gene OS=Mus musculus GN=2610301B20Rik PE=1 SV=1	0	0	0	0	0	0	0	0	0	0	0	0	0	0	0	1
Aldehyde dehydrogenase OS=Mus musculus GN=Aldh3a2 PE=1 SV=1	5	1	3	4	5	3	0	0	2	3	4	1	6	6	4	3
TSC22 domain family protein 3 OS=Mus musculus GN=Tsc22d3 PE=1 SV=1	0	0	0	0	0	1	0	0	0	0	0	0	0	0	0	0
Kinesin-like protein KIF16B OS=Mus musculus GN=Kif16b PE=1 SV=1	0	0	0	0	0	0	0	0	0	0	0	0	1	0	0	0
Phosphodiesterase OS=Mus musculus GN=Pde4b PE=1 SV=1	0	0	0	0	0	0	0	0	0	2	1	0	10	6	1	0
Phosphodiesterase OS=Mus musculus GN=Pde4b PE=1 SV=1	0	0	0	0	0	0	0	0	0	2	1	0	10	6	1	0
Phosphodiesterase OS=Mus musculus GN=Pde4b PE=1 SV=1	0	0	0	0	0	0	0	0	0	2	1	0	10	6	1	0
Phosphodiesterase 4B, cAMP-specific OS=Mus musculus GN=Pde4b PE=1 SV=1	0	0	0	0	0	0	0	0	0	2	1	0	10	6	1	0
Sodium channel protein OS=Mus musculus GN=Scn2a PE=1 SV=1	2	0	0	0	1	0	0	0	0	2	0	1	0	3	0	1
Anion exchange protein OS=Mus musculus GN=Slc4a10 PE=1 SV=1	1	0	0	0	4	0	2	0	0	2	1	3	16	11	2	7
Plastin-3 OS=Mus musculus GN=Pls3 PE=1 SV=1	0	0	0	0	1	0	0	0	4	8	5	1	21	33	8	13
Hydroxysteroid dehydrogenase-like protein 2 (Fragment) OS=Mus musculus GN=Hsdl2 PE=1 SV=1	1	0	0	0	2	0	0	0	0	0	0	0	0	0	0	0
Hydroxysteroid dehydrogenase-like protein 2 OS=Mus musculus GN=Hsdl2 PE=1 SV=1	1	0	0	0	2	0	0	0	0	0	2	0	6	0	0	0
Angiomotin (Fragment) OS=Mus musculus GN=Amot PE=1 SV=1	0	0	0	0	0	0	0	0	0	0	0	0	0	0	3	0
Solute carrier family 24 (sodium/potassium/calcium exchanger), member 2 OS=Mus musculus GN=Slc24a2 PE=1 SV=1	1	0	0	0	0	0	0	0	0	4	0	0	0	4	0	0
Solute carrier family 24 (sodium/potassium/calcium exchanger), member 2 OS=Mus musculus GN=Slc24a2 PE=1 SV=1	0	0	0	0	0	0	0	0	0	3	0	0	0	4	0	0
Rho guanine nucleotide exchange factor 9 OS=Mus musculus GN=Arhgef9 PE=1 SV=1	0	0	0	0	0	0	0	0	1	1	0	0	9	8	3	4
Rho guanine nucleotide exchange factor 9 OS=Mus musculus GN=Arhgef9 PE=1 SV=1	0	0	0	0	0	0	0	0	1	1	0	0	9	8	3	4
Rho guanine nucleotide exchange factor 9 OS=Mus musculus GN=Arhgef9 PE=1 SV=1	0	0	0	0	0	0	0	0	1	1	0	0	9	8	3	4
Mitochondrial import receptor subunit TOM5 homolog OS=Mus musculus GN=Tomm5 PE=3 SV=1	0	0	0	0	0	0	0	0	0	0	0	0	0	0	1	0
DOMON domain-containing protein FRRS1L OS=Mus musculus GN=Frrs1l PE=1 SV=1	0	0	0	0	0	0	0	0	0	0	0	0	2	1	0	0
Peroxiredoxin-1 (Fragment) OS=Mus musculus GN=Prdx1 PE=1 SV=1	8	6	8	10	10	8	8	7	5	5	4	4	12	12	7	9
Peroxiredoxin-1 (Fragment) OS=Mus musculus GN=Prdx1 PE=1 SV=8	8	6	8	10	10	8	8	7	5	5	4	4	12	12	7	9
Peroxiredoxin-1 (Fragment) OS=Mus musculus GN=Prdx1 PE=1 SV=1	8	6	8	10	10	8	8	7	5	5	4	4	12	12	7	9
ELAV-like protein OS=Mus musculus GN=Elavl2 PE=1 SV=1	0	0	0	0	0	0	0	0	0	1	0	0	0	1	0	0
ELAV-like protein OS=Mus musculus GN=Elavl2 PE=1 SV=1	0	0	0	0	0	0	0	0	0	1	0	0	0	1	0	0
Plexin domain-containing protein 2 OS=Mus musculus GN=Plxdc2 PE=1 SV=1	0	0	0	0	0	0	0	0	0	1	0	0	3	3	0	0
Plexin domain-containing protein 2 OS=Mus musculus GN=Plxdc2 PE=1 SV=1	0	0	0	0	0	0	0	0	0	1	0	0	3	3	0	0
Obg-like ATPase 1 OS=Mus musculus GN=Ola1 PE=1 SV=1	0	1	0	0	0	0	0	0	0	0	0	0	0	0	0	0
Pre-mRNA-splicing factor CWC22 homolog OS=Mus musculus GN=Cwc22 PE=1 SV=1	0	0	0	0	0	0	0	0	0	9	0	0	3	13	0	0
Pre-mRNA-splicing factor CWC22 homolog OS=Mus musculus GN=Cwc22 PE=1 SV=1	0	0	0	0	0	0	0	0	0	9	0	0	3	13	0	0
Cordon-bleu protein-like 1 OS=Mus musculus GN=Cobll1 PE=1 SV=1	0	0	0	0	0	0	0	0	0	0	0	0	0	1	0	0
Cordon-bleu protein-like 1 OS=Mus musculus GN=Cobll1 PE=1 SV=1	0	0	0	0	0	0	0	0	0	0	0	0	0	1	0	0
Brain-specific angiogenesis inhibitor 1-associated protein 2 OS=Mus musculus GN=Baiap2 PE=1 SV=1	6	6	7	4	14	9	11	4	11	18	10	22	37	40	20	24
Serine/threonine-protein kinase LMTK1 OS=Mus musculus GN=Aatk PE=1 SV=1	0	0	0	0	0	0	0	0	0	0	0	0	1	0	0	0
Apoptosis-associated tyrosine kinase OS=Mus musculus GN=Aatk PE=1 SV=1	0	0	0	0	0	0	0	0	0	0	0	0	1	0	0	0
Disks large-associated protein 4 OS=Mus musculus GN=Dlgap4 PE=1 SV=1	0	0	0	0	0	0	0	0	0	1	0	0	7	4	0	0
Proenkephalin-A (Fragment) OS=Mus musculus GN=Penk PE=1 SV=1	0	0	0	0	0	0	0	0	0	0	0	0	0	8	0	0
Basement membrane-specific heparan sulfate proteoglycan core protein OS=Mus musculus GN=Hspg2 PE=1 SV=1	0	0	0	0	0	0	0	0	0	0	0	0	0	1	0	0
Phosphatase and actin regulator OS=Mus musculus GN=Phactr1 PE=1 SV=1	0	0	0	0	0	0	0	0	0	0	2	0	0	0	8	0
Synaptosomal-associated protein 47 OS=Mus musculus GN=Snap47 PE=1 SV=1	0	0	0	0	0	0	0	0	4	6	4	5	20	12	7	7
Diphosphoinositol polyphosphate phosphohydrolase 1 OS=Mus musculus GN=Nudt3 PE=1 SV=1	0	0	0	0	0	0	0	0	0	3	1	0	6	3	2	2
Protein bicaudal D homolog 1 OS=Mus musculus GN=Bicd1 PE=1 SV=1	0	0	0	0	0	0	0	0	0	0	0	0	2	2	0	0
LanC-like protein 1 (Fragment) OS=Mus musculus GN=Lancl1 PE=1 SV=1	0	0	0	0	0	0	0	0	1	2	2	1	3	5	2	3
Heterogeneous nuclear ribonucleoprotein K OS=Mus musculus GN=Hnrnpk PE=1 SV=1	24	23	19	21	26	18	20	18	17	30	29	19	39	39	23	34
MCG130675 OS=Mus musculus GN=Zbed5 PE=2 SV=1	0	0	0	0	0	0	0	0	0	0	0	0	5	0	0	0
Dip2c protein OS=Mus musculus GN=Dip2c PE=1 SV=1	0	0	0	0	0	0	0	0	0	0	0	0	2	0	0	0
Tnik protein OS=Mus musculus GN=Tnik PE=1 SV=1	1	2	1	0	2	1	0	0	1	3	2	0	4	1	1	0
DIP2 disco-interacting protein 2 homolog B (Drosophila) OS=Mus musculus GN=Dip2b PE=1 SV=1	0	0	0	0	0	0	0	0	0	0	0	0	2	1	0	1
PHD finger protein 3 OS=Mus musculus GN=Phf3 PE=1 SV=1	0	0	0	0	0	0	0	0	0	0	0	0	0	1	0	0
Nuclear pore complex protein Nup98-Nup96 OS=Mus musculus GN=Nup98 PE=1 SV=1	0	0	0	0	0	0	0	0	0	0	0	0	0	3	0	0
Striatin-3 OS=Mus musculus GN=Strn3 PE=1 SV=1	0	0	0	0	0	0	0	1	0	0	1	0	4	2	1	1
Myo18a protein OS=Mus musculus GN=Myo18a PE=1 SV=1	1	0	0	0	3	0	1	0	0	1	1	1	5	6	0	2
Protein strawberry notch homolog 1 OS=Mus musculus GN=Sbno1 PE=1 SV=1	0	0	0	0	0	0	0	0	0	0	0	0	1	0	0	0
Guanine nucleotide-binding protein G(i) subunit alpha-1 OS=Mus musculus GN=Gnai1 PE=1 SV=1	4	0	0	0	0	0	3	0	0	0	0	5	0	0	2	2
GRIP and coiled-coil domain containing 2 OS=Mus musculus GN=Gcc2 PE=1 SV=1	0	0	0	0	0	0	0	0	0	0	0	0	0	2	0	0
UDP-glucuronosyltransferase OS=Mus musculus GN=Ugt1a5 PE=1 SV=1	0	0	0	0	0	0	0	0	0	0	0	0	3	0	0	0
Map4k4 protein OS=Mus musculus GN=Map4k4 PE=1 SV=1	0	0	0	0	0	0	0	0	0	0	0	0	0	2	0	0
Adenomatosis polyposis coli OS=Mus musculus GN=Apc PE=1 SV=1	0	0	0	0	0	0	0	0	0	1	0	0	2	6	0	0
Erbb2ip protein OS=Mus musculus GN=Erbin PE=1 SV=1	0	0	0	0	0	0	0	0	0	1	0	0	4	4	1	0
Amyloid beta A4 precursor protein-binding family A member 1 OS=Mus musculus GN=Apba1 PE=1 SV=2	0	0	1	0	0	0	0	1	1	2	1	1	6	0	2	1
Rap guanine nucleotide exchange factor (GEF) 6 OS=Mus musculus GN=Rapgef6 PE=1 SV=1	1	0	0	0	0	0	0	0	0	0	0	0	0	0	0	2
OTU domain-containing protein 7B OS=Mus musculus GN=Otud7b PE=1 SV=1	0	0	0	0	0	0	0	0	0	0	0	0	0	1	0	0
EG627828 protein OS=Mus musculus GN=Gm6793 PE=1 SV=1	16	14	10	7	15	12	6	6	9	16	12	13	17	15	10	10
Ppfia1 protein OS=Mus musculus GN=Ppfia1 PE=1 SV=1	0	0	0	0	0	0	0	0	0	0	0	0	1	0	0	0
Sorbin and SH3 domain-containing protein 2 OS=Mus musculus GN=Sorbs2 PE=1 SV=1	1	0	0	0	0	0	0	0	0	0	0	0	0	0	0	0
Ptprz1 protein OS=Mus musculus GN=Ptprz1 PE=1 SV=1	6	8	6	6	9	6	0	6	4	0	0	6	0	8	7	0
Ppfia1 protein OS=Mus musculus GN=Ppfia1 PE=1 SV=1	0	0	0	0	0	0	0	0	0	0	0	0	1	0	0	0
6-phosphofructo-2-kinase/fructose-2, 6-bisphosphatase 2 variant 3 OS=Mus musculus GN=Pfkfb2 PE=1 SV=1	0	0	0	0	0	0	0	0	0	0	0	0	1	0	0	0
6-phosphofructo-2-kinase/fructose-2, 6-bisphosphatase 2 variant 4 OS=Mus musculus GN=Pfkfb2 PE=1 SV=1	0	0	0	0	0	0	0	0	0	0	0	0	1	0	0	0
6-phosphofructo-2-kinase/fructose-2, 6-biphosphatase 2, isoform CRA_a OS=Mus musculus GN=Pfkfb2 PE=1 SV=1	0	0	0	0	0	0	0	0	0	0	0	0	1	0	0	0
6-phosphofructo-2-kinase/fructose-2, 6-bisphosphatase 2 variant 6 OS=Mus musculus GN=Pfkfb2 PE=1 SV=1	0	0	0	0	0	0	0	0	0	0	0	0	1	0	0	0
Small conductance calcium-activated potassium channel protein 2 OS=Mus musculus GN=Kcnn2 PE=1 SV=1	0	0	0	0	0	0	0	0	0	1	0	0	2	1	0	1
Major urinary protein 17 OS=Mus musculus GN=Mup17 PE=2 SV=2	0	0	0	0	0	0	0	0	0	0	0	0	0	2	0	0
Emerin OS=Mus musculus GN=Emd PE=1 SV=1	0	0	0	1	1	1	0	0	0	1	1	0	4	3	2	1
ATPase, H+ transporting, lysosomal accessory protein (Fragment) OS=Mus musculus GN=Atp6ap1 PE=1 SV=1	0	0	0	0	0	0	0	0	0	0	0	1	3	1	2	1
Filamin, alpha OS=Mus musculus GN=Flna PE=1 SV=1	0	0	0	0	0	0	0	0	0	0	0	0	1	9	0	0
Filamin, alpha (Fragment) OS=Mus musculus GN=Flna PE=1 SV=1	0	0	0	0	0	0	0	0	0	0	0	0	1	9	0	0
Ubiquitin-conjugating enzyme E2 variant 1 OS=Mus musculus GN=Ube2v1 PE=3 SV=1	9	10	9	8	7	4	6	7	10	15	15	12	18	16	11	13
Signal transducer and activator of transcription OS=Mus musculus GN=Stat3 PE=1 SV=1	0	0	0	0	0	0	0	0	0	0	0	0	7	8	0	0
Nuclear receptor coactivator 5 OS=Mus musculus GN=Ncoa5 PE=1 SV=1	0	0	0	0	1	0	0	0	0	0	0	0	1	2	0	0
Nuclear receptor coactivator 5 OS=Mus musculus GN=Ncoa5 PE=1 SV=1	0	0	0	0	1	0	0	0	0	0	0	0	0	0	0	0
Glutaredoxin 2 (Thioltransferase), isoform CRA_a OS=Mus musculus GN=Glrx2 PE=1 SV=1	0	0	0	0	0	0	0	0	0	0	0	0	3	5	1	0
Septin-8 OS=Mus musculus GN=Sept8 PE=1 SV=1	0	0	0	0	0	0	12	0	9	0	15	11	0	0	11	0
26S protease regulatory subunit 6A OS=Mus musculus GN=Psmc3 PE=1 SV=1	4	5	2	2	3	4	3	4	5	10	9	6	20	0	6	11
55 kDa erythrocyte membrane protein OS=Mus musculus GN=Mpp1 PE=1 SV=1	0	0	0	0	0	0	0	0	0	0	0	0	1	2	0	0
Copine-1 OS=Mus musculus GN=Cpne1 PE=1 SV=1	0	0	1	0	0	0	2	2	0	2	2	0	4	4	2	1
Copine-1 (Fragment) OS=Mus musculus GN=Cpne1 PE=1 SV=2	0	0	1	0	0	0	2	2	0	2	2	0	4	4	2	1
Copine-1 (Fragment) OS=Mus musculus GN=Cpne1 PE=1 SV=1	0	0	1	0	0	0	2	2	0	2	2	0	4	4	2	1
Abl interactor 1 OS=Mus musculus GN=Abi1 PE=1 SV=1	1	2	1	2	4	1	0	1	1	1	2	0	3	2	0	1
Abl interactor 1 OS=Mus musculus GN=Abi1 PE=1 SV=1	1	2	1	2	4	1	0	1	1	1	2	0	3	2	0	1
Abl interactor 1 OS=Mus musculus GN=Abi1 PE=1 SV=1	1	2	1	2	4	1	0	1	1	1	2	0	3	2	0	1
Abl interactor 1 OS=Mus musculus GN=Abi1 PE=1 SV=1	1	2	1	2	4	1	0	1	1	1	2	0	3	2	0	1
Abl interactor 1 OS=Mus musculus GN=Abi1 PE=1 SV=1	1	2	1	2	4	1	0	1	1	1	2	0	3	2	0	1
Disabled homolog 2-interacting protein OS=Mus musculus GN=Dab2ip PE=1 SV=1	0	0	0	0	0	0	0	0	0	0	0	0	2	2	1	0
RNA-binding protein 39 (Fragment) OS=Mus musculus GN=Rbm39 PE=1 SV=1	0	0	0	0	0	0	0	0	0	1	0	0	1	3	1	0
RNA-binding protein 39 (Fragment) OS=Mus musculus GN=Rbm39 PE=1 SV=1	0	0	0	0	0	0	0	0	0	0	0	0	1	0	1	0
Fibronectin OS=Mus musculus GN=Fn1 PE=1 SV=1	0	0	0	0	0	0	0	0	0	0	0	0	0	5	0	0
Odz3 protein OS=Mus musculus GN=Tenm3 PE=1 SV=1	0	0	0	0	0	0	0	0	0	0	0	0	2	1	0	0
Nap1l4 protein OS=Mus musculus GN=Nap1l4 PE=1 SV=1	1	0	0	0	1	0	0	1	0	5	1	0	9	9	3	2
Map4k4 protein OS=Mus musculus GN=Map4k4 PE=1 SV=1	0	0	0	0	0	0	0	0	0	0	0	0	0	2	0	0
Disks large-associated protein 4 OS=Mus musculus GN=Dlgap4 PE=1 SV=1	0	0	0	0	0	0	0	0	0	1	0	0	7	4	0	0
Erbb2ip protein OS=Mus musculus GN=Erbin PE=1 SV=1	0	0	0	0	0	0	0	0	0	1	0	0	4	4	1	0
CCR4-NOT transcription complex subunit 1 OS=Mus musculus GN=Cnot1 PE=1 SV=1	0	0	0	0	0	0	0	0	0	0	0	0	1	0	0	0
Sorbin and SH3 domain-containing protein 2 OS=Mus musculus GN=Sorbs2 PE=1 SV=1	1	0	0	0	0	0	0	0	0	6	1	0	11	8	3	4
Major urinary protein 14 (Fragment) OS=Mus musculus GN=Mup14 PE=1 SV=1	0	0	0	0	0	0	0	0	0	0	0	0	0	2	0	0
Peptidylprolyl isomerase (Fragment) OS=Mus musculus GN=Fkbp5 PE=1 SV=1	0	0	0	0	0	0	1	0	1	0	0	2	0	0	0	0
Adhesion G protein-coupled receptor V1 OS=Mus musculus GN=Adgrv1 PE=4 SV=1	0	0	0	0	0	0	0	0	0	0	1	0	0	0	0	0
Trk-fused gene (Fragment) OS=Mus musculus GN=Tfg PE=1 SV=1	0	0	0	0	0	0	0	0	0	0	1	0	0	0	0	1
Trk-fused OS=Mus musculus GN=Tfg PE=1 SV=1	0	0	0	0	0	0	0	0	0	0	0	0	0	0	1	0
Trk-fused gene (Fragment) OS=Mus musculus GN=Tfg PE=1 SV=1	0	0	0	0	0	0	0	0	0	0	0	0	0	0	1	0
Trk-fused gene (Fragment) OS=Mus musculus GN=Tfg PE=1 SV=1	0	0	0	0	0	0	0	0	0	0	0	0	0	0	1	0
Trk-fused gene (Fragment) OS=Mus musculus GN=Tfg PE=1 SV=1	0	0	0	0	0	0	0	0	0	0	0	0	0	0	1	0
Complement C2 OS=Mus musculus GN=C2 PE=1 SV=1	0	0	0	0	0	0	1	0	0	0	0	0	0	0	0	0
Uncharacterized protein OS=Mus musculus GN=Gm20547 PE=3 SV=1	0	0	0	0	0	0	1	0	0	0	0	0	0	0	0	0
Complement C2 OS=Mus musculus GN=C2 PE=1 SV=1	0	0	0	0	0	0	1	0	0	0	0	0	0	0	0	0
Heterogeneous nuclear ribonucleoprotein M OS=Mus musculus GN=Hnrnpm PE=1 SV=1	0	0	0	0	1	0	0	0	0	0	1	1	14	27	0	4
Heterogeneous nuclear ribonucleoprotein M OS=Mus musculus GN=Hnrnpm PE=1 SV=1	0	0	0	0	1	0	0	0	0	0	1	1	14	27	0	4
Liprin-alpha 2 OS=Mus musculus GN=Ppfia2 PE=1 SV=1	0	0	0	0	0	0	0	0	0	0	0	0	1	0	0	0
Liprin-alpha 4 OS=Mus musculus GN=Ppfia4 PE=1 SV=1	0	0	0	0	0	0	0	0	0	0	0	0	1	0	0	0
Tight junction protein ZO-1 OS=Mus musculus GN=Tjp1 PE=1 SV=1	0	0	0	1	0	0	0	0	0	0	0	0	4	17	0	1
Fibronectin OS=Mus musculus GN=Fn1 PE=1 SV=1	0	0	0	0	0	0	0	0	0	0	0	0	0	5	0	0
Leucine-rich repeat-containing protein 7 OS=Mus musculus GN=Lrrc7 PE=1 SV=1	0	0	0	0	0	0	0	0	0	0	0	0	1	0	0	0
Ncoa7 protein OS=Mus musculus GN=Ncoa7 PE=1 SV=1	0	0	0	0	0	0	0	0	0	0	0	0	1	0	0	0
Coronin OS=Mus musculus GN=Coro6 PE=1 SV=1	0	0	0	0	0	0	0	0	0	0	0	0	0	1	0	0
Oxysterol-binding protein-related protein 8 OS=Mus musculus GN=Osbpl8 PE=1 SV=1	0	0	0	0	0	0	0	0	0	0	0	0	2	1	0	0
Protein tyrosine phosphatase, receptor type, D OS=Mus musculus GN=Ptprd PE=1 SV=1	4	1	2	0	3	3	2	1	1	2	2	2	10	6	4	7
TATA element modulatory factor OS=Mus musculus GN=Tmf1 PE=1 SV=2	0	0	0	0	0	0	0	0	0	0	0	0	2	0	0	0
Mon2 protein OS=Mus musculus GN=Mon2 PE=1 SV=1	0	0	0	0	0	0	0	0	0	0	0	0	2	1	1	0
TRAF2 and NCK interacting kinase OS=Mus musculus GN=Tnik PE=1 SV=1	1	2	1	0	2	1	0	0	1	3	2	0	4	1	1	0
Sorbin and SH3 domain-containing protein 2 OS=Mus musculus GN=Sorbs2 PE=1 SV=1	1	0	0	0	0	0	0	0	0	6	1	0	11	8	3	4
Receptor-type tyrosine-protein phosphatase zeta OS=Mus musculus GN=Ptprz1 PE=1 SV=1	6	8	6	6	9	6	9	6	4	7	10	6	13	8	7	8
Microfibrillar-associated protein 1A OS=Mus musculus GN=Mfap1a PE=1 SV=1	0	0	0	0	0	0	0	0	0	0	0	0	4	1	0	0
Microfibrillar-associated protein 1B OS=Mus musculus GN=Mfap1b PE=1 SV=1	0	0	0	0	0	0	0	0	0	0	0	0	4	1	0	0
Calcium channel voltage-dependent beta 2 subunit OS=Mus musculus GN=Cacnb2 PE=1 SV=1	0	0	0	0	0	0	0	0	0	3	0	0	0	0	2	4
G protein-coupled receptor family C group 5 member B variant 2 OS=Mus musculus GN=Gprc5b PE=1 SV=1	1	0	1	3	0	0	5	0	0	0	5	2	0	0	0	0
Protein spire homolog 1 OS=Mus musculus GN=Spire1 PE=1 SV=1	0	0	0	0	0	0	0	0	0	0	0	0	7	2	1	0
cAMP-dependent protein kinase type I-beta regulatory subunit (Fragment) OS=Mus musculus GN=Prkar1b PE=1 SV=8	0	0	0	0	0	0	0	0	2	0	0	0	0	0	0	0
Metalloreductase STEAP3 (Fragment) OS=Mus musculus GN=Steap3 PE=1 SV=8	0	0	0	0	0	0	0	0	0	0	0	0	0	2	0	0
Secretory carrier-associated membrane protein (Fragment) OS=Mus musculus GN=Scamp1 PE=1 SV=1	0	0	0	0	1	0	0	0	0	0	0	0	0	0	0	0
Putative homeodomain transcription factor 1 (Fragment) OS=Mus musculus GN=Phtf1 PE=4 SV=1	0	0	0	0	0	0	0	0	0	0	0	0	0	0	1	0
U6 snRNA-associated Sm-like protein LSm4 (Fragment) OS=Mus musculus GN=Lsm4 PE=1 SV=8	0	0	0	0	0	0	0	0	1	3	1	0	5	3	1	4
Heterogeneous nuclear ribonucleoprotein D-like OS=Mus musculus GN=Hnrnpdl PE=1 SV=1	0	0	0	0	0	0	0	0	0	1	0	0	2	1	0	0
Acyl-CoA dehydrogenase family member 11 OS=Mus musculus GN=Acad11 PE=1 SV=1	0	0	0	0	0	0	0	0	0	0	0	0	1	0	1	0
40S ribosomal protein S15 OS=Mus musculus GN=Rps15 PE=1 SV=1	0	0	0	0	0	0	0	0	0	0	0	0	2	0	0	0
Adenomatous polyposis coli protein 2 OS=Mus musculus GN=Apc2 PE=1 SV=1	0	0	0	0	0	0	0	0	0	0	0	0	2	0	0	0
Methyl-CpG-binding domain protein 3 OS=Mus musculus GN=Mbd3 PE=1 SV=1	0	0	0	0	0	0	0	0	0	0	0	0	1	0	0	0
Methyl-CpG-binding domain protein 3 OS=Mus musculus GN=Mbd3 PE=1 SV=1	0	0	0	0	0	0	0	0	0	0	0	0	1	0	0	0
Isobutyryl-CoA dehydrogenase, mitochondrial OS=Mus musculus GN=Acad8 PE=1 SV=1	0	0	0	0	0	0	0	0	0	0	0	0	0	2	0	0
Adhesion G protein-coupled receptor L3 OS=Mus musculus GN=Adgrl3 PE=1 SV=1	0	0	0	0	0	0	0	0	0	0	0	0	5	0	2	0
Uncharacterized protein OS=Mus musculus GN=Gm6096 PE=1 SV=1	0	0	0	0	0	0	0	0	0	0	1	0	2	4	0	0
Kininogen-1 OS=Mus musculus GN=Kng1 PE=1 SV=1	0	0	0	0	0	0	0	0	0	0	0	0	0	18	0	0
Phospholipase ABHD3 OS=Mus musculus GN=Abhd3 PE=1 SV=1	0	0	0	0	0	0	0	0	0	2	2	2	0	6	3	3
Guanine deaminase OS=Mus musculus GN=Gda PE=1 SV=1	0	0	0	0	6	0	2	0	0	3	1	1	13	6	3	1
Dimethylarginine dimethylaminohydrolase 1, isoform CRA_a OS=Mus musculus GN=Ddah1 PE=1 SV=1	17	6	11	14	14	9	17	17	12	27	14	3	48	32	15	29
LIM and calponin homology domains-containing protein 1 OS=Mus musculus GN=Limch1 PE=1 SV=1	0	0	0	0	0	0	1	2	0	1	2	0	7	15	3	3
Adhesion G protein-coupled receptor L3 OS=Mus musculus GN=Adgrl3 PE=1 SV=1	0	0	0	0	0	0	0	0	0	0	0	0	5	0	2	0
Transcriptional regulator ERG OS=Mus musculus GN=Erg PE=1 SV=1	0	0	0	0	0	0	0	0	0	0	0	0	0	1	0	0
Inner nuclear membrane protein Man1 OS=Mus musculus GN=Lemd3 PE=1 SV=1	0	0	0	0	0	0	0	0	0	0	0	0	1	0	0	0
LIM and calponin homology domains-containing protein 1 (Fragment) OS=Mus musculus GN=Limch1 PE=1 SV=2	0	0	0	0	0	0	1	2	0	1	2	0	0	0	3	3
AMP deaminase 3 (Fragment) OS=Mus musculus GN=Ampd3 PE=1 SV=1	0	0	0	0	0	0	0	0	0	0	0	0	3	0	0	0
Translationally-controlled tumor protein OS=Mus musculus GN=Tpt1 PE=1 SV=1	0	0	0	0	0	0	0	0	2	4	3	5	10	8	1	5
Cold-inducible RNA-binding protein (Fragment) OS=Mus musculus GN=Cirbp PE=1 SV=1	0	0	0	0	0	0	1	0	0	3	0	0	5	8	0	4
Citron Rho-interacting kinase OS=Mus musculus GN=Cit PE=1 SV=1	0	0	0	0	0	0	0	0	0	0	0	0	3	2	0	0
Polyadenylate-binding protein 2 (Fragment) OS=Mus musculus GN=Pabpn1 PE=4 SV=2	0	0	0	0	0	0	0	0	0	1	0	0	3	1	0	0
Type I inositol 3,4-bisphosphate 4-phosphatase OS=Mus musculus GN=Inpp4a PE=1 SV=2	0	0	1	0	3	0	0	0	0	6	1	0	12	8	2	2
Pre-B-cell leukemia transcription factor-interacting protein 1 (Fragment) OS=Mus musculus GN=Pbxip1 PE=1 SV=1	0	0	0	0	0	0	0	0	2	2	3	0	3	4	1	2
Phosphoglycerate mutase (Fragment) OS=Mus musculus GN=Bpgm PE=1 SV=1	0	0	0	0	0	0	0	0	0	0	0	0	1	2	0	0
Cystathionine beta-synthase (Fragment) OS=Mus musculus GN=Cbs PE=1 SV=1	0	0	0	0	0	0	0	0	0	0	0	0	10	0	0	0
40S ribosomal protein S19 (Fragment) OS=Mus musculus GN=Rps19 PE=1 SV=8	2	2	2	2	3	5	4	2	0	2	1	1	4	4	2	1
E3 ubiquitin-protein ligase RNF181 OS=Mus musculus GN=Rnf181 PE=1 SV=1	0	0	0	0	0	0	0	0	0	0	1	0	0	0	0	0
NADH dehydrogenase [ubiquinone] 1 beta subcomplex subunit 10 (Fragment) OS=Mus musculus GN=Ndufb10 PE=1 SV=1	0	1	1	1	2	1	0	1	2	3	2	2	6	3	3	3
Type I inositol 3,4-bisphosphate 4-phosphatase OS=Mus musculus GN=Inpp4a PE=1 SV=1	0	0	1	0	3	0	0	0	0	6	1	0	12	8	2	2
NADH dehydrogenase [ubiquinone] flavoprotein 1, mitochondrial OS=Mus musculus GN=Ndufv1 PE=1 SV=1	0	0	0	0	1	0	1	0	0	0	1	1	5	4	3	2
Voltage-dependent anion-selective channel protein 2 (Fragment) OS=Mus musculus GN=Vdac2 PE=1 SV=1	0	0	0	0	0	0	0	0	0	2	0	0	12	10	2	0
FAS-associated factor 2 (Fragment) OS=Mus musculus GN=Faf2 PE=1 SV=1	0	0	0	0	0	0	0	0	0	0	0	0	2	1	0	0
Disintegrin and metalloproteinase domain-containing protein 22 OS=Mus musculus GN=Adam22 PE=1 SV=1	0	0	0	0	0	0	0	0	0	0	0	0	1	1	0	0
Disintegrin and metalloproteinase domain-containing protein 22 OS=Mus musculus GN=Adam22 PE=1 SV=1	0	0	0	0	0	0	0	0	0	0	0	0	1	0	0	0
Elongation factor 1-delta (Fragment) OS=Mus musculus GN=Eef1d PE=1 SV=8	3	6	0	7	6	2	4	3	4	4	3	2	6	6	4	4
RAS protein activator-like 2 OS=Mus musculus GN=Rasal2 PE=1 SV=1	0	0	0	0	0	0	0	0	0	0	0	0	4	1	0	0
40S ribosomal protein S19 (Fragment) OS=Mus musculus GN=Rps19 PE=1 SV=2	2	2	2	2	3	5	4	2	0	2	1	1	4	4	2	1
Protein S100-A1 OS=Mus musculus GN=S100a1 PE=1 SV=1	0	0	0	0	0	0	0	0	0	0	0	0	2	2	0	0
Uncharacterized protein (Fragment) OS=Mus musculus GN=A830010M20Rik PE=1 SV=1	0	0	0	0	0	0	0	0	0	1	0	0	3	2	0	0
Multiple PDZ domain protein OS=Mus musculus GN=Mpdz PE=1 SV=1	0	0	0	0	0	0	0	0	0	0	0	0	1	0	0	0
Disks large homolog 2 OS=Mus musculus GN=Dlg2 PE=1 SV=1	0	0	0	0	0	0	0	0	0	0	2	0	7	5	5	8
Probable E3 ubiquitin-protein ligase DTX3 OS=Mus musculus GN=Dtx3 PE=1 SV=1	0	0	0	0	0	0	0	0	0	0	0	0	2	0	0	0
Myosin, light chain 12A, regulatory, non-sarcomeric (Fragment) OS=Mus musculus GN=Myl12a PE=1 SV=1	0	1	4	2	0	0	0	3	0	0	0	0	0	0	0	0
LIM and calponin homology domains-containing protein 1 (Fragment) OS=Mus musculus GN=Limch1 PE=1 SV=1	0	0	0	0	0	0	1	2	0	1	2	0	0	0	0	0
Ras-related protein Rab-6A OS=Mus musculus GN=Rab6a PE=1 SV=1	0	0	0	0	0	0	0	0	6	17	7	2	25	19	11	7
Mevalonate kinase (Fragment) OS=Mus musculus GN=Mvk PE=1 SV=8	0	0	0	0	0	0	0	0	0	0	0	0	3	1	0	1
Neurocalcin-delta (Fragment) OS=Mus musculus GN=Ncald PE=1 SV=1	0	0	0	0	8	0	0	0	13	29	0	19	44	36	19	35
40S ribosomal protein S15a (Fragment) OS=Mus musculus GN=Rps15a PE=1 SV=1	0	0	0	0	0	0	0	0	2	4	4	3	6	5	4	6
40S ribosomal protein S2 (Fragment) OS=Mus musculus GN=Rps2 PE=1 SV=1	0	0	0	0	0	0	0	0	0	0	0	0	1	1	0	1
A-kinase anchor protein 5 OS=Mus musculus GN=Akap5 PE=1 SV=2	0	0	0	0	0	0	0	0	0	1	0	0	0	0	0	0
40S ribosomal protein S14 (Fragment) OS=Mus musculus GN=Rps14 PE=1 SV=1	2	1	2	3	6	4	3	2	1	0	3	0	4	6	2	4
Splicing factor 1 (Fragment) OS=Mus musculus GN=Sf1 PE=1 SV=1	0	0	0	0	0	0	0	0	2	1	0	2	0	0	0	0
Protein DEK (Fragment) OS=Mus musculus GN=Dek PE=1 SV=1	0	0	0	0	0	0	0	0	1	1	1	0	2	2	0	0
Aldo-keto reductase family 1, member B3 (aldose reductase) (Fragment) OS=Mus musculus GN=Akr1b3 PE=1 SV=1	0	0	0	0	0	0	0	0	0	0	0	0	2	4	0	1
60S acidic ribosomal protein P0 (Fragment) OS=Mus musculus GN=Rplp0 PE=1 SV=1	0	0	0	0	4	1	0	1	0	0	2	0	6	2	0	5
Tubulin-specific chaperone cofactor E-like protein (Fragment) OS=Mus musculus GN=Tbcel PE=1 SV=1	0	0	0	0	0	0	0	0	0	0	0	0	1	1	0	0
LDLR chaperone MESD (Fragment) OS=Mus musculus GN=Mesdc2 PE=1 SV=1	2	1	2	0	2	2	2	1	1	2	0	0	3	2	2	4
MCG7316, isoform CRA_b OS=Mus musculus GN=1110004F10Rik PE=1 SV=1	0	0	0	0	0	0	0	0	0	0	0	0	5	5	0	0
Adhesion G protein-coupled receptor L3 OS=Mus musculus GN=Adgrl3 PE=1 SV=1	0	0	0	0	0	0	0	0	0	0	0	0	5	0	2	0
Neuro-oncological ventral antigen 2 OS=Mus musculus GN=Nova2 PE=1 SV=3	0	0	0	0	0	0	0	0	0	0	0	0	1	0	0	0
Splicing factor 3A subunit 2 OS=Mus musculus GN=Sf3a2 PE=1 SV=1	0	0	0	0	0	0	0	0	0	2	0	0	0	2	1	2
TSC22 domain family protein 1 OS=Mus musculus GN=Tsc22d1 PE=1 SV=1	0	0	0	0	0	1	0	0	1	2	5	5	9	7	4	8
Serine/threonine-protein kinase 33 OS=Mus musculus GN=Stk33 PE=1 SV=1	0	0	1	0	0	0	0	0	0	0	0	0	0	0	0	0
Adhesion G protein-coupled receptor L3 OS=Mus musculus GN=Adgrl3 PE=1 SV=1	0	0	0	0	0	0	0	0	0	0	0	0	5	0	2	0
MTSS1-like protein OS=Mus musculus GN=Mtss1l PE=1 SV=1	0	0	0	0	0	0	0	0	0	0	2	0	0	0	2	0
40S ribosomal protein S9 OS=Mus musculus GN=Rps9 PE=1 SV=1	0	0	0	0	0	0	0	0	0	0	0	0	3	0	0	0
Hydroxyacylglutathione hydrolase, mitochondrial (Fragment) OS=Mus musculus GN=Hagh PE=1 SV=1	0	0	0	0	0	0	0	0	1	0	1	0	0	0	0	3
40S ribosomal protein S2 OS=Mus musculus GN=Rps2 PE=1 SV=1	0	0	0	0	0	0	0	0	0	0	0	0	1	1	0	1
WD repeat domain phosphoinositide-interacting protein 2 OS=Mus musculus GN=Wipi2 PE=1 SV=1	0	0	0	0	0	0	0	0	0	0	0	0	6	1	0	0
Redox-regulatory protein FAM213A (Fragment) OS=Mus musculus GN=Fam213a PE=1 SV=1	0	0	1	0	2	2	1	0	0	0	0	2	0	0	0	0
Semaphorin-6A OS=Mus musculus GN=Sema6a PE=1 SV=1	0	0	0	0	0	0	0	0	0	0	0	0	0	1	0	0
Ensconsin OS=Mus musculus GN=Map7 PE=1 SV=2	0	0	0	0	0	0	0	0	0	0	0	0	1	0	0	0
GRAM domain-containing protein 1B OS=Mus musculus GN=Gramd1b PE=1 SV=2	0	0	0	0	0	0	0	0	0	0	0	0	1	0	0	0
Glucosamine-6-phosphate isomerase OS=Mus musculus GN=Gnpda2 PE=1 SV=1	1	0	0	0	1	0	0	0	0	0	0	0	3	2	0	1
Adhesion G protein-coupled receptor L3 OS=Mus musculus GN=Adgrl3 PE=1 SV=1	0	0	0	0	0	0	0	0	0	0	0	0	5	0	2	0
Dihydropteridine reductase OS=Mus musculus GN=Qdpr PE=1 SV=1	17	10	9	10	17	9	9	14	5	19	10	9	27	24	15	24
Heterogeneous nuclear ribonucleoprotein H3 OS=Mus musculus GN=Hnrnph3 PE=1 SV=1	0	0	0	0	1	0	0	0	0	1	0	0	2	1	1	0
Calcium binding protein 5, isoform CRA_b OS=Mus musculus GN=Cabp5 PE=4 SV=1	0	0	0	0	0	1	0	0	0	0	0	0	0	0	0	0
Disks large homolog 2 OS=Mus musculus GN=Dlg2 PE=1 SV=1	0	0	0	0	0	0	0	0	0	0	2	0	7	5	5	8
Semaphorin-4A OS=Mus musculus GN=Sema4a PE=1 SV=1	0	0	0	0	0	0	0	0	0	0	0	0	0	1	0	0
Synaptotagmin-11 OS=Mus musculus GN=Syt11 PE=1 SV=1	0	0	0	0	0	0	0	0	0	0	0	0	0	2	0	0
YLP motif-containing protein 1 OS=Mus musculus GN=Ylpm1 PE=1 SV=2	0	0	0	0	0	0	0	0	0	0	0	0	0	1	0	0
Mitochondrial pyruvate carrier OS=Mus musculus GN=Mpc1 PE=1 SV=1	2	3	2	1	4	2	1	2	2	2	4	3	0	0	0	0
Dynactin subunit 1 OS=Mus musculus GN=Dctn1 PE=1 SV=1	7	5	9	6	10	10	10	11	4	16	5	5	34	22	8	9
Heme oxygenase 2 (Fragment) OS=Mus musculus GN=Hmox2 PE=1 SV=1	0	1	0	0	1	0	0	0	1	5	4	4	10	10	5	8
Uncharacterized protein OS=Mus musculus GN=Gm8973 PE=4 SV=1	0	0	0	0	0	0	0	0	1	2	0	0	0	0	0	0
Glutathione S-transferase OS=Mus musculus GN=Gstm2 PE=1 SV=1	0	0	0	0	0	0	0	0	0	0	0	0	0	1	0	0
Protein misato homolog 1 OS=Mus musculus GN=Msto1 PE=1 SV=1	0	0	0	0	0	0	0	0	0	1	0	0	0	0	0	0
Mitochondrial carrier homolog 1 (Fragment) OS=Mus musculus GN=Mtch1 PE=1 SV=1	2	5	3	2	2	2	0	2	2	2	5	4	0	0	3	6
Rhotekin (Fragment) OS=Mus musculus GN=Rtkn PE=1 SV=1	0	0	0	0	0	0	0	0	0	0	0	0	2	0	0	0
Torsin-1A-interacting protein 1 (Fragment) OS=Mus musculus GN=Tor1aip1 PE=1 SV=2	0	0	0	0	0	0	0	0	0	0	1	0	0	0	0	0
Arp2/3 complex 34 kDa subunit OS=Mus musculus GN=Arpc2 PE=1 SV=1	3	5	6	4	7	4	6	5	3	0	7	9	15	12	10	0
Immunoglobulin superfamily member 5 OS=Mus musculus GN=Igsf5 PE=4 SV=1	4	0	3	2	7	5	3	2	0	2	0	0	3	3	0	0
Janus kinase and microtubule-interacting protein 2 OS=Mus musculus GN=Jakmip2 PE=1 SV=2	0	0	0	0	0	0	0	0	0	0	0	0	1	0	0	0
Scaffold attachment factor B1 OS=Mus musculus GN=Safb PE=1 SV=2	0	0	1	0	0	0	0	1	0	2	1	0	6	5	2	0
RAC-beta serine/threonine-protein kinase (Fragment) OS=Mus musculus GN=Akt2 PE=1 SV=1	2	0	0	0	2	1	0	1	0	0	0	1	0	0	0	0
AP-1 complex subunit sigma-1A (Fragment) OS=Mus musculus GN=Ap1s1 PE=1 SV=1	0	0	0	0	0	0	0	0	0	0	0	0	1	1	0	0
Phosphomevalonate kinase OS=Mus musculus GN=Pmvk PE=1 SV=1	0	0	0	0	0	0	0	0	0	0	0	0	0	0	0	1
NADH dehydrogenase [ubiquinone] iron-sulfur protein 2, mitochondrial OS=Mus musculus GN=Ndufs2 PE=1 SV=1	0	0	2	0	0	0	0	0	0	0	1	2	0	0	4	0
Kinesin light chain 2 OS=Mus musculus GN=Klc2 PE=1 SV=1	0	0	0	0	0	0	0	0	0	2	0	2	11	1	1	1
Dr1-associated corepressor OS=Mus musculus GN=Drap1 PE=1 SV=1	0	0	0	0	0	0	0	0	0	0	0	0	2	2	1	1
Pre-B-cell leukemia transcription factor-interacting protein 1 (Fragment) OS=Mus musculus GN=Pbxip1 PE=1 SV=1	0	0	0	0	0	0	0	0	2	2	3	0	3	4	1	2
RIKEN cDNA 1300017J02 gene OS=Mus musculus GN=1300017J02Rik PE=1 SV=1	0	0	0	0	0	0	0	0	0	0	0	0	0	2	0	0
Elongation factor 1-delta OS=Mus musculus GN=Eef1d PE=1 SV=1	3	6	0	0	0	2	4	0	4	4	0	2	0	6	0	4
Histone deacetylase complex subunit SAP18 OS=Mus musculus GN=Sap18 PE=1 SV=1	0	0	0	0	0	0	0	0	0	0	0	0	1	1	0	0
Methyl-CpG-binding protein 2 OS=Mus musculus GN=Mecp2 PE=1 SV=1	0	0	0	0	0	0	0	0	0	2	0	0	0	0	1	0
40S ribosomal protein S27 OS=Mus musculus GN=Rps27l PE=1 SV=1	0	0	0	0	0	0	0	0	0	0	0	0	2	1	1	0
Vacuolar protein sorting-associated protein 29 (Fragment) OS=Mus musculus GN=Vps29 PE=1 SV=1	0	0	0	0	0	0	0	0	0	0	0	0	1	0	0	0
Acidic leucine-rich nuclear phosphoprotein 32 family member A (Fragment) OS=Mus musculus GN=Anp32a PE=1 SV=1	3	1	0	1	3	2	1	0	3	5	3	2	10	5	3	2
Aldehyde dehydrogenase, mitochondrial (Fragment) OS=Mus musculus GN=Aldh2 PE=1 SV=1	0	0	0	0	2	0	0	0	0	0	0	0	0	0	0	0
Redox-regulatory protein FAM213A (Fragment) OS=Mus musculus GN=Fam213a PE=1 SV=8	2	2	1	1	2	2	1	5	2	11	11	2	11	11	5	5
PEX5-related protein OS=Mus musculus GN=Pex5l PE=1 SV=1	0	0	0	0	0	0	0	0	0	0	0	0	0	4	1	0
AF4/FMR2 family member 3 OS=Mus musculus GN=Aff3 PE=1 SV=1	0	0	0	0	3	0	2	0	0	0	0	0	0	1	0	0
Histone deacetylase OS=Mus musculus GN=Gm10093 PE=3 SV=1	0	0	0	0	1	0	0	0	0	0	0	0	7	9	0	1
Cystathionine beta-synthase (Fragment) OS=Mus musculus GN=Cbs PE=1 SV=1	0	0	0	0	0	0	0	0	0	0	0	0	10	0	0	0
Sodium/potassium-transporting ATPase subunit alpha OS=Mus musculus GN=Atp1a2 PE=1 SV=1	153	137	130	132	0	76	93	88	93	142	121	97	153	134	96	108
Serine/threonine-protein kinase MRCK alpha OS=Mus musculus GN=Cdc42bpa PE=1 SV=1	0	0	0	0	0	0	0	0	0	0	0	1	1	2	0	0
Monoglyceride lipase OS=Mus musculus GN=Mgll PE=1 SV=1	11	9	6	7	13	7	5	7	10	24	23	10	30	22	18	19
Cadherin-2 OS=Mus musculus GN=Cdh2 PE=1 SV=1	0	1	0	1	2	0	0	0	0	3	0	0	5	3	1	3
Putative oxidoreductase GLYR1 OS=Mus musculus GN=Glyr1 PE=1 SV=1	0	0	0	0	0	0	0	0	1	1	0	0	3	4	1	2
Dynein light chain 1, axonemal OS=Mus musculus GN=Dnal1 PE=1 SV=1	0	0	0	0	0	0	0	0	0	0	0	0	1	0	0	1
Lipolysis-stimulated lipoprotein receptor (Fragment) OS=Mus musculus GN=Lsr PE=1 SV=1	0	0	0	0	0	0	0	0	0	0	0	0	0	1	0	0
Rho guanine nucleotide exchange factor (GEF) 26 OS=Mus musculus GN=Arhgef26 PE=1 SV=1	0	0	0	0	0	0	0	0	0	0	0	0	1	0	0	0
Nuclear factor 1 (Fragment) OS=Mus musculus GN=Nfix PE=1 SV=1	0	0	0	0	0	0	0	0	0	3	0	0	6	6	1	0
RIKEN cDNA D430041D05 gene OS=Mus musculus GN=D430041D05Rik PE=1 SV=1	0	0	0	0	1	0	0	0	0	0	0	0	1	1	0	0
Neurofilament medium polypeptide OS=Mus musculus GN=Nefm PE=1 SV=1	6	4	4	3	6	4	3	3	4	0	4	5	0	0	3	4
Unconventional myosin-Va OS=Mus musculus GN=Myo5a PE=1 SV=1	10	4	3	3	17	5	9	8	7	17	8	6	46	29	17	14
Oxysterol-binding protein-related protein 1 (Fragment) OS=Mus musculus GN=Osbpl1a PE=1 SV=1	0	0	0	0	0	0	0	1	1	0	3	1	0	0	6	2
AP-1 complex subunit mu-1 (Fragment) OS=Mus musculus GN=Ap1m1 PE=1 SV=1	0	0	0	0	0	0	0	0	0	0	0	0	2	0	0	0
UDP-glucuronosyltransferase (Fragment) OS=Mus musculus GN=Ugt1a7c PE=3 SV=1	0	0	0	0	0	0	0	0	0	0	0	0	3	0	0	0
Phosphatidylinositol 3-kinase OS=Mus musculus GN=Pik3c3 PE=1 SV=1	0	0	0	0	0	0	0	0	0	0	0	0	0	1	0	0
Chromatin target of PRMT1 protein (Fragment) OS=Mus musculus GN=Chtop PE=1 SV=8	2	0	0	0	1	0	1	0	3	7	3	1	0	0	2	2
Pyridoxal-dependent decarboxylase domain-containing protein 1 OS=Mus musculus GN=Pdxdc1 PE=1 SV=1	0	0	0	0	0	0	0	0	1	0	2	0	0	0	0	0
Propionyl-CoA carboxylase alpha chain, mitochondrial (Fragment) OS=Mus musculus GN=Pcca PE=1 SV=1	0	0	0	0	0	0	0	1	0	0	0	0	0	0	0	0
Splicing factor 1 OS=Mus musculus GN=Sf1 PE=1 SV=1	0	0	0	0	2	0	0	0	2	1	0	2	9	8	3	1
Splicing factor 1 OS=Mus musculus GN=Sf1 PE=1 SV=1	0	0	0	0	2	0	0	0	2	1	0	2	9	8	3	1
UDP-glucuronosyltransferase (Fragment) OS=Mus musculus GN=Ugt1a6a PE=3 SV=1	0	0	0	0	0	0	0	0	0	0	0	0	3	0	0	0
Haloacid dehalogenase-like hydrolase domain-containing protein 2 (Fragment) OS=Mus musculus GN=Hdhd2 PE=1 SV=1	1	1	0	0	2	2	1	1	1	0	0	0	6	0	3	7
Sequestosome-1 OS=Mus musculus GN=Sqstm1 PE=1 SV=1	0	0	0	0	0	0	0	0	0	2	0	0	4	0	0	0
Torsin-1A-interacting protein 1 (Fragment) OS=Mus musculus GN=Tor1aip1 PE=1 SV=1	0	0	0	0	0	0	0	0	0	0	0	0	0	2	0	0
Torsin-1A-interacting protein 1 (Fragment) OS=Mus musculus GN=Tor1aip1 PE=1 SV=1	0	0	0	0	0	0	0	0	0	0	0	0	0	2	0	0
Cysteine protease (Fragment) OS=Mus musculus GN=Atg4b PE=1 SV=1	0	0	0	0	0	0	0	0	0	0	0	0	1	0	0	0
Coiled-coil domain-containing protein 6 OS=Mus musculus GN=Ccdc6 PE=1 SV=1	0	0	0	0	0	0	0	0	0	1	0	0	8	5	2	3
L-lactate dehydrogenase (Fragment) OS=Mus musculus GN=Ldha PE=1 SV=2	0	0	3	5	0	0	0	0	4	0	0	0	0	0	0	0
60S ribosomal protein L9 OS=Mus musculus GN=Rpl9 PE=1 SV=2	0	0	0	0	0	0	0	0	0	0	0	0	1	0	0	0
Voltage-dependent anion-selective channel protein 2 (Fragment) OS=Mus musculus GN=Vdac2 PE=1 SV=1	0	0	0	0	0	0	0	0	0	2	0	0	12	10	2	0
Elongation factor 1-delta (Fragment) OS=Mus musculus GN=Eef1d PE=1 SV=1	3	6	0	7	6	2	4	3	4	4	3	2	6	6	4	4
Guanine nucleotide-binding protein G(I)/G(S)/G(T) subunit beta-2 OS=Mus musculus GN=Gnb2 PE=1 SV=1	0	0	0	7	8	0	0	0	0	0	0	0	0	0	0	0
TSC22 domain family protein 4 OS=Mus musculus GN=Tsc22d4 PE=1 SV=1	0	0	1	1	4	1	4	1	0	2	4	0	9	6	8	9
F-actin-uncapping protein LRRC16A OS=Mus musculus GN=Carmil1 PE=1 SV=2	0	0	0	0	0	0	0	0	0	0	0	0	0	1	0	0
Long-chain-fatty-acid--CoA ligase 1 OS=Mus musculus GN=Acsl1 PE=1 SV=1	0	0	0	0	0	0	0	0	0	0	0	0	3	4	0	0
Polyadenylate-binding protein 2 OS=Mus musculus GN=Pabpn1 PE=4 SV=1	0	0	0	0	0	0	0	0	0	1	0	0	0	0	0	0
cAMP-dependent protein kinase type I-beta regulatory subunit (Fragment) OS=Mus musculus GN=Prkar1b PE=1 SV=1	2	3	0	0	1	0	1	0	2	0	0	1	0	0	0	0
Fatty acyl-CoA reductase (Fragment) OS=Mus musculus GN=Far1 PE=1 SV=1	0	0	0	0	0	0	0	0	0	0	0	0	1	0	0	0
Protein diaphanous homolog 1 OS=Mus musculus GN=Diaph1 PE=1 SV=2	0	0	0	0	0	0	0	0	0	0	0	0	1	3	0	0
Sorbin and SH3 domain-containing protein 2 OS=Mus musculus GN=Sorbs2 PE=1 SV=1	1	0	0	0	0	0	0	0	0	0	0	0	0	0	0	0
Sodium/glucose cotransporter 2 (Fragment) OS=Mus musculus GN=Slc5a2 PE=1 SV=1	0	0	0	0	0	0	0	0	0	0	0	0	0	1	0	0
Redox-regulatory protein FAM213A (Fragment) OS=Mus musculus GN=Fam213a PE=1 SV=1	2	2	1	1	2	2	1	5	2	0	11	2	0	0	5	5
Asparagine synthetase [glutamine-hydrolyzing] (Fragment) OS=Mus musculus GN=Asns PE=1 SV=8	0	0	0	0	0	0	0	0	0	0	1	1	0	0	2	4
AP-1 complex subunit sigma-1A (Fragment) OS=Mus musculus GN=Ap1s1 PE=1 SV=1	0	0	0	0	0	0	0	0	0	0	0	0	1	1	0	0
3&#039;(2&#039;),5&#039;-bisphosphate nucleotidase 1 OS=Mus musculus GN=Bpnt1 PE=1 SV=1	0	0	0	0	0	0	0	0	0	0	0	1	0	0	0	0
COP9 signalosome complex subunit 6 OS=Mus musculus GN=Cops6 PE=1 SV=1	0	0	0	0	0	0	0	0	1	2	1	0	2	5	1	0
Iron-sulfur cluster assembly enzyme ISCU, mitochondrial (Fragment) OS=Mus musculus GN=Iscu PE=1 SV=1	0	0	0	0	0	0	0	0	0	0	0	0	0	0	0	1
Transmembrane protein 106B (Fragment) OS=Mus musculus GN=Tmem106b PE=1 SV=1	0	0	0	0	0	0	0	0	0	0	0	0	1	0	0	0
DEAD (Asp-Glu-Ala-Asp) box polypeptide 23 OS=Mus musculus GN=Ddx23 PE=1 SV=1	0	0	0	0	0	0	0	0	0	1	0	0	1	1	0	0
Solute carrier family 9 (sodium/hydrogen exchanger), member 6 (Fragment) OS=Mus musculus GN=Slc9a6 PE=1 SV=2	0	0	1	1	0	0	0	0	0	0	0	1	0	0	0	0
Tubby-like protein OS=Mus musculus GN=Tulp2 PE=1 SV=3	0	0	0	0	0	1	0	0	0	0	0	0	0	0	0	0
Glucosamine-6-phosphate isomerase 1 (Fragment) OS=Mus musculus GN=Gnpda1 PE=1 SV=1	1	0	0	0	1	0	0	0	0	0	0	0	0	0	0	1
U1 small nuclear ribonucleoprotein A (Fragment) OS=Mus musculus GN=Snrpa PE=1 SV=1	0	0	0	0	0	0	0	0	0	0	0	0	0	2	0	0
Rho guanine nucleotide exchange factor 7 (Fragment) OS=Mus musculus GN=Arhgef7 PE=1 SV=2	0	0	0	0	1	0	0	0	0	0	0	0	2	4	0	1
cAMP-dependent protein kinase type I-beta regulatory subunit OS=Mus musculus GN=Prkar1b PE=1 SV=1	2	3	0	0	1	0	1	0	0	0	0	1	0	0	0	0
TSC22 domain family protein 1 OS=Mus musculus GN=Tsc22d1 PE=1 SV=1	0	0	0	0	0	1	0	0	1	2	5	5	9	7	4	8
Elongation of very long chain fatty acids protein (Fragment) OS=Mus musculus GN=Elovl5 PE=1 SV=1	0	0	0	0	0	0	0	0	0	1	0	0	3	3	1	1
Caveolin (Fragment) OS=Mus musculus GN=Cav1 PE=1 SV=2	0	0	0	0	0	0	0	0	0	0	0	0	0	3	0	0
Glutaminyl-tRNA synthetase OS=Mus musculus GN=Qars PE=1 SV=2	0	0	0	1	0	0	0	0	0	0	0	0	1	0	0	0
Transmembrane protein 106B (Fragment) OS=Mus musculus GN=Tmem106b PE=1 SV=8	0	0	0	0	0	0	0	0	0	0	0	0	1	0	0	0
Dihydropteridine reductase (Fragment) OS=Mus musculus GN=Qdpr PE=1 SV=1	0	0	0	0	0	0	0	0	5	0	0	0	0	0	0	0
Phosphorylase b kinase gamma catalytic chain, skeletal muscle/heart isoform (Fragment) OS=Mus musculus GN=Phkg1 PE=1 SV=6	0	0	0	0	0	0	0	0	0	0	0	0	1	0	0	0
LIM domain-binding protein 1 OS=Mus musculus GN=Ldb1 PE=1 SV=1	0	0	0	0	0	0	0	0	0	0	0	0	2	0	0	0
Pleckstrin homology domain-containing family B member 1 (Fragment) OS=Mus musculus GN=Plekhb1 PE=1 SV=1	0	0	0	0	0	0	0	0	1	2	1	0	5	3	4	3
RIKEN cDNA 4833439L19 gene OS=Mus musculus GN=4833439L19Rik PE=1 SV=1	0	0	0	0	0	0	0	0	0	2	0	0	8	6	0	0
ARF GTPase-activating protein GIT2 OS=Mus musculus GN=Git2 PE=1 SV=1	0	0	0	0	0	0	0	0	0	1	0	0	0	3	0	0
Palladin (Fragment) OS=Mus musculus GN=Palld PE=1 SV=1	0	0	0	0	0	0	0	0	0	0	0	0	0	1	0	0
Guanine nucleotide-binding protein G(I)/G(S)/G(T) subunit beta-2 (Fragment) OS=Mus musculus GN=Gnb2 PE=1 SV=1	9	0	8	7	8	3	0	0	6	12	7	10	10	0	6	9
Calcium-binding protein 1 OS=Mus musculus GN=Cabp1 PE=1 SV=1	0	0	0	0	0	0	0	0	0	0	0	0	3	0	0	0
Spartin (Fragment) OS=Mus musculus GN=Spg20 PE=1 SV=1	0	0	0	0	0	0	0	0	0	0	0	0	1	1	0	0
Synaptojanin-1 (Fragment) OS=Mus musculus GN=Synj1 PE=1 SV=1	0	0	0	0	0	0	0	6	0	0	3	0	0	0	4	0
Cytoplasmic polyadenylation element-binding protein 3 OS=Mus musculus GN=Cpeb3 PE=1 SV=1	0	0	0	0	0	0	0	0	1	2	1	0	9	0	1	5
Guanine nucleotide-binding protein G(I)/G(S)/G(T) subunit beta-2 (Fragment) OS=Mus musculus GN=Gnb2 PE=1 SV=1	9	0	8	7	0	3	0	0	6	12	7	10	10	0	6	9
Citron Rho-interacting kinase OS=Mus musculus GN=Cit PE=1 SV=1	0	0	0	0	0	0	0	0	0	0	0	0	3	0	0	0
Phosphatidylethanolamine-binding protein 1 OS=Mus musculus GN=Pebp1 PE=1 SV=1	10	10	11	7	7	5	7	6	10	14	13	13	16	13	8	8
E3 ubiquitin-protein ligase synoviolin OS=Mus musculus GN=Syvn1 PE=1 SV=1	0	0	0	0	0	0	0	0	0	0	0	0	1	1	0	1
Mitogen-activated protein kinase OS=Mus musculus GN=Mapk8 PE=1 SV=1	1	2	0	0	1	2	0	0	4	0	2	4	0	0	0	0
Phosphoglycerate mutase (Fragment) OS=Mus musculus GN=Bpgm PE=1 SV=1	0	0	0	0	0	0	0	0	0	0	0	0	1	2	0	0
Catechol O-methyltransferase (Fragment) OS=Mus musculus GN=Comt PE=1 SV=1	0	0	0	0	0	0	0	0	2	2	2	4	0	6	4	4
Type I inositol 3,4-bisphosphate 4-phosphatase OS=Mus musculus GN=Inpp4a PE=1 SV=1	0	0	1	0	3	0	0	0	0	6	1	0	12	8	2	2
Myosin, light chain 12A, regulatory, non-sarcomeric (Fragment) OS=Mus musculus GN=Myl12a PE=4 SV=1	0	1	4	2	0	0	0	3	0	0	0	0	0	0	0	0
Redox-regulatory protein FAM213A (Fragment) OS=Mus musculus GN=Fam213a PE=1 SV=1	2	2	1	1	2	2	1	5	2	11	11	2	11	11	5	5
RNA 3&#039;-terminal phosphate cyclase (Fragment) OS=Mus musculus GN=Rtca PE=1 SV=1	0	0	0	0	0	0	0	0	0	0	0	0	2	2	1	2
AP-1 complex subunit sigma-1A (Fragment) OS=Mus musculus GN=Ap1s1 PE=1 SV=1	0	0	0	0	0	0	0	0	0	0	0	0	1	1	0	0
Prenylcysteine oxidase (Fragment) OS=Mus musculus GN=Pcyox1 PE=1 SV=7	1	0	0	0	1	0	1	1	1	0	0	1	0	0	0	1
Spartin (Fragment) OS=Mus musculus GN=Spg20 PE=1 SV=1	0	0	0	0	0	0	0	0	0	0	0	0	1	1	0	0
CSC1-like protein 2 (Fragment) OS=Mus musculus GN=Tmem63b PE=1 SV=8	0	0	0	0	0	0	0	0	0	0	0	0	1	0	0	0
Pre-B-cell leukemia transcription factor-interacting protein 1 (Fragment) OS=Mus musculus GN=Pbxip1 PE=1 SV=1	0	0	0	0	0	0	0	0	2	2	3	0	3	4	1	2
Histone deacetylase 11 (Fragment) OS=Mus musculus GN=Hdac11 PE=1 SV=1	0	0	0	0	0	0	0	0	0	1	0	0	2	5	0	0
F-box only protein 22 (Fragment) OS=Mus musculus GN=Fbxo22 PE=1 SV=1	0	0	0	0	0	0	0	0	0	0	0	0	1	1	0	0
Twinfilin-1 (Fragment) OS=Mus musculus GN=Twf1 PE=1 SV=1	0	0	0	0	1	0	1	0	0	0	2	0	4	0	3	4
Catenin delta-1 OS=Mus musculus GN=Ctnnd1 PE=1 SV=1	0	0	0	0	0	0	0	0	0	0	0	0	1	0	0	0
FAS-associated factor 2 (Fragment) OS=Mus musculus GN=Faf2 PE=1 SV=1	0	0	0	0	0	0	0	0	0	0	0	0	2	1	0	0
Catenin delta-1 OS=Mus musculus GN=Ctnnd1 PE=1 SV=1	0	0	0	0	0	0	0	0	0	0	0	0	1	0	0	0
Uncharacterized protein OS=Mus musculus GN=Tpm3-rs7 PE=3 SV=1	0	0	0	0	0	0	0	0	0	2	0	0	1	6	0	0
Thioredoxin-related transmembrane protein 2 OS=Mus musculus GN=Tmx2 PE=1 SV=1	0	1	0	1	4	2	2	0	5	4	2	3	9	6	1	1
Guanine nucleotide-binding protein G(o) subunit alpha (Fragment) OS=Mus musculus GN=Gnao1 PE=1 SV=1	0	0	0	0	0	18	0	0	16	0	20	0	0	0	20	0
Histone deacetylase complex subunit SAP18 OS=Mus musculus GN=Sap18 PE=1 SV=1	0	0	0	0	0	0	0	0	0	0	0	0	1	1	0	0
Tumor susceptibility gene 101 protein (Fragment) OS=Mus musculus GN=Tsg101 PE=1 SV=1	0	0	0	0	0	0	0	0	1	0	0	0	0	0	0	0
S100 calcium-binding protein A16 (Fragment) OS=Mus musculus GN=S100a16 PE=1 SV=8	0	0	0	0	0	0	0	0	0	0	1	0	4	2	1	1
D-beta-hydroxybutyrate dehydrogenase, mitochondrial (Fragment) OS=Mus musculus GN=Bdh1 PE=1 SV=1	3	0	5	2	5	4	4	5	0	0	2	0	0	0	4	0
CAP-Gly domain-containing linker protein 1 OS=Mus musculus GN=Clip1 PE=1 SV=1	0	0	0	0	0	0	0	0	0	0	0	0	12	16	0	0
Neurocalcin-delta (Fragment) OS=Mus musculus GN=Ncald PE=1 SV=1	0	0	0	0	8	0	0	0	13	29	0	19	44	36	19	35
Coatomer subunit epsilon (Fragment) OS=Mus musculus GN=Cope PE=1 SV=1	0	0	0	0	0	0	0	0	0	0	0	0	2	2	0	1
DCC-interacting protein 13-beta (Fragment) OS=Mus musculus GN=Appl2 PE=1 SV=2	0	0	0	0	0	0	0	0	0	0	0	2	0	0	0	0
Uncharacterized protein OS=Mus musculus GN=Gm2046 PE=3 SV=1	0	0	0	0	0	0	0	0	0	0	0	0	2	2	0	0
Phosphoprotein-enriched in astrocytes 15A (Fragment) OS=Mus musculus GN=Pea15a PE=1 SV=1	1	2	3	3	1	1	0	2	11	9	9	9	9	8	9	5
Bicaudal D homolog 2 (Drosophila), isoform CRA_a OS=Mus musculus GN=Bicd2 PE=1 SV=2	0	0	0	0	0	0	0	0	0	0	0	0	2	2	0	0
Neurotrimin OS=Mus musculus GN=Ntm PE=1 SV=1	1	0	0	0	0	0	0	0	0	1	1	0	0	0	0	0
Redox-regulatory protein FAM213A (Fragment) OS=Mus musculus GN=Fam213a PE=1 SV=1	2	2	1	1	2	2	1	5	2	11	11	2	11	11	5	5
MCG126099, isoform CRA_b OS=Mus musculus GN=Ppp1r2 PE=1 SV=1	0	0	0	0	0	0	0	0	0	1	0	0	3	8	0	1
Disks large homolog 1 OS=Mus musculus GN=Dlg1 PE=1 SV=1	0	0	0	0	0	0	0	0	0	0	0	0	6	5	0	0
Glycerophosphodiester phosphodiesterase 1 (Fragment) OS=Mus musculus GN=Gde1 PE=1 SV=8	0	0	0	0	0	0	0	0	0	2	2	0	3	5	2	2
Transmembrane protein 56 (Fragment) OS=Mus musculus GN=Tmem56 PE=1 SV=1	0	0	0	0	0	0	0	0	0	1	0	0	2	1	0	0
Spartin OS=Mus musculus GN=Spg20 PE=1 SV=1	0	0	0	0	0	0	0	0	0	0	0	0	1	1	0	0
Adhesion G protein-coupled receptor L3 OS=Mus musculus GN=Adgrl3 PE=1 SV=1	0	0	0	0	0	0	0	0	0	0	0	0	5	0	2	0
Mitogen-activated protein kinase OS=Mus musculus GN=Mapk3 PE=1 SV=1	0	0	6	5	0	0	8	0	6	0	0	0	0	0	0	0
Polyadenylate-binding protein-interacting protein 1 OS=Mus musculus GN=Paip1 PE=1 SV=1	0	0	0	0	0	0	0	0	0	0	0	0	0	2	0	0
CAP-Gly domain-containing linker protein 1 OS=Mus musculus GN=Clip1 PE=1 SV=1	0	0	0	0	0	0	0	0	0	0	0	0	12	16	0	0
RAC-beta serine/threonine-protein kinase (Fragment) OS=Mus musculus GN=Akt2 PE=1 SV=1	2	0	0	0	2	1	0	1	0	0	0	1	0	0	0	0
Heterogeneous nuclear ribonucleoprotein H3 OS=Mus musculus GN=Hnrnph3 PE=1 SV=1	0	0	0	0	1	0	0	0	0	1	0	0	2	1	1	0
Choline-phosphate cytidylyltransferase A OS=Mus musculus GN=Pcyt1a PE=1 SV=1	0	0	0	0	0	0	0	0	0	0	0	0	1	1	0	0
Adhesion G protein-coupled receptor L3 OS=Mus musculus GN=Adgrl3 PE=1 SV=1	0	0	0	0	0	0	0	0	0	0	0	0	5	0	2	0
Nucleolysin TIAR OS=Mus musculus GN=Tial1 PE=1 SV=2	0	0	0	0	0	0	0	0	1	1	1	0	5	5	1	2
Voltage-dependent L-type calcium channel subunit beta-3 OS=Mus musculus GN=Cacnb3 PE=1 SV=1	0	0	0	0	0	0	0	0	0	3	0	0	0	0	2	4
cAMP-dependent protein kinase type I-beta regulatory subunit (Fragment) OS=Mus musculus GN=Prkar1b PE=1 SV=1	0	0	0	0	0	0	0	0	2	0	0	0	0	0	0	0
Synaptic vesicle membrane protein VAT-1 homolog-like (Fragment) OS=Mus musculus GN=Vat1l PE=1 SV=1	1	0	0	0	1	0	1	0	0	1	0	0	0	2	0	0
Cap-specific mRNA (nucleoside-2&#039;-O-)-methyltransferase 1 (Fragment) OS=Mus musculus GN=Cmtr1 PE=1 SV=1	0	0	0	0	0	0	0	0	0	0	0	0	1	0	0	0
Protein spire homolog 1 OS=Mus musculus GN=Spire1 PE=1 SV=1	0	0	0	0	0	0	0	0	0	0	0	0	0	0	1	0
cAMP-dependent protein kinase type I-beta regulatory subunit (Fragment) OS=Mus musculus GN=Prkar1b PE=1 SV=1	0	0	0	0	0	0	0	0	2	0	0	0	0	0	0	0
Gamma-soluble NSF attachment protein (Fragment) OS=Mus musculus GN=Napg PE=1 SV=1	7	6	5	7	9	6	7	6	7	12	6	8	18	18	8	12
Zinc finger and BTB domain-containing protein 7A OS=Mus musculus GN=Zbtb7a PE=1 SV=1	0	0	0	0	0	0	0	0	0	0	0	0	1	0	0	0
CUGBP, Elav-like family member 5 OS=Mus musculus GN=Celf5 PE=1 SV=1	0	0	0	0	0	0	0	0	0	0	0	0	1	0	0	1
Dynactin subunit 6 OS=Mus musculus GN=Dctn6 PE=1 SV=1	0	0	0	0	0	0	0	0	0	3	0	0	3	3	1	1
FAS-associated factor 2 (Fragment) OS=Mus musculus GN=Faf2 PE=1 SV=1	0	0	0	0	0	0	0	0	0	0	0	0	2	1	0	0
Unconventional myosin-Va OS=Mus musculus GN=Myo5a PE=1 SV=1	10	4	3	3	17	5	9	8	7	17	8	6	46	29	17	14
Cystathionine beta-synthase (Fragment) OS=Mus musculus GN=Cbs PE=1 SV=1	0	0	0	0	0	0	0	0	0	0	0	0	10	0	0	0
Ubiquitin carboxyl-terminal hydrolase 5 (Fragment) OS=Mus musculus GN=Usp5 PE=1 SV=8	0	0	0	0	0	0	0	0	0	0	0	1	0	0	0	0
CUGBP, Elav-like family member 5 (Fragment) OS=Mus musculus GN=Celf5 PE=1 SV=8	0	0	0	0	0	0	0	0	0	0	0	0	1	0	0	1
Mitofusin-1 (Fragment) OS=Mus musculus GN=Mfn1 PE=1 SV=1	0	0	0	0	0	0	0	0	1	0	0	0	0	0	0	0
Rhotekin (Fragment) OS=Mus musculus GN=Rtkn PE=1 SV=1	0	0	0	0	0	0	0	0	0	0	0	0	2	0	0	0
AMP deaminase 3 (Fragment) OS=Mus musculus GN=Ampd3 PE=1 SV=1	0	0	0	0	0	0	0	0	0	0	0	0	3	0	0	0
Fatty acyl-CoA reductase (Fragment) OS=Mus musculus GN=Far1 PE=1 SV=8	0	0	0	0	0	0	0	0	0	0	0	0	1	0	0	0
Transmembrane protein 132A OS=Mus musculus GN=Tmem132a PE=1 SV=1	0	0	0	0	0	0	0	0	0	0	0	0	3	1	0	0
Adhesion G protein-coupled receptor L3 OS=Mus musculus GN=Adgrl3 PE=1 SV=1	0	0	0	0	0	0	0	0	0	0	0	0	5	0	2	0
CUGBP, Elav-like family member 5 OS=Mus musculus GN=Celf5 PE=1 SV=1	0	0	0	0	0	0	0	0	0	0	0	0	1	0	0	1
Phosphoserine phosphatase OS=Mus musculus GN=Psph PE=1 SV=2	0	0	0	0	0	0	0	0	0	0	0	0	0	4	1	0
Neuronal growth regulator 1 OS=Mus musculus GN=Negr1 PE=1 SV=1	0	0	0	0	0	0	0	0	0	2	0	0	0	0	0	0
Ubiquitin-conjugating enzyme E2 K OS=Mus musculus GN=Ube2k PE=1 SV=1	0	0	0	0	0	0	0	0	0	1	0	0	0	0	0	2
Adhesion G protein-coupled receptor L3 OS=Mus musculus GN=Adgrl3 PE=1 SV=1	0	0	0	0	0	0	0	0	0	0	0	0	5	0	2	0
Pleiotropic regulator 1 OS=Mus musculus GN=Plrg1 PE=1 SV=1	0	0	0	0	0	0	0	0	0	0	0	0	2	0	0	0
Probable E3 ubiquitin-protein ligase DTX3 (Fragment) OS=Mus musculus GN=Dtx3 PE=1 SV=1	0	0	0	0	0	0	0	0	0	0	0	0	2	0	0	0
Disks large-associated protein 1 OS=Mus musculus GN=Dlgap1 PE=1 SV=1	0	0	0	0	3	0	0	0	0	3	2	0	5	3	1	3
Janus kinase and microtubule-interacting protein 1 (Fragment) OS=Mus musculus GN=Jakmip1 PE=1 SV=1	0	0	0	0	0	0	0	0	0	0	0	0	1	0	0	0
CUGBP, Elav-like family member 5 OS=Mus musculus GN=Celf5 PE=1 SV=1	0	0	0	0	0	0	0	0	0	0	0	0	1	0	0	1
CUGBP, Elav-like family member 5 OS=Mus musculus GN=Celf5 PE=1 SV=1	0	0	0	0	0	0	0	0	0	0	0	0	1	0	0	1
LIM and calponin homology domains-containing protein 1 OS=Mus musculus GN=Limch1 PE=1 SV=2	0	0	0	0	0	0	1	2	0	1	2	0	0	0	3	3
Adhesion G protein-coupled receptor L3 OS=Mus musculus GN=Adgrl3 PE=1 SV=1	0	0	0	0	0	0	0	0	0	0	0	0	5	0	2	0
Zinc finger, BED type-containing 5 (Fragment) OS=Mus musculus GN=Zbed5 PE=4 SV=8	0	0	0	0	0	0	0	0	0	0	0	0	5	0	0	0
Heat shock cognate 71 kDa protein (Fragment) OS=Mus musculus GN=Hspa8 PE=1 SV=1	0	0	0	0	0	0	0	0	0	0	0	51	0	0	0	0
Uncharacterized protein OS=Mus musculus GN=Gm20521 PE=4 SV=1	0	0	0	0	0	0	0	0	0	1	0	0	3	1	0	0
Disco-interacting protein 2 homolog B OS=Mus musculus GN=Dip2b PE=1 SV=1	0	0	0	0	0	0	0	0	0	0	0	0	2	1	0	1
IQ motif and SEC7 domain-containing protein 2 OS=Mus musculus GN=Iqsec2 PE=1 SV=1	2	0	0	0	0	0	0	0	0	0	0	0	0	6	0	0
Inactive dipeptidyl peptidase 10 OS=Mus musculus GN=Dpp10 PE=1 SV=2	0	0	0	0	0	0	0	0	0	2	0	0	15	4	2	3
Sorbin and SH3 domain-containing protein 1 OS=Mus musculus GN=Sorbs1 PE=1 SV=1	1	0	0	0	0	0	0	0	0	3	0	0	5	0	3	3
SH3 and multiple ankyrin repeat domains protein 2 OS=Mus musculus GN=Shank2 PE=1 SV=1	0	0	0	0	0	0	0	0	0	0	0	0	4	1	0	0
Polyadenylate-binding protein OS=Mus musculus GN=Gm10110 PE=3 SV=1	0	0	0	0	0	0	0	0	0	0	0	0	13	9	0	0
Adhesion G protein-coupled receptor L3 OS=Mus musculus GN=Adgrl3 PE=1 SV=1	0	0	0	0	0	0	0	0	0	0	0	0	5	0	2	0
Receptor protein-tyrosine kinase (Fragment) OS=Mus musculus GN=Fgfr2 PE=1 SV=1	0	0	0	0	0	0	0	0	0	0	0	0	5	0	0	0
Stathmin OS=Mus musculus GN=Stmn1 PE=1 SV=1	8	5	4	6	6	4	3	6	7	8	5	4	6	6	5	6
MCG49198 OS=Mus musculus GN=Gm5449 PE=4 SV=1	0	0	0	0	0	0	0	0	2	1	4	3	5	3	2	4
Mitofusin-1 (Fragment) OS=Mus musculus GN=Mfn1 PE=1 SV=1	0	0	0	0	0	0	0	0	1	0	0	0	0	0	0	0
40S ribosomal protein S19 (Fragment) OS=Mus musculus GN=Rps19 PE=1 SV=8	2	2	2	2	3	5	4	2	0	2	1	1	4	4	2	1
Cytoplasmic polyadenylation element-binding protein 3 OS=Mus musculus GN=Cpeb3 PE=1 SV=1	0	0	0	0	0	0	0	0	1	2	1	0	9	0	1	5
Mitochondrial pyruvate carrier OS=Mus musculus GN=Mpc1 PE=1 SV=1	2	3	2	1	4	2	1	2	2	2	4	3	0	0	0	0
Fatty acyl-CoA reductase (Fragment) OS=Mus musculus GN=Far1 PE=1 SV=1	0	0	0	0	0	0	0	0	0	0	0	0	1	0	0	0
3&#039;(2&#039;),5&#039;-bisphosphate nucleotidase 1 (Fragment) OS=Mus musculus GN=Bpnt1 PE=1 SV=1	0	0	0	0	0	0	0	0	1	2	0	0	0	0	0	0
60S ribosomal protein L9 OS=Mus musculus GN=Rpl9 PE=1 SV=1	0	0	0	0	0	0	0	0	0	0	0	0	1	0	0	0
Adhesion G protein-coupled receptor L3 OS=Mus musculus GN=Adgrl3 PE=1 SV=1	0	0	0	0	0	0	0	0	0	0	0	0	5	0	2	0
Inorganic pyrophosphatase 2, mitochondrial OS=Mus musculus GN=Ppa2 PE=1 SV=1	1	0	0	0	1	0	1	1	0	1	0	0	3	3	0	0
Vacuolar protein sorting-associated protein 29 OS=Mus musculus GN=Vps29 PE=1 SV=1	0	0	0	0	0	0	0	0	0	0	0	0	1	0	0	0
Synaptojanin-1 OS=Mus musculus GN=Synj1 PE=1 SV=1	5	6	7	4	8	2	6	6	7	9	3	6	30	12	4	6
Phosphoserine phosphatase (Fragment) OS=Mus musculus GN=Psph PE=1 SV=2	0	0	0	0	0	0	0	0	0	0	0	0	0	4	1	0
NADH dehydrogenase [ubiquinone] 1 alpha subcomplex subunit 3 OS=Mus musculus GN=Ndufa3 PE=1 SV=1	0	0	0	0	0	0	0	0	0	0	1	1	2	3	1	2
Homer protein homolog 1 OS=Mus musculus GN=Homer1 PE=1 SV=1	0	0	0	0	0	0	0	0	0	0	1	0	2	1	0	0
Homer protein homolog 1 OS=Mus musculus GN=Homer1 PE=1 SV=1	0	0	0	0	0	0	0	0	0	0	1	0	2	1	0	0
Homer protein homolog 1 OS=Mus musculus GN=Homer1 PE=1 SV=1	0	0	0	0	0	0	0	0	0	0	1	0	2	1	0	0
Double-stranded RNA-binding protein Staufen homolog 2 OS=Mus musculus GN=Stau2 PE=1 SV=1	0	0	0	0	0	0	0	0	0	0	0	0	1	0	0	0
Mitogen-activated protein kinase 3 OS=Mus musculus GN=Mapk3 PE=1 SV=1	0	0	6	5	0	0	8	0	6	0	6	0	0	0	0	0
Transmembrane protein 106B (Fragment) OS=Mus musculus GN=Tmem106b PE=1 SV=1	0	0	0	0	0	0	0	0	0	0	0	0	1	0	0	0
Disks large-associated protein 1 OS=Mus musculus GN=Dlgap1 PE=1 SV=1	0	0	0	0	3	0	0	0	0	3	2	0	5	3	1	3
Microtubule-associated protein RP/EB family member 3 OS=Mus musculus GN=Mapre3 PE=1 SV=1	3	3	1	4	7	5	6	6	2	7	3	3	8	5	6	6
Dynactin 6, isoform CRA_b OS=Mus musculus GN=Dctn6 PE=1 SV=1	0	0	0	0	0	0	0	0	0	3	0	0	3	3	1	1
Adhesion G protein-coupled receptor L3 OS=Mus musculus GN=Adgrl3 PE=1 SV=1	0	0	0	0	0	0	0	0	0	0	0	0	5	0	2	0
Adhesion G protein-coupled receptor L3 OS=Mus musculus GN=Adgrl3 PE=1 SV=1	0	0	0	0	0	0	0	0	0	0	0	0	5	0	2	0
Caldesmon 1 OS=Mus musculus GN=Cald1 PE=1 SV=1	0	0	0	0	0	0	0	0	0	0	0	0	0	4	0	0
Adhesion G protein-coupled receptor L3 OS=Mus musculus GN=Adgrl3 PE=1 SV=1	0	0	0	0	0	0	0	0	0	0	0	0	5	0	2	0
Putative homeodomain transcription factor 1 (Fragment) OS=Mus musculus GN=Phtf1 PE=1 SV=1	0	0	0	0	0	0	0	0	0	0	0	0	0	0	1	0
Pleckstrin homology domain-containing family B member 1 (Fragment) OS=Mus musculus GN=Plekhb1 PE=1 SV=2	0	0	0	0	0	0	0	0	1	2	1	0	5	3	4	3
Immunoglobulin superfamily member 11 OS=Mus musculus GN=Igsf11 PE=1 SV=1	0	0	0	0	0	0	0	0	0	0	0	0	0	1	0	0
Synaptic functional regulator FMR1 OS=Mus musculus GN=Fmr1 PE=1 SV=1	0	0	0	0	0	0	0	0	0	1	0	0	0	0	0	1
IQ motif and SEC7 domain-containing protein 2 OS=Mus musculus GN=Iqsec2 PE=1 SV=1	2	0	0	0	0	0	0	0	0	0	0	0	0	6	0	0
Microtubule-associated protein 6 OS=Mus musculus GN=Map6 PE=1 SV=1	5	2	5	0	0	0	6	0	3	0	4	4	11	0	4	0
Phospholipase ABHD3 OS=Mus musculus GN=Abhd3 PE=1 SV=1	0	0	0	0	0	0	0	0	0	2	2	2	0	6	3	3
Sorting nexin-3 OS=Mus musculus GN=Snx3 PE=1 SV=1	0	0	0	0	0	0	0	0	0	0	0	0	1	0	0	0
Disks large-associated protein 1 OS=Mus musculus GN=Dlgap1 PE=1 SV=1	0	0	0	0	3	0	0	0	0	3	2	0	5	3	1	3
40S ribosomal protein S15a (Fragment) OS=Mus musculus GN=Rps15a PE=1 SV=2	0	0	0	0	0	0	0	0	2	4	4	3	6	5	4	6
40S ribosomal protein S19 OS=Mus musculus GN=Rps19 PE=1 SV=1	2	2	2	2	3	5	4	2	0	2	1	1	4	4	2	1
UDP-glucuronosyltransferase OS=Mus musculus GN=Ugt1a8 PE=3 SV=1	0	0	0	0	0	0	0	0	0	0	0	0	3	0	0	0
Putative RNA-binding protein Luc7-like 1 (Fragment) OS=Mus musculus GN=Luc7l PE=1 SV=1	0	0	0	0	0	0	0	0	0	0	0	0	0	3	0	1
Sorting nexin-3 OS=Mus musculus GN=Snx3 PE=1 SV=1	0	0	0	0	0	0	0	0	0	0	0	0	1	0	0	0
Prostaglandin E synthase 3 OS=Mus musculus GN=Ptges3 PE=1 SV=1	0	0	0	0	0	0	0	0	0	1	0	0	0	0	0	2
Disco-interacting protein 2 homolog A OS=Mus musculus GN=Dip2a PE=1 SV=1	0	0	0	0	0	0	0	0	0	0	0	0	2	0	0	0
Collagen alpha-2(VI) chain OS=Mus musculus GN=Col6a2 PE=1 SV=1	0	0	0	0	0	0	0	0	0	0	1	0	0	0	1	1
cAMP-dependent protein kinase type I-beta regulatory subunit (Fragment) OS=Mus musculus GN=Prkar1b PE=1 SV=1	0	0	0	0	0	0	0	0	2	0	0	0	0	0	0	0
UDP-glucuronosyltransferase (Fragment) OS=Mus musculus GN=Ugt1a10 PE=1 SV=1	0	0	0	0	0	0	0	0	0	0	0	0	3	0	0	0
Catenin delta-1 OS=Mus musculus GN=Ctnnd1 PE=1 SV=1	0	0	0	0	0	0	0	0	0	0	0	0	1	0	0	0
40S ribosomal protein S14 (Fragment) OS=Mus musculus GN=Rps14 PE=1 SV=1	2	1	2	3	6	4	3	2	1	0	3	0	4	6	2	4
Oxysterol-binding protein (Fragment) OS=Mus musculus GN=Osbpl1a PE=1 SV=1	0	0	0	0	0	0	0	1	1	0	3	1	0	0	6	2
Nucleolar protein 16 OS=Mus musculus GN=Nop16 PE=1 SV=1	0	0	0	0	0	0	0	0	0	0	0	0	1	0	0	0
Acidic leucine-rich nuclear phosphoprotein 32 family member A OS=Mus musculus GN=Anp32a PE=1 SV=1	3	1	0	1	3	2	1	0	3	5	3	2	10	5	3	2
Elongation factor 1-delta (Fragment) OS=Mus musculus GN=Eef1d PE=1 SV=1	3	6	0	7	6	2	4	3	4	4	3	2	6	6	4	4
BRCA1-A complex subunit BRE OS=Mus musculus GN=Bre PE=1 SV=3	0	0	0	0	0	0	0	0	0	0	0	0	1	0	0	0
Glutaminase kidney isoform, mitochondrial OS=Mus musculus GN=Gls PE=1 SV=1	6	4	3	6	11	5	7	3	3	7	1	3	13	12	7	5
Glutaminase kidney isoform, mitochondrial OS=Mus musculus GN=Gls PE=1 SV=1	6	4	3	6	11	5	0	3	3	7	1	3	0	12	7	5
Programmed cell death protein 5 OS=Mus musculus GN=Pdcd5 PE=1 SV=1	0	0	0	0	0	0	0	0	1	1	3	0	2	3	2	3
Pyridoxal kinase OS=Mus musculus GN=Pdxk PE=1 SV=1	0	0	0	1	0	0	1	1	0	1	2	1	0	0	2	2
Calponin OS=Mus musculus GN=Cnn2 PE=1 SV=1	0	0	0	0	0	0	0	0	0	0	0	0	0	1	0	0
ATP synthase subunit delta, mitochondrial OS=Mus musculus GN=Atp5d PE=1 SV=1	0	0	1	0	2	1	0	1	2	1	0	0	5	1	1	1
Rhotekin (Fragment) OS=Mus musculus GN=Rtkn PE=1 SV=1	0	0	0	0	0	0	0	0	0	0	0	0	2	0	0	0
Chromatin target of PRMT1 protein (Fragment) OS=Mus musculus GN=Chtop PE=1 SV=1	2	0	0	0	1	0	1	0	3	7	3	1	0	0	2	2
Annexin OS=Mus musculus GN=Anxa11 PE=1 SV=1	0	0	0	0	0	0	0	0	0	0	0	0	2	1	0	0
Methyl-CpG-binding protein 2 OS=Mus musculus GN=Mecp2 PE=1 SV=1	0	0	0	0	0	0	0	0	0	2	0	0	0	0	1	0
Iron-sulfur cluster assembly enzyme ISCU, mitochondrial OS=Mus musculus GN=Iscu PE=1 SV=1	0	0	0	0	0	0	0	0	0	0	0	0	0	0	0	1
Trifunctional purine biosynthetic protein adenosine-3 OS=Mus musculus GN=Gart PE=1 SV=1	1	1	0	0	3	0	0	0	0	1	0	1	0	2	0	2
Coiled-coil domain-containing 7B OS=Mus musculus GN=Ccdc7b PE=4 SV=1	0	0	0	0	0	0	0	0	0	0	0	0	1	0	0	0
Desumoylating isopeptidase 1 OS=Mus musculus GN=Desi1 PE=1 SV=1	0	0	0	0	0	0	0	0	0	1	1	0	1	2	0	0
Enhancer of mRNA-decapping protein 4 OS=Mus musculus GN=Edc4 PE=1 SV=1	0	0	0	0	0	0	0	0	0	0	0	0	0	2	0	0
Zinc finger protein 956 OS=Mus musculus GN=Zfp956 PE=4 SV=1	0	0	0	0	0	0	0	0	0	0	0	1	0	0	0	0
F-box only protein 22 OS=Mus musculus GN=Fbxo22 PE=1 SV=1	0	0	0	0	0	0	0	0	0	0	0	0	1	1	0	0
Syntaxin-1A OS=Mus musculus GN=Stx1a PE=1 SV=1	0	1	0	0	0	0	0	0	0	3	0	0	6	2	1	0
Eukaryotic translation initiation factor 2A OS=Mus musculus GN=Eif2a PE=1 SV=1	0	0	0	0	0	0	0	0	0	0	0	0	3	2	0	0
Alanine aminotransferase 2 OS=Mus musculus GN=Gpt2 PE=1 SV=1	0	0	0	0	0	0	0	0	0	0	2	0	0	0	0	7
Monoacylglycerol lipase ABHD12 OS=Mus musculus GN=Abhd12 PE=1 SV=1	0	0	0	0	0	0	0	0	0	3	0	0	4	2	0	2
NADH dehydrogenase [ubiquinone] flavoprotein 1, mitochondrial OS=Mus musculus GN=Ndufv1 PE=1 SV=1	0	0	0	0	1	0	1	0	0	0	1	1	0	4	3	2
Eukaryotic translation initiation factor 2A OS=Mus musculus GN=Eif2a PE=1 SV=1	0	0	0	0	0	0	0	0	0	0	0	0	3	2	0	0
Echinoderm microtubule-associated protein-like 2 OS=Mus musculus GN=Eml2 PE=1 SV=1	0	0	0	0	0	0	0	0	0	0	0	0	0	2	0	0
Neutral cholesterol ester hydrolase 1 OS=Mus musculus GN=Nceh1 PE=1 SV=1	0	0	0	0	0	0	0	0	0	0	0	1	0	0	0	0
Complement factor H OS=Mus musculus GN=Cfh PE=1 SV=1	0	0	0	0	0	0	0	0	0	0	0	0	0	5	0	0
Nucleolysin TIAR OS=Mus musculus GN=Tial1 PE=1 SV=1	0	0	0	0	0	0	0	0	1	1	1	0	0	0	1	2
40S ribosomal protein S27 OS=Mus musculus GN=Rps27l PE=1 SV=1	0	0	0	0	0	0	0	0	0	0	0	0	2	1	1	0
Testin (Fragment) OS=Mus musculus GN=Tes PE=1 SV=2	0	0	0	0	0	0	0	0	0	0	0	0	0	1	0	0
Beta-soluble NSF attachment protein OS=Mus musculus GN=Napb PE=1 SV=1	0	0	2	0	0	0	0	0	0	0	0	0	0	0	0	0
Phosphatidylethanolamine-binding protein 1 OS=Mus musculus GN=Pebp1 PE=1 SV=1	10	10	11	7	7	5	7	6	10	14	13	13	16	13	8	8
Lupus La protein homolog OS=Mus musculus GN=Ssb PE=1 SV=1	0	0	0	0	0	0	0	0	0	1	1	0	7	8	1	2
Asc-type amino acid transporter 1 OS=Mus musculus GN=Slc7a10 PE=1 SV=1	0	0	0	0	1	0	0	0	0	0	0	0	0	0	0	0
Caytaxin OS=Mus musculus GN=Atcay PE=4 SV=1	0	0	0	0	0	0	0	0	0	0	0	0	2	0	0	0
Putative homeodomain transcription factor 1 OS=Mus musculus GN=Phtf1 PE=4 SV=1	0	0	0	0	0	0	0	0	0	0	0	0	0	0	1	0
Dynein light chain 2, cytoplasmic OS=Mus musculus GN=Dynll2 PE=1 SV=1	0	0	0	2	0	0	1	2	4	4	3	3	13	3	2	4
Pre-B-cell leukemia transcription factor 1 OS=Mus musculus GN=Pbx1 PE=1 SV=1	0	0	0	0	0	0	0	0	0	0	0	0	1	1	0	0
ENH isoform 1b OS=Mus musculus GN=Pdlim5 PE=1 SV=1	0	1	0	0	0	0	0	0	0	0	0	0	0	0	0	4
ENH isoform 1c OS=Mus musculus GN=Pdlim5 PE=1 SV=1	0	1	0	0	0	0	0	0	0	0	0	0	0	0	0	4
ENH isoform 1d OS=Mus musculus GN=Pdlim5 PE=1 SV=1	0	1	0	0	0	0	0	0	0	0	0	0	0	0	0	4
ENH isoform 1e OS=Mus musculus GN=Pdlim5 PE=1 SV=1	0	1	0	0	0	0	0	0	0	0	0	0	0	0	0	4
ENH isoform 3a OS=Mus musculus GN=Pdlim5 PE=1 SV=1	0	1	0	0	0	0	0	0	0	0	0	0	0	0	0	4
3-hydroxyisobutyryl-CoA hydrolase, mitochondrial OS=Mus musculus GN=Hibch PE=1 SV=1	0	0	0	0	0	0	0	0	0	0	0	0	2	1	1	0
Coiled-coil domain-containing protein 85A OS=Mus musculus GN=Ccdc85a PE=1 SV=1	0	0	0	0	0	0	0	0	0	0	0	0	1	0	0	0
Gamma-glutamylaminecyclotransferase (Fragment) OS=Mus musculus GN=Ggact PE=1 SV=8	0	0	0	0	0	0	0	0	0	0	0	0	3	0	0	0
Gap junction beta-6 protein (Fragment) OS=Mus musculus GN=Gjb6 PE=1 SV=1	0	0	0	0	0	0	0	0	0	2	1	0	4	1	1	1
Amylo-1,6-glucosidase, 4-alpha-glucanotransferase (Fragment) OS=Mus musculus GN=Agl PE=1 SV=8	0	1	3	0	0	0	0	0	0	0	2	0	0	0	2	0
Proteasome endopeptidase complex OS=Mus musculus GN=Psma6 PE=1 SV=1	0	0	0	0	0	0	0	0	0	0	0	0	0	1	0	0
Importin-9 OS=Mus musculus GN=Ipo9 PE=1 SV=1	0	0	0	0	0	0	0	0	0	0	0	0	2	0	0	0
Catenin alpha-2 OS=Mus musculus GN=Ctnna2 PE=1 SV=1	3	3	0	0	2	0	0	2	0	3	4	1	20	11	5	4
E3 ubiquitin-protein ligase RNF8 OS=Mus musculus GN=Gm28043 PE=3 SV=1	0	0	0	0	0	0	0	0	0	0	0	0	1	0	0	0
Dynamin-like 120 kDa protein, mitochondrial OS=Mus musculus GN=Opa1 PE=1 SV=1	0	0	0	1	0	0	1	1	0	2	0	1	7	3	3	3
Traf2 and NCK-interacting protein kinase OS=Mus musculus GN=Tnik PE=1 SV=1	1	2	1	0	2	1	0	0	1	3	2	0	4	1	1	0
Surfeit locus protein 4 OS=Mus musculus GN=Surf4 PE=1 SV=1	0	0	0	0	0	0	0	0	0	0	0	0	0	0	1	0
Voltage-gated potassium channel subunit beta-2 (Fragment) OS=Mus musculus GN=Kcnab2 PE=1 SV=1	0	0	0	0	0	0	0	1	1	2	1	0	0	0	2	2
Phytanoyl-CoA hydroxylase-interacting protein (Fragment) OS=Mus musculus GN=Phyhip PE=1 SV=1	4	1	5	2	4	4	3	3	6	11	8	10	0	0	11	10
KIF1-binding protein (Fragment) OS=Mus musculus GN=Kif1bp PE=1 SV=2	0	0	0	0	0	0	0	0	0	0	0	0	0	0	1	0
Glycerol-3-phosphate dehydrogenase [NAD(+)] OS=Mus musculus GN=Gpd1 PE=1 SV=1	1	0	1	0	0	0	0	0	0	0	0	0	1	3	0	0
KIF1-binding protein OS=Mus musculus GN=Kif1bp PE=1 SV=1	0	0	0	0	0	0	0	0	0	0	0	0	0	0	1	0
Acyl-coenzyme A thioesterase 11 (Fragment) OS=Mus musculus GN=Acot11 PE=1 SV=1	0	0	0	0	0	2	0	0	0	0	0	0	0	0	0	0
Carboxymethylenebutenolidase homolog (Fragment) OS=Mus musculus GN=Cmbl PE=1 SV=1	0	0	0	0	0	0	0	0	0	0	0	0	0	1	0	0
Fasciculation and elongation protein zeta-1 (Fragment) OS=Mus musculus GN=Fez1 PE=1 SV=1	0	0	0	0	0	0	0	0	0	0	0	0	0	1	0	0
Nucleolar protein 56 OS=Mus musculus GN=Nop56 PE=1 SV=1	0	0	0	0	0	0	0	0	0	0	0	0	2	0	0	0
Voltage-gated potassium channel subunit beta-2 OS=Mus musculus GN=Kcnab2 PE=1 SV=1	0	0	0	0	0	0	0	1	1	2	1	0	0	0	2	2
Neurexin-1 OS=Mus musculus GN=Nrxn1 PE=1 SV=2	5	1	4	3	7	2	4	2	2	18	8	3	28	19	13	14
Cell adhesion molecule 1 OS=Mus musculus GN=Cadm1 PE=1 SV=1	5	6	7	7	8	8	7	8	2	6	4	4	20	15	4	9
Ubiquitin-like 5, isoform CRA_a OS=Mus musculus GN=Ubl5 PE=4 SV=1	0	0	0	0	0	0	0	0	0	2	0	0	3	2	0	0
Argininosuccinate lyase (Fragment) OS=Mus musculus GN=Asl PE=1 SV=1	0	0	0	0	0	0	0	0	0	0	0	0	1	0	0	1
Programmed cell death protein 10 (Fragment) OS=Mus musculus GN=Pdcd10 PE=1 SV=1	0	0	0	0	0	0	0	0	0	0	0	0	1	0	0	0
Ubiquitin-like protein 5 OS=Mus musculus GN=Ubl5 PE=4 SV=1	0	0	0	0	0	0	0	0	0	2	0	0	3	2	0	0
Traf2 and NCK-interacting protein kinase OS=Mus musculus GN=Tnik PE=1 SV=1	1	2	1	0	2	1	0	0	1	3	2	0	4	1	1	0
Acyl-coenzyme A thioesterase 11 (Fragment) OS=Mus musculus GN=Acot11 PE=1 SV=8	0	0	0	0	0	2	0	0	0	0	0	0	0	0	0	0
Beta-centractin (Fragment) OS=Mus musculus GN=Actr1b PE=1 SV=1	1	1	2	0	3	0	1	1	0	0	0	0	0	6	0	6
Mitochondrial fission factor OS=Mus musculus GN=Mff PE=1 SV=1	0	0	0	0	0	0	0	0	0	2	0	0	6	4	0	1
Type 1 phosphatidylinositol 4,5-bisphosphate 4-phosphatase (Fragment) OS=Mus musculus GN=Tmem55b PE=1 SV=1	0	0	0	0	0	0	0	0	0	0	0	0	1	0	0	0
Mitochondrial fission factor OS=Mus musculus GN=Mff PE=1 SV=1	0	0	0	0	0	0	0	0	0	2	0	0	0	0	0	1
GRIP and coiled-coil domain-containing protein 2 OS=Mus musculus GN=Gcc2 PE=1 SV=1	0	0	0	0	0	0	0	0	0	0	0	0	0	2	0	0
Tyrosine-protein phosphatase non-receptor type substrate 1 OS=Mus musculus GN=Sirpa PE=1 SV=1	9	5	0	8	8	4	0	6	8	0	7	12	15	9	7	0
Protein phosphatase 1H OS=Mus musculus GN=Ppm1h PE=1 SV=1	0	0	0	0	0	0	0	0	0	0	0	0	4	0	0	0
Acyl-coenzyme A thioesterase 11 OS=Mus musculus GN=Acot11 PE=1 SV=1	0	0	0	0	0	2	0	0	0	0	0	0	0	0	0	0
Voltage-gated potassium channel subunit beta-2 (Fragment) OS=Mus musculus GN=Kcnab2 PE=1 SV=1	0	0	0	0	0	0	0	1	1	2	1	0	0	0	2	2
Serine/threonine-protein kinase WNK2 OS=Mus musculus GN=Wnk2 PE=1 SV=1	0	0	0	0	0	0	0	0	0	2	0	0	9	5	1	0
Cullin-2 (Fragment) OS=Mus musculus GN=Cul2 PE=1 SV=1	2	1	0	0	0	0	0	1	0	1	0	0	0	3	0	0
Amylo-1,6-glucosidase, 4-alpha-glucanotransferase OS=Mus musculus GN=Agl PE=1 SV=1	3	1	3	0	0	0	0	0	0	0	2	0	0	0	2	0
Sjoegren syndrome/scleroderma autoantigen 1 homolog OS=Mus musculus GN=Sssca1 PE=4 SV=1	0	0	0	0	0	0	0	0	0	0	0	0	0	1	0	0
Protein-L-isoaspartate O-methyltransferase OS=Mus musculus GN=Pcmt1 PE=1 SV=1	3	1	1	3	7	5	6	7	3	6	4	1	33	16	8	3
Argininosuccinate lyase (Fragment) OS=Mus musculus GN=Asl PE=1 SV=1	0	0	0	0	0	0	0	0	0	0	0	0	1	0	0	1
Ubiquitin-like protein 5 (Fragment) OS=Mus musculus GN=Ubl5 PE=1 SV=1	0	0	0	0	0	0	0	0	0	2	0	0	3	2	0	0
SH2 domain-containing protein 6 OS=Mus musculus GN=Sh2d6 PE=4 SV=1	0	1	0	0	0	0	0	0	0	0	0	0	0	0	0	0
Fasciculation and elongation protein zeta-1 (Fragment) OS=Mus musculus GN=Fez1 PE=1 SV=1	0	0	0	0	0	0	0	0	0	0	0	0	0	1	0	0
Hypoxia up-regulated protein 1 OS=Mus musculus GN=Hyou1 PE=1 SV=1	2	1	2	2	3	2	5	0	2	0	0	0	0	0	6	0
Gamma-glutamylaminecyclotransferase (Fragment) OS=Mus musculus GN=Ggact PE=1 SV=1	0	0	0	0	0	0	0	0	0	0	0	0	3	2	0	0
FYVE, RhoGEF and PH domain-containing protein 4 (Fragment) OS=Mus musculus GN=Fgd4 PE=1 SV=8	0	0	0	0	0	0	0	0	0	0	0	0	1	0	0	0
Kinesin-like protein OS=Mus musculus GN=Kif2a PE=1 SV=1	0	0	0	0	0	0	0	0	0	0	1	0	7	8	2	1
Serine/threonine-protein phosphatase OS=Mus musculus GN=Ppp3cb PE=1 SV=1	0	0	0	0	0	0	0	0	8	10	0	0	20	16	9	11
Small glutamine-rich tetratricopeptide repeat-containing protein beta (Fragment) OS=Mus musculus GN=Sgtb PE=1 SV=1	0	0	0	0	0	0	0	0	0	0	0	0	5	2	0	0
Ubiquitin-like protein 5 OS=Mus musculus GN=Ubl5 PE=1 SV=1	0	0	0	0	0	0	0	0	0	2	0	0	3	2	0	0
Beta-centractin (Fragment) OS=Mus musculus GN=Actr1b PE=1 SV=1	1	1	2	0	3	0	1	1	0	0	0	0	0	6	0	6
Traf2 and NCK-interacting protein kinase OS=Mus musculus GN=Tnik PE=1 SV=1	1	2	1	0	2	1	0	0	1	3	2	0	4	1	1	0
Serine/threonine-protein kinase WNK2 OS=Mus musculus GN=Wnk2 PE=1 SV=1	0	0	0	0	0	0	0	0	0	2	0	0	9	5	1	0
Traf2 and NCK-interacting protein kinase OS=Mus musculus GN=Tnik PE=1 SV=1	1	2	1	0	2	1	0	0	1	3	2	0	4	1	1	0
Signal peptidase complex subunit 1 OS=Mus musculus GN=Spcs1 PE=1 SV=1	0	0	0	0	0	0	0	0	0	1	0	1	3	2	0	0
Mitochondrial amidoxime reducing component 2 (Fragment) OS=Mus musculus GN=Marc2 PE=1 SV=1	3	3	4	1	5	4	6	2	2	2	3	3	0	0	4	6
SH2 domain-containing protein 6 OS=Mus musculus GN=Sh2d6 PE=4 SV=1	0	1	0	0	0	0	0	0	0	0	0	0	0	0	0	0
Double-stranded RNA-binding protein Staufen homolog 2 OS=Mus musculus GN=Stau2 PE=1 SV=1	0	0	0	0	0	0	0	0	0	0	0	0	1	0	0	0
Serine/threonine-protein kinase SIK3 OS=Mus musculus GN=Sik3 PE=1 SV=1	2	1	1	1	1	1	2	0	2	4	2	2	12	10	4	4
IQ motif and SEC7 domain-containing protein 1 OS=Mus musculus GN=Iqsec1 PE=1 SV=1	3	2	1	1	2	2	3	2	3	7	2	4	14	9	5	6
Protein misato homolog 1 OS=Mus musculus GN=Msto1 PE=1 SV=1	0	0	0	0	0	0	0	0	0	1	0	0	0	0	0	0
Long-chain-fatty-acid--CoA ligase 3 OS=Mus musculus GN=Acsl3 PE=1 SV=1	2	1	1	2	4	3	2	2	0	0	0	0	0	0	0	0
PH and SEC7 domain-containing protein 3 OS=Mus musculus GN=Psd3 PE=1 SV=1	3	0	1	1	1	0	3	1	4	6	3	6	0	6	2	6
Alpha-1-antitrypsin 1-6 OS=Mus musculus GN=Serpina1f PE=3 SV=1	0	0	0	0	0	0	0	0	0	0	0	0	1	0	0	0
C-Jun-amino-terminal kinase-interacting protein 4 OS=Mus musculus GN=Spag9 PE=1 SV=1	0	0	0	0	0	0	0	0	0	0	0	0	5	8	0	0
Dynamin-1-like protein OS=Mus musculus GN=Dnm1l PE=1 SV=1	5	1	2	2	3	3	3	1	2	5	0	1	27	15	2	2
Active breakpoint cluster region-related protein OS=Mus musculus GN=Abr PE=1 SV=1	3	1	1	1	3	1	3	2	3	12	4	2	24	6	7	5
RNA-binding protein 26 OS=Mus musculus GN=Rbm26 PE=1 SV=1	0	0	0	0	0	0	0	0	0	0	0	0	0	1	0	0
Nuclear factor 1 OS=Mus musculus GN=Nfix PE=1 SV=1	0	0	0	0	0	0	0	0	0	3	0	0	6	6	1	0
Formin-binding protein 1-like OS=Mus musculus GN=Fnbp1l PE=1 SV=1	0	0	0	0	0	0	0	0	0	0	0	0	2	5	0	0
E3 ubiquitin-protein ligase MYCBP2 OS=Mus musculus GN=Mycbp2 PE=1 SV=1	0	0	0	0	0	0	0	0	0	0	0	0	0	1	0	0
Formin-binding protein 1-like OS=Mus musculus GN=Fnbp1l PE=1 SV=1	0	0	0	0	0	0	0	0	0	0	0	0	2	5	0	0
Serine/arginine repetitive matrix protein 1 OS=Mus musculus GN=Srrm1 PE=1 SV=1	0	0	0	1	0	0	1	1	0	3	2	0	3	3	2	2
Traf2 and NCK-interacting protein kinase OS=Mus musculus GN=Tnik PE=1 SV=1	1	2	1	0	2	1	0	0	1	3	2	0	4	1	1	0
Alpha-1,4 glucan phosphorylase OS=Mus musculus GN=Pygm PE=1 SV=1	18	20	13	8	18	13	15	11	8	16	11	9	37	35	19	18
Talin-2 OS=Mus musculus GN=Tln2 PE=1 SV=1	0	0	0	1	0	0	0	0	0	0	0	0	5	0	0	0
Neurexin II OS=Mus musculus GN=Nrxn2 PE=1 SV=1	0	0	0	0	0	0	0	0	0	2	1	0	3	1	1	1
Neurexin II OS=Mus musculus GN=Nrxn2 PE=1 SV=1	0	0	0	0	0	0	0	0	0	2	1	0	3	1	1	1
Zinc finger protein 711 OS=Mus musculus GN=Zfp711 PE=1 SV=1	0	0	0	0	0	0	0	0	1	0	0	0	0	0	0	0
Ephrin type-A receptor 5 OS=Mus musculus GN=Epha5 PE=1 SV=1	0	0	0	0	0	0	0	0	0	0	0	0	1	0	0	1
Ephrin type-A receptor 5 OS=Mus musculus GN=Epha5 PE=1 SV=1	0	0	0	0	0	0	0	0	0	0	0	0	1	0	0	1
Ephrin type-A receptor 5 OS=Mus musculus GN=Epha5 PE=1 SV=1	0	0	0	0	0	0	0	0	0	0	0	0	1	0	0	1
Ephrin type-A receptor 5 OS=Mus musculus GN=Epha5 PE=1 SV=1	0	0	0	0	0	0	0	0	0	0	0	0	1	0	0	1
Golgin subfamily A member 2 OS=Mus musculus GN=Golga2 PE=1 SV=1	0	0	0	0	0	0	0	0	0	0	0	0	4	4	0	0
Ankyrin repeat and KH domain-containing 1 OS=Mus musculus GN=Ankhd1 PE=1 SV=1	0	0	0	0	0	0	0	0	0	0	0	0	0	2	0	0
Glucocorticoid receptor OS=Mus musculus GN=Nr3c1 PE=1 SV=1	0	0	0	0	0	0	0	0	0	0	0	0	1	0	0	0
Clusterin (Fragment) OS=Mus musculus GN=Clu PE=1 SV=1	7	4	1	0	5	1	1	4	0	0	0	0	0	0	0	0
S-phase kinase-associated protein 1A (Fragment) OS=Mus musculus GN=Skp1a PE=1 SV=1	4	1	0	1	3	5	3	1	4	3	3	4	6	7	8	6
Exportin-7 OS=Mus musculus GN=Xpo7 PE=1 SV=1	0	0	0	0	0	0	0	0	0	0	0	0	3	1	0	0
Cullin-5 OS=Mus musculus GN=Cul5 PE=1 SV=1	0	0	0	0	0	0	0	0	0	0	0	0	1	0	0	0
Band 4.1-like protein 1 (Fragment) OS=Mus musculus GN=Epb41l1 PE=1 SV=1	0	0	0	0	9	4	11	8	0	0	0	1	0	0	5	0
Leucine-rich repeat-containing protein 47 OS=Mus musculus GN=Lrrc47 PE=1 SV=1	0	0	0	0	0	0	0	0	0	0	0	0	4	4	0	1
Fibrinogen alpha chain OS=Mus musculus GN=Fga PE=1 SV=1	0	0	0	0	0	0	0	0	0	0	0	0	0	30	0	0
Proline-rich 36 OS=Mus musculus GN=Prr36 PE=1 SV=1	0	0	0	0	0	0	0	0	0	0	0	0	1	0	0	0
Protein diaphanous homolog 1 OS=Mus musculus GN=Diaph1 PE=1 SV=1	0	0	0	0	0	0	0	0	0	0	0	0	1	3	0	0
Transportin-2 OS=Mus musculus GN=Tnpo2 PE=1 SV=1	0	0	0	0	0	0	0	0	1	2	2	0	0	0	2	1
Neuron-specific calcium-binding protein hippocalcin (Fragment) OS=Mus musculus GN=Hpca PE=1 SV=1	6	19	18	18	9	11	11	11	20	34	24	24	49	44	24	43
Nuclear receptor coactivator 2 OS=Mus musculus GN=Ncoa2 PE=1 SV=1	0	0	0	0	0	0	0	0	0	0	0	0	0	1	0	0
Multiple C2 domains, transmembrane 1 OS=Mus musculus GN=Mctp1 PE=1 SV=1	0	0	0	0	0	0	0	0	0	0	0	0	1	0	0	0
Mitochondrial glutamate carrier 1 (Fragment) OS=Mus musculus GN=Slc25a22 PE=1 SV=1	6	1	5	3	9	3	7	4	2	4	2	6	11	7	4	9
ARF GTPase-activating protein GIT2 OS=Mus musculus GN=Git2 PE=1 SV=1	0	0	0	0	0	0	0	0	0	1	0	0	0	3	0	0
eIF-2-alpha kinase activator GCN1 OS=Mus musculus GN=Gcn1 PE=1 SV=1	0	0	0	0	0	0	0	0	0	0	0	0	5	4	2	0
Eukaryotic translation initiation factor 4 gamma 1 OS=Mus musculus GN=Eif4g1 PE=1 SV=1	4	2	1	2	9	2	2	2	7	15	12	9	31	28	14	16
Eukaryotic translation initiation factor 4 gamma 1 OS=Mus musculus GN=Eif4g1 PE=1 SV=1	4	2	1	2	9	2	2	2	7	15	12	9	31	28	14	16
Cyclin-dependent kinase 14 OS=Mus musculus GN=Cdk14 PE=1 SV=1	0	0	0	0	0	0	0	0	0	0	0	0	0	1	0	0
Inter alpha-trypsin inhibitor, heavy chain 4 OS=Mus musculus GN=Itih4 PE=1 SV=1	0	0	0	0	0	0	0	0	0	0	0	0	0	5	0	0
Pituitary adenylate cyclase-activating polypeptide type I receptor OS=Mus musculus GN=Adcyap1r1 PE=1 SV=1	1	2	3	0	7	4	8	0	0	2	3	0	8	7	3	7
Protein NDRG1 (Fragment) OS=Mus musculus GN=Ndrg1 PE=1 SV=1	0	0	0	0	0	0	0	0	1	2	0	0	3	0	1	0
Mitogen-activated protein kinase kinase kinase kinase 4 OS=Mus musculus GN=Map4k4 PE=1 SV=2	0	0	0	0	0	0	0	0	0	0	0	0	0	2	0	0
Glutathione S-transferase (Fragment) OS=Mus musculus GN=Gstm5 PE=1 SV=1	17	18	10	18	16	10	8	14	28	45	32	17	0	31	0	0
Inter-alpha-trypsin inhibitor heavy chain H3 OS=Mus musculus GN=Itih3 PE=1 SV=1	0	0	0	0	0	0	0	0	0	0	0	0	1	2	0	0
Unconventional myosin-VI OS=Mus musculus GN=Myo6 PE=1 SV=1	12	10	4	6	11	7	11	8	5	21	15	7	38	27	22	27
Receptor protein-tyrosine kinase (Fragment) OS=Mus musculus GN=Fgfr2 PE=1 SV=1	0	0	0	0	0	0	0	0	0	0	0	0	5	0	0	0
Major urinary protein 8 OS=Mus musculus GN=Mup8 PE=3 SV=2	0	0	0	0	0	0	0	0	0	0	0	0	0	2	0	0
Receptor-type tyrosine-protein phosphatase delta OS=Mus musculus GN=Ptprd PE=1 SV=2	4	1	2	0	3	3	2	1	1	2	2	2	10	6	4	7
Serine/threonine-protein kinase MRCK alpha OS=Mus musculus GN=Cdc42bpa PE=1 SV=1	0	0	0	0	0	0	0	0	0	0	0	1	1	2	0	0
Microtubule-actin cross-linking factor 1 OS=Mus musculus GN=Macf1 PE=1 SV=2	6	2	1	0	6	0	4	2	6	15	10	2	41	61	15	17
GTP-binding protein REM 2 OS=Mus musculus GN=Rem2 PE=1 SV=1	0	0	0	0	0	0	0	0	0	0	0	0	0	1	0	0
Golgi autoantigen, golgin subfamily b, macrogolgin 1 OS=Mus musculus GN=Golgb1 PE=1 SV=1	0	0	0	0	0	0	0	0	0	0	0	0	5	10	0	0
Neurofascin OS=Mus musculus GN=Nfasc PE=1 SV=1	0	0	0	0	0	0	0	0	0	0	0	0	0	2	0	0
Chromatin target of PRMT1 protein OS=Mus musculus GN=Chtop PE=1 SV=1	2	0	0	0	1	0	1	0	3	7	3	1	9	12	2	2
RAS protein activator-like 2 OS=Mus musculus GN=Rasal2 PE=1 SV=1	0	0	0	0	0	0	0	0	0	0	0	0	4	1	0	0
Multiple C2 domains, transmembrane 1 OS=Mus musculus GN=Mctp1 PE=1 SV=1	0	0	0	0	0	0	0	0	0	0	0	0	1	0	0	0
Predicted pseudogene 10320 OS=Mus musculus GN=Gm10320 PE=4 SV=1	0	0	0	0	0	0	0	0	0	0	0	0	0	0	0	3
Nucleosome assembly protein 1-like 1 OS=Mus musculus GN=Nap1l1 PE=1 SV=1	3	2	2	2	3	0	1	1	2	5	4	2	8	7	3	1
Proteasome subunit alpha type (Fragment) OS=Mus musculus GN=Psma4 PE=1 SV=1	0	0	0	0	0	0	0	0	0	0	1	0	3	0	0	0
Probable ubiquitin carboxyl-terminal hydrolase FAF-X (Fragment) OS=Mus musculus GN=Usp9x PE=1 SV=8	0	0	0	0	0	0	0	0	0	0	0	0	0	0	0	1
Casein kinase I isoform alpha OS=Mus musculus GN=Csnk1a1 PE=1 SV=1	0	0	0	0	0	0	0	0	0	6	0	0	18	22	3	10
Golgi apparatus protein 1 OS=Mus musculus GN=Glg1 PE=1 SV=1	0	0	0	0	0	0	0	0	0	0	0	0	0	5	4	0
Protein-L-isoaspartate O-methyltransferase OS=Mus musculus GN=Pcmt1 PE=1 SV=1	3	1	1	3	7	5	6	7	3	6	4	1	33	16	8	3
Dihydropyrimidinase-related protein 3 OS=Mus musculus GN=Dpysl3 PE=1 SV=1	17	0	0	0	25	0	0	0	0	16	15	0	23	24	0	0
GRIP and coiled-coil domain-containing protein 2 OS=Mus musculus GN=Gcc2 PE=1 SV=1	0	0	0	0	0	0	0	0	0	0	0	0	0	2	0	0
Regulating synaptic membrane exocytosis protein 1 (Fragment) OS=Mus musculus GN=Rims1 PE=1 SV=3	0	0	0	0	0	0	0	0	0	1	0	0	0	0	0	0
C-terminal-binding protein 2 (Fragment) OS=Mus musculus GN=Ctbp2 PE=1 SV=1	0	0	0	0	0	0	0	0	0	1	1	1	0	0	1	2
Disco-interacting protein 2 homolog C OS=Mus musculus GN=Dip2c PE=1 SV=1	0	0	0	0	0	0	0	0	0	0	0	0	2	0	0	0
Transformation/transcription domain-associated protein OS=Mus musculus GN=Trrap PE=1 SV=1	0	0	0	0	0	0	1	0	0	0	0	0	0	0	0	0
Torsin-1A-interacting protein 1 OS=Mus musculus GN=Tor1aip1 PE=1 SV=1	0	0	0	0	0	0	0	0	0	0	0	0	0	2	0	0
Protocadherin 10 OS=Mus musculus GN=Pcdh10 PE=1 SV=1	0	0	0	0	0	0	0	0	0	0	0	0	1	3	1	0
Spectrin beta chain OS=Mus musculus GN=Sptbn4 PE=1 SV=1	0	0	0	0	0	0	0	0	0	0	0	0	9	0	0	0
Dedicator of cytokinesis protein 7 OS=Mus musculus GN=Dock7 PE=1 SV=2	0	0	0	0	0	0	0	0	0	0	0	0	0	2	0	0
Receptor protein-tyrosine kinase (Fragment) OS=Mus musculus GN=Fgfr2 PE=1 SV=1	0	0	0	0	0	0	0	0	0	0	0	0	5	0	0	0
Receptor protein-tyrosine kinase (Fragment) OS=Mus musculus GN=Fgfr2 PE=1 SV=1	0	0	0	0	0	0	0	0	0	0	0	0	5	0	0	0
Collagen alpha-1(XII) chain OS=Mus musculus GN=Col12a1 PE=1 SV=1	0	0	0	0	0	0	0	0	0	0	0	0	0	2	0	0
Receptor protein-tyrosine kinase (Fragment) OS=Mus musculus GN=Fgfr2 PE=1 SV=1	0	0	0	0	0	0	0	0	0	0	0	0	5	0	0	0
Receptor protein-tyrosine kinase (Fragment) OS=Mus musculus GN=Fgfr2 PE=1 SV=1	0	0	0	0	0	0	0	0	0	0	0	0	5	0	0	0
Coiled-coil and C2 domain-containing protein 1A OS=Mus musculus GN=Cc2d1a PE=1 SV=2	0	0	0	0	0	0	0	0	0	0	0	0	1	1	0	0
Folate receptor alpha (Fragment) OS=Mus musculus GN=Folr1 PE=1 SV=8	0	0	0	0	0	0	0	0	0	0	0	0	0	0	0	1
E3 ubiquitin-protein ligase NEDD4-like OS=Mus musculus GN=Nedd4l PE=1 SV=1	0	0	0	0	0	0	0	0	0	0	0	0	2	1	0	1
Signal recognition particle 54 kDa protein OS=Mus musculus GN=Srp54b PE=1 SV=1	4	3	1	0	5	5	0	0	2	13	6	1	16	23	4	8
Guanine nucleotide exchange factor DBS OS=Mus musculus GN=Mcf2l PE=1 SV=2	0	0	0	0	0	0	0	0	0	0	0	0	1	2	0	0
Guanine nucleotide exchange factor DBS OS=Mus musculus GN=Mcf2l PE=1 SV=1	0	0	0	0	0	0	0	0	0	0	0	0	1	2	0	0
Formin-like protein 2 OS=Mus musculus GN=Fmnl2 PE=1 SV=2	4	0	0	1	6	0	0	1	0	0	0	0	6	3	0	0
Clusterin (Fragment) OS=Mus musculus GN=Clu PE=1 SV=1	7	4	1	0	5	1	1	4	0	0	0	0	0	0	0	0
Vacuolar protein sorting-associated protein 53 homolog OS=Mus musculus GN=Vps53 PE=1 SV=1	0	0	0	0	0	0	0	0	0	0	0	0	1	0	0	0
Folate receptor alpha (Fragment) OS=Mus musculus GN=Folr1 PE=1 SV=1	0	0	0	0	0	0	0	0	0	0	0	0	0	0	0	1
UDP-glucuronosyltransferase OS=Mus musculus GN=Ugt1a10 PE=1 SV=1	0	0	0	0	0	0	0	0	0	0	0	0	3	0	0	0
Protocadherin 10 OS=Mus musculus GN=Pcdh10 PE=1 SV=1	0	0	0	0	0	0	0	0	0	0	0	0	1	3	1	0
Protein diaphanous homolog 1 OS=Mus musculus GN=Diaph1 PE=1 SV=1	0	0	0	0	0	0	0	0	0	0	0	0	1	3	0	0
Receptor protein-tyrosine kinase (Fragment) OS=Mus musculus GN=Fgfr2 PE=1 SV=1	0	0	0	0	0	0	0	0	0	0	0	0	5	0	0	0
Transmembrane emp24 domain-containing protein 5 OS=Mus musculus GN=Tmed5 PE=1 SV=1	0	0	0	0	0	0	0	0	0	0	0	0	0	2	0	0
Ubiquitin carboxyl-terminal hydrolase 7 OS=Mus musculus GN=Usp7 PE=1 SV=1	0	0	0	0	0	0	0	0	0	0	0	0	3	4	0	0
Transcriptional regulator ERG OS=Mus musculus GN=Erg PE=1 SV=1	0	0	0	0	0	0	0	0	0	0	0	0	0	1	0	0
Guanine nucleotide exchange factor DBS OS=Mus musculus GN=Mcf2l PE=1 SV=1	0	0	0	0	0	0	0	0	0	0	0	0	1	2	0	0
Guanine nucleotide exchange factor DBS OS=Mus musculus GN=Mcf2l PE=1 SV=1	0	0	0	0	0	0	0	0	0	0	0	0	1	2	0	0
Bleomycin hydrolase (Fragment) OS=Mus musculus GN=Blmh PE=1 SV=1	0	0	0	0	0	0	0	0	0	0	0	0	2	1	1	0
Uncharacterized protein OS=Mus musculus GN=Gm20431 PE=3 SV=1	9	10	9	8	7	4	6	7	10	15	15	12	18	16	11	13
Enoyl-CoA delta isomerase 3, peroxisomal (Fragment) OS=Mus musculus GN=Eci3 PE=1 SV=1	0	0	0	0	2	0	2	1	0	0	2	0	0	0	5	0
Mitochondrial glutamate carrier 1 (Fragment) OS=Mus musculus GN=Slc25a22 PE=1 SV=4	6	1	5	3	9	3	7	4	2	4	2	6	11	7	4	9
Nuclear receptor corepressor 2 OS=Mus musculus GN=Ncor2 PE=1 SV=1	0	0	0	0	0	0	0	0	0	0	0	0	2	2	0	0
Caseinolytic peptidase B protein homolog OS=Mus musculus GN=Clpb PE=1 SV=1	0	0	0	0	0	0	0	0	0	0	0	0	2	2	0	1
Hydroxyacylglutathione hydrolase, mitochondrial (Fragment) OS=Mus musculus GN=Hagh PE=1 SV=1	8	0	2	2	6	1	5	4	1	4	1	0	11	7	3	3
Transcription elongation factor A protein 1 OS=Mus musculus GN=Tcea1 PE=1 SV=1	0	0	0	0	1	0	0	0	2	6	5	0	11	12	7	7
Folate receptor alpha (Fragment) OS=Mus musculus GN=Folr1 PE=1 SV=1	0	0	0	0	0	0	0	0	0	0	0	0	0	0	0	1
LIM domain only 7 OS=Mus musculus GN=Lmo7 PE=1 SV=1	0	0	0	0	0	0	0	0	0	0	0	0	0	1	0	0
Cytosolic acyl coenzyme A thioester hydrolase OS=Mus musculus GN=Acot7 PE=1 SV=1	11	11	5	4	16	6	7	6	6	11	4	9	29	18	9	12
Ethanolamine-phosphate phospho-lyase OS=Mus musculus GN=Etnppl PE=1 SV=1	0	0	0	0	0	0	0	0	0	5	2	0	24	6	2	6
LIM domain only 7 OS=Mus musculus GN=Lmo7 PE=1 SV=1	0	0	0	0	0	0	0	0	0	0	0	0	0	1	0	0
Ubiquitin carboxyl-terminal hydrolase 14 OS=Mus musculus GN=Usp14 PE=1 SV=1	1	0	0	0	1	0	0	0	0	1	0	1	9	6	1	3
Membrane-associated phosphatidylinositol transfer protein 2 OS=Mus musculus GN=Pitpnm2 PE=1 SV=1	4	1	0	0	4	1	1	0	1	2	0	0	14	10	2	2
Rho guanine nucleotide exchange factor 4 OS=Mus musculus GN=Arhgef4 PE=1 SV=2	0	0	0	0	0	0	0	0	0	0	0	0	2	0	0	0
Chromodomain-helicase-DNA-binding protein 5 OS=Mus musculus GN=Chd5 PE=1 SV=1	0	0	0	0	0	0	0	0	0	0	0	0	0	0	0	2
Cell adhesion molecule 1 OS=Mus musculus GN=Cadm1 PE=1 SV=1	5	6	7	7	8	8	7	8	2	6	4	4	0	0	4	9
Rho GTPase-activating protein 5 OS=Mus musculus GN=Arhgap5 PE=1 SV=1	0	0	0	0	0	0	0	0	0	0	3	0	3	3	2	2
Atlastin-3 OS=Mus musculus GN=Atl3 PE=1 SV=1	0	0	0	0	0	0	0	0	0	0	0	0	0	1	0	0
Coronin OS=Mus musculus GN=Coro7 PE=1 SV=1	0	0	0	0	0	0	0	0	0	0	0	0	1	1	0	0
Chromodomain-helicase-DNA-binding protein 5 OS=Mus musculus GN=Chd5 PE=1 SV=1	0	0	0	0	0	0	0	0	0	0	0	0	0	0	0	2
Glucocorticoid receptor OS=Mus musculus GN=Nr3c1 PE=1 SV=1	0	0	0	0	0	0	0	0	0	0	0	0	1	0	0	0
Non-specific serine/threonine protein kinase OS=Mus musculus GN=Mark2 PE=1 SV=1	0	0	0	0	0	0	0	0	0	2	1	0	4	5	3	3
Sorbin and SH3 domain-containing protein 1 OS=Mus musculus GN=Sorbs1 PE=1 SV=1	1	0	0	0	0	0	0	0	0	3	0	0	5	0	3	3
Afadin OS=Mus musculus GN=Afdn PE=1 SV=1	0	0	0	0	0	0	0	0	0	0	0	0	1	0	0	0
Serine (or cysteine) peptidase inhibitor, clade B, member 6a (Fragment) OS=Mus musculus GN=Serpinb6a PE=1 SV=1	0	0	0	0	0	0	0	0	0	1	0	0	1	0	0	2
RNA-binding protein 26 OS=Mus musculus GN=Rbm26 PE=1 SV=1	0	0	0	0	0	0	0	0	0	0	0	0	0	1	0	0
Prosaposin OS=Mus musculus GN=Psap PE=1 SV=1	0	0	0	0	0	0	0	0	0	0	0	0	12	5	1	4
Membrane-associated guanylate kinase, WW and PDZ domain-containing protein 1 OS=Mus musculus GN=Magi1 PE=1 SV=1	0	0	0	0	0	0	0	0	0	0	0	0	2	1	0	0
Basement membrane-specific heparan sulfate proteoglycan core protein OS=Mus musculus GN=Hspg2 PE=1 SV=1	0	0	0	0	0	0	0	0	0	0	0	0	0	1	0	0
RNA-binding motif, single-stranded-interacting protein 1 OS=Mus musculus GN=Rbms1 PE=1 SV=1	0	0	0	0	0	0	0	0	0	0	0	0	0	1	0	0
Microtubule-associated protein OS=Mus musculus GN=Map4 PE=1 SV=3	14	7	4	4	15	5	8	10	6	18	10	2	27	24	9	5
Transformation/transcription domain-associated protein OS=Mus musculus GN=Trrap PE=1 SV=1	0	0	0	0	0	0	1	0	0	0	0	0	0	0	0	0
Flavin reductase (NADPH) OS=Mus musculus GN=Blvrb PE=1 SV=1	0	0	0	0	0	0	0	0	0	0	0	0	1	1	0	0
Flavin reductase (NADPH) OS=Mus musculus GN=Blvrb PE=1 SV=1	0	0	0	0	0	0	0	0	0	0	0	0	1	1	0	0
Ceruloplasmin OS=Mus musculus GN=Cp PE=1 SV=1	0	0	0	0	0	0	0	0	0	0	0	0	0	19	0	0
Nucleoside diphosphate kinase OS=Mus musculus GN=Gm20390 PE=3 SV=1	7	8	4	3	11	0	1	2	1	7	6	9	18	13	5	8
OX-2 membrane glycoprotein OS=Mus musculus GN=Cd200 PE=1 SV=1	0	0	0	0	0	0	0	0	0	1	0	0	0	0	0	0
Neuronal pentraxin receptor OS=Mus musculus GN=Nptxr PE=1 SV=2	0	0	0	0	0	0	0	0	3	4	3	4	9	5	7	6
HECT and RLD domain-containing E3 ubiquitin protein ligase family member 1 OS=Mus musculus GN=Herc1 PE=1 SV=1	0	0	0	0	0	0	0	0	0	0	0	0	3	0	0	0
Serine (or cysteine) peptidase inhibitor, clade B, member 6a (Fragment) OS=Mus musculus GN=Serpinb6a PE=1 SV=1	0	0	0	0	0	0	0	0	0	1	0	0	1	0	0	2
Cytochrome c oxidase subunit 7A-related protein, mitochondrial OS=Mus musculus GN=Cox7a2l PE=1 SV=1	0	0	0	0	0	0	0	0	0	0	0	0	1	1	0	0
Uncharacterized protein OS=Mus musculus GN=Gm20425 PE=4 SV=1	0	0	0	0	0	0	0	0	0	0	0	0	3	33	0	0
Puromycin-sensitive aminopeptidase OS=Mus musculus GN=Npepps PE=1 SV=1	2	0	0	0	6	2	2	3	0	1	2	1	10	6	4	1
Glyoxalase domain-containing protein 4 OS=Mus musculus GN=Glod4 PE=1 SV=1	1	0	0	0	1	0	0	1	0	0	0	2	0	0	0	0
Kinesin-like protein KIF21B OS=Mus musculus GN=Kif21b PE=1 SV=1	0	0	0	1	0	0	1	2	1	0	0	0	0	0	0	0
Oxidation resistance protein 1 OS=Mus musculus GN=Oxr1 PE=1 SV=1	4	2	3	3	3	3	3	3	2	6	0	2	20	8	0	1
Fatty acid-binding protein, brain OS=Mus musculus GN=Fabp7 PE=1 SV=1	2	3	1	1	1	0	3	3	0	2	2	4	2	4	4	4
Kinesin-like protein KIF21A OS=Mus musculus GN=Kif21a PE=1 SV=2	1	0	0	1	2	1	1	2	1	5	0	3	15	14	3	7
Caldesmon 1 OS=Mus musculus GN=Cald1 PE=1 SV=1	0	0	0	0	0	0	0	0	0	0	0	0	0	4	0	0
Intersectin-1 OS=Mus musculus GN=Itsn1 PE=1 SV=1	0	0	0	0	0	0	0	0	0	0	0	0	1	0	0	0
LIM and SH3 domain protein 1 (Fragment) OS=Mus musculus GN=Lasp1 PE=1 SV=1	0	0	0	0	0	0	0	0	2	3	1	0	0	0	0	0
Serine/threonine-protein kinase A-Raf OS=Mus musculus GN=Araf PE=1 SV=1	0	0	0	0	0	0	0	0	0	2	1	0	2	0	0	1
Serine (or cysteine) peptidase inhibitor, clade B, member 6a (Fragment) OS=Mus musculus GN=Serpinb6a PE=1 SV=1	0	0	0	0	0	0	0	0	0	1	0	0	1	0	0	2
Tensin 1 OS=Mus musculus GN=Tns1 PE=1 SV=1	0	0	0	0	0	0	0	0	0	0	0	0	1	17	0	0
C-terminal-binding protein 2 (Fragment) OS=Mus musculus GN=Ctbp2 PE=1 SV=8	0	0	0	0	0	0	0	0	0	1	1	1	0	0	1	2
26S proteasome non-ATPase regulatory subunit 13 OS=Mus musculus GN=Psmd13 PE=1 SV=1	0	0	0	0	0	0	0	0	0	0	0	0	3	0	0	0
Heat shock protein 105 kDa OS=Mus musculus GN=Hsph1 PE=1 SV=1	3	0	2	2	2	1	3	2	6	14	7	4	32	20	4	5
Mitochondrial pyruvate carrier OS=Mus musculus GN=Mpc1 PE=1 SV=1	2	3	2	1	4	2	1	2	2	2	4	3	0	0	0	0
Actin-binding LIM protein 2 OS=Mus musculus GN=Ablim2 PE=1 SV=1	0	0	0	0	0	0	0	0	0	0	0	0	2	0	0	0
Small nuclear ribonucleoprotein E OS=Mus musculus GN=Snrpe PE=1 SV=1	0	0	0	0	0	0	0	0	0	1	0	0	2	2	0	1
Serine (or cysteine) peptidase inhibitor, clade B, member 6a (Fragment) OS=Mus musculus GN=Serpinb6a PE=1 SV=8	0	0	0	0	0	0	0	0	0	1	0	0	1	0	0	2
T-complex protein 1 subunit gamma OS=Mus musculus GN=Cct3 PE=1 SV=1	0	2	3	0	2	3	2	3	3	0	7	7	0	0	7	13
Protein NDRG1 (Fragment) OS=Mus musculus GN=Ndrg1 PE=1 SV=1	0	0	0	0	0	0	0	0	1	2	0	0	3	0	1	0
Segment polarity protein dishevelled homolog DVL-3 OS=Mus musculus GN=Dvl3 PE=1 SV=1	0	0	0	0	0	0	0	0	0	1	0	0	3	3	1	0
Neurofascin OS=Mus musculus GN=Nfasc PE=1 SV=1	0	0	0	0	0	0	0	0	0	0	0	0	0	2	0	0
Unconventional myosin-VI OS=Mus musculus GN=Myo6 PE=1 SV=1	12	10	4	6	11	7	11	8	5	21	15	7	38	27	22	27
Unconventional myosin-VI OS=Mus musculus GN=Myo6 PE=1 SV=1	12	10	4	6	11	7	11	8	5	21	15	7	38	27	22	27
G-rich sequence factor 1 OS=Mus musculus GN=Grsf1 PE=1 SV=1	0	0	0	0	0	0	0	0	0	0	0	0	2	1	0	0
Glyoxalase domain-containing protein 4 OS=Mus musculus GN=Glod4 PE=1 SV=1	1	0	0	0	1	0	0	1	0	0	0	2	0	0	0	0
Myomegalin OS=Mus musculus GN=Pde4dip PE=1 SV=1	0	0	0	0	0	0	0	0	0	0	0	0	1	0	0	0
Actin, cytoplasmic 1 OS=Mus musculus GN=Actb PE=1 SV=1	0	0	0	0	0	0	0	0	0	0	50	0	0	0	0	0
Alpha-aminoadipic semialdehyde dehydrogenase (Fragment) OS=Mus musculus GN=Aldh7a1 PE=1 SV=2	0	0	0	0	0	0	0	0	0	0	0	5	0	0	0	0
Septin-7 OS=Mus musculus GN=Sept7 PE=1 SV=2	15	15	14	16	14	10	16	13	10	18	15	12	29	28	13	14
Alpha-aminoadipic semialdehyde dehydrogenase (Fragment) OS=Mus musculus GN=Aldh7a1 PE=1 SV=2	0	0	0	0	0	0	0	0	0	0	0	5	0	0	0	0
PCI domain-containing protein 2 OS=Mus musculus GN=Pcid2 PE=1 SV=1	0	0	0	0	0	0	0	0	0	0	0	0	0	1	0	0
Propionyl-CoA carboxylase beta chain, mitochondrial OS=Mus musculus GN=Pccb PE=1 SV=1	1	1	0	0	1	0	0	0	0	0	0	0	2	1	0	0
Alpha-adducin OS=Mus musculus GN=Add1 PE=1 SV=1	11	8	5	4	17	7	15	13	5	10	9	4	34	29	18	21
Ankyrin repeat and KH domain-containing 1 OS=Mus musculus GN=Ankhd1 PE=1 SV=1	0	0	0	0	0	0	0	0	0	0	0	0	0	2	0	0
Uncharacterized protein OS=Mus musculus GN=Gm18025 PE=3 SV=2	0	0	0	0	0	0	0	0	0	0	0	0	1	1	0	1
Protein transport protein Sec23A OS=Mus musculus GN=Sec23a PE=1 SV=1	0	0	0	0	1	0	0	0	0	0	0	0	8	6	2	0
Calcium/calmodulin-dependent protein kinase type II subunit delta OS=Mus musculus GN=Camk2d PE=1 SV=1	22	12	13	13	0	13	17	11	10	26	13	17	34	35	18	24
Exportin-2 OS=Mus musculus GN=Cse1l PE=1 SV=1	0	0	0	0	0	0	0	0	0	1	0	0	4	2	0	1
CBP80/20-dependent translation initiation factor OS=Mus musculus GN=Ctif PE=1 SV=1	0	0	0	0	0	0	0	0	0	0	0	0	1	0	0	0
Asc-type amino acid transporter 1 OS=Mus musculus GN=Slc7a10 PE=1 SV=1	0	0	0	0	1	0	0	0	0	0	0	0	0	0	0	0
Calcium/calmodulin-dependent protein kinase type II subunit delta OS=Mus musculus GN=Camk2d PE=1 SV=2	22	12	13	13	25	13	17	11	10	26	13	17	34	35	18	24
Calcium/calmodulin-dependent protein kinase type II subunit delta OS=Mus musculus GN=Camk2d PE=1 SV=2	22	12	13	13	25	13	17	11	10	26	13	17	34	35	18	24
Nebulin OS=Mus musculus GN=Neb PE=1 SV=1	0	0	0	0	0	0	0	0	0	0	0	1	0	0	0	0
Voltage-dependent calcium channel subunit alpha-2/delta-1 OS=Mus musculus GN=Cacna2d1 PE=1 SV=2	1	0	0	0	0	0	1	0	1	7	1	3	14	10	0	6
Hsc70-interacting protein (Fragment) OS=Mus musculus GN=St13 PE=1 SV=8	3	4	4	3	3	2	4	4	1	4	0	2	0	0	0	0
Apolipoprotein B-100 (Fragment) OS=Mus musculus GN=Apob PE=1 SV=1	0	0	0	0	0	0	0	0	0	1	0	0	0	0	0	0
Hemoglobin, beta adult s chain (Fragment) OS=Mus musculus GN=Hbb-bs PE=1 SV=1	0	0	0	0	0	0	1	0	0	0	0	0	0	0	0	0
Asc-type amino acid transporter 1 OS=Mus musculus GN=Slc7a10 PE=1 SV=1	0	0	0	0	1	0	0	0	0	0	0	0	0	0	0	0
Myosin, heavy chain 15 OS=Mus musculus GN=Myh15 PE=1 SV=1	0	0	0	0	0	0	0	0	0	0	0	0	1	0	0	0
Protein-tyrosine kinase 2-beta OS=Mus musculus GN=Ptk2b PE=1 SV=1	0	0	0	0	0	0	0	0	2	5	1	5	0	0	4	8
Uncharacterized protein OS=Mus musculus GN=Gm15800 PE=1 SV=2	0	0	0	0	0	0	0	0	0	0	0	0	0	2	0	0
Rap guanine nucleotide exchange factor 3 OS=Mus musculus GN=Rapgef3 PE=1 SV=1	0	0	0	0	0	0	0	0	0	2	0	0	2	3	0	0
Hydroxyacylglutathione hydrolase, mitochondrial (Fragment) OS=Mus musculus GN=Hagh PE=1 SV=1	0	0	0	0	0	0	0	0	1	0	1	0	0	0	0	3
Serine/threonine-protein kinase MARK2 (Fragment) OS=Mus musculus GN=Mark2 PE=1 SV=1	0	0	0	0	0	0	0	0	0	2	1	0	0	0	0	0
Disks large homolog 2 OS=Mus musculus GN=Dlg2 PE=1 SV=1	0	0	0	0	0	0	0	0	0	0	2	0	7	5	5	8
Bromodomain and WD repeat-containing protein 1 (Fragment) OS=Mus musculus GN=Brwd1 PE=1 SV=1	0	0	0	0	0	0	0	0	1	0	0	0	0	0	0	0
Glyoxalase domain-containing protein 4 OS=Mus musculus GN=Glod4 PE=1 SV=1	1	0	0	0	1	0	0	1	0	0	0	2	0	0	0	0
Protocadherin 7 OS=Mus musculus GN=Pcdh7 PE=1 SV=2	0	0	0	0	0	0	0	0	0	2	0	0	7	4	1	2
Tenascin XB OS=Mus musculus GN=Tnxb PE=1 SV=1	0	0	0	0	0	0	0	0	0	0	0	0	0	0	0	1
Casein kinase I isoform alpha OS=Mus musculus GN=Csnk1a1 PE=1 SV=1	0	0	0	0	0	0	0	0	0	6	0	0	18	22	3	10
BLOC-1-related complex subunit 5 OS=Mus musculus GN=Borcs5 PE=1 SV=1	0	0	0	0	0	0	0	0	0	0	0	0	1	0	0	0
Alpha-actinin-4 (Fragment) OS=Mus musculus GN=Actn4 PE=1 SV=1	10	9	0	0	0	2	0	6	8	9	11	5	18	15	8	9
Neurexin-3-beta OS=Mus musculus GN=Nrxn3 PE=1 SV=1	0	0	0	0	0	0	0	0	0	0	0	0	0	0	1	0
NF-kappa-B essential modulator OS=Mus musculus GN=Ikbkg PE=1 SV=1	0	0	0	0	0	0	0	0	0	0	0	0	2	0	0	0
Histone deacetylase complex subunit SAP18 OS=Mus musculus GN=Sap18b PE=1 SV=1	0	0	0	0	0	0	0	0	0	0	0	0	1	1	0	0
Platelet-activating factor acetylhydrolase (Fragment) OS=Mus musculus GN=Pla2g7 PE=1 SV=1	0	0	0	0	0	0	0	0	0	0	0	0	0	0	1	0
Spermatogenesis-associated glutamate (E)-rich protein 4f2 OS=Mus musculus GN=Speer4f2 PE=4 SV=2	0	0	0	0	0	0	0	0	0	0	0	1	0	0	0	0
Monoglyceride lipase OS=Mus musculus GN=Mgll PE=1 SV=1	11	9	6	7	13	7	5	7	10	24	23	10	30	22	18	19
Folate receptor alpha (Fragment) OS=Mus musculus GN=Folr1 PE=1 SV=1	0	0	0	0	0	0	0	0	0	0	0	0	0	0	0	1
Synaptopodin OS=Mus musculus GN=Synpo PE=1 SV=1	13	2	5	5	3	3	3	4	1	7	5	4	25	20	4	3
Pituitary adenylate cyclase-activating polypeptide type I receptor OS=Mus musculus GN=Adcyap1r1 PE=1 SV=1	1	2	3	0	7	4	8	0	0	2	3	0	8	7	3	7
Protein NDRG1 (Fragment) OS=Mus musculus GN=Ndrg1 PE=1 SV=1	0	0	0	0	0	0	0	0	1	2	0	0	3	0	1	0
ADP-ribosylation factor-interacting protein 1 OS=Mus musculus GN=Arfip1 PE=1 SV=1	0	0	0	0	0	0	0	0	0	0	0	0	2	1	0	0
Nucleoporin 153 OS=Mus musculus GN=Nup153 PE=1 SV=1	0	0	0	0	0	0	0	0	0	0	0	0	1	2	0	0
Intersectin-1 OS=Mus musculus GN=Itsn1 PE=1 SV=1	0	0	0	0	0	0	0	0	0	0	0	0	1	0	0	0
Intersectin-1 OS=Mus musculus GN=Itsn1 PE=1 SV=1	0	0	0	0	0	0	0	0	0	0	0	0	1	0	0	0
Intersectin-1 OS=Mus musculus GN=Itsn1 PE=1 SV=1	0	0	0	0	0	0	0	0	0	0	0	0	1	0	0	0
Intersectin-1 OS=Mus musculus GN=Itsn1 PE=1 SV=1	0	0	0	0	0	0	0	0	0	0	0	0	1	0	0	0
Probable E3 ubiquitin-protein ligase DTX3 OS=Mus musculus GN=Dtx3 PE=1 SV=1	0	0	0	0	0	0	0	0	0	0	0	0	2	0	0	0
Unconventional myosin-VI OS=Mus musculus GN=Myo6 PE=1 SV=1	12	10	4	6	11	7	11	8	5	21	15	7	38	27	22	27
Phosphatidylinositol 4-kinase alpha OS=Mus musculus GN=Pi4ka PE=1 SV=2	0	0	0	0	0	0	0	0	0	0	0	0	3	1	0	0
Dynactin subunit 1 OS=Mus musculus GN=Dctn1 PE=1 SV=1	7	5	9	6	10	10	10	11	4	16	5	5	34	22	8	9
RIKEN cDNA 2010300C02 gene OS=Mus musculus GN=2010300C02Rik PE=1 SV=1	0	0	0	0	0	2	1	0	0	5	1	2	42	29	6	0
Ras-related protein Rab-11A OS=Mus musculus GN=Rab11a PE=4 SV=1	0	0	0	0	0	0	0	0	1	2	0	0	0	5	0	1
Neurexin-3-beta OS=Mus musculus GN=Nrxn3 PE=1 SV=1	0	0	0	0	0	0	0	0	0	0	0	0	0	0	1	0
CD166 antigen OS=Mus musculus GN=Alcam PE=1 SV=1	3	4	3	5	8	2	3	3	3	2	3	3	5	9	1	3
Uncharacterized protein OS=Mus musculus GN=Gm10073 PE=1 SV=1	0	0	0	0	0	0	0	0	0	0	0	0	1	2	0	0
Septin-2 OS=Mus musculus GN=Sept2 PE=1 SV=1	0	0	0	1	0	0	2	2	0	0	0	0	6	11	1	3
Adhesion G protein-coupled receptor L1 OS=Mus musculus GN=Adgrl1 PE=1 SV=1	0	0	0	0	0	0	0	0	0	3	2	0	7	6	2	1
Casein kinase I isoform alpha OS=Mus musculus GN=Csnk1a1 PE=1 SV=1	0	0	0	0	0	0	0	0	0	6	0	0	18	22	3	10
[truncated: 4,635 more rows]
