# Supplementary material for: Activity-Induced Cortical Glutamatergic Neuron Nascent Proteins
Source: J Neurosci. 2022 Oct 19;42(42):7900–20. doi: 10.1523/JNEUROSCI.0707-22.2022 (PMC9617616; doi:10.1523/JNEUROSCI.0707-22.2022)
Supplement: Figure 7-3 — Data for Figure 7D. IPA Canonical Pathway Analysis. Table lists the most significant canonical pathways. The significance values [p-value of overlap, represented as -log (p-value)] for the canonical pathways are calculated by the right-tailed Fisher's exact test. Ratio is the overlap ratio of proteins in the NSP dataset/total proteins in the pathway. The z-score indicates a predicted activation or inhibition of a pathway. Molecules provides a list of proteins from our dataset that are associated with a canonical pathway. Download Figure 7-3, XLSX file. [file ns-JN-RM-0707-22-s09.xlsx]

## Sheet: Sheet0
Ingenuity Canonical Pathways	-log(p-value)	Ratio	z-score	Molecules
Synaptogenesis Signaling Pathway	39.6	0.338	6.6	ACTR2,ACTR3,ADCY2,AKT2,AP1B1,AP2A1,AP2A2,AP2M1,AP2S1,APOE,ARHGEF7,ARPC2,ARPC3,CACNA2D1,CACNB1,CACNB3,CACNB4,CADM1,Calm1 (includes others),CAMK2A,CAMK2B,CAMK2D,CAMK2G,CAMK4,CDH2,CDH5,CDK5,CFL1,CLASP2,CNTNAP1,CPLX1,CPLX2,CRK,CRKL,CTNNB1,CTNND1,DLG4,EPHA4,FARP1,GRB2,GRIA1,GRIA2,GRIA4,GRIN1,GRIN2A,GRIN2B,GRM3,GRM5,GSK3B,HSPA8,ITPR1,LRP1,MAP1B,MAPK1,MAPK3,MAPT,MTOR,NAP1L1,NAP1L4,NAPA,NAPB,NAPG,NRXN1,N…
Signaling by Rho Family GTPases	35.4	0.362	5.177	ACTA1,ACTA2,ACTB,ACTC1,ACTG1,ACTG2,ACTR2,ACTR3,ARHGEF12,ARHGEF17,ARHGEF2,ARHGEF7,ARHGEF9,ARPC2,ARPC3,BAIAP2,CDC42EP1,CDC42EP4,CDH2,CDH5,CFL1,CFL2,CIT,CLIP1,CYFIP1,EZR,FNBP1,GFAP,GNA11,GNA12,GNA13,GNA14,GNAI1,GNAI2,GNAI3,GNAL,GNAO1,GNAQ,GNAS,GNAZ,GNB1,GNB2,GNB5,GNG12,GNG2,IQGAP1,ITGB1,MAP2K1,MAP2K7,MAPK1,MAPK10,MAPK3,MAPK8,MAPK9,MSN,MYL12A,MYL12B,MYL6,MYL9,PAK1,PAK2,PAK3,PI4KA,PIP4K2B,PIP4K2C,PIP5…
Remodeling of Epithelial Adherens Junctions	35.4	0.691	3.207	ACTA1,ACTA2,ACTB,ACTC1,ACTG1,ACTG2,ACTN1,ACTN2,ACTN4,ACTR2,ACTR3,APC,ARF6,ARPC2,ARPC3,CLIP1,CTNNA1,CTNNA2,CTNNB1,CTNND1,DNM1,DNM1L,DNM2,DNM3,HGS,IQGAP1,MAPRE1,MAPRE3,NME1,RAB5A,RAB5B,RAB5C,RAB7A,RALA,TUBA1A,TUBA1B,TUBA1C,TUBA4A,TUBB,TUBB2A,TUBB2B,TUBB3,TUBB4A,TUBB4B,TUBB6,TUBG1,VCL
Actin Cytoskeleton Signaling	28.5	0.342	5.417	ACTA1,ACTA2,ACTB,ACTC1,ACTG1,ACTG2,ACTN1,ACTN2,ACTN4,ACTR2,ACTR3,APC,ARHGEF12,ARHGEF7,ARPC2,ARPC3,BAIAP2,CFL1,CFL2,CRK,CRKL,CYFIP1,CYFIP2,DIAPH1,EZR,F2,FGF12,FLNA,FN1,GIT1,GNA12,GNA13,GNG12,GRB2,GSN,IQGAP1,ITGB1,KNG1,MAP2K1,MAPK1,MAPK3,MSN,MYH10,MYH11,MYH14,MYH9,MYL12A,MYL12B,MYL6,MYL9,NCKAP1,PAK1,PAK2,PAK3,PFN1,PFN2,PIP5K1C,PPP1CB,PPP1R12A,PTK2,PXN,RAC1,RALA,RALB,RAP1A,RAP1B,RAP2B,RDX,RHOA,ROCK1…
Protein Ubiquitination Pathway	27.2	0.303		B2M,CBL,CRYAB,CUL1,CUL2,DNAJA1,DNAJB11,DNAJB4,DNAJB6,DNAJC3,DNAJC6,DNAJC7,ELOC,HLA-A,HSP90AA1,HSP90AB1,HSP90B1,HSPA12A,HSPA12B,HSPA1A/HSPA1B,HSPA1L,HSPA2,HSPA4,HSPA4L,HSPA5,HSPA8,HSPA9,HSPD1,HSPH1,PSMA1,PSMA2,PSMA3,PSMA4,PSMA5,PSMA7,PSMB1,PSMB2,PSMB3,PSMB4,PSMB5,PSMB7,PSMC1,PSMC2,PSMC3,PSMC4,PSMC5,PSMC6,PSMD1,PSMD11,PSMD12,PSMD13,PSMD14,PSMD2,PSMD3,PSMD4,PSMD7,PSMD8,PSMD9,SKP1,STUB1,SUGT1,THOP1,T…
RhoA Signaling	26.1	0.432	3.159	ACTA1,ACTA2,ACTB,ACTC1,ACTG1,ACTG2,ACTR2,ACTR3,ARHGAP1,ARHGAP5,ARHGEF12,ARPC2,ARPC3,BAIAP2,CDC42EP1,CDC42EP4,CFL1,CFL2,CIT,EZR,GNA12,GNA13,MSN,MYL12A,MYL12B,MYL6,MYL9,NGEF,PFN1,PFN2,PI4KA,PIP4K2B,PIP4K2C,PIP5K1C,PPP1CB,PPP1R12A,PTK2,PTK2B,RAPGEF2,RAPGEF6,RDX,RHOA,ROCK1,ROCK2,SEPTIN11,SEPTIN2,SEPTIN3,SEPTIN4,SEPTIN5,SEPTIN6,SEPTIN7,SEPTIN8,SEPTIN9,WASF1
Clathrin-mediated Endocytosis Signaling	25.9	0.347		AAK1,ACTA1,ACTA2,ACTB,ACTC1,ACTG1,ACTG2,ACTR2,ACTR3,ALB,AMPH,AP1B1,AP1G1,AP2A1,AP2A2,AP2M1,AP2S1,APOA1,APOA2,APOA4,APOD,APOE,ARF6,ARPC2,ARPC3,CBL,CLTB,CLTC,CLU,CSNK2B,DNM1,DNM1L,DNM2,DNM3,EPN1,EPS15,F2,FGF12,GRB2,HGS,HIP1,HIP1R,HSPA8,ITGB1,ITGB8,MYO6,PCYOX1,PICALM,PIP5K1C,PPP3CA,PPP3CB,PPP3R1,RAB11A,RAB11B,RAB5A,RAB5B,RAB5C,RAB7A,RAC1,SERPINA1,SH3GL2,SNAP91,STAM,SYNJ1,TF,TFRC,TSG101,USP9X
Phagosome Maturation	25.4	0.38		ATP6AP1,ATP6V0A1,ATP6V0C,ATP6V0D1,ATP6V1A,ATP6V1B1,ATP6V1B2,ATP6V1C1,ATP6V1D,ATP6V1E1,ATP6V1F,ATP6V1G1,ATP6V1G2,ATP6V1H,B2M,CALR,CANX,CTSA,CTSB,CTSD,DYNC1H1,Dync1i2,DYNC1LI2,DYNLL1,DYNLRB1,EEA1,HLA-A,LAMP1,M6PR,NAPA,NAPB,NAPG,NSF,PRDX1,PRDX5,PRDX6,RAB5A,RAB5B,RAB5C,RAB7A,SNAP25,TSG101,TUBA1A,TUBA1B,TUBA1C,TUBA4A,TUBB,TUBB2A,TUBB2B,TUBB3,TUBB4A,TUBB4B,TUBB6,TUBG1,TUBG2,VAMP2,VAMP3,VPS28,VPS37B,YKT6
Epithelial Adherens Junction Signaling	25.2	0.383		ACTA1,ACTA2,ACTB,ACTC1,ACTG1,ACTG2,ACTN1,ACTN2,ACTN4,ACTR2,ACTR3,AKT2,APC,ARPC2,ARPC3,BAIAP2,BMPR2,CDH2,CLINT1,CLIP1,CRK,CTNNA1,CTNNA2,CTNNB1,CTNND1,EPN1,EPN2,FGFR1,IQGAP1,JUP,MYH10,MYH11,MYH14,MYH9,MYL6,MYL9,NOTCH1,RAC1,RALA,RALB,RAP1A,RAP1B,RAP2B,RHOA,SORBS1,TUBA1A,TUBA1B,TUBA1C,TUBA4A,TUBB,TUBB2A,TUBB2B,TUBB3,TUBB4A,TUBB4B,TUBB6,TUBG1,VCL,WASF1
Huntington's Disease Signaling	24.9	0.309	1.671	AKT2,AP2A2,ATP5F1A,ATP5F1B,ATP5F1C,ATP5F1D,ATP5PB,ATP5PF,CAPN2,CAPNS1,CDK5,CLTB,CLTC,CPLX2,CTSD,CYCS,DCTN1,DLG4,DNM1,DNM1L,DNM2,DNM3,GLS,GNA11,GNA14,GNAQ,GNB1,GNB2,GNB5,GNG12,GNG2,GRB2,GRIN2B,GRM5,HDAC1,HDAC11,HDAC2,HIP1,HSPA1A/HSPA1B,Hspa1b,HSPA1L,HSPA2,HSPA4,HSPA5,HSPA8,HSPA9,ITPR1,MAP2K7,MAPK1,MAPK3,MAPK8,MAPK9,MTOR,NAPA,NAPB,NAPG,NSF,PACSIN1,PENK,PLCB1,PRKCA,PRKCB,PRKCG,PSME3,PSMF1,REST,RPH3A…
RhoGDI Signaling	24.2	0.344	-4.522	ACTA1,ACTA2,ACTB,ACTC1,ACTG1,ACTG2,ACTR2,ACTR3,ARHGAP1,ARHGAP5,ARHGDIA,ARHGEF12,ARHGEF17,ARHGEF2,ARHGEF7,ARHGEF9,ARPC2,ARPC3,CDH2,CDH5,CFL1,CFL2,EZR,FNBP1,GNA11,GNA12,GNA13,GNA14,GNAI1,GNAI2,GNAI3,GNAL,GNAO1,GNAQ,GNAS,GNAZ,GNB1,GNB2,GNB5,GNG12,GNG2,ITGB1,MSN,MYL12A,MYL12B,MYL6,MYL9,PAK1,PAK2,PAK3,PI4KA,PIP4K2B,PIP4K2C,PIP5K1C,PPP1R12A,PRKCA,RAC1,RDX,RHOA,RHOB,RHOC,ROCK1,ROCK2,WASF1
Integrin Signaling	24.2	0.322	4.41	ACTA1,ACTA2,ACTB,ACTC1,ACTG1,ACTG2,ACTN1,ACTN2,ACTN4,ACTR2,ACTR3,AKT2,ARF1,Arf2,ARF3,ARF4,ARF5,ARF6,ARHGAP26,ARHGAP5,ARHGEF7,ARPC2,ARPC3,CAPN2,CAPNS1,CAV1,CRK,CRKL,FNBP1,GIT1,GRB2,GSK3B,GSN,ILK,ITGAV,ITGB1,ITGB8,MAP2K1,MAPK1,MAPK3,MAPK8,MYL12A,MYL12B,MYL9,PAK1,PAK2,PAK3,PFN1,PFN2,PLCG1,PPP1CB,PPP1R12A,PTK2,PXN,RAC1,RALA,RALB,RAP1A,RAP1B,RAP2B,RHOA,RHOB,RHOC,ROCK1,TLN1,TLN2,TSPAN7,VCL,Wasl
Germ Cell-Sertoli Cell Junction Signaling	23.6	0.351		ACTA1,ACTA2,ACTB,ACTC1,ACTG1,ACTG2,ACTN1,ACTN2,ACTN4,CDH2,CFL1,CFL2,CLINT1,CTNNA1,CTNNA2,CTNNB1,CTNND1,EPN1,EPN2,FNBP1,GSN,ILK,IQGAP1,ITGB1,JUP,MAP2K1,MAP2K7,MAPK1,MAPK10,MAPK3,MAPK8,MAPK9,PAK1,PAK2,PAK3,PTK2,PXN,RAC1,RALA,RALB,RAP1A,RAP1B,RAP2B,RHOA,RHOB,RHOC,SORBS1,TJP1,TUBA1A,TUBA1B,TUBA1C,TUBA4A,TUBB,TUBB2A,TUBB2B,TUBB3,TUBB4A,TUBB4B,TUBB6,TUBG1,VCL
EIF2 Signaling	22.5	0.304	4.004	ACTA1,ACTA2,ACTB,ACTC1,ACTG2,AKT2,EIF1AY,EIF2A,EIF2S1,EIF3A,EIF3B,EIF3D,EIF3E,EIF3F,EIF3G,EIF3H,EIF3I,EIF3L,EIF4A1,EIF4A2,EIF4A3,EIF4G1,EIF4G2,EIF4G3,EIF5,GRB2,GSK3B,HSPA5,MAP2K1,MAPK1,MAPK3,PABPC1,PPP1CB,RALA,RALB,RAP1A,RAP1B,RAP2B,RPL10,RPL13,RPL13A,RPL17,RPL18A,RPL19,RPL23,RPL24,RPL27,RPL28,RPL3,RPL30,RPL35A,RPL4,RPL5,RPLP0,RPS11,RPS14,RPS15A,RPS16,RPS18,RPS19,RPS21,RPS24,RPS28,RPS3,RPS4Y1,RPS…
Sertoli Cell-Sertoli Cell Junction Signaling	22.4	0.326		ACTA1,ACTA2,ACTB,ACTC1,ACTG1,ACTG2,ACTN1,ACTN2,ACTN4,AKT2,CLDN10,CLDN11,CLINT1,CTNNA1,CTNNA2,CTNNB1,DLG1,EPN1,EPN2,GSK3B,GUCY1B1,IGSF5,ILK,ITGB1,JAM2,JUP,MAP2K1,MAP2K7,MAPK1,MAPK10,MAPK3,MAPK8,MAPK9,PRKACB,PRKAR1A,PRKAR1B,PRKAR2A,PRKAR2B,RAC1,RALA,RALB,RAP1A,RAP1B,RAP2B,SORBS1,SPTAN1,SPTBN1,SPTBN2,TJP1,TJP2,TUBA1A,TUBA1B,TUBA1C,TUBA4A,TUBB,TUBB2A,TUBB2B,TUBB3,TUBB4A,TUBB4B,TUBB6,TUBG1,VCL
Gap Junction Signaling	20.8	0.303		ACTA1,ACTA2,ACTB,ACTC1,ACTG1,ACTG2,ADCY2,AKT2,CAV1,CSNK1A1,CSNK1D,CSNK1E,CTNNB1,DBN1,GJA1,GJB6,GNAI1,GNAI2,GNAI3,GNAQ,GNAS,GRB2,GRIA1,GRIA2,GRIA4,GUCY1B1,ITPR1,MAP2K1,MAPK1,MAPK3,PDIA3,PLCB1,PLCG1,PPP3CA,PPP3CB,PPP3R1,PRKACB,PRKAR1A,PRKAR1B,PRKAR2A,PRKAR2B,PRKCA,PRKCB,PRKCG,RALA,RALB,RAP1A,RAP1B,RAP2B,SMARCC2,TJP1,TJP2,TUBA1A,TUBA1B,TUBA1C,TUBA4A,TUBB,TUBB2A,TUBB2B,TUBB3,TUBB4A,TUBB4B,TUBB6,TUBG1
Axonal Guidance Signaling	19.5	0.21		ACTR2,ACTR3,AKT2,ARHGEF12,ARHGEF7,ARPC2,ARPC3,BAIAP2,CDK5,CFL1,CFL2,CHMP1A,CRK,CRKL,DPYSL2,EPHA4,GIT1,GNA11,GNA12,GNA13,GNA14,GNAI1,GNAI2,GNAI3,GNAL,GNAO1,GNAQ,GNAS,GNAZ,GNB1,GNB2,GNB5,GNG12,GNG2,GRB2,GSK3B,ITGB1,KLC1,L1CAM,LNPEP,MAP2K1,MAPK1,MAPK3,MYL12A,MYL12B,MYL6,MYL9,NGEF,NTRK2,PAK1,PAK2,PAK3,PDIA3,PFN1,PFN2,PLCB1,PLCG1,PLXNA2,PLXNB1,PPP3CA,PPP3CB,PPP3R1,PRKACB,PRKAR1A,PRKAR1B,PRKAR2A,PRKAR2…
Mitochondrial Dysfunction	19.4	0.309		ACO1,ACO2,APP,ATP5F1A,ATP5F1B,ATP5F1C,ATP5F1D,ATP5MF,ATP5MG,ATP5PB,ATP5PD,ATP5PF,ATP5PO,CAT,COX4I1,COX5A,COX6A1,Cox6c,COX7A2,CPT1A,CYC1,CYCS,GLRX2,GPD2,GPX4,MAOB,MAPK10,MAPK8,MAPK9,NDUFA10,NDUFA12,NDUFA13,NDUFA2,NDUFA3,NDUFA6,NDUFA7,NDUFA9,NDUFAB1,NDUFB10,NDUFB9,NDUFS1,NDUFS2,NDUFS4,NDUFS7,NDUFS8,NDUFV1,OGDH,PARK7,PDHA1,PRDX5,SDHA,SDHB,UQCRB,UQCRC1,UQCRC2,UQCRQ,VDAC2,VDAC3
14-3-3-mediated Signaling	18.3	0.357	3.157	AKT2,CBL,CDKN1B,FOXO1,GFAP,GRB2,GSK3B,MAP2K1,MAPK1,MAPK10,MAPK3,MAPK8,MAPK9,MAPT,PDCD6IP,PDIA3,PLCB1,PLCG1,PRKCA,PRKCB,PRKCG,RALA,RALB,RAP1A,RAP1B,RAP2B,SRPK2,TUBA1A,TUBA1B,TUBA1C,TUBA4A,TUBB,TUBB2A,TUBB2B,TUBB3,TUBB4A,TUBB4B,TUBB6,TUBG1,VIM,YWHAB,YWHAE,YWHAG,YWHAH,YWHAQ,YWHAZ
Ephrin Receptor Signaling	17.8	0.301	3.538	ACTR2,ACTR3,AKT2,ARPC2,ARPC3,CFL1,CFL2,CRK,CRKL,EPHA4,GNA11,GNA12,GNA13,GNA14,GNAI1,GNAI2,GNAI3,GNAL,GNAO1,GNAQ,GNAS,GNAZ,GNB1,GNB2,GNB5,GNG12,GNG2,GRB2,GRIN1,GRIN2A,GRIN2B,ITGB1,MAP2K1,MAPK1,MAPK3,NGEF,PAK1,PAK2,PAK3,PTK2,PTPN11,PXN,RAC1,RALA,RALB,RAP1A,RAP1B,RAP2B,RHOA,ROCK1,ROCK2,SDCBP,SORBS1,STAT3,Wasl
Calcium Signaling	17.7	0.28	4.938	ACTA1,ACTA2,ACTC1,ATP2A1,ATP2A2,ATP2B1,ATP2B2,ATP2B3,ATP2B4,ATP2C1,CACNA2D1,CACNB1,CACNB2,CACNB3,CACNB4,Calm1 (includes others),CALR,CAMK2A,CAMK2B,CAMK2D,CAMK2G,CAMK4,CAMKK1,GRIA1,GRIA2,GRIA4,GRIN1,GRIN2A,GRIN2B,HDAC1,HDAC11,HDAC2,ITPR1,LETM1,MAPK1,MAPK3,MEF2D,MYH10,MYH11,MYH14,MYH9,MYL6,MYL9,PPP3CA,PPP3CB,PPP3R1,PRKACB,PRKAR1A,PRKAR1B,PRKAR2A,PRKAR2B,RAP1A,RAP1B,RAP2B,RYR2,SLC8A1,SLC8A2,Tpm2,TPM…
CREB Signaling in Neurons	17.6	0.279	4.217	ADCY2,AKT2,CACNA2D1,CACNB1,CACNB2,CACNB3,CACNB4,Calm1 (includes others),CAMK2A,CAMK2B,CAMK2D,CAMK2G,CAMK4,GNA11,GNA12,GNA13,GNA14,GNAI1,GNAI2,GNAI3,GNAL,GNAO1,GNAQ,GNAS,GNAZ,GNB1,GNB2,GNB5,GNG12,GNG2,GRB2,GRIA1,GRIA2,GRIA4,GRIN1,GRIN2A,GRIN2B,GRM3,GRM5,GTF2B,ITPR1,MAP2K1,MAPK1,MAPK3,PDIA3,PLCB1,PLCG1,PRKACB,PRKAR1A,PRKAR1B,PRKAR2A,PRKAR2B,PRKCA,PRKCB,PRKCG,RALA,RALB,RAP1A,RAP1B,RAP2B
CXCR4 Signaling	17.3	0.303	2.655	ADCY2,AKT2,CRK,ELMO2,FNBP1,GNA11,GNA12,GNA13,GNA14,GNAI1,GNAI2,GNAI3,GNAL,GNAO1,GNAQ,GNAS,GNAZ,GNB1,GNB2,GNB5,GNG12,GNG2,ITPR1,MAP2K1,MAPK1,MAPK10,MAPK3,MAPK8,MAPK9,MYL12A,MYL12B,MYL6,MYL9,PAK1,PAK2,PAK3,PLCB1,PRKCA,PRKCB,PRKCG,PTK2,PXN,RAC1,RALA,RALB,RAP1A,RAP1B,RAP2B,RHOA,RHOB,RHOC,ROCK1,ROCK2
Sirtuin Signaling Pathway	17.3	0.235	0.272	ABCA1,ACADL,ACLY,ACSS2,APP,ATP5F1A,ATP5F1B,ATP5F1C,ATP5F1D,ATP5PB,ATP5PF,CPT1A,CYC1,FOXO1,FOXO3,G6PD,GABARAPL2,GLS,GLUD1,GOT2,GSK3B,H1-0,H1-2,H1f4,IDH2,LDHA,LDHB,MAP1LC3A,MAP1LC3B,MAPK1,MAPK3,MTOR,NDRG1,NDUFA10,NDUFA12,NDUFA13,NDUFA2,NDUFA3,NDUFA6,NDUFA7,NDUFA9,NDUFAB1,NDUFB10,NDUFB9,NDUFS1,NDUFS2,NDUFS4,NDUFS7,NDUFS8,NDUFV1,PDHA1,PFKM,PGAM1,PGK1,PPID,SDHA,SDHB,SF3A1,SLC25A4,SLC25A5,SLC2A1,SMARCA…
Protein Kinase A Signaling	17.2	0.214	3.305	ADCY2,ADD1,ADD2,ADD3,AKAP12,Calm1 (includes others),CAMK2A,CAMK2B,CAMK2D,CAMK2G,CAMK4,CTNNB1,FLNA,FLNB,GDE1,GNA13,GNAI1,GNAI2,GNAI3,GNAQ,GNAS,GNB1,GNB2,GNB5,GNG12,GNG2,GSK3B,H1-0,H1-2,H1f4,ITPR1,MAP2K1,MAPK1,MAPK3,MTMR3,MYH10,MYL12A,MYL12B,MYL6,MYL9,PDE1A,PDE1B,PDE2A,PDE4A,PDE4B,PDIA3,PGP,PLCB1,PLCG1,PPP1CB,PPP1R12A,PPP1R1B,PPP1R7,PPP3CA,PPP3CB,PPP3R1,PRKACB,PRKAR1A,PRKAR1B,PRKAR2A,PRKAR2B,PRKCA,…
Reelin Signaling in Neurons	16.5	0.338	3.904	ACTR2,ACTR3,AKT2,APBB1,APOE,APP,ARHGEF12,ARHGEF2,ARHGEF9,ARPC2,ARPC3,CAMK2A,CAMK2B,CAMK2D,CAMK2G,CDH2,CDK5,CFL1,CRK,CRKL,GRIN1,GRIN2A,GRIN2B,GSK3B,ITGB1,MAP1B,MAP2K1,MAP2K7,MAPK1,MAPK10,MAPK3,MAPK8,MAPK8IP3,MAPK9,MAPT,MTOR,PAFAH1B1,PAFAH1B2,PDK2,RAC1,RAP1A,RAP1B,RHOA,WASF1
Thrombin Signaling	16.4	0.271	3.479	ADCY2,AKT2,ARHGEF12,ARHGEF2,ARHGEF9,CAMK2A,CAMK2B,CAMK2D,CAMK2G,CAMK4,F2,FNBP1,GNA11,GNA12,GNA13,GNA14,GNAI1,GNAI2,GNAI3,GNAL,GNAO1,GNAQ,GNAS,GNAZ,GNB1,GNB2,GNB5,GNG12,GNG2,GRB2,ITPR1,MAP2K1,MAPK1,MAPK3,MYL12A,MYL12B,MYL6,MYL9,PDIA3,PLCB1,PLCG1,PPP1CB,PPP1R12A,PRKCA,PRKCB,PRKCG,PTK2,RAC1,RALA,RALB,RAP1A,RAP1B,RAP2B,RHOA,RHOB,RHOC,ROCK1,ROCK2
Role of NFAT in Cardiac Hypertrophy	16.3	0.267	4.992	ADCY2,AKT2,CACNA2D1,CACNB1,CACNB2,CACNB3,CACNB4,Calm1 (includes others),CAMK2A,CAMK2B,CAMK2D,CAMK2G,CAMK4,CSNK1A1,GNAI1,GNAI2,GNAI3,GNAQ,GNAS,GNB1,GNB2,GNB5,GNG12,GNG2,GRB2,GSK3B,HDAC1,HDAC11,HDAC2,ITPR1,MAP2K1,MAP2K7,MAPK1,MAPK10,MAPK3,MAPK8,MAPK9,MEF2D,PDIA3,PLCB1,PLCG1,PPP3CA,PPP3CB,PPP3R1,PRKACB,PRKAR1A,PRKAR1B,PRKAR2A,PRKAR2B,PRKCA,PRKCB,PRKCG,RALA,RALB,RAP1A,RAP1B,RAP2B,SLC8A1,SLC8A2
G Beta Gamma Signaling	16.3	0.333	3.395	ADCY2,AKT2,CACNA2D1,CACNB1,CACNB2,CACNB3,CACNB4,CAV1,DNM2,GNA11,GNA12,GNA13,GNA14,GNAI1,GNAI2,GNAI3,GNAL,GNAO1,GNAQ,GNAS,GNAZ,GNB1,GNB2,GNB5,GNG12,GNG2,GRB2,MAPK1,MAPK3,PAK1,PLCG1,PRKACB,PRKAR1A,PRKAR1B,PRKAR2A,PRKAR2B,PRKCA,PRKCB,PRKCG,RALA,RALB,RAP1A,RAP1B,RAP2B
Regulation of eIF4 and p70S6K Signaling	16.2	0.304	1.414	AKT2,EIF1AY,EIF2A,EIF2S1,EIF3A,EIF3B,EIF3D,EIF3E,EIF3F,EIF3G,EIF3H,EIF3I,EIF3L,EIF4A1,EIF4A2,EIF4A3,EIF4G1,EIF4G2,EIF4G3,GRB2,ITGB1,MAP2K1,MAPK1,MAPK3,MTOR,PABPC1,PPP2CA,PPP2CB,PPP2R1A,PPP2R2A,PPP2R5D,RALA,RALB,RAP1A,RAP1B,RAP2B,RPS11,RPS14,RPS15A,RPS16,RPS18,RPS19,RPS21,RPS24,RPS28,RPS3,RPS4Y1,RPS6,RPS9
Regulation of Actin-based Motility by Rho	16.1	0.385	4.116	ACTA1,ACTA2,ACTB,ACTC1,ACTG2,ACTR2,ACTR3,ARHGDIA,ARPC2,ARPC3,BAIAP2,CFL1,FNBP1,GSN,ITGB1,MYL12A,MYL12B,MYL6,MYL9,PAK1,PAK2,PAK3,PFN1,PFN2,PI4KA,PIP4K2B,PIP4K2C,PIP5K1C,PPP1CB,PPP1R12A,RAC1,RHOA,RHOB,RHOC,ROCK1,WASF1,Wasl
Tight Junction Signaling	16.1	0.298		ACTA1,ACTA2,ACTB,ACTC1,ACTG1,ACTG2,AKT2,ARHGEF2,CASK,CLDN10,CLDN11,CPSF6,CTNNA1,CTNNB1,IGSF5,JAM2,MARK2,MYH10,MYH11,MYH14,MYH9,MYL6,MYL9,NAPA,NAPB,NAPG,NSF,NUDT21,PPP2CA,PPP2CB,PPP2R1A,PPP2R2A,PPP2R5D,PRKACB,PRKAR1A,PRKAR1B,PRKAR2A,PRKAR2B,RAC1,RHOA,SAFB,SNAP25,SPTAN1,TJP1,TJP2,VAMP2,VAMP3,VAPA,VCL,YKT6
Ephrin B Signaling	15.8	0.432	0.408	CAP1,CBL,CFL1,CFL2,CTNNB1,GNA11,GNA12,GNA13,GNA14,GNAI1,GNAI2,GNAI3,GNAL,GNAO1,GNAQ,GNAS,GNAZ,GNB1,GNB2,GNB5,GNG12,GNG2,HNRNPK,MAPK1,MAPK3,PAK1,PTK2,PXN,RAC1,RHOA,ROCK1,ROCK2
NRF2-mediated Oxidative Stress Response	15.7	0.28	4.642	ACTA1,ACTA2,ACTB,ACTC1,ACTG1,ACTG2,AKR1A1,AKR7A2,CAT,CBR1,CCT7,CUL3,DNAJA1,DNAJA2,DNAJA4,DNAJB11,DNAJB4,DNAJB6,DNAJC3,DNAJC6,DNAJC7,EPHX1,FKBP5,FTH1,GSK3B,GSTK1,GSTM1,GSTM3,GSTM5,GSTP1,HACD3,MAP2K1,MAP2K7,MAPK1,MAPK3,MAPK8,MAPK9,PPIB,PRDX1,PRKCA,PRKCB,PRKCG,RALA,RALB,RAP1A,RAP1B,RAP2B,SQSTM1,STIP1,TXNRD1,UBE2K,USP14,VCP
Synaptic Long Term Potentiation	15.6	0.321	4.727	Calm1 (includes others),CAMK2A,CAMK2B,CAMK2D,CAMK2G,CAMK4,GNA11,GNA14,GNAQ,GRIA1,GRIA2,GRIA4,GRIN1,GRIN2A,GRIN2B,GRM3,GRM5,ITPR1,MAP2K1,MAPK1,MAPK3,PDIA3,PLCB1,PLCG1,PPP1CB,PPP1R12A,PPP1R7,PPP3CA,PPP3CB,PPP3R1,PRKACB,PRKAR1A,PRKAR1B,PRKAR2A,PRKAR2B,PRKCA,PRKCB,PRKCG,RALA,RALB,RAP1A,RAP1B,RAP2B,RAPGEF3
Estrogen Receptor Signaling	15.5	0.222	3.638	ADCY2,AGT,AKT2,ATP5F1A,ATP5F1C,ATP5F1D,ATP5PB,CAV1,CFL1,CFL2,CTBP1,CYC1,DDX5,DLG4,FOXO1,FOXO3,GNA11,GNA12,GNA13,GNA14,GNAI1,GNAI2,GNAI3,GNAL,GNAO1,GNAQ,GNAS,GNAZ,GNB1,GNG2,GRB2,GSK3B,HNRNPD,HSP90AA1,HSP90AB1,HSP90B1,MAP2K1,MAPK1,MAPK3,MTOR,MYL12A,MYL12B,MYL6,MYL9,NOTCH1,NRF1,PAK1,PCNA,PDIA3,PLCB1,PLCG1,PPP1CB,PPP1R12A,PRKAB2,PRKACB,PRKAR1A,PRKAR1B,PRKAR2A,PRKAR2B,PRKCA,PRKCB,PRKCG,RALA,RALB,RAP1A…
Semaphorin Neuronal Repulsive Signaling Pathway	15.5	0.326	1.543	AKT2,ARHGEF12,BCAN,CDK5,CFL1,CFL2,CRMP1,CSPG5,DPYSL2,DPYSL3,DPYSL4,FARP1,GSK3B,GUCY1B1,ITGB1,MAP2K1,MAP2K7,MAPT,MYL12A,MYL12B,MYL6,MYL9,PAK1,PAK2,PAK3,PDE4A,PDE4B,PIP5K1C,PLCG1,PLXNA2,PLXNB1,PPP1CB,PPP1R12A,PRKACB,PRKAR1A,PRKAR1B,PRKAR2A,PRKAR2B,RAC1,RHOA,ROCK1,ROCK2,SMC3
GNRH Signaling	15.5	0.285	3.618	ADCY2,CACNA2D1,CACNB1,CACNB2,CACNB3,CACNB4,Calm1 (includes others),CAMK2A,CAMK2B,CAMK2D,CAMK2G,CAMK4,GNA11,GNA14,GNAI1,GNAI2,GNAI3,GNAQ,GNAS,GNB1,GNG2,GRB2,ITPR1,MAP2K1,MAP2K7,MAPK1,MAPK10,MAPK3,MAPK8,MAPK9,PAK1,PAK2,PAK3,PLCB1,PRKACB,PRKAR1A,PRKAR1B,PRKAR2A,PRKAR2B,PRKCA,PRKCB,PRKCG,PTK2,PTK2B,PXN,RAC1,RALA,RALB,RAP1A,RAP1B,RAP2B
Opioid Signaling Pathway	15.4	0.245	3.969	ADCY2,AKT2,AP1B1,AP2A1,AP2A2,AP2M1,AP2S1,CACNA2D1,CACNB1,CACNB2,CACNB3,CACNB4,Calm1 (includes others),CAMK2A,CAMK2B,CAMK2D,CAMK2G,CAMK4,CDKN1B,CLTB,CLTC,CTNNB1,GNAI1,GNAI2,GNAI3,GNAL,GNAO1,GNAS,GNB1,GNG2,GRIN1,GRIN2A,GRIN2B,GRK2,GSK3B,ITPR1,MAP2K1,MAP2K7,MAPK1,MAPK3,PDE1A,PDE1B,PENK,PLCB1,PPP3CA,PPP3CB,PPP3R1,PRKACB,PRKAR1A,PRKAR1B,PRKAR2A,PRKAR2B,PRKCA,PRKCB,PRKCG,RAC1,RALA,RALB,RAP1A,RAP1B,RAP2…
Oxidative Phosphorylation	15	0.336	5.06	ATP5F1A,ATP5F1B,ATP5F1C,ATP5F1D,ATP5MF,ATP5MG,ATP5PB,ATP5PD,ATP5PF,ATP5PO,COX4I1,COX5A,COX6A1,Cox6c,COX7A2,CYC1,CYCS,NDUFA10,NDUFA12,NDUFA13,NDUFA2,NDUFA3,NDUFA6,NDUFA7,NDUFA9,NDUFAB1,NDUFB10,NDUFB9,NDUFS1,NDUFS2,NDUFS4,NDUFS7,NDUFS8,NDUFV1,SDHA,SDHB,UQCRB,UQCRC1,UQCRC2,UQCRQ
Leukocyte Extravasation Signaling	14.9	0.266	2.546	ACTA1,ACTA2,ACTB,ACTC1,ACTG1,ACTG2,ACTN1,ACTN2,ACTN4,ARHGAP1,ARHGAP5,CDH5,CLDN10,CLDN11,CRK,CRKL,CTNNA1,CTNNA2,CTNNB1,CTNND1,EZR,GNAI1,GNAI2,GNAI3,ITGB1,JAM2,MAPK1,MAPK10,MAPK8,MAPK9,MSN,MYL6,PLCG1,PRKCA,PRKCB,PRKCG,PTK2,PTK2B,PTPN11,PXN,RAC1,RAP1A,RAP1B,RAP1GAP,RAPGEF3,RAPGEF4,RASGRP1,RDX,RHOA,ROCK1,ROCK2,VCAM1,VCL,Wasl
Paxillin Signaling	14.2	0.343	3.888	ACTA1,ACTA2,ACTB,ACTC1,ACTG1,ACTG2,ACTN1,ACTN2,ACTN4,ARF1,ARF6,ARHGEF7,CRK,GIT2,GRB2,ITGAV,ITGB1,ITGB8,MAPK1,MAPK10,MAPK8,MAPK9,PAK1,PAK2,PAK3,PTK2,PTK2B,PXN,RAC1,RALA,RALB,RAP1A,RAP1B,RAP2B,TLN1,TLN2,VCL
Molecular Mechanisms of Cancer	14	0.201		ADCY2,AKT2,APC,ARHGEF12,ARHGEF17,ARHGEF2,ARHGEF7,ARHGEF9,BMPR1A,BMPR2,CAMK2A,CAMK2B,CAMK2D,CAMK2G,CBL,CDK17,CDK5,CDKN1B,CRK,CTNNA1,CTNNA2,CTNNB1,CTNND1,CYCS,FNBP1,FOXO1,GAB1,GNA11,GNA12,GNA13,GNA14,GNAI1,GNAI2,GNAI3,GNAL,GNAO1,GNAQ,GNAS,GNAZ,GRB2,GSK3B,ITGB1,LRP1,MAP2K1,MAPK1,MAPK10,MAPK3,MAPK8,MAPK9,NF1,NOTCH1,PA2G4,PAK1,PAK2,PAK3,PLCB1,PRKACB,PRKAR1A,PRKAR1B,PRKAR2A,PRKAR2B,PRKCA,PRKCB,PRKCG,PT…
Endocannabinoid Neuronal Synapse Pathway	13.5	0.296	1.718	ADCY2,CACNA2D1,CACNB1,CACNB2,CACNB3,CACNB4,GNA11,GNA14,GNAI1,GNAI2,GNAI3,GNAL,GNAO1,GNAQ,GNB1,GNG2,GRIA1,GRIA2,GRIA4,GRIN1,GRIN2A,GRIN2B,GRM5,ITPR1,MAPK1,MAPK10,MAPK3,MAPK8,MAPK9,MGLL,NDUFS2,PDIA3,PLCB1,PLCG1,PPP3CA,PPP3CB,PPP3R1,PRKACB,PRKAR1A,PRKAR1B,PRKAR2A,PRKAR2B
FAK Signaling	13.3	0.347		ACTA1,ACTA2,ACTB,ACTC1,ACTG1,ACTG2,AKT2,ARHGAP26,ARHGEF7,CAPN2,CAPNS1,CRK,GIT2,GRB2,ITGB1,MAP2K1,MAPK1,MAPK3,PAK1,PAK2,PAK3,PLCG1,PTK2,PXN,RAC1,RALA,RALB,RAP1A,RAP1B,RAP2B,TLN1,TLN2,TNS1,VCL
Cardiac Hypertrophy Signaling	13.2	0.233	4.619	ADCY2,Calm1 (includes others),CAMK4,FNBP1,GNA11,GNA12,GNA13,GNA14,GNAI1,GNAI2,GNAI3,GNAL,GNAO1,GNAQ,GNAS,GNAZ,GNB1,GNB2,GNB5,GNG12,GNG2,GRB2,GSK3B,MAP2K1,MAP2K7,MAPK1,MAPK10,MAPK3,MAPK8,MAPK9,MEF2D,MTOR,MYL12A,MYL12B,MYL6,MYL9,PDIA3,PLCB1,PLCG1,PPP3CA,PPP3CB,PPP3R1,PRKACB,PRKAR1A,PRKAR1B,PRKAR2A,PRKAR2B,RAC1,RALA,RALB,RAP1A,RAP1B,RAP2B,RHOA,RHOB,RHOC,ROCK1,ROCK2
mTOR Signaling	13.1	0.245	1.961	AKT2,EIF3A,EIF3B,EIF3D,EIF3E,EIF3F,EIF3G,EIF3H,EIF3I,EIF3L,EIF4A1,EIF4A2,EIF4A3,EIF4G1,EIF4G2,EIF4G3,FKBP1A,FNBP1,MAPK1,MAPK3,MTOR,PPP2CA,PPP2CB,PPP2R1A,PPP2R2A,PPP2R5D,PRKAB2,PRKCA,PRKCB,PRKCG,RAC1,RALA,RALB,RAP1A,RAP1B,RAP2B,RHEB,RHOA,RHOB,RHOC,RPS11,RPS14,RPS15A,RPS16,RPS18,RPS19,RPS21,RPS24,RPS28,RPS3,RPS4Y1,RPS6,RPS9
VEGF Signaling	13.1	0.333	2.043	ACTA1,ACTA2,ACTB,ACTC1,ACTG1,ACTG2,ACTN1,ACTN2,ACTN4,AKT2,EIF1AY,EIF2S1,ELAVL1,FOXO1,FOXO3,GRB2,MAP2K1,MAPK1,MAPK3,PLCG1,PRKCA,PRKCB,PTK2,PTK2B,PTPN11,PXN,RALA,RALB,RAP1A,RAP1B,RAP2B,ROCK1,ROCK2,VCL,YWHAE
α-Adrenergic Signaling	12.9	0.33	2.858	ADCY2,Calm1 (includes others),CAMK4,GNAI1,GNAI2,GNAI3,GNAQ,GNAS,GNB1,GNB2,GNB5,GNG12,GNG2,ITPR1,MAP2K1,MAPK1,MAPK3,PLCG1,PRKACB,PRKAR1A,PRKAR1B,PRKAR2A,PRKAR2B,PRKCA,PRKCB,PRKCG,PYGB,PYGM,RALA,RALB,RAP1A,RAP1B,RAP2B,SLC8A1,SLC8A2
ILK Signaling	12.9	0.255	1.938	ACTA1,ACTA2,ACTB,ACTC1,ACTG1,ACTG2,ACTN1,ACTN2,ACTN4,AKT2,CFL1,CFL2,CTNNB1,FERMT2,FLNA,FLNB,FN1,FNBP1,GSK3B,ILK,ITGB1,ITGB8,MAPK1,MAPK10,MAPK3,MAPK8,MAPK9,MTOR,MYH10,MYH11,MYH14,MYH9,MYL6,MYL9,NACA,PPP1R12A,PPP2CA,PPP2CB,PPP2R1A,PPP2R2A,PPP2R5D,PTK2,PXN,RAC1,RHOA,RHOB,RHOC,VCL,VIM
Endocannabinoid Developing Neuron Pathway	12.4	0.31	0.18	ADCY2,AKT2,ARAF,CDKN1B,CTNNB1,GNAI1,GNAI2,GNAI3,GNAL,GNAO1,GNB1,GNG2,GSK3B,MAP2K1,MAP2K7,MAPK1,MAPK10,MAPK3,MAPK8,MAPK9,MGLL,MTOR,PRKACB,PRKAR1A,PRKAR1B,PRKAR2A,PRKAR2B,RAC1,RALA,RALB,RAP1A,RAP1B,RAP1GAP,RAP2B,RHOA,STAT3
Chemokine Signaling	12.2	0.357	1.826	Calm1 (includes others),CAMK2A,CAMK2B,CAMK2D,CAMK2G,CAMK4,CFL1,GNAI1,GNAI2,GNAI3,GNAQ,MAP2K1,MAPK1,MAPK3,MAPK8,PLCB1,PLCG1,PPP1CB,PPP1R12A,PRKCA,PRKCB,PTK2,PTK2B,RALA,RALB,RAP1A,RAP1B,RAP2B,RHOA,ROCK2
Xenobiotic Metabolism PXR Signaling Pathway	12.2	0.249	2.309	ABCB1,ALDH1A1,ALDH1L1,ALDH2,ALDH3A2,ALDH4A1,ALDH5A1,ALDH6A1,ALDH7A1,ALDH9A1,CAMK2A,CAMK2B,CAMK2D,CAMK2G,CAT,CDK5,CHST2,DNAJC7,ESD,GSTK1,GSTM1,GSTM3,GSTM5,GSTP1,HSP90AA1,HSP90AB1,HSP90B1,MAOB,PPM1A,PPP1CB,PPP1R12A,PPP1R7,PRKACB,PRKAR1A,PRKAR1B,PRKAR2A,PRKAR2B,PRKCA,PRKCB,PRKCG,SNW1,SULT4A1,UGT1A1,UGT1A3,UGT1A4,UGT1A6,Ugt1a7c,UGT1A9 (includes others)
Semaphorin Signaling in Neurons	12	0.417		ARHGAP1,ARHGEF12,CDK5,CFL1,CFL2,CRMP1,DPYSL2,DPYSL3,DPYSL4,FNBP1,ITGB1,MAPK1,MAPK3,PAK1,PAK2,PAK3,PLXNB1,PTK2,RAC1,RHOA,RHOB,RHOC,ROCK1,ROCK2,SEMA7A
Insulin Secretion Signaling Pathway	11.9	0.218	5.632	ADCY2,CAMK2A,CAMK2B,CAMK2D,CAMK2G,CPE,DLAT,DLD,EIF2A,EIF2S1,EIF4A1,EIF4A2,EIF4A3,EIF4G1,EIF4G2,EIF4G3,GNA11,GNA14,GNAQ,GNAS,ITPR1,MAPK1,MAPK3,MTOR,NAPA,NAPB,NAPG,NSF,PABPC1,PC,PCSK2,PDHA1,PDHB,PDIA3,PLCB1,PLCG1,PRKACB,PRKAR1A,PRKAR1B,PRKAR2A,PRKAR2B,PRKCA,PRKCB,PRKCG,RAP1A,RAP1B,RAPGEF4,RYR2,SEC61B,SLC2A1,SLC2A3,SNAP25,SPCS1,SRP68,STAT3,VAMP2,VAMP3,YKT6
p70S6K Signaling	11.5	0.281	2.475	AGT,AKT2,BCAP31,EEF2,F2,GNAI1,GNAI2,GNAI3,GNAQ,GRB2,MAP2K1,MAPK1,MAPK3,MAPT,MTOR,PDIA3,PLCB1,PLCG1,PPP2CA,PPP2CB,PPP2R1A,PPP2R2A,PPP2R5D,PRKCA,PRKCB,PRKCG,RALA,RALB,RAP1A,RAP1B,RAP2B,RPS6,YWHAB,YWHAE,YWHAG,YWHAH,YWHAQ,YWHAZ
Tec Kinase Signaling	11.5	0.257	2.746	ACTA1,ACTA2,ACTB,ACTC1,ACTG1,ACTG2,FNBP1,GNA11,GNA12,GNA13,GNA14,GNAI1,GNAI2,GNAI3,GNAL,GNAO1,GNAQ,GNAS,GNAZ,GNB1,GNB2,GNB5,GNG12,GNG2,GTF2I,ITGB1,MAPK10,MAPK8,MAPK9,PAK1,PAK2,PAK3,PLCG1,PRKCA,PRKCB,PRKCG,PTK2,PTK2B,RAC1,RHOA,RHOB,RHOC,STAT3
Virus Entry via Endocytic Pathways	11.3	0.301		ACTA1,ACTA2,ACTB,ACTC1,ACTG1,ACTG2,AP1B1,AP1G1,AP2A1,AP2A2,AP2M1,AP2S1,B2M,CAV1,CLTB,CLTC,DNM1,DNM2,FLNA,FLNB,HLA-A,ITGB1,ITGB8,PLCG1,PRKCA,PRKCB,PRKCG,RAC1,RALA,RALB,RAP1A,RAP1B,RAP2B,TFRC
ERK/MAPK Signaling	11.2	0.239	2.967	ARAF,CRK,CRKL,GRB2,ITGB1,MAP2K1,MAPK1,MAPK3,PAK1,PAK2,PAK3,PLCG1,PPP1CB,PPP1R12A,PPP1R7,PPP2CA,PPP2CB,PPP2R1A,PPP2R2A,PPP2R5D,PRKACB,PRKAR1A,PRKAR1B,PRKAR2A,PRKAR2B,PRKCA,PRKCB,PRKCG,PTK2,PTK2B,PXN,RAC1,RALA,RALB,RAP1A,RAP1B,RAP2B,RAPGEF3,RAPGEF4,STAT3,TLN1,TLN2,YWHAB,YWHAG,YWHAH,YWHAQ,YWHAZ
HIF1α Signaling	11.2	0.232	2.143	AKT2,ARAF,CAMK2A,CAMK2B,CAMK2D,CAMK2G,CAMK4,CUL2,ELOC,GPI,HK1,HK2,HSP90AA1,HSPA1A/HSPA1B,Hspa1b,HSPA1L,HSPA2,HSPA4,HSPA5,HSPA8,HSPA9,LDHA,LDHB,MAP2K1,MAP2K7,MAPK1,MAPK3,MTOR,PKM,PLCG1,PPP3CA,PPP3CB,PPP3R1,PRKCA,PRKCB,PRKCG,RACK1,RALA,RALB,RAP1A,RAP1B,RAP2B,RPS6,SLC2A1,SLC2A3,STAT3,STUB1,TF,VIM
Dopamine-DARPP32 Feedback in cAMP Signaling	11.2	0.249	4.529	ADCY2,ATP2A1,ATP2A2,Calm1 (includes others),CAMK4,CAMKK1,CDK5,CSNK1A1,CSNK1D,CSNK1E,GNAI1,GNAI2,GNAI3,GNAQ,GNAS,GRIN1,GRIN2A,GRIN2B,GUCY1B1,ITPR1,KCNJ10,PDIA3,PLCB1,PLCG1,PPP1CB,PPP1R12A,PPP1R1B,PPP1R7,PPP2CA,PPP2CB,PPP2R1A,PPP2R2A,PPP2R5D,PPP3CA,PPP3CB,PPP3R1,PRKACB,PRKAR1A,PRKAR1B,PRKAR2A,PRKAR2B,PRKCA,PRKCB,PRKCG
Synaptic Long Term Depression	11.2	0.237	2.949	ABHD3,CACNA2D1,CACNB1,CACNB2,CACNB3,CACNB4,GNA11,GNA12,GNA13,GNA14,GNAI1,GNAI2,GNAI3,GNAL,GNAO1,GNAQ,GNAS,GNAZ,GRIA1,GRIA2,GRIA4,GRM3,GRM5,GUCY1B1,ITPR1,MAP2K1,MAPK1,MAPK3,PDIA3,PLA2G7,PLCB1,PLCG1,PPP2CA,PPP2CB,PPP2R1A,PPP2R2A,PPP2R5D,PRKCA,PRKCB,PRKCG,RALA,RALB,RAP1A,RAP1B,RAP2B,RYR2,SMARCC2
Caveolar-mediated Endocytosis Signaling	11.1	0.36		ACTA1,ACTA2,ACTB,ACTC1,ACTG1,ACTG2,ALB,ARCN1,B2M,CAV1,CAVIN1,COPA,COPB1,COPB2,COPE,DNM2,FLNA,FLNB,FLOT1,HLA-A,ITGAV,ITGB1,ITGB8,PRKCA,RAB5A,RAB5B,RAB5C
Androgen Signaling	11.1	0.273	2.524	CACNA2D1,CACNB1,CACNB2,CACNB3,CACNB4,Calm1 (includes others),CALR,CAMK4,GNA11,GNA12,GNA13,GNA14,GNAI1,GNAI2,GNAI3,GNAL,GNAO1,GNAQ,GNAS,GNAZ,GNB1,GNB2,GNB5,GNG12,GNG2,GTF2B,HSP90AA1,HSPA4,MAPK1,MAPK3,PRKACB,PRKAR1A,PRKAR1B,PRKAR2A,PRKAR2B,PRKCA,PRKCB,PRKCG
Rac Signaling	11.1	0.296	4.802	ACTR2,ACTR3,ARPC2,ARPC3,BAIAP2,CFL1,CFL2,CYFIP1,CYFIP2,IQGAP1,ITGB1,MAP2K1,MAP2K7,MAPK1,MAPK3,MAPK8,NCKAP1,PAK1,PAK2,PAK3,PI4KA,PIP4K2B,PIP4K2C,PIP5K1C,PTK2,PTK2B,RAC1,RALA,RALB,RAP1A,RAP1B,RAP2B,RHOA,WASF1
Fcγ Receptor-mediated Phagocytosis in Macrophages and Monocytes	10.7	0.31	3.053	ACTA1,ACTA2,ACTB,ACTC1,ACTG1,ACTG2,ACTR2,ACTR3,AKT2,ARF6,ARPC2,ARPC3,CBL,CRK,EZR,MAPK1,MAPK3,MYO5A,PAK1,PLCG1,PRKCA,PRKCB,PRKCG,PTK2B,PXN,RAB11A,RAB11B,RAC1,TLN1,TLN2,VAMP3
Melatonin Signaling	10.7	0.346	1.569	ARAF,Calm1 (includes others),CAMK2A,CAMK2B,CAMK2D,CAMK2G,CAMK4,GNAI1,GNAI2,GNAI3,GNAO1,GNAQ,MAP2K1,MAP2K7,MAPK1,MAPK3,PDIA3,PLCB1,PLCG1,PRKACB,PRKAR1A,PRKAR1B,PRKAR2A,PRKAR2B,PRKCA,PRKCB,PRKCG
PPARα/RXRα Activation	10.3	0.231	0.164	ABCA1,ACAA1,ACADL,ACOX1,ADCY2,AP2A2,APOA1,APOA2,BMPR2,CAND1,CKAP5,FASN,GNA11,GNA14,GNAQ,GNAS,GOT2,GPD1,GPD2,GRB2,HSP90AA1,HSP90AB1,HSP90B1,MAP2K1,MAP2K7,MAPK1,MAPK3,MAPK8,PDIA3,PLCB1,PLCG1,PRKAB2,PRKACB,PRKAR1A,PRKAR1B,PRKAR2A,PRKAR2B,PRKCA,PRKCB,RALA,RALB,RAP1A,RAP1B,RAP2B,SLC27A1
CCR3 Signaling in Eosinophils	10.2	0.271	3.153	Calm1 (includes others),CAMK4,CFL1,CFL2,GNAI1,GNAI2,GNAI3,GNAS,GNB1,GNB2,GNB5,GNG12,GNG2,ITPR1,MAP2K1,MAPK1,MAPK3,PAK1,PAK2,PAK3,PLCB1,PPP1CB,PPP1R12A,PRKCA,PRKCB,PRKCG,RAC1,RALA,RALB,RAP1A,RAP1B,RAP2B,RHOA,ROCK1,ROCK2
IL-1 Signaling	10	0.309	0.577	ADCY2,GNA11,GNA12,GNA13,GNA14,GNAI1,GNAI2,GNAI3,GNAL,GNAO1,GNAQ,GNAS,GNAZ,GNB1,GNB2,GNB5,GNG12,GNG2,MAP2K7,MAPK1,MAPK10,MAPK8,MAPK9,PRKACB,PRKAR1A,PRKAR1B,PRKAR2A,PRKAR2B,TOLLIP
CDK5 Signaling	10	0.286	2.694	ADCY2,CDK5,GNAL,GNAS,ITGB1,MAP2K1,MAPK1,MAPK10,MAPK3,MAPK8,MAPK9,MAPT,NTRK2,PPP1CB,PPP1R12A,PPP1R1B,PPP1R7,PPP2CA,PPP2CB,PPP2R1A,PPP2R2A,PPP2R5D,PRKACB,PRKAR1A,PRKAR1B,PRKAR2A,PRKAR2B,RALA,RALB,RAP1A,RAP1B,RAP2B
Cellular Effects of Sildenafil (Viagra)	9.98	0.257		ACTA1,ACTA2,ACTB,ACTC1,ACTG1,ACTG2,ADCY2,Calm1 (includes others),CAMK4,GNAS,GUCY1B1,ITPR1,MYH10,MYH11,MYH14,MYH9,MYL12A,MYL12B,MYL6,MYL9,PABPC4,PDE1A,PDE1B,PDE2A,PDE4A,PDE4B,PDIA3,PLCB1,PLCG1,PPP1CB,PPP1R12A,PRKACB,PRKAR1A,PRKAR1B,PRKAR2A,PRKAR2B,SLC4A10
Phospholipase C Signaling	9.97	0.204	5.013	ADCY2,AHNAK,ARHGEF12,ARHGEF17,ARHGEF2,ARHGEF7,ARHGEF9,Calm1 (includes others),CAMK4,FNBP1,GNA13,GNAQ,GNAS,GNB1,GNB2,GNB5,GNG12,GNG2,GRB2,HDAC1,HDAC11,HDAC2,ITGB1,ITPR1,MAP2K1,MAPK1,MAPK3,MEF2D,MYL12A,MYL12B,MYL6,MYL9,PEBP1,PLCB1,PLCG1,PPP1CB,PPP1R12A,PPP3CA,PPP3CB,PPP3R1,PRKCA,PRKCB,PRKCG,RAC1,RALA,RALB,RAP1A,RAP1B,RAP2B,RAPGEF3,RHOA,RHOB,RHOC,TGM2
Xenobiotic Metabolism Signaling	9.84	0.197		ABCB1,ALDH1A1,ALDH1L1,ALDH2,ALDH3A2,ALDH4A1,ALDH5A1,ALDH6A1,ALDH7A1,ALDH9A1,CAMK2A,CAMK2B,CAMK2D,CAMK2G,CAMK4,CAT,CHST2,CUL3,DNAJC7,ESD,Fmo9,GSTK1,GSTM1,GSTM3,GSTM5,GSTP1,HSP90AA1,HSP90AB1,HSP90B1,MAOB,MAP2K1,MAP2K7,MAPK1,MAPK3,MAPK8,MAPK9,PPP2CA,PPP2CB,PPP2R1A,PPP2R2A,PPP2R5D,PRKCA,PRKCB,PRKCG,RALA,RALB,RAP1A,RAP1B,RAP2B,SNW1,SULT4A1,UGT1A1,UGT1A3,UGT1A4,UGT1A6,Ugt1a7c,UGT1A9 (includes others)
Agrin Interactions at Neuromuscular Junction	9.75	0.329	2.449	ACTA1,ACTA2,ACTB,ACTC1,ACTG1,ACTG2,ARHGEF7,DAG1,ITGB1,MAPK1,MAPK10,MAPK3,MAPK8,MAPK9,PAK1,PAK2,PAK3,PTK2,PXN,RAC1,RALA,RALB,RAP1A,RAP1B,RAP2B,UTRN
Fatty Acid β-oxidation I	9.42	0.422	3.9	ACAA1,ACAA2,ACADM,ACSBG1,ACSL1,ACSL3,ACSL4,ACSL6,ECHS1,ECI1,ECI2,Eci3,HADH,HADHA,HADHB,HSD17B4,IVD,SCP2,SLC27A1
Cholecystokinin/Gastrin-mediated Signaling	9.41	0.266	3.889	EPHA4,FNBP1,GNA12,GNA13,GNAQ,GRB2,IL18,ITPR1,MAP2K1,MAPK1,MAPK10,MAPK3,MAPK8,MAPK9,MEF2D,PLCB1,PRKCA,PRKCB,PRKCG,PTK2,PTK2B,PXN,RAC1,RALA,RALB,RAP1A,RAP1B,RAP2B,RHOA,RHOB,RHOC,ROCK1,ROCK2
IGF-1 Signaling	9.32	0.283	3.273	AKT2,CSNK2B,FOXO1,FOXO3,GRB2,IGFBP5,MAP2K1,MAPK1,MAPK3,MAPK8,PRKACB,PRKAR1A,PRKAR1B,PRKAR2A,PRKAR2B,PTK2,PTPN11,PXN,RALA,RALB,RAP1A,RAP1B,RAP2B,STAT3,YWHAB,YWHAE,YWHAG,YWHAH,YWHAQ,YWHAZ
AMPK Signaling	9.3	0.209	0.354	ACTB,AK1,AK2,AK3,AK5,AKT2,ARID1A,CAB39,CKM,CPT1A,EEF2,ELAVL1,FASN,FOXO1,FOXO3,GNAS,MAPK1,MTOR,PFKL,PFKM,PFKP,PHLPP1,PPM1A,PPM1B,PPM1E,PPM1H,PPP2CA,PPP2CB,PPP2R1A,PPP2R2A,PPP2R5D,PRKAB2,PRKACB,PRKAR1A,PRKAR1B,PRKAR2A,PRKAR2B,RAB11A,RAB1A,RAB2A,RAB3A,RAB6A,RAB7A,SLC2A1,SMARCA2,SMARCA4,SMARCC2,SMARCE1
Unfolded protein response	9.19	0.375	2.357	CALR,CANX,DNAJA2,DNAJC3,EIF2A,HSP90B1,HSPA1A/HSPA1B,Hspa1b,HSPA1L,HSPA2,HSPA4,HSPA5,HSPA8,HSPA9,HSPH1,MAP2K7,MAPK8,P4HB,PDIA6,UBXN4,VCP
Xenobiotic Metabolism CAR Signaling Pathway	9.1	0.222	3.395	ABCB1,ALDH1A1,ALDH1L1,ALDH2,ALDH3A2,ALDH4A1,ALDH5A1,ALDH6A1,ALDH7A1,ALDH9A1,CHST2,DNAJC7,Fmo9,GSTK1,GSTM1,GSTM3,GSTM5,GSTP1,HSP90AA1,HSP90AB1,HSP90B1,MAP2K1,MAP2K7,MAPK1,MAPK3,PPP2CA,PPP2CB,PPP2R1A,PPP2R2A,PPP2R5D,PRKCA,PRKCB,PRKCG,RACK1,SNW1,SULT4A1,UGT1A1,UGT1A3,UGT1A4,UGT1A6,Ugt1a7c,UGT1A9 (includes others)
Aldosterone Signaling in Epithelial Cells	9.08	0.232	3.357	CRYAB,DNAJA1,DNAJB11,DNAJB4,DNAJB6,DNAJC3,DNAJC6,DNAJC7,HSP90AA1,HSP90AB1,HSP90B1,HSPA12A,HSPA12B,HSPA1A/HSPA1B,HSPA1L,HSPA2,HSPA4,HSPA4L,HSPA5,HSPA8,HSPA9,HSPD1,HSPH1,ITPR1,MAP2K1,MAPK1,MAPK3,PDIA3,PI4KA,PIP4K2B,PIP4K2C,PIP5K1C,PLCB1,PLCG1,PRKCA,PRKCB,PRKCG,SLC12A2,TRAP1
IL-8 Signaling	9.06	0.216	2.846	AKT2,ARAF,FNBP1,GNA12,GNA13,GNAI1,GNAI2,GNAI3,GNAS,GNB1,GNB2,GNB5,GNG12,GNG2,IQGAP1,ITGAV,LASP1,MAP2K1,MAPK1,MAPK10,MAPK3,MAPK8,MAPK9,MTOR,MYL12B,MYL9,PAK2,PRKCA,PRKCB,PRKCG,PTK2,PTK2B,RAC1,RALA,RALB,RAP1A,RAP1B,RAP2B,RHOA,RHOB,RHOC,ROCK1,ROCK2,VCAM1
Cardiac Hypertrophy Signaling (Enhanced)	8.92	0.16	5.143	ADCY2,AGT,AKT2,ATP2A1,ATP2A2,BMPR2,Calm1 (includes others),CAMK2A,CAMK2B,CAMK2D,CAMK2G,CAMK4,CTNNB1,DIAPH1,DLG1,DVL3,EDNRB,FGF12,FGFR1,FGFR2,FGFR3,GDE1,GNA11,GNA12,GNA13,GNA14,GNAI1,GNAI2,GNAI3,GNAQ,GNAS,GNB1,GNG2,GSK3B,HDAC1,HDAC11,HDAC2,IL18,ITGB1,ITPR1,MAP2K1,MAP2K7,MAPK1,MAPK10,MAPK3,MAPK8,MAPK9,MEF2D,MTOR,PDE1A,PDE1B,PDE2A,PDE4A,PDE4B,PDIA3,PLCB1,PLCG1,PPP3CA,PPP3CB,PPP3R1,PRKACB,PRKAR1A,PRK…
fMLP Signaling in Neutrophils	8.88	0.26	3.157	ACTR2,ACTR3,ARPC2,ARPC3,Calm1 (includes others),CAMK4,GNAI1,GNAI2,GNAI3,GNAS,GNB1,GNB2,GNB5,GNG12,GNG2,ITPR1,MAP2K1,MAPK1,MAPK3,PLCB1,PPP3CA,PPP3CB,PPP3R1,PRKCA,PRKCB,PRKCG,RAC1,RALA,RALB,RAP1A,RAP1B,RAP2B
PAK Signaling	8.74	0.283	3.4	ARHGEF7,CFL1,CFL2,GIT1,GRB2,ITGB1,MAP2K1,MAPK1,MAPK10,MAPK3,MAPK8,MAPK9,MYL12A,MYL12B,MYL6,MYL9,PAK1,PAK2,PAK3,PTK2,PTK2B,PXN,RAC1,RALA,RALB,RAP1A,RAP1B,RAP2B
Role of NFAT in Regulation of the Immune Response	8.71	0.219	2.874	AKT2,Calm1 (includes others),CAMK4,CSNK1A1,CSNK1D,CSNK1E,GNA11,GNA12,GNA13,GNA14,GNAI1,GNAI2,GNAI3,GNAL,GNAO1,GNAQ,GNAS,GNAZ,GNB1,GNB2,GNB5,GNG12,GNG2,GRB2,GSK3B,HLA-A,ITPR1,MAP2K1,MAPK1,MAPK3,MEF2D,PLCB1,PLCG1,PPP3CA,PPP3CB,PPP3R1,RALA,RALB,RAP1A,RAP1B,RAP2B
Acute Phase Response Signaling	8.62	0.221	4.017	AGT,AHSG,AKT2,ALB,APOA1,APOA2,APOH,C3,C4A/C4B,CP,F2,FGA,FGB,FGG,FN1,GRB2,HMOX2,HNRNPK,HP,IL18,ITIH4,MAP2K1,MAP2K7,MAPK1,MAPK3,MAPK8,MAPK9,MTOR,PTPN11,RALA,RALB,RAP1A,RAP1B,RAP2B,RBP1,SERPINA1,SERPINA3,STAT3,TF,VWF
Relaxin Signaling	8.6	0.231	2	ADCY2,AKT2,GDE1,GNA11,GNA12,GNA13,GNA14,GNAI1,GNAI2,GNAI3,GNAL,GNAO1,GNAQ,GNAS,GNAZ,GNB1,GNB2,GNB5,GNG12,GNG2,GUCY1B1,MAP2K1,MAPK1,MAPK3,PDE1A,PDE1B,PDE2A,PDE4A,PDE4B,PRKACB,PRKAR1A,PRKAR1B,PRKAR2A,PRKAR2B,RAP1A,RAP1B,SMARCC2
Renin-Angiotensin Signaling	8.5	0.252	4.017	ADCY2,AGT,GNAQ,GRB2,ITPR1,MAP2K1,MAPK1,MAPK10,MAPK3,MAPK8,MAPK9,PAK1,PAK2,PAK3,PLCG1,PRKACB,PRKAR1A,PRKAR1B,PRKAR2A,PRKAR2B,PRKCA,PRKCB,PRKCG,PTK2,PTK2B,RAC1,RALA,RALB,RAP1A,RAP1B,RAP2B,STAT3
Regulation of Cellular Mechanics by Calpain Protease	8.47	0.333	2.673	ACTN1,ACTN2,ACTN4,CAPN2,CAPNS1,CAST,CDKN1B,EZR,GRB2,ITGB1,MAPK1,MAPK3,PTK2,PXN,RALA,RALB,RAP1A,RAP1B,RAP2B,TLN1,TLN2,VCL
Apelin Endothelial Signaling Pathway	8.26	0.252	1.616	ADCY2,AKT2,Calm1 (includes others),CAMK4,GNA11,GNA13,GNAI1,GNAI2,GNAI3,GNAL,GNAO1,GNAS,MAP2K1,MAPK1,MAPK10,MAPK3,MAPK8,MAPK9,MEF2D,MTOR,PLCB1,PRKAB2,PRKCA,PRKCB,PRKCG,RALA,RALB,RAP1A,RAP1B,RAP2B,VCAM1
TCA Cycle II (Eukaryotic)	8.16	0.405	4.123	ACO1,ACO2,CS,DLD,DLST,FH,IDH3A,IDH3B,IDH3G,MDH1,MDH2,OGDH,OGDHL,SDHA,SDHB,SUCLA2,SUCLG1
G-Protein Coupled Receptor Signaling	8.15	0.186		ADCY2,AKT2,CAMK2A,CAMK2B,CAMK2D,CAMK2G,CAMK4,GABBR1,GDE1,GNA11,GNA14,GNAI1,GNAI2,GNAI3,GNAL,GNAO1,GNAQ,GNAS,GRB2,GRK2,GRM3,GRM5,MAP2K1,MAPK1,MAPK3,PDE1A,PDE1B,PDE2A,PDE4A,PDE4B,PLCB1,PRKACB,PRKAR1A,PRKAR1B,PRKAR2A,PRKAR2B,PRKCA,PRKCB,PRKCG,PTK2B,RALA,RALB,RAP1A,RAP1B,RAP1GAP,RAP2B,RAPGEF3,RAPGEF4,RASGRP1,S1PR1,STAT3,SYNGAP1
Neuropathic Pain Signaling In Dorsal Horn Neurons	8.11	0.267	4.158	CAMK2A,CAMK2B,CAMK2D,CAMK2G,CAMK4,GRIA1,GRIA2,GRIA4,GRIN1,GRIN2A,GRIN2B,GRM3,GRM5,ITPR1,MAPK1,MAPK3,NTRK2,PDIA3,PLCB1,PLCG1,PRKACB,PRKAR1A,PRKAR1B,PRKAR2A,PRKAR2B,PRKCA,PRKCB,PRKCG
Role of Tissue Factor in Cancer	8.02	0.252		AKT2,CFL1,CFL2,F2,FGA,FGB,FGG,GNA11,GNA12,GNA13,GNA14,GNAQ,ITGAV,ITGB1,MAPK1,MAPK3,MTOR,P4HB,PAK1,PDIA6,PLCB1,PRKCA,PTK2B,PTPN11,RAC1,RALA,RALB,RAP1A,RAP1B,RAP2B
Neuregulin Signaling	7.87	0.267	3.441	AKT2,CDK5,CDKN1B,CRK,CRKL,DLG4,ERBIN,GRB2,HSP90AA1,HSP90AB1,HSP90B1,ITGB1,MAP2K1,MAPK1,MAPK3,MTOR,PLCG1,PRKCA,PRKCB,PRKCG,PTPN11,RALA,RALB,RAP1A,RAP1B,RAP2B,RPS6
Actin Nucleation by ARP-WASP Complex	7.68	0.306	3.71	ACTR2,ACTR3,ARPC2,ARPC3,BAIAP2,FNBP1,GNA12,GRB2,ITGB1,PPP1R12A,RAC1,RALA,RALB,RAP1A,RAP1B,RAP2B,RHOA,RHOB,RHOC,ROCK1,ROCK2,WASF1
BAG2 Signaling Pathway	7.62	0.378	1.213	ANXA2,CTSB,HSP90AA1,HSPA1A/HSPA1B,Hspa1b,HSPA1L,HSPA2,HSPA4,HSPA5,HSPA8,HSPA9,MAPK1,MAPK3,MAPT,PSME3,PSMF1,STUB1
Apelin Cardiomyocyte Signaling Pathway	7.58	0.26	2.449	AKT2,ATP2A1,ATP2A2,CAT,GNA11,GNAI1,GNAI2,GNAI3,ITPR1,MAPK1,MAPK10,MAPK3,MAPK8,MAPK9,MYL12A,MYL12B,MYL6,MYL9,PDIA3,PLCB1,PLCG1,PRKCA,PRKCB,PRKCG,SLC8A1,SLC8A2,SLC9A6
Iron homeostasis signaling pathway	7.57	0.224		ACO1,ACO2,ATP6AP1,ATP6V0A1,ATP6V0C,ATP6V0D1,ATP6V1A,ATP6V1B1,ATP6V1B2,ATP6V1C1,ATP6V1D,ATP6V1E1,ATP6V1F,ATP6V1G1,ATP6V1G2,ATP6V1H,BMPR1A,BMPR2,CP,CUL1,FTH1,HMOX2,HP,HSPA9,ISCU,LRP1,MAPK1,MAPK3,NFS1,PCBP1,SKP1,STAT3,TF,TFRC
Amyloid Processing	7.49	0.353	2.121	AKT2,APP,CAPN2,CAPNS1,CDK5,CSNK1A1,CSNK1D,CSNK1E,CSNK2B,GSK3B,MAPK1,MAPK3,MAPT,PRKACB,PRKAR1A,PRKAR1B,PRKAR2A,PRKAR2B
HIPPO signaling	7.46	0.279	-2.496	AMOT,CSNK1D,CSNK1E,CUL1,DLG1,DLG2,DLG3,DLG4,PPP1CB,PPP1R12A,PPP1R7,PPP2CA,PPP2CB,PPP2R1A,PPP2R2A,PPP2R5D,SKP1,TJP2,YWHAB,YWHAE,YWHAG,YWHAH,YWHAQ,YWHAZ
Mechanisms of Viral Exit from Host Cells	7.44	0.39		ACTA1,ACTA2,ACTB,ACTC1,ACTG1,ACTG2,CHMP2A,CHMP2B,CHMP4B,PDCD6IP,PRKCA,PRKCB,PRKCG,SH3GL2,TSG101,VPS28
Cardiac β-adrenergic Signaling	7.26	0.221	0.626	ADCY2,AKAP12,ATP2A1,ATP2A2,GDE1,GNAS,GNB1,GNB2,GNB5,GNG12,GNG2,GRK2,PDE1A,PDE1B,PDE2A,PDE4A,PDE4B,PPP1CB,PPP1R12A,PPP1R7,PPP2CA,PPP2CB,PPP2R1A,PPP2R2A,PPP2R5D,PRKACB,PRKAR1A,PRKAR1B,PRKAR2A,PRKAR2B,RYR2,SLC8A1,SLC8A2
GM-CSF Signaling	7.09	0.296	3.3	AKT2,CAMK2A,CAMK2B,CAMK2D,CAMK2G,GRB2,MAP2K1,MAPK1,MAPK3,PPP3CA,PPP3CB,PPP3R1,PRKCB,PTPN11,RACK1,RALA,RALB,RAP1A,RAP1B,RAP2B,STAT3
Gαq Signaling	7.09	0.211	3.772	AKT2,Calm1 (includes others),CAMK4,FNBP1,GNA11,GNA14,GNAQ,GNAS,GNB1,GNB2,GNB5,GNG12,GNG2,GRK2,GRM5,GSK3B,ITPR1,MAP2K1,MAPK1,MAPK3,PLCB1,PLCG1,PPP3CA,PPP3CB,PPP3R1,PRKCA,PRKCB,PRKCG,PTK2B,RAC1,RHOA,RHOB,RHOC,ROCK1,ROCK2
Hepatic Fibrosis Signaling Pathway	7.06	0.161	3.615	ACTA2,AGT,AKT2,ARAF,BMPR2,Calm1 (includes others),CAMK4,CCDC88A,CDKN1B,CTNNB1,DVL3,FGFR1,FNBP1,FOXO1,FTH1,GNAI1,GNAI2,GNAI3,GSK3B,IL18,ITGB1,MAP2K1,MAP2K7,MAPK1,MAPK10,MAPK3,MAPK8,MAPK9,MTOR,MYL12A,MYL12B,MYL6,MYL9,PDCD4,PLCG1,PRKACB,PRKAR1A,PRKAR1B,PRKAR2A,PRKAR2B,PRKCA,PRKCB,PRKCG,PTK2,RAC1,RALA,RALB,RAP1A,RAP1B,RAP2B,RHOA,RHOB,RHOC,ROCK1,ROCK2,SDHA,SDHB,STAT3,TF,TFRC,VCAM1
Gα12/13 Signaling	7	0.229	2.414	AKT2,CDH2,CDH5,CTNNB1,F2,GNA12,GNA13,MAP2K1,MAP2K7,MAPK1,MAPK10,MAPK3,MAPK8,MAPK9,MEF2D,MYL12A,MYL12B,MYL6,MYL9,PTK2,PTK2B,PXN,RALA,RALB,RAP1A,RAP1B,RAP2B,RHOA,ROCK1,ROCK2
Insulin Receptor Signaling	6.95	0.219	1.768	ACLY,AKT2,CBL,CRK,CRKL,FOXO1,FOXO3,GAB1,GRB2,GSK3B,MAP2K1,MAPK1,MAPK3,MAPK8,MTOR,PPP1CB,PPP1R12A,PPP1R7,PRKACB,PRKAR1A,PRKAR1B,PRKAR2A,PRKAR2B,PTPN11,PTPRF,RALA,RALB,RAP1A,RAP1B,RAP2B,SYNJ1,VAMP2
Nitric Oxide Signaling in the Cardiovascular System	6.85	0.241	2.746	AKT2,ATP2A1,ATP2A2,Calm1 (includes others),CAMK4,CAV1,GUCY1B1,HSP90AA1,HSP90AB1,HSP90B1,ITPR1,KNG1,MAP2K1,MAPK1,MAPK3,PDE1A,PDE1B,PDE2A,PRKACB,PRKAR1A,PRKAR1B,PRKAR2A,PRKAR2B,PRKCA,PRKCB,PRKCG,RYR2
GPCR-Mediated Nutrient Sensing in Enteroendocrine Cells	6.84	0.235	4.536	ADCY2,CACNA2D1,CACNB1,CACNB2,CACNB3,CACNB4,GNA11,GNA14,GNAI1,GNAI2,GNAI3,GNAQ,GNAS,GNG12,GNG2,ITPR1,PDIA3,PLCB1,PLCG1,PRKACB,PRKAR1A,PRKAR1B,PRKAR2A,PRKAR2B,PRKCA,PRKCB,PRKCG,RAPGEF4
CCR5 Signaling in Macrophages	6.81	0.253	0.775	CACNA2D1,CACNB1,CACNB2,CACNB3,CACNB4,Calm1 (includes others),CAMK4,GNAI1,GNAI2,GNAI3,GNAS,GNB1,GNB2,GNB5,GNG12,GNG2,MAPK1,MAPK10,MAPK8,MAPK9,PLCG1,PRKCA,PRKCB,PRKCG,PTK2B
Xenobiotic Metabolism AHR Signaling Pathway	6.81	0.267	1.877	ALDH1A1,ALDH1L1,ALDH2,ALDH3A2,ALDH4A1,ALDH5A1,ALDH6A1,ALDH7A1,ALDH9A1,GSTK1,GSTM1,GSTM3,GSTM5,GSTP1,HSP90AA1,HSP90AB1,HSP90B1,UGT1A1,UGT1A3,UGT1A4,UGT1A6,Ugt1a7c,UGT1A9 (includes others)
Production of Nitric Oxide and Reactive Oxygen Species in Macrophages	6.75	0.196	1.667	AKT2,ALB,APOA1,APOA2,APOA4,APOD,APOE,CAT,CLU,FNBP1,MAP2K1,MAP2K7,MAPK1,MAPK10,MAPK3,MAPK8,MAPK9,PCYOX1,PLCG1,PPP1CB,PPP1R12A,PPP1R7,PPP2CA,PPP2CB,PPP2R1A,PPP2R2A,PPP2R5D,PRKCA,PRKCB,PRKCG,RAC1,RAP1A,RAP1B,RHOA,RHOB,RHOC,SERPINA1,SIRPA
Gαi Signaling	6.69	0.227	-0.2	ADCY2,CAV1,GABBR1,GNAI1,GNAI2,GNAI3,GNAS,GNB1,GNB2,GNB5,GNG12,GNG2,GRB2,GRM3,MAPK1,MAPK3,PRKACB,PRKAR1A,PRKAR1B,PRKAR2A,PRKAR2B,RALA,RALB,RAP1A,RAP1B,RAP1GAP,RAP2B,S1PR1,STAT3
PTEN Signaling	6.69	0.227	-3.78	AKT2,BMPR1A,BMPR2,CBL,CDKN1B,CSNK2B,FGFR1,FGFR2,FGFR3,FOXO1,FOXO3,GRB2,GSK3B,ILK,ITGB1,MAP2K1,MAPK1,MAPK3,NTRK2,PREX2,PTK2,RAC1,RALA,RALB,RAP1A,RAP1B,RAP2B,SYNJ1,YWHAH
HGF Signaling	6.68	0.237	4.041	AKT2,CRKL,GAB1,GRB2,ITGB1,MAP2K1,MAP2K7,MAPK1,MAPK10,MAPK3,MAPK8,MAPK9,PAK1,PLCG1,PRKCA,PRKCB,PRKCG,PTK2,PTPN11,PXN,RAC1,RALA,RALB,RAP1A,RAP1B,RAP2B,STAT3
PI3K/AKT Signaling	6.67	0.2	2.611	AKT2,CDC37,CDKN1B,CTNNB1,FOXO1,FOXO3,GAB1,GRB2,GSK3B,HSP90AA1,HSP90AB1,HSP90B1,ILK,ITGB1,MAP2K1,MAPK1,MAPK3,MTOR,PPP2CA,PPP2CB,PPP2R1A,PPP2R2A,PPP2R5D,RALA,RALB,RAP1A,RAP1B,RAP2B,RHEB,SYNJ1,YWHAB,YWHAE,YWHAG,YWHAH,YWHAQ,YWHAZ
GABA Receptor Signaling	6.63	0.248		ABAT,ADCY2,ALDH5A1,ALDH9A1,AP1B1,AP2A1,AP2A2,AP2M1,AP2S1,CACNA2D1,CACNB1,CACNB2,CACNB3,CACNB4,DNM1,GABBR1,GABRA1,GABRA2,GABRB2,GABRB3,GNAS,GPHN,NSF,SLC6A1,UBQLN1
Adrenomedullin signaling pathway	6.57	0.19	3.893	ADCY2,AKT2,ARAF,C3,Calm1 (includes others),CAMK4,CFH,GNA11,GNA14,GNAQ,GNAS,GRB2,GSK3B,GUCY1B1,IL18,ITPR1,MAP2K1,MAP2K7,MAPK1,MAPK10,MAPK3,MAPK8,MAPK9,PDIA3,PLCB1,PLCG1,PRKACB,PRKAR1A,PRKAR1B,PRKAR2A,PRKAR2B,PTK2,PTK2B,RALA,RALB,RAP1A,RAP1B,RAP2B,SMARCC2
Apelin Adipocyte Signaling Pathway	6.57	0.268	-0.426	ADCY2,CAT,GNA11,GNAI1,GNAI2,GNAI3,GPX4,GSTK1,GSTM1,GSTP1,MAPK1,MAPK10,MAPK3,MAPK8,MAPK9,PRDX6,PRKAB2,PRKACB,PRKAR1A,PRKAR1B,PRKAR2A,PRKAR2B
nNOS Signaling in Neurons	6.56	0.327	3	Calm1 (includes others),CAMK2A,CAMK4,CAPN2,CAPNS1,DLG2,DLG4,GRIN1,GRIN2A,GRIN2B,PFKM,PPP3CA,PPP3CB,PPP3R1,PRKCA,PRKCB,PRKCG
P2Y Purigenic Receptor Signaling Pathway	6.55	0.219	4.041	ADCY2,AKT2,GNAI1,GNAI2,GNAI3,GNAQ,GNB1,GNB2,GNB5,GNG12,GNG2,MAP2K1,MAPK1,MAPK3,PDIA3,PLCB1,PLCG1,PRKACB,PRKAR1A,PRKAR1B,PRKAR2A,PRKAR2B,PRKCA,PRKCB,PRKCG,RALA,RALB,RAP1A,RAP1B,RAP2B
Glutamate Receptor Signaling	6.51	0.297	1.89	Calm1 (includes others),CAMK4,DLG4,GLS,GLUL,GNB1,GNG2,GRIA1,GRIA2,GRIA4,GRIN1,GRIN2A,GRIN2B,GRM3,GRM5,SLC17A7,SLC1A2,SLC1A3,SLC1A4
Corticotropin Releasing Hormone Signaling	6.32	0.206	0.928	ADCY2,CACNA2D1,CACNB1,CACNB2,CACNB3,CACNB4,Calm1 (includes others),CAMK4,GNAI1,GNAI2,GNAI3,GNAO1,GNAQ,GNAS,GUCY1B1,ITPR1,MAP2K1,MAPK1,MAPK3,MEF2D,PLCG1,PRKACB,PRKAR1A,PRKAR1B,PRKAR2A,PRKAR2B,PRKCA,PRKCB,PRKCG,RAP1A,RAP1B,SMARCC2
IL-3 Signaling	6.23	0.266	3.71	AKT2,CRKL,FOXO1,GRB2,MAP2K1,MAPK1,MAPK3,PAK1,PPP3CA,PPP3CB,PPP3R1,PRKCA,PRKCB,PRKCG,RAC1,RALA,RALB,RAP1A,RAP1B,RAP2B,STAT3
eNOS Signaling	6.21	0.198	1.134	ADCY2,AKT2,AQP4,Calm1 (includes others),CAMK4,CAV1,DNM2,GNAQ,GNAS,GUCY1B1,HSP90AA1,HSP90AB1,HSP90B1,HSPA1A/HSPA1B,Hspa1b,HSPA1L,HSPA2,HSPA4,HSPA5,HSPA8,HSPA9,ITPR1,KNG1,PLCG1,PRKAB2,PRKACB,PRKAR1A,PRKAR1B,PRKAR2A,PRKAR2B,PRKCA,PRKCB,PRKCG,STUB1
LXR/RXR Activation	6.15	0.219	3.962	ABCA1,AGT,AHSG,ALB,APOA1,APOA2,APOA4,APOD,APOE,APOH,C3,C4A/C4B,CLU,CYP51A1,ECHS1,FASN,FDFT1,FGA,GC,HADH,IL18,ITIH4,KNG1,PCYOX1,PLTP,SERPINA1,TF,UGT1A3
Renal Cell Carcinoma Signaling	5.94	0.256	3.153	AKT2,CRK,CUL2,ELOC,FH,GAB1,GRB2,MAP2K1,MAPK1,MAPK3,PAK1,PAK2,PAK3,PTPN11,RAC1,RALA,RALB,RAP1A,RAP1B,RAP2B,SLC2A1
Glioma Signaling	5.82	0.22	3.71	AKT2,Calm1 (includes others),CAMK2A,CAMK2B,CAMK2D,CAMK2G,CAMK4,GRB2,IDH1,IDH2,IDH3B,IDH3G,MAP2K1,MAPK1,MAPK3,MTOR,PA2G4,PLCG1,PRKCA,PRKCB,PRKCG,RALA,RALB,RAP1A,RAP1B,RAP2B
Endothelin-1 Signaling	5.8	0.182	2.137	ABHD3,ADCY2,ARAF,EDNRB,GAB1,GNA11,GNA12,GNA13,GNA14,GNAI1,GNAI2,GNAI3,GNAL,GNAO1,GNAQ,GNAS,GNAZ,GRB2,GUCY1B1,ITPR1,MAPK1,MAPK10,MAPK3,MAPK8,MAPK9,PDIA3,PLA2G7,PLCB1,PLCG1,PRKCA,PRKCB,PRKCG,RALA,RALB,RAP1A,RAP1B,RAP2B
Lipid Antigen Presentation by CD1	5.71	0.423		AP1B1,AP2A1,AP2A2,AP2M1,AP2S1,ARF6,B2M,CALR,CANX,PDIA3,PSAP
Glycolysis I	5.62	0.333	2.673	ALDOA,ALDOC,ENO1,ENO2,ENO3,GAPDH,GPI,PFKL,PFKM,PFKP,PGAM1,PGK1,PKM,TPI1
cAMP-mediated signaling	5.58	0.172	2.082	ADCY2,AKAP12,Calm1 (includes others),CAMK2A,CAMK2B,CAMK2D,CAMK2G,CAMK4,GABBR1,GDE1,GNAI1,GNAI2,GNAI3,GNAL,GNAO1,GNAS,GRK2,GRM3,MAP2K1,MAPK1,MAPK3,PDE1A,PDE1B,PDE2A,PDE4A,PDE4B,PPP3CA,PPP3CB,PPP3R1,PRKACB,PRKAR1A,PRKAR1B,PRKAR2A,PRKAR2B,RAP1A,RAP1GAP,RAPGEF3,RAPGEF4,S1PR1,STAT3
BMP signaling pathway	5.57	0.244	2.837	BMPR1A,BMPR2,CAMK4,GRB2,MAP2K1,MAPK1,MAPK10,MAPK3,MAPK8,MAPK9,PRKACB,PRKAR1A,PRKAR1B,PRKAR2A,PRKAR2B,RALA,RALB,RAP1A,RAP1B,RAP2B,XIAP
ERK5 Signaling	5.55	0.26	3.441	FOXO3,GAB1,GNA12,GNA13,GNAQ,MEF2D,PTPN11,RALA,RALB,RAP1A,RAP1B,RAP2B,WNK1,YWHAB,YWHAE,YWHAG,YWHAH,YWHAQ,YWHAZ
FXR/RXR Activation	5.53	0.204		AGT,AHSG,AKT2,ALB,APOA1,APOA2,APOA4,APOD,APOE,APOH,C3,C4A/C4B,CLU,FASN,FETUB,FGA,FOXO1,GC,IL18,ITIH4,KNG1,MAPK10,MAPK8,MAPK9,PCYOX1,PLTP,SERPINA1,TF
Calcium Transport I	5.52	0.571	1.414	ANXA5,ATP2A1,ATP2A2,ATP2B1,ATP2B2,ATP2B3,ATP2B4,ATP2C1
ErbB Signaling	5.48	0.234	2.558	FOXO1,GRB2,GSK3B,MAP2K1,MAPK1,MAPK10,MAPK3,MAPK8,MAPK9,MTOR,PAK1,PAK2,PAK3,PLCG1,PRKCA,PRKCB,PRKCG,RALA,RALB,RAP1A,RAP1B,RAP2B
UVC-Induced MAPK Signaling	5.21	0.294	2.324	ARAF,MAP2K1,MAPK1,MAPK10,MAPK3,MAPK8,MAPK9,PRKCA,PRKCB,PRKCG,RALA,RALB,RAP1A,RAP1B,RAP2B
B Cell Receptor Signaling	5.2	0.179	3.43	AKT2,Calm1 (includes others),CAMK2A,CAMK2B,CAMK2D,CAMK2G,CAMK4,CFL1,CFL2,FOXO1,GAB1,GRB2,GSK3B,MAP2K1,MAP2K7,MAPK1,MAPK3,MAPK8,MAPK9,MTOR,PPP3CA,PPP3CB,PPP3R1,PRKCB,PTK2,PTK2B,PTPN11,RAC1,RALA,RALB,RAP1A,RAP1B,RAP2B,SYNJ1
Endocannabinoid Cancer Inhibition Pathway	5.2	0.193	-1.3	ADCY2,AKT2,CDKN1B,CTNNB1,EIF2A,GNA13,GNAI1,GNAI2,GNAI3,GNAL,GNAO1,GNAQ,GSK3B,MAP2K1,MAP2K7,MAPK1,MAPK3,MTOR,PRKAB2,PRKACB,PRKAR1A,PRKAR1B,PRKAR2A,PRKAR2B,PTK2,RHOA,ROCK1,ROCK2,VIM
PI3K Signaling in B Lymphocytes	5.15	0.196	3.922	AKT2,C3,Calm1 (includes others),CAMK2A,CAMK2B,CAMK2D,CAMK2G,CAMK4,CBL,CD81,FOXO3,ITPR1,MAP2K1,MAPK1,MAPK3,PDIA3,PLCB1,PLCG1,PPP3CA,PPP3CB,PPP3R1,PRKCB,RAC1,RALA,RALB,RAP1A,RAP1B,RAP2B
Spliceosomal Cycle	5.1	0.288	2.84	CDC5L,DDX39B,DDX46,DHX15,EFTUD2,EIF4A3,HSPA8,PRPF19,RBM8A,SF3A1,SF3A3,SF3B1,SF3B2,SNRNP200,U2AF2
Natural Killer Cell Signaling	5.01	0.173	3.55	AKT2,B2M,CFL1,CFL2,GRB2,HLA-A,HSPA1A/HSPA1B,Hspa1b,HSPA1L,HSPA2,HSPA4,HSPA5,HSPA8,HSPA9,IL18,ITGB1,MAP2K1,MAPK1,MAPK3,MTOR,PAK1,PAK2,PAK3,PLCG1,PTK2B,PTPN11,PXN,RAC1,RALA,RALB,RAP1A,RAP1B,RAP2B,ROCK1,Wasl
LPS/IL-1 Mediated Inhibition of RXR Function	4.94	0.166	-1.897	ABCA1,ABCB1,ACOX1,ACSBG1,ACSL1,ACSL3,ACSL4,ACSL6,ALDH1A1,ALDH1L1,ALDH2,ALDH3A2,ALDH4A1,ALDH5A1,ALDH6A1,ALDH7A1,ALDH9A1,APOE,CAT,CHST2,CPT1A,FABP5,FABP7,Fmo9,GSTK1,GSTM1,GSTM3,GSTM5,GSTP1,HMGCS1,IL18,MAOB,MAP2K7,MAPK8,MAPK9,PLTP,SLC27A1,SULT4A1
Aryl Hydrocarbon Receptor Signaling	4.8	0.188	-0.535	ALDH1A1,ALDH1L1,ALDH2,ALDH3A2,ALDH4A1,ALDH5A1,ALDH6A1,ALDH7A1,ALDH9A1,CDKN1B,CTSD,GSTK1,GSTM1,GSTM3,GSTM5,GSTP1,HSP90AA1,HSP90AB1,HSP90B1,MAPK1,MAPK3,MAPK8,NFIA,NFIB,NFIC,NFIX,SMARCA4,TGM2
Gαs Signaling	4.76	0.207	1.342	ADCY2,ADD1,ADD2,ADD3,GNAS,GNB1,GNB2,GNB5,GNG12,GNG2,MAP2K1,MAPK1,MAPK3,PRKACB,PRKAR1A,PRKAR1B,PRKAR2A,PRKAR2B,RAP1A,RAPGEF2,RAPGEF3,RAPGEF4,RYR2
Endometrial Cancer Signaling	4.72	0.258	1.291	AKT2,CTNNA1,CTNNA2,CTNNB1,FOXO3,GRB2,GSK3B,ILK,MAP2K1,MAPK1,MAPK3,RALA,RALB,RAP1A,RAP1B,RAP2B
Regulation of IL-2 Expression in Activated and Anergic T Lymphocytes	4.61	0.22		Calm1 (includes others),CAMK4,GRB2,MAP2K1,MAP2K7,MAPK1,MAPK10,MAPK3,MAPK8,MAPK9,PLCG1,PPP3CA,PPP3CB,PPP3R1,RAC1,RALA,RALB,RAP1A,RAP1B,RAP2B
Dopamine Receptor Signaling	4.61	0.22	1.134	ADCY2,COMT,MAOB,NCS1,PPP1CB,PPP1R12A,PPP1R1B,PPP1R7,PPP2CA,PPP2CB,PPP2R1A,PPP2R2A,PPP2R5D,PRKACB,PRKAR1A,PRKAR1B,PRKAR2A,PRKAR2B,QDPR,SPR
Calcium-induced T Lymphocyte Apoptosis	4.6	0.243	3.873	ATP2A1,ATP2A2,Calm1 (includes others),CAMK4,CAPN2,HDAC1,HDAC2,HLA-A,ITPR1,MEF2D,PLCG1,PPP3CA,PPP3CB,PPP3R1,PRKCA,PRKCB,PRKCG
Cdc42 Signaling	4.6	0.178	3.138	ACTR2,ACTR3,APC,ARPC2,ARPC3,B2M,BAIAP2,CFL1,CFL2,CLIP1,DIAPH1,EXOC7,GSK3B,HLA-A,IQGAP1,ITGB1,MAPK1,MAPK10,MAPK8,MAPK9,MYL12A,MYL12B,MYL6,MYL9,PAK1,PAK2,PAK3,PPP1CB,PPP1R12A,RALA
Telomerase Signaling	4.52	0.206	1.414	AKT2,GRB2,HDAC1,HDAC11,HDAC2,HSP90AA1,HSP90AB1,HSP90B1,MAP2K1,MAPK1,MAPK3,PPP2CA,PPP2CB,PPP2R1A,PPP2R2A,PPP2R5D,RALA,RALB,RAP1A,RAP1B,RAP2B,TPP1
Xenobiotic Metabolism General Signaling Pathway	4.47	0.184	2.887	AKT2,CUL3,GSTK1,GSTM1,GSTM3,GSTM5,GSTP1,MAP2K1,MAP2K7,MAPK1,MAPK3,MAPK8,MAPK9,PRKCA,PRKCB,PRKCG,RALA,RALB,RAP1A,RAP1B,RAP2B,UGT1A1,UGT1A3,UGT1A4,UGT1A6,Ugt1a7c,UGT1A9 (includes others)
Breast Cancer Regulation by Stathmin1	4.35	0.126		ADCYAP1R1,ADGRB1,ADGRL1,ADGRL3,ARHGEF12,ARHGEF17,ARHGEF2,ARHGEF7,ARHGEF9,CAMK2A,CAMK2B,CAMK2D,CAMK2G,CAMK4,CDKN1B,EDNRB,GABBR1,GNA13,GNAQ,GNB1,GNB2,GNB5,GNG12,GNG2,GPR158,GPRC5B,GRB2,GRM3,GRM5,MAP2K1,MAPK1,MAPK3,MTOR,PAK1,PLCB1,PPP1CB,PPP1R12A,PPP1R7,PPP2CA,PPP2CB,PPP2R1A,PPP2R2A,PPP2R5D,PRKACB,PRKAR1A,PRKAR1B,PRKAR2A,PRKAR2B,PRKCA,PRKCB,PRKCG,RAC1,RALA,RALB,RAP1A,RAP1B,RAP2B,RB1CC1,RHOA,S1PR1,ST…
Prostate Cancer Signaling	4.32	0.211		AKT2,CDKN1B,CTNNB1,FOXO1,GRB2,GSK3B,GSTP1,HSP90AA1,HSP90AB1,HSP90B1,MAP2K1,MAPK1,MAPK3,MTOR,PA2G4,RALA,RALB,RAP1A,RAP1B,RAP2B
Role of PKR in Interferon Induction and Antiviral Response	4.31	0.195	-1.877	CYCS,DNAJC3,EIF2S1,HSP90AA1,HSP90AB1,HSP90B1,HSPA1A/HSPA1B,Hspa1b,HSPA1L,HSPA2,HSPA4,HSPA5,HSPA8,HSPA9,IL18,MAP2K7,MAPK1,MAPK10,MAPK3,MAPK8,MAPK9,NPM1,STAT3
Coronavirus Pathogenesis Pathway	4.31	0.18	-3.53	AGT,EEF1A1,EEF1A2,EIF2A,KPNB1,MAPK1,MAPK10,MAPK3,MAPK8,MAPK9,NPM1,PA2G4,RPS11,RPS14,RPS15A,RPS16,RPS18,RPS19,RPS21,RPS24,RPS28,RPS3,RPS4Y1,RPS6,RPS9,STAT3,TNPO1
FGF Signaling	4.3	0.216	2.982	AKT2,CRK,CRKL,FGF12,FGFR1,FGFR2,FGFR3,GAB1,GRB2,ITPR1,MAP2K1,MAPK1,MAPK3,MAPK8,PLCG1,PRKCA,PTPN11,RAC1,STAT3
SAPK/JNK Signaling	4.29	0.204	2.236	CRK,CRKL,GAB1,GNA12,GNA13,GNB1,GNG2,GRB2,HNRNPK,MAP2K7,MAPK10,MAPK8,MAPK8IP3,MAPK9,MINK1,RAC1,RALA,RALB,RAP1A,RAP1B,RAP2B
CTLA4 Signaling in Cytotoxic T Lymphocytes	4.22	0.213		AKT2,AP1B1,AP1G1,AP2A1,AP2A2,AP2M1,AP2S1,B2M,CLTB,CLTC,GRB2,HLA-A,PLCG1,PPP2CA,PPP2CB,PPP2R1A,PPP2R2A,PPP2R5D,PTPN11
Ethanol Degradation II	4.15	0.286	2.887	ACSL1,ACSS1,ACSS2,ADH5,ADHFE1,AKR1A1,ALDH1A1,ALDH2,ALDH3A2,ALDH4A1,ALDH7A1,ALDH9A1
Macropinocytosis Signaling	4.11	0.224	3.464	ACTN4,ARF6,ITGB1,ITGB8,PAK1,PLCG1,PRKCA,PRKCB,PRKCG,RAB5A,RAC1,RALA,RALB,RAP1A,RAP1B,RAP2B,RHOA
PFKFB4 Signaling Pathway	4.11	0.242	1.604	GNAS,GPI,HK1,HK2,MAP2K1,MAP2K7,MAPK1,MAPK3,PFKM,PRKACB,PRKAR1A,PRKAR1B,PRKAR2A,PRKAR2B,TKT
Nur77 Signaling in T Lymphocytes	4.1	0.232	2	Calm1 (includes others),CAMK4,CYCS,HDAC1,HDAC2,MAP2K1,MAPK1,MAPK3,MEF2D,PCNA,PPP3CA,PPP3CB,PPP3R1,PRKCA,PRKCB,PRKCG
Inhibition of ARE-Mediated mRNA Degradation Pathway	4.08	0.189	1.46	AKT2,DDX6,MAPK1,MAPK3,PABPN1,PPP2CA,PPP2CB,PPP2R1A,PPP2R2A,PPP2R5D,PRKACB,PRKAR1A,PRKAR1B,PRKAR2A,PRKAR2B,PSME3,PSMF1,YWHAB,YWHAE,YWHAG,YWHAH,YWHAQ,YWHAZ
Glucocorticoid Receptor Signaling	4.08	0.14		ACTB,AGT,AKT2,ANXA1,ARID1A,FGG,FKBP4,FKBP5,FOXO3,GRB2,GTF2B,HSP90AA1,HSP90AB1,HSP90B1,HSPA1A/HSPA1B,Hspa1b,HSPA1L,HSPA2,HSPA4,HSPA5,HSPA8,HSPA9,MAP2K1,MAP2K7,MAPK1,MAPK10,MAPK3,MAPK8,MAPK9,PPP3CA,PPP3CB,PPP3R1,PRKAB2,PRKACB,RAC1,RALA,RALB,RAP1A,RAP1B,RAP2B,SMARCA2,SMARCA4,SMARCC2,SMARCE1,STAT3,TSG101,VCAM1,YWHAH
Netrin Signaling	4.02	0.229	3.5	CACNA2D1,CACNB1,CACNB2,CACNB3,CACNB4,ENAH,PPP3CA,PPP3CB,PPP3R1,PRKACB,PRKAR1A,PRKAR1B,PRKAR2A,PRKAR2B,RAC1,RYR2
Acute Myeloid Leukemia Signaling	4.02	0.207	3.207	AKT2,ARAF,GRB2,IDH1,IDH2,IDH3B,IDH3G,JUP,MAP2K1,MAP2K7,MAPK1,MAPK3,MTOR,RALA,RALB,RAP1A,RAP1B,RAP2B,STAT3
PDGF Signaling	4.02	0.207	2.524	CAV1,CRK,CRKL,CSNK2B,GRB2,MAP2K1,MAPK1,MAPK3,MAPK8,PLCG1,PRKCA,PRKCB,RALA,RALB,RAP1A,RAP1B,RAP2B,STAT3,SYNJ1
Leptin Signaling in Obesity	3.96	0.218	1.414	ADCY2,AKT2,FOXO1,GRB2,MAP2K1,MAPK1,MAPK3,PDIA3,PLCB1,PLCG1,PRKACB,PRKAR1A,PRKAR1B,PRKAR2A,PRKAR2B,PTPN11,STAT3
FAT10 Signaling Pathway	3.91	0.381	1.342	MAP1LC3B,NUB1,PSMD4,PSME3,PSMF1,SQSTM1,UBA1,UBE2Z
Melanocyte Development and Pigmentation Signaling	3.76	0.198	2.524	ADCY2,CRK,GNAS,GRB2,MAP2K1,MAPK1,MAPK3,PLCG1,PRKACB,PRKAR1A,PRKAR1B,PRKAR2A,PRKAR2B,PTPN11,RALA,RALB,RAP1A,RAP1B,RAP2B
Antiproliferative Role of Somatostatin Receptor 2	3.75	0.21	1.732	CDKN1B,GNB1,GNB2,GNB5,GNG12,GNG2,GUCY1B1,MAP2K1,MAPK1,MAPK3,PTPN11,RALA,RALB,RAP1A,RAP1B,RAP2B,SMARCC2
GPCR-Mediated Integration of Enteroendocrine Signaling Exemplified by an L Cell	3.75	0.21	0.243	ADCY2,GNA11,GNA14,GNAI1,GNAI2,GNAI3,GNAQ,GNAS,ITPR1,PDIA3,PLCB1,PLCG1,PRKACB,PRKAR1A,PRKAR1B,PRKAR2A,PRKAR2B
NGF Signaling	3.75	0.183	2.683	AKT2,CRK,GAB1,GRB2,MAP2K1,MAPK1,MAPK10,MAPK3,MAPK8,MAPK9,PLCG1,PTPN11,RAC1,RALA,RALB,RAP1A,RAP1B,RAP2B,RHOA,ROCK1,ROCK2,TRIO
Thrombopoietin Signaling	3.7	0.224	3.357	GRB2,MAP2K1,MAPK1,MAPK3,PLCG1,PRKCA,PRKCB,PRKCG,PTPN11,RALA,RALB,RAP1A,RAP1B,RAP2B,STAT3
Ethanol Degradation IV	3.66	0.294	2.53	ACSL1,ACSS1,ACSS2,ALDH1A1,ALDH2,ALDH3A2,ALDH4A1,ALDH7A1,ALDH9A1,CAT
Role of Macrophages, Fibroblasts and Endothelial Cells in Rheumatoid Arthritis	3.65	0.138		AKT2,APC,Calm1 (includes others),CAMK2A,CAMK2B,CAMK2D,CAMK2G,CAMK4,CSNK1A1,CTNNB1,DAAM1,DKK3,FN1,GNAO1,GNAQ,GSK3B,IL18,LRP1,MAP2K1,MAP2K7,MAPK1,MAPK3,MAPK9,MIF,PDIA3,PLCB1,PLCG1,PPP3CA,PPP3CB,PPP3R1,PRKCA,PRKCB,PRKCG,RAC1,RALA,RALB,RAP1A,RAP1B,RAP2B,RHOA,ROCK1,ROCK2,STAT3,VCAM1
Gluconeogenesis I	3.63	0.255	2.309	ALDOA,ALDOC,ENO1,ENO2,ENO3,GAPDH,GPI,MDH1,MDH2,ME1,PGAM1,PGK1
Amyotrophic Lateral Sclerosis Signaling	3.63	0.189	2.828	CAPN2,CAPNS1,CAT,CYCS,GLUL,GRIA1,GRIA2,GRIA4,GRIN1,GRIN2A,GRIN2B,NEFL,PAK1,PPP3CA,RAB5A,RAB5B,RAB5C,RAC1,SLC1A2,XIAP
Fc Epsilon RI Signaling	3.59	0.179	2.985	AKT2,GAB1,GRB2,MAP2K1,MAP2K7,MAPK1,MAPK10,MAPK3,MAPK8,MAPK9,PLCG1,PRKCA,PRKCB,PRKCG,PTPN11,RAC1,RALA,RALB,RAP1A,RAP1B,RAP2B,SYNJ1
Apoptosis Signaling	3.58	0.192	-0.688	CAPN2,CAPNS1,CYCS,LMNA,MAP2K1,MAP2K7,MAPK1,MAPK3,MAPK8,PLCG1,PRKCA,RALA,RALB,RAP1A,RAP1B,RAP2B,ROCK1,SPTAN1,XIAP
Wnt/β-catenin Signaling	3.58	0.161	-0.2	AKT2,APC,APPL2,BMPR2,CDH2,CDH5,CSNK1A1,CSNK1D,CSNK1E,CSNK2B,CTNNB1,DKK3,DVL3,GJA1,GNAO1,GNAQ,GSK3B,HDAC1,ILK,LRP1,MARK2,PIN1,PPP2CA,PPP2CB,PPP2R1A,PPP2R2A,PPP2R5D,RUVBL2
Sperm Motility	3.52	0.147	4.315	ABHD3,Calm1 (includes others),CAMK4,EPHA4,FGFR1,FGFR2,FGFR3,GNAS,GUCY1B1,ITPR1,MAP2K1,MAP2K7,MERTK,NTRK2,PDE1A,PDE1B,PDE2A,PDE4A,PDE4B,PDIA3,PLA2G7,PLCB1,PLCG1,PRKACB,PRKAR1A,PRKAR1B,PRKAR2A,PRKAR2B,PRKCA,PRKCB,PRKCG,PTK2,PTK2B,SLC12A2,TWF1
PXR/RXR Activation	3.48	0.214		ABCB1,AKT2,ALDH1A1,ALDH3A2,CPT1A,FOXO1,FOXO3,GSTM1,PRKACB,PRKAR1A,PRKAR1B,PRKAR2A,PRKAR2B,UGT1A1,UGT1A9 (includes others)
IL-2 Signaling	3.46	0.222	2.887	AKT2,CSNK2B,GRB2,MAP2K1,MAPK1,MAPK3,MAPK8,PTK2B,PTPN11,RALA,RALB,RAP1A,RAP1B,RAP2B
GDNF Family Ligand-Receptor Interactions	3.38	0.203	2.324	GAB1,GRB2,ITPR1,MAP2K1,MAPK1,MAPK10,MAPK3,MAPK8,MAPK9,PLCG1,RAC1,RALA,RALB,RAP1A,RAP1B,RAP2B
RAN Signaling	3.37	0.368	2.646	CSE1L,IPO5,KPNA1,KPNA6,KPNB1,RANGAP1,TNPO1
Ketolysis	3.37	0.368	2.449	ACAA2,ACAT1,ACAT2,BDH1,HADHA,HADHB,OXCT1
CNTF Signaling	3.37	0.228	2.496	CNTFR,GRB2,MAP2K1,MAPK1,MAPK3,MTOR,PTPN11,RALA,RALB,RAP1A,RAP1B,RAP2B,STAT3
Regulation Of The Epithelial Mesenchymal Transition By Growth Factors Pathway	3.37	0.154	3.402	AKT2,ARAF,CDH2,FGF12,FGFR1,FGFR2,FGFR3,FOXO1,GAB1,GRB2,GSK3B,MAP2K1,MAP2K7,MAPK1,MAPK10,MAPK3,MAPK8,MAPK9,MTOR,PTPN11,RAC1,RALA,RALB,RAP1A,RAP1B,RAP2B,RHOA,STAT3,VIM
Chronic Myeloid Leukemia Signaling	3.35	0.184		AKT2,CDKN1B,CRK,CRKL,CTBP1,GRB2,HDAC1,HDAC11,HDAC2,MAP2K1,MAPK1,MAPK3,PA2G4,PTPN11,RALA,RALB,RAP1A,RAP1B,RAP2B
Mouse Embryonic Stem Cell Pluripotency	3.35	0.184	2.065	AKT2,APC,BMPR1A,BMPR2,CTNNB1,DVL3,GRB2,GSK3B,MAP2K1,MAPK1,MAPK3,PTPN11,RALA,RALB,RAP1A,RAP1B,RAP2B,STAT3,XIAP
Cancer Drug Resistance By Drug Efflux	3.31	0.215		ABCB1,AKT2,ARAF,FOXO1,FOXO3,MAP2K1,MAPK1,MAPK3,RALA,RALB,RAP1A,RAP1B,RAP2B,YBX1
Oxidative Ethanol Degradation III	3.3	0.29	2.333	ACSL1,ACSS1,ACSS2,ALDH1A1,ALDH2,ALDH3A2,ALDH4A1,ALDH7A1,ALDH9A1
Sphingosine-1-phosphate Signaling	3.27	0.174	1.964	ADCY2,AKT2,FNBP1,GNA12,GNA13,GNAI1,GNAI2,GNAI3,GNAQ,MAPK1,MAPK3,PDIA3,PLCB1,PLCG1,PTK2,PTK2B,RAC1,RHOA,RHOB,RHOC,S1PR1
BEX2 Signaling Pathway	3.25	0.198	-1.5	AKT2,CDH2,CTNNB1,GSK3B,LGALS1,MAP2,MAPK10,MAPK8,MAPK9,MTOR,PPP2CA,PPP2CB,PPP2R1A,PPP2R2A,PPP2R5D,STAT3
RANK Signaling in Osteoclasts	3.24	0.191	2.668	AKT2,Calm1 (includes others),CAMK4,CBL,GSN,MAP2K1,MAP2K7,MAPK1,MAPK10,MAPK3,MAPK8,MAPK9,PPP3CA,PPP3CB,PPP3R1,PTK2B,XIAP
Ketogenesis	3.22	0.35	2.449	ACAA2,ACAT1,ACAT2,BDH1,HADHA,HADHB,HMGCS1
EGF Signaling	3.21	0.22	2.496	AKT2,CSNK2B,GRB2,ITPR1,MAP2K1,MAP2K7,MAPK1,MAPK3,MAPK8,MTOR,PLCG1,PRKCA,STAT3
LPS-stimulated MAPK Signaling	3.19	0.195	2.5	MAP2K1,MAPK1,MAPK10,MAPK3,MAPK8,MAPK9,PAK1,PRKCA,PRKCB,PRKCG,RAC1,RALA,RALB,RAP1A,RAP1B,RAP2B
Colorectal Cancer Metastasis Signaling	3.17	0.14	2.335	ADCY2,AKT2,APC,CTNNB1,FNBP1,GNAS,GNB1,GNB2,GNB5,GNG12,GNG2,GRB2,GRK2,GSK3B,LRP1,MAP2K1,MAPK1,MAPK10,MAPK3,MAPK8,MAPK9,PRKACB,PRKAR1A,PRKAR1B,PRKAR2A,PRKAR2B,RAC1,RALA,RALB,RAP1A,RAP1B,RAP2B,RHOA,RHOB,RHOC,STAT3
Role of MAPK Signaling in the Pathogenesis of Influenza	3.13	0.193		ABHD3,AKT2,MAP2K1,MAP2K7,MAPK1,MAPK10,MAPK3,MAPK8,MAPK9,PLA2G7,PRKCA,RALA,RALB,RAP1A,RAP1B,RAP2B
Pyridoxal 5'-phosphate Salvage Pathway	3.08	0.197	2.84	AKT2,ARAF,CDK5,CSNK1A1,CSNK1D,MAP2K1,MAPK1,MAPK3,MAPK8,MAPK9,PAK1,PAK2,PAK3,PDXK,PRPF4B
CD28 Signaling in T Helper Cells	3.08	0.168	3.13	ACTR2,ACTR3,AKT2,ARPC2,ARPC3,Calm1 (includes others),CAMK4,GRB2,HLA-A,ITPR1,MAP2K1,MAPK10,MAPK8,MAPK9,PAK1,PLCG1,PPP3CA,PPP3CB,PPP3R1,PTPN11,RAC1
HER-2 Signaling in Breast Cancer	3.07	0.19		AKT2,CDKN1B,FOXO1,GRB2,GSK3B,ITGB1,ITGB8,PLCG1,PRKCA,PRKCB,PRKCG,RALA,RALB,RAP1A,RAP1B,RAP2B
Mitochondrial L-carnitine Shuttle Pathway	3.07	0.333	1.89	ACSBG1,ACSL1,ACSL3,ACSL4,ACSL6,CPT1A,SLC27A1
Serotonin Degradation	3.07	0.19	3.5	ADH5,ADHFE1,AKR1A1,ALDH1A1,ALDH2,ALDH3A2,ALDH4A1,ALDH7A1,ALDH9A1,MAOB,UGT1A1,UGT1A3,UGT1A4,UGT1A6,Ugt1a7c,UGT1A9 (includes others)
Ceramide Signaling	3.07	0.185	2.668	AKT2,CTSD,CYCS,MAP2K1,MAPK3,MAPK8,PPP2CA,PPP2CB,PPP2R1A,PPP2R2A,PPP2R5D,RALA,RALB,RAP1A,RAP1B,RAP2B,S1PR1
Glutaryl-CoA Degradation	3.06	0.296	1.89	ACAA2,ACAT1,ACAT2,HADH,HADHA,HADHB,HSD17B4,PARK7
White Adipose Tissue Browning Pathway	3.04	0.161	2.711	ADCY2,CACNA2D1,CACNB1,CACNB2,CACNB3,CACNB4,CTBP1,FGFR1,FGFR2,FGFR3,GNAS,GUCY1B1,LDHA,LDHB,MAPK1,NRF1,PRKAB2,PRKACB,PRKAR1A,PRKAR1B,PRKAR2A,PRKAR2B,VGF
Sumoylation Pathway	3.04	0.174	-3.051	ARHGDIA,CTBP1,FNBP1,HDAC1,HDAC2,MAPK10,MAPK8,MAPK9,PCNA,RAC1,RANGAP1,RHOA,RHOB,RHOC,SAE1,SERBP1,STUB1,UBA2,XIAP
Necroptosis Signaling Pathway	3.03	0.155	3.4	CAMK2A,CAMK2B,CAMK2D,CAMK2G,CAPN2,CAPNS1,DNM1L,FKBP1A,GLUD1,GLUL,MERTK,PPID,PPP3CA,PPP3CB,PPP3R1,SLC25A3,SLC25A4,SLC25A5,TIMM13,TOMM34,TOMM40,TOMM6,TOMM70,VDAC2,VDAC3
Glioblastoma Multiforme Signaling	3.03	0.153	2.6	AKT2,APC,CDKN1B,CTNNB1,FNBP1,FOXO1,GRB2,GSK3B,ITPR1,MAP2K1,MAPK1,MAPK3,MTOR,NF1,PDIA3,PLCB1,PLCG1,RAC1,RALA,RALB,RAP1A,RAP1B,RAP2B,RHOA,RHOB,RHOC
Parkinson's Signaling	3	0.375		CYCS,MAPK1,MAPK8,PARK7,SEPTIN5,UCHL1
T Cell Receptor Signaling	2.99	0.173		Calm1 (includes others),CAMK4,CBL,GRB2,MAP2K1,MAPK1,MAPK3,MAPK8,PLCG1,PPP3CA,PPP3CB,PPP3R1,RAC1,RALA,RALB,RAP1A,RAP1B,RAP2B,RASGRP1
G Protein Signaling Mediated by Tubby	2.98	0.265		GNAQ,GNAS,GNB1,GNB2,GNB5,GNG12,GNG2,PLCB1,PLCG1
Erythropoietin Signaling	2.9	0.19		AKT2,CBL,GRB2,MAP2K1,MAPK1,MAPK3,PLCG1,PRKCA,PRKCB,PRKCG,RALA,RALB,RAP1A,RAP1B,RAP2B
Non-Small Cell Lung Cancer Signaling	2.9	0.19	2.673	AKT2,FOXO3,GRB2,ITPR1,MAP2K1,MAPK1,MAPK3,PA2G4,PLCG1,PRKCA,RALA,RALB,RAP1A,RAP1B,RAP2B
Ephrin A Signaling	2.87	0.224		CFL1,CFL2,EPHA4,NGEF,PAK1,PTK2,PTPN11,RAC1,RHOA,ROCK1,ROCK2
Acetyl-CoA Biosynthesis I (Pyruvate Dehydrogenase Complex)	2.81	0.417	2.236	DBT,DLAT,DLD,PDHA1,PDHB
ErbB2-ErbB3 Signaling	2.8	0.2	1.732	CDKN1B,FOXO1,GRB2,GSK3B,MAP2K1,MAPK1,MAPK3,RALA,RALB,RAP1A,RAP1B,RAP2B,STAT3
Valine Degradation I	2.79	0.25	2.828	ABAT,ALDH6A1,BCKDHA,DBT,DLD,ECHS1,HADHA,HADHB,HSD17B4
Neurotrophin/TRK Signaling	2.79	0.185	2.673	GAB1,GRB2,MAP2K1,MAP2K7,MAPK1,MAPK3,MAPK8,NTRK2,PLCG1,PTPN11,RALA,RALB,RAP1A,RAP1B,RAP2B
Oncostatin M Signaling	2.78	0.233	2.53	GRB2,MAP2K1,MAPK1,MAPK3,RALA,RALB,RAP1A,RAP1B,RAP2B,STAT3
PKCθ Signaling in T Lymphocytes	2.76	0.151	2.982	CACNA2D1,CACNB1,CACNB2,CACNB3,CACNB4,CAMK2A,CAMK2B,CAMK2D,CAMK2G,GRB2,HLA-A,MAPK1,MAPK3,MAPK8,PLCG1,PPP3CA,PPP3CB,PPP3R1,RAC1,RALA,RALB,RAP1A,RAP1B,RAP2B
Salvage Pathways of Pyrimidine Ribonucleotides	2.75	0.165	2.524	AK1,AK5,AKT2,ARAF,CDK5,CMPK1,CSNK1A1,CSNK1D,MAP2K1,MAPK1,MAPK3,MAPK8,MAPK9,NME1,NME2,PAK1,PAK2,PAK3,PRPF4B
Systemic Lupus Erythematosus In T Cell Signaling Pathway	2.75	0.126	2.287	AKT2,B2M,CAMK4,CBL,EZR,FNBP1,GNA12,GNA13,GNAI1,GNAI2,GNAI3,GRB2,HLA-A,ITPR1,MAP2K1,MAP2K7,MAPK1,MAPK3,MSN,MTOR,PLCG1,PPP2CA,PPP2CB,PPP2R1A,PPP2R2A,PPP2R5D,PPP3CA,PPP3CB,PPP3R1,PTK2,RAC1,RALA,RALB,RAP1A,RAP1B,RAP2B,RDX,RHOA,RHOB,RHOC,ROCK1,ROCK2,STAT3
IL-22 Signaling	2.69	0.292	0.378	AKT2,MAPK1,MAPK10,MAPK3,MAPK8,MAPK9,STAT3
γ-linolenate Biosynthesis II (Animals)	2.69	0.292	1.89	ACSBG1,ACSL1,ACSL3,ACSL4,ACSL6,FADS1,SLC27A1
Neuroinflammation Signaling Pathway	2.68	0.127	1.461	AKT2,APP,B2M,BMPR2,CALB1,CD200,CTNNB1,GABBR1,GABRA1,GABRA2,GABRB2,GABRB3,GLS,GLUL,GRIA1,GRIN1,GRIN2A,GRIN2B,GSK3B,HLA-A,IDE,IL18,MAPK1,MAPK10,MAPK3,MAPK8,MAPK9,MAPT,MFGE8,PLCG1,PPP3CA,PPP3CB,PPP3R1,PRKCG,S100B,SLC1A2,SLC1A3,SLC6A1,VCAM1,XIAP
Glioma Invasiveness Signaling	2.67	0.187	3.051	FNBP1,ITGAV,MAPK1,MAPK3,PTK2,RAC1,RALA,RALB,RAP1A,RAP1B,RAP2B,RHOA,RHOB,RHOC
PRPP Biosynthesis I	2.67	0.5	-2	PRPS1,PRPS1L1,Prps1l3,PRPS2
Noradrenaline and Adrenaline Degradation	2.65	0.212	2.714	ADH5,ADHFE1,AKR1A1,ALDH1A1,ALDH2,ALDH3A2,ALDH4A1,ALDH7A1,ALDH9A1,COMT,MAOB
Isoleucine Degradation I	2.63	0.258	2.449	ACAA2,ACAT1,ACAT2,DLD,ECHS1,HADHA,HADHB,HSD17B4
Prolactin Signaling	2.62	0.179	3.357	GRB2,MAP2K1,MAPK1,MAPK3,PLCG1,PRKCA,PRKCB,PRKCG,PTPN11,RALA,RALB,RAP1A,RAP1B,RAP2B,STAT3
Type II Diabetes Mellitus Signaling	2.61	0.147	1.387	ACSBG1,ACSL1,ACSL3,ACSL4,ACSL6,AKT2,CACNA2D1,CACNB1,CACNB2,CACNB3,CACNB4,MAP2K7,MAPK1,MAPK10,MAPK3,MAPK8,MAPK9,MTOR,PKM,PRKAB2,PRKCA,PRKCB,PRKCG,SLC27A1
IL-12 Signaling and Production in Macrophages	2.61	0.154		AKT2,ALB,APOA1,APOA2,APOA4,APOD,APOE,CLU,IL18,MAP2K1,MAPK1,MAPK10,MAPK3,MAPK8,MAPK9,PCYOX1,PRKCA,PRKCB,PRKCG,RAB7A,SERPINA1
RAR Activation	2.59	0.139		ACTB,ADCY2,AKR1B1,AKT2,ALDH1A1,ARID1A,CSNK2B,MAP2K1,MAPK1,MAPK10,MAPK8,MAPK9,PRKACB,PRKAR1A,PRKAR1B,PRKAR2A,PRKAR2B,PRKCA,PRKCB,PRKCG,PSMC5,RAC1,RBP1,SMARCA2,SMARCA4,SMARCC2,SMARCE1,SNW1
Role of JAK family kinases in IL-6-type Cytokine Signaling	2.58	0.28		MAPK1,MAPK10,MAPK3,MAPK8,MAPK9,PTPN11,STAT3
Fatty Acid Activation	2.56	0.316	1.633	ACSBG1,ACSL1,ACSL3,ACSL4,ACSL6,SLC27A1
Angiopoietin Signaling	2.56	0.182	3.207	AKT2,CRK,FOXO1,GRB2,PAK1,PAK2,PAK3,PTK2,PTPN11,RALA,RALB,RAP1A,RAP1B,RAP2B
ErbB4 Signaling	2.56	0.188	3.051	GRB2,MAP2K1,MAPK1,MAPK3,PLCG1,PRKCA,PRKCB,PRKCG,RALA,RALB,RAP1A,RAP1B,RAP2B
nNOS Signaling in Skeletal Muscle Cells	2.55	0.217		CACNA2D1,CACNB1,CACNB2,CACNB3,CACNB4,Calm1 (includes others),CAMK4,DAG1,DMD,RYR2
Agranulocyte Adhesion and Diapedesis	2.51	0.139		ACTA1,ACTA2,ACTB,ACTC1,ACTG1,ACTG2,CDH5,CLDN10,CLDN11,EZR,FN1,GLG1,GNAI1,GNAI2,GNAI3,IL18,ITGB1,MSN,MYH10,MYH11,MYH14,MYH9,MYL6,MYL9,RDX,SDC4,VCAM1
Systemic Lupus Erythematosus Signaling	2.49	0.133		AKT2,CAMK4,CBL,EFTUD2,GRB2,HLA-A,HNRNPA2B1,HNRNPC,IL18,KNG1,LSM4,MAPK1,MAPK3,MTOR,PLCG1,PRPF19,PRPF31,PRPF4B,PRPF6,PRPF8,RALA,RALB,RAP1A,RAP1B,RAP2B,SNRNP200,SNRPB,SNRPB2,SNRPD2,SNRPD3,SNRPN
FcγRIIB Signaling in B Lymphocytes	2.45	0.177	1.667	CACNA2D1,CACNB1,CACNB2,CACNB3,CACNB4,GRB2,MAPK10,MAPK8,MAPK9,RALA,RALB,RAP1A,RAP1B,RAP2B
FLT3 Signaling in Hematopoietic Progenitor Cells	2.4	0.175	3.207	AKT2,CBL,GRB2,MAP2K1,MAPK1,MAPK3,MTOR,PTPN11,RALA,RALB,RAP1A,RAP1B,RAP2B,STAT3
JAK/Stat Signaling	2.4	0.175	3.207	AKT2,GNAQ,GRB2,MAP2K1,MAPK1,MAPK3,MTOR,PTPN11,RALA,RALB,RAP1A,RAP1B,RAP2B,STAT3
Factors Promoting Cardiogenesis in Vertebrates	2.39	0.146	1.528	APC,BMPR1A,BMPR2,CAMK2A,CAMK2B,CAMK2D,CAMK2G,CTNNB1,GSK3B,LRP1,MAPK10,MAPK8,MAPK9,PDIA3,PLCB1,PLCG1,PRKCA,PRKCB,PRKCG,RHOA,ROCK1,ROCK2
3-phosphoinositide Biosynthesis	2.39	0.14	4.082	ATP1A1,ATP1A2,CDIPT,EPHX2,NUDT3,PI4K2A,PI4KA,PIP4K2B,PIP4K2C,PIP5K1C,PPFIA3,PPM1H,PPP1R12A,PPP1R1B,PPP1R7,PPP2R5D,PPP3CA,PPP5C,PTPN11,PTPRF,SACM1L,SIRPA,SYNJ1,TNS3,WBP11
Thyroid Cancer Signaling	2.35	0.173	1.604	AKT2,CTNNB1,FOXO1,GSK3B,MAP2K1,MAPK1,MAPK3,MTOR,NTRK2,RALA,RALB,RAP1A,RAP1B,RAP2B
Cell Cycle: G2/M DNA Damage Checkpoint Regulation	2.34	0.204	0.378	CUL1,PTPMT1,SKP1,TOP2B,YWHAB,YWHAE,YWHAG,YWHAH,YWHAQ,YWHAZ
IL-6 Signaling	2.34	0.152	2.524	ABCB1,AKT2,CSNK2B,GRB2,IL18,MAP2K1,MAP2K7,MAPK1,MAPK10,MAPK3,MAPK8,MAPK9,PTPN11,RALA,RALB,RAP1A,RAP1B,RAP2B,STAT3
Endoplasmic Reticulum Stress Pathway	2.32	0.286	0.816	CALR,DNAJC3,EIF2S1,HSP90B1,HSPA5,MAPK8
UVA-Induced MAPK Signaling	2.31	0.162	2.714	CYCS,MAPK1,MAPK10,MAPK3,MAPK8,MAPK9,MTOR,PDIA3,PLCB1,PLCG1,PRKCA,RALA,RALB,RAP1A,RAP1B,RAP2B
Senescence Pathway	2.29	0.125	4.226	AKT2,ARAF,BMPR2,Calm1 (includes others),CAMK4,CAPN2,CAPNS1,CAT,CDKN1B,DLAT,DLD,FOXO3,MAP2K1,MAP2K7,MAPK1,MAPK3,MTOR,NF1,PDHA1,PDHB,PDK2,PPP2CA,PPP2CB,PPP2R1A,PPP2R2A,PPP2R5D,PPP3CA,PPP3CB,PPP3R1,RALA,RALB,RAP1A,RAP1B,RAP2B,SQSTM1
Hypoxia Signaling in the Cardiovascular System	2.28	0.176		CSNK1D,HSP90AA1,HSP90AB1,HSP90B1,LDHA,P4HB,UBE2H,UBE2K,UBE2N,UBE2O,UBE2V1,UBE2V2,UBE2Z
Regulation of the Epithelial-Mesenchymal Transition Pathway	2.28	0.135		AKT2,APC,ARAF,CDH2,CTNNB1,DVL3,FGF12,FGFR1,FGFR2,FGFR3,GAB1,GRB2,GSK3B,MAP2K1,MAP2K7,MAPK1,MAPK3,NOTCH1,PTPN11,RALA,RALB,RAP1A,RAP1B,RAP2B,RHOA,STAT3
Coagulation System	2.28	0.229	1.414	F2,FGA,FGB,FGG,KNG1,SERPINA1,THBD,VWF
D-myo-inositol (1,4,5)-Trisphosphate Biosynthesis	2.28	0.229	2.828	CDIPT,PI4K2A,PI4KA,PIP4K2B,PIP4K2C,PIP5K1C,PLCB1,PLCG1
Tryptophan Degradation X (Mammalian, via Tryptamine)	2.28	0.229	2.121	AKR1A1,ALDH1A1,ALDH2,ALDH3A2,ALDH4A1,ALDH7A1,ALDH9A1,MAOB
Mevalonate Pathway I	2.28	0.25	2.449	ACAA2,ACAT1,ACAT2,HADHA,HADHB,HMGCS1,MVK
STAT3 Pathway	2.27	0.147	2.683	BMPR1A,BMPR2,FGFR1,FGFR2,FGFR3,MAP2K1,MAPK1,MAPK10,MAPK3,MAPK8,MAPK9,NDUFA13,NTRK2,RAC1,RALA,RALB,RAP1A,RAP1B,RAP2B,STAT3
Superpathway of Inositol Phosphate Compounds	2.2	0.129	4.536	ATP1A1,ATP1A2,CDIPT,EPHX2,ITPKA,NUDT3,PI4K2A,PI4KA,PIP4K2B,PIP4K2C,PIP5K1C,PLCB1,PLCG1,PPFIA3,PPM1H,PPP1R12A,PPP1R1B,PPP1R7,PPP2R5D,PPP3CA,PPP5C,PTPN11,PTPRF,SACM1L,SEC16A,SIRPA,SYNJ1,TNS3,WBP11
PCP pathway	2.15	0.183	1.508	DAAM1,DVL3,MAPK10,MAPK8,MAPK9,PFN1,PFN2,RAC1,RHOA,ROCK1,ROCK2
UVB-Induced MAPK Signaling	2.15	0.192	1.265	MAP2K1,MAPK1,MAPK10,MAPK3,MAPK8,MAPK9,MTOR,PRKCA,PRKCB,PRKCG
Fatty Acid α-oxidation	2.11	0.261	1.633	ALDH1A1,ALDH2,ALDH3A2,ALDH4A1,ALDH7A1,ALDH9A1
Neuroprotective Role of THOP1 in Alzheimer's Disease	2.11	0.148	0	AGT,APP,HLA-A,HTRA1,IDE,KNG1,LONP1,MAPT,PREP,PRKACB,PRKAR1A,PRKAR1B,PRKAR2A,PRKAR2B,SERPINA3,THOP1,TPP1,YWHAE
Sonic Hedgehog Signaling	2.1	0.233	-1.134	GRK2,GSK3B,PRKACB,PRKAR1A,PRKAR1B,PRKAR2A,PRKAR2B
Apelin Pancreas Signaling Pathway	2.1	0.2	-0.333	MAPK10,MAPK8,MAPK9,PRKAB2,PRKACB,PRKAR1A,PRKAR1B,PRKAR2A,PRKAR2B
NF-κB Signaling	2.09	0.134	3.674	AKT2,ARAF,BMPR1A,BMPR2,CSNK2B,FGFR1,FGFR2,FGFR3,GSK3B,HDAC1,HDAC2,IL18,MAP2K7,MAPK8,NTRK2,PRKACB,PRKCB,RALA,RALB,RAP1A,RAP1B,RAP2B,UBE2N,UBE2V1
Ovarian Cancer Signaling	2.09	0.142	2.5	AKT2,APC,CTNNB1,GJA1,GSK3B,MAP2K1,MAPK1,MAPK3,MTOR,PA2G4,PRKACB,PRKAR1A,PRKAR1B,PRKAR2A,PRKAR2B,RALA,RALB,RAP1A,RAP1B,RAP2B
Fatty Acid β-oxidation III (Unsaturated, Odd Number)	2.08	0.5		ECI1,ECI2,Eci3
Stearate Biosynthesis I (Animals)	2.04	0.177	2.333	ACOT11,ACOT7,ACSBG1,ACSL1,ACSL3,ACSL4,ACSL6,DBT,FASN,SLC27A1,TECR
IL-17 Signaling	2	0.163		AKT2,GSK3B,MAP2K1,MAPK1,MAPK10,MAPK3,MAPK8,MAPK9,RALA,RALB,RAP1A,RAP1B,RAP2B
3-phosphoinositide Degradation	2	0.135	3.71	ATP1A1,ATP1A2,EPHX2,INPP4A,MTMR3,NUDT3,PPFIA3,PPM1H,PPP1R12A,PPP1R1B,PPP1R7,PPP2R5D,PPP3CA,PPP5C,PTPMT1,PTPN11,PTPRF,SACM1L,SIRPA,SYNJ1,TNS3,WBP11
D-myo-inositol-5-phosphate Metabolism	1.97	0.134	3.71	ATP1A1,ATP1A2,EPHX2,NUDT3,PIP4K2C,PLCB1,PLCG1,PPFIA3,PPM1H,PPP1R12A,PPP1R1B,PPP1R7,PPP2R5D,PPP3CA,PPP5C,PTPN11,PTPRF,SACM1L,SIRPA,SYNJ1,TNS3,WBP11
Extrinsic Prothrombin Activation Pathway	1.95	0.278		F2,FGA,FGB,FGG,THBD
Cyclins and Cell Cycle Regulation	1.95	0.16	-2.646	CDKN1B,CUL1,GSK3B,HDAC1,HDAC11,HDAC2,PA2G4,PPP2CA,PPP2CB,PPP2R1A,PPP2R2A,PPP2R5D,SKP1
Crosstalk between Dendritic Cells and Natural Killer Cells	1.95	0.156	1.342	ACTA1,ACTA2,ACTB,ACTC1,ACTG1,ACTG2,CAMK2A,CAMK2B,CAMK2D,CAMK2G,HLA-A,IL18,TLN1,TLN2
VEGF Family Ligand-Receptor Interactions	1.95	0.156	3.207	AKT2,GRB2,MAP2K1,MAPK1,MAPK3,PLCG1,PRKCA,PRKCB,PRKCG,RALA,RALB,RAP1A,RAP1B,RAP2B
tRNA Charging	1.91	0.159	3.606	AARS1,DARS1,EPRS1,GARS1,HARS1,KARS1,MARS1,NARS1,Qars,RARS1,SARS1,WARS1,YARS1
PEDF Signaling	1.91	0.159	1.941	AKT2,DOCK3,MAPK1,MAPK3,RAC1,RALA,RALB,RAP1A,RAP1B,RAP2B,RHOA,ROCK1,ROCK2
Role of NANOG in Mammalian Embryonic Stem Cell Pluripotency	1.89	0.143	2.138	AKT2,APC,BMPR1A,BMPR2,CTNNB1,GAB1,GRB2,GSK3B,MAP2K1,MAPK1,MAPK3,RALA,RALB,RAP1A,RAP1B,RAP2B,STAT3
Putrescine Degradation III	1.87	0.212	1.89	ALDH1A1,ALDH2,ALDH3A2,ALDH4A1,ALDH7A1,ALDH9A1,MAOB
NF-κB Activation by Viruses	1.87	0.157	3.051	AKT2,ITGAV,ITGB1,MAPK1,MAPK3,PRKCA,PRKCB,PRKCG,RALA,RALB,RAP1A,RAP1B,RAP2B
Mitotic Roles of Polo-Like Kinase	1.84	0.167		HSP90AA1,HSP90AB1,HSP90B1,PPP2CA,PPP2CB,PPP2R1A,PPP2R2A,PPP2R5D,RAD21,SMC1A,SMC3
T Cell Exhaustion Signaling Pathway	1.82	0.128	2.111	AKT2,BMPR2,FOXO1,HLA-A,MAPK1,MAPK10,MAPK3,MAPK8,MAPK9,MTOR,PLCG1,PPP2CA,PPP2CB,PPP2R1A,PPP2R2A,PPP2R5D,PTPN11,RALA,RALB,RAP1A,RAP1B,RAP2B,STAT3
DNA Methylation and Transcriptional Repression Signaling	1.73	0.2		CHD4,H4C9,HDAC1,HDAC2,MECP2,RBBP4,RBBP7
TGF-β Signaling	1.71	0.146	2.496	BMPR1A,BMPR2,GRB2,HDAC1,MAP2K1,MAPK1,MAPK3,MAPK8,MAPK9,RALA,RALB,RAP1A,RAP1B,RAP2B
Role of JAK1 and JAK3 in γc Cytokine Signaling	1.71	0.159		GRB2,MAPK1,MAPK3,PTK2B,PTPN11,RALA,RALB,RAP1A,RAP1B,RAP2B,STAT3
Melanoma Signaling	1.69	0.173	2.333	AKT2,MAP2K1,MAPK1,MAPK3,RALA,RALB,RAP1A,RAP1B,RAP2B
Aspartate Degradation II	1.68	0.286	1	GOT1,GOT2,MDH1,MDH2
Dopamine Degradation	1.68	0.182	2.121	ALDH1A1,ALDH2,ALDH3A2,ALDH4A1,ALDH7A1,ALDH9A1,COMT,MAOB
Superpathway of Geranylgeranyldiphosphate Biosynthesis I (via Mevalonate)	1.67	0.194	2.449	ACAA2,ACAT1,ACAT2,HADHA,HADHB,HMGCS1,MVK
HMGB1 Signaling	1.67	0.127	3.273	AKT2,FNBP1,IL18,MAP2K1,MAP2K7,MAPK1,MAPK10,MAPK3,MAPK8,MAPK9,RAC1,RALA,RALB,RAP1A,RAP1B,RAP2B,RBBP7,RHOA,RHOB,RHOC,VCAM1
Role of Osteoblasts, Osteoclasts and Chondrocytes in Rheumatoid Arthritis	1.66	0.119		AKT2,APC,BMPR1A,BMPR2,Calm1 (includes others),CAMK4,CBL,CSNK1A1,CTNNB1,DKK3,FOXO1,GSK3B,GSN,IL18,ITGB1,LRP1,MAP2K7,MAPK1,MAPK10,MAPK3,MAPK8,MAPK9,PPP3CA,PPP3CB,PPP3R1,PTK2B,XIAP
D-myo-inositol (1,4,5)-trisphosphate Degradation	1.58	0.227	2.236	BPNT1,BPNT2,IMPA1,SEC16A,SYNJ1
D-myo-inositol (1,4,5,6)-Tetrakisphosphate Biosynthesis	1.56	0.128	3.3	ATP1A1,ATP1A2,EPHX2,NUDT3,PPFIA3,PPM1H,PPP1R12A,PPP1R1B,PPP1R7,PPP2R5D,PPP3CA,PPP5C,PTPN11,PTPRF,SACM1L,SIRPA,SYNJ1,TNS3,WBP11
D-myo-inositol (3,4,5,6)-tetrakisphosphate Biosynthesis	1.56	0.128	3.3	ATP1A1,ATP1A2,EPHX2,NUDT3,PPFIA3,PPM1H,PPP1R12A,PPP1R1B,PPP1R7,PPP2R5D,PPP3CA,PPP5C,PTPN11,PTPRF,SACM1L,SIRPA,SYNJ1,TNS3,WBP11
Death Receptor Signaling	1.56	0.143	0.832	ACTA1,ACTA2,ACTB,ACTC1,ACTG1,ACTG2,CYCS,LMNA,MAP2K7,MAPK8,ROCK1,SPTAN1,XIAP
Creatine-phosphate Biosynthesis	1.53	0.333		CKB,CKM,CKMT1A/CKMT1B
Branched-chain α-keto acid Dehydrogenase Complex	1.53	0.333		BCKDHA,DBT,DLD
Inhibition of Angiogenesis by TSP1	1.49	0.179	0.816	AKT2,CD47,GUCY1B1,MAPK1,MAPK10,MAPK8,MAPK9
Gustation Pathway	1.49	0.123		ADCY2,CACNA2D1,CACNB1,CACNB2,CACNB3,CACNB4,GDE1,GNB1,GNG2,ITPR1,PDE1A,PDE1B,PDE2A,PDE4A,PDE4B,PRKACB,PRKAR1A,PRKAR1B,PRKAR2A,PRKAR2B
Histamine Degradation	1.48	0.194	1.633	ALDH1A1,ALDH2,ALDH3A2,ALDH4A1,ALDH7A1,ALDH9A1
Tryptophan Degradation III (Eukaryotic)	1.47	0.167	1.89	ACAA2,ACAT1,ACAT2,HADH,HADHA,HADHB,HSD17B4,PARK7
IL-15 Signaling	1.47	0.147	2.714	AKT2,MAP2K1,MAPK1,MAPK3,MTOR,RALA,RALB,RAP1A,RAP1B,RAP2B,STAT3
Role of PI3K/AKT Signaling in the Pathogenesis of Influenza	1.46	0.152	-0.707	AKT2,CRK,CRKL,GNAI1,GNAI2,GNAI3,GSK3B,MAP2K1,MAPK1,MAPK3
PPAR Signaling	1.45	0.135	-2.673	GRB2,HSP90AA1,HSP90AB1,HSP90B1,IL18,MAP2K1,MAPK1,MAPK3,RALA,RALB,RAP1A,RAP1B,RAP2B,SNW1
4-1BB Signaling in T Lymphocytes	1.42	0.188	0	MAP2K1,MAPK1,MAPK10,MAPK3,MAPK8,MAPK9
Superpathway of D-myo-inositol (1,4,5)-trisphosphate Metabolism	1.42	0.188	2.449	BPNT1,BPNT2,IMPA1,ITPKA,SEC16A,SYNJ1
Cell Cycle: G1/S Checkpoint Regulation	1.42	0.149	0.378	CDKN1B,CUL1,FOXO1,GSK3B,HDAC1,HDAC11,HDAC2,PA2G4,RPL5,SKP1
Systemic Lupus Erythematosus In B Cell Signaling Pathway	1.42	0.111	3.053	AKT2,Calm1 (includes others),CAMK4,CBL,CTNNB1,FOXO1,FOXO3,GAB1,GRB2,GSK3B,IL18,MAP2K1,MAPK1,MAPK3,MTOR,PPP3CA,PPP3CB,PPP3R1,PRKCA,PRKCB,PRKCG,PTPN11,RAC1,RALA,RALB,RAP1A,RAP1B,RAP2B,RASGRP1,STAT3,SYNJ1
2-ketoglutarate Dehydrogenase Complex	1.41	0.3		DLD,DLST,OGDH
4-aminobutyrate Degradation I	1.41	0.3		ABAT,ALDH5A1,SUCLG2
Acetate Conversion to Acetyl-CoA	1.41	0.3		ACSL1,ACSS1,ACSS2
iCOS-iCOSL Signaling in T Helper Cells	1.38	0.129	3.207	AKT2,Calm1 (includes others),CAMK2A,CAMK2B,CAMK2D,CAMK2G,CAMK4,GRB2,HLA-A,ITPR1,PLCG1,PPP3CA,PPP3CB,PPP3R1,RAC1
ATM Signaling	1.36	0.134	-0.577	HP1BP3,MAPK10,MAPK8,MAPK9,PPP2CA,PPP2CB,PPP2R1A,PPP2R2A,PPP2R5D,SMC1A,SMC3,TRIM28,USP7
Estrogen-Dependent Breast Cancer Signaling	1.36	0.141	2.121	AKT2,HSD17B11,HSD17B12,HSD17B4,MAPK1,MAPK3,RALA,RALB,RAP1A,RAP1B,RAP2B
IL-17A Signaling in Gastric Cells	1.36	0.2	-0.447	MAPK1,MAPK10,MAPK3,MAPK8,MAPK9
SPINK1 General Cancer Pathway	1.34	0.145	2.53	AKT2,MAP2K1,MAPK1,MAPK3,RALA,RALB,RAP1A,RAP1B,RAP2B,STAT3
Glycogen Degradation II	1.31	0.222	2	AGL,PGM1,PYGB,PYGM
Induction of Apoptosis by HIV1	1.29	0.148	1	CYCS,MAP2K7,MAPK10,MAPK8,MAPK9,SLC25A3,SLC25A4,SLC25A5,XIAP
Apelin Liver Signaling Pathway	1.29	0.192	0.447	AGT,GSK3B,MAPK10,MAPK8,MAPK9
Circadian Rhythm Signaling	1.26	0.171		ADCYAP1R1,CSNK1D,CSNK1E,GRIN1,GRIN2A,GRIN2B
Pancreatic Adenocarcinoma Signaling	1.25	0.126	1.732	AKT2,CDKN1B,GRB2,MAP2K1,MAPK1,MAPK10,MAPK3,MAPK8,MAPK9,NOTCH1,PA2G4,RAC1,RALA,STAT3
Hereditary Breast Cancer Signaling	1.23	0.12		ACTB,AKT2,ARID1A,HDAC1,HDAC11,HDAC2,NPM1,RALA,RALB,RAP1A,RAP1B,RAP2B,SMARCA2,SMARCA4,SMARCC2,SMARCE1,TUBG1
Granzyme A Signaling	1.23	0.211		H1-0,H1-2,H1f4,NME1
Superpathway of Serine and Glycine Biosynthesis I	1.23	0.211	2	PHGDH,PSAT1,PSPH,SHMT2
Cleavage and Polyadenylation of Pre-mRNA	1.19	0.25		CPSF6,NUDT21,PABPN1
Glutamate Degradation III (via 4-aminobutyrate)	1.19	0.25		ABAT,ALDH5A1,SUCLG2
UDP-N-acetyl-D-galactosamine Biosynthesis II	1.17	0.179	1.342	GNPDA1,GNPDA2,GPI,HK1,HK2
GP6 Signaling Pathway	1.17	0.121	3.357	AKT2,Calm1 (includes others),CAMK4,FGA,FGB,FGG,GSK3B,ITPR1,PRKCA,PRKCB,PRKCG,PTK2,RAC1,RAP1B,TLN1
Glycogen Degradation III	1.16	0.2	2	AGL,PGM1,PYGB,PYGM
FAT10 Cancer Signaling Pathway	1.16	0.152	0.378	AKT2,BMPR2,CTNNB1,EEF1A1,GSK3B,PCNA,STAT3
Autophagy	1.15	0.138		CTSA,CTSB,CTSD,LAMP1,MAP1LC3A,MAP1LC3B,MTOR,RB1CC1,SQSTM1
Alanine Degradation III	1.12	0.333		GPT,GPT2
Alanine Biosynthesis II	1.12	0.333		GPT,GPT2
IL-17A Signaling in Airway Cells	1.12	0.136	0.707	AKT2,GSK3B,MAP2K1,MAPK1,MAPK10,MAPK3,MAPK8,MAPK9,STAT3
Glycine Cleavage Complex	1.11	0.231		AMT,DLD,GLDC
NER Pathway	1.09	0.121	0.905	CETN2,COPS3,COPS4,COPS6,DDB1,GPS1,H4C9,PCNA,RAD23B,TCEA1,TOP2B,UBE2N,USP7
Antiproliferative Role of TOB in T Cell Signaling	1.07	0.154	-0.816	CDKN1B,CUL1,MAPK1,PABPC1,PABPC4,SKP1
Antigen Presentation Pathway	1.07	0.154		B2M,CALR,CANX,HLA-A,PDIA3,PSMB5
Pentose Phosphate Pathway	1.04	0.182	2	G6PD,PGD,TALDO1,TKT
Apelin Muscle Signaling Pathway	1.04	0.182	0	AKT2,GNAS,NRF1,PRKAB2
Serine Biosynthesis	1.03	0.214		PHGDH,PSAT1,PSPH
VDR/RXR Activation	1.02	0.127	-1	CALB1,CDKN1B,FOXO1,GTF2B,IGFBP5,PRKCA,PRKCB,PRKCG,PSMC5,THBD
Glutathione Redox Reactions I	1.02	0.161	1.342	GPX4,GSTK1,GSTM1,GSTP1,PRDX6
TNFR1 Signaling	1	0.14	1.134	CYCS,MADD,MAPK8,PAK1,PAK2,PAK3,XIAP
Glycerol-3-phosphate Shuttle	0.996	0.286		GPD1,GPD2
Aspartate Biosynthesis	0.996	0.286		GOT1,GOT2
IL-7 Signaling Pathway	0.996	0.125	0	AKT2,CDKN1B,FOXO1,FOXO3,GRB2,GSK3B,MAPK1,MAPK3,PTK2,SLC2A1
Polyamine Regulation in Colon Cancer	0.979	0.174		APC,CTNNB1,PSME3,PSMF1
TR/RXR Activation	0.975	0.121		AKT2,ATP2A1,CAMK4,ENO1,FASN,FGA,HP,ME1,MTOR,PFKP,SLC2A1
Phototransduction Pathway	0.963	0.131		GNB1,GNB5,GUCY1B1,PRKACB,PRKAR1A,PRKAR1B,PRKAR2A,PRKAR2B
Maturity Onset Diabetes of Young (MODY) Signaling	0.932	0.129		APOA1,APOA2,APOA4,APOD,APOE,APOH,GAPDH,OGDH
Nicotine Degradation III	0.932	0.129	2.828	CYP51A1,POR,UGT1A1,UGT1A3,UGT1A4,UGT1A6,Ugt1a7c,UGT1A9 (includes others)
Adipogenesis pathway	0.932	0.111		BMPR1A,BMPR2,CDK5,CTBP1,CTNNB1,FGFR1,FGFR2,FGFR3,FOXO1,HDAC1,HDAC11,HDAC2,RBBP4,RBBP7,RBP1
Intrinsic Prothrombin Activation Pathway	0.91	0.14	2	F2,FGA,FGB,FGG,KNG1,THBD
Triacylglycerol Degradation	0.903	0.132	2.646	AARS1,ABHD12,ABHD16A,Ces1b/Ces1c,MGLL,PPME1,PRDX6
Pyrimidine Ribonucleotides Interconversion	0.903	0.132	1.134	AK1,AK5,CMPK1,DDX3X,DHX9,NME1,NME2
Antioxidant Action of Vitamin C	0.903	0.113	-1.265	ABHD3,MAPK1,MAPK10,MAPK3,MAPK8,MAPK9,PDIA3,PLA2G7,PLCB1,PLCG1,SLC2A1,SLC2A3,TXNRD1
Methylglyoxal Degradation I	0.893	0.25		GLO1,HAGH
Proline Degradation	0.893	0.25		ALDH4A1,LOC102724788/PRODH
Formaldehyde Oxidation II (Glutathione-dependent)	0.893	0.25		ADH5,ESD
N-acetylglucosamine Degradation I	0.893	0.25		GNPDA1,GNPDA2
Phenylalanine Degradation IV (Mammalian, via Side Chain)	0.889	0.147	1.342	ALDH2,ALDH3A2,GOT1,GOT2,MAOB
Vitamin-C Transport	0.889	0.147	1	LRRC8A,SLC2A1,SLC2A3,STOM,TXNRD1
Glutathione-mediated Detoxification	0.876	0.136	-0.447	GSTK1,GSTM1,GSTM3,GSTM5,GSTP1,LANCL1
Atherosclerosis Signaling	0.857	0.109		ABHD3,ALB,APOA1,APOA2,APOA4,APOD,APOE,CLU,GLG1,IL18,PCYOX1,PLA2G7,SERPINA1,VCAM1
Nicotine Degradation II	0.854	0.12	3	CYP51A1,Fmo9,POR,UGT1A1,UGT1A3,UGT1A4,UGT1A6,Ugt1a7c,UGT1A9 (includes others)
CD40 Signaling	0.848	0.123	0.707	MAP2K1,MAP2K7,MAPK1,MAPK10,MAPK3,MAPK8,MAPK9,STAT3
Wnt/Ca+ pathway	0.848	0.123	2.828	CAMK2A,DVL3,GSK3B,PDIA3,PLCB1,PLCG1,PPP3CA,PRKCA
MIF Regulation of Innate Immunity	0.842	0.133	0	MAPK1,MAPK10,MAPK3,MAPK8,MAPK9,MIF
Superpathway of Cholesterol Biosynthesis	0.842	0.116	3	ACAA2,ACAT1,ACAT2,CYP51A1,FDFT1,HADHA,HADHB,HMGCS1,MVK,NSDHL
Bladder Cancer Signaling	0.833	0.113	2.53	FGF12,FGFR3,MAP2K1,MAPK1,MAPK3,PA2G4,RALA,RALB,RAP1A,RAP1B,RAP2B
IL-4 Signaling	0.818	0.115		AKT2,GRB2,HLA-A,MTOR,RALA,RALB,RAP1A,RAP1B,RAP2B,SYNJ1
Guanine and Guanosine Salvage I	0.804	0.222		HPRT1,PNP
Myo-inositol Biosynthesis	0.804	0.222		BPNT2,IMPA1
Oxidized GTP and dGTP Detoxification	0.804	0.222		DDX6,RUVBL2
Glutamate Degradation II	0.804	0.222		GOT1,GOT2
Cell Cycle Regulation by BTG Family Proteins	0.777	0.135		PPP2CA,PPP2CB,PPP2R1A,PPP2R2A,PPP2R5D
β-alanine Degradation I	0.73	0.2		ABAT,ALDH6A1
Pyruvate Fermentation to Lactate	0.73	0.2		LDHA,LDHB
Pentose Phosphate Pathway (Oxidative Branch)	0.73	0.2		G6PD,PGD
Sucrose Degradation V (Mammalian)	0.726	0.158		ALDOA,ALDOC,TPI1
Phagosome Formation	0.714	0.104		FN1,FNBP1,ITGB1,PDIA3,PLCB1,PLCG1,PRKCA,PRKCB,PRKCG,RAC1,RHOA,RHOB,RHOC
April Mediated Signaling	0.71	0.128	0.447	MAP2K7,MAPK1,MAPK10,MAPK8,MAPK9
Role of p14/p19ARF in Tumor Suppression	0.71	0.138		NPM1,RAC1,SF3A1,UBTF
Melatonin Degradation I	0.697	0.113	2.828	CYP51A1,POR,UGT1A1,UGT1A3,UGT1A4,UGT1A6,Ugt1a7c,UGT1A9 (includes others)
tRNA Splicing	0.69	0.12	2.449	GDE1,PDE1A,PDE1B,PDE2A,PDE4A,PDE4B
Pyrimidine Deoxyribonucleotides De Novo Biosynthesis I	0.68	0.125	0.447	AK1,AK5,CMPK1,NME1,NME2
GDP-glucose Biosynthesis	0.68	0.15		HK1,HK2,PGM1
Myc Mediated Apoptosis Signaling	0.666	0.118	1.633	CYCS,PRKACB,PRKAR1A,PRKAR1B,PRKAR2A,PRKAR2B
Heme Degradation	0.666	0.182		BLVRA,HMOX2
Phenylethylamine Degradation I	0.666	0.182		ALDH2,ALDH3A2
L-cysteine Degradation I	0.666	0.182		GOT1,GOT2
HOTAIR Regulatory Pathway	0.664	0.0988	1.5	AKT2,CTNNB1,ELAVL1,HDAC1,HDAC2,JAM2,PCDH10,RBBP4,RBBP7,REST,RHOC,ROCK1,ROCK2,STAT3,VIM,XIAP
Alanine Biosynthesis III	0.658	0.333		NFS1
B Cell Activating Factor Signaling	0.65	0.122	0.447	MAP2K7,MAPK1,MAPK10,MAPK8,MAPK9
CD27 Signaling in Lymphocytes	0.614	0.113	0	CYCS,MAP2K1,MAP2K7,MAPK10,MAPK8,MAPK9
Superpathway of Melatonin Degradation	0.614	0.105	3	CYP51A1,MAOB,POR,UGT1A1,UGT1A3,UGT1A4,UGT1A6,Ugt1a7c,UGT1A9 (includes others)
Trehalose Degradation II (Trehalase)	0.609	0.167		HK1,HK2
Eumelanin Biosynthesis	0.609	0.167		DDT,MIF
N-acetylglucosamine Degradation II	0.609	0.167		GNPDA1,GNPDA2
p53 Signaling	0.6	0.102	0.816	ADGRB1,AKT2,CSNK1D,CTNNB1,GSK3B,HDAC1,MAPK8,PCNA,SERPINE2,ST13
Inflammasome pathway	0.599	0.136		CTSB,IL18,NEK7
TREM1 Signaling	0.593	0.105	2.121	AKT2,GRB2,IL18,ITGB1,MAPK1,MAPK3,PLCG1,STAT3
Pyrimidine Ribonucleotides De Novo Biosynthesis	0.57	0.106	1.134	AK1,AK5,CMPK1,DDX3X,DHX9,NME1,NME2
Docosahexaenoic Acid (DHA) Signaling	0.569	0.114		AKT2,APP,CYCS,FOXO1,GSK3B
Pentose Phosphate Pathway (Non-oxidative Branch)	0.558	0.154		TALDO1,TKT
Glycerol Degradation I	0.558	0.154		GPD1,GPD2
Arginine Degradation I (Arginase Pathway)	0.558	0.154		ALDH4A1,OAT
Kinetochore Metaphase Signaling Pathway	0.551	0.099	0	ARPP19,BUB3,ENSA,PPP1CB,PPP1R12A,PPP1R7,PPP2R5D,RAD21,SMC1A,SMC3
Role of IL-17A in Arthritis	0.547	0.107		MAP2K1,MAPK1,MAPK10,MAPK3,MAPK8,MAPK9
Osteoarthritis Pathway	0.547	0.0917	1.291	ANXA2,ANXA5,BMPR1A,BMPR2,CTNNA1,CTNNA2,CTNNB1,FGFR1,FGFR3,FN1,FOXO3,HTRA1,ITGB1,LRP1,MTOR,NOTCH1,PRKAB2,RAC1,SDC4,SIK3
Glucose and Glucose-1-phosphate Degradation	0.527	0.125		HK1,HK2,PGM1
Arginine Biosynthesis IV	0.527	0.125		ASS1,GLUD1,OAT
D-myo-inositol (1,3,4)-trisphosphate Biosynthesis	0.527	0.125		ITPKA,SEC16A,SYNJ1
Role of CHK Proteins in Cell Cycle Checkpoint Control	0.526	0.105	2.236	PCNA,PPP2CA,PPP2CB,PPP2R1A,PPP2R2A,PPP2R5D
Molybdenum Cofactor Biosynthesis	0.513	0.143		GPHN,NFS1
Human Embryonic Stem Cell Pluripotency	0.495	0.0929		AKT2,APC,BMPR1A,BMPR2,CTNNB1,FGFR1,FGFR2,FGFR3,FOXO1,GNAS,GSK3B,NTRK2,S1PR1
MSP-RON Signaling Pathway	0.485	0.102		ACTA1,ACTA2,ACTB,ACTC1,ACTG1,ACTG2
Thyroid Hormone Metabolism II (via Conjugation and/or Degradation)	0.485	0.102	2.449	UGT1A1,UGT1A3,UGT1A4,UGT1A6,Ugt1a7c,UGT1A9 (includes others)
Superpathway of Methionine Degradation	0.476	0.0986	1.89	AHCYL1,AHCYL2,CBS/CBSL,DLD,GOT1,GOT2,MAT2A
Acyl-CoA Hydrolysis	0.472	0.133		ACOT11,ACOT7
Asparagine Degradation I	0.47	0.2		ASRGL1
Methylthiopropionate Biosynthesis	0.47	0.2		ADI1
Hypusine Biosynthesis	0.47	0.2		EIF5A
Adenine and Adenosine Salvage VI	0.47	0.2		ADK
Cysteine Biosynthesis III (mammalia)	0.47	0.108	2	AHCYL1,AHCYL2,CBS/CBSL,MAT2A
Glutamine Degradation I	0.47	0.2		GLS
1D-myo-inositol Hexakisphosphate Biosynthesis II (Mammalian)	0.466	0.115		ITPKA,SEC16A,SYNJ1
Methylglyoxal Degradation III	0.466	0.115		AKR1A1,AKR1B1,AKR7A2
PD-1, PD-L1 cancer immunotherapy pathway	0.463	0.0935	-1.265	AKT2,B2M,CDKN1B,CSNK2B,GSK3B,HLA-A,PDCD4,PLCG1,PTPN11,RASGRP1
Citrulline Biosynthesis	0.439	0.111		GLS,LOC102724788/PRODH,OAT
IL-15 Production	0.435	0.0909	3.317	EPHA4,FGFR1,FGFR2,FGFR3,MAP2K1,MAP2K7,MERTK,NTRK2,PTK2,PTK2B,TWF1
Granzyme B Signaling	0.435	0.125		CYCS,NUMA1
Arsenate Detoxification I (Glutaredoxin)	0.435	0.125		GLRX2,PNP
Adenine and Adenosine Salvage III	0.435	0.125		HPRT1,PNP
Superpathway of Citrulline Metabolism	0.425	0.103	1	ASS1,GLS,LOC102724788/PRODH,OAT
Activation of IRF by Cytosolic Pattern Recognition Receptors	0.415	0.0952	0	ADAR,MAPK10,MAPK8,MAPK9,PIN1,PPIB
Growth Hormone Signaling	0.412	0.0933	1.89	MAPK1,MAPK3,PLCG1,PRKCA,PRKCB,PRKCG,STAT3
Protein Citrullination	0.407	0.167		PADI2
Glycine Biosynthesis I	0.407	0.167		SHMT2
Estrogen Biosynthesis	0.4	0.0962	2.236	CYP51A1,HSD17B11,HSD17B12,HSD17B4,POR
Purine Nucleotides De Novo Biosynthesis II	0.384	0.0976	2	GART,GMPS,IMPDH2,PAICS
Role of Wnt/GSK-3β Signaling in the Pathogenesis of Influenza	0.37	0.0897	-1	APC,CSNK1A1,CSNK1D,CSNK1E,CTNNB1,DVL3,GSK3B
Methionine Degradation I (to Homocysteine)	0.367	0.1		AHCYL1,AHCYL2,MAT2A
Choline Degradation I	0.357	0.143		ALDH7A1
Glutamine Biosynthesis I	0.357	0.143		GLUL
Spermidine Biosynthesis I	0.357	0.143		SRM
Thiosulfate Disproportionation III (Rhodanese)	0.357	0.143		TST
Thyroid Hormone Biosynthesis	0.357	0.143		CTSD
Fatty Acid Biosynthesis Initiation II	0.357	0.143		FASN
Glutamate Biosynthesis II	0.357	0.143		GLUD1
Glutamate Degradation X	0.357	0.143		GLUD1
Lymphotoxin β Receptor Signaling	0.351	0.0909	1.342	AKT2,CYCS,MAPK1,MAPK3,VCAM1
Oleate Biosynthesis II (Animals)	0.345	0.105		ALDH6A1,FADS1
Cardiomyocyte Differentiation via BMP Receptors	0.319	0.1		BMPR1A,BMPR2
Retinoate Biosynthesis II	0.315	0.125		RBP1
NADH Repair	0.315	0.125		GAPDH
Acetyl-CoA Biosynthesis III (from Citrate)	0.315	0.125		ACLY
Glutathione Redox Reactions II	0.315	0.125		PDIA3
Sulfate Activation for Sulfonation	0.315	0.125		PAPSS1
Xanthine and Xanthosine Salvage	0.315	0.125		PNP
Cysteine Biosynthesis/Homocysteine Degradation	0.315	0.125		CBS/CBSL
Asparagine Biosynthesis I	0.315	0.125		ASNS
S-adenosyl-L-methionine Biosynthesis	0.315	0.125		MAT2A
Cytotoxic T Lymphocyte-mediated Apoptosis of Target Cells	0.289	0.0882		B2M,CYCS,HLA-A
Role of JAK2 in Hormone-like Cytokine Signaling	0.289	0.0882		PTPN11,SIRPA,STAT3
Epoxysqualene Biosynthesis	0.28	0.111		FDFT1
Thioredoxin Pathway	0.28	0.111		TXNRD1
1,25-dihydroxyvitamin D3 Biosynthesis	0.28	0.111		POR
L-cysteine Degradation III	0.28	0.111		GOT1
Glycine Degradation (Creatine Biosynthesis)	0.28	0.111		GATM
Adenine and Adenosine Salvage I	0.28	0.111		PNP
Cardiolipin Biosynthesis II	0.28	0.111		PTPMT1
Lactose Degradation III	0.28	0.111		PSAP
Urate Biosynthesis/Inosine 5'-phosphate Degradation	0.275	0.0909		IMPDH2,PNP
Guanosine Nucleotides Degradation III	0.275	0.0909		GDA,PNP
Zymosterol Biosynthesis	0.275	0.0909		CYP51A1,NSDHL
IL-17A Signaling in Fibroblasts	0.272	0.0857		GSK3B,MAPK1,MAPK3
Purine Nucleotides Degradation II (Aerobic)	0.272	0.0857		GDA,IMPDH2,PNP
Type I Diabetes Mellitus Signaling	0.271	0.0804	0.816	CPE,CYCS,HLA-A,HSPD1,MAP2K7,MAPK1,MAPK10,MAPK8,MAPK9
MIF-mediated Glucocorticoid Regulation	0.257	0.0833		MAPK1,MAPK3,MIF
Colanic Acid Building Blocks Biosynthesis	0.257	0.0833		GALK1,GPI,UGP2
Apelin Cardiac Fibroblast Signaling Pathway	0.256	0.087		AKT2,PRKAB2
Tetrahydrofolate Salvage from 5,10-methenyltetrahydrofolate	0.249	0.1		GART
Superoxide Radicals Degradation	0.249	0.1		CAT
Tumoricidal Function of Hepatic Natural Killer Cells	0.237	0.0833		CYCS,M6PR
Heme Biosynthesis from Uroporphyrinogen-III I	0.223	0.0909		UROD
Tetrahydrobiopterin Biosynthesis I	0.223	0.0909		SPR
D-glucuronate Degradation I	0.223	0.0909		AKR1A1
4-hydroxyproline Degradation I	0.223	0.0909		ALDH4A1
Rapoport-Luebering Glycolytic Shunt	0.223	0.0909		PGAM1
Phenylalanine Degradation I (Aerobic)	0.223	0.0909		QDPR
Assembly of RNA Polymerase I Complex	0.201	0.0833		UBTF
Diphthamide Biosynthesis	0.201	0.0833		EEF2
Palmitate Biosynthesis I (Animals)	0.201	0.0833		FASN
Melatonin Degradation II	0.201	0.0833		MAOB
Tetrahydrobiopterin Biosynthesis II	0.201	0.0833		SPR
IL-10 Signaling	0	0.0685		BLVRA,IL18,MAPK1,MAPK8,STAT3
Hepatic Cholestasis	0	0.075		ABCB1,ADCY2,IL18,MAPK10,MAPK8,MAPK9,PRKACB,PRKAR1A,PRKAR1B,PRKAR2A,PRKAR2B,PRKCA,PRKCB,PRKCG,TJP2
Hepatic Fibrosis / Hepatic Stellate Cell Activation	0	0.0737		ACTA2,AGT,EDNRB,FGFR1,FGFR2,FN1,IGFBP5,MYH10,MYH11,MYH14,MYH9,MYL6,MYL9,VCAM1
Role of BRCA1 in DNA Damage Response	0	0.075		ACTB,ARID1A,SMARCA2,SMARCA4,SMARCC2,SMARCE1
Role of Pattern Recognition Receptors in Recognition of Bacteria and Viruses	0	0.0714	0.632	C3,EIF2S1,IL18,MAPK1,MAPK10,MAPK3,MAPK8,MAPK9,PRKCA,PRKCB,PRKCG
Airway Pathology in Chronic Obstructive Pulmonary Disease	0	0.0339		APOD,FGF12,IL18,PTGDS
T Helper Cell Differentiation	0	0.0405		HLA-A,IL18,STAT3
IL-9 Signaling	0	0.0303		STAT3
Role of Cytokines in Mediating Communication between Immune Cells	0	0.0185		IL18
Dendritic Cell Maturation	0	0.0652	1.732	AKT2,B2M,HLA-A,IL18,MAPK1,MAPK10,MAPK3,MAPK8,MAPK9,PDIA3,PLCB1,PLCG1
Role of Oct4 in Mammalian Embryonic Stem Cell Pluripotency	0	0.0217		REST
Small Cell Lung Cancer Signaling	0	0.0676	0	AKT2,CDKN1B,CYCS,PA2G4,PTK2
Basal Cell Carcinoma Signaling	0	0.0548	0	APC,CTNNB1,DVL3,GSK3B
Allograft Rejection Signaling	0	0.023		B2M,HLA-A
Autoimmune Thyroid Disease Signaling	0	0.0196		HLA-A
Graft-versus-Host Disease Signaling	0	0.0408		HLA-A,IL18
Communication between Innate and Adaptive Immune Cells	0	0.0309		B2M,HLA-A,IL18
Retinoic acid Mediated Apoptosis Signaling	0	0.0159		CYCS
Altered T Cell and B Cell Signaling in Rheumatoid Arthritis	0	0.0222		HLA-A,IL18
B Cell Development	0	0.0278		HLA-A
TWEAK Signaling	0	0.0571		CYCS,XIAP
TNFR2 Signaling	0	0.0667		MAPK8,XIAP
Role of Hypercytokinemia/hyperchemokinemia in the Pathogenesis of Influenza	0	0.0233		IL18
OX40 Signaling Pathway	0	0.0556		B2M,HLA-A,MAPK10,MAPK8,MAPK9
Cell Cycle Control of Chromosomal Replication	0	0.0714	2	CDK17,CDK5,PCNA,TOP2B
Assembly of RNA Polymerase II Complex	0	0.02		GTF2B
Mismatch Repair in Eukaryotes	0	0.0556		PCNA
DNA Double-Strand Break Repair by Homologous Recombination	0	0.0714		ATRX
Assembly of RNA Polymerase III Complex	0	0.0769		SF3A1
Role of IL-17F in Allergic Inflammatory Airway Diseases	0	0.0714		MAP2K1,MAPK1,MAPK3
Role of JAK1, JAK2 and TYK2 in Interferon Signaling	0	0.0417		STAT3
Telomere Extension by Telomerase	0	0.0667		HNRNPA2B1
Transcriptional Regulatory Network in Embryonic Stem Cells	0	0.0741		H4C9,L1CAM,REST,STAT3
iNOS Signaling	0	0.0625		Calm1 (includes others),CAMK4,MAPK1
Estrogen-mediated S-phase Entry	0	0.0385		CDKN1B
GADD45 Signaling	0	0.0526		PCNA
Heparan Sulfate Biosynthesis	0	0.0659	2.449	AARS1,Ces1b/Ces1c,CHST2,PPME1,PRDX6,SULT4A1
L-carnitine Biosynthesis	0	0.0769		ALDH9A1
Bupropion Degradation	0	0.0741		CYP51A1,POR
Retinoate Biosynthesis I	0	0.0789		AKR1B1,ALDH1A1,RBP1
Prostanoid Biosynthesis	0	0.0625		PTGDS
Heparan Sulfate Biosynthesis (Late Stages)	0	0.075	2.449	AARS1,Ces1b/Ces1c,CHST2,PPME1,PRDX6,SULT4A1
Proline Biosynthesis II (from Arginine)	0	0.0556		OAT
Ubiquinol-10 Biosynthesis (Eukaryotic)	0	0.0625		BCKDHA,CYP46A1
CDP-diacylglycerol Biosynthesis I	0	0.0323		AGPAT3
Urea Cycle	0	0.05		ASS1
The Visual Cycle	0	0.0625		RBP1,RLBP1
Phospholipases	0	0.0676	2.236	ABHD3,PDIA3,PLA2G7,PLCB1,PLCG1
Arginine Degradation VI (Arginase 2 Pathway)	0	0.0625		OAT
5-aminoimidazole Ribonucleotide Biosynthesis I	0	0.0556		GART
Leukotriene Biosynthesis	0	0.04		LTA4H
Chondroitin Sulfate Biosynthesis	0	0.0278		CHST2,SULT4A1
Dermatan Sulfate Biosynthesis	0	0.027		CHST2,SULT4A1
L-DOPA Degradation	0	0.0769		COMT
Cholesterol Biosynthesis I	0	0.075		CYP51A1,FDFT1,NSDHL
Dermatan Sulfate Biosynthesis (Late Stages)	0	0.0392		CHST2,SULT4A1
Phosphatidylglycerol Biosynthesis II (Non-plastidic)	0	0.0541		AGPAT3,PTPMT1
Selenocysteine Biosynthesis II (Archaea and Eukaryotes)	0	0.0625		SARS1
Lysine Degradation II	0	0.0526		ALDH7A1
Leucine Degradation I	0	0.0769		ACADM,IVD
UDP-N-acetyl-D-glucosamine Biosynthesis II	0	0.0588		GFPT1
Bile Acid Biosynthesis, Neutral Pathway	0	0.0185		SCP2
Inosine-5'-phosphate Biosynthesis II	0	0.0625		PAICS
Retinol Biosynthesis	0	0.0392		ESD,RBP1
γ-glutamyl Cycle	0	0.0417		OPLAH
Heme Biosynthesis II	0	0.0435		UROD
Purine Ribonucleosides Degradation to Ribose-1-phosphate	0	0.0526		PNP
Triacylglycerol Biosynthesis	0	0.0556		AGPAT3,DBT,PLPPR4
Lysine Degradation V	0	0.04		ALDH7A1
Cholesterol Biosynthesis II (via 24,25-dihydrolanosterol)	0	0.075		CYP51A1,FDFT1,NSDHL
2-oxobutanoate Degradation I	0	0.0588		DLD
Chondroitin Sulfate Biosynthesis (Late Stages)	0	0.0351		CHST2,SULT4A1
Cholesterol Biosynthesis III (via Desmosterol)	0	0.075		CYP51A1,FDFT1,NSDHL
Adenosine Nucleotides Degradation II	0	0.0385		PNP
Histidine Degradation VI	0	0.04		CYP46A1
Glycogen Biosynthesis II (from UDP-D-Glucose)	0	0.0769		UGP2
Citrulline-Nitric Oxide Cycle	0	0.0625		ASS1
Pregnenolone Biosynthesis	0	0.05		CYP46A1
Acetone Degradation I (to Methylglyoxal)	0	0.0526		CYP51A1,POR
Galactose Degradation I (Leloir Pathway)	0	0.0714		GALK1
dTMP De Novo Biosynthesis	0	0.0714		SHMT2
Glycine Betaine Degradation	0	0.0435		SHMT2
Folate Polyglutamylation	0	0.0556		SHMT2
Folate Transformations I	0	0.0357		SHMT2
GDP-mannose Biosynthesis	0	0.0769		GPI
DNA damage-induced 14-3-3σ Signaling	0	0.0526		AKT2
Inhibition of Matrix Metalloproteases	0	0.025		LRP1
Granulocyte Adhesion and Diapedesis	0	0.0769		CDH5,CLDN10,CLDN11,EZR,GLG1,GNAI1,GNAI2,GNAI3,IL18,ITGB1,MSN,RDX,SDC4,VCAM1
BER pathway	0	0.0769		PCNA
Toll-like Receptor Signaling	0	0.0519		IL18,MAPK1,MAPK8,TOLLIP
Nucleotide Excision Repair Pathway	0	0.0286		RAD23B
Interferon Signaling	0	0.0278		IFITM3
Serotonin Receptor Signaling	0	0.0755		ADCY2,MAOB,QDPR,SPR
p38 MAPK Signaling	0	0.0254		IL18,MAPT,MEF2D
Notch Signaling	0	0.0541		CNTN1,NOTCH1
Th1 and Th2 Activation Pathway	0	0.0465		BMPR2,CHD4,GRB2,HLA-A,IL18,NOTCH1,S1PR1,STAT3
Th1 Pathway	0	0.041	2.236	GRB2,HLA-A,IL18,NOTCH1,STAT3
Th2 Pathway	0	0.0441	0	BMPR2,CHD4,GRB2,HLA-A,NOTCH1,S1PR1
Th17 Activation Pathway	0	0.0538	-0.447	HSP90AA1,HSP90AB1,HSP90B1,MTOR,STAT3
SPINK1 Pancreatic Cancer Pathway	0	0.05		CPE,CTSA,CTSB
IL-23 Signaling Pathway	0	0.0455		AKT2,STAT3
Regulation Of The Epithelial Mesenchymal Transition In Development Pathway	0	0.0595	-0.447	APC,CTNNB1,DVL3,GSK3B,NOTCH1
Complement System	0	0.0789		C3,C4A/C4B,CFH
Eicosanoid Signaling	0	0.0476		ABHD3,LTA4H,PLA2G7,PTGDS
