# Supplementary material for: Activity-Induced Cortical Glutamatergic Neuron Nascent Proteins
Source: J Neurosci. 2022 Oct 19;42(42):7900–20. doi: 10.1523/JNEUROSCI.0707-22.2022 (PMC9617616; doi:10.1523/JNEUROSCI.0707-22.2022)
Supplement: Figure 7-4 — Data for Figure 7E. IPA comparative analysis for canonical pathways. Table lists ingenuity canonical pathways and z scores for each experimental replicate. Download Figure 7-4, XLSX file. [file ns-JN-RM-0707-22-s10.xlsx]

## Sheet: Sheet0
Canonical Pathways	E1	E2	E3	E4	E5	E6
Synaptogenesis Signaling Pathway	7.354	5.674	3.597	2.496	5.88	4.217
Actin Cytoskeleton Signaling	4.715	6.096	5.337	1.265	4.323	4.379
Signaling by Rho Family GTPases	5.515	6.018	4.714	1.043	4.217	2.858
Insulin Secretion Signaling Pathway	5.376	5.126	4.004	0.209	5.112	3.273
Cardiac Hypertrophy Signaling (Enhanced)	5.515	5.417	3.507	1.372	4.902	2.4
Rac Signaling	4.271	4.315	3.71	2.524	4.472	1.667
Paxillin Signaling	3.657	4.131	3.545	0.626	3.962	3.317
Oxidative Phosphorylation	5.831	4.707	3.78	1.4	3.357	2.111
Regulation of Actin-based Motility by Rho	4.131	4.271	4.082	1.633	2.858	3.638
Leukocyte Extravasation Signaling	3.656	3.92	3.656	-0.577	4.158	2.84
Reelin Signaling in Neurons	3.656	4.7	2.646	2.2	4.2	2.673
CREB Signaling in Neurons	5.112	4.596	3.024	1.342	4.146	1.508
RhoA Signaling	4.522	4.117	4.7	1.061	2.959	1.8
Integrin Signaling	3.464	4.727	4.012	1.761	3.592	2.558
Opioid Signaling Pathway	5.013	3.464	3.812	1.826	3.772	1.147
Ephrin Receptor Signaling	4.226	3.703	3.55	0.557	4.536	0.905
Calcium Signaling	4.271	3.536	3.922	3.273	2.668	2.496
GNRH Signaling	4.116	3.667	2.828	1.177	4.707	1.941
Phospholipase C Signaling	3.656	4.629	4.426	1.961	3.528	0.905
Role of NFAT in Cardiac Hypertrophy	4.11	3.507	4.217	2.043	4.041	1.291
Fcγ Receptor-mediated Phagocytosis in Macrophages and Monocytes	3.962	3.651	4.379	0	3.578	2.673
PI3K Signaling in B Lymphocytes	3.9	3.545	3.441	2.183	3.441	1
RhoGDI Signaling	-4.644	-4.529	-3.889	-0.539	-2.502	-3.3
Thrombin Signaling	4.041	4.004	3.286	1.225	3.545	1.265
Neuropathic Pain Signaling In Dorsal Horn Neurons	4.379	4.379	3.771	1.387	3.051	1.265
NRF2-mediated Oxidative Stress Response	4.082	4.2	3.71	1.387	3.873	1.414
Synaptic Long Term Potentiation	4.131	3.888	4.426	1.225	3.4	1.291
TCA Cycle II (Eukaryotic)	3.873	3.357	3.742	1.508	3.606	3
Estrogen Receptor Signaling	3.571	3.983	2.343	0.174	4.004	2.4
Cardiac Hypertrophy Signaling	3.667	4.003	3.667	1.671	3.272	2.673
Senescence Pathway	3.402	4.131	3.441	2.357	3.578	1.134
Natural Killer Cell Signaling	3	2.785	2.982	1.342	3.578	3
IL-8 Signaling	3.024	3.656	2.556	1.569	3.674	1.414
Actin Nucleation by ARP-WASP Complex	3.5	3	3.051	2.309	2.887	2
Agrin Interactions at Neuromuscular Junction	2.524	3.273	2.668	0.5	3.3	3
Cdc42 Signaling	1.964	4.491	2.065	3.638	2.982	1.941
CXCR4 Signaling	2.828	4.116	2.744	1.134	3.657	1.667
Renin-Angiotensin Signaling	3.266	3.53	3.13	1.213	4	1.414
Tec Kinase Signaling	3.545	3	2.837	-0.229	2.828	2.111
Glioma Signaling	3.638	3.3	2.84	1.387	3.207	0.707
Hepatic Fibrosis Signaling Pathway	3.539	4.341	2.214	0.539	3.307	1.698
GM-CSF Signaling	3.357	3	3.051	1.155	2.887	0.816
G Beta Gamma Signaling	2.858	2.058	3.651	-0.229	3.9	1
PAK Signaling	1.789	3.545	2.183	2.324	3.153	2.449
Fatty Acid β-oxidation I	3.742	3	3.742	0.775	2.714	2.236
P2Y Purigenic Receptor Signaling Pathway	2.982	2.4	4.472	0.775	3.638	1.134
Unfolded protein response	3	3.207	1.897	0.577	3.464	2.333
HIPPO signaling	-2.496	-2.309	-1.897	-1.897	-2.111	-2.121
Adrenomedullin signaling pathway	3.4	3.053	2.132	1.213	3.638	2.333
Sperm Motility	4.69	3.411	2.84	1.265	3	0.816
fMLP Signaling in Neutrophils	3.962	3.128	2.449	0.688	3.9	0.378
PKCθ Signaling in T Lymphocytes	2.673	3.5	2.496	2.309	2.496	0.816
B Cell Receptor Signaling	3.402	3.402	2.711	1.964	3.13	-0.577
ERK5 Signaling	2.496	2	2.714	1.897	3.464	1.633
Gα12/13 Signaling	1.964	3.674	2.236	2	2.5	2.646
Apelin Cardiomyocyte Signaling Pathway	2.357	3.71	1.706	1.5	3.3	2.111
Xenobiotic Metabolism CAR Signaling Pathway	3.569	2.335	1.569	2.449	2.294	1.807
Dopamine-DARPP32 Feedback in cAMP Signaling	4.004	3.182	3.8	1.414	2.711	1.155
Necroptosis Signaling Pathway	3.71	3.674	2.668	1.069	2.138	1.508
Cholecystokinin/Gastrin-mediated Signaling	3.53	3.53	3.13	0.728	3.638	0.816
Glycolysis I	3.207	1.604	1.387	0.577	2.673	3.464
Death Receptor Signaling	2.111	1.667	2.53	-1.89	1.667	2.646
Superpathway of Inositol Phosphate Compounds	5	4.146	0.577	0.707	3	-0.447
Colorectal Cancer Metastasis Signaling	3	3.138	2.4	1.789	3.153	1.89
ILK Signaling	2.535	3.395	3.053	0.365	2.667	1.342
EIF2 Signaling	3.4	3.266	3.441	0.471	3.207	-0.447
VEGF Signaling	2.132	2.353	2.837	-0.688	1.606	3.162
HGF Signaling	2.524	4.082	2.5	0.577	4.123	0.447
Gluconeogenesis I	2.714	1.155	1.508	0.333	2.111	3.162
D-myo-inositol-5-phosphate Metabolism	4.359	3.638	0.905	0.816	2.828	-1
FGF Signaling	2.673	4	2.887	-0.378	3	1
iCOS-iCOSL Signaling in T Helper Cells	3.162	3.606	2.111	2.53	1.897	0.816
3-phosphoinositide Degradation	4.472	3.638	0.632	0.816	2.828	-1
14-3-3-mediated Signaling	2.6	2.746	2.041	0.655	3.838	1.155
Regulation Of The Epithelial Mesenchymal Transition By Growth Factors Pathway	2.711	3.411	1.698	1.155	3.051	1.134
Nitric Oxide Signaling in the Cardiovascular System	3.13	2.985	3	0	3.207	1.265
IL-3 Signaling	2.5	3.3	3.873	0.277	3.357	-0.447
NF-κB Signaling	2.982	2.524	2.714	1.414	3.162	1.342
Cyclins and Cell Cycle Regulation	-2.646	-2.646	-2.236	-2.236	-2	-2
PI3K/AKT Signaling	2.414	2.335	2.858	1.225	3	1
Renal Cell Carcinoma Signaling	2.309	3.207	3.464	0.905	3.162	N/A
3-phosphoinositide Biosynthesis	4.796	3.771	0.302	0.707	2.828	-0.447
Sphingosine-1-phosphate Signaling	2.324	2.357	2.183	1.387	2.309	2
Glioblastoma Multiforme Signaling	2.683	2.985	2.84	1.291	2.138	1.342
Gαq Signaling	3.545	2.6	4.082	0	3.153	1
Acute Phase Response Signaling	3	3.922	1.897	0.707	3.771	N/A
D-myo-inositol (1,4,5,6)-Tetrakisphosphate Biosynthesis	4.123	3.357	0.632	0.816	2.646	-1
D-myo-inositol (3,4,5,6)-tetrakisphosphate Biosynthesis	4.123	3.357	0.632	0.816	2.646	-1
Protein Kinase A Signaling	3.349	2.216	3.641	0.302	2.887	0.557
α-Adrenergic Signaling	3.5	2.357	2.065	-0.258	3.606	0.378
Role of NFAT in Regulation of the Immune Response	2.837	3.024	1.877	0	3.441	0.378
HMGB1 Signaling	2.668	3.638	2.324	2.324	3.051	N/A
PTEN Signaling	-2.985	-3.266	-2.138	-0.277	-2.673	-0.816
BMP signaling pathway	2.668	3.357	1.732	1.667	3	2
Synaptic Long Term Depression	2.117	1.622	2.828	-1.342	2.683	-0.632
GPCR-Mediated Nutrient Sensing in Enteroendocrine Cells	3.357	1.46	4.264	0	2.714	1.134
CCR3 Signaling in Eosinophils	2.673	2.324	3.207	0	3.464	0
IGF-1 Signaling	3	3.638	2.714	1.414	3.317	N/A
Endothelin-1 Signaling	2.132	2.556	1.225	0	3.3	0.707
Aldosterone Signaling in Epithelial Cells	3.207	2.887	2.828	-0.378	2.828	0
Serotonin Degradation	4	3	2.121	2.449	1	N/A
Chemokine Signaling	2.858	2.294	1.877	0.229	2.982	1.155
Prolactin Signaling	2.887	2.496	3	-0.378	3	N/A
Thrombopoietin Signaling	2.887	2.496	3	-0.378	3	N/A
Noradrenaline and Adrenaline Degradation	3.317	3.162	2.121	2.646	1	N/A
STAT3 Pathway	2.183	3.357	1.508	1	3	2
White Adipose Tissue Browning Pathway	3.357	1.414	2.324	0	2.828	2.121
CD28 Signaling in T Helper Cells	2.183	3.771	1.213	1.941	2.673	1.633
GP6 Signaling Pathway	2.53	2.673	1.667	0.378	3.162	-1
Ethanol Degradation II	3.464	3	2.121	2.449	1	N/A
Coronavirus Pathogenesis Pathway	-2.985	-2.4	-2.84	0.905	-2.138	0.447
Xenobiotic Metabolism General Signaling Pathway	2.711	1.698	1.291	-0.535	3.742	-0.816
ERK/MAPK Signaling	1.976	2.667	3.545	0.426	2.558	-0.632
Melanocyte Development and Pigmentation Signaling	3.051	2.84	2.887	0.333	3	N/A
Calcium-induced T Lymphocyte Apoptosis	3.162	3.051	2.333	0.707	2.121	-0.447
Corticotropin Releasing Hormone Signaling	2.5	2.858	0.853	-1.265	2.887	0.378
Systemic Lupus Erythematosus In T Cell Signaling Pathway	3.182	3.667	1.8	0.853	1.342	1.134
Neuregulin Signaling	2.673	2.5	2.714	-0.333	2.887	N/A
Remodeling of Epithelial Adherens Junctions	2.714	2.673	1.265	0	2.828	1.89
Fc Epsilon RI Signaling	2.183	2.982	2.138	0.577	3.207	-0.447
NF-κB Activation by Viruses	2.121	2.111	2.828	0.378	3	N/A
PPAR Signaling	-2.309	-2.111	-2.828	-0.707	-2.333	-1.342
Factors Promoting Cardiogenesis in Vertebrates	2.668	2.982	1.698	0.832	2.496	0.905
Ephrin B Signaling	1.069	2.065	1.606	-1.807	1.941	1.667
VEGF Family Ligand-Receptor Interactions	2.53	2.309	3	0	3	N/A
NGF Signaling	2.138	3.5	1.941	0.905	3.317	N/A
Glioma Invasiveness Signaling	2.53	2.714	2.646	1.414	1.89	N/A
Role of PKR in Interferon Induction and Antiviral Response	-2.132	-1.606	-2	0.243	-2.324	-1.897
Systemic Lupus Erythematosus In B Cell Signaling Pathway	2.6	2.746	2.828	0.5	2.183	-0.707
Regulation of Cellular Mechanics by Calpain Protease	2.333	2.714	2.449	1.342	1.89	N/A
ErbB4 Signaling	2.53	2.111	2.828	-0.378	2.828	N/A
Apelin Endothelial Signaling Pathway	2.132	2.449	1	0.243	3.441	0.378
Angiopoietin Signaling	2.53	2.53	2.828	1.134	2.646	N/A
p70S6K Signaling	2.132	2.268	1.789	-1.213	3.13	-0.333
Stearate Biosynthesis I (Animals)	2.646	1.414	2.646	1.633	1.342	2
Ovarian Cancer Signaling	2.309	2.496	3.162	1	2.333	1
SAPK/JNK Signaling	1.604	2.496	1.508	1.265	3.162	N/A
FLT3 Signaling in Hematopoietic Progenitor Cells	2.53	2.887	2.646	0.816	2.646	N/A
Salvage Pathways of Pyrimidine Ribonucleotides	2.138	3.207	2.324	0.832	3.464	N/A
Valine Degradation I	2.828	2.646	2.646	0.378	2.449	N/A
tRNA Charging	3.162	2.887	2.828	1.134	2.449	N/A
UVA-Induced MAPK Signaling	2.121	2.333	2.646	0.816	2.646	N/A
Ethanol Degradation IV	3.162	2.646	1.633	2	1	N/A
CNTF Signaling	2.714	2.714	2.646	0	2.449	N/A
LXR/RXR Activation	1.414	4.025	N/A	N/A	3.464	N/A
RANK Signaling in Osteoclasts	2.138	3.207	1.604	1.508	2.53	1
Acute Myeloid Leukemia Signaling	2.53	2.887	2.449	0.816	2.449	N/A
LPS-stimulated MAPK Signaling	1.604	2.496	1.941	0.302	3.464	0.447
Netrin Signaling	3.162	1.604	3.464	1.89	1.633	N/A
PDGF Signaling	2.496	2.324	2.53	-0.333	3.162	0
Wnt/Ca+ pathway	2.646	2.828	2.449	0.447	2.236	0.447
Macropinocytosis Signaling	2.333	1.897	2.646	0	2.828	N/A
cAMP-mediated signaling	2.921	3.053	1.225	0.243	2.183	0
Ceramide Signaling	2.496	1.941	2.111	1	2.333	N/A
IL-2 Signaling	2.333	1.897	2.828	1.134	2.646	N/A
PFKFB4 Signaling Pathway	2.309	2.714	2.53	0.632	2.121	1.633
Spliceosomal Cycle	2.828	3.742	1	N/A	2.236	N/A
Neuroinflammation Signaling Pathway	0.853	3	1.147	1.807	2.324	1.134
PCP pathway	1.897	2.828	0.707	0.816	2.449	2
CDK5 Signaling	3.138	1.4	2.683	0.728	1.698	0.707
HIF1α Signaling	2.214	2.16	2.475	0.686	2.263	-0.229
ErbB Signaling	1.606	2.828	1.807	0.277	3.464	0
JAK/Stat Signaling	2.53	2.309	2.828	0.378	2.828	N/A
Bladder Cancer Signaling	2.121	2.121	2.449	0.447	2.449	N/A
PEDF Signaling	1	1.265	1	2.121	2.121	N/A
IL-15 Signaling	2.121	2.333	2.449	0.816	2.449	N/A
Pyridoxal 5'-phosphate Salvage Pathway	1.941	3.464	1.897	1	2.828	N/A
IL-6 Signaling	1.807	2.84	1.265	1.414	3.162	N/A
Growth Hormone Signaling	1.633	1.89	2.236	-1	2	N/A
Relaxin Signaling	1.897	2.496	2.53	0.333	2.828	N/A
UVC-Induced MAPK Signaling	1.732	2.309	1.508	0.333	3.162	0
SPINK1 General Cancer Pathway	1.89	2.121	2.449	0.816	2.449	N/A
BAG2 Signaling Pathway	1.5	1.291	0.632	0.277	2.309	2.121
Oncostatin M Signaling	2.121	2.121	2.236	0.447	2.236	N/A
Xenobiotic Metabolism AHR Signaling Pathway	2.4	1.069	0.535	0.832	1.155	-1.89
Neurotrophin/TRK Signaling	1.897	2.714	1.89	0.447	2.646	N/A
Mouse Embryonic Stem Cell Pluripotency	2.138	2	2.333	0.707	2.121	N/A
EGF Signaling	2.111	3.464	1.633	-0.447	2.236	N/A
T Cell Exhaustion Signaling Pathway	2.828	1.897	1.342	1	1.342	N/A
GDNF Family Ligand-Receptor Interactions	1.508	2.887	1	1.414	2.828	N/A
Tryptophan Degradation III (Eukaryotic)	2.646	2.646	1.342	-1	2	N/A
Glutaryl-CoA Degradation	2.646	2.646	1.342	-1	2	N/A
Androgen Signaling	2.496	1.213	2.668	0	2.121	0.378
Non-Small Cell Lung Cancer Signaling	1.897	2.309	2.646	0.378	2.646	N/A
Melatonin Signaling	1.964	2.132	1.706	-1.291	2.183	0.277
Isoleucine Degradation I	2.449	2.449	2.236	-0.447	2	N/A
Nur77 Signaling in T Lymphocytes	1.941	1.604	2.887	-0.333	2.333	-0.447
Estrogen-Dependent Breast Cancer Signaling	1.342	1.633	2.236	1.342	2.236	N/A
Melanoma Signaling	1.633	1.89	2.449	0.816	2.449	N/A
Role of NANOG in Mammalian Embryonic Stem Cell Pluripotency	1.897	2.309	2.121	0.707	1.89	N/A
Crosstalk between Dendritic Cells and Natural Killer Cells	2.236	2	1	2	1	1
TGF-β Signaling	2.111	2.53	1.134	0.816	2.449	N/A
Pyrimidine Ribonucleotides De Novo Biosynthesis	2	1.342	1.89	0.816	2.449	N/A
Pyrimidine Ribonucleotides Interconversion	2	1.342	1.89	0.816	2.449	N/A
Huntington's Disease Signaling	0.853	0.655	2.84	-1.508	2.111	0
Amyotrophic Lateral Sclerosis Signaling	0.832	2.673	1.732	0.378	1.134	1.89
Superpathway of Methionine Degradation	2.646	2.236	1.342	0	2.449	N/A
Production of Nitric Oxide and Reactive Oxygen Species in Macrophages	0.756	2.611	1.279	0.218	2.2	-1.732
Pancreatic Adenocarcinoma Signaling	1.508	3.317	1	1.414	2.646	N/A
Type II Diabetes Mellitus Signaling	1.155	2.714	1.265	0.707	2.828	0
Ketogenesis	2.449	2.449	2.449	-0.447	2	N/A
Thyroid Cancer Signaling	1.508	2.111	2.121	0.707	1.89	N/A
mTOR Signaling	1.279	1.877	2.5	0	2.183	-0.707
Amyloid Processing	1.89	2.646	2.449	1.342	N/A	N/A
nNOS Signaling in Neurons	2.828	2.449	1.633	1.342	1.342	N/A
Antioxidant Action of Vitamin C	-1	-3	-1	-1.633	-2.449	N/A
Dendritic Cell Maturation	1	3.162	0.707	1.633	2.449	N/A
Induction of Apoptosis by HIV1	0.707	2.449	0.378	1	2.236	2
CCR5 Signaling in Macrophages	2.111	1.508	-0.535	0.333	2.828	0.447
Calcium Transport I	0.816	0.378	1	1.89	1.633	2
Tryptophan Degradation X (Mammalian, via Tryptamine)	2.828	2.646	1.633	2	N/A	N/A
Dopamine Degradation	2.828	2.646	1.342	2.236	N/A	N/A
Inhibition of ARE-Mediated mRNA Degradation Pathway	1.528	1.528	1.5	0.775	1.604	0.905
Aspartate Degradation II	2	1	1	1	2	N/A
Ketolysis	2.449	1.633	2.449	-0.447	2	N/A
LPS/IL-1 Mediated Inhibition of RXR Function	-1.134	-1.667	-2.449	N/A	-1.342	N/A
Oxidative Ethanol Degradation III	3	2.449	1.342	2	N/A	N/A
AMPK Signaling	1.569	0.756	1.043	0.655	1.091	1.5
Endocannabinoid Cancer Inhibition Pathway	-1.279	-1.46	-1.706	-1	-0.535	-1
Insulin Receptor Signaling	1.043	1.633	1.213	-0.535	2	-0.816
UVB-Induced MAPK Signaling	1.265	2.333	1	-0.378	2.646	0
Putrescine Degradation III	2.646	2.449	1.342	2	N/A	N/A
ErbB2-ErbB3 Signaling	1.265	1.667	1.633	0	2.236	N/A
Sumoylation Pathway	-2.887	-2.111	-2.646	0.378	-0.378	N/A
Antiproliferative Role of Somatostatin Receptor 2	1.265	1	2.121	0	2.121	N/A
Endocannabinoid Developing Neuron Pathway	0.816	2.2	0	0.471	1.698	0.378
IL-1 Signaling	1.265	1.897	-0.333	1.134	1.633	2
Xenobiotic Metabolism PXR Signaling Pathway	1.982	2.058	-0.186	0.784	1.134	0
Apelin Pancreas Signaling Pathway	-0.707	-2.449	0	-2	-2	N/A
Triacylglycerol Degradation	2.449	0.378	N/A	0	2.236	2
Histamine Degradation	2.449	2.236	1.342	2	N/A	N/A
Fatty Acid α-oxidation	2.449	2.236	1.342	2	N/A	N/A
Leptin Signaling in Obesity	1.134	2.646	2.236	0	2	N/A
Endometrial Cancer Signaling	1.155	1.387	1.897	0.632	1.667	N/A
Superpathway of Geranylgeranyldiphosphate Biosynthesis I (via Mevalonate)	2.449	2.236	2.236	-1	N/A	N/A
Mevalonate Pathway I	2.449	2.236	2.236	-1	N/A	N/A
FcγRIIB Signaling in B Lymphocytes	1.134	1.633	-0.447	2	2.236	N/A
BEX2 Signaling Pathway	-1.604	0	-2.111	-0.333	-0.707	-1.134
Telomerase Signaling	0.775	1	1.732	0	1.732	0.378
Inhibition of Angiogenesis by TSP1	0	2.236	0	2.236	2	N/A
Endocannabinoid Neuronal Synapse Pathway	0.6	1.061	1.095	-0.471	1.213	0.333
IL-17A Signaling in Airway Cells	0.378	2.646	0.378	0.816	2.236	N/A
Acetyl-CoA Biosynthesis I (Pyruvate Dehydrogenase Complex)	2.236	2	N/A	1	2	N/A
Apelin Adipocyte Signaling Pathway	0.243	1	-1.213	0	1.732	1.414
GPCR-Mediated Integration of Enteroendocrine Signaling Exemplified by an L Cell	1	0.832	0.577	1.134	-0.707	-0.447
Superpathway of Citrulline Metabolism	1	2	2	N/A	2	N/A
Gαs Signaling	1.291	1.291	1.155	-0.632	1.508	0.447
Endoplasmic Reticulum Stress Pathway	0.816	1.342	1.342	N/A	2.236	N/A
Neuroprotective Role of THOP1 in Alzheimer's Disease	-0.632	-0.632	-1.342	-2	-1.342	N/A
γ-linolenate Biosynthesis II (Animals)	2.236	0.816	2	1.342	N/A	N/A
Mitochondrial L-carnitine Shuttle Pathway	2	1.134	2.236	1	N/A	N/A
CD40 Signaling	0.707	2.646	0	0.447	2	N/A
IL-22 Signaling	0	2.449	0	1.342	2	N/A
Role of Pattern Recognition Receptors in Recognition of Bacteria and Viruses	0.333	1.667	0.333	0	2.121	0
MIF Regulation of Innate Immunity	0	2.236	-0.816	0.447	2	N/A
Sonic Hedgehog Signaling	-1.633	-2.236	-2	N/A	N/A	N/A
Dopamine Receptor Signaling	1.633	2.236	2	N/A	N/A	N/A
Fatty Acid Activation	2	0.816	2	1	N/A	N/A
Semaphorin Neuronal Repulsive Signaling Pathway	0.174	0.822	1.4	0.6	-0.894	0.775
eNOS Signaling	0.447	0	1.414	-0.243	0.943	-0.905
ATM Signaling	-0.577	0.302	-1.89	0	0.378	-1
Phenylalanine Degradation IV (Mammalian, via Side Chain)	2.236	2.236	1	N/A	N/A	N/A
Role of PI3K/AKT Signaling in the Pathogenesis of Influenza	0.447	1.633	0	-0.816	2	N/A
Osteoarthritis Pathway	1.155	1.604	0.816	0.447	0.707	0.447
4-1BB Signaling in T Lymphocytes	0	2.236	0	0.447	2	N/A
Regulation of eIF4 and p70S6K Signaling	0.277	1	1	-0.333	1.508	-1
Glycogen Degradation II	2	1	2	N/A	N/A	N/A
Glutathione Redox Reactions I	2	2	N/A	1	N/A	N/A
Glycogen Degradation III	2	1	2	N/A	N/A	N/A
Glutathione-mediated Detoxification	0	0	N/A	-1	2	N/A
D-myo-inositol (1,4,5)-Trisphosphate Biosynthesis	2.646	2.236	N/A	N/A	N/A	N/A
Gαi Signaling	0.688	-0.229	-0.258	-0.905	0.632	N/A
Wnt/β-catenin Signaling	0	0.408	0.535	0.832	0.277	-0.333
RAN Signaling	2.236	2.449	N/A	N/A	N/A	N/A
Sirtuin Signaling Pathway	-0.59	0.152	-0.539	-0.354	0	0.229
Aryl Hydrocarbon Receptor Signaling	-0.277	0.577	-1.134	-0.378	-0.816	-1
Pyrimidine Deoxyribonucleotides De Novo Biosynthesis I	N/A	N/A	1.342	0	2	N/A
Superpathway of D-myo-inositol (1,4,5)-trisphosphate Metabolism	2	2.236	N/A	N/A	N/A	N/A
FAT10 Cancer Signaling Pathway	1	1.134	1	1	N/A	N/A
PRPP Biosynthesis I	N/A	-2	-2	N/A	N/A	N/A
Antiproliferative Role of TOB in T Cell Signaling	-1.342	-1.633	-1	0	N/A	N/A
Cardiac β-adrenergic Signaling	0.894	0.471	0.632	0	-0.333	-0.378
IL-17A Signaling in Gastric Cells	-0.447	2	-0.447	1	N/A	N/A
CD27 Signaling in Lymphocytes	0.447	2	-1.342	N/A	N/A	N/A
Apoptosis Signaling	-0.832	-0.277	-0.905	-0.378	-1	N/A
PPARα/RXRα Activation	1.134	0.354	0.408	-0.218	0	-0.577
Activation of IRF by Cytosolic Pattern Recognition Receptors	-0.447	2	-1	N/A	N/A	N/A
B Cell Activating Factor Signaling	0.447	2	-1	N/A	N/A	N/A
April Mediated Signaling	0.447	2	-1	N/A	N/A	N/A
Glutamate Receptor Signaling	1	2.236	N/A	N/A	N/A	N/A
Cell Cycle: G2/M DNA Damage Checkpoint Regulation	0	0	1	1	N/A	N/A
VDR/RXR Activation	-1	0	-1	N/A	-1	N/A
Apelin Liver Signaling Pathway	0	2	-1	N/A	N/A	N/A
Type I Diabetes Mellitus Signaling	0.447	2	-0.447	N/A	N/A	N/A
FAT10 Signaling Pathway	1.342	1.342	N/A	N/A	N/A	N/A
D-myo-inositol (1,4,5)-trisphosphate Degradation	N/A	2.236	N/A	N/A	N/A	N/A
Nicotine Degradation III	2.121	N/A	N/A	N/A	N/A	N/A
Pentose Phosphate Pathway	2	N/A	N/A	N/A	N/A	N/A
UDP-N-acetyl-D-galactosamine Biosynthesis II	N/A	N/A	N/A	N/A	2	N/A
Superpathway of Serine and Glycine Biosynthesis I	2	N/A	N/A	N/A	N/A	N/A
Intrinsic Prothrombin Activation Pathway	N/A	2	N/A	N/A	N/A	N/A
Coagulation System	N/A	1.134	N/A	N/A	0.816	N/A
p53 Signaling	0.447	-1	-0.447	0	N/A	N/A
TNFR1 Signaling	0	N/A	1.342	N/A	N/A	N/A
Cell Cycle: G1/S Checkpoint Regulation	0.816	0	N/A	N/A	N/A	N/A
Semaphorin Signaling in Neurons	N/A	N/A	N/A	N/A	N/A	N/A
Mitochondrial Dysfunction	N/A	N/A	N/A	N/A	N/A	N/A
β-alanine Degradation I	N/A	N/A	N/A	N/A	N/A	N/A
Phagosome Formation	N/A	N/A	N/A	N/A	N/A	N/A
G Protein Signaling Mediated by Tubby	N/A	N/A	N/A	N/A	N/A	N/A
Branched-chain α-keto acid Dehydrogenase Complex	N/A	N/A	N/A	N/A	N/A	N/A
Erythropoietin Signaling	N/A	N/A	N/A	N/A	N/A	N/A
T Cell Receptor Signaling	N/A	N/A	N/A	N/A	N/A	N/A
Regulation of IL-2 Expression in Activated and Anergic T Lymphocytes	N/A	N/A	N/A	N/A	N/A	N/A
Breast Cancer Regulation by Stathmin1	N/A	N/A	N/A	N/A	N/A	N/A
PXR/RXR Activation	N/A	N/A	N/A	N/A	N/A	N/A
Alanine Biosynthesis II	N/A	N/A	N/A	N/A	N/A	N/A
Arginine Biosynthesis IV	N/A	N/A	N/A	N/A	N/A	N/A
Epithelial Adherens Junction Signaling	N/A	N/A	N/A	N/A	N/A	N/A
Role of MAPK Signaling in the Pathogenesis of Influenza	N/A	N/A	N/A	N/A	N/A	N/A
Role of JAK1 and JAK3 in γc Cytokine Signaling	N/A	N/A	N/A	N/A	N/A	N/A
Protein Ubiquitination Pathway	N/A	N/A	N/A	N/A	N/A	N/A
Sertoli Cell-Sertoli Cell Junction Signaling	N/A	N/A	N/A	N/A	N/A	N/A
Granzyme A Signaling	N/A	N/A	N/A	N/A	N/A	N/A
Glutamate Degradation III (via 4-aminobutyrate)	N/A	N/A	N/A	N/A	N/A	N/A
Agranulocyte Adhesion and Diapedesis	N/A	N/A	N/A	N/A	N/A	N/A
Mechanisms of Viral Exit from Host Cells	N/A	N/A	N/A	N/A	N/A	N/A
Regulation of the Epithelial-Mesenchymal Transition Pathway	N/A	N/A	N/A	N/A	N/A	N/A
Role of Osteoblasts, Osteoclasts and Chondrocytes in Rheumatoid Arthritis	N/A	N/A	N/A	N/A	N/A	N/A
Cancer Drug Resistance By Drug Efflux	N/A	N/A	N/A	N/A	N/A	N/A
Role of Tissue Factor in Cancer	N/A	N/A	N/A	N/A	N/A	N/A
GDP-glucose Biosynthesis	N/A	N/A	N/A	N/A	N/A	N/A
Methylglyoxal Degradation I	N/A	N/A	N/A	N/A	N/A	N/A
FAK Signaling	N/A	N/A	N/A	N/A	N/A	N/A
Ephrin A Signaling	N/A	N/A	N/A	N/A	N/A	N/A
IL-17 Signaling	N/A	N/A	N/A	N/A	N/A	N/A
Atherosclerosis Signaling	N/A	N/A	N/A	N/A	N/A	N/A
Circadian Rhythm Signaling	N/A	N/A	N/A	N/A	N/A	N/A
Pyruvate Fermentation to Lactate	N/A	N/A	N/A	N/A	N/A	N/A
CTLA4 Signaling in Cytotoxic T Lymphocytes	N/A	N/A	N/A	N/A	N/A	N/A
Iron homeostasis signaling pathway	N/A	N/A	N/A	N/A	N/A	N/A
Prostate Cancer Signaling	N/A	N/A	N/A	N/A	N/A	N/A
Myo-inositol Biosynthesis	N/A	N/A	N/A	N/A	N/A	N/A
Cell Cycle Regulation by BTG Family Proteins	N/A	N/A	N/A	N/A	N/A	N/A
Xenobiotic Metabolism Signaling	N/A	N/A	N/A	N/A	N/A	N/A
Acyl-CoA Hydrolysis	N/A	N/A	N/A	N/A	N/A	N/A
Trehalose Degradation II (Trehalase)	N/A	N/A	N/A	N/A	N/A	N/A
GABA Receptor Signaling	N/A	N/A	N/A	N/A	N/A	N/A
G-Protein Coupled Receptor Signaling	N/A	N/A	N/A	N/A	N/A	N/A
Gap Junction Signaling	N/A	N/A	N/A	N/A	N/A	N/A
Caveolar-mediated Endocytosis Signaling	N/A	N/A	N/A	N/A	N/A	N/A
L-cysteine Degradation I	N/A	N/A	N/A	N/A	N/A	N/A
IL-12 Signaling and Production in Macrophages	N/A	N/A	N/A	N/A	N/A	N/A
Lipid Antigen Presentation by CD1	N/A	N/A	N/A	N/A	N/A	N/A
Cellular Effects of Sildenafil (Viagra)	N/A	N/A	N/A	N/A	N/A	N/A
Alanine Degradation III	N/A	N/A	N/A	N/A	N/A	N/A
MSP-RON Signaling Pathway	N/A	N/A	N/A	N/A	N/A	N/A
Fatty Acid β-oxidation III (Unsaturated, Odd Number)	N/A	N/A	N/A	N/A	N/A	N/A
Antigen Presentation Pathway	N/A	N/A	N/A	N/A	N/A	N/A
Acetate Conversion to Acetyl-CoA	N/A	N/A	N/A	N/A	N/A	N/A
Role of Macrophages, Fibroblasts and Endothelial Cells in Rheumatoid Arthritis	N/A	N/A	N/A	N/A	N/A	N/A
Chronic Myeloid Leukemia Signaling	N/A	N/A	N/A	N/A	N/A	N/A
Hypoxia Signaling in the Cardiovascular System	N/A	N/A	N/A	N/A	N/A	N/A
Parkinson's Signaling	N/A	N/A	N/A	N/A	N/A	N/A
Glucocorticoid Receptor Signaling	N/A	N/A	N/A	N/A	N/A	N/A
Clathrin-mediated Endocytosis Signaling	N/A	N/A	N/A	N/A	N/A	N/A
Tight Junction Signaling	N/A	N/A	N/A	N/A	N/A	N/A
Mitotic Roles of Polo-Like Kinase	N/A	N/A	N/A	N/A	N/A	N/A
Docosahexaenoic Acid (DHA) Signaling	N/A	N/A	N/A	N/A	N/A	N/A
TR/RXR Activation	N/A	N/A	N/A	N/A	N/A	N/A
Sucrose Degradation V (Mammalian)	N/A	N/A	N/A	N/A	N/A	N/A
Axonal Guidance Signaling	N/A	N/A	N/A	N/A	N/A	N/A
Citrulline Biosynthesis	N/A	N/A	N/A	N/A	N/A	N/A
DNA Methylation and Transcriptional Repression Signaling	N/A	N/A	N/A	N/A	N/A	N/A
Creatine-phosphate Biosynthesis	N/A	N/A	N/A	N/A	N/A	N/A
Systemic Lupus Erythematosus Signaling	N/A	N/A	N/A	N/A	N/A	N/A
N-acetylglucosamine Degradation I	N/A	N/A	N/A	N/A	N/A	N/A
Germ Cell-Sertoli Cell Junction Signaling	N/A	N/A	N/A	N/A	N/A	N/A
RAR Activation	N/A	N/A	N/A	N/A	N/A	N/A
Glucose and Glucose-1-phosphate Degradation	N/A	N/A	N/A	N/A	N/A	N/A
2-ketoglutarate Dehydrogenase Complex	N/A	N/A	N/A	N/A	N/A	N/A
nNOS Signaling in Skeletal Muscle Cells	N/A	N/A	N/A	N/A	N/A	N/A
4-aminobutyrate Degradation I	N/A	N/A	N/A	N/A	N/A	N/A
Aspartate Biosynthesis	N/A	N/A	N/A	N/A	N/A	N/A
Phagosome Maturation	N/A	N/A	N/A	N/A	N/A	N/A
Extrinsic Prothrombin Activation Pathway	N/A	N/A	N/A	N/A	N/A	N/A
Role of JAK family kinases in IL-6-type Cytokine Signaling	N/A	N/A	N/A	N/A	N/A	N/A
HER-2 Signaling in Breast Cancer	N/A	N/A	N/A	N/A	N/A	N/A
Molecular Mechanisms of Cancer	N/A	N/A	N/A	N/A	N/A	N/A
Virus Entry via Endocytic Pathways	N/A	N/A	N/A	N/A	N/A	N/A
Maturity Onset Diabetes of Young (MODY) Signaling	N/A	N/A	N/A	N/A	N/A	N/A
Glutamate Degradation II	N/A	N/A	N/A	N/A	N/A	N/A
Glycine Cleavage Complex	N/A	N/A	N/A	N/A	N/A	N/A
FXR/RXR Activation	N/A	N/A	N/A	N/A	N/A	N/A
Role of IL-17A in Arthritis	N/A	N/A	N/A	N/A	N/A	N/A
