# Supplementary material for: Activity-Induced Cortical Glutamatergic Neuron Nascent Proteins
Source: J Neurosci. 2022 Oct 19;42(42):7900–20. doi: 10.1523/JNEUROSCI.0707-22.2022 (PMC9617616; doi:10.1523/JNEUROSCI.0707-22.2022)
Supplement: Figure 8-1 — Data for Figure 8A. IPA annotation of dataset by subcellular location and protein type. Table lists, protein symbol, Entrez gene name, subcellular location, and protein type for all NSPs. Our raw data include multiple unique peptides that could be part of the same protein. For this analysis, only unique proteins were included. Download Figure 8-1, XLSX file. [file ns-JN-RM-0707-22-s11.xlsx]

## Sheet: Figure 8A All_NSPs
Symbol	Entrez Gene Name	Location	Type(s)
2810408A11Rik		Other	other
Gm10320		Other	other
Srp54c		Other	other
AGPAT3	1-acylglycerol-3-phosphate O-acyltransferase 3	Cytoplasm	enzyme
CNP	2',3'-cyclic nucleotide 3' phosphodiesterase	Cytoplasm	enzyme
DECR1	2,4-dienoyl-CoA reductase 1	Cytoplasm	enzyme
BPNT1	3'(2'), 5'-bisphosphate nucleotidase 1	Nucleus	phosphatase
BPNT2	3'(2'), 5'-bisphosphate nucleotidase 2	Cytoplasm	enzyme
HMGCS1	3-hydroxy-3-methylglutaryl-CoA synthase 1	Cytoplasm	enzyme
HACD3	3-hydroxyacyl-CoA dehydratase 3	Cytoplasm	enzyme
BDH1	3-hydroxybutyrate dehydrogenase 1	Cytoplasm	enzyme
OXCT1	3-oxoacid CoA-transferase 1	Cytoplasm	enzyme
PAPSS1	3'-phosphoadenosine 5'-phosphosulfate synthase 1	Cytoplasm	enzyme
Gm10263	40S ribosomal protein S28 pseudogene	Other	other
ABAT	4-aminobutyrate aminotransferase	Cytoplasm	enzyme
OPLAH	5-oxoprolinase, ATP-hydrolysing	Cytoplasm	enzyme
ABHD12	abhydrolase domain containing 12, lysophospholipase	Plasma Membrane	enzyme
ABHD16A	abhydrolase domain containing 16A, phospholipase	Other	enzyme
ABHD3	abhydrolase domain containing 3, phospholipase	Plasma Membrane	enzyme
ABHD4	abhydrolase domain containing 4, N-acyl phospholipase B	Cytoplasm	peptidase
ABR	ABR activator of RhoGEF and GTPase	Cytoplasm	other
ACAT1	acetyl-CoA acetyltransferase 1	Cytoplasm	enzyme
ACAT2	acetyl-CoA acetyltransferase 2	Cytoplasm	enzyme
ACAA1	acetyl-CoA acyltransferase 1	Cytoplasm	enzyme
ACAA2	acetyl-CoA acyltransferase 2	Cytoplasm	enzyme
Anp32a	acidic (leucine-rich) nuclear phosphoprotein 32 family, member A	Nucleus	other
ADI1	acireductone dioxygenase 1	Nucleus	enzyme
ACO1	aconitase 1	Cytoplasm	enzyme
ACO2	aconitase 2	Cytoplasm	enzyme
ACTA1	actin alpha 1, skeletal muscle	Cytoplasm	other
ACTA2	actin alpha 2, smooth muscle	Cytoplasm	other
ACTC1	actin alpha cardiac muscle 1	Cytoplasm	enzyme
ACTB	actin beta	Cytoplasm	other
ACTBL2	actin beta like 2	Nucleus	other
ACTG1	actin gamma 1	Cytoplasm	other
ACTG2	actin gamma 2, smooth muscle	Cytoplasm	other
ACTR1A	actin related protein 1A	Cytoplasm	other
ACTR1B	actin related protein 1B	Cytoplasm	other
ACTR2	actin related protein 2	Plasma Membrane	other
ARPC2	actin related protein 2/3 complex subunit 2	Cytoplasm	other
ARPC3	actin related protein 2/3 complex subunit 3	Cytoplasm	other
ACTR3	actin related protein 3	Plasma Membrane	other
ACTR3B	actin related protein 3B	Cytoplasm	other
ACTN1	actinin alpha 1	Cytoplasm	transcription regulator
ACTN2	actinin alpha 2	Nucleus	transcription regulator
ACTN4	actinin alpha 4	Cytoplasm	transcription regulator
ALCAM	activated leukocyte cell adhesion molecule	Plasma Membrane	other
AHSA1	activator of HSP90 ATPase activity 1	Cytoplasm	other
ACBD3	acyl-CoA binding domain containing 3	Cytoplasm	other
ACBD5	acyl-CoA binding domain containing 5	Nucleus	other
ACADL	acyl-CoA dehydrogenase long chain	Cytoplasm	enzyme
ACADM	acyl-CoA dehydrogenase medium chain	Cytoplasm	enzyme
ACADVL	acyl-CoA dehydrogenase very long chain	Cytoplasm	enzyme
ACOX1	acyl-CoA oxidase 1	Cytoplasm	enzyme
ACSBG1	acyl-CoA synthetase bubblegum family member 1	Cytoplasm	enzyme
ACSF2	acyl-CoA synthetase family member 2	Cytoplasm	enzyme
ACSL1	acyl-CoA synthetase long chain family member 1	Cytoplasm	enzyme
ACSL3	acyl-CoA synthetase long chain family member 3	Cytoplasm	enzyme
ACSL4	acyl-CoA synthetase long chain family member 4	Cytoplasm	enzyme
ACSL6	acyl-CoA synthetase long chain family member 6	Cytoplasm	enzyme
ACSS1	acyl-CoA synthetase short chain family member 1	Cytoplasm	enzyme
ACSS2	acyl-CoA synthetase short chain family member 2	Cytoplasm	enzyme
ACOT11	acyl-CoA thioesterase 11	Cytoplasm	enzyme
ACOT7	acyl-CoA thioesterase 7	Cytoplasm	enzyme
ACYP1	acylphosphatase 1	Cytoplasm	enzyme
ACYP2	acylphosphatase 2	Cytoplasm	enzyme
APPL2	adaptor protein, phosphotyrosine interacting with PH domain and leucine zipper 2	Cytoplasm	other
AP1B1	adaptor related protein complex 1 subunit beta 1	Cytoplasm	other
AP1G1	adaptor related protein complex 1 subunit gamma 1	Cytoplasm	other
AP2A1	adaptor related protein complex 2 subunit alpha 1	Cytoplasm	transporter
AP2A2	adaptor related protein complex 2 subunit alpha 2	Cytoplasm	transporter
AP2M1	adaptor related protein complex 2 subunit mu 1	Cytoplasm	other
AP2S1	adaptor related protein complex 2 subunit sigma 1	Cytoplasm	transporter
AP3B2	adaptor related protein complex 3 subunit beta 2	Cytoplasm	other
AP3D1	adaptor related protein complex 3 subunit delta 1	Cytoplasm	other
AP3M2	adaptor related protein complex 3 subunit mu 2	Cytoplasm	transporter
Ap2b1	adaptor-related protein complex 2, beta 1 subunit	Plasma Membrane	other
ADCYAP1R1	ADCYAP receptor type I	Plasma Membrane	G-protein coupled receptor
ADD1	adducin 1	Cytoplasm	other
ADD2	adducin 2	Cytoplasm	other
ADD3	adducin 3	Cytoplasm	other
ADAR	adenosine deaminase RNA specific	Nucleus	enzyme
ADK	adenosine kinase	Nucleus	kinase
AMPD3	adenosine monophosphate deaminase 3	Cytoplasm	enzyme
AHCYL1	adenosylhomocysteinase like 1	Cytoplasm	enzyme
AHCYL2	adenosylhomocysteinase like 2	Other	enzyme
ADCY2	adenylate cyclase 2	Plasma Membrane	enzyme
AK1	adenylate kinase 1	Cytoplasm	kinase
AK2	adenylate kinase 2	Cytoplasm	kinase
AK3	adenylate kinase 3	Cytoplasm	kinase
AK5	adenylate kinase 5	Cytoplasm	kinase
ADGRB1	adhesion G protein-coupled receptor B1	Plasma Membrane	G-protein coupled receptor
ADGRL1	adhesion G protein-coupled receptor L1	Plasma Membrane	G-protein coupled receptor
ADGRL2	adhesion G protein-coupled receptor L2	Plasma Membrane	G-protein coupled receptor
ADGRL3	adhesion G protein-coupled receptor L3	Plasma Membrane	G-protein coupled receptor
ADRM1	adhesion regulating molecule 1	Plasma Membrane	other
Gm9774	adhesion regulating molecule 1 pseudogene	Other	other
APMAP	adipocyte plasma membrane associated protein	Plasma Membrane	enzyme
ARF1	ADP ribosylation factor 1	Cytoplasm	enzyme
ARF3	ADP ribosylation factor 3	Cytoplasm	enzyme
ARF4	ADP ribosylation factor 4	Cytoplasm	enzyme
ARF5	ADP ribosylation factor 5	Cytoplasm	enzyme
ARF6	ADP ribosylation factor 6	Plasma Membrane	transporter
ARFGAP2	ADP ribosylation factor GTPase activating protein 2	Nucleus	other
ARFIP1	ADP ribosylation factor interacting protein 1	Cytoplasm	other
ARL1	ADP ribosylation factor like GTPase 1	Cytoplasm	enzyme
ARL2	ADP ribosylation factor like GTPase 2	Cytoplasm	enzyme
ARL6IP5	ADP ribosylation factor like GTPase 6 interacting protein 5	Cytoplasm	other
ARL8A	ADP ribosylation factor like GTPase 8A	Cytoplasm	enzyme
ARL8B	ADP ribosylation factor like GTPase 8B	Plasma Membrane	enzyme
ADPRH	ADP-ribosylarginine hydrolase	Other	enzyme
Arf2	ADP-ribosylation factor 2	Cytoplasm	other
AHNAK	AHNAK nucleoprotein	Nucleus	other
AKAP12	A-kinase anchoring protein 12	Cytoplasm	transporter
AKT2	AKT serine/threonine kinase 2	Cytoplasm	kinase
AARS1	alanyl-tRNA synthetase 1	Cytoplasm	enzyme
ALB	albumin	Extracellular Space	transporter
ADH5	alcohol dehydrogenase 5 (class III), chi polypeptide	Cytoplasm	enzyme
ADHFE1	alcohol dehydrogenase iron containing 1	Cytoplasm	enzyme
ALDH1A1	aldehyde dehydrogenase 1 family member A1	Cytoplasm	enzyme
ALDH1L1	aldehyde dehydrogenase 1 family member L1	Cytoplasm	enzyme
ALDH2	aldehyde dehydrogenase 2 family member	Cytoplasm	enzyme
ALDH3A2	aldehyde dehydrogenase 3 family member A2	Cytoplasm	enzyme
ALDH4A1	aldehyde dehydrogenase 4 family member A1	Cytoplasm	enzyme
ALDH5A1	aldehyde dehydrogenase 5 family member A1	Cytoplasm	enzyme
ALDH6A1	aldehyde dehydrogenase 6 family member A1	Cytoplasm	enzyme
ALDH7A1	aldehyde dehydrogenase 7 family member A1	Cytoplasm	enzyme
ALDH9A1	aldehyde dehydrogenase 9 family member A1	Cytoplasm	enzyme
AKR1A1	aldo-keto reductase family 1 member A1	Cytoplasm	enzyme
AKR1B1	aldo-keto reductase family 1 member B	Cytoplasm	enzyme
AKR7A2	aldo-keto reductase family 7 member A2	Cytoplasm	enzyme
ALDOA	aldolase, fructose-bisphosphate A	Cytoplasm	enzyme
ALDOC	aldolase, fructose-bisphosphate C	Cytoplasm	enzyme
ALG2	ALG2 alpha-1,3/1,6-mannosyltransferase	Cytoplasm	enzyme
AHSG	alpha 2-HS glycoprotein	Extracellular Space	other
Alyref	Aly/REF export factor	Nucleus	other
AIMP1	aminoacyl tRNA synthetase complex interacting multifunctional protein 1	Extracellular Space	cytokine
AMT	aminomethyltransferase	Cytoplasm	enzyme
NPEPPS	aminopeptidase puromycin sensitive	Cytoplasm	peptidase
AMPH	amphiphysin	Plasma Membrane	other
AGL	amylo-alpha-1, 6-glucosidase, 4-alpha-glucanotransferase	Cytoplasm	enzyme
APLP1	amyloid beta precursor like protein 1	Extracellular Space	other
APLP2	amyloid beta precursor like protein 2	Cytoplasm	other
APP	amyloid beta precursor protein	Plasma Membrane	other
APBA2	amyloid beta precursor protein binding family A member 2	Cytoplasm	transporter
APBB1	amyloid beta precursor protein binding family B member 1	Cytoplasm	transcription regulator
AMOT	angiomotin	Plasma Membrane	other
AMOTL1	angiomotin like 1	Plasma Membrane	other
AGT	angiotensinogen	Extracellular Space	growth factor
Ank2	ankyrin 2, brain	Plasma Membrane	other
ANK3	ankyrin 3	Plasma Membrane	other
ANKMY2	ankyrin repeat and MYND domain containing 2	Plasma Membrane	other
ANKRD17	ankyrin repeat domain 17	Nucleus	other
ANXA1	annexin A1	Plasma Membrane	enzyme
ANXA11	annexin A11	Nucleus	other
ANXA2	annexin A2	Plasma Membrane	other
ANXA5	annexin A5	Plasma Membrane	transporter
ANXA6	annexin A6	Plasma Membrane	ion channel
ANXA7	annexin A7	Plasma Membrane	ion channel
AAK1	AP2 associated kinase 1	Cytoplasm	kinase
APC	APC regulator of WNT signaling pathway	Nucleus	enzyme
APOA1	apolipoprotein A1	Extracellular Space	transporter
APOA2	apolipoprotein A2	Extracellular Space	transporter
APOA4	apolipoprotein A4	Extracellular Space	transporter
APOD	apolipoprotein D	Extracellular Space	transporter
APOE	apolipoprotein E	Extracellular Space	transporter
APOH	apolipoprotein H	Extracellular Space	transporter
API5	apoptosis inhibitor 5	Cytoplasm	other
AQP4	aquaporin 4	Plasma Membrane	transporter
ARAF	A-Raf proto-oncogene, serine/threonine kinase	Cytoplasm	kinase
ARCN1	archain 1	Cytoplasm	other
ACAP2	ArfGAP with coiled-coil, ankyrin repeat and PH domains 2	Nucleus	other
ARFGEF3	ARFGEF family member 3	Other	other
Rsrc2	arginine/serine-rich coiled-coil 2	Other	other
ASS1	argininosuccinate synthase 1	Cytoplasm	enzyme
Gm5424	argininosuccinate synthase pseudogene	Other	other
RARS1	arginyl-tRNA synthetase 1	Cytoplasm	enzyme
ARMCX6	armadillo repeat containing X-linked 6	Other	other
ASRGL1	asparaginase and isoaspartyl peptidase 1	Cytoplasm	enzyme
ASNS	asparagine synthetase (glutamine-hydrolyzing)	Cytoplasm	enzyme
NARS1	asparaginyl-tRNA synthetase 1	Cytoplasm	enzyme
DNPEP	aspartyl aminopeptidase	Cytoplasm	peptidase
DARS1	aspartyl-tRNA synthetase 1	Cytoplasm	enzyme
ASTN1	astrotactin 1	Other	other
ATXN10	ataxin 10	Cytoplasm	other
ATXN2	ataxin 2	Nucleus	other
ATXN2L	ataxin 2 like	Nucleus	other
ATL1	atlastin GTPase 1	Cytoplasm	enzyme
ATL2	atlastin GTPase 2	Cytoplasm	other
ABCA1	ATP binding cassette subfamily A member 1	Plasma Membrane	transporter
ABCB1	ATP binding cassette subfamily B member 1	Plasma Membrane	transporter
ABCD3	ATP binding cassette subfamily D member 3	Cytoplasm	transporter
ABCF2	ATP binding cassette subfamily F member 2	Cytoplasm	transporter
ABCF3	ATP binding cassette subfamily F member 3	Other	transporter
ACLY	ATP citrate lyase	Cytoplasm	enzyme
ATP5F1A	ATP synthase F1 subunit alpha	Cytoplasm	transporter
ATP5F1B	ATP synthase F1 subunit beta	Cytoplasm	transporter
ATP5F1D	ATP synthase F1 subunit delta	Cytoplasm	transporter
ATP5F1C	ATP synthase F1 subunit gamma	Cytoplasm	transporter
ATP5IF1	ATP synthase inhibitory factor subunit 1	Cytoplasm	other
ATP5MF	ATP synthase membrane subunit f	Cytoplasm	transporter
ATP5MG	ATP synthase membrane subunit g	Cytoplasm	enzyme
ATP5MJ	ATP synthase membrane subunit j	Cytoplasm	other
ATP5MK	ATP synthase membrane subunit k	Cytoplasm	other
ATP5PD	ATP synthase peripheral stalk subunit d	Cytoplasm	enzyme
ATP5PF	ATP synthase peripheral stalk subunit F6	Cytoplasm	transporter
ATP5PO	ATP synthase peripheral stalk subunit OSCP	Cytoplasm	transporter
ATP5PB	ATP synthase peripheral stalk-membrane subunit b	Cytoplasm	transporter
Gm10250	ATP synthase, H+ transporting, mitochondrial F0 complex, subunit d pseudogene	Other	other
Atp5k	ATP synthase, H+ transporting, mitochondrial F1F0 complex, subunit E	Cytoplasm	enzyme
ATP6AP1	ATPase H+ transporting accessory protein 1	Cytoplasm	transporter
ATP6V0A1	ATPase H+ transporting V0 subunit a1	Cytoplasm	transporter
ATP6V0C	ATPase H+ transporting V0 subunit c	Cytoplasm	transporter
ATP6V0D1	ATPase H+ transporting V0 subunit d1	Cytoplasm	transporter
ATP6V1A	ATPase H+ transporting V1 subunit A	Plasma Membrane	transporter
ATP6V1B1	ATPase H+ transporting V1 subunit B1	Cytoplasm	transporter
ATP6V1B2	ATPase H+ transporting V1 subunit B2	Cytoplasm	transporter
ATP6V1C1	ATPase H+ transporting V1 subunit C1	Cytoplasm	transporter
ATP6V1D	ATPase H+ transporting V1 subunit D	Cytoplasm	transporter
ATP6V1E1	ATPase H+ transporting V1 subunit E1	Cytoplasm	transporter
ATP6V1F	ATPase H+ transporting V1 subunit F	Cytoplasm	enzyme
ATP6V1G1	ATPase H+ transporting V1 subunit G1	Cytoplasm	transporter
ATP6V1G2	ATPase H+ transporting V1 subunit G2	Cytoplasm	transporter
ATP6V1H	ATPase H+ transporting V1 subunit H	Cytoplasm	transporter
ATP1A1	ATPase Na+/K+ transporting subunit alpha 1	Plasma Membrane	transporter
ATP1A2	ATPase Na+/K+ transporting subunit alpha 2	Plasma Membrane	transporter
ATP1A3	ATPase Na+/K+ transporting subunit alpha 3	Plasma Membrane	transporter
ATP1B1	ATPase Na+/K+ transporting subunit beta 1	Plasma Membrane	transporter
ATP1B2	ATPase Na+/K+ transporting subunit beta 2	Plasma Membrane	transporter
ATP8A1	ATPase phospholipid transporting 8A1	Cytoplasm	transporter
ATP9A	ATPase phospholipid transporting 9A (putative)	Cytoplasm	transporter
ATP2B1	ATPase plasma membrane Ca2+ transporting 1	Plasma Membrane	transporter
ATP2B2	ATPase plasma membrane Ca2+ transporting 2	Plasma Membrane	transporter
ATP2B3	ATPase plasma membrane Ca2+ transporting 3	Plasma Membrane	transporter
ATP2B4	ATPase plasma membrane Ca2+ transporting 4	Plasma Membrane	transporter
ATP2A1	ATPase sarcoplasmic/endoplasmic reticulum Ca2+ transporting 1	Cytoplasm	transporter
ATP2A2	ATPase sarcoplasmic/endoplasmic reticulum Ca2+ transporting 2	Cytoplasm	transporter
ATP2C1	ATPase secretory pathway Ca2+ transporting 1	Cytoplasm	transporter
ARID1A	AT-rich interaction domain 1A	Nucleus	transcription regulator
ATRX	ATRX chromatin remodeler	Nucleus	transcription regulator
BCAP31	B cell receptor associated protein 31	Cytoplasm	transporter
BANF1	BAF nuclear assembly factor 1	Nucleus	other
BAG3	BAG cochaperone 3	Cytoplasm	other
BAG6	BAG cochaperone 6	Nucleus	enzyme
BAIAP2	BAR/IMD domain containing adaptor protein 2	Plasma Membrane	kinase
BZW1	basic leucine zipper and W2 domains 1	Cytoplasm	translation regulator
BTF3	basic transcription factor 3	Nucleus	transcription regulator
BSG	basigin (Ok blood group)	Plasma Membrane	transporter
BSN	bassoon presynaptic cytomatrix protein	Plasma Membrane	other
BCAS3	BCAS3 microtubule associated cell migration factor	Nucleus	other
BCLAF1	BCL2 associated transcription factor 1	Nucleus	transcription regulator
BCR	BCR activator of RhoGEF and GTPase	Cytoplasm	kinase
B2M	beta-2-microglobulin	Plasma Membrane	transmembrane receptor
BLVRA	biliverdin reductase A	Cytoplasm	enzyme
BPHL	biphenyl hydrolase like	Cytoplasm	enzyme
BMPR1A	bone morphogenetic protein receptor type 1A	Plasma Membrane	kinase
BMPR2	bone morphogenetic protein receptor type 2	Plasma Membrane	kinase
BRSK1	BR serine/threonine kinase 1	Cytoplasm	kinase
BRSK2	BR serine/threonine kinase 2	Cytoplasm	kinase
BCAS1	brain enriched myelin associated protein 1	Plasma Membrane	other
BCKDHA	branched chain keto acid dehydrogenase E1 subunit alpha	Cytoplasm	enzyme
BCKDK	branched chain keto acid dehydrogenase kinase	Cytoplasm	kinase
BCAN	brevican	Extracellular Space	other
BIN1	bridging integrator 1	Nucleus	other
BTBD11	BTB domain containing 11	Other	transcription regulator
BTBD8	BTB domain containing 8	Nucleus	other
BUB3	BUB3 mitotic checkpoint protein	Nucleus	other
CDH2	cadherin 2	Plasma Membrane	other
CDH5	cadherin 5	Plasma Membrane	other
CALB1	calbindin 1	Cytoplasm	other
Cabp1	calcium binding protein 1	Plasma Membrane	other
CAB39	calcium binding protein 39	Cytoplasm	enzyme
CAB39L	calcium binding protein 39 like	Cytoplasm	kinase
CADPS	calcium dependent secretion activator	Plasma Membrane	other
CACNA2D1	calcium voltage-gated channel auxiliary subunit alpha2delta 1	Plasma Membrane	ion channel
CACNB1	calcium voltage-gated channel auxiliary subunit beta 1	Plasma Membrane	ion channel
CACNB2	calcium voltage-gated channel auxiliary subunit beta 2	Plasma Membrane	ion channel
CACNB3	calcium voltage-gated channel auxiliary subunit beta 3	Plasma Membrane	ion channel
CACNB4	calcium voltage-gated channel auxiliary subunit beta 4	Plasma Membrane	ion channel
CAMK2A	calcium/calmodulin dependent protein kinase II alpha	Cytoplasm	kinase
CAMK2B	calcium/calmodulin dependent protein kinase II beta	Cytoplasm	kinase
CAMK2D	calcium/calmodulin dependent protein kinase II delta	Cytoplasm	kinase
CAMK2G	calcium/calmodulin dependent protein kinase II gamma	Cytoplasm	kinase
CAMK2N1	calcium/calmodulin dependent protein kinase II inhibitor 1	Plasma Membrane	kinase
CAMK4	calcium/calmodulin dependent protein kinase IV	Nucleus	kinase
CAMKK1	calcium/calmodulin dependent protein kinase kinase 1	Cytoplasm	kinase
CASK	calcium/calmodulin dependent serine protein kinase	Plasma Membrane	kinase
CACYBP	calcyclin binding protein	Nucleus	other
Cald1	caldesmon 1	Plasma Membrane	other
CLMN	calmin	Cytoplasm	other
Calm1 (includes others)	calmodulin 1	Nucleus	other
CAMSAP2	calmodulin regulated spectrin associated protein family member 2	Cytoplasm	other
CANX	calnexin	Cytoplasm	other
CAPN2	calpain 2	Cytoplasm	peptidase
CAPNS1	calpain small subunit 1	Cytoplasm	peptidase
CAST	calpastatin	Cytoplasm	peptidase
CNN3	calponin 3	Cytoplasm	other
CALR	calreticulin	Cytoplasm	transcription regulator
CLSTN1	calsyntenin 1	Plasma Membrane	other
CALU	calumenin	Cytoplasm	other
CAMKV	CaM kinase like vesicle associated	Plasma Membrane	kinase
ARPP19	cAMP regulated phosphoprotein 19	Cytoplasm	transporter
CLIP1	CAP-Gly domain containing linker protein 1	Cytoplasm	other
CLIP2	CAP-Gly domain containing linker protein 2	Cytoplasm	transcription regulator
CAPZB	capping actin protein of muscle Z-line subunit beta	Cytoplasm	other
CHST2	carbohydrate sulfotransferase 2	Cytoplasm	enzyme
CA2	carbonic anhydrase 2	Cytoplasm	enzyme
CBR1	carbonyl reductase 1	Cytoplasm	enzyme
Ces1b/Ces1c	carboxylesterase 1C	Cytoplasm	enzyme
CPE	carboxypeptidase E	Cytoplasm	peptidase
CROT	carnitine O-octanoyltransferase	Cytoplasm	enzyme
CPT1A	carnitine palmitoyltransferase 1A	Cytoplasm	enzyme
CNDP2	carnosine dipeptidase 2	Cytoplasm	peptidase
CSNK1A1	casein kinase 1 alpha 1	Cytoplasm	kinase
CSNK1D	casein kinase 1 delta	Cytoplasm	kinase
CSNK1E	casein kinase 1 epsilon	Cytoplasm	kinase
CSNK2B	casein kinase 2 beta	Cytoplasm	kinase
CAT	catalase	Cytoplasm	enzyme
COMT	catechol-O-methyltransferase	Cytoplasm	enzyme
CTNNA1	catenin alpha 1	Plasma Membrane	other
CTNNA2	catenin alpha 2	Plasma Membrane	other
CTNNB1	catenin beta 1	Nucleus	transcription regulator
CTNND1	catenin delta 1	Nucleus	other
CTNND2	catenin delta 2	Plasma Membrane	other
CTSA	cathepsin A	Cytoplasm	peptidase
CTSB	cathepsin B	Cytoplasm	peptidase
CTSD	cathepsin D	Cytoplasm	peptidase
CAVIN1	caveolae associated protein 1	Nucleus	transcription regulator
CAVIN2	caveolae associated protein 2	Plasma Membrane	other
CAV1	caveolin 1	Plasma Membrane	transmembrane receptor
CBL	Cbl proto-oncogene	Nucleus	transcription regulator
CD151	CD151 molecule (Raph blood group)	Plasma Membrane	other
CD200	CD200 molecule	Plasma Membrane	other
CD47	CD47 molecule	Plasma Membrane	transmembrane receptor
CD81	CD81 molecule	Plasma Membrane	other
CD9	CD9 molecule	Plasma Membrane	other
CDC42BPB	CDC42 binding protein kinase beta	Cytoplasm	kinase
CDC42EP1	CDC42 effector protein 1	Extracellular Space	other
CDC42EP4	CDC42 effector protein 4	Cytoplasm	other
ARHGEF9	Cdc42 guanine nucleotide exchange factor 9	Cytoplasm	other
CISD1	CDGSH iron sulfur domain 1	Cytoplasm	other
CDIPT	CDP-diacylglycerol--inositol 3-phosphatidyltransferase	Cytoplasm	enzyme
CDV3	CDV3 homolog	Cytoplasm	other
CADM1	cell adhesion molecule 1	Plasma Membrane	other
CADM2	cell adhesion molecule 2	Plasma Membrane	other
CADM3	cell adhesion molecule 3	Plasma Membrane	other
CHL1	cell adhesion molecule L1 like	Plasma Membrane	other
CAPRIN1	cell cycle associated protein 1	Plasma Membrane	other
CDC37	cell division cycle 37, HSP90 cochaperone	Cytoplasm	other
CDC5L	cell division cycle 5 like	Nucleus	transcription regulator
CETN2	centrin 2	Nucleus	enzyme
CEP170B	centrosomal protein 170B	Other	other
CP	ceruloplasmin	Extracellular Space	enzyme
CCT2	chaperonin containing TCP1 subunit 2	Cytoplasm	kinase
CCT3	chaperonin containing TCP1 subunit 3	Cytoplasm	other
CCT4	chaperonin containing TCP1 subunit 4	Cytoplasm	other
CCT5	chaperonin containing TCP1 subunit 5	Cytoplasm	other
CCT6A	chaperonin containing TCP1 subunit 6A	Cytoplasm	other
CCT6B	chaperonin containing TCP1 subunit 6B	Cytoplasm	other
CCT7	chaperonin containing TCP1 subunit 7	Cytoplasm	other
CCT8	chaperonin containing TCP1 subunit 8	Cytoplasm	other
CHMP1A	charged multivesicular body protein 1A	Extracellular Space	peptidase
CHMP1B	charged multivesicular body protein 1B	Plasma Membrane	enzyme
CHMP2A	charged multivesicular body protein 2A	Cytoplasm	other
CHMP2B	charged multivesicular body protein 2B	Cytoplasm	other
CHMP4B	charged multivesicular body protein 4B	Cytoplasm	other
CHMP5	charged multivesicular body protein 5	Cytoplasm	other
CLIC4	chloride intracellular channel 4	Plasma Membrane	ion channel
CSPG5	chondroitin sulfate proteoglycan 5	Extracellular Space	growth factor
Chtop	chromatin target of PRMT1	Nucleus	other
CHD4	chromodomain helicase DNA binding protein 4	Nucleus	enzyme
CHGB	chromogranin B	Extracellular Space	other
C1orf198	chromosome 1 open reading frame 198	Cytoplasm	other
C11orf58	chromosome 11 open reading frame 58	Other	other
C12orf57	chromosome 12 open reading frame 57	Cytoplasm	other
C16orf74	chromosome 16 open reading frame 74	Other	other
C18orf25	chromosome 18 open reading frame 25	Other	other
CSE1L	chromosome segregation 1 like	Nucleus	transporter
CFAP36	cilia and flagella associated protein 36	Extracellular Space	other
CNTFR	ciliary neurotrophic factor receptor	Plasma Membrane	transmembrane receptor
CS	citrate synthase	Cytoplasm	enzyme
CIT	citron rho-interacting serine/threonine kinase	Cytoplasm	kinase
CMTM5	CKLF like MARVEL transmembrane domain containing 5	Other	cytokine
CLTC	clathrin heavy chain	Plasma Membrane	other
CLINT1	clathrin interactor 1	Cytoplasm	other
CLTB	clathrin light chain B	Plasma Membrane	other
CLDN10	claudin 10	Plasma Membrane	other
CLDN11	claudin 11	Plasma Membrane	other
CPSF6	cleavage and polyadenylation specific factor 6	Nucleus	other
CSTF2T	cleavage stimulation factor subunit 2 tau variant	Nucleus	other
CLPTM1	CLPTM1 regulator of GABA type A receptor forward trafficking	Plasma Membrane	other
CLUH	clustered mitochondria homolog	Cytoplasm	translation regulator
CLU	clusterin	Cytoplasm	other
CMIP	c-Maf inducing protein	Cytoplasm	other
COTL1	coactosin like F-actin binding protein 1	Cytoplasm	other
F2	coagulation factor II, prothrombin	Extracellular Space	peptidase
COQ9	coenzyme Q9	Cytoplasm	other
CFL1	cofilin 1	Nucleus	other
CFL2	cofilin 2	Extracellular Space	other
CCDC124	coiled-coil domain containing 124	Other	other
CCDC25	coiled-coil domain containing 25	Cytoplasm	other
CCDC47	coiled-coil domain containing 47	Extracellular Space	other
CCDC6	coiled-coil domain containing 6	Cytoplasm	other
CCDC88A	coiled-coil domain containing 88A	Cytoplasm	other
CHCHD10	coiled-coil-helix-coiled-coil-helix domain containing 10	Cytoplasm	other
CHCHD2	coiled-coil-helix-coiled-coil-helix domain containing 2	Cytoplasm	other
CIRBP	cold inducible RNA binding protein	Nucleus	translation regulator
CSDE1	cold shock domain containing E1	Cytoplasm	enzyme
CRMP1	collapsin response mediator protein 1	Cytoplasm	enzyme
C3	complement C3	Extracellular Space	peptidase
C4A/C4B	complement C4A (Rodgers blood group)	Extracellular Space	other
CFH	complement factor H	Extracellular Space	other
CPLX1	complexin 1	Plasma Membrane	transporter
CPLX2	complexin 2	Cytoplasm	other
CNKSR2	connector enhancer of kinase suppressor of Ras 2	Plasma Membrane	other
CNTN1	contactin 1	Plasma Membrane	enzyme
CNTN2	contactin 2	Plasma Membrane	other
CNTNAP1	contactin associated protein 1	Plasma Membrane	other
COPS3	COP9 signalosome subunit 3	Cytoplasm	other
COPS4	COP9 signalosome subunit 4	Cytoplasm	peptidase
COPS6	COP9 signalosome subunit 6	Nucleus	other
COPA	COPI coat complex subunit alpha	Cytoplasm	transporter
COPB1	COPI coat complex subunit beta 1	Cytoplasm	transporter
COPB2	COPI coat complex subunit beta 2	Cytoplasm	transporter
COPE	COPI coat complex subunit epsilon	Cytoplasm	transporter
CPNE1	copine 1	Nucleus	transporter
CPNE5	copine 5	Plasma Membrane	other
CPNE6	copine 6	Plasma Membrane	transporter
COBLL1	cordon-bleu WH2 repeat protein like 1	Extracellular Space	other
CORO1A	coronin 1A	Cytoplasm	other
CORO1B	coronin 1B	Cytoplasm	other
CORO2B	coronin 2B	Plasma Membrane	other
CRACDL	CRACD like	Other	other
CKB	creatine kinase B	Cytoplasm	kinase
CKMT1A/CKMT1B	creatine kinase, mitochondrial 1B	Cytoplasm	kinase
CKM	creatine kinase, M-type	Cytoplasm	kinase
CRTC1	CREB regulated transcription coactivator 1	Nucleus	transcription regulator
CRKL	CRK like proto-oncogene, adaptor protein	Cytoplasm	kinase
CRK	CRK proto-oncogene, adaptor protein	Cytoplasm	other
CRYAB	crystallin alpha B	Nucleus	other
CRYM	crystallin mu	Cytoplasm	enzyme
CTBP1	C-terminal binding protein 1	Nucleus	enzyme
CTTNBP2NL	CTTNBP2 N-terminal like	Cytoplasm	other
CUEDC2	CUE domain containing 2	Extracellular Space	other
CELF2	CUGBP Elav-like family member 2	Nucleus	other
Celf1	CUGBP, Elav-like family member 1	Nucleus	other
CUL1	cullin 1	Nucleus	enzyme
CUL2	cullin 2	Nucleus	enzyme
CUL3	cullin 3	Nucleus	enzyme
CAND1	cullin associated and neddylation dissociated 1	Cytoplasm	transcription regulator
CWC22	CWC22 spliceosome associated protein homolog	Nucleus	other
Gm13695 (includes others)	CWC22 spliceosome-associated protein homolog pseudogene	Other	other
CAP1	cyclase associated actin cytoskeleton regulatory protein 1	Plasma Membrane	other
CAP2	cyclase associated actin cytoskeleton regulatory protein 2	Plasma Membrane	other
CDK17	cyclin dependent kinase 17	Cytoplasm	kinase
CDK5	cyclin dependent kinase 5	Nucleus	kinase
CDKN1B	cyclin dependent kinase inhibitor 1B	Nucleus	kinase
CDKL5	cyclin dependent kinase like 5	Nucleus	kinase
CYRIA	CYFIP related Rac1 interactor A	Other	other
CYRIB	CYFIP related Rac1 interactor B	Extracellular Space	other
CBS/CBSL	cystathionine beta-synthase	Cytoplasm	enzyme
CST3	cystatin C	Extracellular Space	other
CSRP1	cysteine and glycine rich protein 1	Nucleus	other
Crip2	cysteine rich protein 2	Plasma Membrane	other
CMPK1	cytidine/uridine monophosphate kinase 1	Nucleus	kinase
Cyb5r3	cytochrome b5 reductase 3	Cytoplasm	enzyme
CYB5B	cytochrome b5 type B	Cytoplasm	enzyme
COA3	cytochrome c oxidase assembly factor 3	Cytoplasm	other
COX4I1	cytochrome c oxidase subunit 4I1	Cytoplasm	enzyme
COX5A	cytochrome c oxidase subunit 5A	Cytoplasm	enzyme
Cox5b/Gm34962	cytochrome c oxidase subunit 5B	Cytoplasm	other
COX6A1	cytochrome c oxidase subunit 6A1	Cytoplasm	enzyme
Cox6c	cytochrome c oxidase subunit 6C	Cytoplasm	enzyme
COX7A2	cytochrome c oxidase subunit 7A2	Cytoplasm	enzyme
CYCS	cytochrome c, somatic	Cytoplasm	enzyme
CYC1	cytochrome c1	Cytoplasm	enzyme
CYP46A1	cytochrome P450 family 46 subfamily A member 1	Cytoplasm	enzyme
CYP51A1	cytochrome P450 family 51 subfamily A member 1	Cytoplasm	enzyme
POR	cytochrome p450 oxidoreductase	Cytoplasm	enzyme
Cyp2d22	cytochrome P450, family 2, subfamily d, polypeptide 22	Cytoplasm	enzyme
Cyp2j9	cytochrome P450, family 2, subfamily j, polypeptide 9	Cytoplasm	enzyme
CYTH2	cytohesin 2	Cytoplasm	other
CYFIP1	cytoplasmic FMR1 interacting protein 1	Cytoplasm	translation regulator
CYFIP2	cytoplasmic FMR1 interacting protein 2	Cytoplasm	other
CLASP1	cytoplasmic linker associated protein 1	Cytoplasm	other
CLASP2	cytoplasmic linker associated protein 2	Cytoplasm	other
CPEB2	cytoplasmic polyadenylation element binding protein 2	Cytoplasm	translation regulator
CPEB3	cytoplasmic polyadenylation element binding protein 3	Cytoplasm	translation regulator
CPEB4	cytoplasmic polyadenylation element binding protein 4	Plasma Membrane	other
CKAP5	cytoskeleton associated protein 5	Nucleus	transcription regulator
Ctla2a/Ctla2b	cytotoxic T lymphocyte-associated protein 2 alpha	Plasma Membrane	other
DDB1	damage specific DNA binding protein 1	Nucleus	other
DDT	D-dopachrome tautomerase	Cytoplasm	enzyme
DDX1	DEAD-box helicase 1	Nucleus	enzyme
DDX17	DEAD-box helicase 17	Nucleus	enzyme
DDX19A	DEAD-box helicase 19A	Nucleus	enzyme
DDX19B	DEAD-box helicase 19B	Nucleus	enzyme
DDX3X	DEAD-box helicase 3 X-linked	Cytoplasm	enzyme
DDX3Y	DEAD-box helicase 3 Y-linked	Cytoplasm	enzyme
DDX42	DEAD-box helicase 42	Cytoplasm	enzyme
DDX46	DEAD-box helicase 46	Nucleus	enzyme
DDX5	DEAD-box helicase 5	Nucleus	enzyme
DDX6	DEAD-box helicase 6	Nucleus	enzyme
DHX15	DEAH-box helicase 15	Nucleus	enzyme
DHX36	DEAH-box helicase 36	Cytoplasm	enzyme
DOCK3	dedicator of cytokinesis 3	Cytoplasm	other
DOCK4	dedicator of cytokinesis 4	Plasma Membrane	other
DOCK9	dedicator of cytokinesis 9	Cytoplasm	other
DHRS1	dehydrogenase/reductase 1	Cytoplasm	enzyme
DEK	DEK proto-oncogene	Nucleus	transcription regulator
DMTN	dematin actin binding protein	Plasma Membrane	other
DSTN	destrin, actin depolymerizing factor	Cytoplasm	other
DRG1	developmentally regulated GTP binding protein 1	Cytoplasm	enzyme
DDX39B	DExD-box helicase 39B	Nucleus	enzyme
DHX9	DExH-box helicase 9	Nucleus	enzyme
DGKE	diacylglycerol kinase epsilon	Cytoplasm	kinase
DIAPH1	diaphanous related formin 1	Plasma Membrane	other
DBI	diazepam binding inhibitor, acyl-CoA binding protein	Cytoplasm	other
DKK3	dickkopf WNT signaling pathway inhibitor 3	Extracellular Space	cytokine
DBT	dihydrolipoamide branched chain transacylase E2	Cytoplasm	enzyme
DLD	dihydrolipoamide dehydrogenase	Cytoplasm	enzyme
DLAT	dihydrolipoamide S-acetyltransferase	Cytoplasm	enzyme
DLST	dihydrolipoamide S-succinyltransferase	Cytoplasm	enzyme
DPYSL2	dihydropyrimidinase like 2	Cytoplasm	enzyme
DPYSL3	dihydropyrimidinase like 3	Cytoplasm	enzyme
DPYSL4	dihydropyrimidinase like 4	Cytoplasm	enzyme
DDAH1	dimethylarginine dimethylaminohydrolase 1	Cytoplasm	enzyme
DPP10	dipeptidyl peptidase like 10	Extracellular Space	peptidase
DIRAS2	DIRAS family GTPase 2	Plasma Membrane	enzyme
DLG1	discs large MAGUK scaffold protein 1	Plasma Membrane	kinase
DLG2	discs large MAGUK scaffold protein 2	Plasma Membrane	kinase
DLG3	discs large MAGUK scaffold protein 3	Plasma Membrane	kinase
DLG4	discs large MAGUK scaffold protein 4	Plasma Membrane	kinase
DAAM1	dishevelled associated activator of morphogenesis 1	Cytoplasm	other
DAAM2	dishevelled associated activator of morphogenesis 2	Cytoplasm	other
DVL3	dishevelled segment polarity protein 3	Cytoplasm	other
DLGAP1	DLG associated protein 1	Plasma Membrane	other
DLGAP2	DLG associated protein 2	Plasma Membrane	other
DLGAP4	DLG associated protein 4	Plasma Membrane	other
DMXL2	Dmx like 2	Cytoplasm	other
DDI2	DNA damage inducible 1 homolog 2	Plasma Membrane	transporter
POLDIP3	DNA polymerase delta interacting protein 3	Nucleus	other
D1Pas1	DNA segment, Chr 1, Pasteur Institute 1	Cytoplasm	enzyme
TOP1	DNA topoisomerase I	Nucleus	enzyme
TOP2B	DNA topoisomerase II beta	Nucleus	enzyme
DNAJA1	DnaJ heat shock protein family (Hsp40) member A1	Nucleus	other
DNAJA2	DnaJ heat shock protein family (Hsp40) member A2	Nucleus	enzyme
DNAJA4	DnaJ heat shock protein family (Hsp40) member A4	Nucleus	other
DNAJB11	DnaJ heat shock protein family (Hsp40) member B11	Cytoplasm	other
DNAJB4	DnaJ heat shock protein family (Hsp40) member B4	Nucleus	other
DNAJB6	DnaJ heat shock protein family (Hsp40) member B6	Nucleus	transcription regulator
DNAJC3	DnaJ heat shock protein family (Hsp40) member C3	Cytoplasm	other
DNAJC6	DnaJ heat shock protein family (Hsp40) member C6	Cytoplasm	other
DNAJC7	DnaJ heat shock protein family (Hsp40) member C7	Cytoplasm	other
DCLK1	doublecortin like kinase 1	Plasma Membrane	kinase
DBN1	drebrin 1	Cytoplasm	other
DBNL	drebrin like	Cytoplasm	other
DCTN1	dynactin subunit 1	Cytoplasm	other
DCTN2	dynactin subunit 2	Cytoplasm	other
DCTN6	dynactin subunit 6	Cytoplasm	enzyme
DNM1	dynamin 1	Cytoplasm	enzyme
DNM1L	dynamin 1 like	Cytoplasm	enzyme
DNM2	dynamin 2	Plasma Membrane	enzyme
DNM3	dynamin 3	Cytoplasm	enzyme
DYNC1H1	dynein cytoplasmic 1 heavy chain 1	Cytoplasm	peptidase
Dync1i2	dynein cytoplasmic 1 intermediate chain 2	Cytoplasm	other
DYNC1LI2	dynein cytoplasmic 1 light intermediate chain 2	Cytoplasm	other
DYNLL1	dynein light chain LC8-type 1	Cytoplasm	other
DYNLL2	dynein light chain LC8-type 2	Cytoplasm	other
DYNLRB1	dynein light chain roadblock-type 1	Cytoplasm	other
Dst	dystonin	Plasma Membrane	other
DTNA	dystrobrevin alpha	Plasma Membrane	other
DAG1	dystroglycan 1	Plasma Membrane	transmembrane receptor
DMD	dystrophin	Plasma Membrane	other
EEA1	early endosome antigen 1	Cytoplasm	other
EFHD2	EF-hand domain family member D2	Plasma Membrane	other
EHD1	EH domain containing 1	Cytoplasm	other
EHD3	EH domain containing 3	Cytoplasm	other
EHD4	EH domain containing 4	Plasma Membrane	enzyme
ELAVL1	ELAV like RNA binding protein 1	Cytoplasm	other
ETFA	electron transfer flavoprotein subunit alpha	Cytoplasm	transporter
ETFB	electron transfer flavoprotein subunit beta	Cytoplasm	transporter
ERC1	ELKS/RAB6-interacting/CAST family member 1	Cytoplasm	other
ERC2	ELKS/RAB6-interacting/CAST family member 2	Cytoplasm	other
EFTUD2	elongation factor Tu GTP binding domain containing 2	Nucleus	enzyme
ELP3	elongator acetyltransferase complex subunit 3	Nucleus	enzyme
Elob	elongin B	Nucleus	transcription regulator
ELOC	elongin C	Nucleus	transcription regulator
ELOVL5	ELOVL fatty acid elongase 5	Cytoplasm	enzyme
EMD	emerin	Nucleus	other
ENAH	ENAH actin regulator	Plasma Membrane	other
ENDOD1	endonuclease domain containing 1	Extracellular Space	enzyme
ERP44	endoplasmic reticulum protein 44	Cytoplasm	enzyme
ENSA	endosulfine alpha	Cytoplasm	transporter
EDNRB	endothelin receptor type B	Plasma Membrane	G-protein coupled receptor
ELMO2	engulfment and cell motility 2	Cytoplasm	other
ENO1	enolase 1	Cytoplasm	enzyme
ENO2	enolase 2	Cytoplasm	enzyme
ENO3	enolase 3	Cytoplasm	enzyme
ECI1	enoyl-CoA delta isomerase 1	Cytoplasm	enzyme
ECI2	enoyl-CoA delta isomerase 2	Cytoplasm	enzyme
ECH1	enoyl-CoA hydratase 1	Cytoplasm	enzyme
ECHS1	enoyl-CoA hydratase, short chain 1	Cytoplasm	enzyme
Eci3	enoyl-Coenzyme A delta isomerase 3	Cytoplasm	enzyme
EPDR1	ependymin related 1	Nucleus	other
EPHA4	EPH receptor A4	Plasma Membrane	kinase
EPS15	epidermal growth factor receptor pathway substrate 15	Cytoplasm	other
EPS8	epidermal growth factor receptor pathway substrate 8	Plasma Membrane	peptidase
EPHX1	epoxide hydrolase 1	Cytoplasm	peptidase
EPHX2	epoxide hydrolase 2	Cytoplasm	enzyme
EPN1	epsin 1	Plasma Membrane	other
EPN2	epsin 2	Cytoplasm	other
ERLIN2	ER lipid raft associated 2	Cytoplasm	other
EMC1	ER membrane protein complex subunit 1	Plasma Membrane	other
EMC10	ER membrane protein complex subunit 10	Cytoplasm	other
EMC2	ER membrane protein complex subunit 2	Nucleus	other
EMC3	ER membrane protein complex subunit 3	Nucleus	other
EMC7	ER membrane protein complex subunit 7	Cytoplasm	other
EMC8	ER membrane protein complex subunit 8	Cytoplasm	other
ERBIN	erbb2 interacting protein	Cytoplasm	other
ERH	ERH mRNA splicing and mitosis factor	Nucleus	other
ERI3	ERI1 exoribonuclease family member 3	Plasma Membrane	other
ERMN	ermin	Extracellular Space	other
EPB41L1	erythrocyte membrane protein band 4.1 like 1	Plasma Membrane	other
EPB41L2	erythrocyte membrane protein band 4.1 like 2	Plasma Membrane	other
EPB41L3	erythrocyte membrane protein band 4.1 like 3	Plasma Membrane	other
ESD	esterase D	Cytoplasm	enzyme
ETNPPL	ethanolamine-phosphate phospho-lyase	Cytoplasm	enzyme
EEF1A1	eukaryotic translation elongation factor 1 alpha 1	Cytoplasm	translation regulator
EEF1A2	eukaryotic translation elongation factor 1 alpha 2	Cytoplasm	translation regulator
EEF1B2	eukaryotic translation elongation factor 1 beta 2	Cytoplasm	translation regulator
EEF1D	eukaryotic translation elongation factor 1 delta	Cytoplasm	translation regulator
EEF1G	eukaryotic translation elongation factor 1 gamma	Cytoplasm	translation regulator
EEF2	eukaryotic translation elongation factor 2	Cytoplasm	translation regulator
EIF1AY	eukaryotic translation initiation factor 1A Y-linked	Other	translation regulator
EIF2S1	eukaryotic translation initiation factor 2 subunit alpha	Cytoplasm	translation regulator
EIF2A	eukaryotic translation initiation factor 2A	Cytoplasm	translation regulator
EIF3A	eukaryotic translation initiation factor 3 subunit A	Cytoplasm	translation regulator
EIF3B	eukaryotic translation initiation factor 3 subunit B	Cytoplasm	translation regulator
EIF3D	eukaryotic translation initiation factor 3 subunit D	Cytoplasm	translation regulator
EIF3E	eukaryotic translation initiation factor 3 subunit E	Cytoplasm	translation regulator
EIF3F	eukaryotic translation initiation factor 3 subunit F	Cytoplasm	translation regulator
EIF3G	eukaryotic translation initiation factor 3 subunit G	Cytoplasm	translation regulator
EIF3H	eukaryotic translation initiation factor 3 subunit H	Cytoplasm	enzyme
EIF3I	eukaryotic translation initiation factor 3 subunit I	Cytoplasm	translation regulator
EIF3L	eukaryotic translation initiation factor 3 subunit L	Cytoplasm	translation regulator
EIF4G1	eukaryotic translation initiation factor 4 gamma 1	Cytoplasm	translation regulator
EIF4G2	eukaryotic translation initiation factor 4 gamma 2	Cytoplasm	translation regulator
EIF4G3	eukaryotic translation initiation factor 4 gamma 3	Cytoplasm	translation regulator
EIF4A1	eukaryotic translation initiation factor 4A1	Cytoplasm	translation regulator
EIF4A2	eukaryotic translation initiation factor 4A2	Cytoplasm	translation regulator
EIF4A3	eukaryotic translation initiation factor 4A3	Nucleus	enzyme
Eif4a3l2	eukaryotic translation initiation factor 4A3 like 2	Other	other
EIF4H	eukaryotic translation initiation factor 4H	Cytoplasm	translation regulator
EIF5	eukaryotic translation initiation factor 5	Cytoplasm	translation regulator
EIF5A	eukaryotic translation initiation factor 5A	Cytoplasm	translation regulator
EIF5A2	eukaryotic translation initiation factor 5A2	Cytoplasm	translation regulator
Ewsr1	Ewing sarcoma breakpoint region 1	Nucleus	other
EXOC7	exocyst complex component 7	Cytoplasm	transporter
XPO7	exportin 7	Nucleus	transporter
EZR	ezrin	Plasma Membrane	other
FAM3C	FAM3 metabolism regulating signaling molecule C	Extracellular Space	cytokine
FAM107A	family with sequence similarity 107 member A	Nucleus	other
FAM131B	family with sequence similarity 131 member B	Other	other
Fam177a/Fam177a2	family with sequence similarity 177, member A	Other	other
FAM219A	family with sequence similarity 219 member A	Other	other
FUBP1	far upstream element binding protein 1	Nucleus	transcription regulator
FUBP3	far upstream element binding protein 3	Nucleus	transcription regulator
FDFT1	farnesyl-diphosphate farnesyltransferase 1	Cytoplasm	enzyme
FABP5	fatty acid binding protein 5	Cytoplasm	transporter
FABP7	fatty acid binding protein 7	Cytoplasm	transporter
FADS1	fatty acid desaturase 1	Plasma Membrane	enzyme
FASN	fatty acid synthase	Cytoplasm	enzyme
FBXL16	F-box and leucine rich repeat protein 16	Cytoplasm	other
FERMT2	FERM domain containing kindlin 2	Cytoplasm	other
FARP1	FERM, ARH/RhoGEF and pleckstrin domain protein 1	Plasma Membrane	other
FTH1	ferritin heavy chain 1	Cytoplasm	enzyme
FETUB	fetuin B	Extracellular Space	other
FBL	fibrillarin	Nucleus	enzyme
FGA	fibrinogen alpha chain	Extracellular Space	other
FGB	fibrinogen beta chain	Extracellular Space	other
FGG	fibrinogen gamma chain	Extracellular Space	other
FGF12	fibroblast growth factor 12	Extracellular Space	other
FGFR1	fibroblast growth factor receptor 1	Plasma Membrane	kinase
FGFR2	fibroblast growth factor receptor 2	Plasma Membrane	kinase
FGFR3	fibroblast growth factor receptor 3	Plasma Membrane	kinase
FMOD	fibromodulin	Extracellular Space	other
FN1	fibronectin 1	Extracellular Space	enzyme
FLNA	filamin A	Cytoplasm	other
FLNB	filamin B	Cytoplasm	other
FKBP10	FKBP prolyl isomerase 10	Cytoplasm	enzyme
FKBP1A	FKBP prolyl isomerase 1A	Cytoplasm	enzyme
FKBP2	FKBP prolyl isomerase 2	Cytoplasm	enzyme
FKBP3	FKBP prolyl isomerase 3	Nucleus	enzyme
FKBP4	FKBP prolyl isomerase 4	Nucleus	enzyme
FKBP5	FKBP prolyl isomerase 5	Nucleus	enzyme
FKBP8	FKBP prolyl isomerase 8	Cytoplasm	other
Fmo9	flavin containing monooxygenase 9	Other	other
FLOT1	flotillin 1	Plasma Membrane	other
FXR1	FMR1 autosomal homolog 1	Cytoplasm	other
FXR2	FMR1 autosomal homolog 2	Cytoplasm	other
FOXO1	forkhead box O1	Nucleus	transcription regulator
FOXO3	forkhead box O3	Nucleus	transcription regulator
FNBP1	formin binding protein 1	Nucleus	enzyme
Fnbp1l	formin binding protein 1-like	Cytoplasm	other
FMNL2	formin like 2	Cytoplasm	other
FN3KRP	fructosamine 3 kinase related protein	Cytoplasm	kinase
FH	fumarate hydratase	Cytoplasm	enzyme
Fus	fused in sarcoma	Nucleus	transcription regulator
GNL1	G protein nucleolar 1 (putative)	Nucleus	other
GPS1	G protein pathway suppressor 1	Nucleus	other
GPRIN1	G protein regulated inducer of neurite outgrowth 1	Plasma Membrane	other
GNA11	G protein subunit alpha 11	Plasma Membrane	enzyme
GNA12	G protein subunit alpha 12	Plasma Membrane	enzyme
GNA13	G protein subunit alpha 13	Plasma Membrane	enzyme
GNA14	G protein subunit alpha 14	Plasma Membrane	enzyme
GNAI1	G protein subunit alpha i1	Plasma Membrane	enzyme
GNAI2	G protein subunit alpha i2	Plasma Membrane	enzyme
GNAI3	G protein subunit alpha i3	Cytoplasm	enzyme
GNAL	G protein subunit alpha L	Cytoplasm	enzyme
GNAO1	G protein subunit alpha o1	Plasma Membrane	enzyme
GNAQ	G protein subunit alpha q	Plasma Membrane	enzyme
GNAZ	G protein subunit alpha z	Plasma Membrane	enzyme
GNB1	G protein subunit beta 1	Plasma Membrane	enzyme
GNB2	G protein subunit beta 2	Plasma Membrane	enzyme
GNB5	G protein subunit beta 5	Plasma Membrane	enzyme
GNG12	G protein subunit gamma 12	Plasma Membrane	enzyme
GNG2	G protein subunit gamma 2	Plasma Membrane	enzyme
GPR158	G protein-coupled receptor 158	Plasma Membrane	G-protein coupled receptor
GPRC5B	G protein-coupled receptor class C group 5 member B	Plasma Membrane	G-protein coupled receptor
GRK2	G protein-coupled receptor kinase 2	Cytoplasm	kinase
GSPT1	G1 to S phase transition 1	Cytoplasm	translation regulator
GSPT2	G1 to S phase transition 2	Cytoplasm	translation regulator
G3BP1	G3BP stress granule assembly factor 1	Nucleus	enzyme
G3BP2	G3BP stress granule assembly factor 2	Cytoplasm	enzyme
GABARAPL2	GABA type A receptor associated protein like 2	Cytoplasm	other
GALK1	galactokinase 1	Cytoplasm	kinase
LGALS1	galectin 1	Extracellular Space	other
LGALS3BP	galectin 3 binding protein	Plasma Membrane	transmembrane receptor
GABRA1	gamma-aminobutyric acid type A receptor subunit alpha1	Plasma Membrane	ion channel
GABRA2	gamma-aminobutyric acid type A receptor subunit alpha2	Plasma Membrane	ion channel
GABRB2	gamma-aminobutyric acid type A receptor subunit beta2	Plasma Membrane	ion channel
GABRB3	gamma-aminobutyric acid type A receptor subunit beta3	Plasma Membrane	ion channel
GABBR1	gamma-aminobutyric acid type B receptor subunit 1	Plasma Membrane	G-protein coupled receptor
GGACT	gamma-glutamylamine cyclotransferase	Cytoplasm	enzyme
GDAP1L1	ganglioside induced differentiation associated protein 1 like 1	Other	other
GJA1	gap junction protein alpha 1	Plasma Membrane	transporter
GJB6	gap junction protein beta 6	Plasma Membrane	transporter
GATAD2B	GATA zinc finger domain containing 2B	Nucleus	transcription regulator
GC	GC vitamin D binding protein	Extracellular Space	transporter
GCN1	GCN1 activator of EIF2AK4	Cytoplasm	translation regulator
GDI1	GDP dissociation inhibitor 1	Cytoplasm	other
GDI2	GDP dissociation inhibitor 2	Cytoplasm	other
GSN	gelsolin	Extracellular Space	other
GTF2B	general transcription factor IIB	Nucleus	transcription regulator
GTF2I	general transcription factor IIi	Nucleus	transcription regulator
GPHN	gephyrin	Plasma Membrane	enzyme
GIT1	GIT ArfGAP 1	Nucleus	kinase
GIT2	GIT ArfGAP 2	Nucleus	other
GFAP	glial fibrillary acidic protein	Cytoplasm	other
GNPDA1	glucosamine-6-phosphate deaminase 1	Cytoplasm	enzyme
GNPDA2	glucosamine-6-phosphate deaminase 2	Nucleus	enzyme
G6PD	glucose-6-phosphate dehydrogenase	Cytoplasm	enzyme
GPI	glucose-6-phosphate isomerase	Extracellular Space	enzyme
GANAB	glucosidase II alpha subunit	Cytoplasm	enzyme
GLUD1	glutamate dehydrogenase 1	Cytoplasm	enzyme
GRIA1	glutamate ionotropic receptor AMPA type subunit 1	Plasma Membrane	ion channel
GRIA2	glutamate ionotropic receptor AMPA type subunit 2	Plasma Membrane	ion channel
GRIA4	glutamate ionotropic receptor AMPA type subunit 4	Plasma Membrane	ion channel
GRIN1	glutamate ionotropic receptor NMDA type subunit 1	Plasma Membrane	ion channel
GRIN2A	glutamate ionotropic receptor NMDA type subunit 2A	Plasma Membrane	ion channel
GRIN2B	glutamate ionotropic receptor NMDA type subunit 2B	Plasma Membrane	ion channel
GRM3	glutamate metabotropic receptor 3	Plasma Membrane	G-protein coupled receptor
GRM5	glutamate metabotropic receptor 5	Plasma Membrane	G-protein coupled receptor
GLUL	glutamate-ammonia ligase	Cytoplasm	enzyme
GOT1	glutamic-oxaloacetic transaminase 1	Cytoplasm	enzyme
GOT2	glutamic-oxaloacetic transaminase 2	Cytoplasm	enzyme
GPT	glutamic--pyruvic transaminase	Cytoplasm	enzyme
GPT2	glutamic--pyruvic transaminase 2	Cytoplasm	enzyme
GLS	glutaminase	Cytoplasm	enzyme
GATD3A/GATD3B	glutamine amidotransferase like class 1 domain containing 3A	Cytoplasm	other
GFPT1	glutamine--fructose-6-phosphate transaminase 1	Cytoplasm	enzyme
Qars	glutaminyl-tRNA synthetase	Cytoplasm	enzyme
EPRS1	glutamyl-prolyl-tRNA synthetase 1	Cytoplasm	enzyme
GLRX2	glutaredoxin 2	Cytoplasm	enzyme
GPX4	glutathione peroxidase 4	Cytoplasm	enzyme
GSTK1	glutathione S-transferase kappa 1	Cytoplasm	enzyme
GSTM1	glutathione S-transferase mu 1	Cytoplasm	enzyme
GSTM3	glutathione S-transferase mu 3	Cytoplasm	enzyme
GSTM5	glutathione S-transferase mu 5	Cytoplasm	enzyme
GSTP1	glutathione S-transferase pi 1	Cytoplasm	enzyme
GAPDH	glyceraldehyde-3-phosphate dehydrogenase	Cytoplasm	enzyme
Gm10358	glyceraldehyde-3-phosphate dehydrogenase pseudogene	Other	other
Gm3839	glyceraldehyde-3-phosphate dehydrogenase pseudogene	Other	other
Gm11214	glyceraldehyde-3-phosphate dehydrogenase pseudogene	Other	other
GPD1	glycerol-3-phosphate dehydrogenase 1	Cytoplasm	enzyme
GPD1L	glycerol-3-phosphate dehydrogenase 1 like	Cytoplasm	enzyme
GPD2	glycerol-3-phosphate dehydrogenase 2	Cytoplasm	enzyme
GDE1	glycerophosphodiester phosphodiesterase 1	Plasma Membrane	enzyme
GATM	glycine amidinotransferase	Cytoplasm	enzyme
GLDC	glycine decarboxylase	Cytoplasm	enzyme
PYGB	glycogen phosphorylase B	Cytoplasm	enzyme
PYGM	glycogen phosphorylase, muscle associated	Cytoplasm	enzyme
GSK3B	glycogen synthase kinase 3 beta	Nucleus	kinase
GPM6A	glycoprotein M6A	Plasma Membrane	ion channel
GPM6B	glycoprotein M6B	Plasma Membrane	other
GARS1	glycyl-tRNA synthetase 1	Cytoplasm	enzyme
GLOD4	glyoxalase domain containing 4	Cytoplasm	enzyme
GLO1	glyoxalase I	Cytoplasm	enzyme
GRHPR	glyoxylate and hydroxypyruvate reductase	Cytoplasm	enzyme
GLYR1	glyoxylate reductase 1 homolog	Nucleus	other
GPC1	glypican 1	Plasma Membrane	transmembrane receptor
GNAS	GNAS complex locus	Plasma Membrane	enzyme
GBF1	golgi brefeldin A resistant guanine nucleotide exchange factor 1	Cytoplasm	other
GLG1	golgi glycoprotein 1	Cytoplasm	other
GOLGA2	golgin A2	Cytoplasm	other
GOLGB1	golgin B1	Cytoplasm	other
GAB1	GRB2 associated binding protein 1	Cytoplasm	other
GRIPAP1	GRIP1 associated protein 1	Plasma Membrane	other
GAS7	growth arrest specific 7	Cytoplasm	other
GRB2	growth factor receptor bound protein 2	Cytoplasm	other
GHITM	growth hormone inducible transmembrane protein	Cytoplasm	other
GAPVD1	GTPase activating protein and VPS9 domains 1	Cytoplasm	other
GDA	guanine deaminase	Cytoplasm	enzyme
GMPS	guanine monophosphate synthase	Nucleus	enzyme
GUCY1B1	guanylate cyclase 1 soluble subunit beta 1	Cytoplasm	enzyme
GET3	guided entry of tail-anchored proteins factor 3, ATPase	Nucleus	transporter
H1-0	H1.0 linker histone	Nucleus	other
H1-2	H1.2 linker histone, cluster member	Nucleus	other
H1f4	H1.4 linker histone, cluster member	Nucleus	other
H2BC11	H2B clustered histone 11	Nucleus	other
H2BC12	H2B clustered histone 12	Nucleus	other
H2BC15	H2B clustered histone 15	Nucleus	other
H2BC17	H2B clustered histone 17	Nucleus	other
H2BC18	H2B clustered histone 18	Nucleus	other
H2BC3	H2B clustered histone 3	Nucleus	other
H2BC5	H2B clustered histone 5	Nucleus	other
H2bc9	H2B clustered histone 9	Nucleus	other
H2BU1	H2B.U histone 1	Nucleus	other
H4C9	H4 clustered histone 9	Nucleus	other
HDHD2	haloacid dehalogenase like hydrolase domain containing 2	Cytoplasm	other
HP	haptoglobin	Extracellular Space	peptidase
HSBP1	heat shock factor binding protein 1	Nucleus	other
Hspa1b	heat shock protein 1B	Cytoplasm	other
HSP90AA1	heat shock protein 90 alpha family class A member 1	Cytoplasm	enzyme
HSP90AB1	heat shock protein 90 alpha family class B member 1	Cytoplasm	enzyme
HSP90B1	heat shock protein 90 beta family member 1	Cytoplasm	other
HSPA1L	heat shock protein family A (Hsp70) member 1 like	Cytoplasm	other
HSPA12A	heat shock protein family A (Hsp70) member 12A	Cytoplasm	other
HSPA12B	heat shock protein family A (Hsp70) member 12B	Other	other
HSPA1A/HSPA1B	heat shock protein family A (Hsp70) member 1A	Cytoplasm	enzyme
HSPA2	heat shock protein family A (Hsp70) member 2	Cytoplasm	other
HSPA4	heat shock protein family A (Hsp70) member 4	Cytoplasm	other
HSPA4L	heat shock protein family A (Hsp70) member 4 like	Cytoplasm	other
HSPA5	heat shock protein family A (Hsp70) member 5	Cytoplasm	enzyme
HSPA8	heat shock protein family A (Hsp70) member 8	Cytoplasm	enzyme
HSPA9	heat shock protein family A (Hsp70) member 9	Cytoplasm	other
HSPD1	heat shock protein family D (Hsp60) member 1	Cytoplasm	enzyme
HSPH1	heat shock protein family H (Hsp110) member 1	Cytoplasm	other
HERC1	HECT and RLD domain containing E3 ubiquitin protein ligase family member 1	Cytoplasm	other
HECTD1	HECT domain E3 ubiquitin protein ligase 1	Other	enzyme
HUWE1	HECT, UBA and WWE domain containing E3 ubiquitin protein ligase 1	Nucleus	transcription regulator
HMOX2	heme oxygenase 2	Cytoplasm	enzyme
HDGF	heparin binding growth factor	Extracellular Space	growth factor
HEPACAM	hepatic and glial cell adhesion molecule	Plasma Membrane	other
HGS	hepatocyte growth factor-regulated tyrosine kinase substrate	Cytoplasm	other
HP1BP3	heterochromatin protein 1 binding protein 3	Nucleus	other
HNRNPA0	heterogeneous nuclear ribonucleoprotein A0	Nucleus	other
Hnrnpa1	heterogeneous nuclear ribonucleoprotein A1	Nucleus	other
HNRNPA2B1	heterogeneous nuclear ribonucleoprotein A2/B1	Nucleus	other
Hnrnpa3	heterogeneous nuclear ribonucleoprotein A3	Nucleus	transporter
Gm6793	heterogeneous nuclear ribonucleoprotein A3 pseudogene	Other	other
Gm9242	heterogeneous nuclear ribonucleoprotein A3 pseudogene	Other	other
HNRNPC	heterogeneous nuclear ribonucleoprotein C	Nucleus	other
HNRNPD	heterogeneous nuclear ribonucleoprotein D	Nucleus	transcription regulator
HNRNPF	heterogeneous nuclear ribonucleoprotein F	Nucleus	other
HNRNPH1	heterogeneous nuclear ribonucleoprotein H1	Nucleus	other
HNRNPH2	heterogeneous nuclear ribonucleoprotein H2	Nucleus	other
HNRNPK	heterogeneous nuclear ribonucleoprotein K	Nucleus	other
HNRNPL	heterogeneous nuclear ribonucleoprotein L	Nucleus	other
HNRNPM	heterogeneous nuclear ribonucleoprotein M	Nucleus	other
HNRNPR	heterogeneous nuclear ribonucleoprotein R	Nucleus	other
HNRNPU	heterogeneous nuclear ribonucleoprotein U	Nucleus	transporter
HNRNPUL2	heterogeneous nuclear ribonucleoprotein U like 2	Nucleus	other
HK1	hexokinase 1	Cytoplasm	kinase
HK2	hexokinase 2	Cytoplasm	kinase
HDLBP	high density lipoprotein binding protein	Nucleus	transporter
Gm21596/Hmgb1	high mobility group box 1	Nucleus	transcription regulator
Hmgb3	high mobility group box 3	Nucleus	other
Gm15807/Hmgn5	high-mobility group nucleosome binding domain 5	Nucleus	other
HPCA	hippocalcin	Cytoplasm	other
HPCAL1	hippocalcin like 1	Cytoplasm	other
HPCAL4	hippocalcin like 4	Other	transporter
HINT1	histidine triad nucleotide binding protein 1	Nucleus	enzyme
HARS1	histidyl-tRNA synthetase 1	Cytoplasm	enzyme
HM13	histocompatibility minor 13	Cytoplasm	peptidase
HDAC1	histone deacetylase 1	Nucleus	transcription regulator
HDAC11	histone deacetylase 11	Nucleus	transcription regulator
HDAC2	histone deacetylase 2	Nucleus	transcription regulator
HTATSF1	HIV-1 Tat specific factor 1	Nucleus	transcription regulator
HSPBP1	HSPA (Hsp70) binding protein 1	Cytoplasm	other
HTRA1	HtrA serine peptidase 1	Extracellular Space	peptidase
HIP1	huntingtin interacting protein 1	Cytoplasm	other
HIP1R	huntingtin interacting protein 1 related	Cytoplasm	other
HADH	hydroxyacyl-CoA dehydrogenase	Cytoplasm	enzyme
HADHA	hydroxyacyl-CoA dehydrogenase trifunctional multienzyme complex subunit alpha	Cytoplasm	enzyme
HADHB	hydroxyacyl-CoA dehydrogenase trifunctional multienzyme complex subunit beta	Cytoplasm	enzyme
HAGH	hydroxyacylglutathione hydrolase	Cytoplasm	enzyme
HSD11B1	hydroxysteroid 11-beta dehydrogenase 1	Cytoplasm	enzyme
HSD17B11	hydroxysteroid 17-beta dehydrogenase 11	Cytoplasm	enzyme
HSD17B12	hydroxysteroid 17-beta dehydrogenase 12	Cytoplasm	enzyme
HSD17B4	hydroxysteroid 17-beta dehydrogenase 4	Cytoplasm	enzyme
Hsdl2	hydroxysteroid dehydrogenase like 2	Cytoplasm	other
HPRT1	hypoxanthine phosphoribosyltransferase 1	Cytoplasm	enzyme
HYOU1	hypoxia up-regulated 1	Cytoplasm	other
IK	IK cytokine	Extracellular Space	cytokine
IGSF5	immunoglobulin superfamily member 5	Plasma Membrane	other
IMPACT	impact RWD domain protein	Cytoplasm	other
IPO4	importin 4	Nucleus	transporter
IPO5	importin 5	Nucleus	transporter
IPO7	importin 7	Nucleus	transporter
IMMT	inner membrane mitochondrial protein	Cytoplasm	other
PPA1	inorganic pyrophosphatase 1	Cytoplasm	enzyme
PPA2	inorganic pyrophosphatase 2	Cytoplasm	enzyme
IMPDH2	inosine monophosphate dehydrogenase 2	Cytoplasm	enzyme
ITPA	inosine triphosphatase	Cytoplasm	enzyme
ITPR1	inositol 1,4,5-trisphosphate receptor type 1	Cytoplasm	ion channel
IMPA1	inositol monophosphatase 1	Cytoplasm	phosphatase
INPP4A	inositol polyphosphate-4-phosphatase type I A	Cytoplasm	phosphatase
ITPKA	inositol-trisphosphate 3-kinase A	Cytoplasm	kinase
IDE	insulin degrading enzyme	Extracellular Space	peptidase
IGFBP5	insulin like growth factor binding protein 5	Extracellular Space	other
ILK	integrin linked kinase	Plasma Membrane	kinase
ITGAV	integrin subunit alpha V	Plasma Membrane	transmembrane receptor
ITGB1	integrin subunit beta 1	Plasma Membrane	transmembrane receptor
ITGB8	integrin subunit beta 8	Plasma Membrane	other
IPCEF1	interaction protein for cytohesin exchange factors 1	Cytoplasm	enzyme
ITIH4	inter-alpha-trypsin inhibitor heavy chain 4	Extracellular Space	other
ICAM5	intercellular adhesion molecule 5	Plasma Membrane	other
IFITM3	interferon induced transmembrane protein 3	Plasma Membrane	other
IRF2BPL	interferon regulatory factor 2 binding protein like	Nucleus	enzyme
IL18	interleukin 18	Extracellular Space	cytokine
ILF3	interleukin enhancer binding factor 3	Nucleus	transcription regulator
IQSEC1	IQ motif and Sec7 domain ArfGEF 1	Cytoplasm	other
IQSEC2	IQ motif and Sec7 domain ArfGEF 2	Cytoplasm	other
IQGAP1	IQ motif containing GTPase activating protein 1	Cytoplasm	other
ISCU	iron-sulfur cluster assembly enzyme	Cytoplasm	other
IDH3A	isocitrate dehydrogenase (NAD(+)) 3 catalytic subunit alpha	Cytoplasm	enzyme
IDH3B	isocitrate dehydrogenase (NAD(+)) 3 non-catalytic subunit beta	Cytoplasm	enzyme
IDH3G	isocitrate dehydrogenase (NAD(+)) 3 non-catalytic subunit gamma	Cytoplasm	enzyme
IDH1	isocitrate dehydrogenase (NADP(+)) 1	Cytoplasm	enzyme
IDH2	isocitrate dehydrogenase (NADP(+)) 2	Cytoplasm	enzyme
IVD	isovaleryl-CoA dehydrogenase	Cytoplasm	enzyme
JUP	junction plakoglobin	Plasma Membrane	other
JAM2	junctional adhesion molecule 2	Plasma Membrane	other
JCAD	junctional cadherin 5 associated	Plasma Membrane	other
JPT1	Jupiter microtubule associated homolog 1	Nucleus	other
KPNA1	karyopherin subunit alpha 1	Nucleus	transporter
KPNA6	karyopherin subunit alpha 6	Nucleus	other
KPNB1	karyopherin subunit beta 1	Nucleus	other
KLHDC7A	kelch domain containing 7A	Other	other
KBTBD11	kelch repeat and BTB domain containing 11	Other	other
KHDRBS1	KH RNA binding domain containing, signal transduction associated 1	Nucleus	transcription regulator
KHDRBS2	KH RNA binding domain containing, signal transduction associated 2	Nucleus	other
KHDRBS3	KH RNA binding domain containing, signal transduction associated 3	Nucleus	other
KHSRP	KH-type splicing regulatory protein	Nucleus	enzyme
KIAA0513	KIAA0513	Other	other
KIAA1191	KIAA1191	Cytoplasm	other
KIDINS220	kinase D interacting substrate 220	Nucleus	transcription regulator
Ktn1	kinectin 1	Cytoplasm	other
KIFBP	kinesin family binding protein	Cytoplasm	enzyme
KIF1A	kinesin family member 1A	Cytoplasm	other
KIF1B	kinesin family member 1B	Cytoplasm	transporter
KIF21A	kinesin family member 21A	Cytoplasm	other
KIF2A	kinesin family member 2A	Cytoplasm	other
KIF3A	kinesin family member 3A	Cytoplasm	enzyme
KIF3C	kinesin family member 3C	Cytoplasm	other
KIF5A	kinesin family member 5A	Cytoplasm	transporter
KIF5B	kinesin family member 5B	Cytoplasm	other
KIF5C	kinesin family member 5C	Cytoplasm	enzyme
KLC1	kinesin light chain 1	Cytoplasm	other
KLC2	kinesin light chain 2	Cytoplasm	other
KNG1	kininogen 1	Extracellular Space	other
L1CAM	L1 cell adhesion molecule	Plasma Membrane	other
LDHA	lactate dehydrogenase A	Cytoplasm	enzyme
LDHB	lactate dehydrogenase B	Cytoplasm	enzyme
LMNA	lamin A/C	Nucleus	other
LANCL1	LanC like 1	Plasma Membrane	enzyme
LANCL2	LanC like 2	Plasma Membrane	other
LRP1	LDL receptor related protein 1	Plasma Membrane	transmembrane receptor
LRP4	LDL receptor related protein 4	Extracellular Space	other
LRPAP1	LDL receptor related protein associated protein 1	Plasma Membrane	other
LMAN1	lectin, mannose binding 1	Cytoplasm	other
LAP3	leucine aminopeptidase 3	Cytoplasm	peptidase
LCMT1	leucine carboxyl methyltransferase 1	Cytoplasm	enzyme
LRPPRC	leucine rich pentatricopeptide repeat containing	Cytoplasm	other
Lrrfip2	leucine rich repeat (in FLII) interacting protein 2	Other	other
LRRC47	leucine rich repeat containing 47	Other	other
LRRC8A	leucine rich repeat containing 8 VRAC subunit A	Plasma Membrane	ion channel
LETM1	leucine zipper and EF-hand containing transmembrane protein 1	Cytoplasm	transporter
LNPEP	leucyl and cystinyl aminopeptidase	Cytoplasm	peptidase
LTA4H	leukotriene A4 hydrolase	Cytoplasm	enzyme
LIMCH1	LIM and calponin homology domains 1	Cytoplasm	other
LASP1	LIM and SH3 protein 1	Cytoplasm	transporter
LIMA1	LIM domain and actin binding 1	Cytoplasm	other
LIN7C	lin-7 homolog C, crumbs cell polarity complex component	Cytoplasm	other
LMBRD2	LMBR1 domain containing 2	Other	other
LONP1	lon peptidase 1, mitochondrial	Cytoplasm	peptidase
LRRFIP1	LRR binding FLII interacting protein 1	Cytoplasm	transcription regulator
LSM4	LSM4 homolog, U6 small nuclear RNA and mRNA degradation associated	Nucleus	other
LUC7L	LUC7 like	Nucleus	other
LUC7L2	LUC7 like 2, pre-mRNA splicing factor	Nucleus	other
LNPK	lunapark, ER junction formation factor	Cytoplasm	other
LY6H	lymphocyte antigen 6 family member H	Plasma Membrane	other
LAMP1	lysosomal associated membrane protein 1	Plasma Membrane	other
KARS1	lysyl-tRNA synthetase 1	Cytoplasm	enzyme
MIF	macrophage migration inhibitory factor	Extracellular Space	cytokine
HLA-A	major histocompatibility complex, class I, A	Plasma Membrane	other
MDH1	malate dehydrogenase 1	Cytoplasm	enzyme
MDH2	malate dehydrogenase 2	Cytoplasm	enzyme
ME1	malic enzyme 1	Cytoplasm	enzyme
M6PR	mannose-6-phosphate receptor, cation dependent	Cytoplasm	transporter
MADD	MAP kinase activating death domain	Cytoplasm	other
MAP7D1	MAP7 domain containing 1	Cytoplasm	other
MAP7D2	MAP7 domain containing 2	Other	other
MATR3	matrin 3	Nucleus	other
MTOR	mechanistic target of rapamycin kinase	Nucleus	kinase
MPP2	membrane palmitoylated protein 2	Plasma Membrane	kinase
MERTK	MER proto-oncogene, tyrosine kinase	Plasma Membrane	kinase
MANF	mesencephalic astrocyte derived neurotrophic factor	Extracellular Space	other
MESD	mesoderm development LRP chaperone	Extracellular Space	other
MTDH	metadherin	Cytoplasm	transcription regulator
MAT2A	methionine adenosyltransferase 2A	Cytoplasm	enzyme
METAP1	methionyl aminopeptidase 1	Cytoplasm	peptidase
MARS1	methionyl-tRNA synthetase 1	Cytoplasm	enzyme
MECP2	methyl-CpG binding protein 2	Nucleus	transcription regulator
MVK	mevalonate kinase	Cytoplasm	kinase
MIA3	MIA SH3 domain ER export factor 3	Cytoplasm	other
MFAP1	microfibril associated protein 1	Extracellular Space	other
MFAP3L	microfibril associated protein 3 like	Nucleus	other
MARK2	microtubule affinity regulating kinase 2	Cytoplasm	kinase
MARK3	microtubule affinity regulating kinase 3	Cytoplasm	kinase
MAP1LC3A	microtubule associated protein 1 light chain 3 alpha	Cytoplasm	other
MAP1LC3B	microtubule associated protein 1 light chain 3 beta	Cytoplasm	other
MAP1A	microtubule associated protein 1A	Cytoplasm	other
MAP1B	microtubule associated protein 1B	Cytoplasm	other
MAP2	microtubule associated protein 2	Plasma Membrane	other
MAP4	microtubule associated protein 4	Cytoplasm	other
MAP6	microtubule associated protein 6	Cytoplasm	other
MAPRE1	microtubule associated protein RP/EB family member 1	Cytoplasm	other
MAPRE3	microtubule associated protein RP/EB family member 3	Cytoplasm	enzyme
MAPT	microtubule associated protein tau	Plasma Membrane	other
Macf1	microtubule-actin crosslinking factor 1	Cytoplasm	other
MID1IP1	MID1 interacting protein 1	Cytoplasm	other
MFGE8	milk fat globule EGF and factor V/VIII domain containing	Extracellular Space	other
MINK1	misshapen like kinase 1	Cytoplasm	kinase
MTARC2	mitochondrial amidoxime reducing component 2	Cytoplasm	enzyme
MTCH1	mitochondrial carrier 1	Cytoplasm	other
MTCH2	mitochondrial carrier 2	Cytoplasm	other
Mff	mitochondrial fission factor	Cytoplasm	other
MPC1	mitochondrial pyruvate carrier 1	Cytoplasm	transporter
MPC2	mitochondrial pyruvate carrier 2	Plasma Membrane	transporter
MRPS36	mitochondrial ribosomal protein S36	Cytoplasm	other
MAPK1	mitogen-activated protein kinase 1	Cytoplasm	kinase
MAPK10	mitogen-activated protein kinase 10	Cytoplasm	kinase
MAPK3	mitogen-activated protein kinase 3	Cytoplasm	kinase
MAPK8	mitogen-activated protein kinase 8	Cytoplasm	kinase
MAPK8IP3	mitogen-activated protein kinase 8 interacting protein 3	Cytoplasm	other
MAPK9	mitogen-activated protein kinase 9	Cytoplasm	kinase
MAP2K1	mitogen-activated protein kinase kinase 1	Cytoplasm	kinase
MAP2K7	mitogen-activated protein kinase kinase 7	Cytoplasm	kinase
MLLT11	MLLT11 transcription factor 7 cofactor	Cytoplasm	other
MLC1	modulator of VRAC current 1	Plasma Membrane	transporter
MSN	moesin	Plasma Membrane	other
MAOB	monoamine oxidase B	Cytoplasm	enzyme
MGLL	monoglyceride lipase	Plasma Membrane	enzyme
MTSS2	MTSS I-BAR domain containing 2	Plasma Membrane	other
MEGF10	multiple EGF like domains 10	Plasma Membrane	transmembrane receptor
Mug1/Mug2	murinoglobulin 1	Extracellular Space	other
MSI2	musashi RNA binding protein 2	Cytoplasm	other
MBNL2	muscleblind like splicing regulator 2	Nucleus	other
Mbp	myelin basic protein	Extracellular Space	other
MYEF2	myelin expression factor 2	Nucleus	transcription regulator
MLF2	myeloid leukemia factor 2	Nucleus	other
MRTFB	myocardin related transcription factor B	Nucleus	transcription regulator
MEF2D	myocyte enhancer factor 2D	Nucleus	transcription regulator
MYH10	myosin heavy chain 10	Cytoplasm	enzyme
MYH11	myosin heavy chain 11	Cytoplasm	other
MYH14	myosin heavy chain 14	Extracellular Space	enzyme
MYH9	myosin heavy chain 9	Cytoplasm	enzyme
MYL12A	myosin light chain 12A	Cytoplasm	other
MYL12B	myosin light chain 12B	Cytoplasm	other
MYL6	myosin light chain 6	Cytoplasm	enzyme
MYL9	myosin light chain 9	Cytoplasm	other
MYO5A	myosin VA	Cytoplasm	enzyme
MYO6	myosin VI	Cytoplasm	other
MYO18A	myosin XVIIIA	Cytoplasm	other
MTMR3	myotubularin related protein 3	Cytoplasm	phosphatase
NSDHL	NAD(P) dependent steroid dehydrogenase-like	Cytoplasm	enzyme
NDUFS1	NADH:ubiquinone oxidoreductase core subunit S1	Cytoplasm	enzyme
NDUFS2	NADH:ubiquinone oxidoreductase core subunit S2	Cytoplasm	enzyme
NDUFS7	NADH:ubiquinone oxidoreductase core subunit S7	Cytoplasm	enzyme
NDUFS8	NADH:ubiquinone oxidoreductase core subunit S8	Cytoplasm	enzyme
NDUFV1	NADH:ubiquinone oxidoreductase core subunit V1	Cytoplasm	enzyme
NDUFA10	NADH:ubiquinone oxidoreductase subunit A10	Cytoplasm	transporter
NDUFA12	NADH:ubiquinone oxidoreductase subunit A12	Cytoplasm	enzyme
NDUFA13	NADH:ubiquinone oxidoreductase subunit A13	Cytoplasm	enzyme
NDUFA2	NADH:ubiquinone oxidoreductase subunit A2	Cytoplasm	enzyme
NDUFA3	NADH:ubiquinone oxidoreductase subunit A3	Cytoplasm	enzyme
NDUFA6	NADH:ubiquinone oxidoreductase subunit A6	Cytoplasm	enzyme
NDUFA7	NADH:ubiquinone oxidoreductase subunit A7	Cytoplasm	enzyme
NDUFA9	NADH:ubiquinone oxidoreductase subunit A9	Cytoplasm	enzyme
NDUFAB1	NADH:ubiquinone oxidoreductase subunit AB1	Cytoplasm	enzyme
NDUFB10	NADH:ubiquinone oxidoreductase subunit B10	Cytoplasm	enzyme
NDUFB9	NADH:ubiquinone oxidoreductase subunit B9	Cytoplasm	enzyme
NDUFC2	NADH:ubiquinone oxidoreductase subunit C2	Cytoplasm	enzyme
NDUFS4	NADH:ubiquinone oxidoreductase subunit S4	Cytoplasm	enzyme
NAA15	N-alpha-acetyltransferase 15, NatA auxiliary subunit	Nucleus	transcription regulator
NACA	nascent polypeptide associated complex subunit alpha	Cytoplasm	transcription regulator
NCKAP1	NCK associated protein 1	Plasma Membrane	other
NCKIPSD	NCK interacting protein with SH3 domain	Other	other
NDRG2	NDRG family member 2	Cytoplasm	other
NDRG3	NDRG family member 3	Cytoplasm	other
NDRG4	NDRG family member 4	Plasma Membrane	other
Nebl	nebulette	Cytoplasm	other
NECAP1	NECAP endocytosis associated 1	Plasma Membrane	other
NECAP2	NECAP endocytosis associated 2	Cytoplasm	other
NUB1	negative regulator of ubiquitin like proteins 1	Nucleus	other
NEO1	neogenin 1	Plasma Membrane	transcription regulator
NSF	N-ethylmaleimide sensitive factor, vesicle fusing ATPase	Cytoplasm	transporter
NENF	neudesin neurotrophic factor	Extracellular Space	growth factor
NCAM1	neural cell adhesion molecule 1	Plasma Membrane	other
NCAM2	neural cell adhesion molecule 2	Plasma Membrane	other
NELL2	neural EGFL like 2	Extracellular Space	other
Nedd4	neural precursor cell expressed, developmentally down-regulated 4	Cytoplasm	enzyme
NRXN1	neurexin 1	Plasma Membrane	transporter
NRXN2	neurexin 2	Plasma Membrane	transporter
Nrxn3	neurexin III	Plasma Membrane	other
NBEA	neurobeachin	Cytoplasm	other
NCALD	neurocalcin delta	Cytoplasm	other
NCDN	neurochondrin	Cytoplasm	other
NF1	neurofibromin 1	Cytoplasm	other
NEFL	neurofilament light	Cytoplasm	other
Nefm	neurofilament, medium polypeptide	Plasma Membrane	other
NCS1	neuronal calcium sensor 1	Plasma Membrane	other
NRCAM	neuronal cell adhesion molecule	Plasma Membrane	other
NGEF	neuronal guanine nucleotide exchange factor	Cytoplasm	other
NPTX1	neuronal pentraxin 1	Extracellular Space	other
NPTX2	neuronal pentraxin 2	Extracellular Space	other
Npcd	neuronal pentraxin chromo domain	Plasma Membrane	other
NPTXR	neuronal pentraxin receptor	Plasma Membrane	transmembrane receptor
Nptn	neuroplastin	Plasma Membrane	other
NTRK2	neurotrophic receptor tyrosine kinase 2	Plasma Membrane	kinase
NCEH1	neutral cholesterol ester hydrolase 1	Plasma Membrane	enzyme
NFS1	NFS1 cysteine desulfurase	Cytoplasm	enzyme
NIBAN1	niban apoptosis regulator 1	Cytoplasm	other
NIBAN2	niban apoptosis regulator 2	Cytoplasm	transcription regulator
Nnt	nicotinamide nucleotide transhydrogenase	Cytoplasm	enzyme
NEK7	NIMA related kinase 7	Nucleus	kinase
NME1	NME/NM23 nucleoside diphosphate kinase 1	Cytoplasm	kinase
NME2	NME/NM23 nucleoside diphosphate kinase 2	Nucleus	kinase
NDRG1	N-myc downstream regulated 1	Nucleus	kinase
NMT1	N-myristoyltransferase 1	Cytoplasm	enzyme
NMT2	N-myristoyltransferase 2	Cytoplasm	enzyme
NONO	non-POU domain containing octamer binding	Nucleus	transcription regulator
NOTCH1	notch receptor 1	Plasma Membrane	transcription regulator
NAPA	NSF attachment protein alpha	Cytoplasm	transporter
NAPB	NSF attachment protein beta	Cytoplasm	transporter
NAPG	NSF attachment protein gamma	Cytoplasm	transporter
NUDC	nuclear distribution C, dynein complex regulator	Cytoplasm	other
NFIA	nuclear factor I A	Nucleus	transcription regulator
NFIB	nuclear factor I B	Nucleus	transcription regulator
NFIC	nuclear factor I C	Nucleus	transcription regulator
NFIX	nuclear factor I X	Nucleus	transcription regulator
NUFIP2	nuclear FMR1 interacting protein 2	Cytoplasm	other
NUMA1	nuclear mitotic apparatus protein 1	Nucleus	other
NRF1	nuclear respiratory factor 1	Nucleus	transcription regulator
NUCB1	nucleobindin 1	Cytoplasm	other
NCL	nucleolin	Nucleus	other
NPM1	nucleophosmin 1	Nucleus	transcription regulator
NUP98	nucleoporin 98 and 96 precursor	Nucleus	transporter
NAP1L1	nucleosome assembly protein 1 like 1	Nucleus	other
NAP1L4	nucleosome assembly protein 1 like 4	Cytoplasm	other
NAP1L5	nucleosome assembly protein 1 like 5	Other	other
NUDCD3	NudC domain containing 3	Cytoplasm	other
NUDT21	nudix hydrolase 21	Nucleus	other
NUDT3	nudix hydrolase 3	Cytoplasm	phosphatase
OLA1	Obg like ATPase 1	Cytoplasm	enzyme
OCIAD1	OCIA domain containing 1	Cytoplasm	other
OGT	O-linked N-acetylglucosamine (GlcNAc) transferase	Cytoplasm	enzyme
OPA1	OPA1 mitochondrial dynamin like GTPase	Cytoplasm	enzyme
OAT	ornithine aminotransferase	Cytoplasm	enzyme
Otub1	OTU domain, ubiquitin aldehyde binding 1	Cytoplasm	enzyme
OXR1	oxidation resistance 1	Cytoplasm	enzyme
OGDH	oxoglutarate dehydrogenase	Cytoplasm	enzyme
OGDHL	oxoglutarate dehydrogenase L	Cytoplasm	enzyme
OSBPL1A	oxysterol binding protein like 1A	Cytoplasm	transporter
PAK1	p21 (RAC1) activated kinase 1	Cytoplasm	kinase
PAK2	p21 (RAC1) activated kinase 2	Cytoplasm	kinase
PAK3	p21 (RAC1) activated kinase 3	Cytoplasm	kinase
PALMD	palmdelphin	Cytoplasm	other
Pakap	paralemmin A kinase anchor protein	Plasma Membrane	other
PON2	paraoxonase 2	Plasma Membrane	enzyme
PSPC1	paraspeckle component 1	Nucleus	transcription regulator
PARK7	Parkinsonism associated deglycase	Nucleus	enzyme
PXN	paxillin	Cytoplasm	other
PBXIP1	PBX homeobox interacting protein 1	Nucleus	transcription regulator
PSIP1	PC4 and SFRS1 interacting protein 1	Nucleus	transcription regulator
PDLIM5	PDZ and LIM domain 5	Cytoplasm	other
PADI2	peptidyl arginine deiminase 2	Cytoplasm	enzyme
PIN1	peptidylprolyl cis/trans isomerase, NIMA-interacting 1	Nucleus	enzyme
PPIA	peptidylprolyl isomerase A	Cytoplasm	enzyme
PPIB	peptidylprolyl isomerase B	Cytoplasm	enzyme
PPID	peptidylprolyl isomerase D	Cytoplasm	enzyme
PCM1	pericentriolar material 1	Cytoplasm	other
PLIN3	perilipin 3	Cytoplasm	other
PLIN4	perilipin 4	Cytoplasm	other
PRDX1	peroxiredoxin 1	Cytoplasm	enzyme
PRDX5	peroxiredoxin 5	Cytoplasm	enzyme
PRDX6	peroxiredoxin 6	Cytoplasm	enzyme
PRXL2A	peroxiredoxin like 2A	Extracellular Space	other
PEX14	peroxisomal biogenesis factor 14	Cytoplasm	transcription regulator
PEX5L	peroxisomal biogenesis factor 5 like	Cytoplasm	ion channel
PHLPP1	PH domain and leucine rich repeat protein phosphatase 1	Cytoplasm	enzyme
PHACTR1	phosphatase and actin regulator 1	Cytoplasm	other
PEBP1	phosphatidylethanolamine binding protein 1	Cytoplasm	other
Pbp2	phosphatidylethanolamine binding protein 2	Cytoplasm	other
PI4KA	phosphatidylinositol 4-kinase alpha	Cytoplasm	kinase
PI4K2A	phosphatidylinositol 4-kinase type 2 alpha	Cytoplasm	kinase
PICALM	phosphatidylinositol binding clathrin assembly protein	Cytoplasm	other
PITPNA	phosphatidylinositol transfer protein alpha	Cytoplasm	transporter
PITPNB	phosphatidylinositol transfer protein beta	Cytoplasm	transporter
PITPNM2	phosphatidylinositol transfer protein membrane associated 2	Cytoplasm	enzyme
PREX1	phosphatidylinositol-3,4,5-trisphosphate dependent Rac exchange factor 1	Cytoplasm	other
PREX2	phosphatidylinositol-3,4,5-trisphosphate dependent Rac exchange factor 2	Cytoplasm	other
PIP5K1C	phosphatidylinositol-4-phosphate 5-kinase type 1 gamma	Plasma Membrane	kinase
PIP4K2B	phosphatidylinositol-5-phosphate 4-kinase type 2 beta	Cytoplasm	kinase
PIP4K2C	phosphatidylinositol-5-phosphate 4-kinase type 2 gamma	Cytoplasm	kinase
PDE1A	phosphodiesterase 1A	Cytoplasm	enzyme
PDE1B	phosphodiesterase 1B	Cytoplasm	enzyme
PDE2A	phosphodiesterase 2A	Cytoplasm	enzyme
PDE4A	phosphodiesterase 4A	Cytoplasm	enzyme
PDE4B	phosphodiesterase 4B	Cytoplasm	enzyme
PFKL	phosphofructokinase, liver type	Cytoplasm	kinase
PFKM	phosphofructokinase, muscle	Cytoplasm	kinase
PFKP	phosphofructokinase, platelet	Cytoplasm	kinase
PACS1	phosphofurin acidic cluster sorting protein 1	Cytoplasm	other
PGM1	phosphoglucomutase 1	Cytoplasm	enzyme
PGM2L1	phosphoglucomutase 2 like 1	Cytoplasm	enzyme
PGD	phosphogluconate dehydrogenase	Cytoplasm	enzyme
PHGDH	phosphoglycerate dehydrogenase	Cytoplasm	enzyme
PGK1	phosphoglycerate kinase 1	Cytoplasm	kinase
PGAM1	phosphoglycerate mutase 1	Cytoplasm	phosphatase
PGP	phosphoglycolate phosphatase	Cytoplasm	enzyme
PLA2G7	phospholipase A2 group VII	Extracellular Space	enzyme
PLCB1	phospholipase C beta 1	Cytoplasm	enzyme
PLCG1	phospholipase C gamma 1	Cytoplasm	enzyme
PLPPR4	phospholipid phosphatase related 4	Plasma Membrane	phosphatase
PLTP	phospholipid transfer protein	Extracellular Space	enzyme
PRPS1	phosphoribosyl pyrophosphate synthetase 1	Cytoplasm	kinase
PRPS1L1	phosphoribosyl pyrophosphate synthetase 1 like 1	Cytoplasm	kinase
Prps1l3	phosphoribosyl pyrophosphate synthetase 1-like 3	Other	kinase
PRPS2	phosphoribosyl pyrophosphate synthetase 2	Cytoplasm	kinase
PAICS	phosphoribosylaminoimidazole carboxylase and phosphoribosylaminoimidazolesuccinocarboxamide synthase	Cytoplasm	enzyme
GART	phosphoribosylglycinamide formyltransferase, phosphoribosylglycinamide synthetase, phosphoribosylaminoimidazole synthetase	Cytoplasm	enzyme
PSAT1	phosphoserine aminotransferase 1	Cytoplasm	enzyme
PSPH	phosphoserine phosphatase	Cytoplasm	phosphatase
PHYH	phytanoyl-CoA 2-hydroxylase	Cytoplasm	enzyme
PHYHIP	phytanoyl-CoA 2-hydroxylase interacting protein	Cytoplasm	other
PHYHIPL	phytanoyl-CoA 2-hydroxylase interacting protein like	Cytoplasm	other
PCLO	piccolo presynaptic cytomatrix protein	Cytoplasm	transporter
PNN	pinin, desmosome associated protein	Plasma Membrane	other
PLS3	plastin 3	Cytoplasm	other
PAFAH1B2	platelet activating factor acetylhydrolase 1b catalytic subunit 2	Cytoplasm	enzyme
PAFAH1B1	platelet activating factor acetylhydrolase 1b regulatory subunit 1	Cytoplasm	enzyme
PSD2	pleckstrin and Sec7 domain containing 2	Plasma Membrane	other
PSD3	pleckstrin and Sec7 domain containing 3	Cytoplasm	other
PLEKHB1	pleckstrin homology domain containing B1	Cytoplasm	other
PLEC	plectin	Cytoplasm	other
PLXNA2	plexin A2	Plasma Membrane	transmembrane receptor
PLXNA4	plexin A4	Plasma Membrane	transmembrane receptor
PLXNB1	plexin B1	Plasma Membrane	transmembrane receptor
PLXDC2	plexin domain containing 2	Extracellular Space	other
PABPC1	poly(A) binding protein cytoplasmic 1	Cytoplasm	translation regulator
PABPC4	poly(A) binding protein cytoplasmic 4	Cytoplasm	translation regulator
PABPN1	poly(A) binding protein nuclear 1	Nucleus	enzyme
Pabpc6	poly(A) binding protein, cytoplasmic 6	Cytoplasm	other
PCBP1	poly(rC) binding protein 1	Nucleus	translation regulator
PCBP2	poly(rC) binding protein 2	Nucleus	other
PUF60	poly(U) binding splicing factor 60	Nucleus	other
KCNJ10	potassium inwardly rectifying channel subfamily J member 10	Plasma Membrane	ion channel
KCNAB2	potassium voltage-gated channel subfamily A regulatory beta subunit 2	Plasma Membrane	ion channel
PPFIBP1	PPFIA binding protein 1	Plasma Membrane	other
Gm6096	predicted gene 6096	Other	other
Gm27021	predicted gene, 27021	Other	other
PFDN2	prefoldin subunit 2	Cytoplasm	other
PRPF19	pre-mRNA processing factor 19	Nucleus	enzyme
PRPF31	pre-mRNA processing factor 31	Nucleus	other
PRPF4B	pre-mRNA processing factor 4B	Nucleus	kinase
PRPF6	pre-mRNA processing factor 6	Nucleus	transcription regulator
PRPF8	pre-mRNA processing factor 8	Nucleus	other
PCYOX1	prenylcysteine oxidase 1	Cytoplasm	enzyme
PRICKLE2	prickle planar cell polarity protein 2	Nucleus	other
PRNP	prion protein	Plasma Membrane	other
PENK	proenkephalin	Extracellular Space	other
PFN1	profilin 1	Cytoplasm	other
PFN2	profilin 2	Cytoplasm	enzyme
PGRMC1	progesterone receptor membrane component 1	Plasma Membrane	transmembrane receptor
PDCD10	programmed cell death 10	Cytoplasm	other
PDCD4	programmed cell death 4	Nucleus	other
PDCD5	programmed cell death 5	Nucleus	other
PDCD6	programmed cell death 6	Cytoplasm	other
PDCD6IP	programmed cell death 6 interacting protein	Cytoplasm	other
PHB2	prohibitin 2	Cytoplasm	transcription regulator
PCNA	proliferating cell nuclear antigen	Nucleus	enzyme
Pcna-ps2	proliferating cell nuclear antigen pseudogene 2	Other	other
PEA15	proliferation and apoptosis adaptor protein 15	Cytoplasm	transporter
PA2G4	proliferation-associated 2G4	Nucleus	transcription regulator
LOC102724788/PRODH	proline dehydrogenase 1	Cytoplasm	enzyme
PRRC2C	proline rich coiled-coil 2C	Cytoplasm	other
Prrt1	proline-rich transmembrane protein 1	Plasma Membrane	other
P4HB	prolyl 4-hydroxylase subunit beta	Cytoplasm	enzyme
PREP	prolyl endopeptidase	Cytoplasm	peptidase
PREPL	prolyl endopeptidase like	Cytoplasm	peptidase
PCSK2	proprotein convertase subtilisin/kexin type 2	Extracellular Space	peptidase
PSAP	prosaposin	Extracellular Space	other
PTGDS	prostaglandin D2 synthase	Cytoplasm	enzyme
PSMA1	proteasome 20S subunit alpha 1	Cytoplasm	peptidase
PSMA2	proteasome 20S subunit alpha 2	Cytoplasm	peptidase
PSMA3	proteasome 20S subunit alpha 3	Cytoplasm	peptidase
PSMA4	proteasome 20S subunit alpha 4	Cytoplasm	peptidase
PSMA5	proteasome 20S subunit alpha 5	Cytoplasm	peptidase
PSMA7	proteasome 20S subunit alpha 7	Cytoplasm	peptidase
PSMB1	proteasome 20S subunit beta 1	Cytoplasm	peptidase
PSMB2	proteasome 20S subunit beta 2	Cytoplasm	peptidase
PSMB3	proteasome 20S subunit beta 3	Cytoplasm	peptidase
PSMB4	proteasome 20S subunit beta 4	Cytoplasm	peptidase
PSMB5	proteasome 20S subunit beta 5	Cytoplasm	peptidase
PSMB7	proteasome 20S subunit beta 7	Cytoplasm	peptidase
PSMC1	proteasome 26S subunit, ATPase 1	Nucleus	peptidase
PSMC2	proteasome 26S subunit, ATPase 2	Nucleus	peptidase
PSMC3	proteasome 26S subunit, ATPase 3	Nucleus	enzyme
PSMC4	proteasome 26S subunit, ATPase 4	Nucleus	peptidase
PSMC5	proteasome 26S subunit, ATPase 5	Nucleus	transcription regulator
PSMC6	proteasome 26S subunit, ATPase 6	Nucleus	peptidase
PSMD1	proteasome 26S subunit, non-ATPase 1	Cytoplasm	other
PSMD11	proteasome 26S subunit, non-ATPase 11	Cytoplasm	other
PSMD12	proteasome 26S subunit, non-ATPase 12	Cytoplasm	other
PSMD13	proteasome 26S subunit, non-ATPase 13	Cytoplasm	peptidase
PSMD14	proteasome 26S subunit, non-ATPase 14	Cytoplasm	peptidase
PSMD2	proteasome 26S subunit, non-ATPase 2	Cytoplasm	other
PSMD3	proteasome 26S subunit, non-ATPase 3	Cytoplasm	other
PSMD4	proteasome 26S subunit, non-ATPase 4	Cytoplasm	other
PSMD7	proteasome 26S subunit, non-ATPase 7	Cytoplasm	other
PSMD8	proteasome 26S subunit, non-ATPase 8	Cytoplasm	other
PSMD9	proteasome 26S subunit, non-ATPase 9	Cytoplasm	transcription regulator
PSME3	proteasome activator subunit 3	Cytoplasm	peptidase
PSMF1	proteasome inhibitor subunit 1	Cytoplasm	other
PDIA3	protein disulfide isomerase family A member 3	Cytoplasm	peptidase
PDIA4	protein disulfide isomerase family A member 4	Cytoplasm	enzyme
PDIA6	protein disulfide isomerase family A member 6	Cytoplasm	enzyme
PRKAB2	protein kinase AMP-activated non-catalytic subunit beta 2	Cytoplasm	kinase
PRKCA	protein kinase C alpha	Cytoplasm	kinase
PACSIN1	protein kinase C and casein kinase substrate in neurons 1	Cytoplasm	kinase
PRKCB	protein kinase C beta	Cytoplasm	kinase
PRKCG	protein kinase C gamma	Cytoplasm	kinase
PRKACB	protein kinase cAMP-activated catalytic subunit beta	Cytoplasm	kinase
PRKAR1A	protein kinase cAMP-dependent type I regulatory subunit alpha	Cytoplasm	kinase
PRKAR1B	protein kinase cAMP-dependent type I regulatory subunit beta	Cytoplasm	kinase
PRKAR2A	protein kinase cAMP-dependent type II regulatory subunit alpha	Cytoplasm	kinase
PRKAR2B	protein kinase cAMP-dependent type II regulatory subunit beta	Cytoplasm	kinase
PPP1CB	protein phosphatase 1 catalytic subunit beta	Cytoplasm	phosphatase
PPP1R1B	protein phosphatase 1 regulatory inhibitor subunit 1B	Cytoplasm	phosphatase
PPP1R2	protein phosphatase 1 regulatory inhibitor subunit 2	Cytoplasm	phosphatase
PPP1R12A	protein phosphatase 1 regulatory subunit 12A	Cytoplasm	phosphatase
PPP1R7	protein phosphatase 1 regulatory subunit 7	Nucleus	phosphatase
PPP1R9A	protein phosphatase 1 regulatory subunit 9A	Plasma Membrane	other
PPP1R9B	protein phosphatase 1 regulatory subunit 9B	Cytoplasm	enzyme
PPP2CA	protein phosphatase 2 catalytic subunit alpha	Cytoplasm	phosphatase
PPP2CB	protein phosphatase 2 catalytic subunit beta	Cytoplasm	phosphatase
PPP2R2A	protein phosphatase 2 regulatory subunit Balpha	Cytoplasm	phosphatase
PPP2R5D	protein phosphatase 2 regulatory subunit B'delta	Nucleus	phosphatase
PPP2R1A	protein phosphatase 2 scaffold subunit Aalpha	Cytoplasm	phosphatase
PPP3CA	protein phosphatase 3 catalytic subunit alpha	Cytoplasm	phosphatase
PPP3CB	protein phosphatase 3 catalytic subunit beta	Plasma Membrane	phosphatase
PPP3R1	protein phosphatase 3 regulatory subunit B, alpha	Cytoplasm	phosphatase
PPP5C	protein phosphatase 5 catalytic subunit	Nucleus	phosphatase
PPME1	protein phosphatase methylesterase 1	Nucleus	enzyme
PPM1A	protein phosphatase, Mg2+/Mn2+ dependent 1A	Cytoplasm	phosphatase
PPM1B	protein phosphatase, Mg2+/Mn2+ dependent 1B	Cytoplasm	phosphatase
PPM1E	protein phosphatase, Mg2+/Mn2+ dependent 1E	Nucleus	phosphatase
PPM1H	protein phosphatase, Mg2+/Mn2+ dependent 1H	Nucleus	phosphatase
PTK2	protein tyrosine kinase 2	Cytoplasm	kinase
PTK2B	protein tyrosine kinase 2 beta	Cytoplasm	kinase
PTPMT1	protein tyrosine phosphatase mitochondrial 1	Cytoplasm	phosphatase
PTPN11	protein tyrosine phosphatase non-receptor type 11	Cytoplasm	phosphatase
PTPRA	protein tyrosine phosphatase receptor type A	Plasma Membrane	phosphatase
PTPRF	protein tyrosine phosphatase receptor type F	Plasma Membrane	phosphatase
PTPRS	protein tyrosine phosphatase receptor type S	Plasma Membrane	phosphatase
PTPRZ1	protein tyrosine phosphatase receptor type Z1	Plasma Membrane	phosphatase
Ptprd	protein tyrosine phosphatase, receptor type, D	Plasma Membrane	phosphatase
Pcmt1	protein-L-isoaspartate (D-aspartate) O-methyltransferase 1	Cytoplasm	enzyme
PCMTD1	protein-L-isoaspartate (D-aspartate) O-methyltransferase domain containing 1	Cytoplasm	enzyme
PLP1	proteolipid protein 1	Plasma Membrane	other
PCDH1	protocadherin 1	Plasma Membrane	other
PCDH10	protocadherin 10	Plasma Membrane	other
PCDH7	protocadherin 7	Plasma Membrane	other
PCDHGC3	protocadherin gamma subfamily C, 3	Plasma Membrane	other
PPFIA3	PTPRF interacting protein alpha 3	Plasma Membrane	phosphatase
PUM1	pumilio RNA binding family member 1	Cytoplasm	other
PNP	purine nucleoside phosphorylase	Nucleus	enzyme
PCP4	Purkinje cell protein 4	Cytoplasm	other
PDXDC1	pyridoxal dependent decarboxylase domain containing 1	Cytoplasm	other
PDXK	pyridoxal kinase	Cytoplasm	kinase
PLPBP	pyridoxal phosphate binding protein	Cytoplasm	enzyme
PC	pyruvate carboxylase	Cytoplasm	enzyme
PDHA1	pyruvate dehydrogenase E1 subunit alpha 1	Cytoplasm	enzyme
PDHB	pyruvate dehydrogenase E1 subunit beta	Cytoplasm	enzyme
PDK2	pyruvate dehydrogenase kinase 2	Cytoplasm	kinase
PDP1	pyruvate dehydrogenase phosphatase catalytic subunit 1	Cytoplasm	phosphatase
PKM	pyruvate kinase M1/2	Cytoplasm	kinase
Pzp	PZP, alpha-2-macroglobulin like	Extracellular Space	other
QKI	QKI, KH domain containing RNA binding	Nucleus	other
QDPR	quinoid dihydropteridine reductase	Cytoplasm	enzyme
R3HDM2	R3H domain containing 2	Nucleus	other
RABGAP1	RAB GTPase activating protein 1	Cytoplasm	other
RAB11A	RAB11A, member RAS oncogene family	Cytoplasm	enzyme
RAB11B	RAB11B, member RAS oncogene family	Cytoplasm	enzyme
RAB12	RAB12, member RAS oncogene family	Cytoplasm	enzyme
RAB14	RAB14, member RAS oncogene family	Cytoplasm	enzyme
RAB18	RAB18, member RAS oncogene family	Cytoplasm	enzyme
RAB1A	RAB1A, member RAS oncogene family	Cytoplasm	enzyme
RAB1B	RAB1B, member RAS oncogene family	Cytoplasm	other
RAB21	RAB21, member RAS oncogene family	Cytoplasm	enzyme
RAB2A	RAB2A, member RAS oncogene family	Cytoplasm	enzyme
RAB2B	RAB2B, member RAS oncogene family	Plasma Membrane	enzyme
RAB3A	RAB3A, member RAS oncogene family	Cytoplasm	enzyme
RAB3C	RAB3C, member RAS oncogene family	Cytoplasm	enzyme
RAB5A	RAB5A, member RAS oncogene family	Cytoplasm	enzyme
RAB5B	RAB5B, member RAS oncogene family	Cytoplasm	enzyme
RAB5C	RAB5C, member RAS oncogene family	Cytoplasm	enzyme
RAB6A	RAB6A, member RAS oncogene family	Cytoplasm	enzyme
RAB6B	RAB6B, member RAS oncogene family	Cytoplasm	enzyme
RAB7A	RAB7A, member RAS oncogene family	Cytoplasm	enzyme
RABEP1	rabaptin, RAB GTPase binding effector protein 1	Cytoplasm	transporter
RPH3A	rabphilin 3A	Plasma Membrane	transporter
RAC1	Rac family small GTPase 1	Plasma Membrane	enzyme
RAD21	RAD21 cohesin complex component	Nucleus	transcription regulator
RAD23A	RAD23 homolog A, nucleotide excision repair protein	Nucleus	other
RAD23B	RAD23 homolog B, nucleotide excision repair protein	Nucleus	other
RDX	radixin	Cytoplasm	other
RANBP3	RAN binding protein 3	Nucleus	other
RANBP9	RAN binding protein 9	Nucleus	other
RANGAP1	Ran GTPase activating protein 1	Nucleus	other
RGPD4 (includes others)	RANBP2 like and GRIP domain containing 5	Nucleus	enzyme
RAPGEF2	Rap guanine nucleotide exchange factor 2	Cytoplasm	other
RAPGEF3	Rap guanine nucleotide exchange factor 3	Nucleus	other
RAPGEF4	Rap guanine nucleotide exchange factor 4	Cytoplasm	other
RAPGEF6	Rap guanine nucleotide exchange factor 6	Plasma Membrane	other
RAP1GAP	RAP1 GTPase activating protein	Cytoplasm	other
RAP1GAP2	RAP1 GTPase activating protein 2	Cytoplasm	other
RAP1GDS1	Rap1 GTPase-GDP dissociation stimulator 1	Cytoplasm	other
RAP1A	RAP1A, member of RAS oncogene family	Cytoplasm	enzyme
RAP1B	RAP1B, member of RAS oncogene family	Cytoplasm	enzyme
RAP2B	RAP2B, member of RAS oncogene family	Plasma Membrane	enzyme
RASSF2	Ras association domain family member 2	Nucleus	kinase
RASGRP1	RAS guanyl releasing protein 1	Cytoplasm	other
RHOA	ras homolog family member A	Cytoplasm	enzyme
RHOB	ras homolog family member B	Cytoplasm	enzyme
RHOC	ras homolog family member C	Plasma Membrane	enzyme
RHEB	Ras homolog, mTORC1 binding	Cytoplasm	enzyme
RALA	RAS like proto-oncogene A	Cytoplasm	enzyme
RALB	RAS like proto-oncogene B	Cytoplasm	enzyme
RASAL2	RAS protein activator like 2	Extracellular Space	other
RASGRF1	Ras protein specific guanine nucleotide releasing factor 1	Cytoplasm	other
RRAGA	Ras related GTP binding A	Cytoplasm	enzyme
RRAGB	Ras related GTP binding B	Cytoplasm	enzyme
RBBP4	RB binding protein 4, chromatin remodeling factor	Nucleus	enzyme
RBBP7	RB binding protein 7, chromatin remodeling factor	Nucleus	transcription regulator
RBBP9	RB binding protein 9, serine hydrolase	Nucleus	other
RB1CC1	RB1 inducible coiled-coil 1	Nucleus	other
REST	RE1 silencing transcription factor	Nucleus	transcription regulator
REEP1	receptor accessory protein 1	Cytoplasm	other
REEP5	receptor accessory protein 5	Extracellular Space	transporter
RACK1	receptor for activated C kinase 1	Cytoplasm	enzyme
RCN2	reticulocalbin 2	Cytoplasm	other
RTN1	reticulon 1	Cytoplasm	other
RTN3	reticulon 3	Cytoplasm	other
RTN4	reticulon 4	Cytoplasm	other
RLBP1	retinaldehyde binding protein 1	Cytoplasm	transporter
RBP1	retinol binding protein 1	Extracellular Space	transporter
ROCK1	Rho associated coiled-coil containing protein kinase 1	Cytoplasm	kinase
ROCK2	Rho associated coiled-coil containing protein kinase 2	Cytoplasm	kinase
RIPOR1	RHO family interacting cell polarization regulator 1	Cytoplasm	other
ARHGDIA	Rho GDP dissociation inhibitor alpha	Cytoplasm	other
ARHGAP1	Rho GTPase activating protein 1	Cytoplasm	other
ARHGAP26	Rho GTPase activating protein 26	Cytoplasm	other
ARHGAP32	Rho GTPase activating protein 32	Cytoplasm	other
ARHGAP5	Rho GTPase activating protein 5	Cytoplasm	enzyme
ARHGEF12	Rho guanine nucleotide exchange factor 12	Cytoplasm	other
ARHGEF17	Rho guanine nucleotide exchange factor 17	Cytoplasm	other
ARHGEF7	Rho guanine nucleotide exchange factor 7	Cytoplasm	other
ARHGEF2	Rho/Rac guanine nucleotide exchange factor 2	Cytoplasm	other
RNH1	ribonuclease/angiogenin inhibitor 1	Cytoplasm	other
RPL10	ribosomal protein L10	Cytoplasm	translation regulator
RPL13	ribosomal protein L13	Nucleus	other
RPL13A	ribosomal protein L13a	Cytoplasm	other
RPL17	ribosomal protein L17	Cytoplasm	other
RPL18A	ribosomal protein L18a	Cytoplasm	other
Gm17541	ribosomal protein L18A pseudogene	Other	other
RPL19	ribosomal protein L19	Cytoplasm	other
RPL23	ribosomal protein L23	Cytoplasm	other
Rpl23a	ribosomal protein L23A	Nucleus	other
Rpl23a-ps3	ribosomal protein L23A, pseudogene 3	Other	other
RPL24	ribosomal protein L24	Cytoplasm	other
RPL27	ribosomal protein L27	Cytoplasm	other
RPL28	ribosomal protein L28	Cytoplasm	other
RPL3	ribosomal protein L3	Nucleus	other
RPL30	ribosomal protein L30	Cytoplasm	other
Rpl32	ribosomal protein L32	Cytoplasm	other
RPL35A	ribosomal protein L35a	Cytoplasm	other
Rpl36	ribosomal protein L36	Nucleus	other
Rpl36-ps3	ribosomal protein L36, pseudogene 3	Other	other
RPL4	ribosomal protein L4	Cytoplasm	enzyme
RPL5	ribosomal protein L5	Cytoplasm	other
RPLP0	ribosomal protein lateral stalk subunit P0	Cytoplasm	other
RPS11	ribosomal protein S11	Cytoplasm	other
RPS14	ribosomal protein S14	Cytoplasm	translation regulator
RPS15A	ribosomal protein S15a	Cytoplasm	other
RPS16	ribosomal protein S16	Cytoplasm	other
RPS18	ribosomal protein S18	Cytoplasm	other
Rps18-ps6	ribosomal protein S18, pseudogene 6	Other	other
RPS19	ribosomal protein S19	Cytoplasm	other
RPS21	ribosomal protein S21	Cytoplasm	other
RPS24	ribosomal protein S24	Cytoplasm	other
RPS28	ribosomal protein S28	Cytoplasm	other
RPS3	ribosomal protein S3	Cytoplasm	enzyme
Rps3a1	ribosomal protein S3A1	Cytoplasm	other
RPS4Y1	ribosomal protein S4 Y-linked 1	Cytoplasm	other
Gm15013	ribosomal protein S4, X-linked pseudogene	Other	other
RPS6	ribosomal protein S6	Cytoplasm	other
RPS9	ribosomal protein S9	Cytoplasm	translation regulator
Rrbp1	ribosome binding protein 1	Cytoplasm	transporter
2610002M06Rik	RIKEN cDNA 2610002M06 gene	Cytoplasm	other
RNF14	ring finger protein 14	Cytoplasm	transcription regulator
RNF181	ring finger protein 181	Cytoplasm	enzyme
RNF20	ring finger protein 20	Nucleus	enzyme
RNF214	ring finger protein 214	Other	other
RTCB	RNA 2',3'-cyclic phosphate and 5'-OH ligase	Cytoplasm	enzyme
RBFOX1	RNA binding fox-1 homolog 1	Cytoplasm	other
RBFOX2	RNA binding fox-1 homolog 2	Nucleus	transcription regulator
RBM14	RNA binding motif protein 14	Nucleus	transcription regulator
RBM22	RNA binding motif protein 22	Nucleus	other
RBM3	RNA binding motif protein 3	Cytoplasm	other
RBM39	RNA binding motif protein 39	Nucleus	transcription regulator
RBM8A	RNA binding motif protein 8A	Nucleus	other
RBMX	RNA binding motif protein X-linked	Nucleus	other
Rbmxl1	RNA binding motif protein, X-linked like-1	Nucleus	other
RNPS1	RNA binding protein with serine rich domain 1	Nucleus	other
Rbfox3	RNA binding protein, fox-1 homolog (C. elegans) 3	Nucleus	other
RNMT	RNA guanine-7 methyltransferase	Nucleus	enzyme
RUFY3	RUN and FYVE domain containing 3	Plasma Membrane	other
RUVBL2	RuvB like AAA ATPase 2	Nucleus	transcription regulator
RWDD1	RWD domain containing 1	Cytoplasm	other
RYR2	ryanodine receptor 2	Plasma Membrane	ion channel
S100A16	S100 calcium binding protein A16	Nucleus	other
S100B	S100 calcium binding protein B	Cytoplasm	other
SACM1L	SAC1 like phosphatidylinositide phosphatase	Cytoplasm	phosphatase
SUN2	Sad1 and UNC84 domain containing 2	Nucleus	other
SASH1	SAM and SH3 domain containing 1	Extracellular Space	other
SBDS	SBDS ribosome maturation factor	Nucleus	other
SAFB	scaffold attachment factor B	Nucleus	other
SEC14L2	SEC14 like lipid binding 2	Cytoplasm	transporter
SEC16A	SEC16 homolog A, endoplasmic reticulum export factor	Cytoplasm	other
SEC22B	SEC22 homolog B, vesicle trafficking protein	Cytoplasm	other
SEC23A	SEC23 homolog A, COPII coat complex component	Cytoplasm	transporter
SEC23B	SEC23 homolog B, COPII coat complex component	Extracellular Space	transporter
SEC31A	SEC31 homolog A, COPII coat complex component	Cytoplasm	other
SEC61B	SEC61 translocon subunit beta	Cytoplasm	transporter
SEC62	SEC62 homolog, preprotein translocation factor	Cytoplasm	transporter
SEC63	SEC63 homolog, protein translocation regulator	Cytoplasm	transporter
SCRN1	secernin 1	Cytoplasm	other
SAR1A	secretion associated Ras related GTPase 1A	Cytoplasm	enzyme
SAR1B	secretion associated Ras related GTPase 1B	Cytoplasm	enzyme
SCG2	secretogranin II	Extracellular Space	cytokine
SCG5	secretogranin V	Extracellular Space	other
SCAMP1	secretory carrier membrane protein 1	Cytoplasm	transporter
SCAMP5	secretory carrier membrane protein 5	Cytoplasm	other
SEZ6L2	seizure related 6 homolog like 2	Cytoplasm	other
SEMA4A	semaphorin 4A	Plasma Membrane	other
SEMA4B	semaphorin 4B	Plasma Membrane	other
SEMA7A	semaphorin 7A (John Milton Hagen blood group)	Plasma Membrane	transmembrane receptor
SPR	sepiapterin reductase	Cytoplasm	enzyme
SEPTIN11	septin 11	Nucleus	other
SEPTIN2	septin 2	Cytoplasm	enzyme
SEPTIN3	septin 3	Cytoplasm	enzyme
SEPTIN4	septin 4	Cytoplasm	enzyme
SEPTIN5	septin 5	Cytoplasm	enzyme
SEPTIN6	septin 6	Cytoplasm	other
SEPTIN7	septin 7	Cytoplasm	other
SEPTIN8	septin 8	Extracellular Space	other
SEPTIN9	septin 9	Cytoplasm	enzyme
SQSTM1	sequestosome 1	Cytoplasm	transcription regulator
SRSF1	serine and arginine rich splicing factor 1	Nucleus	other
SRSF2	serine and arginine rich splicing factor 2	Nucleus	transcription regulator
SHMT2	serine hydroxymethyltransferase 2	Cytoplasm	enzyme
Srrm1	serine/arginine repetitive matrix 1	Nucleus	other
Srrm2	serine/arginine repetitive matrix 2	Nucleus	other
STRAP	serine/threonine kinase receptor associated protein	Plasma Membrane	other
SERPINA1	serpin family A member 1	Extracellular Space	other
SERPINA3	serpin family A member 3	Extracellular Space	other
SERPINB6	serpin family B member 6	Cytoplasm	other
SERPINE2	serpin family E member 2	Extracellular Space	other
SERPINH1	serpin family H member 1	Extracellular Space	other
SERBP1	SERPINE1 mRNA binding protein 1	Cytoplasm	other
SARS1	seryl-tRNA synthetase 1	Cytoplasm	enzyme
SETD7	SET domain containing 7, histone lysine methyltransferase	Nucleus	enzyme
SUGT1	SGT1 homolog, MIS12 kinetochore complex assembly cochaperone	Nucleus	other
SHANK2	SH3 and multiple ankyrin repeat domains 2	Plasma Membrane	other
SH3GL2	SH3 domain containing GRB2 like 2, endophilin A1	Plasma Membrane	enzyme
SGIP1	SH3GL interacting endocytic adaptor 1	Cytoplasm	other
SFXN5	sideroflexin 5	Cytoplasm	transporter
SIPA1L1	signal induced proliferation associated 1 like 1	Cytoplasm	other
SPCS1	signal peptidase complex subunit 1	Cytoplasm	peptidase
SRP68	signal recognition particle 68	Nucleus	other
SIRPA	signal regulatory protein alpha	Plasma Membrane	phosphatase
STAT3	signal transducer and activator of transcription 3	Nucleus	transcription regulator
STAM	signal transducing adaptor molecule	Cytoplasm	other
SIK3	SIK family kinase 3	Cytoplasm	kinase
SLC9A3R1	SLC9A3 regulator 1	Plasma Membrane	other
SRGAP3	SLIT-ROBO Rho GTPase activating protein 3	Cytoplasm	other
SMAP2	small ArfGAP2	Cytoplasm	other
SGTA	small glutamine rich tetratricopeptide repeat co-chaperone alpha	Cytoplasm	other
SGTB	small glutamine rich tetratricopeptide repeat co-chaperone beta	Other	other
SNRPD2	small nuclear ribonucleoprotein D2 polypeptide	Nucleus	other
Gm5449	small nuclear ribonucleoprotein D2 pseudogene	Other	other
SNRPD3	small nuclear ribonucleoprotein D3 polypeptide	Nucleus	other
Snrpa (includes others)	small nuclear ribonucleoprotein polypeptide A	Nucleus	other
Gm5145	small nuclear ribonucleoprotein polypeptide A pseudogene	Other	other
SNRPB2	small nuclear ribonucleoprotein polypeptide B2	Nucleus	other
SNRPN	small nuclear ribonucleoprotein polypeptide N	Nucleus	other
SNRPB	small nuclear ribonucleoprotein polypeptides B and B1	Nucleus	other
SNRNP200	small nuclear ribonucleoprotein U5 subunit 200	Nucleus	enzyme
SSB	small RNA binding exonuclease protection factor La	Nucleus	enzyme
SMU1	SMU1 DNA replication regulator and spliceosomal factor	Nucleus	other
SNW1	SNW domain containing 1	Nucleus	transcription regulator
SCN1A	sodium voltage-gated channel alpha subunit 1	Plasma Membrane	ion channel
SCN2A	sodium voltage-gated channel alpha subunit 2	Plasma Membrane	ion channel
SCN3A	sodium voltage-gated channel alpha subunit 3	Plasma Membrane	ion channel
SCN2B	sodium voltage-gated channel beta subunit 2	Plasma Membrane	ion channel
SOGA3	SOGA family member 3	Other	other
SLC1A2	solute carrier family 1 member 2	Plasma Membrane	transporter
SLC1A3	solute carrier family 1 member 3	Plasma Membrane	transporter
SLC1A4	solute carrier family 1 member 4	Plasma Membrane	transporter
SLC12A2	solute carrier family 12 member 2	Plasma Membrane	transporter
SLC12A5	solute carrier family 12 member 5	Plasma Membrane	transporter
SLC17A7	solute carrier family 17 member 7	Plasma Membrane	transporter
SLC2A1	solute carrier family 2 member 1	Plasma Membrane	transporter
SLC2A3	solute carrier family 2 member 3	Plasma Membrane	transporter
SLC20A1	solute carrier family 20 member 1	Plasma Membrane	transporter
SLC20A2	solute carrier family 20 member 2	Plasma Membrane	transporter
SLC24A2	solute carrier family 24 member 2	Plasma Membrane	transporter
Slc25a1	solute carrier family 25 (mitochondrial carrier, citrate transporter), member 1	Cytoplasm	transporter
SLC25A11	solute carrier family 25 member 11	Cytoplasm	transporter
SLC25A12	solute carrier family 25 member 12	Cytoplasm	transporter
SLC25A18	solute carrier family 25 member 18	Cytoplasm	transporter
SLC25A22	solute carrier family 25 member 22	Cytoplasm	transporter
SLC25A3	solute carrier family 25 member 3	Cytoplasm	transporter
SLC25A4	solute carrier family 25 member 4	Cytoplasm	transporter
SLC25A5	solute carrier family 25 member 5	Cytoplasm	transporter
SLC27A1	solute carrier family 27 member 1	Plasma Membrane	transporter
SLC3A2	solute carrier family 3 member 2	Plasma Membrane	transporter
SLC39A10	solute carrier family 39 member 10	Extracellular Space	transporter
SLC39A12	solute carrier family 39 member 12	Plasma Membrane	transporter
SLC4A10	solute carrier family 4 member 10	Plasma Membrane	transporter
SLC4A4	solute carrier family 4 member 4	Plasma Membrane	transporter
SLC4A8	solute carrier family 4 member 8	Plasma Membrane	transporter
SLC44A1	solute carrier family 44 member 1	Plasma Membrane	transporter
SLC6A1	solute carrier family 6 member 1	Plasma Membrane	transporter
SLC6A17	solute carrier family 6 member 17	Cytoplasm	transporter
SLC7A14	solute carrier family 7 member 14	Cytoplasm	other
SLC7A2	solute carrier family 7 member 2	Plasma Membrane	transporter
SLC8A1	solute carrier family 8 member A1	Plasma Membrane	transporter
SLC8A2	solute carrier family 8 member A2	Cytoplasm	transporter
SLC9A6	solute carrier family 9 member A6	Plasma Membrane	transporter
Slco1a4	solute carrier organic anion transporter family, member 1a4	Plasma Membrane	transporter
SON	SON DNA and RNA binding protein	Nucleus	other
SORBS1	sorbin and SH3 domain containing 1	Plasma Membrane	other
SORBS2	sorbin and SH3 domain containing 2	Plasma Membrane	other
SRI	sorcin	Cytoplasm	transporter
SORT1	sortilin 1	Plasma Membrane	G-protein coupled receptor
SNX1	sorting nexin 1	Cytoplasm	transporter
SNX2	sorting nexin 2	Cytoplasm	transporter
SPARCL1	SPARC like 1	Extracellular Space	other
SPTAN1	spectrin alpha, non-erythrocytic 1	Plasma Membrane	other
SPTBN1	spectrin beta, non-erythrocytic 1	Plasma Membrane	other
SPTBN2	spectrin beta, non-erythrocytic 2	Cytoplasm	other
SPTBN4	spectrin beta, non-erythrocytic 4	Cytoplasm	other
SYNE1	spectrin repeat containing nuclear envelope protein 1	Nucleus	other
SPAG7	sperm associated antigen 7	Nucleus	other
SPAG9	sperm associated antigen 9	Cytoplasm	other
SRM	spermidine synthase	Cytoplasm	enzyme
SKP1	S-phase kinase associated protein 1	Nucleus	transcription regulator
S1PR1	sphingosine-1-phosphate receptor 1	Plasma Membrane	G-protein coupled receptor
SPIN1	spindlin 1	Nucleus	other
SPIRE1	spire type actin nucleation factor 1	Cytoplasm	other
Sf1	splicing factor 1	Nucleus	other
SF3A1	splicing factor 3a subunit 1	Nucleus	other
SF3A3	splicing factor 3a subunit 3	Nucleus	other
Sf3a2	splicing factor 3a, subunit 2	Nucleus	other
SF3B1	splicing factor 3b subunit 1	Nucleus	other
SF3B2	splicing factor 3b subunit 2	Nucleus	other
SFPQ	splicing factor proline and glutamine rich	Nucleus	other
SPON1	spondin 1	Extracellular Space	other
SUPT16H	SPT16 homolog, facilitates chromatin remodeling subunit	Nucleus	transcription regulator
SUPT5H	SPT5 homolog, DSIF elongation factor subunit	Nucleus	transcription regulator
SUPT6H	SPT6 homolog, histone chaperone and transcription elongation factor	Nucleus	transcription regulator
SRCIN1	SRC kinase signaling inhibitor 1	Cytoplasm	other
SRPK2	SRSF protein kinase 2	Nucleus	kinase
ST13	ST13 Hsp70 interacting protein	Cytoplasm	other
SND1	staphylococcal nuclease and tudor domain containing 1	Nucleus	enzyme
STARD7	StAR related lipid transfer domain containing 7	Cytoplasm	other
STMN1	stathmin 1	Cytoplasm	other
STAU1	staufen double-stranded RNA binding protein 1	Cytoplasm	transporter
SCP2	sterol carrier protein 2	Cytoplasm	transporter
SOAT1	sterol O-acyltransferase 1	Cytoplasm	enzyme
STUB1	STIP1 homology and U-box containing protein 1	Cytoplasm	enzyme
STOM	stomatin	Plasma Membrane	other
STIP1	stress induced phosphoprotein 1	Cytoplasm	other
STRN	striatin	Cytoplasm	other
STRN3	striatin 3	Nucleus	transcription regulator
SDF2	stromal cell derived factor 2	Extracellular Space	enzyme
SDF4	stromal cell derived factor 4	Cytoplasm	other
SMC1A	structural maintenance of chromosomes 1A	Nucleus	transporter
SMC3	structural maintenance of chromosomes 3	Nucleus	other
STT3B	STT3 oligosaccharyltransferase complex catalytic subunit B	Cytoplasm	enzyme
SUB1	SUB1 regulator of transcription	Nucleus	transcription regulator
SDHA	succinate dehydrogenase complex flavoprotein subunit A	Cytoplasm	enzyme
SDHB	succinate dehydrogenase complex iron sulfur subunit B	Cytoplasm	enzyme
SUCLA2	succinate-CoA ligase ADP-forming subunit beta	Cytoplasm	enzyme
SUCLG1	succinate-CoA ligase GDP/ADP-forming subunit alpha	Cytoplasm	enzyme
SUCLG2	succinate-CoA ligase GDP-forming subunit beta	Cytoplasm	enzyme
SULT4A1	sulfotransferase family 4A member 1	Cytoplasm	enzyme
SAE1	SUMO1 activating enzyme subunit 1	Cytoplasm	enzyme
SMARCC2	SWI/SNF related, matrix associated, actin dependent regulator of chromatin subfamily c member 2	Nucleus	transcription regulator
SMARCA2	SWI/SNF related, matrix associated, actin dependent regulator of chromatin, subfamily a, member 2	Nucleus	transcription regulator
SMARCA4	SWI/SNF related, matrix associated, actin dependent regulator of chromatin, subfamily a, member 4	Nucleus	transcription regulator
SMARCA5	SWI/SNF related, matrix associated, actin dependent regulator of chromatin, subfamily a, member 5	Nucleus	transcription regulator
SMARCE1	SWI/SNF related, matrix associated, actin dependent regulator of chromatin, subfamily e, member 1	Nucleus	transcription regulator
SWI5	SWI5 homologous recombination repair protein	Nucleus	other
SYN1	synapsin I	Plasma Membrane	transporter
SYN2	synapsin II	Plasma Membrane	other
SYNGAP1	synaptic Ras GTPase activating protein 1	Plasma Membrane	other
SV2A	synaptic vesicle glycoprotein 2A	Cytoplasm	other
SV2B	synaptic vesicle glycoprotein 2B	Plasma Membrane	transporter
SYNGR1	synaptogyrin 1	Plasma Membrane	transporter
SYNJ1	synaptojanin 1	Cytoplasm	phosphatase
SYP	synaptophysin	Cytoplasm	transporter
SYNPO	synaptopodin	Cytoplasm	other
SNAP23	synaptosome associated protein 23	Plasma Membrane	transporter
SNAP25	synaptosome associated protein 25	Plasma Membrane	transporter
SNAP29	synaptosome associated protein 29	Cytoplasm	other
SNAP47	synaptosome associated protein 47	Plasma Membrane	other
SNAP91	synaptosome associated protein 91	Plasma Membrane	other
SYT1	synaptotagmin 1	Cytoplasm	transporter
SYT11	synaptotagmin 11	Cytoplasm	transporter
SYT5	synaptotagmin 5	Cytoplasm	transporter
SYNCRIP	synaptotagmin binding cytoplasmic RNA interacting protein	Nucleus	other
SDC4	syndecan 4	Plasma Membrane	other
SDCBP	syndecan binding protein	Plasma Membrane	enzyme
SNPH	syntaphilin	Plasma Membrane	other
STX12	syntaxin 12	Cytoplasm	other
STX1A	syntaxin 1A	Cytoplasm	transporter
STX1B	syntaxin 1B	Plasma Membrane	other
STXBP1	syntaxin binding protein 1	Cytoplasm	transporter
STXBP3	syntaxin binding protein 3	Plasma Membrane	transporter
STXBP5L	syntaxin binding protein 5 like	Cytoplasm	other
STXBP6	syntaxin binding protein 6	Cytoplasm	other
TLN1	talin 1	Plasma Membrane	other
TLN2	talin 2	Nucleus	other
TNKS1BP1	tankyrase 1 binding protein 1	Nucleus	other
TAOK1	TAO kinase 1	Cytoplasm	kinase
TARDBP	TAR DNA binding protein	Nucleus	transcription regulator
TOM1L2	target of myb1 like 2 membrane trafficking protein	Cytoplasm	transporter
TOM1	target of myb1 membrane trafficking protein	Cytoplasm	transporter
TAX1BP1	Tax1 binding protein 1	Cytoplasm	other
TBR1	T-box brain transcription factor 1	Nucleus	transcription regulator
TCP1	t-complex 1	Cytoplasm	other
TNS1	tensin 1	Plasma Membrane	other
TNS3	tensin 3	Plasma Membrane	phosphatase
TEX15	testis expressed 15, meiosis and synapsis associated	Extracellular Space	other
TSPAN31	tetraspanin 31	Plasma Membrane	other
TSPAN7	tetraspanin 7	Plasma Membrane	other
THOP1	thimet oligopeptidase 1	Cytoplasm	peptidase
TXNDC15	thioredoxin domain containing 15	Extracellular Space	enzyme
TXNL1	thioredoxin like 1	Cytoplasm	enzyme
TXNRD1	thioredoxin reductase 1	Cytoplasm	enzyme
TMX2	thioredoxin related transmembrane protein 2	Other	enzyme
TMX3	thioredoxin related transmembrane protein 3	Cytoplasm	enzyme
TST	thiosulfate sulfurtransferase	Cytoplasm	enzyme
THBD	thrombomodulin	Plasma Membrane	transmembrane receptor
THBS4	thrombospondin 4	Extracellular Space	other
THRAP3	thyroid hormone receptor associated protein 3	Nucleus	transcription regulator
TIAL1	TIA1 cytotoxic granule associated RNA binding protein like 1	Nucleus	transcription regulator
TJP1	tight junction protein 1	Plasma Membrane	other
TJP2	tight junction protein 2	Plasma Membrane	kinase
TRAP1	TNF receptor associated protein 1	Cytoplasm	enzyme
TOLLIP	toll interacting protein	Cytoplasm	other
TPD52L2	TPD52 like 2	Cytoplasm	other
TNIK	TRAF2 and NCK interacting kinase	Plasma Membrane	kinase
TFG	trafficking from ER to golgi regulator	Cytoplasm	other
TRAPPC2L	trafficking protein particle complex subunit 2L	Cytoplasm	other
TAMALIN	trafficking regulator and scaffold protein tamalin	Plasma Membrane	other
TECR	trans-2,3-enoyl-CoA reductase	Plasma Membrane	enzyme
TALDO1	transaldolase 1	Cytoplasm	enzyme
TCEAL5	transcription elongation factor A like 5	Other	other
TCEAL6	transcription elongation factor A like 6	Other	other
TCEA1	transcription elongation factor A1	Nucleus	transcription regulator
TF	transferrin	Extracellular Space	transporter
TFRC	transferrin receptor	Plasma Membrane	transporter
TRA2A	transformer 2 alpha homolog	Nucleus	other
TRA2B	transformer 2 beta homolog	Nucleus	other
TACC1	transforming acidic coiled-coil containing protein 1	Nucleus	other
TAGLN	transgelin	Cytoplasm	other
TAGLN2	transgelin 2	Cytoplasm	other
TAGLN3	transgelin 3	Extracellular Space	other
TGM2	transglutaminase 2	Cytoplasm	enzyme
TKT	transketolase	Cytoplasm	enzyme
TIMM13	translocase of inner mitochondrial membrane 13	Cytoplasm	transporter
TOMM34	translocase of outer mitochondrial membrane 34	Cytoplasm	other
TOMM40	translocase of outer mitochondrial membrane 40	Cytoplasm	ion channel
TOMM6	translocase of outer mitochondrial membrane 6	Cytoplasm	other
TOMM70	translocase of outer mitochondrial membrane 70	Cytoplasm	transporter
TPR	translocated promoter region, nuclear basket protein	Nucleus	other
TM9SF2	transmembrane 9 superfamily member 2	Plasma Membrane	transporter
TMED10	transmembrane p24 trafficking protein 10	Cytoplasm	transporter
TMED2	transmembrane p24 trafficking protein 2	Cytoplasm	transporter
TMED4	transmembrane p24 trafficking protein 4	Cytoplasm	transporter
TMED9	transmembrane p24 trafficking protein 9	Cytoplasm	transporter
TMEM132A	transmembrane protein 132A	Cytoplasm	other
TMEM263	transmembrane protein 263	Other	other
TNPO1	transportin 1	Nucleus	transporter
TRIO	trio Rho guanine nucleotide exchange factor	Cytoplasm	kinase
TPI1	triosephosphate isomerase 1	Cytoplasm	enzyme
TRIM2	tripartite motif containing 2	Cytoplasm	enzyme
TRIM28	tripartite motif containing 28	Nucleus	transcription regulator
TRIM9	tripartite motif containing 9	Cytoplasm	enzyme
TPP1	tripeptidyl peptidase 1	Cytoplasm	peptidase
TPP2	tripeptidyl peptidase 2	Cytoplasm	peptidase
TMOD2	tropomodulin 2	Cytoplasm	other
TMOD3	tropomodulin 3	Cytoplasm	other
Tpm2	tropomyosin 2, beta	Cytoplasm	other
TPM3	tropomyosin 3	Cytoplasm	other
Tpm3-rs7	tropomyosin 3, related sequence 7	Other	other
Tpm4	tropomyosin 4	Cytoplasm	other
WARS1	tryptophanyl-tRNA synthetase 1	Cytoplasm	enzyme
TSC22D1	TSC22 domain family member 1	Nucleus	transcription regulator
TSC22D2	TSC22 domain family member 2	Nucleus	transcription regulator
TSC22D4	TSC22 domain family member 4	Nucleus	transcription regulator
TSR2	TSR2 ribosome maturation factor	Other	other
TUFM	Tu translation elongation factor, mitochondrial	Cytoplasm	translation regulator
TUBA1A	tubulin alpha 1a	Cytoplasm	other
TUBA1B	tubulin alpha 1b	Cytoplasm	other
TUBA1C	tubulin alpha 1c	Cytoplasm	other
TUBA4A	tubulin alpha 4a	Cytoplasm	other
TUBB2A	tubulin beta 2A class IIa	Cytoplasm	other
TUBB2B	tubulin beta 2B class IIb	Cytoplasm	other
TUBB3	tubulin beta 3 class III	Cytoplasm	other
TUBB4A	tubulin beta 4A class IVa	Cytoplasm	other
TUBB4B	tubulin beta 4B class IVb	Cytoplasm	other
TUBB6	tubulin beta 6 class V	Cytoplasm	other
TUBB	tubulin beta class I	Cytoplasm	other
TBCA	tubulin folding cofactor A	Cytoplasm	other
TUBG1	tubulin gamma 1	Cytoplasm	other
TUBG2	tubulin gamma 2	Cytoplasm	other
TFIP11	tuftelin interacting protein 11	Extracellular Space	other
TPT1	tumor protein, translationally-controlled 1	Cytoplasm	other
TSG101	tumor susceptibility 101	Cytoplasm	transcription regulator
TTYH1	tweety family member 1	Plasma Membrane	ion channel
TTYH3	tweety family member 3	Plasma Membrane	ion channel
TWF1	twinfilin actin binding protein 1	Cytoplasm	kinase
TWF2	twinfilin actin binding protein 2	Cytoplasm	kinase
YWHAB	tyrosine 3-monooxygenase/tryptophan 5-monooxygenase activation protein beta	Cytoplasm	other
YWHAE	tyrosine 3-monooxygenase/tryptophan 5-monooxygenase activation protein epsilon	Cytoplasm	other
YWHAH	tyrosine 3-monooxygenase/tryptophan 5-monooxygenase activation protein eta	Cytoplasm	transcription regulator
YWHAG	tyrosine 3-monooxygenase/tryptophan 5-monooxygenase activation protein gamma	Cytoplasm	other
YWHAQ	tyrosine 3-monooxygenase/tryptophan 5-monooxygenase activation protein theta	Cytoplasm	other
YWHAZ	tyrosine 3-monooxygenase/tryptophan 5-monooxygenase activation protein zeta	Cytoplasm	enzyme
YARS1	tyrosyl-tRNA synthetase 1	Cytoplasm	enzyme
Snrpc	U1 small nuclear ribonucleoprotein C	Nucleus	other
U2AF2	U2 small nuclear RNA auxiliary factor 2	Nucleus	other
UBQLN1	ubiquilin 1	Cytoplasm	other
UBQLN2	ubiquilin 2	Nucleus	other
UBQLN4	ubiquilin 4	Cytoplasm	other
UQCRB	ubiquinol-cytochrome c reductase binding protein	Cytoplasm	enzyme
UQCRQ	ubiquinol-cytochrome c reductase complex III subunit VII	Cytoplasm	enzyme
UQCRC1	ubiquinol-cytochrome c reductase core protein 1	Cytoplasm	enzyme
UQCRC2	ubiquinol-cytochrome c reductase core protein 2	Cytoplasm	enzyme
UBE2H	ubiquitin conjugating enzyme E2 H	Cytoplasm	enzyme
UBE2K	ubiquitin conjugating enzyme E2 K	Cytoplasm	transcription regulator
UBE2N	ubiquitin conjugating enzyme E2 N	Cytoplasm	enzyme
UBE2O	ubiquitin conjugating enzyme E2 O	Nucleus	enzyme
UBE2V1	ubiquitin conjugating enzyme E2 V1	Nucleus	transcription regulator
UBE2V2	ubiquitin conjugating enzyme E2 V2	Cytoplasm	enzyme
UBE2Z	ubiquitin conjugating enzyme E2 Z	Nucleus	enzyme
UCHL1	ubiquitin C-terminal hydrolase L1	Cytoplasm	peptidase
UCHL5	ubiquitin C-terminal hydrolase L5	Cytoplasm	peptidase
UBL4A	ubiquitin like 4A	Cytoplasm	enzyme
UBL5	ubiquitin like 5	Cytoplasm	other
UBL7	ubiquitin like 7	Other	other
UBA1	ubiquitin like modifier activating enzyme 1	Cytoplasm	enzyme
UBA2	ubiquitin like modifier activating enzyme 2	Cytoplasm	enzyme
UBR4	ubiquitin protein ligase E3 component n-recognin 4	Nucleus	enzyme
UBE3A	ubiquitin protein ligase E3A	Nucleus	enzyme
UFD1	ubiquitin recognition factor in ER associated degradation 1	Cytoplasm	peptidase
USP14	ubiquitin specific peptidase 14	Cytoplasm	peptidase
USP4	ubiquitin specific peptidase 4	Nucleus	peptidase
USP47	ubiquitin specific peptidase 47	Cytoplasm	peptidase
USP5	ubiquitin specific peptidase 5	Cytoplasm	peptidase
USP54	ubiquitin specific peptidase 54	Other	peptidase
USP7	ubiquitin specific peptidase 7	Nucleus	peptidase
USP9X	ubiquitin specific peptidase 9 X-linked	Plasma Membrane	peptidase
Ubap2l	ubiquitin-associated protein 2-like	Nucleus	other
UBE4B	ubiquitination factor E4B	Cytoplasm	enzyme
UBXN1	UBX domain protein 1	Cytoplasm	other
UBXN4	UBX domain protein 4	Extracellular Space	other
Ugt1a7c	UDP glucuronosyltransferase 1 family, polypeptide A7C	Cytoplasm	enzyme
Ugt1a8	UDP glucuronosyltransferase 1 family, polypeptide A8	Cytoplasm	other
UGT1A1	UDP glucuronosyltransferase family 1 member A1	Cytoplasm	enzyme
UGT1A3	UDP glucuronosyltransferase family 1 member A3	Cytoplasm	enzyme
UGT1A4	UDP glucuronosyltransferase family 1 member A4	Cytoplasm	enzyme
UGT1A6	UDP glucuronosyltransferase family 1 member A6	Cytoplasm	enzyme
UGT1A9 (includes others)	UDP glucuronosyltransferase family 1 member A9	Cytoplasm	enzyme
UGP2	UDP-glucose pyrophosphorylase 2	Cytoplasm	enzyme
UHRF1BP1L	UHRF1 binding protein 1 like	Cytoplasm	other
UNC13A	unc-13 homolog A	Plasma Membrane	other
UPF1	UPF1 RNA helicase and ATPase	Nucleus	enzyme
UBTF	upstream binding transcription factor	Nucleus	transcription regulator
UROD	uroporphyrinogen decarboxylase	Cytoplasm	enzyme
USO1	USO1 vesicle transport factor	Cytoplasm	other
UTRN	utrophin	Plasma Membrane	transmembrane receptor
VCP	valosin containing protein	Cytoplasm	enzyme
VCPIP1	valosin containing protein interacting protein 1	Cytoplasm	peptidase
VAPA	VAMP associated protein A	Plasma Membrane	other
VAPB	VAMP associated protein B and C	Plasma Membrane	other
VCAM1	vascular cell adhesion molecule 1	Plasma Membrane	transmembrane receptor
VAT1	vesicle amine transport 1	Plasma Membrane	transporter
VAMP2	vesicle associated membrane protein 2	Plasma Membrane	other
VAMP3	vesicle associated membrane protein 3	Plasma Membrane	other
VAMP4	vesicle associated membrane protein 4	Cytoplasm	other
VTA1	vesicle trafficking 1	Cytoplasm	other
VGF	VGF nerve growth factor inducible	Extracellular Space	growth factor
VBP1	VHL binding protein 1	Cytoplasm	other
VIM	vimentin	Cytoplasm	other
VCL	vinculin	Plasma Membrane	enzyme
VSNL1	visinin like 1	Cytoplasm	other
VDAC2	voltage dependent anion channel 2	Cytoplasm	ion channel
VDAC3	voltage dependent anion channel 3	Cytoplasm	ion channel
Vdac3-ps1	voltage-dependent anion channel 3, pseudogene 1	Other	other
VWF	von Willebrand factor	Extracellular Space	other
VWA5A	von Willebrand factor A domain containing 5A	Nucleus	other
VPS26A	VPS26, retromer complex component A	Cytoplasm	transporter
VPS26B	VPS26, retromer complex component B	Cytoplasm	transporter
VPS28	VPS28 subunit of ESCRT-I	Cytoplasm	transporter
VPS35	VPS35 retromer complex component	Cytoplasm	transporter
VPS37B	VPS37B subunit of ESCRT-I	Cytoplasm	other
WASF1	WASP family member 1	Nucleus	other
WASF3	WASP family member 3	Cytoplasm	other
Wasl	WASP like actin nucleation promoting factor	Cytoplasm	other
WDR1	WD repeat domain 1	Extracellular Space	other
WDR45	WD repeat domain 45	Cytoplasm	other
WDR47	WD repeat domain 47	Cytoplasm	other
WDR7	WD repeat domain 7	Cytoplasm	other
WIPI2	WD repeat domain, phosphoinositide interacting 2	Cytoplasm	other
WNK1	WNK lysine deficient protein kinase 1	Cytoplasm	kinase
WNK2	WNK lysine deficient protein kinase 2	Cytoplasm	kinase
WBP11	WW domain binding protein 11	Nucleus	phosphatase
WBP2	WW domain binding protein 2	Cytoplasm	transcription regulator
XIAP	X-linked inhibitor of apoptosis	Cytoplasm	enzyme
YBX1	Y-box binding protein 1	Nucleus	transcription regulator
YIPF3	Yip1 domain family member 3	Cytoplasm	other
YKT6	YKT6 v-SNARE homolog	Cytoplasm	enzyme
ZBED5	zinc finger BED-type containing 5	Nucleus	transcription regulator
Zc3h15	zinc finger CCCH-type containing 15	Nucleus	other
ZFYVE21	zinc finger FYVE-type containing 21	Other	other
ZMAT2	zinc finger matrin-type 2	Nucleus	other
ZNF638	zinc finger protein 638	Nucleus	other
ZFR	zinc finger RNA binding protein	Nucleus	other
