# Supplementary material for: Activity-Induced Cortical Glutamatergic Neuron Nascent Proteins
Source: J Neurosci. 2022 Oct 19;42(42):7900–20. doi: 10.1523/JNEUROSCI.0707-22.2022 (PMC9617616; doi:10.1523/JNEUROSCI.0707-22.2022)
Supplement: Figure 8-4 — Data for Figure 8B. SynGO analysis of NSPs changed >2× compared with control. Tables list Gene input list, gene hgnc id, gene symbol, gene name, gene synonyms, GO term ID, GO term name, GO domain, and SynGO annotation ID. Download Figure 8-4, XLSX file. [file ns-JN-RM-0707-22-s14.xlsx]

## Sheet: Fig 8BSynGO 2Xchanged NSPs
your genelist input	gene hgnc_id	gene symbol	gene name	gene synonyms	GO term ID	GO term name	GO domain	SynGO annotation ID
NPTN	HGNC:17867	NPTN	neuroplastin	SDR1, GP55, GP65, np65, np55	GO:0097060	synaptic membrane (GO:0097060)	CC	31
CDK5	HGNC:1774	CDK5	cyclin dependent kinase 5	PSSALRE	GO:0099509	regulation of presynaptic cytosolic calcium levels (GO:0099509)	BP	80
BSN	HGNC:1117	BSN	bassoon presynaptic cytomatrix protein		GO:0098831	presynaptic active zone cytoplasmic component (GO:0098831)	CC	92
BSN	HGNC:1117	BSN	bassoon presynaptic cytomatrix protein		GO:0098831	presynaptic active zone cytoplasmic component (GO:0098831)	CC	94
PCLO	HGNC:13406	PCLO	piccolo presynaptic cytomatrix protein	KIAA0559, DKFZp779G1236, ACZ	GO:0098831	presynaptic active zone cytoplasmic component (GO:0098831)	CC	102
PCLO	HGNC:13406	PCLO	piccolo presynaptic cytomatrix protein	KIAA0559, DKFZp779G1236, ACZ	GO:0098882	structural constituent of active zone (GO:0098882)	BP	103
CABP1	HGNC:1384	CABP1	calcium binding protein 1		GO:0099092	postsynaptic density, intracellular component (GO:0099092)	CC	108
BSN	HGNC:1117	BSN	bassoon presynaptic cytomatrix protein		GO:0098831	presynaptic active zone cytoplasmic component (GO:0098831)	CC	121
BSN	HGNC:1117	BSN	bassoon presynaptic cytomatrix protein		GO:0098882	structural constituent of active zone (GO:0098882)	BP	122
BSN	HGNC:1117	BSN	bassoon presynaptic cytomatrix protein		GO:0098693	regulation of synaptic vesicle cycle (GO:0098693)	BP	124
ARHGEF9	HGNC:14561	ARHGEF9	Cdc42 guanine nucleotide exchange factor 9	KIAA0424, PEM-2	GO:0099572	postsynaptic specialization (GO:0099572)	CC	155
ARHGEF9	HGNC:14561	ARHGEF9	Cdc42 guanine nucleotide exchange factor 9	KIAA0424, PEM-2	GO:0099150	regulation of postsynaptic specialization assembly (GO:0099150)	BP	156
GRM5	HGNC:4597	GRM5	glutamate metabotropic receptor 5	MGLUR5, GPRC1E, mGlu5, PPP1R86	GO:0099055	integral component of postsynaptic membrane (GO:0099055)	CC	217
GRIPAP1	HGNC:18706	GRIPAP1	GRIP1 associated protein 1	GRASP-1, GRASP1, KIAA1167, MPMGp800B12492Q3, DKFZp434P0630	GO:0098998	extrinsic component of postsynaptic early endosome membrane (GO:0098998)	CC	228
CASK	HGNC:1497	CASK	calcium/calmodulin dependent serine protein kinase	LIN2, CAGH39, FGS4	GO:0098793	presynapse (GO:0098793)	CC	232
CASK	HGNC:1497	CASK	calcium/calmodulin dependent serine protein kinase	LIN2, CAGH39, FGS4	GO:2000300	regulation of synaptic vesicle exocytosis (GO:2000300)	BP	233
NPTX2	HGNC:7953	NPTX2	neuronal pentraxin 2		GO:0098892	extrinsic component of postsynaptic specialization membrane (GO:0098892)	CC	234
MADD	HGNC:6766	MADD	MAP kinase activating death domain	DENN, KIAA0358, RAB3GEP	GO:0048490	anterograde synaptic vesicle transport (GO:0048490)	BP	247
NPTX2	HGNC:7953	NPTX2	neuronal pentraxin 2		GO:0099645	neurotransmitter receptor localization to postsynaptic specialization membrane (GO:0099645)	BP	312
PCLO	HGNC:13406	PCLO	piccolo presynaptic cytomatrix protein	KIAA0559, DKFZp779G1236, ACZ	GO:0098831	presynaptic active zone cytoplasmic component (GO:0098831)	CC	313
SCAMP5	HGNC:30386	SCAMP5	secretory carrier membrane protein 5	MGC24969	GO:1900242	regulation of synaptic vesicle endocytosis (GO:1900242)	BP	316
ERC1	HGNC:17072	ERC1	ELKS/RAB6-interacting/CAST family member 1	ELKS, KIAA1081, CAST2, MGC12974	GO:0098831	presynaptic active zone cytoplasmic component (GO:0098831)	CC	329
ERC2	HGNC:31922	ERC2	ELKS/RAB6-interacting/CAST family member 2	CAST, CAST1, KIAA0378, SPBC110, Spc110, ELKSL	GO:0098831	presynaptic active zone cytoplasmic component (GO:0098831)	CC	330
ERC1	HGNC:17072	ERC1	ELKS/RAB6-interacting/CAST family member 1	ELKS, KIAA1081, CAST2, MGC12974	GO:0016082	synaptic vesicle priming (GO:0016082)	BP	331
ERC2	HGNC:31922	ERC2	ELKS/RAB6-interacting/CAST family member 2	CAST, CAST1, KIAA0378, SPBC110, Spc110, ELKSL	GO:0016082	synaptic vesicle priming (GO:0016082)	BP	332
ERC1	HGNC:17072	ERC1	ELKS/RAB6-interacting/CAST family member 1	ELKS, KIAA1081, CAST2, MGC12974	GO:0099509	regulation of presynaptic cytosolic calcium levels (GO:0099509)	BP	333
PCLO	HGNC:13406	PCLO	piccolo presynaptic cytomatrix protein	KIAA0559, DKFZp779G1236, ACZ	GO:0097091	synaptic vesicle clustering (GO:0097091)	BP	356
GPHN	HGNC:15465	GPHN	gephyrin	KIAA1385	GO:0099091	postsynaptic specialization, intracellular component (GO:0099091)	CC	367
GPHN	HGNC:15465	GPHN	gephyrin	KIAA1385	GO:0099091	postsynaptic specialization, intracellular component (GO:0099091)	CC	368
GPHN	HGNC:15465	GPHN	gephyrin	KIAA1385	GO:0099645	neurotransmitter receptor localization to postsynaptic specialization membrane (GO:0099645)	BP	369
GPHN	HGNC:15465	GPHN	gephyrin	KIAA1385	GO:0099645	neurotransmitter receptor localization to postsynaptic specialization membrane (GO:0099645)	BP	371
ERC1	HGNC:17072	ERC1	ELKS/RAB6-interacting/CAST family member 1	ELKS, KIAA1081, CAST2, MGC12974	GO:0098882	structural constituent of active zone (GO:0098882)	BP	402
ERC2	HGNC:31922	ERC2	ELKS/RAB6-interacting/CAST family member 2	CAST, CAST1, KIAA0378, SPBC110, Spc110, ELKSL	GO:0098882	structural constituent of active zone (GO:0098882)	BP	403
ACTB	HGNC:132	ACTB	actin beta		GO:1900242	regulation of synaptic vesicle endocytosis (GO:1900242)	BP	409
BSN	HGNC:1117	BSN	bassoon presynaptic cytomatrix protein		GO:0098882	structural constituent of active zone (GO:0098882)	BP	410
CDKL5	HGNC:11411	CDKL5	cyclin dependent kinase like 5	EIEE2, CFAP247	GO:0099092	postsynaptic density, intracellular component (GO:0099092)	CC	420
CPEB3	HGNC:21746	CPEB3	cytoplasmic polyadenylation element binding protein 3	KIAA0940	GO:0098794	postsynapse (GO:0098794)	CC	431
FXR2	HGNC:4024	FXR2	FMR1 autosomal homolog 2		GO:0098794	postsynapse (GO:0098794)	CC	434
PRKAR2B	HGNC:9392	PRKAR2B	protein kinase cAMP-dependent type II regulatory subunit beta		GO:0098794	postsynapse (GO:0098794)	CC	436
PRKAR1B	HGNC:9390	PRKAR1B	protein kinase cAMP-dependent type I regulatory subunit beta		GO:0050804	modulation of chemical synaptic transmission (GO:0050804)	BP	437
PRKAR1B	HGNC:9390	PRKAR1B	protein kinase cAMP-dependent type I regulatory subunit beta		GO:0098693	regulation of synaptic vesicle cycle (GO:0098693)	BP	438
PRKAR1B	HGNC:9390	PRKAR1B	protein kinase cAMP-dependent type I regulatory subunit beta		GO:0050804	modulation of chemical synaptic transmission (GO:0050804)	BP	439
PRKAR2A	HGNC:9391	PRKAR2A	protein kinase cAMP-dependent type II regulatory subunit alpha		GO:0050804	modulation of chemical synaptic transmission (GO:0050804)	BP	440
PRKAR2B	HGNC:9392	PRKAR2B	protein kinase cAMP-dependent type II regulatory subunit beta		GO:0050804	modulation of chemical synaptic transmission (GO:0050804)	BP	441
DMXL2	HGNC:2938	DMXL2	Dmx like 2	RC3, KIAA0856, DFNA71	GO:0008021	synaptic vesicle (GO:0008021)	CC	477
DMXL2	HGNC:2938	DMXL2	Dmx like 2	RC3, KIAA0856, DFNA71	GO:0098992	neuronal dense core vesicle (GO:0098992)	CC	478
MECP2	HGNC:6990	MECP2	methyl-CpG binding protein 2		GO:0050807	regulation of synapse organization (GO:0050807)	BP	492
ARF6	HGNC:659	ARF6	ADP ribosylation factor 6		GO:0048488	synaptic vesicle endocytosis (GO:0048488)	BP	496
PAK3	HGNC:8592	PAK3	p21 (RAC1) activated kinase 3	hPAK3, bPAK	GO:0014069	postsynaptic density (GO:0014069)	CC	502
FXR1	HGNC:4023	FXR1	FMR1 autosomal homolog 1		GO:0098794	postsynapse (GO:0098794)	CC	503
SHANK2	HGNC:14295	SHANK2	SH3 and multiple ankyrin repeat domains 2	CTTNBP1, ProSAP1, SHANK, SPANK-3	GO:0014069	postsynaptic density (GO:0014069)	CC	522
UNC13A	HGNC:23150	UNC13A	unc-13 homolog A	KIAA1032, Munc13-1	GO:0048786	presynaptic active zone (GO:0048786)	CC	555
UNC13A	HGNC:23150	UNC13A	unc-13 homolog A	KIAA1032, Munc13-1	GO:0016079	synaptic vesicle exocytosis (GO:0016079)	BP	559
WASF3	HGNC:12734	WASF3	WAS protein family member 3	WAVE3, SCAR3, KIAA0900	GO:0098794	postsynapse (GO:0098794)	CC	568
SCAMP5	HGNC:30386	SCAMP5	secretory carrier membrane protein 5	MGC24969	GO:1900242	regulation of synaptic vesicle endocytosis (GO:1900242)	BP	586
CPEB2	HGNC:21745	CPEB2	cytoplasmic polyadenylation element binding protein 2		GO:0098793	presynapse (GO:0098793)	CC	655
CPEB2	HGNC:21745	CPEB2	cytoplasmic polyadenylation element binding protein 2		GO:0098794	postsynapse (GO:0098794)	CC	658
SLC6A17	HGNC:31399	SLC6A17	solute carrier family 6 member 17		GO:0030285	integral component of synaptic vesicle membrane (GO:0030285)	CC	660
DNM1	HGNC:2972	DNM1	dynamin 1		GO:0048488	synaptic vesicle endocytosis (GO:0048488)	BP	670
AKAP12	HGNC:370	AKAP12	A-kinase anchoring protein 12	AKAP250, SSeCKS	GO:0050804	modulation of chemical synaptic transmission (GO:0050804)	BP	686
NCS1	HGNC:3953	NCS1	neuronal calcium sensor 1	NCS-1	GO:0099523	presynaptic cytosol (GO:0099523)	CC	707
NCS1	HGNC:3953	NCS1	neuronal calcium sensor 1	NCS-1	GO:0099524	postsynaptic cytosol (GO:0099524)	CC	708
NCS1	HGNC:3953	NCS1	neuronal calcium sensor 1	NCS-1	GO:0098794	postsynapse (GO:0098794)	CC	709
PIP5K1C	HGNC:8996	PIP5K1C	phosphatidylinositol-4-phosphate 5-kinase type 1 gamma	PIP5Kgamma, KIAA0589, LCCS3	GO:1900242	regulation of synaptic vesicle endocytosis (GO:1900242)	BP	733
PIP5K1C	HGNC:8996	PIP5K1C	phosphatidylinositol-4-phosphate 5-kinase type 1 gamma	PIP5Kgamma, KIAA0589, LCCS3	GO:0098835	presynaptic endocytic zone membrane (GO:0098835)	CC	734
CRTC1	HGNC:16062	CRTC1	CREB regulated transcription coactivator 1	KIAA0616, FLJ14027, TORC1	GO:0014069	postsynaptic density (GO:0014069)	CC	758
STAT3	HGNC:11364	STAT3	signal transducer and activator of transcription 3	APRF	GO:0014069	postsynaptic density (GO:0014069)	CC	838
APBB1	HGNC:581	APBB1	amyloid beta precursor protein binding family B member 1	Fe65	GO:0098793	presynapse (GO:0098793)	CC	880
NRXN3	HGNC:8010	NRXN3	neurexin 3	KIAA0743	GO:0099072	regulation of postsynaptic membrane neurotransmitter receptor levels (GO:0099072)	BP	896
NRXN3	HGNC:8010	NRXN3	neurexin 3	KIAA0743	GO:0099171	presynaptic modulation of chemical synaptic transmission (GO:0099171)	BP	897
PLCG1	HGNC:9065	PLCG1	phospholipase C gamma 1	PLC148, PLC-II, PLCgamma1, NCKAP3	GO:0050804	modulation of chemical synaptic transmission (GO:0050804)	BP	921
CAMK4	HGNC:1464	CAMK4	calcium/calmodulin dependent protein kinase IV	CaMK-GR	GO:0098794	postsynapse (GO:0098794)	CC	924
SDCBP	HGNC:10662	SDCBP	syndecan binding protein	SYCL, MDA-9	GO:0099054	presynapse assembly (GO:0099054)	BP	954
PENK	HGNC:8831	PENK	proenkephalin		GO:0099013	neuronal dense core vesicle lumen (GO:0099013)	CC	963
PENK	HGNC:8831	PENK	proenkephalin		GO:0034592	synaptic vesicle lumen (GO:0034592)	CC	965
MYO5A	HGNC:7602	MYO5A	myosin VA	MYO5, GS1, MYR12	GO:0098871	postsynaptic actin cytoskeleton (GO:0098871)	CC	984
CTNNB1	HGNC:2514	CTNNB1	catenin beta 1	beta-catenin, armadillo	GO:0099092	postsynaptic density, intracellular component (GO:0099092)	CC	999
CTNNB1	HGNC:2514	CTNNB1	catenin beta 1	beta-catenin, armadillo	GO:0098831	presynaptic active zone cytoplasmic component (GO:0098831)	CC	1000
CTNNB1	HGNC:2514	CTNNB1	catenin beta 1	beta-catenin, armadillo	GO:0097091	synaptic vesicle clustering (GO:0097091)	BP	1001
ADGRL3	HGNC:20974	ADGRL3	adhesion G protein-coupled receptor L3	KIAA0768, LEC3	GO:0050808	synapse organization (GO:0050808)	BP	1044
IQSEC2	HGNC:29059	IQSEC2	IQ motif and Sec7 domain 2	KIAA0522, BRAG1, IQ-ArfGEF	GO:0099092	postsynaptic density, intracellular component (GO:0099092)	CC	1053
IQSEC2	HGNC:29059	IQSEC2	IQ motif and Sec7 domain 2	KIAA0522, BRAG1, IQ-ArfGEF	GO:0098831	presynaptic active zone cytoplasmic component (GO:0098831)	CC	1054
IQSEC2	HGNC:29059	IQSEC2	IQ motif and Sec7 domain 2	KIAA0522, BRAG1, IQ-ArfGEF	GO:0098696	regulation of neurotransmitter receptor localization to postsynaptic specialization membrane (GO:0098696)	BP	1057
CTNND1	HGNC:2515	CTNND1	catenin delta 1	KIAA0384, p120, p120cas, p120ctn	GO:0099072	regulation of postsynaptic membrane neurotransmitter receptor levels (GO:0099072)	BP	1067
IQSEC2	HGNC:29059	IQSEC2	IQ motif and Sec7 domain 2	KIAA0522, BRAG1, IQ-ArfGEF	GO:0050804	modulation of chemical synaptic transmission (GO:0050804)	BP	1077
STAT3	HGNC:11364	STAT3	signal transducer and activator of transcription 3	APRF	GO:0050804	modulation of chemical synaptic transmission (GO:0050804)	BP	1078
EPS15	HGNC:3419	EPS15	epidermal growth factor receptor pathway substrate 15	AF-1P, MLLT5	GO:0048488	synaptic vesicle endocytosis (GO:0048488)	BP	1176
STXBP3	HGNC:11446	STXBP3	syntaxin binding protein 3	UNC-18C	GO:0098793	presynapse (GO:0098793)	CC	1181
GRIPAP1	HGNC:18706	GRIPAP1	GRIP1 associated protein 1	GRASP-1, GRASP1, KIAA1167, MPMGp800B12492Q3, DKFZp434P0630	GO:0099158	regulation of recycling endosome localization within postsynapse (GO:0099158)	BP	1189
GRIPAP1	HGNC:18706	GRIPAP1	GRIP1 associated protein 1	GRASP-1, GRASP1, KIAA1167, MPMGp800B12492Q3, DKFZp434P0630	GO:0099152	regulation of neurotransmitter receptor transport, endosome to postsynaptic membrane (GO:0099152)	BP	1190
GRIA1	HGNC:4571	GRIA1	glutamate ionotropic receptor AMPA type subunit 1	GluA1, GLURA	GO:0099059	integral component of presynaptic active zone membrane (GO:0099059)	CC	1203
GRIA1	HGNC:4571	GRIA1	glutamate ionotropic receptor AMPA type subunit 1	GluA1, GLURA	GO:0099061	integral component of postsynaptic density membrane (GO:0099061)	CC	1205
SNAP29	HGNC:11133	SNAP29	synaptosome associated protein 29	SNAP-29, CEDNIK	GO:0098693	regulation of synaptic vesicle cycle (GO:0098693)	BP	1210
SNAP47	HGNC:30669	SNAP47	synaptosome associated protein 47	SVAP1, SNAP-47	GO:0048786	presynaptic active zone (GO:0048786)	CC	1211
STX1B	HGNC:18539	STX1B	syntaxin 1B		GO:0016079	synaptic vesicle exocytosis (GO:0016079)	BP	1248
STXBP5L	HGNC:30757	STXBP5L	syntaxin binding protein 5 like	KIAA1006, LLGL4	GO:0098992	neuronal dense core vesicle (GO:0098992)	CC	1256
STXBP5L	HGNC:30757	STXBP5L	syntaxin binding protein 5 like	KIAA1006, LLGL4	GO:2000300	regulation of synaptic vesicle exocytosis (GO:2000300)	BP	1257
GABRB2	HGNC:4082	GABRB2	gamma-aminobutyric acid type A receptor beta2 subunit		GO:0099059	integral component of presynaptic active zone membrane (GO:0099059)	CC	1276
GABRB2	HGNC:4082	GABRB2	gamma-aminobutyric acid type A receptor beta2 subunit		GO:0099060	integral component of postsynaptic specialization membrane (GO:0099060)	CC	1277
CDKL5	HGNC:11411	CDKL5	cyclin dependent kinase like 5	EIEE2, CFAP247	GO:0099175	regulation of postsynapse organization (GO:0099175)	BP	1278
DNM2	HGNC:2974	DNM2	dynamin 2	DYNII, DYN2, CMTDIB, CMTDI1, DI-CMTB, CMT2M	GO:0048488	synaptic vesicle endocytosis (GO:0048488)	BP	1279
CPEB4	HGNC:21747	CPEB4	cytoplasmic polyadenylation element binding protein 4	KIAA1673	GO:0098794	postsynapse (GO:0098794)	CC	1345
GRIN1	HGNC:4584	GRIN1	glutamate ionotropic receptor NMDA type subunit 1	GluN1	GO:0099056	integral component of presynaptic membrane (GO:0099056)	CC	1348
GRIN2A	HGNC:4585	GRIN2A	glutamate ionotropic receptor NMDA type subunit 2A	GluN2A	GO:0099056	integral component of presynaptic membrane (GO:0099056)	CC	1349
ARL6IP5	HGNC:16937	ARL6IP5	ADP ribosylation factor like GTPase 6 interacting protein 5	PRAF3, JWA, GTRAP3-18, DERP11, HSPC127, Yip6b	GO:0051580	regulation of neurotransmitter uptake (GO:0051580)	BP	1358
PSD2	HGNC:19092	PSD2	pleckstrin and Sec7 domain containing 2	DKFZp761B0514, EFA6C	GO:0098794	postsynapse (GO:0098794)	CC	1359
IQSEC2	HGNC:29059	IQSEC2	IQ motif and Sec7 domain 2	KIAA0522, BRAG1, IQ-ArfGEF	GO:0098839	postsynaptic density membrane (GO:0098839)	CC	1361
EPS15	HGNC:3419	EPS15	epidermal growth factor receptor pathway substrate 15	AF-1P, MLLT5	GO:0098894	extrinsic component of presynaptic endocytic zone membrane (GO:0098894)	CC	1363
EIF4A3	HGNC:18683	EIF4A3	eukaryotic translation initiation factor 4A3	KIAA0111, EIF4AIII, Fal1	GO:0099578	regulation of translation at postsynapse, modulating synaptic transmission (GO:0099578)	BP	1366
GRIN1	HGNC:4584	GRIN1	glutamate ionotropic receptor NMDA type subunit 1	GluN1	GO:0099059	integral component of presynaptic active zone membrane (GO:0099059)	CC	1385
ARF4	HGNC:655	ARF4	ADP ribosylation factor 4		GO:0050807	regulation of synapse organization (GO:0050807)	BP	1392
STXBP5L	HGNC:30757	STXBP5L	syntaxin binding protein 5 like	KIAA1006, LLGL4	GO:2000300	regulation of synaptic vesicle exocytosis (GO:2000300)	BP	1395
GRIN1	HGNC:4584	GRIN1	glutamate ionotropic receptor NMDA type subunit 1	GluN1	GO:0099061	integral component of postsynaptic density membrane (GO:0099061)	CC	1461
GUCY1B1	HGNC:4687	GUCY1B1	guanylate cyclase 1 soluble subunit beta 1	GC-SB3, GC-S-beta-1	GO:0098831	presynaptic active zone cytoplasmic component (GO:0098831)	CC	1465
BIN1	HGNC:1052	BIN1	bridging integrator 1	SH3P9, AMPH2	GO:0098850	extrinsic component of synaptic vesicle membrane (GO:0098850)	CC	1495
STX1B	HGNC:18539	STX1B	syntaxin 1B		GO:0031629	synaptic vesicle fusion to presynaptic active zone membrane (GO:0031629)	BP	1623
APBB1	HGNC:581	APBB1	amyloid beta precursor protein binding family B member 1	Fe65	GO:0050808	synapse organization (GO:0050808)	BP	1629
DNM1	HGNC:2972	DNM1	dynamin 1		GO:0048488	synaptic vesicle endocytosis (GO:0048488)	BP	1632
SNAP47	HGNC:30669	SNAP47	synaptosome associated protein 47	SVAP1, SNAP-47	GO:0014069	postsynaptic density (GO:0014069)	CC	1690
DNM1	HGNC:2972	DNM1	dynamin 1		GO:0098835	presynaptic endocytic zone membrane (GO:0098835)	CC	1703
DNM1	HGNC:2972	DNM1	dynamin 1		GO:0098835	presynaptic endocytic zone membrane (GO:0098835)	CC	1704
DLGAP4	HGNC:24476	DLGAP4	DLG associated protein 4	DAP4, KIAA0964, SAPAP4	GO:0099572	postsynaptic specialization (GO:0099572)	CC	1716
ADGRB1	HGNC:943	ADGRB1	adhesion G protein-coupled receptor B1		GO:0099055	integral component of postsynaptic membrane (GO:0099055)	CC	1721
DAG1	HGNC:2666	DAG1	dystroglycan 1	A3a, 156DAG, AGRNR, DAG	GO:0098696	regulation of neurotransmitter receptor localization to postsynaptic specialization membrane (GO:0098696)	BP	1745
ADGRL2	HGNC:18582	ADGRL2	adhesion G protein-coupled receptor L2	KIAA0786, LEC1	GO:0099055	integral component of postsynaptic membrane (GO:0099055)	CC	1758
ADGRL2	HGNC:18582	ADGRL2	adhesion G protein-coupled receptor L2	KIAA0786, LEC1	GO:0050808	synapse organization (GO:0050808)	BP	1759
HSPA8	HGNC:5241	HSPA8	heat shock protein family A (Hsp70) member 8	HSC71, HSC70, HSP73	GO:0098793	presynapse (GO:0098793)	CC	1761
EHD1	HGNC:3242	EHD1	EH domain containing 1	H-PAST, HPAST1, FLJ42622, FLJ44618	GO:0098793	presynapse (GO:0098793)	CC	1762
NRXN3	HGNC:8010	NRXN3	neurexin 3	KIAA0743	GO:0099171	presynaptic modulation of chemical synaptic transmission (GO:0099171)	BP	1770
CTNNB1	HGNC:2514	CTNNB1	catenin beta 1	beta-catenin, armadillo	GO:0042734	presynaptic membrane (GO:0042734)	CC	1777
CTNNB1	HGNC:2514	CTNNB1	catenin beta 1	beta-catenin, armadillo	GO:0045211	postsynaptic membrane (GO:0045211)	CC	1778
DLGAP2	HGNC:2906	DLGAP2	DLG associated protein 2	DAP-2	GO:0098962	regulation of postsynaptic neurotransmitter receptor activity (GO:0098962)	BP	1780
GIT1	HGNC:4272	GIT1	GIT ArfGAP 1		GO:0098794	postsynapse (GO:0098794)	CC	1781
GIT1	HGNC:4272	GIT1	GIT ArfGAP 1		GO:0098879	structural constituent of postsynaptic specialization (GO:0098879)	BP	1782
GIT1	HGNC:4272	GIT1	GIT ArfGAP 1		GO:2000300	regulation of synaptic vesicle exocytosis (GO:2000300)	BP	1783
HPCA	HGNC:5144	HPCA	hippocalcin		GO:0099149	regulation of postsynaptic neurotransmitter receptor endocytosis (GO:0099149)	BP	1785
ACTN2	HGNC:164	ACTN2	actinin alpha 2		GO:0098839	postsynaptic density membrane (GO:0098839)	CC	1811
ACTN2	HGNC:164	ACTN2	actinin alpha 2		GO:0099092	postsynaptic density, intracellular component (GO:0099092)	CC	1812
SIPA1L1	HGNC:20284	SIPA1L1	signal induced proliferation associated 1 like 1	KIAA0440, E6TP1	GO:0098794	postsynapse (GO:0098794)	CC	1814
AP1G1	HGNC:555	AP1G1	adaptor related protein complex 1 subunit gamma 1		GO:0048488	synaptic vesicle endocytosis (GO:0048488)	BP	1821
GUCY1B1	HGNC:4687	GUCY1B1	guanylate cyclase 1 soluble subunit beta 1	GC-SB3, GC-S-beta-1	GO:0098831	presynaptic active zone cytoplasmic component (GO:0098831)	CC	1855
MTOR	HGNC:3942	MTOR	mechanistic target of rapamycin kinase	RAFT1, RAPT1, FLJ44809	GO:0099547	regulation of translation at synapse, modulating synaptic transmission (GO:0099547)	BP	1869
ADGRB1	HGNC:943	ADGRB1	adhesion G protein-coupled receptor B1		GO:0098974	postsynaptic actin cytoskeleton organization (GO:0098974)	BP	1883
DAG1	HGNC:2666	DAG1	dystroglycan 1	A3a, 156DAG, AGRNR, DAG	GO:0050807	regulation of synapse organization (GO:0050807)	BP	1884
DAG1	HGNC:2666	DAG1	dystroglycan 1	A3a, 156DAG, AGRNR, DAG	GO:0098942	retrograde trans-synaptic signaling by trans-synaptic protein complex (GO:0098942)	BP	1885
PAK3	HGNC:8592	PAK3	p21 (RAC1) activated kinase 3	hPAK3, bPAK	GO:0090128	regulation of synapse maturation (GO:0090128)	BP	1893
MTOR	HGNC:3942	MTOR	mechanistic target of rapamycin kinase	RAFT1, RAPT1, FLJ44809	GO:0099524	postsynaptic cytosol (GO:0099524)	CC	1917
GIT1	HGNC:4272	GIT1	GIT ArfGAP 1		GO:0099645	neurotransmitter receptor localization to postsynaptic specialization membrane (GO:0099645)	BP	1949
SHANK2	HGNC:14295	SHANK2	SH3 and multiple ankyrin repeat domains 2	CTTNBP1, ProSAP1, SHANK, SPANK-3	GO:0098919	structural constituent of postsynaptic density (GO:0098919)	BP	1958
SHANK2	HGNC:14295	SHANK2	SH3 and multiple ankyrin repeat domains 2	CTTNBP1, ProSAP1, SHANK, SPANK-3	GO:0099175	regulation of postsynapse organization (GO:0099175)	BP	1962
DLG1	HGNC:2900	DLG1	discs large MAGUK scaffold protein 1	SAP97, SAP-97, hdlg, DLGH1, dJ1061C18.1.1	GO:0099092	postsynaptic density, intracellular component (GO:0099092)	CC	2049
DLG2	HGNC:2901	DLG2	discs large MAGUK scaffold protein 2	PSD-93, PSD93, chapsyn-110, PPP1R58	GO:0099031	anchored component of postsynaptic density membrane (GO:0099031)	CC	2050
GABRB3	HGNC:4083	GABRB3	gamma-aminobutyric acid type A receptor beta3 subunit		GO:1904315	transmitter-gated ion channel activity involved in regulation of postsynaptic membrane potential (GO:1904315)	BP	2060
GRM5	HGNC:4597	GRM5	glutamate metabotropic receptor 5	MGLUR5, GPRC1E, mGlu5, PPP1R86	GO:0050804	modulation of chemical synaptic transmission (GO:0050804)	BP	2064
AP1G1	HGNC:555	AP1G1	adaptor related protein complex 1 subunit gamma 1		GO:0016182	synaptic vesicle budding from endosome (GO:0016182)	BP	2104
HIP1	HGNC:4913	HIP1	huntingtin interacting protein 1	ILWEQ	GO:0098793	presynapse (GO:0098793)	CC	2125
HIP1	HGNC:4913	HIP1	huntingtin interacting protein 1	ILWEQ	GO:0045211	postsynaptic membrane (GO:0045211)	CC	2126
PTK2	HGNC:9611	PTK2	protein tyrosine kinase 2	FAK, FADK, FAK1, PPP1R71	GO:0098794	postsynapse (GO:0098794)	CC	2127
SCG2	HGNC:10575	SCG2	secretogranin II	CHGC, SgII, SN	GO:0098992	neuronal dense core vesicle (GO:0098992)	CC	2132
MYO5A	HGNC:7602	MYO5A	myosin VA	MYO5, GS1, MYR12	GO:0099089	establishment of endoplasmic reticulum localization to postsynapse (GO:0099089)	BP	2143
SNAP47	HGNC:30669	SNAP47	synaptosome associated protein 47	SVAP1, SNAP-47	GO:0098967	exocytic insertion of neurotransmitter receptor to postsynaptic membrane (GO:0098967)	BP	2163
GABRB3	HGNC:4083	GABRB3	gamma-aminobutyric acid type A receptor beta3 subunit		GO:0099055	integral component of postsynaptic membrane (GO:0099055)	CC	2170
GABRB3	HGNC:4083	GABRB3	gamma-aminobutyric acid type A receptor beta3 subunit		GO:0099060	integral component of postsynaptic specialization membrane (GO:0099060)	CC	2171
ABR	HGNC:81	ABR	ABR, RhoGEF and GTPase activating protein	MDB	GO:0099092	postsynaptic density, intracellular component (GO:0099092)	CC	2191
BCR	HGNC:1014	BCR	BCR, RhoGEF and GTPase activating protein	D22S662, CML, PHL, ALL	GO:0099092	postsynaptic density, intracellular component (GO:0099092)	CC	2192
MYO5A	HGNC:7602	MYO5A	myosin VA	MYO5, GS1, MYR12	SYNGO:transport	transport	BP	2197
HSPA8	HGNC:5241	HSPA8	heat shock protein family A (Hsp70) member 8	HSC71, HSC70, HSP73	GO:0014069	postsynaptic density (GO:0014069)	CC	2201
NCAM1	HGNC:7656	NCAM1	neural cell adhesion molecule 1	NCAM, CD56	GO:0099056	integral component of presynaptic membrane (GO:0099056)	CC	2224
STAU1	HGNC:11370	STAU1	staufen double-stranded RNA binding protein 1	PPP1R150	GO:0099010	modification of postsynaptic structure (GO:0099010)	BP	2229
STAU1	HGNC:11370	STAU1	staufen double-stranded RNA binding protein 1	PPP1R150	GO:0050804	modulation of chemical synaptic transmission (GO:0050804)	BP	2230
MYO5A	HGNC:7602	MYO5A	myosin VA	MYO5, GS1, MYR12	GO:0099566	regulation of postsynaptic cytosolic calcium levels (GO:0099566)	BP	2244
PTPRF	HGNC:9670	PTPRF	protein tyrosine phosphatase, receptor type F		GO:0099061	integral component of postsynaptic density membrane (GO:0099061)	CC	2247
PTPRD	HGNC:9668	PTPRD	protein tyrosine phosphatase, receptor type D	PTPD, HPTP	GO:0099056	integral component of presynaptic membrane (GO:0099056)	CC	2248
GABRB2	HGNC:4082	GABRB2	gamma-aminobutyric acid type A receptor beta2 subunit		GO:0099060	integral component of postsynaptic specialization membrane (GO:0099060)	CC	2252
GABRB2	HGNC:4082	GABRB2	gamma-aminobutyric acid type A receptor beta2 subunit		GO:1904315	transmitter-gated ion channel activity involved in regulation of postsynaptic membrane potential (GO:1904315)	BP	2253
CORO1A	HGNC:2252	CORO1A	coronin 1A	HCORO1, p57, coronin-1	GO:0045202	synapse (GO:0045202)	CC	2294
PTPRF	HGNC:9670	PTPRF	protein tyrosine phosphatase, receptor type F		GO:0099175	regulation of postsynapse organization (GO:0099175)	BP	2335
CTNND1	HGNC:2515	CTNND1	catenin delta 1	KIAA0384, p120, p120cas, p120ctn	GO:0098831	presynaptic active zone cytoplasmic component (GO:0098831)	CC	2360
CTNND1	HGNC:2515	CTNND1	catenin delta 1	KIAA0384, p120, p120cas, p120ctn	GO:0099092	postsynaptic density, intracellular component (GO:0099092)	CC	2372
GRIN1	HGNC:4584	GRIN1	glutamate ionotropic receptor NMDA type subunit 1	GluN1	GO:0099061	integral component of postsynaptic density membrane (GO:0099061)	CC	2377
GRIN2A	HGNC:4585	GRIN2A	glutamate ionotropic receptor NMDA type subunit 2A	GluN2A	GO:0099061	integral component of postsynaptic density membrane (GO:0099061)	CC	2378
GRIA1	HGNC:4571	GRIA1	glutamate ionotropic receptor AMPA type subunit 1	GluA1, GLURA	GO:0099061	integral component of postsynaptic density membrane (GO:0099061)	CC	2386
GRIA1	HGNC:4571	GRIA1	glutamate ionotropic receptor AMPA type subunit 1	GluA1, GLURA	GO:1904315	transmitter-gated ion channel activity involved in regulation of postsynaptic membrane potential (GO:1904315)	BP	2387
MADD	HGNC:6766	MADD	MAP kinase activating death domain	DENN, KIAA0358, RAB3GEP	GO:0045202	synapse (GO:0045202)	CC	2388
ABR	HGNC:81	ABR	ABR, RhoGEF and GTPase activating protein	MDB	GO:0050804	modulation of chemical synaptic transmission (GO:0050804)	BP	2399
BCR	HGNC:1014	BCR	BCR, RhoGEF and GTPase activating protein	D22S662, CML, PHL, ALL	GO:0050804	modulation of chemical synaptic transmission (GO:0050804)	BP	2400
NCAM1	HGNC:7656	NCAM1	neural cell adhesion molecule 1	NCAM, CD56	GO:0099055	integral component of postsynaptic membrane (GO:0099055)	CC	2406
DAG1	HGNC:2666	DAG1	dystroglycan 1	A3a, 156DAG, AGRNR, DAG	GO:0099524	postsynaptic cytosol (GO:0099524)	CC	2411
CDK5	HGNC:1774	CDK5	cyclin dependent kinase 5	PSSALRE	GO:0098794	postsynapse (GO:0098794)	CC	2422
CDK5	HGNC:1774	CDK5	cyclin dependent kinase 5	PSSALRE	GO:1905806	regulation of synapse disassembly (GO:1905806)	BP	2423
PAK3	HGNC:8592	PAK3	p21 (RAC1) activated kinase 3	hPAK3, bPAK	GO:0098696	regulation of neurotransmitter receptor localization to postsynaptic specialization membrane (GO:0098696)	BP	2432
PAK3	HGNC:8592	PAK3	p21 (RAC1) activated kinase 3	hPAK3, bPAK	GO:0098696	regulation of neurotransmitter receptor localization to postsynaptic specialization membrane (GO:0098696)	BP	2433
STAU1	HGNC:11370	STAU1	staufen double-stranded RNA binding protein 1	PPP1R150	GO:0098963	dendritic transport of messenger ribonucleoprotein complex (GO:0098963)	BP	2435
PTPRF	HGNC:9670	PTPRF	protein tyrosine phosphatase, receptor type F		GO:0099560	synapse adhesion between pre- and post-synapse (GO:0099560)	BP	2463
PTPRD	HGNC:9668	PTPRD	protein tyrosine phosphatase, receptor type D	PTPD, HPTP	GO:0099560	synapse adhesion between pre- and post-synapse (GO:0099560)	BP	2465
PTPRF	HGNC:9670	PTPRF	protein tyrosine phosphatase, receptor type F		GO:0099560	synapse adhesion between pre- and post-synapse (GO:0099560)	BP	2471
PTPRD	HGNC:9668	PTPRD	protein tyrosine phosphatase, receptor type D	PTPD, HPTP	GO:0099560	synapse adhesion between pre- and post-synapse (GO:0099560)	BP	2473
PTPRD	HGNC:9668	PTPRD	protein tyrosine phosphatase, receptor type D	PTPD, HPTP	GO:0099560	synapse adhesion between pre- and post-synapse (GO:0099560)	BP	2478
AP1G1	HGNC:555	AP1G1	adaptor related protein complex 1 subunit gamma 1		GO:0098793	presynapse (GO:0098793)	CC	2539
SYT11	HGNC:19239	SYT11	synaptotagmin 11	KIAA0080, MGC10881, MGC17226, DKFZp781D015	GO:0098794	postsynapse (GO:0098794)	CC	2562
SYT11	HGNC:19239	SYT11	synaptotagmin 11	KIAA0080, MGC10881, MGC17226, DKFZp781D015	GO:0030285	integral component of synaptic vesicle membrane (GO:0030285)	CC	2565
SYT11	HGNC:19239	SYT11	synaptotagmin 11	KIAA0080, MGC10881, MGC17226, DKFZp781D015	GO:0099059	integral component of presynaptic active zone membrane (GO:0099059)	CC	2566
MPP2	HGNC:7220	MPP2	membrane palmitoylated protein 2	DKFZp761D0712	GO:0098919	structural constituent of postsynaptic density (GO:0098919)	BP	2583
MPP2	HGNC:7220	MPP2	membrane palmitoylated protein 2	DKFZp761D0712	GO:0099031	anchored component of postsynaptic density membrane (GO:0099031)	CC	2584
MPP2	HGNC:7220	MPP2	membrane palmitoylated protein 2	DKFZp761D0712	GO:0098919	structural constituent of postsynaptic density (GO:0098919)	BP	2585
DLG2	HGNC:2901	DLG2	discs large MAGUK scaffold protein 2	PSD-93, PSD93, chapsyn-110, PPP1R58	GO:0099645	neurotransmitter receptor localization to postsynaptic specialization membrane (GO:0099645)	BP	2595
DGKE	HGNC:2852	DGKE	diacylglycerol kinase epsilon	DAGK6, DGK	GO:0050804	modulation of chemical synaptic transmission (GO:0050804)	BP	2599
ARF6	HGNC:659	ARF6	ADP ribosylation factor 6		GO:0099562	maintenance of postsynaptic density structure (GO:0099562)	BP	2600
VPS35	HGNC:13487	VPS35	VPS35, retromer complex component	FLJ10752, MEM3, PARK17	GO:0098793	presynapse (GO:0098793)	CC	2625
DLG1	HGNC:2900	DLG1	discs large MAGUK scaffold protein 1	SAP97, SAP-97, hdlg, DLGH1, dJ1061C18.1.1	GO:0099645	neurotransmitter receptor localization to postsynaptic specialization membrane (GO:0099645)	BP	2635
NCAM1	HGNC:7656	NCAM1	neural cell adhesion molecule 1	NCAM, CD56	GO:0050804	modulation of chemical synaptic transmission (GO:0050804)	BP	2642
PTPRD	HGNC:9668	PTPRD	protein tyrosine phosphatase, receptor type D	PTPD, HPTP	GO:0050804	modulation of chemical synaptic transmission (GO:0050804)	BP	2648
VPS35	HGNC:13487	VPS35	VPS35, retromer complex component	FLJ10752, MEM3, PARK17	GO:0098887	neurotransmitter receptor transport, endosome to postsynaptic membrane (GO:0098887)	BP	2651
VPS35	HGNC:13487	VPS35	VPS35, retromer complex component	FLJ10752, MEM3, PARK17	GO:0150052	regulation of postsynapse assembly (GO:0150052)	BP	2654
VPS35	HGNC:13487	VPS35	VPS35, retromer complex component	FLJ10752, MEM3, PARK17	GO:1900242	regulation of synaptic vesicle endocytosis (GO:1900242)	BP	2663
VPS35	HGNC:13487	VPS35	VPS35, retromer complex component	FLJ10752, MEM3, PARK17	GO:0098833	presynaptic endocytic zone (GO:0098833)	CC	2664
ARF6	HGNC:659	ARF6	ADP ribosylation factor 6		GO:0099562	maintenance of postsynaptic density structure (GO:0099562)	BP	2680
ARF6	HGNC:659	ARF6	ADP ribosylation factor 6		GO:1905606	regulation of presynapse assembly (GO:1905606)	BP	2681
ADD1	HGNC:243	ADD1	adducin 1		GO:0098793	presynapse (GO:0098793)	CC	2689
ADD1	HGNC:243	ADD1	adducin 1		GO:0098794	postsynapse (GO:0098794)	CC	2690
VPS35	HGNC:13487	VPS35	VPS35, retromer complex component	FLJ10752, MEM3, PARK17	GO:0098794	postsynapse (GO:0098794)	CC	2701
VPS35	HGNC:13487	VPS35	VPS35, retromer complex component	FLJ10752, MEM3, PARK17	GO:0098794	postsynapse (GO:0098794)	CC	2710
ARF4	HGNC:655	ARF4	ADP ribosylation factor 4		GO:0099175	regulation of postsynapse organization (GO:0099175)	BP	2711
DLG1	HGNC:2900	DLG1	discs large MAGUK scaffold protein 1	SAP97, SAP-97, hdlg, DLGH1, dJ1061C18.1.1	GO:0098919	structural constituent of postsynaptic density (GO:0098919)	BP	2725
DLG2	HGNC:2901	DLG2	discs large MAGUK scaffold protein 2	PSD-93, PSD93, chapsyn-110, PPP1R58	GO:0098919	structural constituent of postsynaptic density (GO:0098919)	BP	2728
ERC2	HGNC:31922	ERC2	ELKS/RAB6-interacting/CAST family member 2	CAST, CAST1, KIAA0378, SPBC110, Spc110, ELKSL	GO:0098831	presynaptic active zone cytoplasmic component (GO:0098831)	CC	2736
DLG1	HGNC:2900	DLG1	discs large MAGUK scaffold protein 1	SAP97, SAP-97, hdlg, DLGH1, dJ1061C18.1.1	GO:0099645	neurotransmitter receptor localization to postsynaptic specialization membrane (GO:0099645)	BP	2741
CLSTN1	HGNC:17447	CLSTN1	calsyntenin 1	CSTN1, KIAA0911, CDHR12	GO:0098845	postsynaptic endosome (GO:0098845)	CC	2760
ARHGEF7	HGNC:15607	ARHGEF7	Rho guanine nucleotide exchange factor 7	KIAA0142, PIXB, DKFZp761K1021, Nbla10314, DKFZp686C12170, BETA-PIX, COOL1, P85SPR, P85, P85COOL1, P50BP, PAK3, P50	GO:0099140	presynaptic actin cytoskeleton organization (GO:0099140)	BP	2789
ARHGEF7	HGNC:15607	ARHGEF7	Rho guanine nucleotide exchange factor 7	KIAA0142, PIXB, DKFZp761K1021, Nbla10314, DKFZp686C12170, BETA-PIX, COOL1, P85SPR, P85, P85COOL1, P50BP, PAK3, P50	GO:0098974	postsynaptic actin cytoskeleton organization (GO:0098974)	BP	2790
CLSTN1	HGNC:17447	CLSTN1	calsyntenin 1	CSTN1, KIAA0911, CDHR12	GO:0099061	integral component of postsynaptic density membrane (GO:0099061)	CC	2826
CLSTN1	HGNC:17447	CLSTN1	calsyntenin 1	CSTN1, KIAA0911, CDHR12	GO:0099065	integral component of spine apparatus membrane (GO:0099065)	CC	2827
CLSTN1	HGNC:17447	CLSTN1	calsyntenin 1	CSTN1, KIAA0911, CDHR12	GO:0098969	neurotransmitter receptor transport to postsynaptic membrane (GO:0098969)	BP	2828
CLSTN1	HGNC:17447	CLSTN1	calsyntenin 1	CSTN1, KIAA0911, CDHR12	GO:0090128	regulation of synapse maturation (GO:0090128)	BP	2829
TRIO	HGNC:12303	TRIO	trio Rho guanine nucleotide exchange factor	ARHGEF23	GO:0099170	postsynaptic modulation of chemical synaptic transmission (GO:0099170)	BP	2844
TRIO	HGNC:12303	TRIO	trio Rho guanine nucleotide exchange factor	ARHGEF23	GO:0098794	postsynapse (GO:0098794)	CC	2849
CABP1	HGNC:1384	CABP1	calcium binding protein 1		GO:0098885	modification of postsynaptic actin cytoskeleton (GO:0098885)	BP	2871
DNM1	HGNC:2972	DNM1	dynamin 1		GO:0050804	modulation of chemical synaptic transmission (GO:0050804)	BP	2879
DNM2	HGNC:2974	DNM2	dynamin 2	DYNII, DYN2, CMTDIB, CMTDI1, DI-CMTB, CMT2M	GO:0099092	postsynaptic density, intracellular component (GO:0099092)	CC	2880
EPS15	HGNC:3419	EPS15	epidermal growth factor receptor pathway substrate 15	AF-1P, MLLT5	GO:0045202	synapse (GO:0045202)	CC	2882
EPS15	HGNC:3419	EPS15	epidermal growth factor receptor pathway substrate 15	AF-1P, MLLT5	GO:0098884	postsynaptic neurotransmitter receptor endocytosis (GO:0098884)	BP	2883
HSPA8	HGNC:5241	HSPA8	heat shock protein family A (Hsp70) member 8	HSC71, HSC70, HSP73	GO:0014069	postsynaptic density (GO:0014069)	CC	2884
HSPA8	HGNC:5241	HSPA8	heat shock protein family A (Hsp70) member 8	HSC71, HSC70, HSP73	GO:0098794	postsynapse (GO:0098794)	CC	2886
HSPA8	HGNC:5241	HSPA8	heat shock protein family A (Hsp70) member 8	HSC71, HSC70, HSP73	GO:0098793	presynapse (GO:0098793)	CC	2887
PIP5K1C	HGNC:8996	PIP5K1C	phosphatidylinositol-4-phosphate 5-kinase type 1 gamma	PIP5Kgamma, KIAA0589, LCCS3	GO:0014069	postsynaptic density (GO:0014069)	CC	2904
PIP5K1C	HGNC:8996	PIP5K1C	phosphatidylinositol-4-phosphate 5-kinase type 1 gamma	PIP5Kgamma, KIAA0589, LCCS3	GO:0099149	regulation of postsynaptic neurotransmitter receptor endocytosis (GO:0099149)	BP	2905
HSPA8	HGNC:5241	HSPA8	heat shock protein family A (Hsp70) member 8	HSC71, HSC70, HSP73	GO:0099634	postsynaptic specialization membrane (GO:0099634)	CC	2911
TRIO	HGNC:12303	TRIO	trio Rho guanine nucleotide exchange factor	ARHGEF23	GO:0048786	presynaptic active zone (GO:0048786)	CC	2922
CTNNB1	HGNC:2514	CTNNB1	catenin beta 1	beta-catenin, armadillo	GO:0051963	regulation of synapse assembly (GO:0051963)	BP	2936
DIAPH1	HGNC:2876	DIAPH1	diaphanous related formin 1	hDIA1, LFHL1	GO:0048488	synaptic vesicle endocytosis (GO:0048488)	BP	2938
RPS6	HGNC:10429	RPS6	ribosomal protein S6	S6	SYNGO:presyn_ribosome	presynaptic ribosome	CC	2940
NPTX2	HGNC:7953	NPTX2	neuronal pentraxin 2		GO:0043083	synaptic cleft (GO:0043083)	CC	2963
GABRB2	HGNC:4082	GABRB2	gamma-aminobutyric acid type A receptor beta2 subunit		GO:0099060	integral component of postsynaptic specialization membrane (GO:0099060)	CC	3008
CNN3	HGNC:2157	CNN3	calponin 3		GO:0098794	postsynapse (GO:0098794)	CC	3010
ITPKA	HGNC:6178	ITPKA	inositol-trisphosphate 3-kinase A	IP3KA, IP3-3KA	GO:0098885	modification of postsynaptic actin cytoskeleton (GO:0098885)	BP	3035
ITPKA	HGNC:6178	ITPKA	inositol-trisphosphate 3-kinase A	IP3KA, IP3-3KA	GO:0098871	postsynaptic actin cytoskeleton (GO:0098871)	CC	3036
CUL3	HGNC:2553	CUL3	cullin 3		SYNGO:catabolic_postsynapse_regulation	regulation of protein catabolic process at postsynapse	BP	3040
GABRB2	HGNC:4082	GABRB2	gamma-aminobutyric acid type A receptor beta2 subunit		GO:0099059	integral component of presynaptic active zone membrane (GO:0099059)	CC	3041
GRK2	HGNC:289	GRK2	G protein-coupled receptor kinase 2	BARK1	GO:0014069	postsynaptic density (GO:0014069)	CC	3064
GRK2	HGNC:289	GRK2	G protein-coupled receptor kinase 2	BARK1	GO:0098793	presynapse (GO:0098793)	CC	3065
NF1	HGNC:7765	NF1	neurofibromin 1		GO:0099175	regulation of postsynapse organization (GO:0099175)	BP	3081
RBMX	HGNC:9910	RBMX	RNA binding motif protein X-linked	RNMX, hnRNP-G, HNRNPG	GO:0014069	postsynaptic density (GO:0014069)	CC	3094
HNRNPD	HGNC:5036	HNRNPD	heterogeneous nuclear ribonucleoprotein D		GO:0014069	postsynaptic density (GO:0014069)	CC	3102
HNRNPM	HGNC:5046	HNRNPM	heterogeneous nuclear ribonucleoprotein M	HTGR1, HNRNPM4, HNRPM4, CEAR	GO:0014069	postsynaptic density (GO:0014069)	CC	3103
RBMX	HGNC:9910	RBMX	RNA binding motif protein X-linked	RNMX, hnRNP-G, HNRNPG	GO:0099175	regulation of postsynapse organization (GO:0099175)	BP	3105
HNRNPM	HGNC:5046	HNRNPM	heterogeneous nuclear ribonucleoprotein M	HTGR1, HNRNPM4, HNRPM4, CEAR	GO:0099175	regulation of postsynapse organization (GO:0099175)	BP	3108
SNAP29	HGNC:11133	SNAP29	synaptosome associated protein 29	SNAP-29, CEDNIK	GO:0008021	synaptic vesicle (GO:0008021)	CC	3645
MAPK3	HGNC:6877	MAPK3	mitogen-activated protein kinase 3	ERK1, p44mapk, p44erk1	GO:0050804	modulation of chemical synaptic transmission (GO:0050804)	BP	3649
NRXN3	HGNC:8010	NRXN3	neurexin 3	KIAA0743	GO:0099072	regulation of postsynaptic membrane neurotransmitter receptor levels (GO:0099072)	BP	3668
CAMK4	HGNC:1464	CAMK4	calcium/calmodulin dependent protein kinase IV	CaMK-GR	GO:0099170	postsynaptic modulation of chemical synaptic transmission (GO:0099170)	BP	3669
MYO5A	HGNC:7602	MYO5A	myosin VA	MYO5, GS1, MYR12	GO:0098794	postsynapse (GO:0098794)	CC	3671
NRXN3	HGNC:8010	NRXN3	neurexin 3	KIAA0743	GO:0099537	trans-synaptic signaling (GO:0099537)	BP	3674
NRXN3	HGNC:8010	NRXN3	neurexin 3	KIAA0743	GO:0099537	trans-synaptic signaling (GO:0099537)	BP	3675
CDKL5	HGNC:11411	CDKL5	cyclin dependent kinase like 5	EIEE2, CFAP247	GO:0050804	modulation of chemical synaptic transmission (GO:0050804)	BP	3677
DLGAP2	HGNC:2906	DLGAP2	DLG associated protein 2	DAP-2	GO:0050804	modulation of chemical synaptic transmission (GO:0050804)	BP	3695
ERC1	HGNC:17072	ERC1	ELKS/RAB6-interacting/CAST family member 1	ELKS, KIAA1081, CAST2, MGC12974	GO:0150037	regulation of calcium-dependent activation of synaptic vesicle fusion (GO:0150037)	BP	3719
ERC2	HGNC:31922	ERC2	ELKS/RAB6-interacting/CAST family member 2	CAST, CAST1, KIAA0378, SPBC110, Spc110, ELKSL	GO:0099509	regulation of presynaptic cytosolic calcium levels (GO:0099509)	BP	3721
ERC2	HGNC:31922	ERC2	ELKS/RAB6-interacting/CAST family member 2	CAST, CAST1, KIAA0378, SPBC110, Spc110, ELKSL	GO:0150037	regulation of calcium-dependent activation of synaptic vesicle fusion (GO:0150037)	BP	3722
UBE3A	HGNC:12496	UBE3A	ubiquitin protein ligase E3A	AS, ANCR, E6-AP, FLJ26981	GO:0050804	modulation of chemical synaptic transmission (GO:0050804)	BP	3729
VPS35	HGNC:13487	VPS35	VPS35, retromer complex component	FLJ10752, MEM3, PARK17	GO:0090128	regulation of synapse maturation (GO:0090128)	BP	3735
ERC2	HGNC:31922	ERC2	ELKS/RAB6-interacting/CAST family member 2	CAST, CAST1, KIAA0378, SPBC110, Spc110, ELKSL	GO:0016082	synaptic vesicle priming (GO:0016082)	BP	3740
BSN	HGNC:1117	BSN	bassoon presynaptic cytomatrix protein		GO:0097091	synaptic vesicle clustering (GO:0097091)	BP	3741
BIN1	HGNC:1052	BIN1	bridging integrator 1	SH3P9, AMPH2	GO:0048488	synaptic vesicle endocytosis (GO:0048488)	BP	3742
PUM1	HGNC:14957	PUM1	pumilio RNA binding family member 1	PUMH1, KIAA0099	GO:0098794	postsynapse (GO:0098794)	CC	3744
BIN1	HGNC:1052	BIN1	bridging integrator 1	SH3P9, AMPH2	GO:0048488	synaptic vesicle endocytosis (GO:0048488)	BP	3746
NBEA	HGNC:7648	NBEA	neurobeachin	KIAA1544, BCL8B, FLJ10197, LYST2	GO:0098696	regulation of neurotransmitter receptor localization to postsynaptic specialization membrane (GO:0098696)	BP	3780
NBEA	HGNC:7648	NBEA	neurobeachin	KIAA1544, BCL8B, FLJ10197, LYST2	GO:0050808	synapse organization (GO:0050808)	BP	3781
SYT11	HGNC:19239	SYT11	synaptotagmin 11	KIAA0080, MGC10881, MGC17226, DKFZp781D015	GO:1900242	regulation of synaptic vesicle endocytosis (GO:1900242)	BP	3785
DMD	HGNC:2928	DMD	dystrophin	BMD, DXS142, DXS164, DXS206, DXS230, DXS239, DXS268, DXS269, DXS270, DXS272	GO:0099572	postsynaptic specialization (GO:0099572)	CC	3788
SNAP29	HGNC:11133	SNAP29	synaptosome associated protein 29	SNAP-29, CEDNIK	GO:2000300	regulation of synaptic vesicle exocytosis (GO:2000300)	BP	3796
CPEB2	HGNC:21745	CPEB2	cytoplasmic polyadenylation element binding protein 2		GO:0099547	regulation of translation at synapse, modulating synaptic transmission (GO:0099547)	BP	3798
SEMA4B	HGNC:10730	SEMA4B	semaphorin 4B	SemC, KIAA1745, MGC131831	GO:0099061	integral component of postsynaptic density membrane (GO:0099061)	CC	3807
NBEA	HGNC:7648	NBEA	neurobeachin	KIAA1544, BCL8B, FLJ10197, LYST2	GO:0050808	synapse organization (GO:0050808)	BP	3833
HIP1	HGNC:4913	HIP1	huntingtin interacting protein 1	ILWEQ	GO:0099171	presynaptic modulation of chemical synaptic transmission (GO:0099171)	BP	3838
HIP1	HGNC:4913	HIP1	huntingtin interacting protein 1	ILWEQ	GO:0099149	regulation of postsynaptic neurotransmitter receptor endocytosis (GO:0099149)	BP	3839
PTK2	HGNC:9611	PTK2	protein tyrosine kinase 2	FAK, FADK, FAK1, PPP1R71	GO:0098794	postsynapse (GO:0098794)	CC	3847
PTK2	HGNC:9611	PTK2	protein tyrosine kinase 2	FAK, FADK, FAK1, PPP1R71	GO:1905274	regulation of modification of postsynaptic actin cytoskeleton (GO:1905274)	BP	3850
