# Supplementary material for: Activity-Induced Cortical Glutamatergic Neuron Nascent Proteins
Source: J Neurosci. 2022 Oct 19;42(42):7900–20. doi: 10.1523/JNEUROSCI.0707-22.2022 (PMC9617616; doi:10.1523/JNEUROSCI.0707-22.2022)
Supplement: Figure 8-5 — Data for Figure 8B. SynGO ontologies for all NSPs. Tables list GO term ID, user interface reference, GO domain, GO term name, GO term name hierarchical structure, GO parent term ID, GSEA p-value, GSEA “gene cluster” FDR-corrected p-value, genes-hgnc-idm genes, hcng-symbol, and genes-your genelist input. Download Figure 8-5, XLSX file. [file ns-JN-RM-0707-22-s15.xlsx]

## Sheet: Fig 8B SynGO Ontologies_All NSP
GO term ID	user interface reference code	GO domain	GO term name	GO term name - hierarchical structure	GO parent term ID	GSEA p-value	GSEA 'gene cluster' FDR corrected p-value	genes - hgnc_id	genes - hgnc_symbol	genes - your genelist input
GO:0045202		CC	synapse	synapse		5.21365e-27	1.98119e-25	HGNC:3757;HGNC:9247;HGNC:10831;HGNC:2252;HGNC:6766;HGNC:3087;HGNC:3419;HGNC:17789;HGNC:17867;HGNC:6153;HGNC:11007;HGNC:1497;HGNC:3014;HGNC:1401;HGNC:1426;HGNC:2310;HGNC:2309;HGNC:21745;HGNC:11503;HGNC:7641;HGNC:15751;HGNC:8882;HGNC:581;HGNC:8881;HGNC:14946;HGNC:11276;HGNC:11446;HGNC:471;HGNC:29125;HGNC:5241;HGNC:3242;HGNC:30765;HGNC:4913;HGNC:19679;HGNC:12852;HGNC:555;HGNC:13487;HGNC:243;HGNC:244…	FLOT1;PPFIA3;SH3GL2;CORO1A;MADD;DVL3;EPS15;LIN7C;NPTN;ITGB1;SLC2A3;CASK;DPYSL2;CACNB1;CADPS;CPLX2;CPLX1;CPEB2;SYNJ1;NAPA;NAPB;PFN2;APBB1;PFN1;PPP1R9A;SPTBN2;STXBP3;AMPH;DNM3;HSPA8;EHD1;TNIK;HIP1;AAK1;YWHAG;AP1G1;VPS35;ADD1;ADD2;ADD3;AP3D1;GNB5;SGIP1;DBNL;GRK2;PTK2B;PRKCG;PRKCA;PRKCB;NSF;BAIAP2;NCS1;CALB1;CAMK2A;VAPA;NEFM;NEFL;ACTG1;UNC13A;SNAP47;TRIO;BSN;PCLO;ERC1;ERC2;CTBP1;CTNNA2;CTNNB1;IQSEC2;…	FLOT1;PPFIA3;SH3GL2;CORO1A;MADD;DVL3;EPS15;LIN7C;NPTN;ITGB1;SLC2A3;CASK;DPYSL2;CACNB1;CADPS;CPLX2;CPLX1;CPEB2;SYNJ1;NAPA;NAPB;PFN2;APBB1;PFN1;PPP1R9A;SPTBN2;STXBP3;AMPH;DNM3;HSPA8;EHD1;TNIK;HIP1;AAK1;YWHAG;AP1G1;VPS35;ADD1;ADD2;ADD3;AP3D1;GNB5;SGIP1;DBNL;GRK2;PTK2B;PRKCG;PRKCA;PRKCB;NSF;BAIAP2;NCS1;CALB1;CAMK2A;VAPA;NEFM;NEFL;ACTG1;UNC13A;SNAP47;TRIO;BSN;PCLO;ERC1;ERC2;CTBP1;CTNNA2;CTNNB1;IQSEC2;…
GO:0097060	A1	CC	synaptic membrane	├─ synaptic membrane	GO:0045202	0.265965	0.273153	HGNC:17867;HGNC:6153;HGNC:11007	NPTN;ITGB1;SLC2A3	NPTN;ITGB1;SLC2A3
GO:0099243	A2	CC	extrinsic component of synaptic membrane	│ ├─ extrinsic component of synaptic membrane	GO:0097060
GO:0099699	A3	CC	integral component of synaptic membrane	│ └─ integral component of synaptic membrane	GO:0097060			HGNC:6153;HGNC:11007	ITGB1;SLC2A3	ITGB1;SLC2A3
GO:0098793	B1	CC	presynapse	├─ presynapse	GO:0045202	2.27978e-15	2.88772e-14	HGNC:1497;HGNC:3014;HGNC:1401;HGNC:1426;HGNC:2310;HGNC:2309;HGNC:21745;HGNC:11503;HGNC:7641;HGNC:15751;HGNC:8882;HGNC:581;HGNC:8881;HGNC:14946;HGNC:3757;HGNC:11276;HGNC:11446;HGNC:471;HGNC:29125;HGNC:5241;HGNC:3242;HGNC:30765;HGNC:4913;HGNC:19679;HGNC:12852;HGNC:555;HGNC:13487;HGNC:243;HGNC:244;HGNC:245;HGNC:568;HGNC:4401;HGNC:25412;HGNC:2696;HGNC:289;HGNC:9612;HGNC:9402;HGNC:9393;HGNC:9395;HGNC:…	CASK;DPYSL2;CACNB1;CADPS;CPLX2;CPLX1;CPEB2;SYNJ1;NAPA;NAPB;PFN2;APBB1;PFN1;PPP1R9A;FLOT1;SPTBN2;STXBP3;AMPH;DNM3;HSPA8;EHD1;TNIK;HIP1;AAK1;YWHAG;AP1G1;VPS35;ADD1;ADD2;ADD3;AP3D1;GNB5;SGIP1;DBNL;GRK2;PTK2B;PRKCG;PRKCA;PRKCB;NSF;BAIAP2;NCS1;CALB1;CAMK2A;SH3GL2;VAPA;NEFM;NEFL;ACTG1;UNC13A;SNAP47;TRIO;BSN;PCLO;ERC1;ERC2;CTBP1;CTNNA2;CTNNB1;IQSEC2;GUCY1B1;CTNND1;PPFIA3;CACNA2D1;GRIA2;GRIA1;GRIA4;GABRA…	CASK;DPYSL2;CACNB1;CADPS;CPLX2;CPLX1;CPEB2;SYNJ1;NAPA;NAPB;PFN2;APBB1;PFN1;PPP1R9A;FLOT1;SPTBN2;STXBP3;AMPH;DNM3;HSPA8;EHD1;TNIK;HIP1;AAK1;YWHAG;AP1G1;VPS35;ADD1;ADD2;ADD3;AP3D1;GNB5;SGIP1;DBNL;GRK2;PTK2B;PRKCG;PRKCA;PRKCB;NSF;BAIAP2;NCS1;CALB1;CAMK2A;SH3GL2;VAPA;NEFM;NEFL;ACTG1;UNC13A;SNAP47;TRIO;BSN;PCLO;ERC1;ERC2;CTBP1;CTNNA2;CTNNB1;IQSEC2;GUCY1B1;CTNND1;PPFIA3;CACNA2D1;GRIA2;GRIA1;GRIA4;GABRA…
GO:0099523	B2	CC	presynaptic cytosol	│ ├─ presynaptic cytosol	GO:0098793	0.007598	0.015196	HGNC:9402;HGNC:9393;HGNC:9395;HGNC:8016;HGNC:947;HGNC:3953;HGNC:1434;HGNC:1460;HGNC:10831	PRKCG;PRKCA;PRKCB;NSF;BAIAP2;NCS1;CALB1;CAMK2A;SH3GL2	PRKCG;PRKCA;PRKCB;NSF;BAIAP2;NCS1;CALB1;CAMK2A;SH3GL2
GO:0099569	B3	CC	presynaptic cytoskeleton	│ ├─ presynaptic cytoskeleton	GO:0098793	0.00271782	0.00611776	HGNC:12648;HGNC:7734;HGNC:7739;HGNC:144	VAPA;NEFM;NEFL;ACTG1	VAPA;NEFM;NEFL;ACTG1
GO:0099182	B12	CC	presynaptic intermediate filament cytoskeleton	│ │ ├─ presynaptic intermediate filament cytoskeleton	GO:0099569			HGNC:7734;HGNC:7739	NEFM;NEFL	NEFM;NEFL
GO:0099143	B13	CC	presynaptic actin cytoskeleton	│ │ └─ presynaptic actin cytoskeleton	GO:0099569			HGNC:144	ACTG1	ACTG1
GO:0048786	B4	CC	presynaptic active zone	│ ├─ presynaptic active zone	GO:0098793	1.62493e-05	7.71843e-05	HGNC:23150;HGNC:30669;HGNC:12303;HGNC:1117;HGNC:13406;HGNC:17072;HGNC:31922;HGNC:2494;HGNC:2510;HGNC:2514;HGNC:29059;HGNC:4687;HGNC:2515;HGNC:9247;HGNC:7641;HGNC:15751;HGNC:1399;HGNC:4572;HGNC:4571;HGNC:4574;HGNC:4076;HGNC:4082;HGNC:4584;HGNC:4586;HGNC:4070;HGNC:19239;HGNC:11433	UNC13A;SNAP47;TRIO;BSN;PCLO;ERC1;ERC2;CTBP1;CTNNA2;CTNNB1;IQSEC2;GUCY1B1;CTNND1;PPFIA3;NAPA;NAPB;CACNA2D1;GRIA2;GRIA1;GRIA4;GABRA2;GABRB2;GRIN1;GRIN2B;GABBR1;SYT11;STX1A	UNC13A;SNAP47;TRIO;BSN;PCLO;ERC1;ERC2;CTBP1;CTNNA2;CTNNB1;IQSEC2;GUCY1B1;CTNND1;PPFIA3;NAPA;NAPB;CACNA2D1;GRIA2;GRIA1;GRIA4;GABRA2;GABRB2;GRIN1;GRIN2B;GABBR1;SYT11;STX1A
GO:0098831	B14	CC	presynaptic active zone cytoplasmic component	│ │ ├─ presynaptic active zone cytoplasmic component	GO:0048786	0.000123193	0.000468132	HGNC:1117;HGNC:13406;HGNC:17072;HGNC:31922;HGNC:2494;HGNC:2510;HGNC:2514;HGNC:29059;HGNC:4687;HGNC:2515;HGNC:9247	BSN;PCLO;ERC1;ERC2;CTBP1;CTNNA2;CTNNB1;IQSEC2;GUCY1B1;CTNND1;PPFIA3	BSN;PCLO;ERC1;ERC2;CTBP1;CTNNA2;CTNNB1;IQSEC2;GUCY1B1;CTNND1;PPFIA3
GO:0048787	B15	CC	presynaptic active zone membrane	│ │ └─ presynaptic active zone membrane	GO:0048786	0.0180554	0.0293247	HGNC:7641;HGNC:15751;HGNC:1399;HGNC:4572;HGNC:4571;HGNC:4574;HGNC:4076;HGNC:4082;HGNC:4584;HGNC:4586;HGNC:4070;HGNC:19239;HGNC:11433	NAPA;NAPB;CACNA2D1;GRIA2;GRIA1;GRIA4;GABRA2;GABRB2;GRIN1;GRIN2B;GABBR1;SYT11;STX1A	NAPA;NAPB;CACNA2D1;GRIA2;GRIA1;GRIA4;GABRA2;GABRB2;GRIN1;GRIN2B;GABBR1;SYT11;STX1A
GO:0099029	B27	CC	anchored component of presynaptic active zone membrane	│ │ ├─ anchored component of presynaptic active zone membrane	GO:0048787			HGNC:1399	CACNA2D1	CACNA2D1
GO:0098891	B28	CC	extrinsic component of presynaptic active zone membrane	│ │ ├─ extrinsic component of presynaptic active zone membrane	GO:0048787
GO:0099059	B29	CC	integral component of presynaptic active zone membrane	│ │ └─ integral component of presynaptic active zone membrane	GO:0048787	0.0440857	0.0598305	HGNC:4572;HGNC:4571;HGNC:4574;HGNC:4076;HGNC:4082;HGNC:4584;HGNC:4586;HGNC:4070;HGNC:19239;HGNC:11433	GRIA2;GRIA1;GRIA4;GABRA2;GABRB2;GRIN1;GRIN2B;GABBR1;SYT11;STX1A	GRIA2;GRIA1;GRIA4;GABRA2;GABRB2;GRIN1;GRIN2B;GABBR1;SYT11;STX1A
GO:0098833	B5	CC	presynaptic endocytic zone	│ ├─ presynaptic endocytic zone	GO:0098793	6.34491e-06	3.44438e-05	HGNC:7605;HGNC:8570;HGNC:471;HGNC:13487;HGNC:2092;HGNC:8996;HGNC:2972;HGNC:2973;HGNC:21604;HGNC:3419;HGNC:15514;HGNC:14986	MYO6;PACSIN1;AMPH;VPS35;CLTC;PIP5K1C;DNM1;DNM1L;EPN1;EPS15;PICALM;SNAP91	MYO6;PACSIN1;AMPH;VPS35;CLTC;PIP5K1C;DNM1;DNM1L;EPN1;EPS15;PICALM;SNAP91
GO:0098835	B16	CC	presynaptic endocytic zone membrane	│ │ └─ presynaptic endocytic zone membrane	GO:0098833	9.40269e-05	0.000397003	HGNC:2092;HGNC:8996;HGNC:2972;HGNC:2973;HGNC:21604;HGNC:3419;HGNC:15514;HGNC:14986;HGNC:471	CLTC;PIP5K1C;DNM1;DNM1L;EPN1;EPS15;PICALM;SNAP91;AMPH	CLTC;PIP5K1C;DNM1;DNM1L;EPN1;EPS15;PICALM;SNAP91;AMPH
GO:0098894	B30	CC	extrinsic component of presynaptic endocytic zone membrane	│ │ └─ extrinsic component of presynaptic endocytic zone membrane	GO:0098835	0.00273689	0.00611776	HGNC:21604;HGNC:3419;HGNC:15514;HGNC:14986;HGNC:471	EPN1;EPS15;PICALM;SNAP91;AMPH	EPN1;EPS15;PICALM;SNAP91;AMPH
GO:0098830	B6	CC	presynaptic endosome	│ ├─ presynaptic endosome	GO:0098793			HGNC:568;HGNC:12645	AP3D1;VAMP4	AP3D1;VAMP4
GO:0098954	B17	CC	presynaptic endosome membrane	│ │ └─ presynaptic endosome membrane	GO:0098830			HGNC:12645	VAMP4	VAMP4
GO:0099067	B31	CC	integral component of presynaptic endosome membrane	│ │ └─ integral component of presynaptic endosome membrane	GO:0098954			HGNC:12645	VAMP4	VAMP4
GO:0008021	B7	CC	synaptic vesicle	│ ├─ synaptic vesicle	GO:0098793	0.0185209	0.0293247	HGNC:2938;HGNC:11133;HGNC:8831;HGNC:2973;HGNC:10831;HGNC:543;HGNC:9783;HGNC:9761;HGNC:16524;HGNC:9788;HGNC:471;HGNC:17056;HGNC:1052;HGNC:4141;HGNC:10563;HGNC:31399;HGNC:11506;HGNC:11433;HGNC:11509;HGNC:11430;HGNC:19239	DMXL2;SNAP29;PENK;DNM1L;SH3GL2;ANXA5;RAB5A;RAB11B;RAB14;RAB7A;AMPH;RPH3A;BIN1;GAPDH;SCAMP1;SLC6A17;SYP;STX1A;SYT1;STX12;SYT11	DMXL2;SNAP29;PENK;DNM1L;SH3GL2;ANXA5;RAB5A;RAB11B;RAB14;RAB7A;AMPH;RPH3A;BIN1;GAPDH;SCAMP1;SLC6A17;SYP;STX1A;SYT1;STX12;SYT11
GO:0034592	B18	CC	synaptic vesicle lumen	│ │ ├─ synaptic vesicle lumen	GO:0008021			HGNC:8831	PENK	PENK
GO:0030672	B19	CC	synaptic vesicle membrane	│ │ └─ synaptic vesicle membrane	GO:0008021	0.00979624	0.0177265	HGNC:2973;HGNC:10831;HGNC:543;HGNC:9783;HGNC:9761;HGNC:16524;HGNC:9788;HGNC:471;HGNC:17056;HGNC:1052;HGNC:4141;HGNC:10563;HGNC:31399;HGNC:11506;HGNC:11433;HGNC:11509;HGNC:11430;HGNC:19239	DNM1L;SH3GL2;ANXA5;RAB5A;RAB11B;RAB14;RAB7A;AMPH;RPH3A;BIN1;GAPDH;SCAMP1;SLC6A17;SYP;STX1A;SYT1;STX12;SYT11	DNM1L;SH3GL2;ANXA5;RAB5A;RAB11B;RAB14;RAB7A;AMPH;RPH3A;BIN1;GAPDH;SCAMP1;SLC6A17;SYP;STX1A;SYT1;STX12;SYT11
GO:0098993	B32	CC	anchored component of synaptic vesicle membrane	│ │ ├─ anchored component of synaptic vesicle membrane	GO:0030672	0.171654	0.191848	HGNC:9783;HGNC:9761;HGNC:16524;HGNC:9788	RAB5A;RAB11B;RAB14;RAB7A	RAB5A;RAB11B;RAB14;RAB7A
GO:0098850	B33	CC	extrinsic component of synaptic vesicle membrane	│ │ ├─ extrinsic component of synaptic vesicle membrane	GO:0030672	0.0554188	0.0726178	HGNC:471;HGNC:17056;HGNC:1052;HGNC:4141	AMPH;RPH3A;BIN1;GAPDH	AMPH;RPH3A;BIN1;GAPDH
GO:0030285	B34	CC	integral component of synaptic vesicle membrane	│ │ └─ integral component of synaptic vesicle membrane	GO:0030672	0.244673	0.265645	HGNC:10563;HGNC:31399;HGNC:11506;HGNC:11433;HGNC:11509;HGNC:11430;HGNC:19239	SCAMP1;SLC6A17;SYP;STX1A;SYT1;STX12;SYT11	SCAMP1;SLC6A17;SYP;STX1A;SYT1;STX12;SYT11
GO:0098992	B8	CC	neuronal dense core vesicle	│ ├─ neuronal dense core vesicle	GO:0098793	0.0280879	0.0410516	HGNC:2938;HGNC:30757;HGNC:10575;HGNC:8831;HGNC:1426	DMXL2;STXBP5L;SCG2;PENK;CADPS	DMXL2;STXBP5L;SCG2;PENK;CADPS
GO:0099013	B20	CC	neuronal dense core vesicle lumen	│ │ ├─ neuronal dense core vesicle lumen	GO:0098992			HGNC:8831	PENK	PENK
GO:0099012	B21	CC	neuronal dense core vesicle membrane	│ │ └─ neuronal dense core vesicle membrane	GO:0098992			HGNC:1426	CADPS	CADPS
GO:0098674	B35	CC	extrinsic component of neuronal dense core vesicle membrane	│ │ ├─ extrinsic component of neuronal dense core vesicle membrane	GO:0099012			HGNC:1426	CADPS	CADPS
GO:0099066	B36	CC	integral component of neuronal dense core vesicle membrane	│ │ └─ integral component of neuronal dense core vesicle membrane	GO:0099012
GO:0042734	B9	CC	presynaptic membrane	│ ├─ presynaptic membrane	GO:0098793	0.0027114	0.00611776	HGNC:2514;HGNC:11132;HGNC:2171;HGNC:2510;HGNC:816;HGNC:17601;HGNC:3388;HGNC:5951;HGNC:801;HGNC:10588;HGNC:11042;HGNC:9681;HGNC:8008;HGNC:20973;HGNC:11433;HGNC:4572;HGNC:4070;HGNC:10585;HGNC:4584;HGNC:4585;HGNC:4586;HGNC:12648;HGNC:1759;HGNC:10940;HGNC:4595;HGNC:7656;HGNC:9668	CTNNB1;SNAP25;CNTN1;CTNNA2;ATP2B3;CADM3;EPHA4;CADM1;ATP1A3;SCN2A;SLC6A1;PTPRS;NRXN1;ADGRL1;STX1A;GRIA2;GABBR1;SCN1A;GRIN1;GRIN2A;GRIN2B;VAPA;CDH2;SLC1A2;GRM3;NCAM1;PTPRD	CTNNB1;SNAP25;CNTN1;CTNNA2;ATP2B3;CADM3;EPHA4;CADM1;ATP1A3;SCN2A;SLC6A1;PTPRS;NRXN1;ADGRL1;STX1A;GRIA2;GABBR1;SCN1A;GRIN1;GRIN2A;GRIN2B;VAPA;CDH2;SLC1A2;GRM3;NCAM1;PTPRD
GO:0099026	B22	CC	anchored component of presynaptic membrane	│ │ ├─ anchored component of presynaptic membrane	GO:0042734			HGNC:11132;HGNC:2171	SNAP25;CNTN1	SNAP25;CNTN1
GO:0098888	B23	CC	extrinsic component of presynaptic membrane	│ │ ├─ extrinsic component of presynaptic membrane	GO:0042734			HGNC:11132;HGNC:2510	SNAP25;CTNNA2	SNAP25;CTNNA2
GO:0099056	B24	CC	integral component of presynaptic membrane	│ │ └─ integral component of presynaptic membrane	GO:0042734	0.00833428	0.0158351	HGNC:816;HGNC:17601;HGNC:3388;HGNC:5951;HGNC:801;HGNC:10588;HGNC:11042;HGNC:9681;HGNC:8008;HGNC:20973;HGNC:11433;HGNC:4572;HGNC:4070;HGNC:10585;HGNC:4584;HGNC:4585;HGNC:4586;HGNC:12648;HGNC:1759;HGNC:10940;HGNC:4595;HGNC:7656;HGNC:9668	ATP2B3;CADM3;EPHA4;CADM1;ATP1A3;SCN2A;SLC6A1;PTPRS;NRXN1;ADGRL1;STX1A;GRIA2;GABBR1;SCN1A;GRIN1;GRIN2A;GRIN2B;VAPA;CDH2;SLC1A2;GRM3;NCAM1;PTPRD	ATP2B3;CADM3;EPHA4;CADM1;ATP1A3;SCN2A;SLC6A1;PTPRS;NRXN1;ADGRL1;STX1A;GRIA2;GABBR1;SCN1A;GRIN1;GRIN2A;GRIN2B;VAPA;CDH2;SLC1A2;GRM3;NCAM1;PTPRD
SYNGO:presyn_ribosome	B10	CC	presynaptic ribosome	│ ├─ presynaptic ribosome	GO:0098793			HGNC:10429	RPS6	RPS6
SYNGO:presyn_er	B11	CC	presynaptic ER	│ └─ presynaptic ER	GO:0098793			HGNC:6180	ITPR1	ITPR1
SYNGO:presyn_er_membrane	B25	CC	presynaptic ER membrane	│ ├─ presynaptic ER membrane	SYNGO:presyn_er
SYNGO:presyn_er_membrane_integral	B37	CC	integral component of presynaptic ER membrane	│ │ └─ integral component of presynaptic ER membrane	SYNGO:presyn_er_membrane
SYNGO:presyn_ser	B26	CC	presynaptic SER	│ └─ presynaptic SER	SYNGO:presyn_er			HGNC:6180	ITPR1	ITPR1
SYNGO:presyn_ser_membrane	B38	CC	presynaptic SER membrane	│ └─ presynaptic SER membrane	SYNGO:presyn_ser			HGNC:6180	ITPR1	ITPR1
SYNGO:presyn_ser_membrane_integral	B39	CC	integral component of presynaptic SER membrane	│ └─ integral component of presynaptic SER membrane	SYNGO:presyn_ser_membrane			HGNC:6180	ITPR1	ITPR1
GO:0043083	C1	CC	synaptic cleft	├─ synaptic cleft	GO:0045202	0.132711	0.153962	HGNC:613;HGNC:7952;HGNC:7953;HGNC:11220	APOE;NPTX1;NPTX2;SPARCL1	APOE;NPTX1;NPTX2;SPARCL1
GO:0098965	C2	CC	extracellular matrix of synaptic cleft	│ └─ extracellular matrix of synaptic cleft	GO:0043083			HGNC:11220	SPARCL1	SPARCL1
GO:0098794	D1	CC	postsynapse	├─ postsynapse	GO:0045202	1.7116e-25	3.25203e-24	HGNC:11131;HGNC:3754;HGNC:21746;HGNC:4024;HGNC:13759;HGNC:9392;HGNC:3312;HGNC:7666;HGNC:4023;HGNC:12734;HGNC:2309;HGNC:2310;HGNC:21745;HGNC:3953;HGNC:15751;HGNC:7641;HGNC:8882;HGNC:8881;HGNC:801;HGNC:1464;HGNC:6743;HGNC:21747;HGNC:19092;HGNC:8590;HGNC:9287;HGNC:11275;HGNC:3296;HGNC:5044;HGNC:28788;HGNC:15842;HGNC:4272;HGNC:20284;HGNC:15514;HGNC:9611;HGNC:9612;HGNC:1774;HGNC:12735;HGNC:21604;HGNC:…	SNAP23;FLNA;CPEB3;FXR2;CYFIP1;PRKAR2B;ELAVL1;NCKAP1;FXR1;WASF3;CPLX1;CPLX2;CPEB2;NCS1;NAPB;NAPA;PFN2;PFN1;ATP1A3;CAMK4;CAPRIN1;CPEB4;PSD2;PAK1;PPP1R1B;SPTBN1;EIF4G1;HNRNPK;CAMKV;ERBIN;GIT1;SIPA1L1;PICALM;PTK2;PTK2B;CDK5;WASL;EPN1;SYT11;ADD2;ADD1;ADD3;VPS35;AP3D1;TRIO;HSPA8;SH3GL2;DBNL;CALD1;CNN3;COMT;HIP1R;MARK2;SPTAN1;MYO5A;PUM1;ARHGEF2;PRKCG;BAIAP2;PIN1;CALB1;CAMK2A;ALDOC;DBN1;HNRNPA2B1;MTOR;DA…	SNAP23;FLNA;CPEB3;FXR2;CYFIP1;PRKAR2B;ELAVL1;NCKAP1;FXR1;WASF3;CPLX1;CPLX2;CPEB2;NCS1;NAPB;NAPA;PFN2;PFN1;ATP1A3;CAMK4;CAPRIN1;CPEB4;PSD2;PAK1;PPP1R1B;SPTBN1;EIF4G1;HNRNPK;CAMKV;ERBIN;GIT1;SIPA1L1;PICALM;PTK2;PTK2B;CDK5;WASL;EPN1;SYT11;ADD2;ADD1;ADD3;VPS35;AP3D1;TRIO;HSPA8;SH3GL2;DBNL;CALD1;CNN3;COMT;HIP1R;MARK2;SPTAN1;MYO5A;PUM1;ARHGEF2;PRKCG;BAIAP2;PIN1;CALB1;CAMK2A;ALDOC;DBN1;HNRNPA2B1;MTOR;DA…
GO:0099524	D2	CC	postsynaptic cytosol	│ ├─ postsynaptic cytosol	GO:0098794	0.000313961	0.00108459	HGNC:9402;HGNC:947;HGNC:8988;HGNC:3953;HGNC:1434;HGNC:1460;HGNC:418;HGNC:2695;HGNC:5033;HGNC:3942;HGNC:2666	PRKCG;BAIAP2;PIN1;NCS1;CALB1;CAMK2A;ALDOC;DBN1;HNRNPA2B1;MTOR;DAG1	PRKCG;BAIAP2;PIN1;NCS1;CALB1;CAMK2A;ALDOC;DBN1;HNRNPA2B1;MTOR;DAG1
GO:0099571	D3	CC	postsynaptic cytoskeleton	│ ├─ postsynaptic cytoskeleton	GO:0098794	0.000601745	0.00175895	HGNC:7734;HGNC:7739;HGNC:2695;HGNC:144;HGNC:7602;HGNC:7605;HGNC:7568;HGNC:17089;HGNC:6178;HGNC:11276	NEFM;NEFL;DBN1;ACTG1;MYO5A;MYO6;MYH10;SYNE1;ITPKA;SPTBN2	NEFM;NEFL;DBN1;ACTG1;MYO5A;MYO6;MYH10;SYNE1;ITPKA;SPTBN2
GO:0099160	D12	CC	postsynaptic intermediate filament cytoskeleton	│ │ ├─ postsynaptic intermediate filament cytoskeleton	GO:0099571			HGNC:7734;HGNC:7739	NEFM;NEFL	NEFM;NEFL
GO:0098871	D13	CC	postsynaptic actin cytoskeleton	│ │ ├─ postsynaptic actin cytoskeleton	GO:0099571	0.00572987	0.0120964	HGNC:2695;HGNC:144;HGNC:7602;HGNC:7605;HGNC:7568;HGNC:17089;HGNC:6178	DBN1;ACTG1;MYO5A;MYO6;MYH10;SYNE1;ITPKA	DBN1;ACTG1;MYO5A;MYO6;MYH10;SYNE1;ITPKA
GO:0150050	D14	CC	postsynaptic septin cytoskeleton	│ │ ├─ postsynaptic septin cytoskeleton	GO:0099571
GO:0099189	D15	CC	postsynaptic spectrin-associated cytoskeleton	│ │ └─ postsynaptic spectrin-associated cytoskeleton	GO:0099571			HGNC:11276	SPTBN2	SPTBN2
GO:0097444	D4	CC	spine apparatus	│ ├─ spine apparatus	GO:0098794			HGNC:30672;HGNC:17447	SYNPO;CLSTN1	SYNPO;CLSTN1
GO:0098897	D16	CC	spine apparatus membrane	│ │ └─ spine apparatus membrane	GO:0097444			HGNC:17447	CLSTN1	CLSTN1
GO:0099065	D30	CC	integral component of spine apparatus membrane	│ │ └─ integral component of spine apparatus membrane	GO:0098897			HGNC:17447	CLSTN1	CLSTN1
GO:0150051	D5	CC	postsynaptic Golgi apparatus	│ ├─ postsynaptic Golgi apparatus	GO:0098794
GO:0099572	D6	CC	postsynaptic specialization	│ ├─ postsynaptic specialization	GO:0098794	1.67367e-11	1.58998e-10	HGNC:14561;HGNC:15842;HGNC:24476;HGNC:12855;HGNC:2928;HGNC:15465;HGNC:5241;HGNC:7953;HGNC:4076;HGNC:4082;HGNC:4075;HGNC:4083;HGNC:4070;HGNC:8590;HGNC:8591;HGNC:8592;HGNC:14295;HGNC:6394;HGNC:16062;HGNC:11364;HGNC:1461;HGNC:1460;HGNC:24537;HGNC:14946;HGNC:9298;HGNC:3420;HGNC:24596;HGNC:7605;HGNC:30669;HGNC:4617;HGNC:2695;HGNC:1491;HGNC:16626;HGNC:2516;HGNC:8996;HGNC:289;HGNC:9910;HGNC:5036;HGNC:50…	ARHGEF9;ERBIN;DLGAP4;YWHAZ;DMD;GPHN;HSPA8;NPTX2;GABRA2;GABRB2;GABRA1;GABRB3;GABBR1;PAK1;PAK2;PAK3;SHANK2;KPNA1;CRTC1;STAT3;CAMK2B;CAMK2A;CHMP2B;PPP1R9A;PPP1R9B;EPS8;DYNLL2;MYO6;SNAP47;GSK3B;DBN1;CAPZB;RAPGEF4;CTNND2;PIP5K1C;GRK2;RBMX;HNRNPD;HNRNPM;HNRNPA2B1;CABP1;CDKL5;SYNGAP1;BAIAP2;CTNNA2;CTNNB1;IQSEC2;IQSEC1;DLGAP1;ARHGEF2;TNIK;ACTN2;DLG1;DLG3;ABR;BCR;SNX1;GAPDH;CTNND1;DNM2;PTK2B;PACSIN1;DLG2;…	ARHGEF9;ERBIN;DLGAP4;YWHAZ;DMD;GPHN;HSPA8;NPTX2;GABRA2;GABRB2;GABRA1;GABRB3;GABBR1;PAK1;PAK2;PAK3;SHANK2;KPNA1;CRTC1;STAT3;CAMK2B;CAMK2A;CHMP2B;PPP1R9A;PPP1R9B;EPS8;DYNLL2;MYO6;SNAP47;GSK3B;DBN1;CAPZB;RAPGEF4;CTNND2;PIP5K1C;GRK2;RBMX;HNRNPD;HNRNPM;HNRNPA2B1;CABP1;CDKL5;SYNGAP1;BAIAP2;CTNNA2;CTNNB1;IQSEC2;IQSEC1;DLGAP1;ARHGEF2;TNIK;ACTN2;DLG1;DLG3;ABR;BCR;SNX1;GAPDH;CTNND1;DNM2;PTK2B;PACSIN1;DLG2;…
GO:0099091	D17	CC	postsynaptic specialization, intracellular component	│ │ ├─ postsynaptic specialization, intracellular component	GO:0099572			HGNC:15465	GPHN	GPHN
GO:0099634	D18	CC	postsynaptic specialization membrane	│ │ ├─ postsynaptic specialization membrane	GO:0099572	0.260392	0.273153	HGNC:5241;HGNC:7953;HGNC:4076;HGNC:4082;HGNC:4075;HGNC:4083;HGNC:4070	HSPA8;NPTX2;GABRA2;GABRB2;GABRA1;GABRB3;GABBR1	HSPA8;NPTX2;GABRA2;GABRB2;GABRA1;GABRB3;GABBR1
GO:0098892	D31	CC	extrinsic component of postsynaptic specialization membrane	│ │ │ ├─ extrinsic component of postsynaptic specialization membrane	GO:0099634			HGNC:7953	NPTX2	NPTX2
GO:0099060	D32	CC	integral component of postsynaptic specialization membrane	│ │ │ └─ integral component of postsynaptic specialization membrane	GO:0099634	0.492432	0.492432	HGNC:4076;HGNC:4082;HGNC:4075;HGNC:4083;HGNC:4070	GABRA2;GABRB2;GABRA1;GABRB3;GABBR1	GABRA2;GABRB2;GABRA1;GABRB3;GABBR1
GO:0014069	D19	CC	postsynaptic density	│ │ ├─ postsynaptic density	GO:0099572	7.48984e-11	5.69228e-10	HGNC:8590;HGNC:8591;HGNC:8592;HGNC:14295;HGNC:6394;HGNC:16062;HGNC:11364;HGNC:1461;HGNC:1460;HGNC:24537;HGNC:14946;HGNC:9298;HGNC:3420;HGNC:24596;HGNC:7605;HGNC:30669;HGNC:4617;HGNC:2695;HGNC:5241;HGNC:1491;HGNC:16626;HGNC:2516;HGNC:8996;HGNC:289;HGNC:9910;HGNC:5036;HGNC:5046;HGNC:5033;HGNC:1384;HGNC:11411;HGNC:11497;HGNC:947;HGNC:2510;HGNC:2514;HGNC:29059;HGNC:29112;HGNC:2905;HGNC:682;HGNC:30765…	PAK1;PAK2;PAK3;SHANK2;KPNA1;CRTC1;STAT3;CAMK2B;CAMK2A;CHMP2B;PPP1R9A;PPP1R9B;EPS8;DYNLL2;MYO6;SNAP47;GSK3B;DBN1;HSPA8;CAPZB;RAPGEF4;CTNND2;PIP5K1C;GRK2;RBMX;HNRNPD;HNRNPM;HNRNPA2B1;CABP1;CDKL5;SYNGAP1;BAIAP2;CTNNA2;CTNNB1;IQSEC2;IQSEC1;DLGAP1;ARHGEF2;TNIK;ACTN2;DLG1;DLG3;ABR;BCR;SNX1;GAPDH;CTNND1;DNM2;PTK2B;PACSIN1;DLG2;DLG4;MPP2;CNKSR2;ATP2B2;GRIA1;PLPPR4;GRIA2;GRIN1;GRIN2B;RTN4;PTPRF;PTPRZ1;GRI…	PAK1;PAK2;PAK3;SHANK2;KPNA1;CRTC1;STAT3;CAMK2B;CAMK2A;CHMP2B;PPP1R9A;PPP1R9B;EPS8;DYNLL2;MYO6;SNAP47;GSK3B;DBN1;HSPA8;CAPZB;RAPGEF4;CTNND2;PIP5K1C;GRK2;RBMX;HNRNPD;HNRNPM;HNRNPA2B1;CABP1;CDKL5;SYNGAP1;BAIAP2;CTNNA2;CTNNB1;IQSEC2;IQSEC1;DLGAP1;ARHGEF2;TNIK;ACTN2;DLG1;DLG3;ABR;BCR;SNX1;GAPDH;CTNND1;DNM2;PTK2B;PACSIN1;DLG2;DLG4;MPP2;CNKSR2;ATP2B2;GRIA1;PLPPR4;GRIA2;GRIN1;GRIN2B;RTN4;PTPRF;PTPRZ1;GRI…
GO:0099092	D33	CC	postsynaptic density, intracellular component	│ │ │ ├─ postsynaptic density, intracellular component	GO:0014069	1.09148e-07	6.91273e-07	HGNC:1384;HGNC:11411;HGNC:11497;HGNC:947;HGNC:2510;HGNC:2514;HGNC:29059;HGNC:29112;HGNC:2905;HGNC:682;HGNC:30765;HGNC:164;HGNC:2900;HGNC:2902;HGNC:81;HGNC:1014;HGNC:11172;HGNC:4141;HGNC:2515;HGNC:2974;HGNC:9612	CABP1;CDKL5;SYNGAP1;BAIAP2;CTNNA2;CTNNB1;IQSEC2;IQSEC1;DLGAP1;ARHGEF2;TNIK;ACTN2;DLG1;DLG3;ABR;BCR;SNX1;GAPDH;CTNND1;DNM2;PTK2B	CABP1;CDKL5;SYNGAP1;BAIAP2;CTNNA2;CTNNB1;IQSEC2;IQSEC1;DLGAP1;ARHGEF2;TNIK;ACTN2;DLG1;DLG3;ABR;BCR;SNX1;GAPDH;CTNND1;DNM2;PTK2B
GO:0098839	D34	CC	postsynaptic density membrane	│ │ │ └─ postsynaptic density membrane	GO:0014069	0.00259445	0.00611776	HGNC:29059;HGNC:164;HGNC:8570;HGNC:2901;HGNC:2903;HGNC:7220;HGNC:19701;HGNC:815;HGNC:4571;HGNC:23496;HGNC:4572;HGNC:4584;HGNC:4586;HGNC:14085;HGNC:9670;HGNC:9685;HGNC:4585;HGNC:4574;HGNC:7994;HGNC:17447;HGNC:6229;HGNC:11433;HGNC:10730	IQSEC2;ACTN2;PACSIN1;DLG2;DLG4;MPP2;CNKSR2;ATP2B2;GRIA1;PLPPR4;GRIA2;GRIN1;GRIN2B;RTN4;PTPRF;PTPRZ1;GRIN2A;GRIA4;NRCAM;CLSTN1;KCNAB2;STX1A;SEMA4B	IQSEC2;ACTN2;PACSIN1;DLG2;DLG4;MPP2;CNKSR2;ATP2B2;GRIA1;PLPPR4;GRIA2;GRIN1;GRIN2B;RTN4;PTPRF;PTPRZ1;GRIN2A;GRIA4;NRCAM;CLSTN1;KCNAB2;STX1A;SEMA4B
GO:0099031	D40	CC	anchored component of postsynaptic density membrane	│ │ │ ├─ anchored component of postsynaptic density membrane	GO:0098839	0.0700748	0.0887614	HGNC:2901;HGNC:2903;HGNC:7220	DLG2;DLG4;MPP2	DLG2;DLG4;MPP2
GO:0099147	D41	CC	extrinsic component of postsynaptic density membrane	│ │ │ ├─ extrinsic component of postsynaptic density membrane	GO:0098839			HGNC:19701	CNKSR2	CNKSR2
GO:0099061	D42	CC	integral component of postsynaptic density membrane	│ │ │ └─ integral component of postsynaptic density membrane	GO:0098839	0.0334325	0.0470531	HGNC:815;HGNC:4571;HGNC:23496;HGNC:4572;HGNC:4584;HGNC:4586;HGNC:14085;HGNC:9670;HGNC:9685;HGNC:4585;HGNC:4574;HGNC:7994;HGNC:17447;HGNC:6229;HGNC:11433;HGNC:10730	ATP2B2;GRIA1;PLPPR4;GRIA2;GRIN1;GRIN2B;RTN4;PTPRF;PTPRZ1;GRIN2A;GRIA4;NRCAM;CLSTN1;KCNAB2;STX1A;SEMA4B	ATP2B2;GRIA1;PLPPR4;GRIA2;GRIN1;GRIN2B;RTN4;PTPRF;PTPRZ1;GRIN2A;GRIA4;NRCAM;CLSTN1;KCNAB2;STX1A;SEMA4B
GO:0099629	D20	CC	postsynaptic specialization of symmetric synapse	│ │ └─ postsynaptic specialization of symmetric synapse	GO:0099572
GO:0098843	D7	CC	postsynaptic endocytic zone	│ ├─ postsynaptic endocytic zone	GO:0098794	0.0894236	0.109616	HGNC:17089;HGNC:9783;HGNC:29125	SYNE1;RAB5A;DNM3	SYNE1;RAB5A;DNM3
GO:0098844	D21	CC	postsynaptic endocytic zone membrane	│ │ └─ postsynaptic endocytic zone membrane	GO:0098843			HGNC:9783;HGNC:29125	RAB5A;DNM3	RAB5A;DNM3
GO:0098845	D8	CC	postsynaptic endosome	│ ├─ postsynaptic endosome	GO:0098794	0.133704	0.153962	HGNC:17447;HGNC:11172;HGNC:18706	CLSTN1;SNX1;GRIPAP1	CLSTN1;SNX1;GRIPAP1
GO:0098895	D22	CC	postsynaptic endosome membrane	│ │ ├─ postsynaptic endosome membrane	GO:0098845			HGNC:11172	SNX1	SNX1
GO:0098999	D35	CC	extrinsic component of postsynaptic endosome membrane	│ │ │ └─ extrinsic component of postsynaptic endosome membrane	GO:0098895			HGNC:11172	SNX1	SNX1
GO:0098842	D23	CC	postsynaptic early endosome	│ │ ├─ postsynaptic early endosome	GO:0098845			HGNC:18706	GRIPAP1	GRIPAP1
GO:0098896	D36	CC	postsynaptic early endosome membrane	│ │ │ └─ postsynaptic early endosome membrane	GO:0098842			HGNC:18706	GRIPAP1	GRIPAP1
GO:0098998	D43	CC	extrinsic component of postsynaptic early endosome membrane	│ │ │ └─ extrinsic component of postsynaptic early endosome membrane	GO:0098896			HGNC:18706	GRIPAP1	GRIPAP1
GO:0098837	D24	CC	postsynaptic recycling endosome	│ │ └─ postsynaptic recycling endosome	GO:0098845
GO:0098944	D37	CC	postsynaptic recycling endosome membrane	│ │ └─ postsynaptic recycling endosome membrane	GO:0098837
GO:0099033	D44	CC	anchored component of postsynaptic recycling endosome membrane	│ │ └─ anchored component of postsynaptic recycling endosome membrane	GO:0098944
GO:0045211	D9	CC	postsynaptic membrane	│ ├─ postsynaptic membrane	GO:0098794	0.000345417	0.00109382	HGNC:2514;HGNC:2695;HGNC:14986;HGNC:4913;HGNC:1399;HGNC:2172;HGNC:2171;HGNC:2363;HGNC:2510;HGNC:815;HGNC:4597;HGNC:5951;HGNC:3388;HGNC:11042;HGNC:11068;HGNC:11069;HGNC:1759;HGNC:4595;HGNC:2467;HGNC:4070;HGNC:943;HGNC:18582;HGNC:7994;HGNC:6153;HGNC:4083;HGNC:13943;HGNC:7656	CTNNB1;DBN1;SNAP91;HIP1;CACNA2D1;CNTN2;CNTN1;CRKL;CTNNA2;ATP2B2;GRM5;CADM1;EPHA4;SLC6A1;SLC8A1;SLC8A2;CDH2;GRM3;CSPG5;GABBR1;ADGRB1;ADGRL2;NRCAM;ITGB1;GABRB3;PRRT1;NCAM1	CTNNB1;DBN1;SNAP91;HIP1;CACNA2D1;CNTN2;CNTN1;CRKL;CTNNA2;ATP2B2;GRM5;CADM1;EPHA4;SLC6A1;SLC8A1;SLC8A2;CDH2;GRM3;CSPG5;GABBR1;ADGRB1;ADGRL2;NRCAM;ITGB1;GABRB3;PRRT1;NCAM1
GO:0099025	D25	CC	anchored component of postsynaptic membrane	│ │ ├─ anchored component of postsynaptic membrane	GO:0045211	0.0158162	0.0273189	HGNC:1399;HGNC:2172;HGNC:2171	CACNA2D1;CNTN2;CNTN1	CACNA2D1;CNTN2;CNTN1
GO:0098890	D26	CC	extrinsic component of postsynaptic membrane	│ │ ├─ extrinsic component of postsynaptic membrane	GO:0045211			HGNC:2363;HGNC:2510	CRKL;CTNNA2	CRKL;CTNNA2
GO:0099055	D27	CC	integral component of postsynaptic membrane	│ │ └─ integral component of postsynaptic membrane	GO:0045211	0.0267779	0.0407023	HGNC:815;HGNC:4597;HGNC:5951;HGNC:3388;HGNC:11042;HGNC:11068;HGNC:11069;HGNC:1759;HGNC:4595;HGNC:2467;HGNC:4070;HGNC:943;HGNC:18582;HGNC:7994;HGNC:6153;HGNC:4083;HGNC:13943;HGNC:7656	ATP2B2;GRM5;CADM1;EPHA4;SLC6A1;SLC8A1;SLC8A2;CDH2;GRM3;CSPG5;GABBR1;ADGRB1;ADGRL2;NRCAM;ITGB1;GABRB3;PRRT1;NCAM1	ATP2B2;GRM5;CADM1;EPHA4;SLC6A1;SLC8A1;SLC8A2;CDH2;GRM3;CSPG5;GABBR1;ADGRB1;ADGRL2;NRCAM;ITGB1;GABRB3;PRRT1;NCAM1
SYNGO:postsyn_ribosome	D10	CC	postsynaptic ribosome	│ ├─ postsynaptic ribosome	GO:0098794
SYNGO:postsyn_er	D11	CC	postsynaptic ER	│ └─ postsynaptic ER	GO:0098794			HGNC:6180	ITPR1	ITPR1
SYNGO:postsyn_er_membrane	D28	CC	postsynaptic ER membrane	│ ├─ postsynaptic ER membrane	SYNGO:postsyn_er
SYNGO:postsyn_er_membrane_integral	D38	CC	integral component of postsynaptic ER membrane	│ │ └─ integral component of postsynaptic ER membrane	SYNGO:postsyn_er_membrane
SYNGO:postsyn_ser	D29	CC	postsynaptic SER	│ └─ postsynaptic SER	SYNGO:postsyn_er			HGNC:6180	ITPR1	ITPR1
SYNGO:postsyn_ser_membrane	D39	CC	postsynaptic SER membrane	│ └─ postsynaptic SER membrane	SYNGO:postsyn_ser			HGNC:6180	ITPR1	ITPR1
SYNGO:postsyn_ser_membrane_integral	D45	CC	integral component of postsynaptic SER membrane	│ └─ integral component of postsynaptic SER membrane	SYNGO:postsyn_ser_membrane			HGNC:6180	ITPR1	ITPR1
GO:0099544	E1	CC	extrasynaptic space	└─ extrasynaptic space	GO:0045202			HGNC:23059	BCAN	BCAN
GO:0098966	E2	CC	perisynaptic extracellular matrix	└─ perisynaptic extracellular matrix	GO:0099544			HGNC:23059	BCAN	BCAN
SYNGO:synprocess		BP	process in the synapse	process in the synapse		6.63482e-36	4.64438e-34	HGNC:1774;HGNC:17072;HGNC:16874;HGNC:31922;HGNC:1434;HGNC:1402;HGNC:1404;HGNC:11494;HGNC:11495;HGNC:1117;HGNC:9390;HGNC:8008;HGNC:11498;HGNC:11133;HGNC:9091;HGNC:16626;HGNC:13406;HGNC:2514;HGNC:555;HGNC:568;HGNC:12645;HGNC:11132;HGNC:12643;HGNC:23150;HGNC:11433;HGNC:18539;HGNC:9247;HGNC:11509;HGNC:9402;HGNC:9393;HGNC:9395;HGNC:1497;HGNC:11506;HGNC:30757;HGNC:4272;HGNC:4273;HGNC:2467;HGNC:1460;HGN…	CDK5;ERC1;SV2B;ERC2;CALB1;CACNB2;CACNB4;SYN1;SYN2;BSN;PRKAR1B;NRXN1;SYNGR1;SNAP29;PLS3;RAPGEF4;PCLO;CTNNB1;AP1G1;AP3D1;VAMP4;SNAP25;VAMP2;UNC13A;STX1A;STX1B;PPFIA3;SYT1;PRKCG;PRKCA;PRKCB;CASK;SYP;STXBP5L;GIT1;GIT2;CSPG5;CAMK2A;RAB3A;CPLX1;CPLX2;NAPA;STXBP1;SV2A;CADPS;RPH3A;NAPB;SLC17A7;GAPDH;CANX;ARF6;CLTC;SH3GL2;DNM1;DNM3;SNAP91;PICALM;AMPH;PACSIN1;AP2M1;EPS15;DNM2;DNM1L;DIAPH1;BIN1;SCAMP5;ACTB;…	CDK5;ERC1;SV2B;ERC2;CALB1;CACNB2;CACNB4;SYN1;SYN2;BSN;PRKAR1B;NRXN1;SYNGR1;SNAP29;PLS3;RAPGEF4;PCLO;CTNNB1;AP1G1;AP3D1;VAMP4;SNAP25;VAMP2;UNC13A;STX1A;STX1B;PPFIA3;SYT1;PRKCG;PRKCA;PRKCB;CASK;SYP;STXBP5L;GIT1;GIT2;CSPG5;CAMK2A;RAB3A;CPLX1;CPLX2;NAPA;STXBP1;SV2A;CADPS;RPH3A;NAPB;SLC17A7;GAPDH;CANX;ARF6;CLTC;SH3GL2;DNM1;DNM3;SNAP91;PICALM;AMPH;PACSIN1;AP2M1;EPS15;DNM2;DNM1L;DIAPH1;BIN1;SCAMP5;ACTB;…
SYNGO:presynprocess	F1	BP	process in the presynapse	├─ process in the presynapse	SYNGO:synprocess	3.16355e-14	5.53621e-13	HGNC:1774;HGNC:17072;HGNC:16874;HGNC:31922;HGNC:1434;HGNC:1402;HGNC:1404;HGNC:11494;HGNC:11495;HGNC:1117;HGNC:9390;HGNC:8008;HGNC:11498;HGNC:11133;HGNC:9091;HGNC:16626;HGNC:13406;HGNC:2514;HGNC:555;HGNC:568;HGNC:12645;HGNC:11132;HGNC:12643;HGNC:23150;HGNC:11433;HGNC:18539;HGNC:9247;HGNC:11509;HGNC:9402;HGNC:9393;HGNC:9395;HGNC:1497;HGNC:11506;HGNC:30757;HGNC:4272;HGNC:4273;HGNC:2467;HGNC:1460;HGN…	CDK5;ERC1;SV2B;ERC2;CALB1;CACNB2;CACNB4;SYN1;SYN2;BSN;PRKAR1B;NRXN1;SYNGR1;SNAP29;PLS3;RAPGEF4;PCLO;CTNNB1;AP1G1;AP3D1;VAMP4;SNAP25;VAMP2;UNC13A;STX1A;STX1B;PPFIA3;SYT1;PRKCG;PRKCA;PRKCB;CASK;SYP;STXBP5L;GIT1;GIT2;CSPG5;CAMK2A;RAB3A;CPLX1;CPLX2;NAPA;STXBP1;SV2A;CADPS;RPH3A;NAPB;SLC17A7;GAPDH;CANX;ARF6;CLTC;SH3GL2;DNM1;DNM3;SNAP91;PICALM;AMPH;PACSIN1;AP2M1;EPS15;DNM2;DNM1L;DIAPH1;BIN1;SCAMP5;ACTB;…	CDK5;ERC1;SV2B;ERC2;CALB1;CACNB2;CACNB4;SYN1;SYN2;BSN;PRKAR1B;NRXN1;SYNGR1;SNAP29;PLS3;RAPGEF4;PCLO;CTNNB1;AP1G1;AP3D1;VAMP4;SNAP25;VAMP2;UNC13A;STX1A;STX1B;PPFIA3;SYT1;PRKCG;PRKCA;PRKCB;CASK;SYP;STXBP5L;GIT1;GIT2;CSPG5;CAMK2A;RAB3A;CPLX1;CPLX2;NAPA;STXBP1;SV2A;CADPS;RPH3A;NAPB;SLC17A7;GAPDH;CANX;ARF6;CLTC;SH3GL2;DNM1;DNM3;SNAP91;PICALM;AMPH;PACSIN1;AP2M1;EPS15;DNM2;DNM1L;DIAPH1;BIN1;SCAMP5;ACTB;…
GO:0099509	F2	BP	regulation of presynaptic cytosolic calcium levels	│ ├─ regulation of presynaptic cytosolic calcium levels	SYNGO:presynprocess	0.0549247	0.0746023	HGNC:1774;HGNC:17072;HGNC:16874;HGNC:31922;HGNC:1434;HGNC:1402;HGNC:1404	CDK5;ERC1;SV2B;ERC2;CALB1;CACNB2;CACNB4	CDK5;ERC1;SV2B;ERC2;CALB1;CACNB2;CACNB4
GO:1905056	F9	BP	ATPase-coupled calcium ion transmembrane transporter activity involved in regulation of presynaptic cytosolic calcium levels	│ │ ├─ ATPase-coupled calcium ion transmembrane transporter activity involved in regulation of presynaptic cytosolic calcium levels	GO:0099509
GO:0099534	F10	BP	calcium ion binding involved in regulation of presynaptic cytosolic calcium levels	│ │ ├─ calcium ion binding involved in regulation of presynaptic cytosolic calcium levels	GO:0099509			HGNC:1434	CALB1	CALB1
GO:0099626	F11	BP	voltage-gated calcium channel activity involved in regulation of presynaptic cytosolic calcium levels	│ │ └─ voltage-gated calcium channel activity involved in regulation of presynaptic cytosolic calcium levels	GO:0099509			HGNC:1402;HGNC:1404	CACNB2;CACNB4	CACNB2;CACNB4
GO:0099635	F25	BP	voltage-gated calcium channel activity involved in positive regulation of presynaptic cytosolic calcium levels	│ │ └─ voltage-gated calcium channel activity involved in positive regulation of presynaptic cytosolic calcium levels	GO:0099626			HGNC:1402;HGNC:1404	CACNB2;CACNB4	CACNB2;CACNB4
GO:0099505	F3	BP	regulation of presynaptic membrane potential	│ ├─ regulation of presynaptic membrane potential	SYNGO:presynprocess
GO:0099507	F12	BP	ligand-gated ion channel activity involved in regulation of presynaptic membrane potential	│ │ ├─ ligand-gated ion channel activity involved in regulation of presynaptic membrane potential	GO:0099505
GO:0099508	F13	BP	voltage-gated ion channel activity involved in regulation of presynaptic membrane potential	│ │ ├─ voltage-gated ion channel activity involved in regulation of presynaptic membrane potential	GO:0099505
GO:0150047	F14	BP	G-protein coupled neurotransmitter receptor activity involved in regulation of presynaptic membrane potential	│ │ └─ G-protein coupled neurotransmitter receptor activity involved in regulation of presynaptic membrane potential	GO:0099505
GO:0099504	F4	BP	synaptic vesicle cycle	│ ├─ synaptic vesicle cycle	SYNGO:presynprocess	2.42291e-17	5.65346e-16	HGNC:11494;HGNC:11495;HGNC:1117;HGNC:9390;HGNC:8008;HGNC:11498;HGNC:11133;HGNC:9091;HGNC:16626;HGNC:13406;HGNC:2514;HGNC:555;HGNC:568;HGNC:12645;HGNC:11132;HGNC:12643;HGNC:23150;HGNC:11433;HGNC:18539;HGNC:9247;HGNC:11509;HGNC:17072;HGNC:31922;HGNC:9402;HGNC:9393;HGNC:9395;HGNC:1497;HGNC:11506;HGNC:30757;HGNC:4272;HGNC:4273;HGNC:2467;HGNC:1404;HGNC:16874;HGNC:1460;HGNC:9777;HGNC:2309;HGNC:2310;HGN…	SYN1;SYN2;BSN;PRKAR1B;NRXN1;SYNGR1;SNAP29;PLS3;RAPGEF4;PCLO;CTNNB1;AP1G1;AP3D1;VAMP4;SNAP25;VAMP2;UNC13A;STX1A;STX1B;PPFIA3;SYT1;ERC1;ERC2;PRKCG;PRKCA;PRKCB;CASK;SYP;STXBP5L;GIT1;GIT2;CSPG5;CACNB4;SV2B;CAMK2A;RAB3A;CPLX1;CPLX2;NAPA;STXBP1;SV2A;CADPS;RPH3A;NAPB;SLC17A7;GAPDH;CANX;ARF6;CLTC;SH3GL2;DNM1;DNM3;SNAP91;PICALM;AMPH;PACSIN1;AP2M1;EPS15;DNM2;DNM1L;DIAPH1;BIN1;SCAMP5;ACTB;PIP5K1C;ACTG1;PPP3…	SYN1;SYN2;BSN;PRKAR1B;NRXN1;SYNGR1;SNAP29;PLS3;RAPGEF4;PCLO;CTNNB1;AP1G1;AP3D1;VAMP4;SNAP25;VAMP2;UNC13A;STX1A;STX1B;PPFIA3;SYT1;ERC1;ERC2;PRKCG;PRKCA;PRKCB;CASK;SYP;STXBP5L;GIT1;GIT2;CSPG5;CACNB4;SV2B;CAMK2A;RAB3A;CPLX1;CPLX2;NAPA;STXBP1;SV2A;CADPS;RPH3A;NAPB;SLC17A7;GAPDH;CANX;ARF6;CLTC;SH3GL2;DNM1;DNM3;SNAP91;PICALM;AMPH;PACSIN1;AP2M1;EPS15;DNM2;DNM1L;DIAPH1;BIN1;SCAMP5;ACTB;PIP5K1C;ACTG1;PPP3…
GO:0098693	F15	BP	regulation of synaptic vesicle cycle	│ │ ├─ regulation of synaptic vesicle cycle	GO:0099504	0.00166702	0.00416755	HGNC:1117;HGNC:11494;HGNC:9390;HGNC:8008;HGNC:11498;HGNC:11133;HGNC:9091;HGNC:16626	BSN;SYN1;PRKAR1B;NRXN1;SYNGR1;SNAP29;PLS3;RAPGEF4	BSN;SYN1;PRKAR1B;NRXN1;SYNGR1;SNAP29;PLS3;RAPGEF4
GO:0097091	F16	BP	synaptic vesicle clustering	│ │ ├─ synaptic vesicle clustering	GO:0099504	0.0340668	0.0554575	HGNC:13406;HGNC:2514;HGNC:11495;HGNC:1117	PCLO;CTNNB1;SYN2;BSN	PCLO;CTNNB1;SYN2;BSN
GO:0099532	F17	BP	synaptic vesicle endosomal processing	│ │ ├─ synaptic vesicle endosomal processing	GO:0099504	0.11071	0.127045	HGNC:555;HGNC:568;HGNC:12645	AP1G1;AP3D1;VAMP4	AP1G1;AP3D1;VAMP4
GO:0016182	F26	BP	synaptic vesicle budding from endosome	│ │ │ ├─ synaptic vesicle budding from endosome	GO:0099532			HGNC:555;HGNC:568	AP1G1;AP3D1	AP1G1;AP3D1
GO:0016189	F27	BP	synaptic vesicle to endosome fusion	│ │ │ └─ synaptic vesicle to endosome fusion	GO:0099532			HGNC:12645	VAMP4	VAMP4
GO:0016079	F18	BP	synaptic vesicle exocytosis	│ │ ├─ synaptic vesicle exocytosis	GO:0099504	5.31405e-09	4.13315e-08	HGNC:11132;HGNC:12643;HGNC:23150;HGNC:11433;HGNC:18539;HGNC:9247;HGNC:11509;HGNC:17072;HGNC:31922;HGNC:9402;HGNC:9393;HGNC:9395;HGNC:1497;HGNC:11506;HGNC:30757;HGNC:4272;HGNC:4273;HGNC:2467;HGNC:1404;HGNC:16874;HGNC:11133;HGNC:1460;HGNC:9777;HGNC:2309;HGNC:2310;HGNC:7641;HGNC:11444;HGNC:20566;HGNC:1426;HGNC:17056;HGNC:15751	SNAP25;VAMP2;UNC13A;STX1A;STX1B;PPFIA3;SYT1;ERC1;ERC2;PRKCG;PRKCA;PRKCB;CASK;SYP;STXBP5L;GIT1;GIT2;CSPG5;CACNB4;SV2B;SNAP29;CAMK2A;RAB3A;CPLX1;CPLX2;NAPA;STXBP1;SV2A;CADPS;RPH3A;NAPB	SNAP25;VAMP2;UNC13A;STX1A;STX1B;PPFIA3;SYT1;ERC1;ERC2;PRKCG;PRKCA;PRKCB;CASK;SYP;STXBP5L;GIT1;GIT2;CSPG5;CACNB4;SV2B;SNAP29;CAMK2A;RAB3A;CPLX1;CPLX2;NAPA;STXBP1;SV2A;CADPS;RPH3A;NAPB
GO:0099502	F28	BP	calcium-dependent activation of synaptic vesicle fusion	│ │ │ ├─ calcium-dependent activation of synaptic vesicle fusion	GO:0016079	0.210527	0.233919	HGNC:11509;HGNC:17072;HGNC:31922	SYT1;ERC1;ERC2	SYT1;ERC1;ERC2
GO:0150037	F37	BP	regulation of calcium-dependent activation of synaptic vesicle fusion	│ │ │ │ └─ regulation of calcium-dependent activation of synaptic vesicle fusion	GO:0099502			HGNC:17072;HGNC:31922	ERC1;ERC2	ERC1;ERC2
GO:2000300	F29	BP	regulation of synaptic vesicle exocytosis	│ │ │ ├─ regulation of synaptic vesicle exocytosis	GO:0016079	0.000966582	0.00294177	HGNC:9402;HGNC:9393;HGNC:9395;HGNC:1497;HGNC:11506;HGNC:30757;HGNC:4272;HGNC:4273;HGNC:2467;HGNC:1404;HGNC:16874;HGNC:11133	PRKCG;PRKCA;PRKCB;CASK;SYP;STXBP5L;GIT1;GIT2;CSPG5;CACNB4;SV2B;SNAP29	PRKCG;PRKCA;PRKCB;CASK;SYP;STXBP5L;GIT1;GIT2;CSPG5;CACNB4;SV2B;SNAP29
GO:0016081	F30	BP	synaptic vesicle docking	│ │ │ ├─ synaptic vesicle docking	GO:0016079	0.0894236	0.104328	HGNC:12643;HGNC:9247;HGNC:1460	VAMP2;PPFIA3;CAMK2A	VAMP2;PPFIA3;CAMK2A
GO:0099148	F38	BP	regulation of synaptic vesicle docking	│ │ │ │ └─ regulation of synaptic vesicle docking	GO:0016081			HGNC:1460	CAMK2A	CAMK2A
GO:0031629	F31	BP	synaptic vesicle fusion to presynaptic active zone membrane	│ │ │ ├─ synaptic vesicle fusion to presynaptic active zone membrane	GO:0016079	0.012754	0.0247995	HGNC:18539;HGNC:9777;HGNC:2309;HGNC:2310	STX1B;RAB3A;CPLX1;CPLX2	STX1B;RAB3A;CPLX1;CPLX2
GO:0031630	F39	BP	regulation of synaptic vesicle fusion to presynaptic active zone membrane	│ │ │ │ └─ regulation of synaptic vesicle fusion to presynaptic active zone membrane	GO:0031629	0.03802	0.0566256	HGNC:9777;HGNC:2309;HGNC:2310	RAB3A;CPLX1;CPLX2	RAB3A;CPLX1;CPLX2
GO:0016082	F32	BP	synaptic vesicle priming	│ │ │ └─ synaptic vesicle priming	GO:0016079	0.000605891	0.00192783	HGNC:7641;HGNC:11444;HGNC:20566;HGNC:17072;HGNC:31922;HGNC:1426;HGNC:17056;HGNC:15751	NAPA;STXBP1;SV2A;ERC1;ERC2;CADPS;RPH3A;NAPB	NAPA;STXBP1;SV2A;ERC1;ERC2;CADPS;RPH3A;NAPB
GO:0010807	F40	BP	regulation of synaptic vesicle priming	│ │ │ └─ regulation of synaptic vesicle priming	GO:0016082			HGNC:7641;HGNC:15751	NAPA;NAPB	NAPA;NAPB
GO:0098700	F19	BP	synaptic vesicle neurotransmitter loading	│ │ ├─ synaptic vesicle neurotransmitter loading	GO:0099504			HGNC:16704;HGNC:4141	SLC17A7;GAPDH	SLC17A7;GAPDH
GO:0099162	F33	BP	regulation of synaptic vesicle neurotransmitter loading	│ │ │ └─ regulation of synaptic vesicle neurotransmitter loading	GO:0098700			HGNC:4141	GAPDH	GAPDH
GO:0099180	F20	BP	zinc ion import into synaptic vesicle	│ │ ├─ zinc ion import into synaptic vesicle	GO:0099504
GO:0097401	F21	BP	synaptic vesicle proton loading	│ │ ├─ synaptic vesicle proton loading	GO:0099504
GO:0048488	F22	BP	synaptic vesicle endocytosis	│ │ └─ synaptic vesicle endocytosis	GO:0099504	1.28698e-09	1.50148e-08	HGNC:1473;HGNC:659;HGNC:2092;HGNC:10831;HGNC:2972;HGNC:29125;HGNC:14986;HGNC:15514;HGNC:471;HGNC:8570;HGNC:564;HGNC:3419;HGNC:2974;HGNC:2973;HGNC:555;HGNC:2876;HGNC:1052;HGNC:12645;HGNC:30386;HGNC:132;HGNC:8996;HGNC:144;HGNC:9315;HGNC:13487;HGNC:19239;HGNC:11503;HGNC:15469	CANX;ARF6;CLTC;SH3GL2;DNM1;DNM3;SNAP91;PICALM;AMPH;PACSIN1;AP2M1;EPS15;DNM2;DNM1L;AP1G1;DIAPH1;BIN1;VAMP4;SCAMP5;ACTB;PIP5K1C;ACTG1;PPP3CB;VPS35;SYT11;SYNJ1;DNAJC6	CANX;ARF6;CLTC;SH3GL2;DNM1;DNM3;SNAP91;PICALM;AMPH;PACSIN1;AP2M1;EPS15;DNM2;DNM1L;AP1G1;DIAPH1;BIN1;VAMP4;SCAMP5;ACTB;PIP5K1C;ACTG1;PPP3CB;VPS35;SYT11;SYNJ1;DNAJC6
GO:1900242	F34	BP	regulation of synaptic vesicle endocytosis	│ │ ├─ regulation of synaptic vesicle endocytosis	GO:0048488	0.00121697	0.00327646	HGNC:12645;HGNC:30386;HGNC:132;HGNC:8996;HGNC:144;HGNC:9315;HGNC:13487;HGNC:19239	VAMP4;SCAMP5;ACTB;PIP5K1C;ACTG1;PPP3CB;VPS35;SYT11	VAMP4;SCAMP5;ACTB;PIP5K1C;ACTG1;PPP3CB;VPS35;SYT11
GO:0016185	F35	BP	synaptic vesicle budding from presynaptic endocytic zone membrane	│ │ ├─ synaptic vesicle budding from presynaptic endocytic zone membrane	GO:0048488
GO:0098694	F41	BP	regulation of synaptic vesicle budding from presynaptic endocytic zone membrane	│ │ │ └─ regulation of synaptic vesicle budding from presynaptic endocytic zone membrane	GO:0016185
GO:0016191	F36	BP	synaptic vesicle uncoating	│ │ └─ synaptic vesicle uncoating	GO:0048488			HGNC:11503;HGNC:15469	SYNJ1;DNAJC6	SYNJ1;DNAJC6
GO:0099525	F5	BP	presynaptic dense core vesicle exocytosis	│ ├─ presynaptic dense core vesicle exocytosis	SYNGO:presynprocess			HGNC:1426	CADPS	CADPS
GO:0099161	F23	BP	regulation of presynaptic dense core vesicle exocytosis	│ │ └─ regulation of presynaptic dense core vesicle exocytosis	GO:0099525
GO:0001504	F6	BP	neurotransmitter uptake	│ ├─ neurotransmitter uptake	SYNGO:presynprocess
GO:0098810	F7	BP	neurotransmitter reuptake	│ ├─ neurotransmitter reuptake	SYNGO:presynprocess	0.044018	0.0641929	HGNC:11042;HGNC:10940;HGNC:3757;HGNC:16937	SLC6A1;SLC1A2;FLOT1;ARL6IP5	SLC6A1;SLC1A2;FLOT1;ARL6IP5
GO:0051580	F24	BP	regulation of neurotransmitter uptake	│ │ └─ regulation of neurotransmitter uptake	GO:0098810			HGNC:3757;HGNC:16937	FLOT1;ARL6IP5	FLOT1;ARL6IP5
SYNGO:presyn_chaperoneProteinFolding	F8	BP	presynaptic chaperone-mediated protein folding	│ └─ presynaptic chaperone-mediated protein folding	SYNGO:presynprocess
SYNGO:postsynprocess	G1	BP	process in the postsynapse	├─ process in the postsynapse	SYNGO:synprocess	6.80136e-09	4.76095e-08	HGNC:30672;HGNC:7602;HGNC:1434;HGNC:6180;HGNC:4070;HGNC:4075;HGNC:4083;HGNC:4082;HGNC:4571;HGNC:4572;HGNC:4574;HGNC:2906;HGNC:8010;HGNC:3420;HGNC:2515;HGNC:15842;HGNC:12851;HGNC:2902;HGNC:2087;HGNC:2516;HGNC:7953;HGNC:15465;HGNC:7954;HGNC:4272;HGNC:7952;HGNC:2901;HGNC:2900;HGNC:2903;HGNC:29059;HGNC:2666;HGNC:30765;HGNC:4617;HGNC:8590;HGNC:8591;HGNC:8592;HGNC:16626;HGNC:7648;HGNC:11131;HGNC:30669;…	SYNPO;MYO5A;CALB1;ITPR1;GABBR1;GABRA1;GABRB3;GABRB2;GRIA1;GRIA2;GRIA4;DLGAP2;NRXN3;EPS8;CTNND1;ERBIN;YWHAE;DLG3;CLPTM1;CTNND2;NPTX2;GPHN;NPTXR;GIT1;NPTX1;DLG2;DLG1;DLG4;IQSEC2;DAG1;TNIK;GSK3B;PAK1;PAK2;PAK3;RAPGEF4;NBEA;SNAP23;SNAP47;CPLX1;MYO6;AP2B1;AP2M1;EPS15;PPP3R1;IQSEC1;NEDD4;HPCA;SYNE1;PIP5K1C;PACSIN1;SYNJ1;HIP1	SYNPO;MYO5A;CALB1;ITPR1;GABBR1;GABRA1;GABRB3;GABRB2;GRIA1;GRIA2;GRIA4;DLGAP2;NRXN3;EPS8;CTNND1;ERBIN;YWHAE;DLG3;CLPTM1;CTNND2;NPTX2;GPHN;NPTXR;GIT1;NPTX1;DLG2;DLG1;DLG4;IQSEC2;DAG1;TNIK;GSK3B;PAK1;PAK2;PAK3;RAPGEF4;NBEA;SNAP23;SNAP47;CPLX1;MYO6;AP2B1;AP2M1;EPS15;PPP3R1;IQSEC1;NEDD4;HPCA;SYNE1;PIP5K1C;PACSIN1;SYNJ1;HIP1
GO:0099566	G2	BP	regulation of postsynaptic cytosolic calcium levels	│ ├─ regulation of postsynaptic cytosolic calcium levels	SYNGO:postsynprocess	0.0554188	0.0746023	HGNC:30672;HGNC:7602;HGNC:1434;HGNC:6180	SYNPO;MYO5A;CALB1;ITPR1	SYNPO;MYO5A;CALB1;ITPR1
GO:1905059	G7	BP	ATPase-coupled calcium ion transmembrane transporter activity involved in regulation of postsynaptic cytosolic calcium levels	│ │ ├─ ATPase-coupled calcium ion transmembrane transporter activity involved in regulation of postsynaptic cytosolic calcium levels	GO:0099566
GO:0099567	G8	BP	calcium ion binding involved in regulation of postsynaptic cytosolic calcium levels	│ │ ├─ calcium ion binding involved in regulation of postsynaptic cytosolic calcium levels	GO:0099566			HGNC:1434	CALB1	CALB1
GO:1905060	G9	BP	calcium:cation antiporter activity involved in regulation of postsynaptic cytosolic calcium ion levels	│ │ ├─ calcium:cation antiporter activity involved in regulation of postsynaptic cytosolic calcium ion levels	GO:0099566
GO:0098695	G10	BP	inositol 1,4,5-trisphosphate receptor activity involved in regulation of postsynaptic cytosolic calcium levels	│ │ ├─ inositol 1,4,5-trisphosphate receptor activity involved in regulation of postsynaptic cytosolic calcium levels	GO:0099566			HGNC:6180	ITPR1	ITPR1
GO:0099583	G11	BP	neurotransmitter receptor activity involved in regulation of postsynaptic cytosolic calcium levels	│ │ └─ neurotransmitter receptor activity involved in regulation of postsynaptic cytosolic calcium levels	GO:0099566
GO:0098872	G20	BP	G-protein coupled neurotransmitter receptor activity involved in regulation of postsynaptic cytosolic calcium levels	│ │ └─ G-protein coupled neurotransmitter receptor activity involved in regulation of postsynaptic cytosolic calcium levels	GO:0099583
GO:0060078	G3	BP	regulation of postsynaptic membrane potential	│ ├─ regulation of postsynaptic membrane potential	SYNGO:postsynprocess	0.410064	0.430219	HGNC:4070;HGNC:4075;HGNC:4083;HGNC:4082;HGNC:4571;HGNC:4572;HGNC:4574	GABBR1;GABRA1;GABRB3;GABRB2;GRIA1;GRIA2;GRIA4	GABBR1;GABRA1;GABRB3;GABRB2;GRIA1;GRIA2;GRIA4
GO:0099529	G12	BP	neurotransmitter receptor activity involved in regulation of postsynaptic membrane potential	│ │ ├─ neurotransmitter receptor activity involved in regulation of postsynaptic membrane potential	GO:0060078			HGNC:4070	GABBR1	GABBR1
GO:0099579	G21	BP	G-protein coupled neurotransmitter receptor activity involved in regulation of postsynaptic membrane potential	│ │ │ └─ G-protein coupled neurotransmitter receptor activity involved in regulation of postsynaptic membrane potential	GO:0099529			HGNC:4070	GABBR1	GABBR1
GO:1904315	G13	BP	transmitter-gated ion channel activity involved in regulation of postsynaptic membrane potential	│ │ ├─ transmitter-gated ion channel activity involved in regulation of postsynaptic membrane potential	GO:0060078	0.364978	0.393053	HGNC:4075;HGNC:4083;HGNC:4082;HGNC:4571;HGNC:4572;HGNC:4574	GABRA1;GABRB3;GABRB2;GRIA1;GRIA2;GRIA4	GABRA1;GABRB3;GABRB2;GRIA1;GRIA2;GRIA4
GO:1905030	G14	BP	voltage-gated ion channel activity involved in regulation of postsynaptic membrane potential	│ │ └─ voltage-gated ion channel activity involved in regulation of postsynaptic membrane potential	GO:0060078
GO:0098962	G4	BP	regulation of postsynaptic neurotransmitter receptor activity	│ ├─ regulation of postsynaptic neurotransmitter receptor activity	SYNGO:postsynprocess			HGNC:2906	DLGAP2	DLGAP2
GO:0099072	G5	BP	regulation of postsynaptic membrane neurotransmitter receptor levels	│ ├─ regulation of postsynaptic membrane neurotransmitter receptor levels	SYNGO:postsynprocess	2.25241e-10	3.15337e-09	HGNC:8010;HGNC:3420;HGNC:2515;HGNC:15842;HGNC:12851;HGNC:2902;HGNC:2087;HGNC:2516;HGNC:7953;HGNC:15465;HGNC:7954;HGNC:4272;HGNC:7952;HGNC:2901;HGNC:2900;HGNC:2903;HGNC:29059;HGNC:2666;HGNC:30765;HGNC:4617;HGNC:8590;HGNC:8591;HGNC:8592;HGNC:16626;HGNC:7648;HGNC:11131;HGNC:30669;HGNC:2309;HGNC:7605;HGNC:563;HGNC:564;HGNC:3419;HGNC:9317;HGNC:29112;HGNC:7727;HGNC:5144;HGNC:17089;HGNC:8996;HGNC:8570;H…	NRXN3;EPS8;CTNND1;ERBIN;YWHAE;DLG3;CLPTM1;CTNND2;NPTX2;GPHN;NPTXR;GIT1;NPTX1;DLG2;DLG1;DLG4;IQSEC2;DAG1;TNIK;GSK3B;PAK1;PAK2;PAK3;RAPGEF4;NBEA;SNAP23;SNAP47;CPLX1;MYO6;AP2B1;AP2M1;EPS15;PPP3R1;IQSEC1;NEDD4;HPCA;SYNE1;PIP5K1C;PACSIN1;SYNJ1;HIP1	NRXN3;EPS8;CTNND1;ERBIN;YWHAE;DLG3;CLPTM1;CTNND2;NPTX2;GPHN;NPTXR;GIT1;NPTX1;DLG2;DLG1;DLG4;IQSEC2;DAG1;TNIK;GSK3B;PAK1;PAK2;PAK3;RAPGEF4;NBEA;SNAP23;SNAP47;CPLX1;MYO6;AP2B1;AP2M1;EPS15;PPP3R1;IQSEC1;NEDD4;HPCA;SYNE1;PIP5K1C;PACSIN1;SYNJ1;HIP1
GO:0099645	G15	BP	neurotransmitter receptor localization to postsynaptic specialization membrane	│ │ ├─ neurotransmitter receptor localization to postsynaptic specialization membrane	GO:0099072	4.284e-05	0.00019992	HGNC:7953;HGNC:15465;HGNC:7954;HGNC:4272;HGNC:7952;HGNC:2901;HGNC:2900;HGNC:2903;HGNC:29059;HGNC:2666;HGNC:30765;HGNC:4617;HGNC:8590;HGNC:8591;HGNC:8592;HGNC:16626;HGNC:7648	NPTX2;GPHN;NPTXR;GIT1;NPTX1;DLG2;DLG1;DLG4;IQSEC2;DAG1;TNIK;GSK3B;PAK1;PAK2;PAK3;RAPGEF4;NBEA	NPTX2;GPHN;NPTXR;GIT1;NPTX1;DLG2;DLG1;DLG4;IQSEC2;DAG1;TNIK;GSK3B;PAK1;PAK2;PAK3;RAPGEF4;NBEA
GO:0098696	G22	BP	regulation of neurotransmitter receptor localization to postsynaptic specialization membrane	│ │ │ └─ regulation of neurotransmitter receptor localization to postsynaptic specialization membrane	GO:0099645	0.00153166	0.00397097	HGNC:29059;HGNC:2666;HGNC:30765;HGNC:4617;HGNC:8590;HGNC:8591;HGNC:8592;HGNC:16626;HGNC:7648	IQSEC2;DAG1;TNIK;GSK3B;PAK1;PAK2;PAK3;RAPGEF4;NBEA	IQSEC2;DAG1;TNIK;GSK3B;PAK1;PAK2;PAK3;RAPGEF4;NBEA
GO:0098967	G16	BP	exocytic insertion of neurotransmitter receptor to postsynaptic membrane	│ │ ├─ exocytic insertion of neurotransmitter receptor to postsynaptic membrane	GO:0099072	0.03802	0.0566256	HGNC:11131;HGNC:30669;HGNC:2309	SNAP23;SNAP47;CPLX1	SNAP23;SNAP47;CPLX1
GO:0099145	G23	BP	regulation of exocytic insertion of neurotransmitter receptor to postsynaptic membrane	│ │ │ └─ regulation of exocytic insertion of neurotransmitter receptor to postsynaptic membrane	GO:0098967			HGNC:2309	CPLX1	CPLX1
GO:0098970	G17	BP	postsynaptic neurotransmitter receptor diffusion trapping	│ │ ├─ postsynaptic neurotransmitter receptor diffusion trapping	GO:0099072
GO:0150054	G24	BP	regulation of postsynaptic neurotransmitter receptor diffusion trapping	│ │ │ └─ regulation of postsynaptic neurotransmitter receptor diffusion trapping	GO:0098970
GO:0098884	G18	BP	postsynaptic neurotransmitter receptor endocytosis	│ │ └─ postsynaptic neurotransmitter receptor endocytosis	GO:0099072	0.000518465	0.00172822	HGNC:7605;HGNC:563;HGNC:564;HGNC:3419;HGNC:9317;HGNC:29112;HGNC:7727;HGNC:5144;HGNC:17089;HGNC:8996;HGNC:8570;HGNC:11503;HGNC:4913	MYO6;AP2B1;AP2M1;EPS15;PPP3R1;IQSEC1;NEDD4;HPCA;SYNE1;PIP5K1C;PACSIN1;SYNJ1;HIP1	MYO6;AP2B1;AP2M1;EPS15;PPP3R1;IQSEC1;NEDD4;HPCA;SYNE1;PIP5K1C;PACSIN1;SYNJ1;HIP1
GO:0099149	G25	BP	regulation of postsynaptic neurotransmitter receptor endocytosis	│ │ └─ regulation of postsynaptic neurotransmitter receptor endocytosis	GO:0098884	0.007598	0.0156429	HGNC:9317;HGNC:29112;HGNC:7727;HGNC:5144;HGNC:17089;HGNC:8996;HGNC:8570;HGNC:11503;HGNC:4913	PPP3R1;IQSEC1;NEDD4;HPCA;SYNE1;PIP5K1C;PACSIN1;SYNJ1;HIP1	PPP3R1;IQSEC1;NEDD4;HPCA;SYNE1;PIP5K1C;PACSIN1;SYNJ1;HIP1
GO:0150038	G6	BP	postsynaptic dense core vesicle exocytosis	│ └─ postsynaptic dense core vesicle exocytosis	SYNGO:postsynprocess
GO:0150044	G19	BP	regulation of postsynaptic dense core vesicle exocytosis	│ └─ regulation of postsynaptic dense core vesicle exocytosis	GO:0150038
GO:0099536	H1	BP	synaptic signaling	├─ synaptic signaling	SYNGO:synprocess	2.29038e-09		HGNC:8010;HGNC:15917;HGNC:8008;HGNC:8590;HGNC:5951;HGNC:2666;HGNC:3591;HGNC:8032;HGNC:9390;HGNC:9391;HGNC:9392;HGNC:947;HGNC:370;HGNC:9065;HGNC:29059;HGNC:11364;HGNC:5044;HGNC:14946;HGNC:30829;HGNC:4597;HGNC:11370;HGNC:81;HGNC:1014;HGNC:2852;HGNC:6153;HGNC:7656;HGNC:9664;HGNC:9668;HGNC:9681;HGNC:2972;HGNC:6877;HGNC:11411;HGNC:11497;HGNC:28788;HGNC:2906;HGNC:8881;HGNC:8882;HGNC:24537;HGNC:12496;HG…	NRXN3;PLCB1;NRXN1;PAK1;CADM1;DAG1;FARP1;NTRK2;PRKAR1B;PRKAR2A;PRKAR2B;BAIAP2;AKAP12;PLCG1;IQSEC2;STAT3;HNRNPK;PPP1R9A;TUBB2B;GRM5;STAU1;ABR;BCR;DGKE;ITGB1;NCAM1;PTPRA;PTPRD;PTPRS;DNM1;MAPK3;CDKL5;SYNGAP1;CAMKV;DLGAP2;PFN1;PFN2;CHMP2B;UBE3A;WNK1;PAFAH1B1;APBA2;MYO6;HIP1;SYNPO;PPP3R1;PPP3CA;TRIO;CAMK4;NEFL;IQSEC1;PTK2B	NRXN3;PLCB1;NRXN1;PAK1;CADM1;DAG1;FARP1;NTRK2;PRKAR1B;PRKAR2A;PRKAR2B;BAIAP2;AKAP12;PLCG1;IQSEC2;STAT3;HNRNPK;PPP1R9A;TUBB2B;GRM5;STAU1;ABR;BCR;DGKE;ITGB1;NCAM1;PTPRA;PTPRD;PTPRS;DNM1;MAPK3;CDKL5;SYNGAP1;CAMKV;DLGAP2;PFN1;PFN2;CHMP2B;UBE3A;WNK1;PAFAH1B1;APBA2;MYO6;HIP1;SYNPO;PPP3R1;PPP3CA;TRIO;CAMK4;NEFL;IQSEC1;PTK2B
GO:0099537	H2	BP	trans-synaptic signaling	│ ├─ trans-synaptic signaling	GO:0099536	1.62623e-09	1.62623e-08	HGNC:8010;HGNC:15917;HGNC:8008;HGNC:8590;HGNC:5951;HGNC:2666;HGNC:3591;HGNC:8032;HGNC:9390;HGNC:9391;HGNC:9392;HGNC:947;HGNC:370;HGNC:9065;HGNC:29059;HGNC:11364;HGNC:5044;HGNC:14946;HGNC:30829;HGNC:4597;HGNC:11370;HGNC:81;HGNC:1014;HGNC:2852;HGNC:6153;HGNC:7656;HGNC:9664;HGNC:9668;HGNC:9681;HGNC:2972;HGNC:6877;HGNC:11411;HGNC:11497;HGNC:28788;HGNC:2906;HGNC:8881;HGNC:8882;HGNC:24537;HGNC:12496;HG…	NRXN3;PLCB1;NRXN1;PAK1;CADM1;DAG1;FARP1;NTRK2;PRKAR1B;PRKAR2A;PRKAR2B;BAIAP2;AKAP12;PLCG1;IQSEC2;STAT3;HNRNPK;PPP1R9A;TUBB2B;GRM5;STAU1;ABR;BCR;DGKE;ITGB1;NCAM1;PTPRA;PTPRD;PTPRS;DNM1;MAPK3;CDKL5;SYNGAP1;CAMKV;DLGAP2;PFN1;PFN2;CHMP2B;UBE3A;WNK1;PAFAH1B1;APBA2;MYO6;HIP1;SYNPO;PPP3R1;PPP3CA;TRIO;CAMK4;NEFL;IQSEC1;PTK2B	NRXN3;PLCB1;NRXN1;PAK1;CADM1;DAG1;FARP1;NTRK2;PRKAR1B;PRKAR2A;PRKAR2B;BAIAP2;AKAP12;PLCG1;IQSEC2;STAT3;HNRNPK;PPP1R9A;TUBB2B;GRM5;STAU1;ABR;BCR;DGKE;ITGB1;NCAM1;PTPRA;PTPRD;PTPRS;DNM1;MAPK3;CDKL5;SYNGAP1;CAMKV;DLGAP2;PFN1;PFN2;CHMP2B;UBE3A;WNK1;PAFAH1B1;APBA2;MYO6;HIP1;SYNPO;PPP3R1;PPP3CA;TRIO;CAMK4;NEFL;IQSEC1;PTK2B
GO:0099541	H5	BP	trans-synaptic signaling by lipid	│ │ ├─ trans-synaptic signaling by lipid	GO:0099537	0.0528786		HGNC:15917;HGNC:8008;HGNC:8590	PLCB1;NRXN1;PAK1	PLCB1;NRXN1;PAK1
GO:0099542	H13	BP	trans-synaptic signaling by endocannabinoid	│ │ │ └─ trans-synaptic signaling by endocannabinoid	GO:0099541	0.0528786	0.07403	HGNC:15917;HGNC:8008;HGNC:8590	PLCB1;NRXN1;PAK1	PLCB1;NRXN1;PAK1
GO:0098921	H21	BP	retrograde trans-synaptic signaling by endocannabinoid	│ │ │ ├─ retrograde trans-synaptic signaling by endocannabinoid	GO:0099542			HGNC:15917	PLCB1	PLCB1
GO:0099178	H26	BP	regulation of retrograde trans-synaptic signaling by endocanabinoid	│ │ │ │ └─ regulation of retrograde trans-synaptic signaling by endocanabinoid	GO:0098921			HGNC:15917	PLCB1	PLCB1
GO:0099553	H22	BP	trans-synaptic signaling by endocannabinoid, modulating synaptic transmission	│ │ │ └─ trans-synaptic signaling by endocannabinoid, modulating synaptic transmission	GO:0099542			HGNC:8008;HGNC:8590	NRXN1;PAK1	NRXN1;PAK1
GO:0150036	H27	BP	regulation of trans-synaptic signaling by endocannabinoid, modulating synaptic transmission	│ │ │ └─ regulation of trans-synaptic signaling by endocannabinoid, modulating synaptic transmission	GO:0099553			HGNC:8008;HGNC:8590	NRXN1;PAK1	NRXN1;PAK1
GO:0099540	H6	BP	trans-synaptic signaling by neuropeptide	│ │ ├─ trans-synaptic signaling by neuropeptide	GO:0099537
GO:0099543	H7	BP	trans-synaptic signaling by soluble gas	│ │ ├─ trans-synaptic signaling by soluble gas	GO:0099537
GO:0099548	H14	BP	trans-synaptic signaling by nitric oxide	│ │ │ └─ trans-synaptic signaling by nitric oxide	GO:0099543
GO:0099555	H23	BP	trans-synaptic signaling by nitric oxide, modulating synaptic transmission	│ │ │ └─ trans-synaptic signaling by nitric oxide, modulating synaptic transmission	GO:0099548
GO:0098925	H28	BP	retrograde trans-synaptic signaling by nitric oxide, modulating synaptic transmission	│ │ │ └─ retrograde trans-synaptic signaling by nitric oxide, modulating synaptic transmission	GO:0099555
GO:0099545	H8	BP	trans-synaptic signaling by trans-synaptic complex	│ │ ├─ trans-synaptic signaling by trans-synaptic complex	GO:0099537	0.183849		HGNC:5951;HGNC:2666;HGNC:3591	CADM1;DAG1;FARP1	CADM1;DAG1;FARP1
GO:0098942	H15	BP	retrograde trans-synaptic signaling by trans-synaptic protein complex	│ │ │ ├─ retrograde trans-synaptic signaling by trans-synaptic protein complex	GO:0099545	0.0700748	0.0875935	HGNC:5951;HGNC:2666;HGNC:3591	CADM1;DAG1;FARP1	CADM1;DAG1;FARP1
GO:0099557	H16	BP	trans-synaptic signaling by trans-synaptic complex, modulating synaptic transmission	│ │ │ └─ trans-synaptic signaling by trans-synaptic complex, modulating synaptic transmission	GO:0099545
GO:0099157	H9	BP	trans-synaptic signalling via exosome	│ │ ├─ trans-synaptic signalling via exosome	GO:0099537
GO:0099183	H10	BP	trans-synaptic signaling by BDNF, modulating synaptic transmission	│ │ ├─ trans-synaptic signaling by BDNF, modulating synaptic transmission	GO:0099537			HGNC:8032	NTRK2	NTRK2
GO:0150035	H17	BP	regulation of trans-synaptic signaling by BDNF, modulating synaptic transmission	│ │ │ └─ regulation of trans-synaptic signaling by BDNF, modulating synaptic transmission	GO:0099183
GO:0007268	H11	BP	chemical synaptic transmission	│ │ └─ chemical synaptic transmission	GO:0099537	4.8432e-09	4.13315e-08	HGNC:9390;HGNC:9391;HGNC:9392;HGNC:947;HGNC:370;HGNC:9065;HGNC:29059;HGNC:11364;HGNC:5044;HGNC:14946;HGNC:30829;HGNC:4597;HGNC:11370;HGNC:81;HGNC:1014;HGNC:2852;HGNC:6153;HGNC:7656;HGNC:9664;HGNC:9668;HGNC:9681;HGNC:2972;HGNC:6877;HGNC:11411;HGNC:11497;HGNC:28788;HGNC:2906;HGNC:8881;HGNC:8882;HGNC:24537;HGNC:12496;HGNC:14540;HGNC:8574;HGNC:579;HGNC:8010;HGNC:7605;HGNC:4913;HGNC:30672;HGNC:15917;H…	PRKAR1B;PRKAR2A;PRKAR2B;BAIAP2;AKAP12;PLCG1;IQSEC2;STAT3;HNRNPK;PPP1R9A;TUBB2B;GRM5;STAU1;ABR;BCR;DGKE;ITGB1;NCAM1;PTPRA;PTPRD;PTPRS;DNM1;MAPK3;CDKL5;SYNGAP1;CAMKV;DLGAP2;PFN1;PFN2;CHMP2B;UBE3A;WNK1;PAFAH1B1;APBA2;NRXN3;MYO6;HIP1;SYNPO;PLCB1;PPP3R1;PPP3CA;TRIO;CAMK4;NEFL;IQSEC1;PTK2B	PRKAR1B;PRKAR2A;PRKAR2B;BAIAP2;AKAP12;PLCG1;IQSEC2;STAT3;HNRNPK;PPP1R9A;TUBB2B;GRM5;STAU1;ABR;BCR;DGKE;ITGB1;NCAM1;PTPRA;PTPRD;PTPRS;DNM1;MAPK3;CDKL5;SYNGAP1;CAMKV;DLGAP2;PFN1;PFN2;CHMP2B;UBE3A;WNK1;PAFAH1B1;APBA2;NRXN3;MYO6;HIP1;SYNPO;PLCB1;PPP3R1;PPP3CA;TRIO;CAMK4;NEFL;IQSEC1;PTK2B
GO:0050804	H18	BP	modulation of chemical synaptic transmission	│ │ ├─ modulation of chemical synaptic transmission	GO:0007268	1.17251e-08	7.46141e-08	HGNC:9390;HGNC:9391;HGNC:9392;HGNC:947;HGNC:370;HGNC:9065;HGNC:29059;HGNC:11364;HGNC:5044;HGNC:14946;HGNC:30829;HGNC:4597;HGNC:11370;HGNC:81;HGNC:1014;HGNC:2852;HGNC:6153;HGNC:7656;HGNC:9664;HGNC:9668;HGNC:9681;HGNC:2972;HGNC:6877;HGNC:11411;HGNC:11497;HGNC:28788;HGNC:2906;HGNC:8881;HGNC:8882;HGNC:24537;HGNC:12496;HGNC:14540;HGNC:8574	PRKAR1B;PRKAR2A;PRKAR2B;BAIAP2;AKAP12;PLCG1;IQSEC2;STAT3;HNRNPK;PPP1R9A;TUBB2B;GRM5;STAU1;ABR;BCR;DGKE;ITGB1;NCAM1;PTPRA;PTPRD;PTPRS;DNM1;MAPK3;CDKL5;SYNGAP1;CAMKV;DLGAP2;PFN1;PFN2;CHMP2B;UBE3A;WNK1;PAFAH1B1	PRKAR1B;PRKAR2A;PRKAR2B;BAIAP2;AKAP12;PLCG1;IQSEC2;STAT3;HNRNPK;PPP1R9A;TUBB2B;GRM5;STAU1;ABR;BCR;DGKE;ITGB1;NCAM1;PTPRA;PTPRD;PTPRS;DNM1;MAPK3;CDKL5;SYNGAP1;CAMKV;DLGAP2;PFN1;PFN2;CHMP2B;UBE3A;WNK1;PAFAH1B1
GO:0099531	H19	BP	presynaptic process involved in chemical synaptic transmission	│ │ ├─ presynaptic process involved in chemical synaptic transmission	GO:0007268	0.492432		HGNC:8882;HGNC:579;HGNC:8010;HGNC:7605;HGNC:4913	PFN2;APBA2;NRXN3;MYO6;HIP1	PFN2;APBA2;NRXN3;MYO6;HIP1
GO:0099171	H24	BP	presynaptic modulation of chemical synaptic transmission	│ │ │ └─ presynaptic modulation of chemical synaptic transmission	GO:0099531	0.492432	0.506915	HGNC:8882;HGNC:579;HGNC:8010;HGNC:7605;HGNC:4913	PFN2;APBA2;NRXN3;MYO6;HIP1	PFN2;APBA2;NRXN3;MYO6;HIP1
GO:0099565	H20	BP	postsynaptic process involved in chemical synaptic transmission	│ │ └─ postsynaptic process involved in chemical synaptic transmission	GO:0007268	0.00325921		HGNC:30672;HGNC:15917;HGNC:9317;HGNC:9314;HGNC:12303;HGNC:1464;HGNC:7739;HGNC:29112;HGNC:9612	SYNPO;PLCB1;PPP3R1;PPP3CA;TRIO;CAMK4;NEFL;IQSEC1;PTK2B	SYNPO;PLCB1;PPP3R1;PPP3CA;TRIO;CAMK4;NEFL;IQSEC1;PTK2B
GO:0099170	H25	BP	postsynaptic modulation of chemical synaptic transmission	│ │ └─ postsynaptic modulation of chemical synaptic transmission	GO:0099565	0.00256688	0.00619592	HGNC:30672;HGNC:15917;HGNC:9317;HGNC:9314;HGNC:12303;HGNC:1464;HGNC:7739;HGNC:29112;HGNC:9612	SYNPO;PLCB1;PPP3R1;PPP3CA;TRIO;CAMK4;NEFL;IQSEC1;PTK2B	SYNPO;PLCB1;PPP3R1;PPP3CA;TRIO;CAMK4;NEFL;IQSEC1;PTK2B
GO:0099538	H3	BP	synaptic signaling via neuropeptide	│ ├─ synaptic signaling via neuropeptide	GO:0099536
GO:0099163	H4	BP	synaptic signaling by nitric oxide	│ └─ synaptic signaling by nitric oxide	GO:0099536
GO:0150045	H12	BP	regulation of synaptic signaling by nitric oxide	│ └─ regulation of synaptic signaling by nitric oxide	GO:0099163
GO:0050808	I1	BP	synapse organization	├─ synapse organization	SYNGO:synprocess	1.12469e-21	3.93643e-20	HGNC:3754;HGNC:20974;HGNC:581;HGNC:18582;HGNC:9681;HGNC:7648;HGNC:11276;HGNC:19701;HGNC:7679;HGNC:14460;HGNC:18415;HGNC:170;HGNC:12735;HGNC:24537;HGNC:11411;HGNC:5044;HGNC:14295;HGNC:9670;HGNC:7994;HGNC:655;HGNC:16626;HGNC:3332;HGNC:7765;HGNC:9910;HGNC:5046;HGNC:947;HGNC:8574;HGNC:11370;HGNC:28788;HGNC:4617;HGNC:12732;HGNC:2510;HGNC:8881;HGNC:8882;HGNC:1384;HGNC:6178;HGNC:13759;HGNC:7568;HGNC:961…	FLNA;ADGRL3;APBB1;ADGRL2;PTPRS;NBEA;SPTBN2;CNKSR2;NDRG1;NDRG2;HIP1R;ACTR3;WASL;CHMP2B;CDKL5;HNRNPK;SHANK2;PTPRF;NRCAM;ARF4;RAPGEF4;MARK2;NF1;RBMX;HNRNPM;BAIAP2;PAFAH1B1;STAU1;CAMKV;GSK3B;WASF1;CTNNA2;PFN1;PFN2;CABP1;ITPKA;CYFIP1;MYH10;PTK2;NCKAP1;VCP;MECP2;CSNK2B;TUBA1A;TUBB;APOE;DAG1;SPARCL1;PCLO;BSN;ERC1;ERC2;PLS3;ACTN1;ACTG1;CAMK2B;DBNL;NEFL;GIT1;DLG4;MPP2;DLG1;DLG3;DLG2;CTNND2;CADM1;PTPRD;YWH…	FLNA;ADGRL3;APBB1;ADGRL2;PTPRS;NBEA;SPTBN2;CNKSR2;NDRG1;NDRG2;HIP1R;ACTR3;WASL;CHMP2B;CDKL5;HNRNPK;SHANK2;PTPRF;NRCAM;ARF4;RAPGEF4;MARK2;NF1;RBMX;HNRNPM;BAIAP2;PAFAH1B1;STAU1;CAMKV;GSK3B;WASF1;CTNNA2;PFN1;PFN2;CABP1;ITPKA;CYFIP1;MYH10;PTK2;NCKAP1;VCP;MECP2;CSNK2B;TUBA1A;TUBB;APOE;DAG1;SPARCL1;PCLO;BSN;ERC1;ERC2;PLS3;ACTN1;ACTG1;CAMK2B;DBNL;NEFL;GIT1;DLG4;MPP2;DLG1;DLG3;DLG2;CTNND2;CADM1;PTPRD;YWH…
GO:0099172	I2	BP	presynapse organization	│ ├─ presynapse organization	GO:0050808
GO:0099174	I16	BP	regulation of presynapse organization	│ │ └─ regulation of presynapse organization	GO:0099172
GO:0099173	I3	BP	postsynapse organization	│ ├─ postsynapse organization	GO:0050808	0.000121904	0.000501956	HGNC:11276;HGNC:19701;HGNC:7679;HGNC:14460;HGNC:18415;HGNC:170;HGNC:12735;HGNC:24537;HGNC:11411;HGNC:5044;HGNC:14295;HGNC:9670;HGNC:7994;HGNC:655;HGNC:16626;HGNC:3332;HGNC:7765;HGNC:9910;HGNC:5046;HGNC:947;HGNC:8574	SPTBN2;CNKSR2;NDRG1;NDRG2;HIP1R;ACTR3;WASL;CHMP2B;CDKL5;HNRNPK;SHANK2;PTPRF;NRCAM;ARF4;RAPGEF4;MARK2;NF1;RBMX;HNRNPM;BAIAP2;PAFAH1B1	SPTBN2;CNKSR2;NDRG1;NDRG2;HIP1R;ACTR3;WASL;CHMP2B;CDKL5;HNRNPK;SHANK2;PTPRF;NRCAM;ARF4;RAPGEF4;MARK2;NF1;RBMX;HNRNPM;BAIAP2;PAFAH1B1
GO:0099175	I17	BP	regulation of postsynapse organization	│ │ ├─ regulation of postsynapse organization	GO:0099173	0.00375543	0.00876266	HGNC:24537;HGNC:11411;HGNC:5044;HGNC:14295;HGNC:9670;HGNC:7994;HGNC:655;HGNC:16626;HGNC:3332;HGNC:7765;HGNC:9910;HGNC:5046;HGNC:947;HGNC:8574	CHMP2B;CDKL5;HNRNPK;SHANK2;PTPRF;NRCAM;ARF4;RAPGEF4;MARK2;NF1;RBMX;HNRNPM;BAIAP2;PAFAH1B1	CHMP2B;CDKL5;HNRNPK;SHANK2;PTPRF;NRCAM;ARF4;RAPGEF4;MARK2;NF1;RBMX;HNRNPM;BAIAP2;PAFAH1B1
GO:0099084	I18	BP	postsynaptic specialization organization	│ │ └─ postsynaptic specialization organization	GO:0099173
GO:0099563	I4	BP	modification of synaptic structure	│ ├─ modification of synaptic structure	GO:0050808	7.97799e-05		HGNC:11370;HGNC:28788;HGNC:4617;HGNC:24537;HGNC:12732;HGNC:2510;HGNC:8881;HGNC:8882;HGNC:1384;HGNC:6178;HGNC:13759;HGNC:947;HGNC:7568;HGNC:9611	STAU1;CAMKV;GSK3B;CHMP2B;WASF1;CTNNA2;PFN1;PFN2;CABP1;ITPKA;CYFIP1;BAIAP2;MYH10;PTK2	STAU1;CAMKV;GSK3B;CHMP2B;WASF1;CTNNA2;PFN1;PFN2;CABP1;ITPKA;CYFIP1;BAIAP2;MYH10;PTK2
GO:0099010	I19	BP	modification of postsynaptic structure	│ │ └─ modification of postsynaptic structure	GO:0099563	6.04834e-05	0.000264615	HGNC:11370;HGNC:28788;HGNC:4617;HGNC:24537;HGNC:12732;HGNC:2510;HGNC:8881;HGNC:8882;HGNC:1384;HGNC:6178;HGNC:13759;HGNC:947;HGNC:7568;HGNC:9611	STAU1;CAMKV;GSK3B;CHMP2B;WASF1;CTNNA2;PFN1;PFN2;CABP1;ITPKA;CYFIP1;BAIAP2;MYH10;PTK2	STAU1;CAMKV;GSK3B;CHMP2B;WASF1;CTNNA2;PFN1;PFN2;CABP1;ITPKA;CYFIP1;BAIAP2;MYH10;PTK2
GO:0099159	I34	BP	regulation of modification of postsynaptic structure	│ │ ├─ regulation of modification of postsynaptic structure	GO:0099010	0.0894236	0.104328	HGNC:28788;HGNC:4617;HGNC:24537	CAMKV;GSK3B;CHMP2B	CAMKV;GSK3B;CHMP2B
GO:0098885	I35	BP	modification of postsynaptic actin cytoskeleton	│ │ └─ modification of postsynaptic actin cytoskeleton	GO:0099010	0.000235433	0.000824016	HGNC:12732;HGNC:2510;HGNC:8881;HGNC:8882;HGNC:1384;HGNC:6178;HGNC:13759;HGNC:947;HGNC:7568;HGNC:9611	WASF1;CTNNA2;PFN1;PFN2;CABP1;ITPKA;CYFIP1;BAIAP2;MYH10;PTK2	WASF1;CTNNA2;PFN1;PFN2;CABP1;ITPKA;CYFIP1;BAIAP2;MYH10;PTK2
GO:1905274	I47	BP	regulation of modification of postsynaptic actin cytoskeleton	│ │ └─ regulation of modification of postsynaptic actin cytoskeleton	GO:0098885	0.0255631	0.0437755	HGNC:13759;HGNC:947;HGNC:7568;HGNC:9611	CYFIP1;BAIAP2;MYH10;PTK2	CYFIP1;BAIAP2;MYH10;PTK2
GO:0050807	I5	BP	regulation of synapse organization	│ ├─ regulation of synapse organization	GO:0050808	0.00411408	0.00899955	HGNC:7666;HGNC:12666;HGNC:6990;HGNC:2460;HGNC:655;HGNC:20766;HGNC:20778;HGNC:613;HGNC:2666;HGNC:11220	NCKAP1;VCP;MECP2;CSNK2B;ARF4;TUBA1A;TUBB;APOE;DAG1;SPARCL1	NCKAP1;VCP;MECP2;CSNK2B;ARF4;TUBA1A;TUBB;APOE;DAG1;SPARCL1
GO:0098918	I6	BP	structural constituent of synapse	│ ├─ structural constituent of synapse	GO:0050808	2.72059e-07	1.58701e-06	HGNC:13406;HGNC:1117;HGNC:17072;HGNC:31922;HGNC:9091;HGNC:11276;HGNC:163;HGNC:144;HGNC:1461;HGNC:2696;HGNC:7739;HGNC:4272;HGNC:14295;HGNC:2903;HGNC:7220;HGNC:2900;HGNC:2902;HGNC:2901;HGNC:2516	PCLO;BSN;ERC1;ERC2;PLS3;SPTBN2;ACTN1;ACTG1;CAMK2B;DBNL;NEFL;GIT1;SHANK2;DLG4;MPP2;DLG1;DLG3;DLG2;CTNND2	PCLO;BSN;ERC1;ERC2;PLS3;SPTBN2;ACTN1;ACTG1;CAMK2B;DBNL;NEFL;GIT1;SHANK2;DLG4;MPP2;DLG1;DLG3;DLG2;CTNND2
GO:0099181	I20	BP	structural constituent of presynapse	│ │ ├─ structural constituent of presynapse	GO:0098918	0.0126657	0.0247995	HGNC:13406;HGNC:1117;HGNC:17072;HGNC:31922;HGNC:9091	PCLO;BSN;ERC1;ERC2;PLS3	PCLO;BSN;ERC1;ERC2;PLS3
GO:0098882	I36	BP	structural constituent of active zone	│ │ │ ├─ structural constituent of active zone	GO:0099181	0.0255631	0.0437755	HGNC:13406;HGNC:1117;HGNC:17072;HGNC:31922	PCLO;BSN;ERC1;ERC2	PCLO;BSN;ERC1;ERC2
GO:0098699	I37	BP	structural constituent of presynaptic actin cytoskeleton	│ │ │ └─ structural constituent of presynaptic actin cytoskeleton	GO:0099181			HGNC:9091	PLS3	PLS3
GO:0099186	I21	BP	structural constituent of postsynapse	│ │ └─ structural constituent of postsynapse	GO:0098918	6.29236e-06	3.38819e-05	HGNC:11276;HGNC:163;HGNC:144;HGNC:1461;HGNC:2696;HGNC:7739;HGNC:4272;HGNC:14295;HGNC:2903;HGNC:7220;HGNC:2900;HGNC:2902;HGNC:2901;HGNC:2516	SPTBN2;ACTN1;ACTG1;CAMK2B;DBNL;NEFL;GIT1;SHANK2;DLG4;MPP2;DLG1;DLG3;DLG2;CTNND2	SPTBN2;ACTN1;ACTG1;CAMK2B;DBNL;NEFL;GIT1;SHANK2;DLG4;MPP2;DLG1;DLG3;DLG2;CTNND2
GO:0098973	I38	BP	structural constituent of postsynaptic actin cytoskeleton	│ │ ├─ structural constituent of postsynaptic actin cytoskeleton	GO:0099186	0.0256399	0.0437755	HGNC:144;HGNC:1461;HGNC:2696	ACTG1;CAMK2B;DBNL	ACTG1;CAMK2B;DBNL
GO:0099184	I39	BP	structural constituent of postsynaptic intermediate filament cytoskeleton	│ │ ├─ structural constituent of postsynaptic intermediate filament cytoskeleton	GO:0099186			HGNC:7739	NEFL	NEFL
GO:0098879	I40	BP	structural constituent of postsynaptic specialization	│ │ ├─ structural constituent of postsynaptic specialization	GO:0099186			HGNC:4272	GIT1	GIT1
GO:0098919	I41	BP	structural constituent of postsynaptic density	│ │ └─ structural constituent of postsynaptic density	GO:0099186	0.00116186	0.00325322	HGNC:14295;HGNC:2903;HGNC:7220;HGNC:2900;HGNC:2902;HGNC:2901;HGNC:2516	SHANK2;DLG4;MPP2;DLG1;DLG3;DLG2;CTNND2	SHANK2;DLG4;MPP2;DLG1;DLG3;DLG2;CTNND2
GO:0150043	I7	BP	structural constituent of synapse-associated extracellular matrix	│ ├─ structural constituent of synapse-associated extracellular matrix	GO:0050808
GO:0099560	I8	BP	synapse adhesion between pre- and post-synapse	│ ├─ synapse adhesion between pre- and post-synapse	GO:0050808	0.411781	0.430219	HGNC:11220;HGNC:5951;HGNC:9670;HGNC:9681;HGNC:9668	SPARCL1;CADM1;PTPRF;PTPRS;PTPRD	SPARCL1;CADM1;PTPRF;PTPRS;PTPRD
GO:0099179	I22	BP	regulation of synaptic membrane adhesion	│ │ └─ regulation of synaptic membrane adhesion	GO:0099560
GO:0008039	I9	BP	synaptic target recognition	│ ├─ synaptic target recognition	GO:0050808			HGNC:12855	YWHAZ	YWHAZ
GO:0007416	I10	BP	synapse assembly	│ ├─ synapse assembly	GO:0050808	0.0038992	0.00880465	HGNC:5951;HGNC:244;HGNC:10662;HGNC:9247;HGNC:9681;HGNC:8008;HGNC:2514;HGNC:29506;HGNC:1919;HGNC:3591;HGNC:620;HGNC:659;HGNC:13487;HGNC:2363;HGNC:2362;HGNC:14561;HGNC:7954;HGNC:11276;HGNC:7952;HGNC:9612	CADM1;ADD2;SDCBP;PPFIA3;PTPRS;NRXN1;CTNNB1;SRCIN1;CHD4;FARP1;APP;ARF6;VPS35;CRKL;CRK;ARHGEF9;NPTXR;SPTBN2;NPTX1;PTK2B	CADM1;ADD2;SDCBP;PPFIA3;PTPRS;NRXN1;CTNNB1;SRCIN1;CHD4;FARP1;APP;ARF6;VPS35;CRKL;CRK;ARHGEF9;NPTXR;SPTBN2;NPTX1;PTK2B
GO:0099054	I23	BP	presynapse assembly	│ │ ├─ presynapse assembly	GO:0007416	0.151706	0.171281	HGNC:10662;HGNC:9247;HGNC:9681;HGNC:8008	SDCBP;PPFIA3;PTPRS;NRXN1	SDCBP;PPFIA3;PTPRS;NRXN1
GO:0051963	I24	BP	regulation of synapse assembly	│ │ ├─ regulation of synapse assembly	GO:0007416	0.260392	0.284803	HGNC:2514;HGNC:29506;HGNC:1919;HGNC:3591;HGNC:620;HGNC:659;HGNC:13487	CTNNB1;SRCIN1;CHD4;FARP1;APP;ARF6;VPS35	CTNNB1;SRCIN1;CHD4;FARP1;APP;ARF6;VPS35
GO:1905606	I42	BP	regulation of presynapse assembly	│ │ │ ├─ regulation of presynapse assembly	GO:0051963	0.654273	0.663755	HGNC:3591;HGNC:620;HGNC:659	FARP1;APP;ARF6	FARP1;APP;ARF6
GO:0150052	I43	BP	regulation of postsynapse assembly	│ │ │ └─ regulation of postsynapse assembly	GO:0051963			HGNC:13487	VPS35	VPS35
GO:0098698	I25	BP	postsynaptic specialization assembly	│ │ ├─ postsynaptic specialization assembly	GO:0007416	0.0890833	0.104328	HGNC:2363;HGNC:2362;HGNC:14561;HGNC:7954;HGNC:11276;HGNC:7952;HGNC:9612	CRKL;CRK;ARHGEF9;NPTXR;SPTBN2;NPTX1;PTK2B	CRKL;CRK;ARHGEF9;NPTXR;SPTBN2;NPTX1;PTK2B
GO:0099150	I44	BP	regulation of postsynaptic specialization assembly	│ │ │ ├─ regulation of postsynaptic specialization assembly	GO:0098698	0.0700748	0.0875935	HGNC:14561;HGNC:7954;HGNC:11276	ARHGEF9;NPTXR;SPTBN2	ARHGEF9;NPTXR;SPTBN2
GO:0097107	I45	BP	postsynaptic density assembly	│ │ │ └─ postsynaptic density assembly	GO:0098698			HGNC:7952;HGNC:9612	NPTX1;PTK2B	NPTX1;PTK2B
GO:0099151	I48	BP	regulation of postsynaptic density assembly	│ │ │ └─ regulation of postsynaptic density assembly	GO:0097107			HGNC:9612	PTK2B	PTK2B
GO:0097104	I26	BP	postsynaptic membrane assembly	│ │ └─ postsynaptic membrane assembly	GO:0007416
GO:0098883	I11	BP	synapse disassembly	│ ├─ synapse disassembly	GO:0050808	0.00642978		HGNC:3388;HGNC:1774;HGNC:7807;HGNC:6153;HGNC:10899	EPHA4;CDK5;NGEF;ITGB1;SKP1	EPHA4;CDK5;NGEF;ITGB1;SKP1
GO:1905806	I27	BP	regulation of synapse disassembly	│ │ └─ regulation of synapse disassembly	GO:0098883	0.00642978	0.0136389	HGNC:1774;HGNC:3388;HGNC:7807;HGNC:6153;HGNC:10899	CDK5;EPHA4;NGEF;ITGB1;SKP1	CDK5;EPHA4;NGEF;ITGB1;SKP1
GO:0060074	I12	BP	synapse maturation	│ ├─ synapse maturation	GO:0050808	0.000217222	0.000800293	HGNC:8881;HGNC:23059;HGNC:7739;HGNC:8590;HGNC:8591;HGNC:8592;HGNC:17447;HGNC:1461;HGNC:13487	PFN1;BCAN;NEFL;PAK1;PAK2;PAK3;CLSTN1;CAMK2B;VPS35	PFN1;BCAN;NEFL;PAK1;PAK2;PAK3;CLSTN1;CAMK2B;VPS35
GO:0090128	I28	BP	regulation of synapse maturation	│ │ └─ regulation of synapse maturation	GO:0060074	0.00116186	0.00325322	HGNC:7739;HGNC:8590;HGNC:8591;HGNC:8592;HGNC:17447;HGNC:1461;HGNC:13487	NEFL;PAK1;PAK2;PAK3;CLSTN1;CAMK2B;VPS35	NEFL;PAK1;PAK2;PAK3;CLSTN1;CAMK2B;VPS35
GO:0099558	I13	BP	maintenance of synapse structure	│ ├─ maintenance of synapse structure	GO:0050808	0.0519831	0.07403	HGNC:9102;HGNC:11186;HGNC:5951;HGNC:11497;HGNC:659	PLXNA4;SORT1;CADM1;SYNGAP1;ARF6	PLXNA4;SORT1;CADM1;SYNGAP1;ARF6
GO:0099559	I29	BP	maintenance of alignment of postsynaptic density and presynaptic active zone	│ │ ├─ maintenance of alignment of postsynaptic density and presynaptic active zone	GO:0099558
GO:0098880	I30	BP	maintenance of postsynaptic specialization structure	│ │ └─ maintenance of postsynaptic specialization structure	GO:0099558	0.0894236	0.104328	HGNC:5951;HGNC:11497;HGNC:659	CADM1;SYNGAP1;ARF6	CADM1;SYNGAP1;ARF6
GO:0099562	I46	BP	maintenance of postsynaptic density structure	│ │ └─ maintenance of postsynaptic density structure	GO:0098880			HGNC:659	ARF6	ARF6
GO:0099187	I14	BP	presynaptic cytoskeleton organization	│ ├─ presynaptic cytoskeleton organization	GO:0050808			HGNC:15607	ARHGEF7	ARHGEF7
GO:0099140	I31	BP	presynaptic actin cytoskeleton organization	│ │ └─ presynaptic actin cytoskeleton organization	GO:0099187			HGNC:15607	ARHGEF7	ARHGEF7
GO:0099188	I15	BP	postsynaptic cytoskeleton organization	│ └─ postsynaptic cytoskeleton organization	GO:0050808	6.46436e-05		HGNC:652;HGNC:3591;HGNC:10252;HGNC:943;HGNC:2695;HGNC:170;HGNC:12735;HGNC:15607;HGNC:7568;HGNC:10831;HGNC:29506;HGNC:2696	ARF1;FARP1;ROCK2;ADGRB1;DBN1;ACTR3;WASL;ARHGEF7;MYH10;SH3GL2;SRCIN1;DBNL	ARF1;FARP1;ROCK2;ADGRB1;DBN1;ACTR3;WASL;ARHGEF7;MYH10;SH3GL2;SRCIN1;DBNL
GO:0098974	I32	BP	postsynaptic actin cytoskeleton organization	│ ├─ postsynaptic actin cytoskeleton organization	GO:0099188	1.4911e-05	7.4555e-05	HGNC:652;HGNC:3591;HGNC:10252;HGNC:943;HGNC:2695;HGNC:170;HGNC:12735;HGNC:15607;HGNC:7568;HGNC:10831;HGNC:29506;HGNC:2696	ARF1;FARP1;ROCK2;ADGRB1;DBN1;ACTR3;WASL;ARHGEF7;MYH10;SH3GL2;SRCIN1;DBNL	ARF1;FARP1;ROCK2;ADGRB1;DBN1;ACTR3;WASL;ARHGEF7;MYH10;SH3GL2;SRCIN1;DBNL
GO:0099190	I33	BP	postsynaptic spectrin-associated cytoskeleton organization	│ └─ postsynaptic spectrin-associated cytoskeleton organization	GO:0099188
SYNGO:metabolism	J1	BP	metabolism	├─ metabolism	SYNGO:synprocess	0.803154	0.803154	HGNC:7727;HGNC:3942;HGNC:21745;HGNC:18683;HGNC:2228;HGNC:8988;HGNC:2553;HGNC:3214	NEDD4;MTOR;CPEB2;EIF4A3;COMT;PIN1;CUL3;EEF2	NEDD4;MTOR;CPEB2;EIF4A3;COMT;PIN1;CUL3;EEF2
SYNGO:presyn_ATPmetabolic	J2	BP	ATP metabolic process in the presynapse	│ ├─ ATP metabolic process in the presynapse	SYNGO:metabolism
SYNGO:presyn_regulationATPmetabolic	J11	BP	regulation of ATP metabolic process in the presynapse	│ │ └─ regulation of ATP metabolic process in the presynapse	SYNGO:presyn_ATPmetabolic
SYNGO:postsyn_ATPmetabolic	J3	BP	ATP metabolic process in the postsynapse	│ ├─ ATP metabolic process in the postsynapse	SYNGO:metabolism
GO:0099546	J4	BP	protein catabolic process, modulating synaptic transmission	│ ├─ protein catabolic process, modulating synaptic transmission	SYNGO:metabolism
GO:0099574	J5	BP	regulation of protein catabolic process at synapse, modulating synaptic transmission	│ ├─ regulation of protein catabolic process at synapse, modulating synaptic transmission	SYNGO:metabolism			HGNC:7727	NEDD4	NEDD4
GO:0099576	J12	BP	regulation of protein catabolic process at postsynapse, modulating synaptic transmission	│ │ ├─ regulation of protein catabolic process at postsynapse, modulating synaptic transmission	GO:0099574			HGNC:7727	NEDD4	NEDD4
GO:0099575	J13	BP	regulation of protein catabolic process at presynapse, modulating synaptic transmission	│ │ └─ regulation of protein catabolic process at presynapse, modulating synaptic transmission	GO:0099574
GO:0099547	J6	BP	regulation of translation at synapse, modulating synaptic transmission	│ ├─ regulation of translation at synapse, modulating synaptic transmission	SYNGO:metabolism	0.0700748	0.0875935	HGNC:3942;HGNC:21745;HGNC:18683	MTOR;CPEB2;EIF4A3	MTOR;CPEB2;EIF4A3
GO:0099578	J14	BP	regulation of translation at postsynapse, modulating synaptic transmission	│ │ ├─ regulation of translation at postsynapse, modulating synaptic transmission	GO:0099547			HGNC:18683	EIF4A3	EIF4A3
GO:0099577	J15	BP	regulation of translation at presynapse, modulating synaptic transmission	│ │ └─ regulation of translation at presynapse, modulating synaptic transmission	GO:0099547
GO:0042135	J7	BP	neurotransmitter catabolic process	│ ├─ neurotransmitter catabolic process	SYNGO:metabolism			HGNC:2228	COMT	COMT
SYNGO:catabolic_synapse	J8	BP	protein catabolic process at synapse	│ ├─ protein catabolic process at synapse	SYNGO:metabolism	0.210527		HGNC:8988;HGNC:2553;HGNC:7727	PIN1;CUL3;NEDD4	PIN1;CUL3;NEDD4
SYNGO:catabolic_presynapse	J16	BP	protein catabolic process at presynapse	│ │ ├─ protein catabolic process at presynapse	SYNGO:catabolic_synapse
SYNGO:catabolic_presynapse_regulation	J20	BP	regulation of protein catabolic process at presynapse	│ │ │ └─ regulation of protein catabolic process at presynapse	SYNGO:catabolic_presynapse
SYNGO:catabolic_postsynapse	J17	BP	protein catabolic process at postsynapse	│ │ └─ protein catabolic process at postsynapse	SYNGO:catabolic_synapse	0.133704		HGNC:8988;HGNC:2553;HGNC:7727	PIN1;CUL3;NEDD4	PIN1;CUL3;NEDD4
SYNGO:catabolic_postsynapse_regulation	J21	BP	regulation of protein catabolic process at postsynapse	│ │ └─ regulation of protein catabolic process at postsynapse	SYNGO:catabolic_postsynapse	0.0700748	0.0875935	HGNC:8988;HGNC:2553;HGNC:7727	PIN1;CUL3;NEDD4	PIN1;CUL3;NEDD4
GO:0042136	J9	BP	neurotransmitter biosynthetic process	│ ├─ neurotransmitter biosynthetic process	SYNGO:metabolism
SYNGO:translation_synapse	J10	BP	protein translation at synapse	│ └─ protein translation at synapse	SYNGO:metabolism			HGNC:3214	EEF2	EEF2
SYNGO:translation_presynapse	J18	BP	protein translation at presynapse	│ ├─ protein translation at presynapse	SYNGO:translation_synapse
SYNGO:translation_postsynapse	J19	BP	protein translation at postsynapse	│ └─ protein translation at postsynapse	SYNGO:translation_synapse			HGNC:3214	EEF2	EEF2
SYNGO:translation_postsynapse_regulation	J22	BP	regulation of protein translation at postsynapse	│ └─ regulation of protein translation at postsynapse	SYNGO:translation_postsynapse
SYNGO:transport	K1	BP	transport	└─ transport	SYNGO:synprocess	0.000173072	0.000673059	HGNC:3014;HGNC:7602;HGNC:12732;HGNC:5048;HGNC:10774;HGNC:11370;HGNC:6766;HGNC:25564;HGNC:18706;HGNC:17059;HGNC:6872;HGNC:17447;HGNC:13487;HGNC:568	DPYSL2;MYO5A;WASF1;HNRNPU;SFPQ;STAU1;MADD;ARL8B;GRIPAP1;SACM1L;MAPK10;CLSTN1;VPS35;AP3D1	DPYSL2;MYO5A;WASF1;HNRNPU;SFPQ;STAU1;MADD;ARL8B;GRIPAP1;SACM1L;MAPK10;CLSTN1;VPS35;AP3D1
GO:0008088	K2	BP	axo-dendritic transport	├─ axo-dendritic transport	SYNGO:transport	0.0824595		HGNC:12732;HGNC:5048;HGNC:10774;HGNC:11370	WASF1;HNRNPU;SFPQ;STAU1	WASF1;HNRNPU;SFPQ;STAU1
GO:0098930	K7	BP	axonal transport	│ ├─ axonal transport	GO:0008088
GO:0008089	K13	BP	anterograde axonal transport	│ │ ├─ anterograde axonal transport	GO:0098930
GO:0099641	K21	BP	anterograde axonal protein transport	│ │ │ └─ anterograde axonal protein transport	GO:0008089
GO:0099088	K14	BP	axonal transport of messenger ribonucleoprotein complex	│ │ └─ axonal transport of messenger ribonucleoprotein complex	GO:0098930
GO:0098935	K8	BP	dendritic transport	│ └─ dendritic transport	GO:0008088	0.0340668	0.0554575	HGNC:12732;HGNC:5048;HGNC:10774;HGNC:11370	WASF1;HNRNPU;SFPQ;STAU1	WASF1;HNRNPU;SFPQ;STAU1
GO:0098937	K15	BP	anterograde dendritic transport	│ ├─ anterograde dendritic transport	GO:0098935
GO:0098971	K22	BP	anterograde dendritic transport of neurotransmitter receptor complex	│ │ └─ anterograde dendritic transport of neurotransmitter receptor complex	GO:0098937
GO:0098939	K16	BP	dendritic transport of mitochondrion	│ ├─ dendritic transport of mitochondrion	GO:0098935			HGNC:12732	WASF1	WASF1
GO:0098961	K17	BP	dendritic transport of ribonucleoprotein complex	│ └─ dendritic transport of ribonucleoprotein complex	GO:0098935	0.03802		HGNC:5048;HGNC:10774;HGNC:11370	HNRNPU;SFPQ;STAU1	HNRNPU;SFPQ;STAU1
GO:0098963	K23	BP	dendritic transport of messenger ribonucleoprotein complex	│ └─ dendritic transport of messenger ribonucleoprotein complex	GO:0098961	0.03802	0.0566256	HGNC:5048;HGNC:10774;HGNC:11370	HNRNPU;SFPQ;STAU1	HNRNPU;SFPQ;STAU1
GO:0098964	K26	BP	anterograde dendritic transport of messenger ribonucleoprotein complex	│ └─ anterograde dendritic transport of messenger ribonucleoprotein complex	GO:0098963
GO:0099514	K3	BP	synaptic vesicle cytoskeletal transport	├─ synaptic vesicle cytoskeletal transport	SYNGO:transport			HGNC:6766;HGNC:25564	MADD;ARL8B	MADD;ARL8B
GO:0099517	K9	BP	synaptic vesicle transport along microtubule	│ └─ synaptic vesicle transport along microtubule	GO:0099514			HGNC:6766;HGNC:25564	MADD;ARL8B	MADD;ARL8B
GO:0048490	K18	BP	anterograde synaptic vesicle transport	│ └─ anterograde synaptic vesicle transport	GO:0099517			HGNC:6766;HGNC:25564	MADD;ARL8B	MADD;ARL8B
GO:1903742	K24	BP	regulation of anterograde synaptic vesicle transport	│ └─ regulation of anterograde synaptic vesicle transport	GO:0048490			HGNC:25564	ARL8B	ARL8B
GO:0099090	K4	BP	synaptic vesicle recycling via endosome	├─ synaptic vesicle recycling via endosome	SYNGO:transport			HGNC:18706	GRIPAP1	GRIPAP1
GO:0099158	K10	BP	regulation of recycling endosome localization within postsynapse	│ └─ regulation of recycling endosome localization within postsynapse	GO:0099090			HGNC:18706	GRIPAP1	GRIPAP1
GO:0099089	K5	BP	establishment of endoplasmic reticulum localization to postsynapse	├─ establishment of endoplasmic reticulum localization to postsynapse	SYNGO:transport			HGNC:7602	MYO5A	MYO5A
GO:0099637	K6	BP	neurotransmitter receptor transport	└─ neurotransmitter receptor transport	SYNGO:transport	0.0143684	0.0271835	HGNC:17059;HGNC:6872;HGNC:17447;HGNC:13487;HGNC:18706;HGNC:568	SACM1L;MAPK10;CLSTN1;VPS35;GRIPAP1;AP3D1	SACM1L;MAPK10;CLSTN1;VPS35;GRIPAP1;AP3D1
GO:0098877	K11	BP	neurotransmitter receptor transport to plasma membrane	├─ neurotransmitter receptor transport to plasma membrane	GO:0099637	0.0350681	0.0557902	HGNC:17059;HGNC:6872;HGNC:17447;HGNC:13487;HGNC:18706	SACM1L;MAPK10;CLSTN1;VPS35;GRIPAP1	SACM1L;MAPK10;CLSTN1;VPS35;GRIPAP1
GO:0098969	K19	BP	neurotransmitter receptor transport to postsynaptic membrane	│ ├─ neurotransmitter receptor transport to postsynaptic membrane	GO:0098877	0.0256399	0.0437755	HGNC:17059;HGNC:6872;HGNC:17447	SACM1L;MAPK10;CLSTN1	SACM1L;MAPK10;CLSTN1
GO:0099639	K20	BP	neurotransmitter receptor transport, endosome to plasma membrane	│ └─ neurotransmitter receptor transport, endosome to plasma membrane	GO:0098877			HGNC:13487;HGNC:18706	VPS35;GRIPAP1	VPS35;GRIPAP1
GO:0098887	K25	BP	neurotransmitter receptor transport, endosome to postsynaptic membrane	│ └─ neurotransmitter receptor transport, endosome to postsynaptic membrane	GO:0099639			HGNC:13487;HGNC:18706	VPS35;GRIPAP1	VPS35;GRIPAP1
GO:0099152	K27	BP	regulation of neurotransmitter receptor transport, endosome to postsynaptic membrane	│ └─ regulation of neurotransmitter receptor transport, endosome to postsynaptic membrane	GO:0098887			HGNC:18706	GRIPAP1	GRIPAP1
GO:0098943	K12	BP	neurotransmitter receptor transport, postsynaptic endosome to lysosome	└─ neurotransmitter receptor transport, postsynaptic endosome to lysosome	GO:0099637			HGNC:568	AP3D1	AP3D1
