# Supplementary material for: Activity-Induced Cortical Glutamatergic Neuron Nascent Proteins
Source: J Neurosci. 2022 Oct 19;42(42):7900–20. doi: 10.1523/JNEUROSCI.0707-22.2022 (PMC9617616; doi:10.1523/JNEUROSCI.0707-22.2022)
Supplement: Figure 8-6 — Data for Figure 8B. SynGO Ontologies for NSPs changed >2× compared with control. Tables list GO term ID, user interface reference, GO domain, GO term name, GO term name hierarchical structure, GO parent term ID, GSEA p-value, GSEA gene cluster FDR-corrected p-value, genes-hgnc-idm genes, hcng-symbol, and genes-your genelist input. Download Figure 8-6, XLSX file. [file ns-JN-RM-0707-22-s16.xlsx]

## Sheet: Fig 8BSynGOOntologies_2Xchanged
GO term ID	user interface reference code	GO domain	GO term name	GO term name - hierarchical structure	GO parent term ID	GSEA p-value	GSEA 'gene cluster' FDR corrected p-value	genes - hgnc_id	genes - hgnc_symbol	genes - your genelist input
GO:0045202		CC	synapse	synapse		2.56138e-10	2.81752e-09	HGNC:2252;HGNC:6766;HGNC:3419;HGNC:17867;HGNC:1497;HGNC:21745;HGNC:581;HGNC:11446;HGNC:5241;HGNC:3242;HGNC:4913;HGNC:555;HGNC:13487;HGNC:243;HGNC:289;HGNC:3953;HGNC:23150;HGNC:30669;HGNC:12303;HGNC:1117;HGNC:13406;HGNC:17072;HGNC:31922;HGNC:2514;HGNC:29059;HGNC:4687;HGNC:2515;HGNC:4571;HGNC:4082;HGNC:4584;HGNC:19239;HGNC:8996;HGNC:2972;HGNC:2938;HGNC:11133;HGNC:8831;HGNC:1052;HGNC:31399;HGNC:3075…	CORO1A;MADD;EPS15;NPTN;CASK;CPEB2;APBB1;STXBP3;HSPA8;EHD1;HIP1;AP1G1;VPS35;ADD1;GRK2;NCS1;UNC13A;SNAP47;TRIO;BSN;PCLO;ERC1;ERC2;CTNNB1;IQSEC2;GUCY1B1;CTNND1;GRIA1;GABRB2;GRIN1;SYT11;PIP5K1C;DNM1;DMXL2;SNAP29;PENK;BIN1;SLC6A17;STXBP5L;SCG2;GRIN2A;NCAM1;PTPRD;RPS6;NPTX2;CPEB3;FXR2;PRKAR2B;FXR1;WASF3;CAMK4;CPEB4;PSD2;GIT1;SIPA1L1;PTK2;CDK5;CNN3;MYO5A;PUM1;MTOR;DAG1;ITPKA;CLSTN1;ARHGEF9;DLGAP4;DMD;GP…	CORO1A;MADD;EPS15;NPTN;CASK;CPEB2;APBB1;STXBP3;HSPA8;EHD1;HIP1;AP1G1;VPS35;ADD1;GRK2;NCS1;UNC13A;SNAP47;TRIO;BSN;PCLO;ERC1;ERC2;CTNNB1;IQSEC2;GUCY1B1;CTNND1;GRIA1;GABRB2;GRIN1;SYT11;PIP5K1C;DNM1;DMXL2;SNAP29;PENK;BIN1;SLC6A17;STXBP5L;SCG2;GRIN2A;NCAM1;PTPRD;RPS6;NPTX2;CPEB3;FXR2;PRKAR2B;FXR1;WASF3;CAMK4;CPEB4;PSD2;GIT1;SIPA1L1;PTK2;CDK5;CNN3;MYO5A;PUM1;MTOR;DAG1;ITPKA;CLSTN1;ARHGEF9;DLGAP4;DMD;GP…
GO:0097060	A1	CC	synaptic membrane	├─ synaptic membrane	GO:0045202			HGNC:17867	NPTN	NPTN
GO:0099243	A2	CC	extrinsic component of synaptic membrane	│ ├─ extrinsic component of synaptic membrane	GO:0097060
GO:0099699	A3	CC	integral component of synaptic membrane	│ └─ integral component of synaptic membrane	GO:0097060
GO:0098793	B1	CC	presynapse	├─ presynapse	GO:0045202	0.000160484	0.000441331	HGNC:1497;HGNC:21745;HGNC:581;HGNC:11446;HGNC:5241;HGNC:3242;HGNC:4913;HGNC:555;HGNC:13487;HGNC:243;HGNC:289;HGNC:3953;HGNC:23150;HGNC:30669;HGNC:12303;HGNC:1117;HGNC:13406;HGNC:17072;HGNC:31922;HGNC:2514;HGNC:29059;HGNC:4687;HGNC:2515;HGNC:4571;HGNC:4082;HGNC:4584;HGNC:19239;HGNC:8996;HGNC:2972;HGNC:3419;HGNC:2938;HGNC:11133;HGNC:8831;HGNC:1052;HGNC:31399;HGNC:30757;HGNC:10575;HGNC:4585;HGNC:765…	CASK;CPEB2;APBB1;STXBP3;HSPA8;EHD1;HIP1;AP1G1;VPS35;ADD1;GRK2;NCS1;UNC13A;SNAP47;TRIO;BSN;PCLO;ERC1;ERC2;CTNNB1;IQSEC2;GUCY1B1;CTNND1;GRIA1;GABRB2;GRIN1;SYT11;PIP5K1C;DNM1;EPS15;DMXL2;SNAP29;PENK;BIN1;SLC6A17;STXBP5L;SCG2;GRIN2A;NCAM1;PTPRD;RPS6	CASK;CPEB2;APBB1;STXBP3;HSPA8;EHD1;HIP1;AP1G1;VPS35;ADD1;GRK2;NCS1;UNC13A;SNAP47;TRIO;BSN;PCLO;ERC1;ERC2;CTNNB1;IQSEC2;GUCY1B1;CTNND1;GRIA1;GABRB2;GRIN1;SYT11;PIP5K1C;DNM1;EPS15;DMXL2;SNAP29;PENK;BIN1;SLC6A17;STXBP5L;SCG2;GRIN2A;NCAM1;PTPRD;RPS6
GO:0099523	B2	CC	presynaptic cytosol	│ ├─ presynaptic cytosol	GO:0098793			HGNC:3953	NCS1	NCS1
GO:0099569	B3	CC	presynaptic cytoskeleton	│ ├─ presynaptic cytoskeleton	GO:0098793
GO:0099182	B12	CC	presynaptic intermediate filament cytoskeleton	│ │ ├─ presynaptic intermediate filament cytoskeleton	GO:0099569
GO:0099143	B13	CC	presynaptic actin cytoskeleton	│ │ └─ presynaptic actin cytoskeleton	GO:0099569
GO:0048786	B4	CC	presynaptic active zone	│ ├─ presynaptic active zone	GO:0098793	3.29536e-05	0.000103569	HGNC:23150;HGNC:30669;HGNC:12303;HGNC:1117;HGNC:13406;HGNC:17072;HGNC:31922;HGNC:2514;HGNC:29059;HGNC:4687;HGNC:2515;HGNC:4571;HGNC:4082;HGNC:4584;HGNC:19239	UNC13A;SNAP47;TRIO;BSN;PCLO;ERC1;ERC2;CTNNB1;IQSEC2;GUCY1B1;CTNND1;GRIA1;GABRB2;GRIN1;SYT11	UNC13A;SNAP47;TRIO;BSN;PCLO;ERC1;ERC2;CTNNB1;IQSEC2;GUCY1B1;CTNND1;GRIA1;GABRB2;GRIN1;SYT11
GO:0098831	B14	CC	presynaptic active zone cytoplasmic component	│ │ ├─ presynaptic active zone cytoplasmic component	GO:0048786	1.73935e-05	7.65314e-05	HGNC:1117;HGNC:13406;HGNC:17072;HGNC:31922;HGNC:2514;HGNC:29059;HGNC:4687;HGNC:2515	BSN;PCLO;ERC1;ERC2;CTNNB1;IQSEC2;GUCY1B1;CTNND1	BSN;PCLO;ERC1;ERC2;CTNNB1;IQSEC2;GUCY1B1;CTNND1
GO:0048787	B15	CC	presynaptic active zone membrane	│ │ └─ presynaptic active zone membrane	GO:0048786	0.262583		HGNC:4571;HGNC:4082;HGNC:4584;HGNC:19239	GRIA1;GABRB2;GRIN1;SYT11	GRIA1;GABRB2;GRIN1;SYT11
GO:0099029	B27	CC	anchored component of presynaptic active zone membrane	│ │ ├─ anchored component of presynaptic active zone membrane	GO:0048787
GO:0098891	B28	CC	extrinsic component of presynaptic active zone membrane	│ │ ├─ extrinsic component of presynaptic active zone membrane	GO:0048787
GO:0099059	B29	CC	integral component of presynaptic active zone membrane	│ │ └─ integral component of presynaptic active zone membrane	GO:0048787	0.162294	0.238031	HGNC:4571;HGNC:4082;HGNC:4584;HGNC:19239	GRIA1;GABRB2;GRIN1;SYT11	GRIA1;GABRB2;GRIN1;SYT11
GO:0098833	B5	CC	presynaptic endocytic zone	│ ├─ presynaptic endocytic zone	GO:0098793	0.00977739	0.0215103	HGNC:13487;HGNC:8996;HGNC:2972;HGNC:3419	VPS35;PIP5K1C;DNM1;EPS15	VPS35;PIP5K1C;DNM1;EPS15
GO:0098835	B16	CC	presynaptic endocytic zone membrane	│ │ └─ presynaptic endocytic zone membrane	GO:0098833	0.0250593	0.045942	HGNC:8996;HGNC:2972;HGNC:3419	PIP5K1C;DNM1;EPS15	PIP5K1C;DNM1;EPS15
GO:0098894	B30	CC	extrinsic component of presynaptic endocytic zone membrane	│ │ └─ extrinsic component of presynaptic endocytic zone membrane	GO:0098835			HGNC:3419	EPS15	EPS15
GO:0098830	B6	CC	presynaptic endosome	│ ├─ presynaptic endosome	GO:0098793
GO:0098954	B17	CC	presynaptic endosome membrane	│ │ └─ presynaptic endosome membrane	GO:0098830
GO:0099067	B31	CC	integral component of presynaptic endosome membrane	│ │ └─ integral component of presynaptic endosome membrane	GO:0098954
GO:0008021	B7	CC	synaptic vesicle	│ ├─ synaptic vesicle	GO:0098793	0.382125	0.467042	HGNC:2938;HGNC:11133;HGNC:8831;HGNC:1052;HGNC:31399;HGNC:19239	DMXL2;SNAP29;PENK;BIN1;SLC6A17;SYT11	DMXL2;SNAP29;PENK;BIN1;SLC6A17;SYT11
GO:0034592	B18	CC	synaptic vesicle lumen	│ │ ├─ synaptic vesicle lumen	GO:0008021			HGNC:8831	PENK	PENK
GO:0030672	B19	CC	synaptic vesicle membrane	│ │ └─ synaptic vesicle membrane	GO:0008021	0.719534	0.752667	HGNC:1052;HGNC:31399;HGNC:19239	BIN1;SLC6A17;SYT11	BIN1;SLC6A17;SYT11
GO:0098993	B32	CC	anchored component of synaptic vesicle membrane	│ │ ├─ anchored component of synaptic vesicle membrane	GO:0030672
GO:0098850	B33	CC	extrinsic component of synaptic vesicle membrane	│ │ ├─ extrinsic component of synaptic vesicle membrane	GO:0030672			HGNC:1052	BIN1	BIN1
GO:0030285	B34	CC	integral component of synaptic vesicle membrane	│ │ └─ integral component of synaptic vesicle membrane	GO:0030672			HGNC:31399;HGNC:19239	SLC6A17;SYT11	SLC6A17;SYT11
GO:0098992	B8	CC	neuronal dense core vesicle	│ ├─ neuronal dense core vesicle	GO:0098793	0.005325	0.0130167	HGNC:2938;HGNC:30757;HGNC:10575;HGNC:8831	DMXL2;STXBP5L;SCG2;PENK	DMXL2;STXBP5L;SCG2;PENK
GO:0099013	B20	CC	neuronal dense core vesicle lumen	│ │ ├─ neuronal dense core vesicle lumen	GO:0098992			HGNC:8831	PENK	PENK
GO:0099012	B21	CC	neuronal dense core vesicle membrane	│ │ └─ neuronal dense core vesicle membrane	GO:0098992
GO:0098674	B35	CC	extrinsic component of neuronal dense core vesicle membrane	│ │ ├─ extrinsic component of neuronal dense core vesicle membrane	GO:0099012
GO:0099066	B36	CC	integral component of neuronal dense core vesicle membrane	│ │ └─ integral component of neuronal dense core vesicle membrane	GO:0099012
GO:0042734	B9	CC	presynaptic membrane	│ ├─ presynaptic membrane	GO:0098793	0.683257	0.751583	HGNC:2514;HGNC:4584;HGNC:4585;HGNC:7656;HGNC:9668	CTNNB1;GRIN1;GRIN2A;NCAM1;PTPRD	CTNNB1;GRIN1;GRIN2A;NCAM1;PTPRD
GO:0099026	B22	CC	anchored component of presynaptic membrane	│ │ ├─ anchored component of presynaptic membrane	GO:0042734
GO:0098888	B23	CC	extrinsic component of presynaptic membrane	│ │ ├─ extrinsic component of presynaptic membrane	GO:0042734
GO:0099056	B24	CC	integral component of presynaptic membrane	│ │ └─ integral component of presynaptic membrane	GO:0042734	0.752667	0.752667	HGNC:4584;HGNC:4585;HGNC:7656;HGNC:9668	GRIN1;GRIN2A;NCAM1;PTPRD	GRIN1;GRIN2A;NCAM1;PTPRD
SYNGO:presyn_ribosome	B10	CC	presynaptic ribosome	│ ├─ presynaptic ribosome	GO:0098793			HGNC:10429	RPS6	RPS6
SYNGO:presyn_er	B11	CC	presynaptic ER	│ └─ presynaptic ER	GO:0098793
SYNGO:presyn_er_membrane	B25	CC	presynaptic ER membrane	│ ├─ presynaptic ER membrane	SYNGO:presyn_er
SYNGO:presyn_er_membrane_integral	B37	CC	integral component of presynaptic ER membrane	│ │ └─ integral component of presynaptic ER membrane	SYNGO:presyn_er_membrane
SYNGO:presyn_ser	B26	CC	presynaptic SER	│ └─ presynaptic SER	SYNGO:presyn_er
SYNGO:presyn_ser_membrane	B38	CC	presynaptic SER membrane	│ └─ presynaptic SER membrane	SYNGO:presyn_ser
SYNGO:presyn_ser_membrane_integral	B39	CC	integral component of presynaptic SER membrane	│ └─ integral component of presynaptic SER membrane	SYNGO:presyn_ser_membrane
GO:0043083	C1	CC	synaptic cleft	├─ synaptic cleft	GO:0045202			HGNC:7953	NPTX2	NPTX2
GO:0098965	C2	CC	extracellular matrix of synaptic cleft	│ └─ extracellular matrix of synaptic cleft	GO:0043083
GO:0098794	D1	CC	postsynapse	├─ postsynapse	GO:0045202	1.56102e-10	2.81752e-09	HGNC:21746;HGNC:4024;HGNC:9392;HGNC:4023;HGNC:12734;HGNC:21745;HGNC:3953;HGNC:1464;HGNC:21747;HGNC:19092;HGNC:4272;HGNC:20284;HGNC:9611;HGNC:1774;HGNC:19239;HGNC:243;HGNC:13487;HGNC:12303;HGNC:5241;HGNC:2157;HGNC:7602;HGNC:14957;HGNC:3942;HGNC:2666;HGNC:6178;HGNC:17447;HGNC:14561;HGNC:24476;HGNC:2928;HGNC:15465;HGNC:7953;HGNC:4082;HGNC:4083;HGNC:8592;HGNC:14295;HGNC:16062;HGNC:11364;HGNC:30669;HG…	CPEB3;FXR2;PRKAR2B;FXR1;WASF3;CPEB2;NCS1;CAMK4;CPEB4;PSD2;GIT1;SIPA1L1;PTK2;CDK5;SYT11;ADD1;VPS35;TRIO;HSPA8;CNN3;MYO5A;PUM1;MTOR;DAG1;ITPKA;CLSTN1;ARHGEF9;DLGAP4;DMD;GPHN;NPTX2;GABRB2;GABRB3;PAK3;SHANK2;CRTC1;STAT3;SNAP47;PIP5K1C;GRK2;RBMX;HNRNPD;HNRNPM;CABP1;CDKL5;CTNNB1;IQSEC2;ACTN2;DLG1;ABR;BCR;CTNND1;DNM2;DLG2;MPP2;GRIA1;GRIN1;PTPRF;GRIN2A;SEMA4B;GRIPAP1;HIP1;GRM5;ADGRB1;ADGRL2;NCAM1	CPEB3;FXR2;PRKAR2B;FXR1;WASF3;CPEB2;NCS1;CAMK4;CPEB4;PSD2;GIT1;SIPA1L1;PTK2;CDK5;SYT11;ADD1;VPS35;TRIO;HSPA8;CNN3;MYO5A;PUM1;MTOR;DAG1;ITPKA;CLSTN1;ARHGEF9;DLGAP4;DMD;GPHN;NPTX2;GABRB2;GABRB3;PAK3;SHANK2;CRTC1;STAT3;SNAP47;PIP5K1C;GRK2;RBMX;HNRNPD;HNRNPM;CABP1;CDKL5;CTNNB1;IQSEC2;ACTN2;DLG1;ABR;BCR;CTNND1;DNM2;DLG2;MPP2;GRIA1;GRIN1;PTPRF;GRIN2A;SEMA4B;GRIPAP1;HIP1;GRM5;ADGRB1;ADGRL2;NCAM1
GO:0099524	D2	CC	postsynaptic cytosol	│ ├─ postsynaptic cytosol	GO:0098794	0.101109	0.171108	HGNC:3953;HGNC:3942;HGNC:2666	NCS1;MTOR;DAG1	NCS1;MTOR;DAG1
GO:0099571	D3	CC	postsynaptic cytoskeleton	│ ├─ postsynaptic cytoskeleton	GO:0098794			HGNC:7602;HGNC:6178	MYO5A;ITPKA	MYO5A;ITPKA
GO:0099160	D12	CC	postsynaptic intermediate filament cytoskeleton	│ │ ├─ postsynaptic intermediate filament cytoskeleton	GO:0099571
GO:0098871	D13	CC	postsynaptic actin cytoskeleton	│ │ ├─ postsynaptic actin cytoskeleton	GO:0099571			HGNC:7602;HGNC:6178	MYO5A;ITPKA	MYO5A;ITPKA
GO:0150050	D14	CC	postsynaptic septin cytoskeleton	│ │ ├─ postsynaptic septin cytoskeleton	GO:0099571
GO:0099189	D15	CC	postsynaptic spectrin-associated cytoskeleton	│ │ └─ postsynaptic spectrin-associated cytoskeleton	GO:0099571
GO:0097444	D4	CC	spine apparatus	│ ├─ spine apparatus	GO:0098794			HGNC:17447	CLSTN1	CLSTN1
GO:0098897	D16	CC	spine apparatus membrane	│ │ └─ spine apparatus membrane	GO:0097444			HGNC:17447	CLSTN1	CLSTN1
GO:0099065	D30	CC	integral component of spine apparatus membrane	│ │ └─ integral component of spine apparatus membrane	GO:0098897			HGNC:17447	CLSTN1	CLSTN1
GO:0150051	D5	CC	postsynaptic Golgi apparatus	│ ├─ postsynaptic Golgi apparatus	GO:0098794
GO:0099572	D6	CC	postsynaptic specialization	│ ├─ postsynaptic specialization	GO:0098794	5.8376e-07	4.28091e-06	HGNC:14561;HGNC:24476;HGNC:2928;HGNC:15465;HGNC:5241;HGNC:7953;HGNC:4082;HGNC:4083;HGNC:8592;HGNC:14295;HGNC:16062;HGNC:11364;HGNC:30669;HGNC:8996;HGNC:289;HGNC:9910;HGNC:5036;HGNC:5046;HGNC:1384;HGNC:11411;HGNC:2514;HGNC:29059;HGNC:164;HGNC:2900;HGNC:81;HGNC:1014;HGNC:2515;HGNC:2974;HGNC:2901;HGNC:7220;HGNC:4571;HGNC:4584;HGNC:9670;HGNC:4585;HGNC:17447;HGNC:10730	ARHGEF9;DLGAP4;DMD;GPHN;HSPA8;NPTX2;GABRB2;GABRB3;PAK3;SHANK2;CRTC1;STAT3;SNAP47;PIP5K1C;GRK2;RBMX;HNRNPD;HNRNPM;CABP1;CDKL5;CTNNB1;IQSEC2;ACTN2;DLG1;ABR;BCR;CTNND1;DNM2;DLG2;MPP2;GRIA1;GRIN1;PTPRF;GRIN2A;CLSTN1;SEMA4B	ARHGEF9;DLGAP4;DMD;GPHN;HSPA8;NPTX2;GABRB2;GABRB3;PAK3;SHANK2;CRTC1;STAT3;SNAP47;PIP5K1C;GRK2;RBMX;HNRNPD;HNRNPM;CABP1;CDKL5;CTNNB1;IQSEC2;ACTN2;DLG1;ABR;BCR;CTNND1;DNM2;DLG2;MPP2;GRIA1;GRIN1;PTPRF;GRIN2A;CLSTN1;SEMA4B
GO:0099091	D17	CC	postsynaptic specialization, intracellular component	│ │ ├─ postsynaptic specialization, intracellular component	GO:0099572			HGNC:15465	GPHN	GPHN
GO:0099634	D18	CC	postsynaptic specialization membrane	│ │ ├─ postsynaptic specialization membrane	GO:0099572	0.162294	0.238031	HGNC:5241;HGNC:7953;HGNC:4082;HGNC:4083	HSPA8;NPTX2;GABRB2;GABRB3	HSPA8;NPTX2;GABRB2;GABRB3
GO:0098892	D31	CC	extrinsic component of postsynaptic specialization membrane	│ │ │ ├─ extrinsic component of postsynaptic specialization membrane	GO:0099634			HGNC:7953	NPTX2	NPTX2
GO:0099060	D32	CC	integral component of postsynaptic specialization membrane	│ │ │ └─ integral component of postsynaptic specialization membrane	GO:0099634			HGNC:4082;HGNC:4083	GABRB2;GABRB3	GABRB2;GABRB3
GO:0014069	D19	CC	postsynaptic density	│ │ ├─ postsynaptic density	GO:0099572	7.92067e-06	4.35637e-05	HGNC:8592;HGNC:14295;HGNC:16062;HGNC:11364;HGNC:30669;HGNC:5241;HGNC:8996;HGNC:289;HGNC:9910;HGNC:5036;HGNC:5046;HGNC:1384;HGNC:11411;HGNC:2514;HGNC:29059;HGNC:164;HGNC:2900;HGNC:81;HGNC:1014;HGNC:2515;HGNC:2974;HGNC:2901;HGNC:7220;HGNC:4571;HGNC:4584;HGNC:9670;HGNC:4585;HGNC:17447;HGNC:10730	PAK3;SHANK2;CRTC1;STAT3;SNAP47;HSPA8;PIP5K1C;GRK2;RBMX;HNRNPD;HNRNPM;CABP1;CDKL5;CTNNB1;IQSEC2;ACTN2;DLG1;ABR;BCR;CTNND1;DNM2;DLG2;MPP2;GRIA1;GRIN1;PTPRF;GRIN2A;CLSTN1;SEMA4B	PAK3;SHANK2;CRTC1;STAT3;SNAP47;HSPA8;PIP5K1C;GRK2;RBMX;HNRNPD;HNRNPM;CABP1;CDKL5;CTNNB1;IQSEC2;ACTN2;DLG1;ABR;BCR;CTNND1;DNM2;DLG2;MPP2;GRIA1;GRIN1;PTPRF;GRIN2A;CLSTN1;SEMA4B
GO:0099092	D33	CC	postsynaptic density, intracellular component	│ │ │ ├─ postsynaptic density, intracellular component	GO:0014069	3.26659e-05	0.000103569	HGNC:1384;HGNC:11411;HGNC:2514;HGNC:29059;HGNC:164;HGNC:2900;HGNC:81;HGNC:1014;HGNC:2515;HGNC:2974	CABP1;CDKL5;CTNNB1;IQSEC2;ACTN2;DLG1;ABR;BCR;CTNND1;DNM2	CABP1;CDKL5;CTNNB1;IQSEC2;ACTN2;DLG1;ABR;BCR;CTNND1;DNM2
GO:0098839	D34	CC	postsynaptic density membrane	│ │ │ └─ postsynaptic density membrane	GO:0014069	0.0224623	0.0449246	HGNC:29059;HGNC:164;HGNC:2901;HGNC:7220;HGNC:4571;HGNC:4584;HGNC:9670;HGNC:4585;HGNC:17447;HGNC:10730	IQSEC2;ACTN2;DLG2;MPP2;GRIA1;GRIN1;PTPRF;GRIN2A;CLSTN1;SEMA4B	IQSEC2;ACTN2;DLG2;MPP2;GRIA1;GRIN1;PTPRF;GRIN2A;CLSTN1;SEMA4B
GO:0099031	D40	CC	anchored component of postsynaptic density membrane	│ │ │ ├─ anchored component of postsynaptic density membrane	GO:0098839			HGNC:2901;HGNC:7220	DLG2;MPP2	DLG2;MPP2
GO:0099147	D41	CC	extrinsic component of postsynaptic density membrane	│ │ │ ├─ extrinsic component of postsynaptic density membrane	GO:0098839
GO:0099061	D42	CC	integral component of postsynaptic density membrane	│ │ │ └─ integral component of postsynaptic density membrane	GO:0098839	0.182749	0.25128	HGNC:4571;HGNC:4584;HGNC:9670;HGNC:4585;HGNC:17447;HGNC:10730	GRIA1;GRIN1;PTPRF;GRIN2A;CLSTN1;SEMA4B	GRIA1;GRIN1;PTPRF;GRIN2A;CLSTN1;SEMA4B
GO:0099629	D20	CC	postsynaptic specialization of symmetric synapse	│ │ └─ postsynaptic specialization of symmetric synapse	GO:0099572
GO:0098843	D7	CC	postsynaptic endocytic zone	│ ├─ postsynaptic endocytic zone	GO:0098794
GO:0098844	D21	CC	postsynaptic endocytic zone membrane	│ │ └─ postsynaptic endocytic zone membrane	GO:0098843
GO:0098845	D8	CC	postsynaptic endosome	│ ├─ postsynaptic endosome	GO:0098794			HGNC:17447;HGNC:18706	CLSTN1;GRIPAP1	CLSTN1;GRIPAP1
GO:0098895	D22	CC	postsynaptic endosome membrane	│ │ ├─ postsynaptic endosome membrane	GO:0098845
GO:0098999	D35	CC	extrinsic component of postsynaptic endosome membrane	│ │ │ └─ extrinsic component of postsynaptic endosome membrane	GO:0098895
GO:0098842	D23	CC	postsynaptic early endosome	│ │ ├─ postsynaptic early endosome	GO:0098845			HGNC:18706	GRIPAP1	GRIPAP1
GO:0098896	D36	CC	postsynaptic early endosome membrane	│ │ │ └─ postsynaptic early endosome membrane	GO:0098842			HGNC:18706	GRIPAP1	GRIPAP1
GO:0098998	D43	CC	extrinsic component of postsynaptic early endosome membrane	│ │ │ └─ extrinsic component of postsynaptic early endosome membrane	GO:0098896			HGNC:18706	GRIPAP1	GRIPAP1
GO:0098837	D24	CC	postsynaptic recycling endosome	│ │ └─ postsynaptic recycling endosome	GO:0098845
GO:0098944	D37	CC	postsynaptic recycling endosome membrane	│ │ └─ postsynaptic recycling endosome membrane	GO:0098837
GO:0099033	D44	CC	anchored component of postsynaptic recycling endosome membrane	│ │ └─ anchored component of postsynaptic recycling endosome membrane	GO:0098944
GO:0045211	D9	CC	postsynaptic membrane	│ ├─ postsynaptic membrane	GO:0098794	0.232498	0.30088	HGNC:2514;HGNC:4913;HGNC:4597;HGNC:943;HGNC:18582;HGNC:4083;HGNC:7656	CTNNB1;HIP1;GRM5;ADGRB1;ADGRL2;GABRB3;NCAM1	CTNNB1;HIP1;GRM5;ADGRB1;ADGRL2;GABRB3;NCAM1
GO:0099025	D25	CC	anchored component of postsynaptic membrane	│ │ ├─ anchored component of postsynaptic membrane	GO:0045211
GO:0098890	D26	CC	extrinsic component of postsynaptic membrane	│ │ ├─ extrinsic component of postsynaptic membrane	GO:0045211
GO:0099055	D27	CC	integral component of postsynaptic membrane	│ │ └─ integral component of postsynaptic membrane	GO:0045211	0.421454	0.487999	HGNC:4597;HGNC:943;HGNC:18582;HGNC:4083;HGNC:7656	GRM5;ADGRB1;ADGRL2;GABRB3;NCAM1	GRM5;ADGRB1;ADGRL2;GABRB3;NCAM1
SYNGO:postsyn_ribosome	D10	CC	postsynaptic ribosome	│ ├─ postsynaptic ribosome	GO:0098794
SYNGO:postsyn_er	D11	CC	postsynaptic ER	│ └─ postsynaptic ER	GO:0098794
SYNGO:postsyn_er_membrane	D28	CC	postsynaptic ER membrane	│ ├─ postsynaptic ER membrane	SYNGO:postsyn_er
SYNGO:postsyn_er_membrane_integral	D38	CC	integral component of postsynaptic ER membrane	│ │ └─ integral component of postsynaptic ER membrane	SYNGO:postsyn_er_membrane
SYNGO:postsyn_ser	D29	CC	postsynaptic SER	│ └─ postsynaptic SER	SYNGO:postsyn_er
SYNGO:postsyn_ser_membrane	D39	CC	postsynaptic SER membrane	│ └─ postsynaptic SER membrane	SYNGO:postsyn_ser
SYNGO:postsyn_ser_membrane_integral	D45	CC	integral component of postsynaptic SER membrane	│ └─ integral component of postsynaptic SER membrane	SYNGO:postsyn_ser_membrane
GO:0099544	E1	CC	extrasynaptic space	└─ extrasynaptic space	GO:0045202
GO:0098966	E2	CC	perisynaptic extracellular matrix	└─ perisynaptic extracellular matrix	GO:0099544
SYNGO:synprocess		BP	process in the synapse	process in the synapse		8.20122e-13	2.95244e-11	HGNC:1774;HGNC:17072;HGNC:31922;HGNC:1117;HGNC:9390;HGNC:11133;HGNC:13406;HGNC:2514;HGNC:555;HGNC:23150;HGNC:18539;HGNC:1497;HGNC:30757;HGNC:4272;HGNC:659;HGNC:2972;HGNC:3419;HGNC:2974;HGNC:2876;HGNC:1052;HGNC:30386;HGNC:132;HGNC:8996;HGNC:13487;HGNC:19239;HGNC:16937;HGNC:7602;HGNC:4083;HGNC:4082;HGNC:4571;HGNC:2906;HGNC:8010;HGNC:2515;HGNC:7953;HGNC:15465;HGNC:2901;HGNC:2900;HGNC:29059;HGNC:2666…	CDK5;ERC1;ERC2;BSN;PRKAR1B;SNAP29;PCLO;CTNNB1;AP1G1;UNC13A;STX1B;CASK;STXBP5L;GIT1;ARF6;DNM1;EPS15;DNM2;DIAPH1;BIN1;SCAMP5;ACTB;PIP5K1C;VPS35;SYT11;ARL6IP5;MYO5A;GABRB3;GABRB2;GRIA1;DLGAP2;NRXN3;CTNND1;NPTX2;GPHN;DLG2;DLG1;IQSEC2;DAG1;PAK3;NBEA;SNAP47;HPCA;HIP1;PRKAR2A;PRKAR2B;AKAP12;PLCG1;STAT3;GRM5;STAU1;ABR;BCR;DGKE;NCAM1;PTPRD;MAPK3;CDKL5;UBE3A;TRIO;CAMK4;ADGRL3;APBB1;ADGRL2;SHANK2;PTPRF;ARF4…	CDK5;ERC1;ERC2;BSN;PRKAR1B;SNAP29;PCLO;CTNNB1;AP1G1;UNC13A;STX1B;CASK;STXBP5L;GIT1;ARF6;DNM1;EPS15;DNM2;DIAPH1;BIN1;SCAMP5;ACTB;PIP5K1C;VPS35;SYT11;ARL6IP5;MYO5A;GABRB3;GABRB2;GRIA1;DLGAP2;NRXN3;CTNND1;NPTX2;GPHN;DLG2;DLG1;IQSEC2;DAG1;PAK3;NBEA;SNAP47;HPCA;HIP1;PRKAR2A;PRKAR2B;AKAP12;PLCG1;STAT3;GRM5;STAU1;ABR;BCR;DGKE;NCAM1;PTPRD;MAPK3;CDKL5;UBE3A;TRIO;CAMK4;ADGRL3;APBB1;ADGRL2;SHANK2;PTPRF;ARF4…
SYNGO:presynprocess	F1	BP	process in the presynapse	├─ process in the presynapse	SYNGO:synprocess	9.41484e-05	0.000338934	HGNC:1774;HGNC:17072;HGNC:31922;HGNC:1117;HGNC:9390;HGNC:11133;HGNC:13406;HGNC:2514;HGNC:555;HGNC:23150;HGNC:18539;HGNC:1497;HGNC:30757;HGNC:4272;HGNC:659;HGNC:2972;HGNC:3419;HGNC:2974;HGNC:2876;HGNC:1052;HGNC:30386;HGNC:132;HGNC:8996;HGNC:13487;HGNC:19239;HGNC:16937	CDK5;ERC1;ERC2;BSN;PRKAR1B;SNAP29;PCLO;CTNNB1;AP1G1;UNC13A;STX1B;CASK;STXBP5L;GIT1;ARF6;DNM1;EPS15;DNM2;DIAPH1;BIN1;SCAMP5;ACTB;PIP5K1C;VPS35;SYT11;ARL6IP5	CDK5;ERC1;ERC2;BSN;PRKAR1B;SNAP29;PCLO;CTNNB1;AP1G1;UNC13A;STX1B;CASK;STXBP5L;GIT1;ARF6;DNM1;EPS15;DNM2;DIAPH1;BIN1;SCAMP5;ACTB;PIP5K1C;VPS35;SYT11;ARL6IP5
GO:0099509	F2	BP	regulation of presynaptic cytosolic calcium levels	│ ├─ regulation of presynaptic cytosolic calcium levels	SYNGO:presynprocess	0.149733	0.173883	HGNC:1774;HGNC:17072;HGNC:31922	CDK5;ERC1;ERC2	CDK5;ERC1;ERC2
GO:1905056	F9	BP	ATPase-coupled calcium ion transmembrane transporter activity involved in regulation of presynaptic cytosolic calcium levels	│ │ ├─ ATPase-coupled calcium ion transmembrane transporter activity involved in regulation of presynaptic cytosolic calcium levels	GO:0099509
GO:0099534	F10	BP	calcium ion binding involved in regulation of presynaptic cytosolic calcium levels	│ │ ├─ calcium ion binding involved in regulation of presynaptic cytosolic calcium levels	GO:0099509
GO:0099626	F11	BP	voltage-gated calcium channel activity involved in regulation of presynaptic cytosolic calcium levels	│ │ └─ voltage-gated calcium channel activity involved in regulation of presynaptic cytosolic calcium levels	GO:0099509
GO:0099635	F25	BP	voltage-gated calcium channel activity involved in positive regulation of presynaptic cytosolic calcium levels	│ │ └─ voltage-gated calcium channel activity involved in positive regulation of presynaptic cytosolic calcium levels	GO:0099626
GO:0099505	F3	BP	regulation of presynaptic membrane potential	│ ├─ regulation of presynaptic membrane potential	SYNGO:presynprocess
GO:0099507	F12	BP	ligand-gated ion channel activity involved in regulation of presynaptic membrane potential	│ │ ├─ ligand-gated ion channel activity involved in regulation of presynaptic membrane potential	GO:0099505
GO:0099508	F13	BP	voltage-gated ion channel activity involved in regulation of presynaptic membrane potential	│ │ ├─ voltage-gated ion channel activity involved in regulation of presynaptic membrane potential	GO:0099505
GO:0150047	F14	BP	G-protein coupled neurotransmitter receptor activity involved in regulation of presynaptic membrane potential	│ │ └─ G-protein coupled neurotransmitter receptor activity involved in regulation of presynaptic membrane potential	GO:0099505
GO:0099504	F4	BP	synaptic vesicle cycle	│ ├─ synaptic vesicle cycle	SYNGO:presynprocess	4.18762e-06	2.51257e-05	HGNC:1117;HGNC:9390;HGNC:11133;HGNC:13406;HGNC:2514;HGNC:555;HGNC:23150;HGNC:18539;HGNC:17072;HGNC:31922;HGNC:1497;HGNC:30757;HGNC:4272;HGNC:659;HGNC:2972;HGNC:3419;HGNC:2974;HGNC:2876;HGNC:1052;HGNC:30386;HGNC:132;HGNC:8996;HGNC:13487;HGNC:19239	BSN;PRKAR1B;SNAP29;PCLO;CTNNB1;AP1G1;UNC13A;STX1B;ERC1;ERC2;CASK;STXBP5L;GIT1;ARF6;DNM1;EPS15;DNM2;DIAPH1;BIN1;SCAMP5;ACTB;PIP5K1C;VPS35;SYT11	BSN;PRKAR1B;SNAP29;PCLO;CTNNB1;AP1G1;UNC13A;STX1B;ERC1;ERC2;CASK;STXBP5L;GIT1;ARF6;DNM1;EPS15;DNM2;DIAPH1;BIN1;SCAMP5;ACTB;PIP5K1C;VPS35;SYT11
GO:0098693	F15	BP	regulation of synaptic vesicle cycle	│ │ ├─ regulation of synaptic vesicle cycle	GO:0099504	0.04697	0.0676368	HGNC:1117;HGNC:9390;HGNC:11133	BSN;PRKAR1B;SNAP29	BSN;PRKAR1B;SNAP29
GO:0097091	F16	BP	synaptic vesicle clustering	│ │ ├─ synaptic vesicle clustering	GO:0099504	0.0133456	0.0240221	HGNC:13406;HGNC:2514;HGNC:1117	PCLO;CTNNB1;BSN	PCLO;CTNNB1;BSN
GO:0099532	F17	BP	synaptic vesicle endosomal processing	│ │ ├─ synaptic vesicle endosomal processing	GO:0099504			HGNC:555	AP1G1	AP1G1
GO:0016182	F26	BP	synaptic vesicle budding from endosome	│ │ │ ├─ synaptic vesicle budding from endosome	GO:0099532			HGNC:555	AP1G1	AP1G1
GO:0016189	F27	BP	synaptic vesicle to endosome fusion	│ │ │ └─ synaptic vesicle to endosome fusion	GO:0099532
GO:0016079	F18	BP	synaptic vesicle exocytosis	│ │ ├─ synaptic vesicle exocytosis	GO:0099504	0.0182777	0.0306043	HGNC:23150;HGNC:18539;HGNC:17072;HGNC:31922;HGNC:1497;HGNC:30757;HGNC:4272;HGNC:11133	UNC13A;STX1B;ERC1;ERC2;CASK;STXBP5L;GIT1;SNAP29	UNC13A;STX1B;ERC1;ERC2;CASK;STXBP5L;GIT1;SNAP29
GO:0099502	F28	BP	calcium-dependent activation of synaptic vesicle fusion	│ │ │ ├─ calcium-dependent activation of synaptic vesicle fusion	GO:0016079			HGNC:17072;HGNC:31922	ERC1;ERC2	ERC1;ERC2
GO:0150037	F37	BP	regulation of calcium-dependent activation of synaptic vesicle fusion	│ │ │ │ └─ regulation of calcium-dependent activation of synaptic vesicle fusion	GO:0099502			HGNC:17072;HGNC:31922	ERC1;ERC2	ERC1;ERC2
GO:2000300	F29	BP	regulation of synaptic vesicle exocytosis	│ │ │ ├─ regulation of synaptic vesicle exocytosis	GO:0016079	0.0691895	0.0889579	HGNC:1497;HGNC:30757;HGNC:4272;HGNC:11133	CASK;STXBP5L;GIT1;SNAP29	CASK;STXBP5L;GIT1;SNAP29
GO:0016081	F30	BP	synaptic vesicle docking	│ │ │ ├─ synaptic vesicle docking	GO:0016079
GO:0099148	F38	BP	regulation of synaptic vesicle docking	│ │ │ │ └─ regulation of synaptic vesicle docking	GO:0016081
GO:0031629	F31	BP	synaptic vesicle fusion to presynaptic active zone membrane	│ │ │ ├─ synaptic vesicle fusion to presynaptic active zone membrane	GO:0016079			HGNC:18539	STX1B	STX1B
GO:0031630	F39	BP	regulation of synaptic vesicle fusion to presynaptic active zone membrane	│ │ │ │ └─ regulation of synaptic vesicle fusion to presynaptic active zone membrane	GO:0031629
GO:0016082	F32	BP	synaptic vesicle priming	│ │ │ └─ synaptic vesicle priming	GO:0016079			HGNC:17072;HGNC:31922	ERC1;ERC2	ERC1;ERC2
GO:0010807	F40	BP	regulation of synaptic vesicle priming	│ │ │ └─ regulation of synaptic vesicle priming	GO:0016082
GO:0098700	F19	BP	synaptic vesicle neurotransmitter loading	│ │ ├─ synaptic vesicle neurotransmitter loading	GO:0099504
GO:0099162	F33	BP	regulation of synaptic vesicle neurotransmitter loading	│ │ │ └─ regulation of synaptic vesicle neurotransmitter loading	GO:0098700
GO:0099180	F20	BP	zinc ion import into synaptic vesicle	│ │ ├─ zinc ion import into synaptic vesicle	GO:0099504
GO:0097401	F21	BP	synaptic vesicle proton loading	│ │ ├─ synaptic vesicle proton loading	GO:0099504
GO:0048488	F22	BP	synaptic vesicle endocytosis	│ │ └─ synaptic vesicle endocytosis	GO:0099504	8.41805e-06	4.32928e-05	HGNC:659;HGNC:2972;HGNC:3419;HGNC:2974;HGNC:555;HGNC:2876;HGNC:1052;HGNC:30386;HGNC:132;HGNC:8996;HGNC:13487;HGNC:19239	ARF6;DNM1;EPS15;DNM2;AP1G1;DIAPH1;BIN1;SCAMP5;ACTB;PIP5K1C;VPS35;SYT11	ARF6;DNM1;EPS15;DNM2;AP1G1;DIAPH1;BIN1;SCAMP5;ACTB;PIP5K1C;VPS35;SYT11
GO:1900242	F34	BP	regulation of synaptic vesicle endocytosis	│ │ ├─ regulation of synaptic vesicle endocytosis	GO:0048488	0.00136628	0.00351328	HGNC:30386;HGNC:132;HGNC:8996;HGNC:13487;HGNC:19239	SCAMP5;ACTB;PIP5K1C;VPS35;SYT11	SCAMP5;ACTB;PIP5K1C;VPS35;SYT11
GO:0016185	F35	BP	synaptic vesicle budding from presynaptic endocytic zone membrane	│ │ ├─ synaptic vesicle budding from presynaptic endocytic zone membrane	GO:0048488
GO:0098694	F41	BP	regulation of synaptic vesicle budding from presynaptic endocytic zone membrane	│ │ │ └─ regulation of synaptic vesicle budding from presynaptic endocytic zone membrane	GO:0016185
GO:0016191	F36	BP	synaptic vesicle uncoating	│ │ └─ synaptic vesicle uncoating	GO:0048488
GO:0099525	F5	BP	presynaptic dense core vesicle exocytosis	│ ├─ presynaptic dense core vesicle exocytosis	SYNGO:presynprocess
GO:0099161	F23	BP	regulation of presynaptic dense core vesicle exocytosis	│ │ └─ regulation of presynaptic dense core vesicle exocytosis	GO:0099525
GO:0001504	F6	BP	neurotransmitter uptake	│ ├─ neurotransmitter uptake	SYNGO:presynprocess
GO:0098810	F7	BP	neurotransmitter reuptake	│ ├─ neurotransmitter reuptake	SYNGO:presynprocess			HGNC:16937	ARL6IP5	ARL6IP5
GO:0051580	F24	BP	regulation of neurotransmitter uptake	│ │ └─ regulation of neurotransmitter uptake	GO:0098810			HGNC:16937	ARL6IP5	ARL6IP5
SYNGO:presyn_chaperoneProteinFolding	F8	BP	presynaptic chaperone-mediated protein folding	│ └─ presynaptic chaperone-mediated protein folding	SYNGO:presynprocess
SYNGO:postsynprocess	G1	BP	process in the postsynapse	├─ process in the postsynapse	SYNGO:synprocess	0.000169734	0.000555492	HGNC:7602;HGNC:4083;HGNC:4082;HGNC:4571;HGNC:2906;HGNC:8010;HGNC:2515;HGNC:7953;HGNC:15465;HGNC:4272;HGNC:2901;HGNC:2900;HGNC:29059;HGNC:2666;HGNC:8592;HGNC:7648;HGNC:30669;HGNC:3419;HGNC:5144;HGNC:8996;HGNC:4913	MYO5A;GABRB3;GABRB2;GRIA1;DLGAP2;NRXN3;CTNND1;NPTX2;GPHN;GIT1;DLG2;DLG1;IQSEC2;DAG1;PAK3;NBEA;SNAP47;EPS15;HPCA;PIP5K1C;HIP1	MYO5A;GABRB3;GABRB2;GRIA1;DLGAP2;NRXN3;CTNND1;NPTX2;GPHN;GIT1;DLG2;DLG1;IQSEC2;DAG1;PAK3;NBEA;SNAP47;EPS15;HPCA;PIP5K1C;HIP1
GO:0099566	G2	BP	regulation of postsynaptic cytosolic calcium levels	│ ├─ regulation of postsynaptic cytosolic calcium levels	SYNGO:postsynprocess			HGNC:7602	MYO5A	MYO5A
GO:1905059	G7	BP	ATPase-coupled calcium ion transmembrane transporter activity involved in regulation of postsynaptic cytosolic calcium levels	│ │ ├─ ATPase-coupled calcium ion transmembrane transporter activity involved in regulation of postsynaptic cytosolic calcium levels	GO:0099566
GO:0099567	G8	BP	calcium ion binding involved in regulation of postsynaptic cytosolic calcium levels	│ │ ├─ calcium ion binding involved in regulation of postsynaptic cytosolic calcium levels	GO:0099566
GO:1905060	G9	BP	calcium:cation antiporter activity involved in regulation of postsynaptic cytosolic calcium ion levels	│ │ ├─ calcium:cation antiporter activity involved in regulation of postsynaptic cytosolic calcium ion levels	GO:0099566
GO:0098695	G10	BP	inositol 1,4,5-trisphosphate receptor activity involved in regulation of postsynaptic cytosolic calcium levels	│ │ ├─ inositol 1,4,5-trisphosphate receptor activity involved in regulation of postsynaptic cytosolic calcium levels	GO:0099566
GO:0099583	G11	BP	neurotransmitter receptor activity involved in regulation of postsynaptic cytosolic calcium levels	│ │ └─ neurotransmitter receptor activity involved in regulation of postsynaptic cytosolic calcium levels	GO:0099566
GO:0098872	G20	BP	G-protein coupled neurotransmitter receptor activity involved in regulation of postsynaptic cytosolic calcium levels	│ │ └─ G-protein coupled neurotransmitter receptor activity involved in regulation of postsynaptic cytosolic calcium levels	GO:0099583
GO:0060078	G3	BP	regulation of postsynaptic membrane potential	│ ├─ regulation of postsynaptic membrane potential	SYNGO:postsynprocess	0.452146		HGNC:4083;HGNC:4082;HGNC:4571	GABRB3;GABRB2;GRIA1	GABRB3;GABRB2;GRIA1
GO:0099529	G12	BP	neurotransmitter receptor activity involved in regulation of postsynaptic membrane potential	│ │ ├─ neurotransmitter receptor activity involved in regulation of postsynaptic membrane potential	GO:0060078
GO:0099579	G21	BP	G-protein coupled neurotransmitter receptor activity involved in regulation of postsynaptic membrane potential	│ │ │ └─ G-protein coupled neurotransmitter receptor activity involved in regulation of postsynaptic membrane potential	GO:0099529
GO:1904315	G13	BP	transmitter-gated ion channel activity involved in regulation of postsynaptic membrane potential	│ │ ├─ transmitter-gated ion channel activity involved in regulation of postsynaptic membrane potential	GO:0060078	0.322118	0.351401	HGNC:4083;HGNC:4082;HGNC:4571	GABRB3;GABRB2;GRIA1	GABRB3;GABRB2;GRIA1
GO:1905030	G14	BP	voltage-gated ion channel activity involved in regulation of postsynaptic membrane potential	│ │ └─ voltage-gated ion channel activity involved in regulation of postsynaptic membrane potential	GO:0060078
GO:0098962	G4	BP	regulation of postsynaptic neurotransmitter receptor activity	│ ├─ regulation of postsynaptic neurotransmitter receptor activity	SYNGO:postsynprocess			HGNC:2906	DLGAP2	DLGAP2
GO:0099072	G5	BP	regulation of postsynaptic membrane neurotransmitter receptor levels	│ ├─ regulation of postsynaptic membrane neurotransmitter receptor levels	SYNGO:postsynprocess	4.54452e-05	0.000204503	HGNC:8010;HGNC:2515;HGNC:7953;HGNC:15465;HGNC:4272;HGNC:2901;HGNC:2900;HGNC:29059;HGNC:2666;HGNC:8592;HGNC:7648;HGNC:30669;HGNC:3419;HGNC:5144;HGNC:8996;HGNC:4913	NRXN3;CTNND1;NPTX2;GPHN;GIT1;DLG2;DLG1;IQSEC2;DAG1;PAK3;NBEA;SNAP47;EPS15;HPCA;PIP5K1C;HIP1	NRXN3;CTNND1;NPTX2;GPHN;GIT1;DLG2;DLG1;IQSEC2;DAG1;PAK3;NBEA;SNAP47;EPS15;HPCA;PIP5K1C;HIP1
GO:0099645	G15	BP	neurotransmitter receptor localization to postsynaptic specialization membrane	│ │ ├─ neurotransmitter receptor localization to postsynaptic specialization membrane	GO:0099072	0.000307874	0.000923621	HGNC:7953;HGNC:15465;HGNC:4272;HGNC:2901;HGNC:2900;HGNC:29059;HGNC:2666;HGNC:8592;HGNC:7648	NPTX2;GPHN;GIT1;DLG2;DLG1;IQSEC2;DAG1;PAK3;NBEA	NPTX2;GPHN;GIT1;DLG2;DLG1;IQSEC2;DAG1;PAK3;NBEA
GO:0098696	G22	BP	regulation of neurotransmitter receptor localization to postsynaptic specialization membrane	│ │ │ └─ regulation of neurotransmitter receptor localization to postsynaptic specialization membrane	GO:0099645	0.0187026	0.0306043	HGNC:29059;HGNC:2666;HGNC:8592;HGNC:7648	IQSEC2;DAG1;PAK3;NBEA	IQSEC2;DAG1;PAK3;NBEA
GO:0098967	G16	BP	exocytic insertion of neurotransmitter receptor to postsynaptic membrane	│ │ ├─ exocytic insertion of neurotransmitter receptor to postsynaptic membrane	GO:0099072			HGNC:30669	SNAP47	SNAP47
GO:0099145	G23	BP	regulation of exocytic insertion of neurotransmitter receptor to postsynaptic membrane	│ │ │ └─ regulation of exocytic insertion of neurotransmitter receptor to postsynaptic membrane	GO:0098967
GO:0098970	G17	BP	postsynaptic neurotransmitter receptor diffusion trapping	│ │ ├─ postsynaptic neurotransmitter receptor diffusion trapping	GO:0099072
GO:0150054	G24	BP	regulation of postsynaptic neurotransmitter receptor diffusion trapping	│ │ │ └─ regulation of postsynaptic neurotransmitter receptor diffusion trapping	GO:0098970
GO:0098884	G18	BP	postsynaptic neurotransmitter receptor endocytosis	│ │ └─ postsynaptic neurotransmitter receptor endocytosis	GO:0099072	0.0811234	0.100705	HGNC:3419;HGNC:5144;HGNC:8996;HGNC:4913	EPS15;HPCA;PIP5K1C;HIP1	EPS15;HPCA;PIP5K1C;HIP1
GO:0099149	G25	BP	regulation of postsynaptic neurotransmitter receptor endocytosis	│ │ └─ regulation of postsynaptic neurotransmitter receptor endocytosis	GO:0098884	0.139471	0.167365	HGNC:5144;HGNC:8996;HGNC:4913	HPCA;PIP5K1C;HIP1	HPCA;PIP5K1C;HIP1
GO:0150038	G6	BP	postsynaptic dense core vesicle exocytosis	│ └─ postsynaptic dense core vesicle exocytosis	SYNGO:postsynprocess
GO:0150044	G19	BP	regulation of postsynaptic dense core vesicle exocytosis	│ └─ regulation of postsynaptic dense core vesicle exocytosis	GO:0150038
GO:0099536	H1	BP	synaptic signaling	├─ synaptic signaling	SYNGO:synprocess	2.90537e-06		HGNC:8010;HGNC:2666;HGNC:9390;HGNC:9391;HGNC:9392;HGNC:370;HGNC:9065;HGNC:29059;HGNC:11364;HGNC:4597;HGNC:11370;HGNC:81;HGNC:1014;HGNC:2852;HGNC:7656;HGNC:9668;HGNC:2972;HGNC:6877;HGNC:11411;HGNC:2906;HGNC:12496;HGNC:4913;HGNC:12303;HGNC:1464	NRXN3;DAG1;PRKAR1B;PRKAR2A;PRKAR2B;AKAP12;PLCG1;IQSEC2;STAT3;GRM5;STAU1;ABR;BCR;DGKE;NCAM1;PTPRD;DNM1;MAPK3;CDKL5;DLGAP2;UBE3A;HIP1;TRIO;CAMK4	NRXN3;DAG1;PRKAR1B;PRKAR2A;PRKAR2B;AKAP12;PLCG1;IQSEC2;STAT3;GRM5;STAU1;ABR;BCR;DGKE;NCAM1;PTPRD;DNM1;MAPK3;CDKL5;DLGAP2;UBE3A;HIP1;TRIO;CAMK4
GO:0099537	H2	BP	trans-synaptic signaling	│ ├─ trans-synaptic signaling	GO:0099536	2.4093e-06	1.7347e-05	HGNC:8010;HGNC:2666;HGNC:9390;HGNC:9391;HGNC:9392;HGNC:370;HGNC:9065;HGNC:29059;HGNC:11364;HGNC:4597;HGNC:11370;HGNC:81;HGNC:1014;HGNC:2852;HGNC:7656;HGNC:9668;HGNC:2972;HGNC:6877;HGNC:11411;HGNC:2906;HGNC:12496;HGNC:4913;HGNC:12303;HGNC:1464	NRXN3;DAG1;PRKAR1B;PRKAR2A;PRKAR2B;AKAP12;PLCG1;IQSEC2;STAT3;GRM5;STAU1;ABR;BCR;DGKE;NCAM1;PTPRD;DNM1;MAPK3;CDKL5;DLGAP2;UBE3A;HIP1;TRIO;CAMK4	NRXN3;DAG1;PRKAR1B;PRKAR2A;PRKAR2B;AKAP12;PLCG1;IQSEC2;STAT3;GRM5;STAU1;ABR;BCR;DGKE;NCAM1;PTPRD;DNM1;MAPK3;CDKL5;DLGAP2;UBE3A;HIP1;TRIO;CAMK4
GO:0099541	H5	BP	trans-synaptic signaling by lipid	│ │ ├─ trans-synaptic signaling by lipid	GO:0099537
GO:0099542	H13	BP	trans-synaptic signaling by endocannabinoid	│ │ │ └─ trans-synaptic signaling by endocannabinoid	GO:0099541
GO:0098921	H21	BP	retrograde trans-synaptic signaling by endocannabinoid	│ │ │ ├─ retrograde trans-synaptic signaling by endocannabinoid	GO:0099542
GO:0099178	H26	BP	regulation of retrograde trans-synaptic signaling by endocanabinoid	│ │ │ │ └─ regulation of retrograde trans-synaptic signaling by endocanabinoid	GO:0098921
GO:0099553	H22	BP	trans-synaptic signaling by endocannabinoid, modulating synaptic transmission	│ │ │ └─ trans-synaptic signaling by endocannabinoid, modulating synaptic transmission	GO:0099542
GO:0150036	H27	BP	regulation of trans-synaptic signaling by endocannabinoid, modulating synaptic transmission	│ │ │ └─ regulation of trans-synaptic signaling by endocannabinoid, modulating synaptic transmission	GO:0099553
GO:0099540	H6	BP	trans-synaptic signaling by neuropeptide	│ │ ├─ trans-synaptic signaling by neuropeptide	GO:0099537
GO:0099543	H7	BP	trans-synaptic signaling by soluble gas	│ │ ├─ trans-synaptic signaling by soluble gas	GO:0099537
GO:0099548	H14	BP	trans-synaptic signaling by nitric oxide	│ │ │ └─ trans-synaptic signaling by nitric oxide	GO:0099543
GO:0099555	H23	BP	trans-synaptic signaling by nitric oxide, modulating synaptic transmission	│ │ │ └─ trans-synaptic signaling by nitric oxide, modulating synaptic transmission	GO:0099548
GO:0098925	H28	BP	retrograde trans-synaptic signaling by nitric oxide, modulating synaptic transmission	│ │ │ └─ retrograde trans-synaptic signaling by nitric oxide, modulating synaptic transmission	GO:0099555
GO:0099545	H8	BP	trans-synaptic signaling by trans-synaptic complex	│ │ ├─ trans-synaptic signaling by trans-synaptic complex	GO:0099537			HGNC:2666	DAG1	DAG1
GO:0098942	H15	BP	retrograde trans-synaptic signaling by trans-synaptic protein complex	│ │ │ ├─ retrograde trans-synaptic signaling by trans-synaptic protein complex	GO:0099545			HGNC:2666	DAG1	DAG1
GO:0099557	H16	BP	trans-synaptic signaling by trans-synaptic complex, modulating synaptic transmission	│ │ │ └─ trans-synaptic signaling by trans-synaptic complex, modulating synaptic transmission	GO:0099545
GO:0099157	H9	BP	trans-synaptic signalling via exosome	│ │ ├─ trans-synaptic signalling via exosome	GO:0099537
GO:0099183	H10	BP	trans-synaptic signaling by BDNF, modulating synaptic transmission	│ │ ├─ trans-synaptic signaling by BDNF, modulating synaptic transmission	GO:0099537
GO:0150035	H17	BP	regulation of trans-synaptic signaling by BDNF, modulating synaptic transmission	│ │ │ └─ regulation of trans-synaptic signaling by BDNF, modulating synaptic transmission	GO:0099183
GO:0007268	H11	BP	chemical synaptic transmission	│ │ └─ chemical synaptic transmission	GO:0099537	6.10043e-07	5.49039e-06	HGNC:9390;HGNC:9391;HGNC:9392;HGNC:370;HGNC:9065;HGNC:29059;HGNC:11364;HGNC:4597;HGNC:11370;HGNC:81;HGNC:1014;HGNC:2852;HGNC:7656;HGNC:9668;HGNC:2972;HGNC:6877;HGNC:11411;HGNC:2906;HGNC:12496;HGNC:8010;HGNC:4913;HGNC:12303;HGNC:1464	PRKAR1B;PRKAR2A;PRKAR2B;AKAP12;PLCG1;IQSEC2;STAT3;GRM5;STAU1;ABR;BCR;DGKE;NCAM1;PTPRD;DNM1;MAPK3;CDKL5;DLGAP2;UBE3A;NRXN3;HIP1;TRIO;CAMK4	PRKAR1B;PRKAR2A;PRKAR2B;AKAP12;PLCG1;IQSEC2;STAT3;GRM5;STAU1;ABR;BCR;DGKE;NCAM1;PTPRD;DNM1;MAPK3;CDKL5;DLGAP2;UBE3A;NRXN3;HIP1;TRIO;CAMK4
GO:0050804	H18	BP	modulation of chemical synaptic transmission	│ │ ├─ modulation of chemical synaptic transmission	GO:0007268	5.02431e-08	9.04375e-07	HGNC:9390;HGNC:9391;HGNC:9392;HGNC:370;HGNC:9065;HGNC:29059;HGNC:11364;HGNC:4597;HGNC:11370;HGNC:81;HGNC:1014;HGNC:2852;HGNC:7656;HGNC:9668;HGNC:2972;HGNC:6877;HGNC:11411;HGNC:2906;HGNC:12496	PRKAR1B;PRKAR2A;PRKAR2B;AKAP12;PLCG1;IQSEC2;STAT3;GRM5;STAU1;ABR;BCR;DGKE;NCAM1;PTPRD;DNM1;MAPK3;CDKL5;DLGAP2;UBE3A	PRKAR1B;PRKAR2A;PRKAR2B;AKAP12;PLCG1;IQSEC2;STAT3;GRM5;STAU1;ABR;BCR;DGKE;NCAM1;PTPRD;DNM1;MAPK3;CDKL5;DLGAP2;UBE3A
GO:0099531	H19	BP	presynaptic process involved in chemical synaptic transmission	│ │ ├─ presynaptic process involved in chemical synaptic transmission	GO:0007268			HGNC:8010;HGNC:4913	NRXN3;HIP1	NRXN3;HIP1
GO:0099171	H24	BP	presynaptic modulation of chemical synaptic transmission	│ │ │ └─ presynaptic modulation of chemical synaptic transmission	GO:0099531			HGNC:8010;HGNC:4913	NRXN3;HIP1	NRXN3;HIP1
GO:0099565	H20	BP	postsynaptic process involved in chemical synaptic transmission	│ │ └─ postsynaptic process involved in chemical synaptic transmission	GO:0007268			HGNC:12303;HGNC:1464	TRIO;CAMK4	TRIO;CAMK4
GO:0099170	H25	BP	postsynaptic modulation of chemical synaptic transmission	│ │ └─ postsynaptic modulation of chemical synaptic transmission	GO:0099565			HGNC:12303;HGNC:1464	TRIO;CAMK4	TRIO;CAMK4
GO:0099538	H3	BP	synaptic signaling via neuropeptide	│ ├─ synaptic signaling via neuropeptide	GO:0099536
GO:0099163	H4	BP	synaptic signaling by nitric oxide	│ └─ synaptic signaling by nitric oxide	GO:0099536
GO:0150045	H12	BP	regulation of synaptic signaling by nitric oxide	│ └─ regulation of synaptic signaling by nitric oxide	GO:0099163
GO:0050808	I1	BP	synapse organization	├─ synapse organization	SYNGO:synprocess	1.50988e-07	1.81185e-06	HGNC:20974;HGNC:581;HGNC:18582;HGNC:7648;HGNC:11411;HGNC:14295;HGNC:9670;HGNC:655;HGNC:7765;HGNC:9910;HGNC:5046;HGNC:11370;HGNC:1384;HGNC:6178;HGNC:9611;HGNC:6990;HGNC:2666;HGNC:13406;HGNC:1117;HGNC:17072;HGNC:31922;HGNC:4272;HGNC:7220;HGNC:2900;HGNC:2901;HGNC:9668;HGNC:10662;HGNC:2514;HGNC:659;HGNC:13487;HGNC:14561;HGNC:1774;HGNC:8592;HGNC:17447;HGNC:15607;HGNC:943	ADGRL3;APBB1;ADGRL2;NBEA;CDKL5;SHANK2;PTPRF;ARF4;NF1;RBMX;HNRNPM;STAU1;CABP1;ITPKA;PTK2;MECP2;DAG1;PCLO;BSN;ERC1;ERC2;GIT1;MPP2;DLG1;DLG2;PTPRD;SDCBP;CTNNB1;ARF6;VPS35;ARHGEF9;CDK5;PAK3;CLSTN1;ARHGEF7;ADGRB1	ADGRL3;APBB1;ADGRL2;NBEA;CDKL5;SHANK2;PTPRF;ARF4;NF1;RBMX;HNRNPM;STAU1;CABP1;ITPKA;PTK2;MECP2;DAG1;PCLO;BSN;ERC1;ERC2;GIT1;MPP2;DLG1;DLG2;PTPRD;SDCBP;CTNNB1;ARF6;VPS35;ARHGEF9;CDK5;PAK3;CLSTN1;ARHGEF7;ADGRB1
GO:0099172	I2	BP	presynapse organization	│ ├─ presynapse organization	GO:0050808
GO:0099174	I16	BP	regulation of presynapse organization	│ │ └─ regulation of presynapse organization	GO:0099172
GO:0099173	I3	BP	postsynapse organization	│ ├─ postsynapse organization	GO:0050808	0.0411862		HGNC:11411;HGNC:14295;HGNC:9670;HGNC:655;HGNC:7765;HGNC:9910;HGNC:5046	CDKL5;SHANK2;PTPRF;ARF4;NF1;RBMX;HNRNPM	CDKL5;SHANK2;PTPRF;ARF4;NF1;RBMX;HNRNPM
GO:0099175	I17	BP	regulation of postsynapse organization	│ │ ├─ regulation of postsynapse organization	GO:0099173	0.0113036	0.0214174	HGNC:11411;HGNC:14295;HGNC:9670;HGNC:655;HGNC:7765;HGNC:9910;HGNC:5046	CDKL5;SHANK2;PTPRF;ARF4;NF1;RBMX;HNRNPM	CDKL5;SHANK2;PTPRF;ARF4;NF1;RBMX;HNRNPM
GO:0099084	I18	BP	postsynaptic specialization organization	│ │ └─ postsynaptic specialization organization	GO:0099173
GO:0099563	I4	BP	modification of synaptic structure	│ ├─ modification of synaptic structure	GO:0050808	0.0635877		HGNC:11370;HGNC:1384;HGNC:6178;HGNC:9611	STAU1;CABP1;ITPKA;PTK2	STAU1;CABP1;ITPKA;PTK2
GO:0099010	I19	BP	modification of postsynaptic structure	│ │ └─ modification of postsynaptic structure	GO:0099563	0.0582346	0.0806325	HGNC:11370;HGNC:1384;HGNC:6178;HGNC:9611	STAU1;CABP1;ITPKA;PTK2	STAU1;CABP1;ITPKA;PTK2
GO:0099159	I34	BP	regulation of modification of postsynaptic structure	│ │ ├─ regulation of modification of postsynaptic structure	GO:0099010
GO:0098885	I35	BP	modification of postsynaptic actin cytoskeleton	│ │ └─ modification of postsynaptic actin cytoskeleton	GO:0099010	0.0605105	0.0806807	HGNC:1384;HGNC:6178;HGNC:9611	CABP1;ITPKA;PTK2	CABP1;ITPKA;PTK2
GO:1905274	I47	BP	regulation of modification of postsynaptic actin cytoskeleton	│ │ └─ regulation of modification of postsynaptic actin cytoskeleton	GO:0098885			HGNC:9611	PTK2	PTK2
GO:0050807	I5	BP	regulation of synapse organization	│ ├─ regulation of synapse organization	GO:0050808	0.160227	0.180256	HGNC:6990;HGNC:655;HGNC:2666	MECP2;ARF4;DAG1	MECP2;ARF4;DAG1
GO:0098918	I6	BP	structural constituent of synapse	│ ├─ structural constituent of synapse	GO:0050808	6.39809e-05	0.000255923	HGNC:13406;HGNC:1117;HGNC:17072;HGNC:31922;HGNC:4272;HGNC:14295;HGNC:7220;HGNC:2900;HGNC:2901	PCLO;BSN;ERC1;ERC2;GIT1;SHANK2;MPP2;DLG1;DLG2	PCLO;BSN;ERC1;ERC2;GIT1;SHANK2;MPP2;DLG1;DLG2
GO:0099181	I20	BP	structural constituent of presynapse	│ │ ├─ structural constituent of presynapse	GO:0098918	0.00248435		HGNC:13406;HGNC:1117;HGNC:17072;HGNC:31922	PCLO;BSN;ERC1;ERC2	PCLO;BSN;ERC1;ERC2
GO:0098882	I36	BP	structural constituent of active zone	│ │ │ ├─ structural constituent of active zone	GO:0099181	0.00131683	0.00351328	HGNC:13406;HGNC:1117;HGNC:17072;HGNC:31922	PCLO;BSN;ERC1;ERC2	PCLO;BSN;ERC1;ERC2
GO:0098699	I37	BP	structural constituent of presynaptic actin cytoskeleton	│ │ │ └─ structural constituent of presynaptic actin cytoskeleton	GO:0099181
GO:0099186	I21	BP	structural constituent of postsynapse	│ │ └─ structural constituent of postsynapse	GO:0098918	0.00650123	0.0146278	HGNC:4272;HGNC:14295;HGNC:7220;HGNC:2900;HGNC:2901	GIT1;SHANK2;MPP2;DLG1;DLG2	GIT1;SHANK2;MPP2;DLG1;DLG2
GO:0098973	I38	BP	structural constituent of postsynaptic actin cytoskeleton	│ │ ├─ structural constituent of postsynaptic actin cytoskeleton	GO:0099186
GO:0099184	I39	BP	structural constituent of postsynaptic intermediate filament cytoskeleton	│ │ ├─ structural constituent of postsynaptic intermediate filament cytoskeleton	GO:0099186
GO:0098879	I40	BP	structural constituent of postsynaptic specialization	│ │ ├─ structural constituent of postsynaptic specialization	GO:0099186			HGNC:4272	GIT1	GIT1
GO:0098919	I41	BP	structural constituent of postsynaptic density	│ │ └─ structural constituent of postsynaptic density	GO:0099186	0.00327247	0.00785392	HGNC:14295;HGNC:7220;HGNC:2900;HGNC:2901	SHANK2;MPP2;DLG1;DLG2	SHANK2;MPP2;DLG1;DLG2
GO:0150043	I7	BP	structural constituent of synapse-associated extracellular matrix	│ ├─ structural constituent of synapse-associated extracellular matrix	GO:0050808
GO:0099560	I8	BP	synapse adhesion between pre- and post-synapse	│ ├─ synapse adhesion between pre- and post-synapse	GO:0050808			HGNC:9670;HGNC:9668	PTPRF;PTPRD	PTPRF;PTPRD
GO:0099179	I22	BP	regulation of synaptic membrane adhesion	│ │ └─ regulation of synaptic membrane adhesion	GO:0099560
GO:0008039	I9	BP	synaptic target recognition	│ ├─ synaptic target recognition	GO:0050808
GO:0007416	I10	BP	synapse assembly	│ ├─ synapse assembly	GO:0050808	0.360766	0.371074	HGNC:10662;HGNC:2514;HGNC:659;HGNC:13487;HGNC:14561	SDCBP;CTNNB1;ARF6;VPS35;ARHGEF9	SDCBP;CTNNB1;ARF6;VPS35;ARHGEF9
GO:0099054	I23	BP	presynapse assembly	│ │ ├─ presynapse assembly	GO:0007416			HGNC:10662	SDCBP	SDCBP
GO:0051963	I24	BP	regulation of synapse assembly	│ │ ├─ regulation of synapse assembly	GO:0007416	0.346151	0.366513	HGNC:2514;HGNC:659;HGNC:13487	CTNNB1;ARF6;VPS35	CTNNB1;ARF6;VPS35
GO:1905606	I42	BP	regulation of presynapse assembly	│ │ │ ├─ regulation of presynapse assembly	GO:0051963			HGNC:659	ARF6	ARF6
GO:0150052	I43	BP	regulation of postsynapse assembly	│ │ │ └─ regulation of postsynapse assembly	GO:0051963			HGNC:13487	VPS35	VPS35
GO:0098698	I25	BP	postsynaptic specialization assembly	│ │ ├─ postsynaptic specialization assembly	GO:0007416			HGNC:14561	ARHGEF9	ARHGEF9
GO:0099150	I44	BP	regulation of postsynaptic specialization assembly	│ │ │ ├─ regulation of postsynaptic specialization assembly	GO:0098698			HGNC:14561	ARHGEF9	ARHGEF9
GO:0097107	I45	BP	postsynaptic density assembly	│ │ │ └─ postsynaptic density assembly	GO:0098698
GO:0099151	I48	BP	regulation of postsynaptic density assembly	│ │ │ └─ regulation of postsynaptic density assembly	GO:0097107
GO:0097104	I26	BP	postsynaptic membrane assembly	│ │ └─ postsynaptic membrane assembly	GO:0007416
GO:0098883	I11	BP	synapse disassembly	│ ├─ synapse disassembly	GO:0050808			HGNC:1774	CDK5	CDK5
GO:1905806	I27	BP	regulation of synapse disassembly	│ │ └─ regulation of synapse disassembly	GO:0098883			HGNC:1774	CDK5	CDK5
GO:0060074	I12	BP	synapse maturation	│ ├─ synapse maturation	GO:0050808	0.035129		HGNC:8592;HGNC:17447;HGNC:13487	PAK3;CLSTN1;VPS35	PAK3;CLSTN1;VPS35
GO:0090128	I28	BP	regulation of synapse maturation	│ │ └─ regulation of synapse maturation	GO:0060074	0.0207019	0.032403	HGNC:8592;HGNC:17447;HGNC:13487	PAK3;CLSTN1;VPS35	PAK3;CLSTN1;VPS35
GO:0099558	I13	BP	maintenance of synapse structure	│ ├─ maintenance of synapse structure	GO:0050808			HGNC:659	ARF6	ARF6
GO:0099559	I29	BP	maintenance of alignment of postsynaptic density and presynaptic active zone	│ │ ├─ maintenance of alignment of postsynaptic density and presynaptic active zone	GO:0099558
GO:0098880	I30	BP	maintenance of postsynaptic specialization structure	│ │ └─ maintenance of postsynaptic specialization structure	GO:0099558			HGNC:659	ARF6	ARF6
GO:0099562	I46	BP	maintenance of postsynaptic density structure	│ │ └─ maintenance of postsynaptic density structure	GO:0098880			HGNC:659	ARF6	ARF6
GO:0099187	I14	BP	presynaptic cytoskeleton organization	│ ├─ presynaptic cytoskeleton organization	GO:0050808			HGNC:15607	ARHGEF7	ARHGEF7
GO:0099140	I31	BP	presynaptic actin cytoskeleton organization	│ │ └─ presynaptic actin cytoskeleton organization	GO:0099187			HGNC:15607	ARHGEF7	ARHGEF7
GO:0099188	I15	BP	postsynaptic cytoskeleton organization	│ └─ postsynaptic cytoskeleton organization	GO:0050808			HGNC:943;HGNC:15607	ADGRB1;ARHGEF7	ADGRB1;ARHGEF7
GO:0098974	I32	BP	postsynaptic actin cytoskeleton organization	│ ├─ postsynaptic actin cytoskeleton organization	GO:0099188			HGNC:943;HGNC:15607	ADGRB1;ARHGEF7	ADGRB1;ARHGEF7
GO:0099190	I33	BP	postsynaptic spectrin-associated cytoskeleton organization	│ └─ postsynaptic spectrin-associated cytoskeleton organization	GO:0099188
SYNGO:metabolism	J1	BP	metabolism	├─ metabolism	SYNGO:synprocess	0.611727	0.611727	HGNC:3942;HGNC:21745;HGNC:18683;HGNC:2553	MTOR;CPEB2;EIF4A3;CUL3	MTOR;CPEB2;EIF4A3;CUL3
SYNGO:presyn_ATPmetabolic	J2	BP	ATP metabolic process in the presynapse	│ ├─ ATP metabolic process in the presynapse	SYNGO:metabolism
SYNGO:presyn_regulationATPmetabolic	J11	BP	regulation of ATP metabolic process in the presynapse	│ │ └─ regulation of ATP metabolic process in the presynapse	SYNGO:presyn_ATPmetabolic
SYNGO:postsyn_ATPmetabolic	J3	BP	ATP metabolic process in the postsynapse	│ ├─ ATP metabolic process in the postsynapse	SYNGO:metabolism
GO:0099546	J4	BP	protein catabolic process, modulating synaptic transmission	│ ├─ protein catabolic process, modulating synaptic transmission	SYNGO:metabolism
GO:0099574	J5	BP	regulation of protein catabolic process at synapse, modulating synaptic transmission	│ ├─ regulation of protein catabolic process at synapse, modulating synaptic transmission	SYNGO:metabolism
GO:0099576	J12	BP	regulation of protein catabolic process at postsynapse, modulating synaptic transmission	│ │ ├─ regulation of protein catabolic process at postsynapse, modulating synaptic transmission	GO:0099574
GO:0099575	J13	BP	regulation of protein catabolic process at presynapse, modulating synaptic transmission	│ │ └─ regulation of protein catabolic process at presynapse, modulating synaptic transmission	GO:0099574
GO:0099547	J6	BP	regulation of translation at synapse, modulating synaptic transmission	│ ├─ regulation of translation at synapse, modulating synaptic transmission	SYNGO:metabolism	0.00776674	0.0155335	HGNC:3942;HGNC:21745;HGNC:18683	MTOR;CPEB2;EIF4A3	MTOR;CPEB2;EIF4A3
GO:0099578	J14	BP	regulation of translation at postsynapse, modulating synaptic transmission	│ │ ├─ regulation of translation at postsynapse, modulating synaptic transmission	GO:0099547			HGNC:18683	EIF4A3	EIF4A3
GO:0099577	J15	BP	regulation of translation at presynapse, modulating synaptic transmission	│ │ └─ regulation of translation at presynapse, modulating synaptic transmission	GO:0099547
GO:0042135	J7	BP	neurotransmitter catabolic process	│ ├─ neurotransmitter catabolic process	SYNGO:metabolism
SYNGO:catabolic_synapse	J8	BP	protein catabolic process at synapse	│ ├─ protein catabolic process at synapse	SYNGO:metabolism			HGNC:2553	CUL3	CUL3
SYNGO:catabolic_presynapse	J16	BP	protein catabolic process at presynapse	│ │ ├─ protein catabolic process at presynapse	SYNGO:catabolic_synapse
SYNGO:catabolic_presynapse_regulation	J20	BP	regulation of protein catabolic process at presynapse	│ │ │ └─ regulation of protein catabolic process at presynapse	SYNGO:catabolic_presynapse
SYNGO:catabolic_postsynapse	J17	BP	protein catabolic process at postsynapse	│ │ └─ protein catabolic process at postsynapse	SYNGO:catabolic_synapse			HGNC:2553	CUL3	CUL3
SYNGO:catabolic_postsynapse_regulation	J21	BP	regulation of protein catabolic process at postsynapse	│ │ └─ regulation of protein catabolic process at postsynapse	SYNGO:catabolic_postsynapse			HGNC:2553	CUL3	CUL3
GO:0042136	J9	BP	neurotransmitter biosynthetic process	│ ├─ neurotransmitter biosynthetic process	SYNGO:metabolism
SYNGO:translation_synapse	J10	BP	protein translation at synapse	│ └─ protein translation at synapse	SYNGO:metabolism
SYNGO:translation_presynapse	J18	BP	protein translation at presynapse	│ ├─ protein translation at presynapse	SYNGO:translation_synapse
SYNGO:translation_postsynapse	J19	BP	protein translation at postsynapse	│ └─ protein translation at postsynapse	SYNGO:translation_synapse
SYNGO:translation_postsynapse_regulation	J22	BP	regulation of protein translation at postsynapse	│ └─ regulation of protein translation at postsynapse	SYNGO:translation_postsynapse
SYNGO:transport	K1	BP	transport	└─ transport	SYNGO:synprocess	0.00712481	0.0150878	HGNC:7602;HGNC:11370;HGNC:6766;HGNC:18706;HGNC:17447;HGNC:13487	MYO5A;STAU1;MADD;GRIPAP1;CLSTN1;VPS35	MYO5A;STAU1;MADD;GRIPAP1;CLSTN1;VPS35
GO:0008088	K2	BP	axo-dendritic transport	├─ axo-dendritic transport	SYNGO:transport			HGNC:11370	STAU1	STAU1
GO:0098930	K7	BP	axonal transport	│ ├─ axonal transport	GO:0008088
GO:0008089	K13	BP	anterograde axonal transport	│ │ ├─ anterograde axonal transport	GO:0098930
GO:0099641	K21	BP	anterograde axonal protein transport	│ │ │ └─ anterograde axonal protein transport	GO:0008089
GO:0099088	K14	BP	axonal transport of messenger ribonucleoprotein complex	│ │ └─ axonal transport of messenger ribonucleoprotein complex	GO:0098930
GO:0098935	K8	BP	dendritic transport	│ └─ dendritic transport	GO:0008088			HGNC:11370	STAU1	STAU1
GO:0098937	K15	BP	anterograde dendritic transport	│ ├─ anterograde dendritic transport	GO:0098935
GO:0098971	K22	BP	anterograde dendritic transport of neurotransmitter receptor complex	│ │ └─ anterograde dendritic transport of neurotransmitter receptor complex	GO:0098937
GO:0098939	K16	BP	dendritic transport of mitochondrion	│ ├─ dendritic transport of mitochondrion	GO:0098935
GO:0098961	K17	BP	dendritic transport of ribonucleoprotein complex	│ └─ dendritic transport of ribonucleoprotein complex	GO:0098935			HGNC:11370	STAU1	STAU1
GO:0098963	K23	BP	dendritic transport of messenger ribonucleoprotein complex	│ └─ dendritic transport of messenger ribonucleoprotein complex	GO:0098961			HGNC:11370	STAU1	STAU1
GO:0098964	K26	BP	anterograde dendritic transport of messenger ribonucleoprotein complex	│ └─ anterograde dendritic transport of messenger ribonucleoprotein complex	GO:0098963
GO:0099514	K3	BP	synaptic vesicle cytoskeletal transport	├─ synaptic vesicle cytoskeletal transport	SYNGO:transport			HGNC:6766	MADD	MADD
GO:0099517	K9	BP	synaptic vesicle transport along microtubule	│ └─ synaptic vesicle transport along microtubule	GO:0099514			HGNC:6766	MADD	MADD
GO:0048490	K18	BP	anterograde synaptic vesicle transport	│ └─ anterograde synaptic vesicle transport	GO:0099517			HGNC:6766	MADD	MADD
GO:1903742	K24	BP	regulation of anterograde synaptic vesicle transport	│ └─ regulation of anterograde synaptic vesicle transport	GO:0048490
GO:0099090	K4	BP	synaptic vesicle recycling via endosome	├─ synaptic vesicle recycling via endosome	SYNGO:transport			HGNC:18706	GRIPAP1	GRIPAP1
GO:0099158	K10	BP	regulation of recycling endosome localization within postsynapse	│ └─ regulation of recycling endosome localization within postsynapse	GO:0099090			HGNC:18706	GRIPAP1	GRIPAP1
GO:0099089	K5	BP	establishment of endoplasmic reticulum localization to postsynapse	├─ establishment of endoplasmic reticulum localization to postsynapse	SYNGO:transport			HGNC:7602	MYO5A	MYO5A
GO:0099637	K6	BP	neurotransmitter receptor transport	└─ neurotransmitter receptor transport	SYNGO:transport	0.0408319		HGNC:17447;HGNC:13487;HGNC:18706	CLSTN1;VPS35;GRIPAP1	CLSTN1;VPS35;GRIPAP1
GO:0098877	K11	BP	neurotransmitter receptor transport to plasma membrane	├─ neurotransmitter receptor transport to plasma membrane	GO:0099637	0.035129	0.0526935	HGNC:17447;HGNC:13487;HGNC:18706	CLSTN1;VPS35;GRIPAP1	CLSTN1;VPS35;GRIPAP1
GO:0098969	K19	BP	neurotransmitter receptor transport to postsynaptic membrane	│ ├─ neurotransmitter receptor transport to postsynaptic membrane	GO:0098877			HGNC:17447	CLSTN1	CLSTN1
GO:0099639	K20	BP	neurotransmitter receptor transport, endosome to plasma membrane	│ └─ neurotransmitter receptor transport, endosome to plasma membrane	GO:0098877			HGNC:13487;HGNC:18706	VPS35;GRIPAP1	VPS35;GRIPAP1
GO:0098887	K25	BP	neurotransmitter receptor transport, endosome to postsynaptic membrane	│ └─ neurotransmitter receptor transport, endosome to postsynaptic membrane	GO:0099639			HGNC:13487;HGNC:18706	VPS35;GRIPAP1	VPS35;GRIPAP1
GO:0099152	K27	BP	regulation of neurotransmitter receptor transport, endosome to postsynaptic membrane	│ └─ regulation of neurotransmitter receptor transport, endosome to postsynaptic membrane	GO:0098887			HGNC:18706	GRIPAP1	GRIPAP1
GO:0098943	K12	BP	neurotransmitter receptor transport, postsynaptic endosome to lysosome	└─ neurotransmitter receptor transport, postsynaptic endosome to lysosome	GO:0099637
