# Supplementary material for: Activity-Induced Cortical Glutamatergic Neuron Nascent Proteins
Source: J Neurosci. 2022 Oct 19;42(42):7900–20. doi: 10.1523/JNEUROSCI.0707-22.2022 (PMC9617616; doi:10.1523/JNEUROSCI.0707-22.2022)
Supplement: Figure 9-1 — IPA Upstream Regulator Analysis of NSPs. IPA Upstream Regulator Analysis identifies molecules, including proteins and chemicals, that are predicted to regulate NSPs. The table lists Expr Log Ratio, Molecule Type, Predicted Activation State, Bias-Corrected z-score, Activation z-score, Flags, Bias term, p-value of overlap, Benjamini–Hochberg-corrected p-value, Target Molecules in Dataset, Mechanistic network, and Notes. Shown highlighted are 26S Proteosome (Extended Data Fig. 9-2, see details) HTT, MAPT, APP, PSEN1, and TP53. Download Figure 9-1, XLSX file. [file ns-JN-RM-0707-22-s17.xlsx]

## Sheet: IPA Upstream_Regulators
Upstream Regulator	Expr Log Ratio	Molecule Type	Predicted Activation State	Bias-corrected z-score	Activation z-score	Flags	Bias Term	p-value of overlap	B-H corrected p-value	Target Molecules in Dataset	Mechanistic Network	Notes
PDX1		transcription regulator	Inhibited	-4.22	-2.939		0.212	7.62e-12	4.3e-10	ACTB,ACTG1,AKR1B1,AKR7A2,ALB,ANXA2,ASNS,ATP2A2,ATP5PD,ATP5PF,CAMK2N1,CAT,CHGB,CKB,CKMT1A/CKMT1B,CROT,CSNK2B,Cyb5r3,ECH1,FGFR1,FH,GFAP,GNAS,GNG12,GOT1,HK1,HSPA5,IDH1,ILK,LTA4H,MAOB,MAP2,MAPT,MDH1,NDUFB9,NPTX2,PC,PCNA,PDE4B,PDIA4,PDIA6,PHGDH,PTPRF,SCG2,SDHA,Slc25a1,SLC2A1	621 (16)
VCP	0.614	enzyme	Inhibited	-3.692	-2.333	bias	0.453	0.00028	0.0043	HSPA5,LMNA,NCL,NPM1,P4HB,PPIB,SUN2,SYNE1,VCAM1	385 (7)
GnRH analog		biologic drug	Inhibited	-3.461	-3.718		-0.028	1.79e-21	2.86e-19	ACAA2,ACOT7,ACTN1,ACTN4,ADD2,AHCYL1,ANXA11,AP3D1,ARHGAP1,ARHGEF7,ARHGEF9,ATP5F1A,ATP6V1E1,BUB3,CACNB1,CALR,CAPNS1,CDK5,CETN2,CHMP2A,CLUH,CYC1,DDX46,DYNLL1,EDNRB,ENSA,FKBP1A,FN1,GAB1,GABRB2,GATD3A/GATD3B,GDI2,GET3,GRB2,HADHB,HINT1,HSP90AB1,HSPA2,IK,ITIH4,ITPR1,MAP2,MAPK1,MAPK3,MIA3,NARS1,NDRG1,NDUFS7,NME2,NTRK2,PABPC1,PDLIM5,PI4KA,PPIA,PPM1E,PPP2CB,PPP2R2A,PRPF8,PSMB3,PSMB4,PSMB7,PSMD1,PSMD13,PTK2…
ESRRG		ligand-dependent nuclear receptor	Inhibited	-3.314	-2.013	bias	0.256	7.86e-13	4.87e-11	ACADM,ACO1,ACO2,ALDOC,ATP5F1B,CDKN1B,CS,CYCS,DLAT,DLD,DLST,ENO1,FH,GAPDH,HADH,HK2,IDH2,IDH3A,LDHA,MDH1,MDH2,OGDHL,PDHA1,PDHB,PKM,SDHB,SUCLG1,SUCLG2,TPI1	710 (7)
ERBB2		kinase		-3.154	-0.005	bias	0.359	5.9e-09	2.35e-07	ACAA2,ACSL4,ACSS2,ACTA1,ACTA2,ACTB,ADGRL3,AHNAK,AKT2,ALDOC,ANXA2,APLP2,ATP6V1A,BPNT2,CADM1,CAVIN1,CAVIN2,CD47,CD9,CDC37,CDH2,CDKN1B,CHCHD10,CHD4,CHMP2B,CHST2,CLU,CSE1L,CTNNB1,CTSB,CUL1,CUL3,CYP51A1,DAAM1,DAG1,DECR1,DNAJB6,EPHX2,EPS15,ETFB,FASN,FN1,FOXO1,G3BP1,GART,GJA1,GLO1,GLS,GNAI1,GPC1,GPD2,GPM6B,GSK3B,GSPT2,HADHB,HM13,HNRNPK,HP,HSD17B11,HSPA1A/HSPA1B,HTRA1,IDH1,IGFBP5,ILK,ITGB1,JAM2,JUP,L1CAM…	778 (19)
26s Proteasome		complex	Inhibited	-2.653	-4.748	bias	-0.39	2.69e-06	6.47e-05	ADRM1,ATP6V1D,ATP6V1H,BAG3,CDKN1B,CTSA,CTSB,CTSD,FOXO1,GFAP,GRIA1,GRIN1,HSBP1,LAMP1,MAP1LC3B,NOTCH1,PPP2CA,PRKCA,PRNP,PSAP,PSMB3,PSMB5,PSMC2,PSMC4,PSMD2,S1PR1,SQSTM1,TGM2,UBE2H,VIM,WBP2	996 (21)	Note: Please refere to 26S Proteasome tab for effect of taget molecules in the dataset
E. coli serotype 0127B8 lipopolysaccharide		chemical - endogenous non-mammalian		-2.481	-0.87	bias	0.28	2.42e-05	0.000475	ACSS1,ALDH1L1,ANXA1,BCAN,CAV1,DNAJC3,EDNRB,FAM107A,FGF12,GJA1,GLUL,GNA13,GNA14,GNAI2,GNAO1,GNB5,GNG2,GNL1,GPR158,GPRC5B,HSPA5,MAP2K1,NCALD,NTRK2,PPP1R1B,PRDX5,PSD2,RACK1,SEMA4A,SEMA7A,SLC1A2,SLC6A1,STAT3	800 (10)
MAP3K8		kinase	Inhibited	-2.481	-2		0.12	0.138	0.378	APOE,CACNB3,CDKN1B,COBLL1,DNAJA2,ECI2,FLNB,GAB1,HIP1,HP,IL18,IRF2BPL,KIF5C,RAB3A,RASGRF1,RNMT,TUBB2B
HTT		transcription regulator		-2.464	-1.523		0.166	1.43e-64	1.79e-61	ABCA1,ACADM,ACAT2,ACTA1,ACTA2,ACTN2,AGT,AKAP12,AKT2,ALDOA,ALDOC,Anp32a,APOA1,APOE,APP,ARHGEF7,ARPP19,ATL2,ATP1A1,ATP1A3,ATP2A2,ATP2B2,ATP2B3,ATP2C1,ATP5F1A,ATP5F1B,ATP5MF,ATP5PO,ATP8A1,B2M,BAIAP2,BCAP31,CAMK2A,CAMK2B,CAMK4,CANX,CAST,CBR1,CD9,CDK5,CIT,CKM,CORO2B,COX4I1,COX6A1,CPLX2,CPNE5,CRYAB,CSNK1E,CTNNB1,CTSD,CYC1,CYCS,CYFIP2,CYP51A1,DBNL,DKK3,DLG3,DLG4,DLST,DNAJA2,DNAJC3,DNM1,ECI1,EDNRB,EEF1A1…	1088 (19)
delta-9-tetrahydrocannabinol		chemical drug		-2.438	-1.969		0.239	0.101	0.306	ACSL4,ALCAM,DHX15,GABRB3,GRIA1,GRIN2A,GRIN2B,NTRK2,PRRC2C,RPS9,TFIP11
TXN		enzyme	Inhibited	-2.368	-2.2		0.076	0.429	0.636	ACADM,APOA1,CTNNB1,MIF,NSF
FFAR3		G-protein coupled receptor	Inhibited	-2.353	-2.828		-0.168	0.402	0.607	ARHGEF2,CALB1,CBS/CBSL,GPD2,PCP4,PITPNM2,SGIP1,VSNL1
ACOX1	1.654	enzyme	Inhibited	-2.299	-3.089		-0.14	3e-07	8.62e-06	ABCD3,ACAA1,ACADL,ACADM,ACADVL,ACOX1,ACSL1,ANXA2,CAT,CBR1,FASN,GOT1,GPX4,GSTP1,HDAC1,HSD11B1,HSPA5,IMPACT,LGALS3BP,LONP1,MFGE8,MGLL,OAT,PALMD,RBM3,Rpl36,RPS24,SERPINA1,SLC20A1,SLC4A4,SQSTM1,TAGLN2	479 (7)
DICER1		enzyme	Inhibited	-2.272	-2.227		0.01	0.128	0.36	APOD,CAMK2A,CAMK2D,CDKN1B,Celf1,CELF2,CPEB2,CRYM,DLG4,GNG2,HDAC1,HNRNPH1,ITGAV,ITGB1,MAP2,MTOR,NOTCH1,PDCD4,PRKCA,RAD23A,RANGAP1,RASGRP1,RBFOX1,RBFOX2,RTN1,S1PR1,SBDS,SERPINA1,SLC4A4,SYNPO,VIM
5-fluorouracil		chemical drug	Inhibited	-2.269	-4.052		-0.197	2.54e-24	5.12e-22	ABAT,ABHD4,AHSA1,ALDOA,ANXA2,ATP5F1B,ATP5F1C,ATP5PB,ATP5PO,BAIAP2,BTF3,CALU,CANX,CAPNS1,CCT3,CCT4,CCT6A,CD81,CLU,COX6A1,CTSD,CYCS,CYFIP2,ECHS1,EEF1G,EEF2,EIF3E,EIF3G,EIF4A1,FBL,FGFR2,FKBP1A,FOXO1,GAPDH,GARS1,GOT2,GSN,GTF2I,HADHA,HNRNPA2B1,HNRNPC,HSP90AB1,HSPA4L,HSPA8,IDH2,KARS1,LDHA,MAT2A,MDH1,NACA,NCL,NDUFS8,NOTCH1,PCBP1,PGK1,PKM,PSMA7,PSMB1,PSMB2,PSMB5,PSMB7,PSMD2,PTK2,RAP2B,RBMX,RHOB,RPL10,RPL…	910 (14)
PRKAA1		kinase	Inhibited	-2.263	-4.166	bias	-0.344	1.88e-06	4.65e-05	ACOT7,ACTA2,ALB,ASTN1,CA2,CAMKK1,CAT,CDKN1B,CHGB,CLU,COX4I1,DDAH1,DLGAP2,DOCK4,FGFR2,FKBP5,FN1,FOXO3,HSPA5,LDHA,MAP2,NAP1L5,NDRG2,NFIB,OAT,PRKACB,TGM2,TJP1,TNS1,TNS3,TTYH1,VCAM1	944 (22)
Akt		group		-2.259	-0.462		0.246	4.68e-06	0.000106	ACTA2,AMOT,APLP2,APP,ATP5F1A,CDH2,CDKN1B,CLPTM1,COPS6,COX4I1,CP,CPT1A,CTNNB1,CTSD,FASN,FKBP5,FN1,FOXO1,FOXO3,GPC1,GPM6B,GSK3B,GSTK1,HK2,HM13,L1CAM,LAMP1,LMNA,MAP2,Mbp,NCEH1,NDRG1,NDUFV1,Nedd4,NOTCH1,NRF1,PCDH1,PCDHGC3,PCNA,PEA15,PPP1R1B,PTPRF,PTPRS,RHOB,SDHB,SLC1A2,SLC2A1,SLC8A1,STT3B,SYT1,TJP1,TMED10,TMED9,TMX3,TTYH3,UQCRC2,UTRN,VCAM1,XIAP	986 (24)
IFT88		other	Inhibited	-2.23	-2.619		-0.148	0.011	0.0784	ACAT1,ACAT2,ACLY,ALB,ARF6,CYP51A1,HMGCS1,NSDHL
mir-183		microRNA	Inhibited	-2.229	-2.321		-0.032	0.025	0.14	FN1,ITGB1,JUP,KIF2A,LRP1,PPP2CA,SERPINE2,TAOK1,VIM
HOXD10		transcription regulator	Inhibited	-2.187	-2.143		0.013	0.0132	0.0914	ERP44,EZR,MAOB,NCS1,NME1,PAK1,RHOB,RHOC,TJP1,UBL5,USP14
pituitary adenylate cyclase-activating polypeptide		biologic drug		-2.168	-1.982		0.093	0.0226	0.131	ADGRL2,AGL,ARHGAP32,CRYAB,DPYSL3,EPHA4,MECP2,STOM
monocrotaline		chemical toxicant		-2.107	-1.782		0.135	0.164	0.383	ATP2A2,BMPR2,CDKN1B,HSP90AB1,NCAM1,PPIA,TUBB3
PRKAA2		kinase	Inhibited	-2.099	-3.795	bias	-0.315	5.46e-09	2.19e-07	ACOT7,ACTA1,ACTA2,ALB,ASTN1,CA2,CAMK4,CAMKK1,CDKN1B,CHGB,COX4I1,DDAH1,DLGAP2,DOCK4,FASN,FGFR2,FN1,FOXO3,HSPA5,LDHA,NAP1L5,NDRG2,NFIB,OAT,P4HB,TGM2,TNS1,TNS3,TTYH1,VIM,YBX1	979 (24)
MTOR	2.161	kinase		-2.095	0.151	bias	0.261	1.27e-30	3.32e-28	ACADL,ACADM,ACLY,ACOX1,AKR1A1,AKR1B1,ATP2A2,ATP2B1,ATP5MG,ATP5PB,CAB39L,CKMT1A/CKMT1B,CLTC,CNP,COX4I1,CS,CTNNB1,CTNND1,CYCS,DAG1,DCTN1,DLG4,DMD,EIF3A,ENO1,EPRS1,ETFA,FABP5,FASN,FGB,FGFR3,FKBP1A,FN1,GLG1,GLUD1,GPHN,GSTM5,HADHA,HADHB,HK1,HK2,HSD11B1,HSP90AB1,HSP90B1,IQSEC2,LDHA,LDHB,MADD,MAP1LC3B,MAP2,MAPT,MBP,MDH1,MDH2,MTOR,Mug1/Mug2,NCAM1,NDUFA6,Otub1,PCNA,PDE4A,PDHA1,PDK2,PFKP,PFN1,PGP,PGRMC1,PH…	906 (21)
HRAS		enzyme		-2.044	-0.155	bias	0.265	4.19e-18	4.44e-16	ACADM,ACLY,ACTA1,ACTB,ACTG1,ANXA2,ANXA6,APP,ARF1,ARF6,ARHGAP26,ASNS,ATP1A3,ATP2A2,ATP5F1B,ATP5PF,B2M,BTBD11,Cald1,CALU,CAPN2,CAV1,CD81,CDKN1B,CFH,CLU,COPB2,CPT1A,Crip2,CSRP1,CTNNB1,CTSB,EIF3I,EIF4G3,EIF5A2,EPHX1,FASN,FDFT1,FERMT2,FLNA,FN1,FOXO1,GJA1,GNA13,GNA14,GNB1,GSN,HADHA,HADHB,HNRNPA2B1,HSP90AA1,HSPA8,HTRA1,IGFBP5,ILK,ITGAV,ITGB1,JUP,KHDRBS1,LASP1,MAOB,MAPK1,MAPK3,MFGE8,MYH10,MYH11,MYL12A,MY…	917 (18)
JUN		transcription regulator		-2.038	0.842	bias	0.465	1.18e-06	3e-05	ABCB1,ACAT2,ACTA2,AKAP12,ANXA1,ANXA2,APOE,APP,ASNS,C3,CAPN2,CAPNS1,CAV1,CDKN1B,CHL1,CLU,CMTM5,COMT,Crip2,CYCS,DARS1,EEF2,EHD4,EIF4A1,EPHX2,EZR,FABP7,FN1,FOXO3,FTH1,GJA1,GOT1,GPT,GSK3B,GSTP1,GTF2B,HK1,HK2,HNRNPA2B1,HNRNPU,ITGAV,ITGB1,ITGB8,LMNA,MAOB,MAPK3,MAT2A,MBP,NCAM1,NRCAM,PAK3,PDCD4,PEA15,PENK,PPP2CA,PPP2R2A,PRDX1,PTGDS,RASGRF1,RHOB,SLC8A1,SNRPB2,Snrpc,SNRPN,Srrm1,SRSF2,STMN1,TF,UGT1A3,VCAM1,…	1061 (20)
CLDN7		other	Inhibited	-2.038	-2.109		-0.02	0.256	0.499	AGT,APLP2,APOE,C3,DNAJB6,GLS,LIMA1,LTA4H,NUDT21,PHGDH,PRNP,SLC25A22,TJP1
NDRG1	1.21	kinase		-2.038	-1.995		0.022	0.402	0.607	CAV1,CTNNB1,MAP1LC3B,VIM
camptothecin		chemical drug		-2.028	-0.531	bias	0.269	8.69e-07	2.27e-05	ABCB1,ABCF2,ACTA2,AKT2,ALDOA,ANXA2,API5,APOE,ARHGDIA,CAMK2B,CAMK2G,CAST,CD200,CD47,CDIPT,Ces1b/Ces1c,CLASP1,CLTB,CSNK1D,CTNND1,CYTH2,DDX39B,DLG1,DNM1L,EEF1A1,EEF1B2,ENO3,FKBP3,FOXO1,GAPDH,GAPVD1,GDE1,GIT2,GNAI2,GNAQ,GPHN,GPI,HLA-A,HSPA5,INPP4A,ITPR1,KIF3C,LIMCH1,LOC102724788/PRODH,MARK2,MBNL2,MERTK,MRTFB,MYO5A,MYO6,NCL,NRF1,NUMA1,PAK2,PCNA,PIP4K2B,PLEC,PPIA,PPP3CA,PRKAR2B,PSMD2,RDX,RHEB,RPL3,SDC4…	793 (12)
MAPT	0.827	other		-1.996	-1.493		0.133	7.57e-179	4.74e-175	AAK1,AARS1,ACAT1,ACLY,ACO2,ACTA1,ACTB,ACTG1,ACTN1,ACTR1A,ADD1,ADD2,ALB,ALDH5A1,ALDOA,AMPH,Ank2,Anp32a,ANXA5,ANXA6,AP1B1,AP2A1,AP3B2,APP,ARF1,Arf2,ARF4,ARF5,ARF6,ATP1A2,ATP1A3,ATP1B1,ATP5F1A,ATP5F1B,ATP5F1C,ATP5F1D,ATP5PB,ATP5PD,ATP5PF,ATP6V0D1,ATP6V1A,ATP6V1E1,BCR,BSG,BSN,C3,CAMK2A,CAMK2D,CAMK2G,CANX,CAP1,CAPN2,CAST,CCDC25,CCT7,CCT8,CDK5,CDKN1B,CFL1,CFL2,CKB,CKMT1A/CKMT1B,CLASP2,CLTB,CLTC,CORO1A,…	1046 (17)
dichlorovinylcysteine		chemical toxicant	Inhibited	-1.986	-2.644		-0.194	1.49e-07	4.65e-06	ACAT1,AKR1A1,ENO1,GLOD4,GRB2,HSPA9,MDH2,PKM,PPA2,PRDX5,PSMA1,STIP1,TUFM
PML		transcription regulator	Inhibited	-1.97	-2.06		-0.015	7.8e-08	2.5e-06	ACADL,ACADM,ACOX1,ACSL4,ACTG1,AKR1A1,AKR7A2,APOA1,APOE,CACYBP,CAT,CDH2,CFL1,CIT,CPE,CPT1A,DNAJA4,DNAJB4,DNAJB6,FASN,HADHB,HMGCS1,JUP,MAP2K1,MAPK1,ME1,NDRG1,PCBP2,PRDX1,PRKCA,SQSTM1,STIP1,STMN1,TPD52L2,TRIO,TXNRD1,VIM,YWHAG	1007 (18)
AR		ligand-dependent nuclear receptor		-1.954	0.929	bias	0.398	1.46e-05	0.000302	ABCA1,ACTA1,ACTR3,AK3,ALDH1A1,ARHGEF7,ATP1A3,ATP2A2,ATP5F1A,BMPR2,C3,C4A/C4B,CADM3,CALU,CAMK2A,CAST,CAV1,CCT3,CDH2,CDKN1B,CIT,CLDN11,CLSTN1,COX4I1,COX5A,COX6A1,CTNNB1,CYC1,DBI,DDT,DNM1L,EDNRB,EHD3,ENO2,EPHX1,FABP5,FABP7,FGFR2,FKBP4,FKBP5,FOXO1,GDI1,GFAP,GJA1,GPD1,GSN,GSTM1,GSTP1,HSPA5,HSPH1,IGFBP5,IMPDH2,LMAN1,NAP1L1,NDRG1,NOTCH1,PENK,PLS3,PLTP,PRKCA,PTGDS,RAB3C,RHOB,SDHA,SDHB,SEC61B,SERPINA3,SLC…	1031 (18)
OGA		enzyme	Inhibited	-1.947	-2.593		-0.076	6.42e-10	2.87e-08	ACADM,ACO2,ACSL4,ACSS1,ACSS2,ACTG1,ACTN4,ADGRL2,ADRM1,ALDOC,APOE,ARAF,ASS1,ATP5MG,CADPS,CALB1,CAV1,CAVIN2,CD151,CD47,CDK5,CPE,CTNNB1,CYFIP2,DCLK1,DLST,EIF2A,EPHA4,EPS8,FABP7,FDFT1,FERMT2,FGFR1,FLNA,FLNB,FN1,G6PD,GABRA2,GLUL,GPT2,GSN,HMGCS1,HSP90AB1,IDH3A,IGFBP5,IL18,LRP4,MGLL,NDUFA13,NDUFA2,NDUFA6,NDUFA9,NDUFB9,NDUFC2,NDUFS1,NDUFS4,NGEF,NSDHL,OGDH,PDCD6IP,PDHA1,PFKM,PLCG1,PLIN3,PRKAR1B,PTGDS,RHOB…	851 (12)
KCNK9		ion channel	Inhibited	-1.887	-2.449		-0.229	0.151	0.378	CALB1,DKK3,HP,NEFL,Nnt,SLC6A17
PLA2G10		enzyme	Inhibited	-1.88	-2.236		-0.159	1	1	CPNE1,DYNLL1,HSPA4,SOAT1,SRM
XDH		enzyme		-1.854	-1.964		-0.056	0.549	0.712	ABCA1,ACTA2,SLC2A1,VIM
NRAS		enzyme	Inhibited	-1.844	-3.325	bias	-0.321	0.00602	0.0523	ACADM,ADCY2,AK1,AKAP12,B2M,BUB3,CFH,CKM,Crip2,CTNNB1,EPHX1,FN1,GJA1,HLA-A,HTRA1,LGALS1,NCAM1,OSBPL1A,PENK,PLTP,PPP1R7,RHOB,SERPINE2,SLC2A1,STAT3,SV2B,TUBB2A,UGT1A6	973 (20)
MEL S3		chemical - kinase inhibitor	Inhibited	-1.811	-3.273	bias	-0.319	3.48e-17	3.11e-15	ACTB,ATP5F1B,ATP5F1D,CALU,COX5A,ENO1,ETFA,FH,GLOD4,GLUD1,HNRNPL,HSPA1A/HSPA1B,KHSRP,PGAM1,PGK1,PSMA1,RTCB,STIP1,TUBB,VDAC2,VIM
SCARB1		transporter		-1.787	-1.91		-0.048	0.235	0.465	ABCA1,APOA1,APOD,APOE,FASN,FOXO1,VCAM1
creatine		chemical - endogenous mammalian	Inhibited	-1.776	-2		-0.112	0.325	0.557	CKMT1A/CKMT1B,CS,GATM,MBP
NOX4		enzyme		-1.761	-0.809	bias	0.324	0.0026	0.0273	ACTA1,ACTA2,AGT,COX4I1,CS,FN1,RHOA,RHOC,SLC2A1,TJP1	975 (21)
cholesterol		chemical - endogenous mammalian		-1.758	0.083	bias	0.3	1.09e-05	0.000231	ABCA1,ACAT1,ACLY,ACSL1,ACSS2,ACTA2,AGT,APOE,APP,BSG,CAV1,CPT1A,CROT,CYB5B,DBI,EPHX1,FABP5,FADS1,FASN,FDFT1,FN1,GNAI1,GRIN1,HMGCS1,HNRNPD,HSP90B1,HSPA5,MANF,MAP1LC3B,MAP2,MAPT,ME1,MYH11,NSDHL,PLTP,PSAT1,RHOA,RPS28,SCP2,SLC1A3,STX12,VCAM1	781 (15)
GCK		kinase		-1.741	-1.897		-0.049	0.0026	0.0273	ACADM,ACLY,ATP5F1A,ATP5F1C,CPT1A,ECHS1,FASN,FH,HADH,PDK2	516 (12)
HNRNPA1		other		-1.741	-1.195	bias	0.28	0.00571	0.0498	ANXA7,APP,FGG,ILK,PKM,XIAP	617 (7)
deferoxamine		chemical drug		-1.734	0.488	bias	0.401	0.000859	0.0112	ACO1,AK3,ALDOA,ANXA2,APP,CACNB4,CD47,CP,CSTF2T,CTNNB1,DNM1L,ENO1,FASN,GAS7,HK2,HSPA1A/HSPA1B,IGFBP5,LDHA,MAP1LC3B,ME1,Mff,NDRG1,OPA1,PGK1,PKM,PRKCA,SERPINE2,SLC2A1,SLC2A3,TFRC,TSC22D1,VCAM1	807 (18)
NRG1		growth factor		-1.725	1.248	bias	0.479	2.94e-08	9.99e-07	ABCA1,ACAT1,ACTN1,ARHGEF2,BIN1,CAV1,CAVIN1,CAVIN2,CDC42EP1,CDKN1B,DAG1,DDAH1,EEF1A1,ENO3,ETFB,FABP5,FLNA,FN1,G3BP1,GDA,GLG1,GLS,GPI,HK2,HNRNPK,IDH3B,IMMT,ITGAV,L1CAM,MBP,MGLL,NDRG1,NDUFS1,NOTCH1,PAFAH1B1,PDCD4,PHGDH,PXN,PYGM,RAB3A,S100B,SDHA,SLC2A1,SLC2A3,STMN1,TF,TGM2,TNS1,UTRN,VCL,VIM	729 (18)
CLCA2		ion channel		-1.706	-1.154	bias	0.28	0.0133	0.0914	CDH2,CDKN1B,FN1,VIM
CGA		other		-1.693	-1.625		0.016	0.00711	0.0568	DNAJB11,FKBP2,FKBP4,FOXO1,GRB2,HSP90B1,HSPA5,HYOU1,PDIA3,PDIA4,PDIA6,PPIB,SDF2,SGTB,TCEAL5,UGT1A1,XIAP
SETD2		enzyme	Inhibited	-1.692	-2.646	bias	-0.361	0.0221	0.129	CAV1,CDH2,FOXO3,GNA13,QKI,RHOB,RTN4
HES3		transcription regulator		-1.691	-1.414		0.098	0.0226	0.131	EMC2,MESD,MFGE8,NEFL,PC,PSPC1,RBM3,TUBA1A
PCGF2		transcription regulator	Inhibited	-1.689	-2.235		-0.244	0.312	0.545	CDH2,CTNNB1,FN1,NOTCH1,VIM
IRF4		transcription regulator	Inhibited	-1.678	-2.268		-0.112	0.000351	0.00525	AP3M2,B2M,CANX,DBI,EZR,GRB2,HSPA8,ITGB1,MANF,MAPK9,MAPRE1,PCNA,PDCD6,PPIB,PRKCA,PSMA1,PSMA2,RAB7A,RAC1,RHOA,RHOB,SCN2A,SLC2A1,SMAP2,SMARCA4,SUB1,TSPAN31,UBE2H,YBX1,YWHAH	732 (11)
2,4,5,2',4',5'-hexachlorobiphenyl		chemical toxicant		-1.668	-0.574		0.246	0.000979	0.0126	ACSL3,AKAP12,ATP1B2,CAMKK1,CTBP1,FASN,FGFR1,Hnrnpa1,MBNL2,PAK3,PCBP1,PICALM,PTPRS,RBM22,RBM39,SLC1A4,SYNCRIP,TRA2A,TWF2,WNK2
ceftriaxone		chemical drug		-1.66	-1.121	bias	0.28	0.000602	0.00824	AQP4,GFAP,SLC1A2,SLC1A3
PROC		peptidase	Inhibited	-1.636	-2.397	bias	-0.259	0.025	0.14	AGT,CALR,CLU,F2,HK1,PCNA,THBD,TJP1,VCAM1
lead		chemical toxicant		-1.633	-1.633		0	0.0383	0.185	GRIA4,GRIN1,GSTM3,GSTP1,PPP2CA,PPP5C
NR4A1		ligand-dependent nuclear receptor	Inhibited	-1.63	-2.922		-0.17	3.25e-19	4.16e-17	ACLY,ACO1,ACO2,ACSL4,ACTA2,ALDOA,APOD,APOE,ATP5F1A,ATP5F1B,ATP5PF,CDH5,CDKN1B,COX6A1,COX7A2,CTNNB1,CTNND1,DLAT,DLD,DLST,ENO1,ENO2,ENO3,FASN,G6PD,GPD1,GPI,GSK3B,GSTM5,HDAC1,HK2,IDH2,IDH3A,ITGB1,JUP,MAPK8,MAT2A,MDH1,MDH2,NDUFA10,NDUFA3,NDUFA6,NDUFA7,NDUFS1,NDUFS7,NDUFS8,OGDH,PC,PCNA,PDHA1,PDHB,PDIA3,PEBP1,PFKL,PFKM,PGK1,PGM1,PPA1,PRPS1,PRPS1L1,PRPS2,PTGDS,PTK2,PYGM,RAP1GAP2,SOAT1,SUCLA2,SUCLG1,SUCL…	975 (22)
sirolimus		chemical drug	Inhibited	-1.585	-6.361	bias	-0.441	1.03e-21	1.75e-19	ACADM,ACADVL,ACTA2,ACTB,ANXA5,APP,ARF1,ASNS,ASS1,ATP1A1,ATP2B4,ATP5F1C,ATP5MG,ATP6V0C,ATP6V1A,ATP6V1B2,ATP6V1D,ATP6V1G1,B2M,BCKDHA,CD151,CDKN1B,COX6A1,CYCS,DDT,DLG4,DPYSL2,DVL3,EEF1A1,EEF2,EIF2S1,EIF4A1,EIF5,ENO1,FASN,FN1,FTH1,G6PD,GPD1,GRIA1,GSTP1,HGS,HK2,HNRNPU,HSP90AA1,HSP90AB1,HSP90B1,HSPA4,HSPA5,HSPD1,IDH1,IGFBP5,LDHA,LDHB,LMNA,MAP1LC3B,MAPT,MBP,MTOR,MYH11,NCAM1,NCL,NDUFA6,NDUFA9,Nebl,NPM1,P…	980 (20)
ADRB1		G-protein coupled receptor		-1.578	-1.192		0.194	0.00922	0.0692	ACTC1,APP,GNAS,HSPA5,MAP1LC3A,RYR2	430 (3)
wortmannin		chemical drug	Inhibited	-1.571	-3.641	bias	-0.438	0.0398	0.191	ACTA2,AGT,CDKN1B,CKB,CTNNB1,DLG2,EZR,FASN,FN1,G3BP1,GPD1,GRIN1,GSTP1,IDE,M6PR,MSN,MYH11,OGT,PCNA,PXN,RAP1A,RHOA,TFRC,TPI1,VCAM1,VIM
Hdac		group		-1.566	-1.752		-0.058	1	1	ADGRL3,CTNNB1,DKK3,EDNRB,HTRA1,JUP,LRP4,NCKAP1,NDRG4,PREX1,SLC8A1,STX1A,THBS4
aloxistatin		chemical - protease inhibitor		-1.563	-1.091		0.24	0.0235	0.133	APP,C3,ITGB1,SQSTM1
IND S1		chemical - kinase inhibitor		-1.561	-1.886		-0.076	1.51e-16	1.28e-14	ACTB,ATP5F1B,ATP5F1D,CFL1,COX5A,ENO1,ETFA,FH,GLOD4,HSPA1A/HSPA1B,PDIA3,PGAM1,PGK1,PRDX1,PSMA1,STIP1,TUBB,VDAC2
ouabain		chemical drug		-1.548	-0.333	bias	0.349	5.52e-06	0.000123	ABCB1,ACTA1,ACTB,ANXA5,ATP1A1,ATP1A3,HSPA5,HSPA8,HSPA9,MAPK1,PCNA,VIM,YWHAG,YWHAH,YWHAQ	855 (16)
NRL		transcription regulator		-1.545	-1.98		-0.219	1	1	CLTB,GNB1,MTOR,RTN4
nocodazole		chemical reagent		-1.533	-0.958		0.155	0.000178	0.00284	CAV1,CSNK1D,CSNK2B,FLNA,GSK3B,KHDRBS1,MAP2K1,MAP2K7,MAPK1,MAPK3,NOTCH1,PAK3,PPM1A,PPP2CA,PPP5C,PRKCB,PRKCG,PTK2,PTPN11	712 (7)
valproic acid		chemical drug		-1.526	-1.224		0.034	1.23e-14	9.26e-13	ACSS1,ADRM1,AKR1B1,AMPD3,ANK3,APOA1,APOA4,ATP2B4,CACYBP,CALR,CAP2,CAT,CAVIN2,CD151,CDKN1B,CPT1A,CROT,CTNNB1,CTSB,Cyp2d22,Cyp2j9,CYP51A1,DAG1,DBI,DNAJB11,DNAJC3,DPP10,EIF2S1,FAM107A,FDFT1,FNBP1,GFAP,GLUL,GNAI2,HMGCS1,HSPA5,LIMA1,MAPK10,MECP2,MEF2D,MVK,NCAM1,NME1,NOTCH1,NSDHL,PAK1,PDIA6,PIP4K2C,PLTP,PSMA1,PSMA2,PSMA3,PSMA4,PSMA5,PSMA7,PSMB1,PSMB2,PSMB3,PSMB4,PSMB5,PSMB7,PSMC1,PSMC2,PSMC3,PSMC4,PSMC…	1142 (22)
SUB1	0.695	transcription regulator		-1.503	-0.816	bias	0.28	0.0079	0.0619	ADGRL1,CAMK2B,CNTFR,NDUFA3,NDUFAB1,NDUFB10,NDUFB9
4-hydroxycinnamyl aldehyde		chemical - endogenous non-mammalian		-1.5	-1.993		-0.247	0.0459	0.212	CDH2,RHOA,S100B,VIM
KLF3		transcription regulator	Inhibited	-1.466	-3.328	bias	-0.258	2.69e-06	6.47e-05	ACOT11,AHNAK,ANXA5,ANXA6,APOE,ARFGAP2,CAMK2D,CAPNS1,CCT3,CEP170B,CHCHD10,CIRBP,CTNNA1,Cyb5r3,CYRIA,DIAPH1,DRG1,EIF5A,EPRS1,GIT2,GPD2,GSTK1,GSTP1,HDAC11,HM13,HNRNPF,HNRNPH1,IDH1,MIF,MSN,MTCH2,MYO5A,NDRG1,PCYOX1,PFKP,PPM1A,PSMB2,PSMC5,PSMD7,RAB7A,RAP1GAP2,REEP5,SCP2,SEPTIN6,SERPINH1,SNX2,SV2A,TMOD3,TPM3,TUBA1A,USP7,VIM,ZFYVE21
PKM	0.564	kinase		-1.444	0.787	bias	0.437	1.28e-10	6.42e-09	ABCA1,ACLY,ACOX1,ALDOA,CDH2,CDKN1B,ENO1,ENO2,ENO3,FASN,FH,GAPDH,HK2,IL18,ITGB1,LDHA,PC,PDHA1,PDHB,PKM,PRPS1,PTK2,SDHB,SLC2A1,STAT3,TALDO1,UQCRC2	820 (19)
paclitaxel		chemical drug		-1.443	0	bias	0.32	0.0252	0.141	ABCB1,ACTA2,ALDH1L1,ANXA5,ARHGEF2,CACNB3,CAV1,CD47,CLU,CNP,DDAH1,FLNA,FOXO1,FOXO3,GFAP,HLA-A,HSP90AB1,INPP4A,NCS1,PCNA,PHGDH,PLIN3,RBM3,SCG5,SLC12A2,SLC2A3,STAT3,STMN1,THBD,TOM1,TSC22D1,TSC22D4,TUBA1B,TUBA4A,XIAP,YBX1
nitrofurantoin		chemical drug		-1.441	-0.68		0.107	8.44e-18	8.12e-16	ACAA1,ACADM,ACADVL,ACOX1,ACTB,ACTG1,ALB,ANXA2,ANXA5,APOA2,APOE,ASNS,ASS1,C3,C4A/C4B,CAPN2,CAT,CLU,CP,CPT1A,CST3,CTSB,DBI,EEF1A1,FETUB,FGA,FGB,GSTM1,GSTM3,GSTP1,HMGCS1,HSD17B4,HSPA5,ITGB1,ITIH4,MAP2K1,MAPK3,MAPK8,PCNA,PRDX1,PRKCB,RPL13,RPL13A,RPL27,RPS9,SCP2,SERPINA1,STMN1,TUBA1A,TUBB,VCAM1,YWHAZ
RND3		enzyme		-1.438	-1.067		0.187	0.0206	0.121	CDKN1B,FN1,NOTCH1,ROCK1,VIM
RTN4	0.828	other		-1.437	-0.762		0.133	6.54e-18	6.39e-16	ACTR1A,Ank2,AP2A2,Ap2b1,APP,ARHGDIA,CFL1,CPLX1,DPYSL2,DYNC1H1,GFAP,GNAO1,GNB2,GNG2,IMPACT,LAP3,MAP2,MAPRE3,MBP,NEFL,PEA15,RHOB,RTN4,TAGLN3,Tpm2,TUBB4A,YWHAB,YWHAG,YWHAQ	824 (7)
Lh		complex		-1.426	-0.032	bias	0.294	6.45e-15	4.92e-13	ACTA1,ACTA2,ACTB,ACTG2,ACTN1,ACTR2,AKAP12,ARHGAP1,ARL6IP5,ATP2A2,ATP2B1,ATP5IF1,ATP9A,CAMK2G,CAP2,CDC42EP4,CDK5,CSNK1A1,CTNNB1,CTNND1,CYFIP2,EZR,FKBP5,GJA1,GNAS,GNB1,GPRC5B,HK2,HSD11B1,ILK,ITPR1,KIDINS220,MAP1LC3B,MAP2K1,PDXK,PGK1,PGRMC1,PI4K2A,PLIN3,PPP2R1A,PPP3R1,PRKAR1A,PRKAR2A,PSIP1,PSMD1,PSMD3,PTPRF,RAB14,RAB1A,RAB2A,RAB5A,RAB5C,RANGAP1,RAPGEF3,RASAL2,RHOB,SMARCA4,SNAP23,SNAP25,STIP1,TLN1,TU…	1055 (16)
WT1		transcription regulator		-1.414	-0.799		0.114	1.14e-09	4.86e-08	ACTN1,ANXA11,APC,APLP2,ARL2,ASNS,CAPRIN1,CBS/CBSL,CIRBP,CKM,CLIC4,CMPK1,CTNNB1,DDX3X,ENO2,EPS8,ETFA,EZR,FDFT1,FGFR1,GSN,HDLBP,HNRNPL,HSP90B1,JUP,KPNA1,LMAN1,LRP1,MAPK8,MYL6,NDRG1,NME1,NTRK2,NUCB1,NUP98,PDIA4,PPIB,ROCK1,RPL19,SLC20A1,SLC2A3,SMC1A,SQSTM1,TARDBP,TRAP1,TSC22D1,WARS1,YARS1,YBX1
TFAM		transcription regulator		-1.394	0	bias	0.441	2.13e-06	5.18e-05	ACADL,ACADM,ACOX1,ECH1,ECHS1,FABP5,HK1,PFKP,PGAM1,PGK1
KDM1A		enzyme	Inhibited	-1.393	-2.181		-0.17	0.0587	0.248	AGT,APC,CHD4,CRYM,CTNNA1,CTNNB1,FASN,FOXO1,GFAP,HSD11B1,KCNAB2,KHDRBS3,MAP2,MPC2,NCL,PPP1R12A,PSAT1,RBFOX2,SCN1A,SCN2A,SNAP25,SYNPO,UBE2H,VCL
INHA		growth factor		-1.368	-1.432		-0.016	0.00711	0.0568	ACTA2,ACTG2,BCAN,CDKN1B,Cyp2d22,CYP51A1,EPHX1,FGFR1,HSD17B11,JAM2,LMNA,MYH11,MYL9,MYO18A,PCDH7,TJP1,Tpm2
LRPAP1	0.797	other		-1.368	-0.834		0.218	0.0242	0.136	ACTA2,APP,LRP1,MAPK1,MAPK3,SERPINA3
CXCL12		cytokine		-1.367	0.954	bias	0.493	0.0104	0.0746	ACTA2,ARAF,ATRX,CA2,CANX,CD47,CD9,CTNNB1,DOCK9,FLNA,FN1,GSK3B,HNRNPD,ITGB1,MAPRE3,NUMA1,PCDH1,RANGAP1,RAP1A,RBM14,RHOC,ROCK1,RYR2,SEPTIN7,STRAP,TF,VIM
chloropromazine		chemical drug		-1.363	-0.829		0.224	0.0134	0.0918	ACAT2,FDFT1,HMGCS1,IL18,MVK,PLCB1,SERPINA3,SLC2A3,TAGLN
NME1	-0.78	kinase		-1.332	-1.969	bias	-0.324	0.0257	0.143	CTSD,FBL,HNRNPA2B1,L1CAM,PA2G4,PABPC1,RAC1,SF3A1
MED13		transcription regulator	Inhibited	-1.328	-2.121	bias	-0.28	0.0409	0.196	ENO1,FASN,GPD1,GPD2,KNG1,NTRK2,PRKAR2B,TKT
imatinib		chemical drug	Inhibited	-1.324	-2.671		-0.24	5.32e-18	5.55e-16	APP,ATP1A2,ATP1B1,ATP1B2,ATP2B1,ATP2C1,ATP5F1D,ATP5PB,ATP6AP1,ATP6V0C,ATP6V0D1,ATP6V1A,ATP6V1C1,ATP6V1F,BCAP31,BCR,CALR,CDKN1B,COPB2,COX7A2,CTNNB1,CUL3,CYC1,DHX15,DNAJB11,DNAJB6,FN1,FOXO3,GSPT1,HDAC2,HSBP1,HSP90AB1,HSP90B1,HSPA2,HSPA5,HSPA8,HYOU1,LOC102724788/PRODH,MADD,MTOR,NCL,NDUFA12,NDUFA13,NDUFA2,NDUFA6,NDUFA7,NDUFC2,NDUFS2,NPM1,P4HB,PCNA,PDIA3,PDIA4,PDIA6,PPA1,PPA2,PPID,PRNP,PRPF4B,PTPN11,R…	1012 (17)
FGF2		growth factor		-1.316	1.565	bias	0.428	0.000331	0.005	ACTA2,ADGRL2,AGL,AKR1B1,ALB,CALB1,CAV1,CDKN1B,CNP,CRYAB,CTNNB1,EDNRB,ENO1,EPHA4,FGFR1,FGFR2,FGFR3,FLNA,FN1,FOXO1,FOXO3,FTH1,GFAP,GJA1,Gm21596/Hmgb1,GRIA1,GRIN2A,GSK3B,HK2,IGFBP5,ITGB1,LMNA,MAPT,MBP,MEF2D,MIF,NF1,NOTCH1,PCNA,PCSK2,PENK,PGK1,PPP1R12A,SCG2,SLC20A1,SLC2A1,SQSTM1,STOM,TAGLN,TF,TUBB3,USP47,VCAM1,VGF,VIM,VWF,YWHAZ	1087 (20)
PNN	2	other		-1.316	-1.732		-0.24	0.03	0.162	BSG,CDK5,RHOA,SRSF1
PAX5		transcription regulator		-1.301	-1.554		-0.076	0.000724	0.0097	CDKN1B,CTNNA1,CTNNB1,FN1,G6PD,HK2,MSN,PFKL,PGAM1,PTPRF,SLC2A1,SLC2A3,VIM	782 (12)
bufalin		chemical reagent		-1.292	-1.664		-0.153	0.0115	0.0814	HSPA5,ILK,RPLP0,YWHAG,YWHAH,YWHAQ,YWHAZ
L-serine		chemical - endogenous mammalian		-1.268	-1.268		0	0.03	0.162	PCNA,PHGDH,PSAT1,PSPH
mir-223		microRNA		-1.265	-0.69		0.146	0.0146	0.0996	ABCA1,ABCB1,ACTA2,ALCAM,AMPD3,CAMKK1,CDKN1B,DNAJC6,FOXO1,FOXO3,GFPT1,GRIN2B,GSTM5,HMGCS1,KIFBP,NDRG2,NFIA,SOAT1,STAT3,STMN1
EHT-1864		chemical reagent		-1.259	-1.969	bias	-0.361	0.00131	0.0159	ACTA2,APP,FN1,FOXO1	723 (18)
HOXA9		transcription regulator		-1.253	-0.277	bias	0.439	3.08e-05	0.000585	ADD3,AHCYL1,ALDH1A1,ARF1,CALB1,CDC37,CDK17,CELF2,CLTC,CSNK1A1,DHX36,DYNC1LI2,EPS8,FXR1,GTF2B,HNRNPU,MSI2,NFIA,NRF1,PABPN1,PCDH1,PRRC2C,RAP1B,RDX,SDC4,SDCBP,ST13,TACC1,TPR,TSC22D1,VIM,YWHAG
FSH		complex		-1.25	0.362	bias	0.262	1.82e-18	2.07e-16	ACTA1,ACTA2,ACTB,ACTG2,ACTN1,ACTR2,AKAP12,ALDH3A2,ARHGAP1,ARL6IP5,ATP2A2,ATP2B1,ATP5IF1,ATP9A,BCKDK,BMPR1A,BMPR2,CAMK2G,CAMK4,CAP2,CDC42EP4,CDH2,CLIP1,CPE,CRYM,CSNK1A1,CTNNB1,CTNND1,CYFIP2,DHX15,EPS15,EZR,FGFR1,FKBP5,FOXO1,GDE1,GNAS,GNB1,GOT1,GPRC5B,GRIN2A,HK2,HSD11B1,ILK,ITPR1,KIDINS220,KIF5B,LGALS1,MAP1LC3B,MAP2K1,MEF2D,NEO1,PCNA,PDXK,PENK,PGK1,PGRMC1,PI4K2A,PKM,PLIN3,PPP1CB,PPP1R2,PPP2R1A,PPP3…	861 (20)
lithium chloride		chemical drug		-1.247	0.712	bias	0.435	0.000671	0.00905	ACAT2,ACLY,APP,ASS1,BSG,CDKN1B,CKM,CTNNB1,CTNND2,CYP51A1,GFAP,GRIN2B,GSK3B,HMGCS1,MAPK10,MAPT,MYH11,NOTCH1,NPEPPS,PCNA,PXN,TAGLN	959 (19)
3-nitropropionic acid		chemical toxicant		-1.24	-0.98		0.093	1.95e-07	5.9e-06	APP,ATP1B1,ATP5PF,ATP6V1B2,ATP6V1C1,ATP6V1G1,CBR1,COX6A1,ENO2,FOXO3,GAPDH,GPI,GSK3B,LDHA,LDHB,NPM1,PC,PENK,PPP1R1B,SQSTM1,TPI1	1017 (14)
ciprofloxacin		chemical drug		-1.229	-1.229		0	3.85e-13	2.48e-11	ACAA1,ACO2,ACTN1,ALDH2,APP,ATP5F1A,ATP5F1C,ATP6V1A,ATP6V1B2,ATP6V1C1,ATP6V1D,ATP6V1E1,ATP6V1H,BPNT2,CD47,CPNE1,CTSA,CTSD,DNAJC3,GLUD1,HLA-A,HSPA9,HSPD1,LONP1,LRPAP1,MAPK1,MFGE8,NRCAM,PSAP,RPS18,SGIP1,SHMT2,STXBP1,TTYH3,TUFM,VIM
bicuculline		chemical - endogenous non-mammalian		-1.222	-0.132	bias	0.369	0.0239	0.135	ACTA2,APP,GRIA1,GRIA2,HK2,HSPA8,Nedd4,NPTX2,PKM,SLC2A3
RHOA	0.389	enzyme		-1.209	-0.019	bias	0.325	0.000239	0.00369	ACTA1,ACTA2,AGT,CDKN1B,CTNNB1,CTSD,DIAPH1,FN1,HSPD1,ITGB1,Nedd4,PAK1,RHOA,RHOB,RHOC,ROCK2,STAT3,TAGLN,VCAM1	930 (22)
LRP6		transmembrane receptor		-1.201	-1.001		0.062	0.0015	0.0178	ACTA2,ALDH1A1,APP,CAV1,CTNNB1,HK2,RHOA,ROCK2,SLC2A3,TTYH1,VIM	922 (21)
LAMC1		other		-1.201	-1.977	bias	-0.393	0.03	0.162	ACTA2,FN1,MBP,VIM
kanamycin A		chemical drug		-1.173	-1.05		0.025	1.57e-08	5.67e-07	AGPAT3,AHCYL1,AK1,ALCAM,APOD,ARHGAP5,CD9,CST3,CTSB,DNAJB4,Dst,EPB41L2,FTH1,GPM6A,IGFBP5,KHDRBS3,LGALS1,PPP1R9A,PTGDS,PTPRZ1,QDPR,RBBP9,RHOA,SEC22B,SORT1,SPIRE1,STAT3,SYNJ1,TJP1
STUB1	2	enzyme	Inhibited	-1.172	-2.377	bias	-0.407	0.0392	0.188	ACTA2,DNM3,FBL,FOXO1,HSP90AA1,MAPT,MYH11,PARK7,PCNA,TAGLN
IND S7		chemical - kinase inhibitor	Inhibited	-1.149	-2.558	bias	-0.3	2.93e-19	3.9e-17	ACTB,ATP5F1B,ATP5F1D,CALU,COX5A,ENO1,ETFA,FH,GLOD4,GLUD1,HNRNPL,HSPA1A/HSPA1B,KHSRP,PDIA3,PGAM1,PGK1,PSMA1,RTCB,STIP1,TUBB,VDAC2,VIM
CTNNBIP1		other		-1.147	-1.98	bias	-0.421	0.0133	0.0914	CYP51A1,HMGCS1,RAC1,TUBB3
ZNF148		transcription regulator		-1.147	-1.729	bias	-0.337	0.0375	0.183	Cox5b/Gm34962,CTNNB1,FN1,VIM
TP63		transcription regulator		-1.145	1.312	bias	0.371	0.00267	0.0279	ABCB1,ACTA2,ADRM1,APC,ARAF,CAST,CAVIN2,CDH2,CDK17,CDKN1B,CTNNB1,CTSD,DDAH1,DKK3,DNM2,Eif1ad3 (includes others),ENSA,FASN,FGFR2,FGFR3,FN1,FOXO3,FUBP1,G6PD,GAPDH,GNAI1,HAGH,HK2,HSPA4,HSPA8,HTRA1,ITGB1,ITGB8,KHSRP,L1CAM,MAPK8,MFGE8,NCS1,Nebl,NOTCH1,P4HB,PAK1,PCNA,PPP2CA,PRNP,PRPF8,SLC2A3,SPON1,STMN1,STX1A,TAGLN,TPP1,TUBB2B,UBE2H,UGT1A1,UGT1A9 (includes others),VAMP4,VIM	931 (23)
FOXF2		transcription regulator		-1.145	-1.767	bias	-0.256	0.00922	0.0692	ACTA2,ACTG2,CDKN1B,CTNNB1,MYH11,TAGLN	653 (7)
FGFR1	0.357	kinase		-1.119	0.362	bias	0.43	0.0235	0.133	EEF1A1,EIF4G1,EIF5A,FGFR1,FGFR3,HK2,MBP,NOTCH1,PDCD4,PLP1,PTPRA,RPS6,VIM,XIAP
Creb		group		-1.113	1.285	bias	0.443	0.0002	0.00316	ACTA2,ADK,ANK3,APBA2,ARHGEF9,ATP2A2,BCAS1,CLMN,COMT,CPT1A,CSRP1,CTSB,CYP51A1,DDX39B,DDX42,DDX6,DYNC1LI2,FLNB,GABBR1,GDA,GJA1,GNAS,GSTM3,LASP1,MAP2K1,MAPK8,MAT2A,MIF,NDUFA3,NF1,PCNA,PDE4B,PENK,PGK1,PLIN3,PPFIBP1,PPP2CA,PRKCA,RBFOX1,RYR2,SLC2A1,SLC8A1,Slco1a4,STMN1,SYNPO,TF,TFG	728 (7)
BRCA1		transcription regulator		-1.083	-0.039		0.242	0.0263	0.146	ACTB,AK1,CAMK2B,CDKN1B,CTNNB1,CTSD,ELAVL1,ENSA,EZR,FKBP5,FOXO1,FOXO3,HNRNPD,NOTCH1,PCBP2,PCNA,PIN1,PLTP,RUVBL2,SAFB,SERPINE2,SFPQ,VIM
IFT57		other		-1.068	-0.655		0.21	0.0375	0.183	PENK,REST,SDHA,SDHB
SEL1L		other		-1.06	-1.432		-0.168	0.013	0.0908	DNAJB11,DNAJC3,HSPA5,NOTCH1,TUBB3
BACE1		peptidase		-1.057	-0.179	bias	0.453	0.00277	0.0288	APP,DLG4,MBP,PLP1,SCN2A	540 (4)
FOXA1		transcription regulator		-1.057	-1.005		0.015	0.0245	0.138	ACTA2,ACTC1,ACTG2,ALDH6A1,ANXA1,ARHGEF9,ASTN1,ATP5PF,EPHX1,FKBP4,GLS,HADH,HK1,MYH11,MYL9,NPTX2,PRNP,SLC12A2,TAGLN,TF,Tpm2,TRIM2
corticosterone		chemical - endogenous mammalian		-1.055	-0.468		0.131	0.00532	0.0477	ACOX1,ANXA1,APP,ATP1A1,ATP1B1,ATP2B1,CALB1,Cald1,CAV1,CDKN1B,CPT1A,FASN,FKBP5,GFAP,GLUL,HSD11B1,HSPA5,IDE,ITGB1,MAPK8,MTOR,SLC1A2,TGM2	1053 (21)
BDNF		growth factor	Activated	-1.047	2.287	bias	0.352	4.05e-32	1.15e-29	ACOT7,ALDH7A1,Ank2,ANXA2,ANXA5,AP3D1,APC,APP,ATP1A3,ATP2A1,ATP2A2,BAG3,CAMK2A,CP,CPLX2,CRMP1,CYRIA,DCTN1,DPYSL3,EEF1D,EEF2,EPB41L2,FLNA,FLNB,GDA,GFAP,GLUL,GNAI1,GNAO1,GNAQ,GPS1,GRIA1,GRIA2,GRIN1,GRIN2A,GRIN2B,HADHA,HSD17B12,HSD17B4,HSPA2,HSPA4L,HSPA5,ITPR1,KIF1A,KIF1B,KIF5A,KLC1,LGALS1,MAP1B,MAPK1,MAPK8IP3,MAPT,MBP,MYO5A,MYO6,NAPB,NCAM1,NCDN,NELL2,NRXN1,NTRK2,PAFAH1B1,PALMD,PCNA,PDE1A,PDLIM5,PENK…	791 (19)
SP110		transcription regulator		-1.047	-1.891		-0.173	0.000511	0.00726	ANXA5,CDC37,CLU,CTSB,DMD,Eif1ad3 (includes others),GNA13,HDAC2,IFITM3,IL18,ITGAV,ITGB1,LMNA,MRTFB,MYH9,PDCD6IP,PLCG1,PRKCA,RAC1,ROCK2,SERPINA1,SMARCA4,SQSTM1,TRIM28
decitabine		chemical drug	Activated	-1.032	2.489	bias	0.323	3.29e-16	2.74e-14	ABCB1,ADGRB1,ADGRL2,AKAP12,AKT2,AMOT,ANXA2,APC,APOE,ARAF,B2M,BAIAP2,BMPR1A,BMPR2,CAB39L,CADM1,CAP2,CAV1,CD9,CDH2,CDKN1B,CLU,CNTN1,COMT,COPA,CRMP1,CSE1L,CTNNB1,CUL1,DDX3X,DDX6,DEK,DNM3,DPYSL4,EEF1A1,EEF1B2,EEF1G,EHD1,EIF3F,EIF4G1,EZR,FGFR1,FGFR3,FN1,FUBP1,GDI1,GRB2,GRIN2A,GSN,GSTP1,HDGF,HERC1,HK2,HNRNPA2B1,HNRNPD,HPRT1,HSPA1A/HSPA1B,HSPA5,HSPA9,ILF3,IPCEF1,ITGAV,JUP,KIDINS220,KIF5C,KPNB1,L1CAM,LGA…	1008 (19)
mifepristone		chemical drug	Inhibited	-1.03	-2.12		-0.164	0.000794	0.0105	ABCB1,ANXA1,APOE,C3,CA2,CAMK2D,CAST,CAV1,CDH2,CDKN1B,CKMT1A/CKMT1B,CLU,Ctla2a/Ctla2b,CTNNA1,CTNND1,CTSD,DKK3,EDNRB,FDFT1,FKBP5,FTH1,GJA1,GSTM1,HSD11B1,HSPA4,HSPA5,HSPD1,IQGAP1,JAM2,JUP,LRP1,NDRG1,NME2,PADI2,PC,PCNA,PSMA1,RAP1GAP,RHOB,RHOC,SLC1A2,SLC2A1,SNAP25,SRM,TAX1BP1	1012 (19)
linoleic acid		chemical - endogenous mammalian		-1.028	0.139	bias	0.33	0.0196	0.117	ABCA1,ACADM,ACSL4,APOA1,APP,CD47,CLU,CPT1A,FASN,HSP90B1,HSPA5,PLIN4,VCAM1
colistin		biologic drug		-1.021	-0.816		0.042	4.1e-08	1.36e-06	AGPAT3,AHCYL1,AK1,ALCAM,APOD,ARHGAP5,CD9,CST3,CTSB,DNAJB4,Dst,EPB41L2,FTH1,GPM6A,IGFBP5,KHDRBS3,LGALS1,PPP1R9A,PTGDS,PTPRZ1,QDPR,RBBP9,RHOA,SEC22B,SPIRE1,STAT3,SYNJ1,TJP1
actinomycin D		biologic drug	Inhibited	-1.018	-3.611	bias	-0.431	0.000393	0.00577	ABCA1,ACTB,AGT,ALB,APOA1,APP,ASS1,ATP1A1,CAV1,CDH2,CDKN1B,CTNNB1,FASN,FGB,FGFR1,FLNA,FN1,FTH1,GAPDH,GDA,GPI,GSTM5,GSTP1,GUCY1B1,HK1,IGFBP5,MADD,NPM1,NTRK2,PXN,ROCK2,SLC17A7,SLC20A1,SLC27A1,SLC2A1,TF,XIAP	982 (20)
clozapine		chemical drug		-1.014	0.664	bias	0.461	0.000571	0.00788	ACAT2,CTNNB1,DVL3,FASN,GRIA1,GRIA2,GSK3B,HDAC2,HMGCS1,PEA15,PPP1R9B,PRKACB,PRKAR2A,PRKAR2B,SYP	606 (7)
AGTR1		G-protein coupled receptor		-1.012	-0.415	bias	0.312	0.0409	0.196	AGT,CP,FN1,GABRB3,GSTM5,GSTP1,MAPK1,RHOA
CUL4B		other	Inhibited	-1.011	-2.333	bias	-0.441	0.000779	0.0103	DARS1,EIF3I,FOXO3,GLO1,HSPA9,NME1,PSMA1,TPI1,TPM3,UBXN1
HDAC4		transcription regulator		-1.008	-1.424		-0.133	1.31e-16	1.12e-14	ACTA1,CACNA2D1,CALB1,CAMK2A,CAP2,CDKL5,CKM,CNKSR2,CNTN1,CYFIP2,DLG2,DMD,ETNPPL,GABRA1,GABRB2,GPHN,GPM6A,HDAC1,HDAC2,LDHA,MAPK1,MAPK10,MAPK8,MBP,MYH10,NBEA,Nptn,NRCAM,PPM1E,PPP3CA,PRKCA,PRKCB,RAB3C,RTN1,SH3GL2,SLC17A7,SLC2A1,SLC8A1,SNAP25,SYN1,SYN2,SYNGAP1,TAGLN,TSPAN7,VCAM1
NR1I2		ligand-dependent nuclear receptor		-1.006	0.035		0.198	4.42e-05	0.000811	ABCA1,ABCB1,ACOX1,ALDH1A1,ALDH3A2,APOA4,ARAF,CAT,CPT1A,Cyb5r3,FASN,GLUD1,GLUL,GOT1,GSTM1,GSTM3,GSTM5,GSTP1,HMGCS1,PDIA4,PGD,POR,Slco1a4,STAT3,TF,TGM2,UGT1A1,UGT1A3,UGT1A4,UGT1A6	1163 (23)
cyanocobalamin		chemical - endogenous mammalian		-0.995	-0.52		0.183	0.0052	0.0469	APC,APP,CSNK1A1,GFAP,Mbp,NOTCH1,PRNP
LONP1	1.822	peptidase	Inhibited	-0.983	-2.058	bias	-0.313	4.51e-15	3.48e-13	ACAT1,ANXA2,ASNS,ATP5F1A,ATP5F1D,ATP5IF1,ATP5PF,CALU,COX5A,DLD,ECI1,ETFB,GARS1,GLUD1,GPT2,HNRNPA2B1,HSPA9,HSPD1,IDH3A,IMMT,MARS1,MDH2,OXCT1,P4HB,PDIA3,PFN1,PGAM1,SARS1,TPM3,TRAP1,TUFM,VDAC2
INS		other		-0.982	-0.528		0.093	0.00477	0.0447	ACADL,ACADM,ACADVL,ACLY,ACTA2,ADCYAP1R1,AGT,ALDH3A2,APOA1,ATP5F1A,CAT,CBS/CBSL,COX4I1,CPT1A,FASN,FOXO1,HNRNPF,HNRNPK,HSPA5,IGFBP5,NDUFV1,NRF1,OGT,PPM1B,Slc25a1,SLC2A1	917 (22)
NOS2		enzyme		-0.975	-0.382		0.115	0.00118	0.0147	ACO1,ACTA1,ACTC1,ADH5,API5,APP,ATP2A2,COX4I1,CP,CYCS,DDX3X,DLG4,FASN,FOXO1,G6PD,GJA1,GPD1,GPT,GSPT2,ITIH4,LGALS3BP,MAPK8,PC,PCNA,PRDX6,SERPINA3,SERPINH1,SPR,STXBP1,SYP,TKT	1023 (22)
MAX		transcription regulator		-0.965	-1.387		-0.19	0.000862	0.0112	ACTC1,BCR,CDKN1B,CSDE1,CYCS,FTH1,GLYR1,HDAC2,HK2,NCL,NPM1,RBBP4,RBBP7,RHOA,SLC2A1,SLC2A3,YBX1	460 (3)
AHR		ligand-dependent nuclear receptor		-0.961	-0.182		0.134	0.00667	0.0546	ACOX1,ACTA2,ACTN1,AKR1A1,ALB,ALDH2,APP,ATP2B1,CAMK2N1,CBR1,CDH2,CDKN1B,CHST2,CTNNB1,CTSD,DMXL2,EHD1,ENO1,FGFR2,FN1,GHITM,Gm21596/Hmgb1,GOT1,GSTM5,HK2,HP,HSP90AA1,HSPA5,HSPH1,LDHA,NMT2,NOTCH1,NPTX1,OPA1,PDE4B,PI4K2A,PLXNA2,RBP1,SLC1A4,SLC2A1,STAT3,TOLLIP,UGT1A1,UGT1A6,UGT1A9 (includes others),VCL,VIM	911 (21)
IFNG		cytokine	Activated	-0.952	3.093	bias	0.335	1.26e-09	5.34e-08	ABCA1,ABCB1,ABCD3,ACLY,ACO1,ACSS1,ACTA2,ACTB,AGT,ALDH1L1,ALDH7A1,APP,ARL6IP5,ARPP19,ASNS,ASS1,ATP1A1,ATP1B1,ATP2A2,B2M,BCAN,C3,C4A/C4B,CALB1,CAMK4,CAT,CAV1,CD200,CDH2,CDH5,CDKN1B,CIRBP,CKAP5,CKMT1A/CKMT1B,CLIC4,CLIP2,CORO1A,CP,CSE1L,CTNNB1,CTSB,CTSD,Cyb5r3,DDB1,DDX5,DECR1,DHX9,DLG4,DRG1,EDNRB,EEF1A1,ELAVL1,ENO1,FABP5,FAM107A,FASN,FGF12,FGG,FKBP1A,FKBP5,FN1,FOXO1,FTH1,GART,GFAP,GJA1,GLS,GLUL,Gm215…	987 (18)
RASSF5		other		-0.952	-0.478		0.18	0.00645	0.0546	BZW1,CIRBP,DNAJA1,EEF2,LRRFIP1,PSMD1,RAP1A
COL6A1		other		-0.946	-0.229		0.24	2.35e-07	6.92e-06	AK1,ALDOA,CKM,ENO3,FASN,IDH1,PTK2,ROCK1,TPI1
lenalidomide		chemical drug		-0.944	0.218		0.203	0.00217	0.0237	ACTG1,CAV1,CNKSR2,CSNK1A1,CTNNB1,DLD,DNM3,DOCK4,DTNA,DVL3,ENO1,FLNA,FN1,GABRB2,GLUD1,HSPA5,ITPR1,LIMA1,LRP1,MAP2,MGLL,NFIB,PCBP2,PNP,S100A16,SEPTIN2,SETD7,SLC7A2,SNRPN,TNS3,USP9X,UTRN,VIM,YWHAZ	822 (13)
MBD2		transcription regulator		-0.944	-0.776		0.076	0.0429	0.201	ACTB,ADGRB1,APOE,ASS1,G6PD,GSTP1,HK2,OAT,PAK2,XIAP
RANBP9	2.302	other		-0.941	-1.446		-0.229	9.97e-05	0.00168	DBN1,DLG4,PTK2B,PXN,RAB3A,SYP
arsenic trioxide		chemical drug		-0.929	-0.419		0.085	2.72e-21	4.25e-19	ACAT2,ATP1A2,ATP1B1,ATP1B2,ATP2B1,ATP2C1,ATP5F1D,ATP5PB,ATP6AP1,ATP6V0C,ATP6V0D1,ATP6V1A,ATP6V1C1,ATP6V1F,BCAP31,BLVRA,CALR,CBR1,COPB2,COX7A2,CST3,CTNNB1,CUL3,CYC1,CYP51A1,DHX15,DNAJB11,DNAJB6,FADS1,FASN,FDFT1,FN1,FTH1,GLRX2,GSPT1,HMGCS1,HSBP1,HSP90AB1,HSP90B1,HSPA2,HSPA5,HSPA8,HYOU1,ITGB1,LOC102724788/PRODH,MADD,ME1,MSN,NCL,NDUFA12,NDUFA13,NDUFA2,NDUFA6,NDUFA7,NDUFC2,NDUFS2,NOTCH1,NPM1,P4HB,PCNA…	1045 (21)
FOXO3	2	transcription regulator		-0.929	-0.037		0.168	0.0125	0.0871	ACLY,ACTA2,ANXA1,AQP4,CAT,CAV1,CDH5,CDKN1B,CPT1A,CTSB,DNM1L,EDNRB,ELOVL5,ENO2,FABP5,FASN,FGFR2,FLNB,FMOD,FN1,FOXO1,FOXO3,GLUL,GSTM5,GTF2I,IMPDH2,MAP1LC3A,MAP1LC3B,MYO6,NDRG1,PAK1,PCNA,PDCD6IP,PRDX5,PRNP,RTN3,RTN4,SLC1A4,VCAM1,VIM,YBX1
AICAR		chemical - endogenous mammalian		-0.929	-0.696		0.063	0.0216	0.127	ABCA1,ACTA1,ACTA2,CDKN1B,COX4I1,CTNNB1,CYCS,DVL3,FASN,FN1,FOXO1,HK2,HSD11B1,HYOU1
testosterone		chemical - endogenous mammalian		-0.928	1.97	bias	0.368	1.14e-08	4.2e-07	ACSL1,ALDOA,ANXA1,ARAF,ARF5,ATP1B1,ATP2B1,ATP5PB,ATP6V1F,BMPR1A,BMPR2,CAMK4,CAST,CAT,CAV1,CDH2,CDKN1B,CLU,COX5A,CRK,CYP51A1,DDX3Y,EIF2S1,EIF4G3,ELOC,FGFR1,FGFR2,FGFR3,FN1,FOXO1,GDI2,GPC1,GPX4,GRIA1,HNRNPK,HPCAL4,HSP90AB1,HSPA1A/HSPA1B,HSPD1,IGFBP5,ITGB1,LGALS1,NDRG1,OAT,PCNA,PDIA4,PPP2CA,PRKCB,PSMA1,PSMA2,PSMB1,PSMC3,PXN,RAB2A,RALA,RPS11,SBDS,STAT3,SYT11,TF,TUBB2A,TUBB3,TXNRD1,VCAM1,YWHAE,YWHAZ	1168 (20)
RPTOR		other		-0.915	1.112	bias	0.483	0.00376	0.0376	ACADL,ACADM,COX4I1,CTNNB1,CYP51A1,ENO1,FDFT1,GPI,HK2,HMGCS1,LDHA,Mbp,MVK,NSDHL,PKM,RPS6,SLC2A1,TPI1	906 (20)
ZNF106		other		-0.902	-1.265		-0.115	0.0026	0.0273	ABHD16A,ACTC1,C3,C4A/C4B,IFITM3,LGALS1,NDUFB10,RTN4,SERPINA3,VPS35
farnesyl pyrophosphate		chemical - endogenous mammalian		-0.9	-0.277	bias	0.28	0.013	0.0908	ABCA1,APP,FASN,ROCK2,VCAM1
sulindac sulfide		chemical drug		-0.899	-1.298		-0.107	0.000901	0.0116	APP,CYB5B,DYNLL1,ESD,ETNPPL,GARS1,LDHA,PGAM1,PPP2R1A,PPP2R2A,RAP1GAP,SPTBN1,STAT3,TUBA4A,YWHAE	820 (7)
PI3K (family)		group		-0.896	0.917	bias	0.424	0.00216	0.0236	ABCA1,ACTA2,CAT,CDKN1B,CTSD,FASN,FOXO1,FOXO3,FTH1,HK1,HSPA5,ITGB1,PKM,PREX1,PXN,SLC2A1,TGM2,TJP1,XIAP	981 (20)
phorbol 12,13-dibutyrate		chemical - endogenous non-mammalian		-0.896	-0.421		0.216	0.0335	0.175	APOA1,APP,AQP4,PPP1R12A,PRKCA,PRKCB,PRNP
NFKBIA		transcription regulator		-0.877	0.908		0.242	2.94e-05	0.000561	ABCD3,AK2,AMPD3,APOA1,ATP5MF,ATP6V1B1,BCKDK,C3,CLU,CP,CRYAB,CTNNA1,CTNNB1,CTSB,DAG1,DDX3X,EIF4G2,FN1,GATD3A/GATD3B,Gm21596/Hmgb1,GRIN1,GSTM5,HK2,HLA-A,Hnrnpa1,HSPA5,HSPA8,ITGAV,ITGB1,ITPR1,LIMA1,MFGE8,NDRG2,PARK7,PCDH7,PCNA,PDHA1,PEA15,PICALM,PPP3CB,PTPRZ1,RABEP1,RAC1,RBP1,ROCK1,RPS18,SDC4,SERPINE2,SLC12A2,SLC1A2,SOAT1,SPTBN1,TFRC,TOLLIP,UBA1,UBE2H,UBE3A,USP9X,VCAM1,XIAP,YWHAZ,ZNF638	938 (18)
panobinostat		chemical drug		-0.862	-1.129		-0.09	0.00296	0.0307	CDKN1B,CRYAB,FLNA,GUCY1B1,PPP1R1B,PPP1R7,RAC1,RHOA,SLC9A3R1,VIM,YWHAZ
SKP2		other		-0.861	-0.718		0.053	0.00545	0.0483	CDH2,CDKN1B,FOXO3,PCNA,PHB2,RHOA,SLC2A1,VIM	938 (23)
D-glucose		chemical - endogenous mammalian	Activated	-0.856	2.48	bias	0.286	3.68e-32	1.1e-29	AARS1,ABCA1,ABCB1,ACAA1,ACAA2,ACADL,ACADM,ACLY,ACO2,ACOX1,ACSL1,ACSS1,ACTA1,ACTA2,ACTB,ACTG2,ACTN1,AGT,AKR1B1,ALDOA,ALDOC,ANXA1,APP,ARF3,ARF4,ASNS,ASS1,ATP2A2,ATP2B1,ATP2B2,ATP2B3,ATP2B4,C3,CALB1,CALR,CANX,CAP1,CAT,CAV1,CBL,CDKN1B,CLU,CTNNB1,CTSB,DBI,DECR1,DIRAS2,DMD,DNAJA2,DNAJB11,DNAJC3,DTNA,EIF2A,EMC10,ENO1,FABP5,FASN,FKBP2,FN1,G6PD,GAPDH,GART,GFAP,GFPT1,GJA1,GLUL,GOT1,GPD1,GPI,GRIA2,GRK2,GSN,…	1038 (22)
FMR1		translation regulator	Inhibited	-0.854	-3.575	bias	-0.389	9.8e-31	2.67e-28	ALDOA,Ap2b1,APP,ATP2B2,ATP5IF1,ATP5MG,ATP6V1E1,BAG3,BCAS1,CACNB4,CAMK2A,CFL1,CORO2B,CTNNB1,DAG1,DLG2,DLG3,DLG4,DLGAP1,DLGAP2,DNM1,EEF2,ENO1,FXR1,FXR2,GABRA1,GAPDH,GRIA1,GRIN1,GRIN2B,GRM3,ICAM5,MAP1B,MTOR,MYL9,NAPB,PCDH10,PCLO,PFKP,PFN1,PPIA,PTK2B,RAB3A,RASGRF1,SASH1,SLC17A7,SLC1A2,SLC24A2,SLC8A2,SNAP25,SNAP91,SPARCL1,SPON1,STX1B,SV2B,SYN1,SYNGR1,SYP,SYT1,SYT5,TAGLN2,TF,UQCRQ,VGF	721 (7)
metronidazole		chemical drug		-0.854	-0.816		0.008	2.07e-07	6.22e-06	AGPAT3,AHCYL1,AK1,ALCAM,APOD,ARHGAP5,CD9,CST3,CTSB,DNAJB4,Dst,EPB41L2,FTH1,GPM6A,IGFBP5,KHDRBS3,LGALS1,PPP1R9A,PTGDS,PTPRZ1,QDPR,RBBP9,RHOA,SEC22B,SPIRE1,STAT3,SYNJ1,TJP1
NCOA4		transcription regulator		-0.852	-0.113	bias	0.263	0.00366	0.0368	AKR1B1,ALDH7A1,FABP5,FGFR2,FGFR3,FTH1,GNAL,PLTP	580 (7)
monobutyl phthalate		chemical toxicant		-0.849	-0.181		0.194	4.5e-05	0.000824	CTBP1,Hnrnpa1,MBNL2,PCBP1,PICALM,PTPRS,RBM22,RBM39,SYNCRIP,TRA2A,TWF2,WNK2
COL9A1		other		-0.849	-0.849		0	0.0235	0.133	FMOD,FN1,MFGE8,THBS4
GCG		other		-0.845	0.503	bias	0.381	0.0477	0.219	ACADL,ACADM,CBS/CBSL,CPT1A,ETNPPL,FASN,FN1,GSTP1,HK1,IVD,PDHA1,SLC2A1,VCAM1
11,12-epoxyeicosatrienoic acid		chemical - endogenous mammalian		-0.844	-0.059	bias	0.361	0.0252	0.141	APOA2,CDKN1B,EPHX2,NME1,VCAM1
diphtheria toxin		chemical - endogenous non-mammalian		-0.841	0	bias	0.421	0.000543	0.00766	ABCA1,ACTA1,ACYP1,AK3,CAST,CBL,CFH,CTSD,DBT,HTRA1,LAMP1,LGALS1,MERTK,MTOR,PENK,PLA2G7,PSMD3,RPL3,SCAMP1,TGM2,TMEM132A
oleoyl-estrone		chemical drug		-0.835	-1.937	bias	-0.421	0.00325	0.0332	ACADVL,FABP7,FASN,G6PD,PSMC2,RALB,SLC27A1	413 (7)
RBM5		other		-0.824	-1.762	bias	-0.318	0.0101	0.0731	ANXA1,ATP6V0C,HSP90AA1,IFITM3,ITPA,RAB1A,SERPINH1,UBA1,XIAP
Ins1		other		-0.823	1.788	bias	0.339	8.18e-11	4.19e-09	ACADM,ACTB,AGT,ALB,AP2M1,APOA1,ARF1,ATP1A1,ATP1A2,BCKDHA,BDH1,CDKN1B,CKM,COX7A2,CRYAB,DYNLL1,ECI1,ECI2,FADS1,FASN,FDFT1,G6PD,GAPDH,GDI2,GPD1,GRIN2B,GSTP1,HK2,HMGCS1,HNRNPK,HP,HSD17B4,IDE,IGFBP5,IMPDH2,IVD,LDHA,LDHB,LGALS3BP,LRP1,MAPK1,MAPK3,MAPT,MBP,MIF,NDUFB9,NDUFS4,PCNA,PDHB,PPIB,PRKCA,PRKCB,RHOA,RPS14,SDHB,SLC27A1,SLC2A1,SNAP25,STAT3,SYP,TF,UQCRC1,UQCRC2,VAMP2,VIM	1083 (20)
NPC2		transporter		-0.816	-1.134		-0.12	0.0226	0.131	COX4I1,CTSB,IL18,MAP1LC3A,MAP1LC3B,PTGDS,SQSTM1,STAT3
Ubiquitin		group		-0.809	-1.783	bias	-0.351	0.00366	0.0368	CRYAB,HSP90AA1,HSP90B1,HSPA4,HSPA5,HSPA9,HSPD1,PAK2	973 (20)
pentylenetetrazol		chemical drug		-0.794	-0.152	bias	0.324	0.0179	0.115	GABRA1,GABRB2,PENK,SYN1
IDH1	1.014	enzyme		-0.792	0	bias	0.396	0.0392	0.188	CD47,FASN,FN1,GLUD1,GPT,MAPK10,PGK1,SERPINH1,SLC2A1,VIM
acetaminophen		chemical drug		-0.788	0.568	bias	0.259	0.000397	0.00579	ABCB1,ACADM,ACO1,ACTB,ACTG1,ALB,APOA2,BCKDHA,CAST,CAT,GLUD1,GLUL,GPT,GSTP1,HMGCS1,HSD17B4,HSPA5,HSPD1,IL18,ITGB1,ME1,NDRG2,PCNA,PRDX1,PRKCB,SCP2,TF,TUBA1A,TUBB,VCAM1,YWHAZ	894 (15)
memantine		chemical drug		-0.763	1.114	bias	0.43	1.31e-10	6.48e-09	ATP2B2,DBN1,GDI1,GFAP,GLUL,GRIN2B,GSTP1,HPCAL4,HSP90AB1,HSPA5,NTRK2,PAK1,POR,PPP2CB,SCN2B,SIRPA,SLC1A2,SPON1,STAT3,STX1A	683 (7)
AFAP1-AS1		other		-0.763	-1.134		-0.14	1.39e-05	0.00029	ARHGDIA,LASP1,PFN1,RAB11A,RAB11B,RHOA,RHOC
etoposide		chemical drug		-0.761	1.221	bias	0.402	0.0241	0.136	ABCB1,BIN1,CA2,CDKN1B,CSNK1D,CTSD,CYCS,DHX9,EEF1A1,EEF1B2,FASN,FTH1,HK1,HK2,LIMA1,MERTK,PCNA,PEBP1,PFKL,PFKM,SEPTIN9,SLC2A1,SLC2A3,SQSTM1,TOP2B,XIAP
TAZ		enzyme		-0.758	0.73	bias	0.453	0.00324	0.0331	ALDOC,AMPH,ANXA1,CAMK2N1,CAV1,CDH2,FN1,HADHA,IDH1,LDHA,PCLO,PGM1,PKM,S1PR1,SCG5,SLC2A1,SORBS2,TAGLN,TPI1
desmopressin		biologic drug		-0.749	1.205	bias	0.38	3.04e-28	7.32e-26	ACTB,ADD3,AHNAK,AKR1B1,ALB,ANK3,Anp32a,ATP1A1,CTNNB1,CTSD,ENO1,FLNA,GAPDH,GNG12,GOLGB1,HINT1,HSPA1A/HSPA1B,HSPA8,HSPH1,LDHB,LIMA1,LMNA,MYH10,NDRG2,PLS3,PLXDC2,PPIA,PPP1R1B,PPP2R5D,PSMD11,PUM1,PXN,RAP1GAP,RBM14,RHOA,RPL23,RPS3,SEC22B,SEC61B,SORT1,SPTBN2,TJP2,TNS1,TUBB,VWF,YWHAB,YWHAH,YWHAQ,YWHAZ
puromycin aminonucleoside		chemical reagent		-0.744	1.149	bias	0.374	7.19e-07	1.91e-05	ACTB,ACTG1,ACTR3,ALB,ANXA1,ANXA2,ASNS,C4A/C4B,CAT,CLU,CP,ETFA,ETFB,EXOC7,FGA,FGB,GSTM3,GSTP1,HADH,HADHA,HSPA5,HSPD1,ITGB1,RBM3,TUBB,VIM
IL15		cytokine	Activated	-0.725	2.455	bias	0.49	1.01e-10	5.08e-09	ACTG2,ACTN4,AKT2,ALDOA,ALDOC,ANXA1,CAMK2D,CAMK2G,CDKN1B,COPB2,CORO1A,CPT1A,DDT,ELOC,ENO1,ENO2,ENO3,FKBP1A,G6PD,GABARAPL2,GAPDH,GARS1,GDI2,GLDC,GNAS,GPC1,GPD2,GPI,HK1,HK2,HNRNPA2B1,HNRNPF,HSPA8,ICAM5,ITGB1,LAMP1,LDHA,MAP2K1,MAPK1,MAPK3,MIF,NCAM1,NME1,NOTCH1,PA2G4,PCBP2,PCNA,PDCD4,PDCD5,PDE4B,PDIA3,PDIA4,PFKL,PFKP,PFN1,PGD,PGK1,PGM1,PKM,PNP,PSAP,PSMA5,RPS6,S1PR1,SLC25A5,SYNPO,TALDO1,TCEA1,TFRC,TJP1…	1095 (21)
ERBB4		kinase		-0.721	-0.485		0.068	0.0278	0.153	ACTA1,ACTA2,CADM1,CTNNB1,GJA1,GPC1,IGFBP5,PGK1,SERPINA3,SERPINE2,SLC2A1,SPARCL1,TLN1
CAPN2	2.322	peptidase		-0.716	-0.447		0.12	0.000171	0.00277	CDKN1B,GFAP,PPP2R1A,PTK2,RHOA
RGS2		enzyme	Inhibited	-0.703	-2.5	bias	-0.449	0.01	0.0731	ATXN10,BLVRA,CHMP4B,CTSA,DECR1,EPN1,GAPDH,GJA1,HADH,HSD11B1,HSP90B1,IL18,MANF,PDIA4,PPIB,SLC2A1
DSCAML1		other		-0.699	1.225	bias	0.393	1.75e-07	5.34e-06	ANK3,CNTN1,CNTNAP1,DCLK1,EIF4G1,IPO4,MAP2,MAPT,NGEF,NRCAM,NTRK2,PLCB1,PLXNA4,PRKCB,RACK1,SEMA7A,SHANK2,SNAP91,SRGAP3,TUBA4A,TUBB2A,TUBB3,TUBB4A,VGF
bromobenzene		chemical toxicant		-0.695	-0.555		0.037	3.1e-06	7.23e-05	ACTN4,FDFT1,GAPDH,GC,GOT1,GSTM1,GSTP1,HMGCS1,HSP90AA1,HSPA5,LAP3,LONP1,OXCT1,POR,RPL28,TSC22D1,TUBA1A,TUBB2B,YWHAQ
cigarette smoke		chemical toxicant		-0.681	1.209	bias	0.47	0.00108	0.0137	ABCA1,ACTA2,C3,CAT,CCT5,CKB,CTNNB1,ESD,FABP5,FOXO3,G6PD,GRB2,GSTM5,GSTP1,HDAC2,HSP90AA1,HSPA5,HSPA9,MAP1LC3A,MAP1LC3B,MAPK8IP3,MTOR,PDK2,PGD,PRDX1,PRKCA,PRKCG,PSMD1,RAPGEF3,RPS6,SERPINA3,SLC1A4,SLC2A1,SQSTM1,TCP1,TXNRD1,UGT1A3,UGT1A6	970 (15)
MTTP		transporter		-0.681	-1.099		-0.151	0.0327	0.171	ABCA1,APOA4,CPT1A,EIF2S1,GOT1,GPT,HSPA5,SOAT1
25-hydroxycholesterol		chemical reagent		-0.678	-0.084		0.177	0.0456	0.211	ABCA1,ACAT2,ACLY,ACSL1,APOD,ASNS,EIF2S1,FASN,FDFT1,HMGCS1,HSPA5,SV2A
betaine		chemical - endogenous mammalian		-0.674	-0.128		0.224	0.0115	0.0814	ATP5PB,B2M,COX5A,HSPA5,NDUFS4,NRF1,UQCRC2
FASN	0.646	enzyme		-0.667	0.971	bias	0.496	0.0389	0.187	ACLY,ACOX1,ACTA2,CAV1,CDH2,EDNRB,FASN,FOXO1,GRK2,GSK3B,PRKAR2B,VIM
ATG5		other		-0.659	-1.069		-0.158	0.0162	0.106	APP,CLASP2,HSPA5,PDIA3,RTN4,SQSTM1,TGM2
MEL T1		chemical - kinase inhibitor		-0.657	-0.277		0.105	3.43e-12	1.95e-10	ATP5F1B,ATP5F1D,CFL1,COX5A,ENO1,FH,GLOD4,HSPA1A/HSPA1B,HSPD1,PGAM1,PGK1,PRDX1,PSMA1
morphine		chemical drug		-0.654	0.701	bias	0.288	0.000473	0.00679	ABCB1,AQP4,CALB1,CDK5,CTNNB1,GFAP,GJB6,GNAI2,GNAS,GRIA1,GRIN1,GRIN2A,GRIN2B,GRK2,GSK3B,IL18,KCNAB2,MAP2K1,MAPK1,MAPK3,MBP,Nedd4,NTRK2,PENK,SLC1A2,SYNPO	1144 (19)
SLC13A1		transporter		-0.649	-1		-0.088	0.00508	0.046	ACLY,ACTG1,ALDH1A1,APOA4,COPB2,EEF1G,EFTUD2,GOLGB1,HK2,HSPA5,HSPA8,KHDRBS3,ST13,TFG,TUBA1C,YARS1
TMBIM6		other		-0.64	-1.387	bias	-0.337	0.0206	0.121	EIF2A,HSPA5,MAP1LC3A,MAP1LC3B,MAPK8
PAX3-FOXO1		fusion gene/product		-0.633	-1.033		-0.065	2.91e-06	6.91e-05	ABAT,AKAP12,AKR1B1,ANXA5,BANF1,CADM1,CAP2,CCT5,CEP170B,CKM,DBI,DNAJC7,DYNC1H1,EEF2,EPB41L3,FBL,FDFT1,FGFR2,FOXO1,GLUD1,GPS1,HDGF,HSP90AA1,HSPA1A/HSPA1B,IGFBP5,KIF2A,MYH10,NFIB,NONO,NRCAM,P4HB,PDE4B,PGD,PPP2R1A,QDPR,RPS6,TCP1,TPM3,TSC22D2,TUBB4B
NRIP1		transcription regulator		-0.62	-1.897	bias	-0.404	0.0357	0.179	ACAA2,ACO2,APOA1,FASN,HADHB,IDH3A,LDHB,OPLAH,PDK2,SDHB
budesonide		chemical drug		-0.617	-0.062		0.14	0.0002	0.00316	CDKN1B,GNA11,GNA14,GNAI1,GNAI2,GNAO1,GNAQ,HDAC2,ITPR1,MAP2K1,MAP2K7,PCNA,PDCD6,PRKCA,PRKCG,RAP1GAP,RHOC
uranyl nitrate		chemical toxicant		-0.611	-0.025		0.092	2.31e-17	2.13e-15	AIMP1,ATP5F1B,ATP5IF1,Atp5k,ATP5MK,Calm1 (includes others),CANX,CSRP1,CST3,CYCS,EEF2,ESD,FKBP3,GATD3A/GATD3B,GLUD1,GPI,HNRNPA2B1,HSD17B4,HSPA8,HSPD1,NDRG1,NDUFB9,NME2,PDHA1,PEBP1,PHYH,PRDX1,RAB5C,RACK1,RPL19,RPL23,RPL27,RPS16,RPS24,SCP2,SQSTM1,TAGLN,TAGLN2,TPT1,TUBA1C,YWHAZ
PTP4A1		phosphatase		-0.604	0.879		0.212	1.91e-26	4.13e-24	AARS1,ACLY,ACTN1,ACTN4,ACTR2,ACTR3,ALDOA,ANXA5,APC,ARHGDIA,CLTC,CRK,DDX5,EEF1A1,EEF1A2,EEF2,ELAVL1,FASN,FKBP1A,FLNA,GDI2,GMPS,GSTP1,HNRNPF,HNRNPH1,HNRNPH2,HSPA1A/HSPA1B,IMPDH2,ITGB8,MAPK10,MAPK8,MAPK9,NME1,PCNA,PKM,PPA1,PPM1E,PPP1R12A,PPP2CA,PRDX1,RCN2,ROCK1,ROCK2,RUVBL2,SDHA,SEPTIN11,SRSF2,STMN1,TAGLN2,TKT,TUBA1C,UBA1,VIM
cycloheximide		chemical reagent		-0.603	-1.375		-0.115	0.000416	0.00603	ABCB1,ACOX1,ACTB,ACTC1,ALB,ALDOA,APOA1,APP,AQP4,ASS1,ATP2B4,B2M,CALR,CAMK2A,CAT,CAV1,CDKN1B,CKM,CTNNB1,EEF1A1,EEF1D,EIF4G1,FGFR1,FN1,GAS7,GJA1,GNAI1,GNAI2,GNAI3,GNAS,GOT1,HSD11B1,HSPA8,IGFBP5,LDHA,LONP1,NPM1,OPA1,PGK1,PRKAR2B,PTGDS,PXN,RBM3,RHOB,Sf1,SLC2A1,TAMALIN,THBD,Tpm4,TRA2A,VCAM1,XIAP	1030 (22)
tacrolimus		chemical drug		-0.594	-1.985	bias	-0.291	0.00212	0.0233	ABCD3,ACTA1,APOD,APP,ATP2B4,CALB1,CD200,DOCK9,DPYSL3,Dst,FKBP5,FLNA,FN1,GABRA1,GNPDA1,GPRC5B,HSPD1,ITGB8,ITPR1,MYH10,MYH11,NME1,NPTX1,PA2G4,PDCD4,PENK,PPP3CB,PRKACB,PRNP,PTPRF,SCP2,SDCBP,SLC12A5,SLC8A2,TJP1	1012 (19)
apomorphine		chemical drug		-0.593	-0.378		0.081	0.0115	0.0814	APC,CACNB3,GDI1,GJA1,NOTCH1,PDIA4,SCG2
ERBB3		kinase		-0.588	-0.113		0.114	0.00265	0.0278	ACTA1,ACTA2,ACTB,CD47,CDKN1B,CLU,EZR,FN1,GLS,HP,IGFBP5,NDRG1,PHGDH,SERPINA3,STMN1,TGM2,TLN1,TNS1,USP14	780 (18)
cinnamon powder		chemical reagent		-0.579	-1		-0.21	0.00245	0.0261	APP,MAPT,SLC2A1,SLC2A3
Am 580		chemical reagent		-0.578	-0.07		0.15	0.00173	0.0202	APOD,CAT,CPT1A,CYP51A1,FASN,FDFT1,HMGCS1,MVK,NTRK2,PDCD4,TGM2,THBD	211 (7)
ITGB1	1.107	transmembrane receptor		-0.573	-0.178		0.098	0.0243	0.137	ACTA1,ACTA2,APOE,BCAN,BMPR1A,CDH2,CDKN1B,DAG1,FGFR3,FLNA,FN1,FOXO3,GFAP,ITGAV,PTK2,RAC1,SPON1,TGM2,VIM
mannose		chemical - endogenous mammalian		-0.558	-0.447		0.049	0.0101	0.0731	FASN,GPD1,HSP90B1,HSPA5,PDIA3
CA074-methyl ester		chemical reagent		-0.542	-0.392		0.076	0.00946	0.0697	APP,CTSB,GFAP,LAMP1
TNF		cytokine	Activated	-0.541	3.56	bias	0.299	2.36e-07	6.92e-06	AAK1,ABCA1,ABR,ACADM,ACADVL,ACOX1,ACSL1,ACTA1,ACTA2,ACTB,AGT,AIMP1,AK2,AKAP12,AKR1B1,ALB,ALCAM,ALDH2,AMPD3,ANK3,ANXA1,ANXA11,APC,APOA1,APOE,APP,ARF4,ARHGEF17,ARL6IP5,ASS1,ATP1A1,ATP2A2,ATP2B1,ATP2B4,ATP5PF,B2M,BCKDHA,BLVRA,BMPR1A,C3,C4A/C4B,CA2,CALR,CAT,CAV1,CD200,CD47,CDC42EP4,CDH2,CDH5,Celf1,CHST2,CKM,CLASP1,CLDN11,CLIC4,CLU,CMIP,CNP,COTL1,CP,CPT1A,CRYAB,CTNNB1,CTSB,DAG1,DBI,DBT,DDX5,DMD,ECH1,E…	1217 (18)
LIPE		enzyme		-0.515	0		0.21	0.000652	0.00887	ABCA1,ACSL1,ACSS2,ALDH1A1,AQP4,CA2,CP,FASN,FKBP5,FMOD,GAPDH,GJA1,HSPA1A/HSPA1B,JUP,MAPT,PC,PDHA1,PPM1B,SDC4,SUCLA2,TKT,TWF2,YWHAG
4-methylnitrosoamino-1-(3-pyridinyl)-1-butanone		chemical toxicant		-0.514	0.788	bias	0.463	0.0257	0.143	ANXA1,APOA1,CTNNB1,FASN,HP,SERPINA1,TF,TKT
cisplatin		chemical drug	Activated	-0.503	2.257	bias	0.305	4.11e-07	1.16e-05	ABCB1,ABHD4,ACADM,ACADVL,ACOX1,ACTA2,ACTB,ADRM1,ALB,ALDH1A1,ANXA1,ANXA2,ANXA5,APOA2,ASNS,ASRGL1,ATP6V0C,C4A/C4B,CAPN2,CAT,CAV1,CDK5,CDKN1B,CLU,CP,CPT1A,CTNNB1,CTNND1,CTSB,DGKE,DMXL2,DPYSL4,FASN,FGA,FGB,FN1,G6PD,GABRB2,GATAD2B,GC,GOT2,GRIA1,GRIA2,GRIN2A,GRIN2B,GSTM1,GSTM3,GSTP1,HADHA,HK1,HK2,HMGCS1,HSPA4L,HSPA5,IDH2,IL18,IQSEC2,ISCU,ITGB1,LDHB,LMNA,MAP1LC3B,MAPK8,MAPK9,MBNL2,MEGF10,MTMR3,NCAM1,NEF…	1015 (18)
CLOCK		transcription regulator		-0.502	-0.846		-0.081	8.5e-05	0.00145	ACOX1,ACSL4,APP,BPHL,CADM2,CBR1,CLIP1,CYP51A1,EIF4G2,FABP7,FAM107A,FASN,FKBP5,GJA1,GNAO1,Hspa1b,HSPH1,IGFBP5,MAPK8,MEGF10,MID1IP1,NAA15,NDUFA3,PA2G4,PAFAH1B2,PICALM,PIP4K2C,POR,RABGAP1,RAD23A,RANGAP1,RAP2B,RCN2,SEC23A,SLC1A2,SLC20A1,SLC39A12,STX12,THBD,WNK1
trans-hydroxytamoxifen		chemical drug		-0.497	-1.183		-0.131	0.000976	0.0126	ACTN4,ALDH4A1,AP1G1,APOE,BCAS1,CAV1,CLU,DBN1,ECH1,EPB41L3,FN1,GSTP1,L1CAM,LDHA,LMNA,MAPT,NDRG1,NELL2,NOTCH1,P4HB,PRPS1,RAP1GAP,RB1CC1,S1PR1,SCG2,STXBP1,STXBP3,WARS1	638 (7)
palmitic acid		chemical - endogenous mammalian		-0.494	1.525	bias	0.378	0.0114	0.0811	ACAA1,ACADL,ACADM,ACLY,ACSL1,ADCYAP1R1,AHSG,ALDOA,ATP5MF,CKM,CPE,CS,CTSB,EEF1A1,EPHX2,FASN,FN1,FOXO1,G6PD,GAPDH,HK2,HSPA5,IDE,IDH2,MAP1LC3B,MTOR,PFKM,SLC25A4,SORT1,SQSTM1,THBD,UCHL1,VCAM1,XIAP
UBQLN1	0.225	other		-0.486	-0.152		0.168	0.00643	0.0546	GABRA1,GABRB3,TARDBP,VIM
MYOC		other		-0.471	1.002	bias	0.473	0.000862	0.0112	ANXA1,CA2,CNKSR2,CNP,DAG1,DLG1,FN1,HSPA5,IGFBP5,ITGB1,MBP,PLP1,PRKCB,QKI,S100B,SLC2A3,VAPA	809 (13)
Y 27632		chemical drug		-0.468	-1.444	bias	-0.288	0.0148	0.1	ACTA1,ACTA2,ACTB,ACTG1,BMPR2,DPYSL2,IL18,MYH11,RHOA,TAGLN,TJP1,VCAM1,VIM
methamphetamine		chemical drug		-0.467	0.203		0.183	0.00307	0.0317	ACOX1,ATP5F1A,ATP5PB,ATP5PO,CAST,CAT,GDA,GFAP,GPX4,LGALS1,NDUFB10,NTRK2,PCLO,PPP3CA,PPP3CB,SLC1A2,UQCRC2,VCAM1
MMP9		peptidase		-0.466	0.331		0.236	0.0359	0.179	ACTA2,CTNNB1,CTSB,GJA1,ICAM5,ITGB1,Nefm,SDC4,SERPINA1,SERPINE2,TJP1,VIM
rasagiline		chemical drug		-0.462	0.457	bias	0.421	0.0197	0.118	ALDOC,APP,CAT,PRKCA,PRKCG,RACK1,TFRC,YWHAG
IL1B		cytokine	Activated	-0.462	2.365	bias	0.319	0.0366	0.18	ABCD3,ACTA2,AKR1B1,ALDH7A1,AMPD3,ANXA1,APOE,APP,AQP4,ARL6IP5,ASS1,ATP1A1,ATP2A2,B2M,C3,CALB1,CAT,CDH2,CLIP2,CP,CRYAB,CTNNB1,CTSB,Cyb5r3,DBI,DDX5,ELAVL1,FABP5,FGB,FGFR2,FGFR3,FGG,FKBP5,FN1,FOXO1,G6PD,GJA1,GNAS,GNL1,GRIA1,GSK3B,HDAC1,HK2,HLA-A,HP,HPRT1,HSD11B1,HSPA1A/HSPA1B,HSPA1L,HSPA5,IGFBP5,IL18,ITGAV,ITGB1,ITGB8,JUP,LDHA,MAPT,MIF,MTDH,MYEF2,MYH11,NIBAN1,NOTCH1,P4HB,PCDH7,PCNA,PCSK2,PDE4B,PENK,P…
carbonyl cyanide p-(trifluoromethoxy)phenylhydrazone		chemical reagent		-0.46	0.647	bias	0.459	0.00922	0.0692	ASNS,ATP5F1B,CDKN1B,ITPR1,NRF1,PSPH
thyroid hormone		chemical - endogenous mammalian		-0.447	-0.519		-0.014	2.45e-10	1.15e-08	ACTA1,AGT,APOA4,APOE,ATP2A2,ATP5MG,CAMK4,CDKN1B,CHGB,COMT,CPE,CPT1A,CTNND2,Cyb5r3,DAG1,DBI,DDAH1,DNAJC3,ECH1,FASN,FDFT1,G6PD,GDI1,GPD2,HSP90AB1,MAPK3,MBP,ME1,NTRK2,OAT,PCP4,PGD,PHYH,PPM1A,PPP2CA,PTGDS,RAB2A,RAD21,RTN1,SCG2,SERPINE2,UGP2,VIM,YWHAE	524 (12)
DSCAM		other		-0.441	1.528	bias	0.43	7.16e-06	0.000157	CNTN1,CNTNAP1,EIF4G1,GSN,IPO4,L1CAM,MAP2,MAPT,NGEF,NRCAM,NTRK2,PLCB1,PRKCB,SEMA7A,SHANK2,SRGAP3,SYNPO,TUBA4A,TUBB3,TUBB4A,VGF,VIM
calpain		complex		-0.441	0.359	bias	0.306	0.000847	0.0111	APP,AQP4,CAMK4,CTNNB1,GJA1,GRIA4,HSPA5,NTRK2	909 (18)
nilvadipine		chemical drug		-0.427	-0.333		0.031	0.000205	0.00323	CBR1,CRYAB,GABRA1,PDCD4,PRKCG,RAB18,SDCBP,SYNGR1,Tpm2
spermine nitric oxide complex		chemical toxicant		-0.426	-1.067	bias	-0.324	0.0179	0.115	ACO1,DDX5,MYH14,VCAM1
ursolic acid		chemical drug		-0.419	-0.777		-0.109	0.00432	0.0415	AKR1B1,CLDN11,CNP,FASN,MARS1,MBP,MTDH,NARS1,PDCD4,PLP1,SARS1,STAT3,TUBB4A,VCAM1	685 (7)
NR3C2		ligand-dependent nuclear receptor		-0.406	0.579		0.219	1.98e-05	0.000402	AGT,APOE,AQP4,ARPC2,ATP1B1,CAT,CNN3,CYFIP2,FKBP1A,FKBP4,FKBP5,FN1,HMOX2,HSPA9,IDH3B,KCNJ10,MAP2,NDRG2,NFIA,NRXN1,PDHB,PLIN4,PPIB,RAPGEF4,SERPINA3,TUBA4A,TUBB3	954 (16)
topotecan		chemical drug	Inhibited	-0.394	-2.318	bias	-0.314	2.51e-07	7.35e-06	ACSL1,AKAP12,C3,C4A/C4B,CD200,DPP10,ENO1,FAM3C,FGFR3,FUBP1,GRM5,HNRNPK,HSPA1A/HSPA1B,HSPA1L,HSPA8,HSPD1,MAT2A,MBNL2,NBEA,NFIA,NRXN1,Nrxn3,PDE4B,PLCB1,PNP,PPP3CA,PRKAR2B,PRNP,PTK2,RBFOX1,SFPQ,SLC2A1,SON,STRN3,TRAP1,TST,UBE3A,VCL	724 (7)
NGFR		transmembrane receptor		-0.388	0.606	bias	0.319	3.37e-05	0.000635	APP,CDKN1B,DMD,FGFR2,GFAP,GRIA2,GRIN2B,NCAM1,PCNA,RHOB,SNAP25,SORT1	982 (20)
choline fenofibrate		chemical drug		-0.388	0.079		0.194	0.0079	0.0619	ACSL1,APOA2,CAV1,CPT1A,GPT,PTPRF,UGT1A9 (includes others)	754 (10)
PKD1		ion channel		-0.38	-1.31		-0.174	0.000443	0.00638	ACSS1,ALDH1A1,AMPH,ATP1A1,ATP1B1,ATP1B2,CAMSAP2,CAVIN1,CLDN10,CPEB3,CTNNB1,DDX3Y,EIF3A,FGFR1,FGFR3,FOXO1,GATM,GLS,IDH1,KNG1,MINK1,PCDH7,PDE4B,PICALM,PRKCB,RHOA,SEPTIN7,SETD7,SLC8A1,SYNE1,TNS1,VWF	516 (6)
KIF3A	1	enzyme		-0.38	-1.65	bias	-0.487	0.00325	0.0332	ACAT1,ACAT2,ACLY,CTNNB1,CYP51A1,HMGCS1,NSDHL
vancomycin		biologic drug		-0.372	1.232	bias	0.256	7.04e-10	3.1e-08	AGPAT3,AHCYL1,AK1,ALCAM,ANXA1,ANXA2,APOD,ARHGAP5,ASNS,C3,C4A/C4B,CAT,CD9,CLU,CP,CST3,CTSB,DNAJB4,Dst,EPB41L2,FGA,FGB,FTH1,GPM6A,GSTK1,GSTM3,IGFBP5,KHDRBS3,LGALS1,PPP1R9A,PTGDS,PTPRZ1,QDPR,RBBP9,RBM3,RHOA,RTN4,SEC22B,SPIRE1,STAT3,SYNJ1,TJP1,TUBB,VIM
raloxifene		chemical drug		-0.367	-0.442		-0.015	0.00057	0.00788	AIMP1,ALDH4A1,AP1G1,BCAS1,CLU,DBN1,DYNLL1,ECH1,FLNB,HSPA1A/HSPA1B,IDH2,IL18,ITGB1,L1CAM,MIF,NDRG1,PCNA,PRPS1,RAB2A,RAC1,RAP1GAP,RB1CC1,RHOA,ROCK1,ROCK2,TFRC,THBD,TUBA4A	764 (9)
bisphenol A		chemical - endogenous mammalian		-0.357	1.688	bias	0.393	3e-06	7.06e-05	ALDH5A1,ATP5PO,ATP6AP1,C3,CDKN1B,CLU,CTBP1,DLG4,DNM1L,GABRA2,GABRB3,Hnrnpa1,HSP90AB1,HSP90B1,HSPA1A/HSPA1B,ICAM5,MBNL2,MECP2,PCBP1,PCNA,PICALM,PTPRS,RAB14,RBM22,RPH3A,SF3A3,SLC12A5,STAT3,SYN1,SYNCRIP,TRA2A,TWF2,WNK2	721 (14)
deoxycholate		chemical - endogenous mammalian		-0.352	-0.399		-0.016	0.0312	0.166	CAV1,GJA1,GJB6,GLS,GLUL,HSPA5,KCNJ10,SLC1A2,SLC1A3
ETV5		transcription regulator		-0.348	0.336		0.177	4.69e-05	0.000842	AHNAK,ALCAM,CAV1,CAVIN1,CAVIN2,CDH2,CTNNA1,CTNNB1,DPYSL2,FASN,FN1,ITGB1,MID1IP1,MLC1,MSN,NCAM2,NRCAM,QKI,SOAT1,TJP1,TJP2
GATA6		transcription regulator		-0.345	-0.204		0.027	0.00204	0.0229	ABCB1,ACO1,ACTA2,ACTC1,ATP6V0A1,ATP6V0C,ATP6V0D1,ATP6V1C1,ATP6V1H,BMPR1A,BMPR2,C4A/C4B,Cald1,CAV1,COX5A,DLD,DLST,EMD,FH,GPI,LDHB,LRRFIP1,MYH11,MYH9,NDUFA3,NFIA,PGK1,SUCLA2,TAGLN
Laminin (complex)		complex		-0.342	-0.03		0.12	0.0031	0.0319	ACTA2,APP,CHGB,FN1,ITGB1,MAPT,PTPRF,PXN,SDC4,VIM	1008 (22)
bee venom		chemical - endogenous non-mammalian		-0.338	0.378	bias	0.27	0.0298	0.162	Arf2,CDC42EP4,DDX6,EHD1,HSPA4L,IPO5,ITGAV,MSN,MYH9,PTPN11,SPAG9,TAMALIN,THBD,TSC22D1
SMTNL1		other		-0.334	-1.838	bias	-0.435	1.3e-06	3.28e-05	ACTA1,AGL,Calm1 (includes others),GAPDH,GJA1,GLO1,HK2,HSP90AB1,PFKM,PPP1R12A,PYGM,Tpm2
BMS-690514		chemical drug		-0.333	-1.414	bias	-0.382	0.00449	0.0425	CDKN1B,CYCS,DNAJB6,HSP90AA1,HSPA4,HSPA8,HSPH1,PCNA
TSC1		other		-0.322	-0.271		0.013	0.000145	0.00238	ATP6V1A,ATP6V1B2,CRYAB,CTNNB1,FASN,FLNA,FOXO1,FOXO3,GLUL,LDHB,NIBAN1,NME1,NME2,NPM1,Rpl32,RPS6	819 (20)
estrogen receptor		group		-0.317	-0.554		-0.045	0.0362	0.179	ABCA1,ACSS1,AKT2,ANXA1,C3,CALB1,CAV1,CDH5,FGF12,FGFR1,FGFR2,FGFR3,FN1,HSP90AA1,HSPA1A/HSPA1B,ITGB1,JUP,MAP1B,MAPT,MSN,NCAM2,PCDH1,PCDH10,PCDH7,POR,PPP5C,SLC9A3R1,SYNPO,SYP,TGM2,VIM
CALR	1.158	transcription regulator		-0.316	0.346		0.226	0.0153	0.1	ATP2A2,Calm1 (includes others),CDH2,FN1,GJA1,HSPA5,PPP2CA,RYR2,VCL
lactacystin		chemical - protease inhibitor	Activated	-0.31	2.007	bias	0.339	7e-13	4.43e-11	ACTB,AK2,AKR1B1,APP,ASNS,ATP1A1,ATP6V0A1,BAG3,CBL,CCT2,CD9,CDKN1B,CFL1,CRYAB,CTSD,EIF5A,FOXO1,GFAP,GJA1,GNAI1,GNAI2,GSTP1,HLA-A,HNRNPA2B1,HSP90B1,HSPA5,IGFBP5,MAP1B,NCS1,PAK2,PEA15,PEBP1,PFN1,PIN1,PPIA,PPP5C,PRKCA,PXN,RAC1,RANGAP1,RPLP0,SLC3A2,SQSTM1,STMN1,SUB1,TUBB2A,TUBB4A,TXNRD1,UBE2N,XIAP	1109 (19)
CUL3	2.086	enzyme		-0.306	-0.766		-0.168	0.028	0.154	ACADL,ACSS1,GSTK1,OGT,PDLIM5,PLS3,RHOB,SPON1,TAGLN
Gcg		other		-0.305	0.905	bias	0.365	0.00918	0.0692	APOA4,ASS1,ATP1B1,ETNPPL,FABP5,GSTM1,ME1,NCALD,OAT,SLC7A2,TFRC
CFB		peptidase		-0.298	0.342		0.244	0.00449	0.0425	ACO1,ACTA1,ACTC1,C3,C4A/C4B,FASN,HSPA5,THBD
SATB1		transcription regulator		-0.296	-0.972		-0.143	0.00259	0.0273	ACTG1,ACTN1,APC,ARF5,CTNNA1,CTSD,FERMT2,GPT2,HSP90AA1,HSPA8,ILF3,ITGB1,NIBAN1,PRKCB,PSMD2,RPLP0,S1PR1,SUN2,TAOK1,TSG101,TUBA4A,VIM,VPS37B,VTA1,WARS1
lipopolysaccharide		chemical drug	Activated	-0.295	5.484	bias	0.419	1.99e-10	9.5e-09	ABCA1,ABCB1,ABCF2,ACAA2,ACADL,ACADM,ACLY,ACO1,ACSL1,ACSS2,ACTA1,ACTA2,ACTC1,ACTN4,ADAR,AGT,ALB,ALCAM,ALDH2,AMPD3,ANXA1,ANXA5,ANXA7,API5,APOA1,APOA4,APOE,APP,AQP4,Arf2,ARHGAP1,ASS1,ATP1A1,ATP1A2,ATP2A2,ATP2B1,ATP6AP1,ATP6V0D1,ATRX,BAG3,C3,Calm1 (includes others),CALR,CAPN2,CAV1,CAVIN1,CD200,CD81,CD9,CDC42EP4,CDH2,CDH5,CLIC4,CORO1A,COX4I1,CP,CPT1A,CRYAB,CST3,CTNNB1,CTSB,CYCS,DAG1,DDX17,DDX3X,DDX6,D…	1145 (19)
glucagon		biologic drug		-0.286	1.498	bias	0.393	1.04e-08	3.92e-07	ADD3,AHNAK,ANK3,CTNNB1,GNG12,GOLGB1,LIMA1,LMNA,NDRG2,PLXDC2,PPP1R1B,PPP2R5D,PUM1,PXN,RAP1GAP,RBM14,SEC22B,SEC61B,SORT1,TJP2,TNS1
APP	1.356	other	Activated	-0.284	2.31	bias	0.301	6.55e-74	2.05e-70	ABCA1,ABCD3,ACO2,ACTA1,ACTA2,ACTB,ACTG1,ACTN2,AK1,ALB,ALDOA,ALDOC,AMPH,Ank2,Anp32a,ANXA5,ANXA6,AP3B2,APBA2,APBB1,APC,APLP2,APOE,APP,ARF4,ARF5,ARF6,ARL6IP5,ATP1A2,ATP1A3,ATP1B1,ATP2B2,ATP5F1A,ATP5F1B,ATP5F1C,ATP5F1D,ATP5PD,ATP5PF,ATP6V0D1,ATP6V1A,ATP6V1E1,BIN1,BSG,C3,C4A/C4B,CALB1,CALR,CAMK2D,CANX,CAP1,CAST,CAT,CCDC25,CD151,CDC37,CDH2,CDH5,CDK5,CFH,CFL1,CFL2,CKB,CKMT1A/CKMT1B,CLTB,CLTC,CLU,COX4I1,…	1011 (17)
CREB1		transcription regulator	Activated	-0.284	2.063	bias	0.293	2.57e-09	1.06e-07	ABCA1,APOE,ARFGEF3,ARPC3,ATP1A1,ATP2B4,ATP6V0D1,BAG3,Cabp1,CACNA2D1,CAMK4,CAMKV,CD9,CDC37,CDH2,CHGB,CPT1A,CRMP1,CRYM,CTNNA2,CYFIP2,CYP46A1,CYP51A1,EHD4,ERC2,ESD,FASN,FGFR2,FN1,FOXO3,GDA,GLS,GNAL,GRIA1,GRM5,HLA-A,HMGCS1,HPCA,HPCAL1,HSD11B1,HSPA4,HSPA5,IMPACT,JPT1,MAT2A,MVK,MYH10,NAP1L5,NDUFA10,NDUFV1,NEO1,NF1,NOTCH1,NPTX2,PCNA,PDXK,PENK,PGM2L1,PITPNB,PLXDC2,PLXNA2,Ptprd,RASGRF1,RBMX,RHEB,RNH1,SCG2…	815 (16)
GH1		growth factor		-0.282	0.452		0.174	0.00132	0.0159	APC,CDH2,CLU,CTNNB1,DBI,DECR1,FASN,FN1,GRIN1,GRIN2A,GRIN2B,HDAC1,JUP,PRDX1,RAD23A,RAD23B,RHOA,SHMT2,SMARCA4,TKT,VIM	931 (22)
PTGS2		enzyme		-0.279	1.128	bias	0.337	0.0401	0.192	ADGRL3,ANXA1,ANXA2,CDK5,CDKN1B,CLU,CTSD,DYNLL1,EZR,FN1,GRIA1,GRIN2A,GRIN2B,ITGAV,MAPK9,PAK1,PCDH7,PCNA,PPA1,PYGB,RAC1,RHOA,RPS19,SEMA7A,TGM2
benzo(a)pyrene		chemical toxicant	Activated	-0.276	2.023	bias	0.376	1.67e-13	1.12e-11	ABCB1,ABHD4,ALG2,ANXA1,APOA1,ARHGDIA,ARL6IP5,CELF2,COMT,DDB1,DHRS1,EPHX1,ESD,FASN,FGFR3,G6PD,GNA11,GNA14,GNAI1,GNAI2,GNAO1,GNAQ,GPC1,GSTM1,GSTP1,H1f4,HDAC2,HK2,HP,HSPA1A/HSPA1B,Hspa1b,HSPA4L,ITPR1,MAP2K1,MAP2K7,ME1,NAPB,NBEA,PCNA,PDCD6,PGD,PLCB1,PRKCA,PRKCG,RAP1GAP,RHOC,SERPINA1,SLC1A4,SQSTM1,TF,TKT,TSPAN31,TXNRD1,UBL7,UGT1A6	728 (7)
HOXA10		transcription regulator		-0.274	-1.768	bias	-0.264	3.85e-05	0.000714	ACTA1,ACTB,ALDH1A1,APOE,ARL2,ATP1A2,DDX19B,EIF3A,ELOC,FKBP3,FN1,GJA1,HDLBP,HNRNPL,HSP90AA1,IDH2,IGFBP5,MAP1B,ME1,MSN,NCAM1,NDRG2,NRF1,NUDT3,P4HB,PCP4,PHGDH,RBP1,S100B,SLC27A1,THBD,YWHAG
romidepsin		biologic drug		-0.27	0.486		0.221	0.0121	0.0847	ARF4,CDKN1B,GSN,GTF2B,ITGAV,RAC1,RAP1A,RB1CC1,RHOA,RHOB,RHOC,SLC1A2,XIAP
JUP	1.724	other		-0.267	0.391	bias	0.337	0.0133	0.0914	CTNNB1,NME1,NME2,NRCAM
6-amino-4-(4-phenoxyphenylethylamino)quinazoline		chemical reagent		-0.263	-1.192	bias	-0.467	0.00413	0.0402	APOE,C3,ITGAV,ITGB1
tetracycline		chemical drug		-0.254	0.4		0.192	0.0098	0.072	BCKDHA,CACNA2D1,GLUD1,HADHA,HSPD1,ME1,NDRG2,PAK2,PDE4B,RPL23,SLC1A4,STAM,TF
pregnenolone carbonitrile		chemical drug		-0.249	0.637	bias	0.41	0.00868	0.0674	ABCB1,CPT1A,SCP2,Slco1a4,UGT1A1,UGT1A3,UGT1A4,UGT1A6,UGT1A9 (includes others)	331 (3)
PDGF-DD		complex		-0.244	0.156		0.183	0.0364	0.179	CLU,GSK3B,PDE1B,PEA15,TUBB6
Pkc(s)		group		-0.244	1.662	bias	0.483	0.0377	0.183	ABCA1,ACAT1,ACO1,ACTA2,APOA1,APP,AQP4,CDKN1B,CPT1A,CTNNB1,CTSB,DMD,DNAJC3,FN1,HSP90B1,HSPA5,ITGB1,MAOB,MAPK1,MAPK3,P4HB,PDIA4,PRKCA,SLC1A2,TAGLN,VCAM1,XIAP
PSEN1		peptidase		-0.227	-0.612		-0.076	6.21e-71	9.72e-68	ACO2,ACSL1,ACTA1,ACTB,ACTG1,ALB,ALDOA,AMPH,Ank2,Anp32a,APOE,APP,ARF4,ARF5,ARF6,ATP1A2,ATP1A3,ATP1B1,ATP2A2,ATP5F1A,ATP5F1B,ATP5F1C,ATP5F1D,ATP5PD,ATP5PF,ATP6V1A,ATP6V1E1,BSG,C3,CAMK2D,CANX,CAP1,CCDC25,CD9,CDH2,CFL1,CFL2,CKB,CKMT1A/CKMT1B,CLTB,CLTC,Cox6c,COX7A2,CPLX2,CRYM,CS,CTNNB1,CTSD,CYCS,CYFIP2,CYP51A1,DBI,DGKE,DLG4,DNM1L,DPYSL2,DSTN,DYNLL2,EEF1G,EIF5A2,ENO1,ENO2,ENSA,FBL,FKBP1A,FOXO3,Fus,GAPD…	1027 (19)
NOTCH1	2.585	transcription regulator		-0.227	0.271		0.107	0.0378	0.184	ACTA2,CDKN1B,CKM,CTNNB1,DLD,DNAJA1,ECHS1,ENO2,EPHA4,FABP7,GATD3A/GATD3B,GFAP,GLS,GLUD1,HSP90AB1,HSPA8,HSPH1,IL18,ITGB1,MYH11,NDUFS1,NOTCH1,OAT,PDIA3,PIN1,PTGDS,RLBP1,SDHA,SYP,TAGLN,WASF1
hydrocortisone		chemical - endogenous mammalian		-0.216	0.204		0.092	0.0271	0.15	ACO1,ALDH1L1,APP,AQP4,BCLAF1,BMPR2,CDH2,DDX17,EZR,FN1,GLUL,GNAS,HSD11B1,HSPD1,IGFBP5,NDUFA6,NTRK2,STX1A,TUBB,VAMP2,VIM
tetradecanoylphorbol acetate		chemical drug	Activated	-0.209	3.866	bias	0.429	0.0038	0.0378	ABCA1,ABCB1,ACO1,ACSL4,ACTB,AGT,AHSA1,ALB,ANXA1,APP,AQP4,ARF1,ARF4,ARHGAP32,ATP1A3,ATP2A2,ATP2B4,C3,CA2,CAT,CAV1,CBS/CBSL,CDKN1B,CKM,CMPK1,CPE,CTNNB1,CTSB,CTSD,CUL3,DEK,DNAJC3,EEF1D,EIF4A1,EIF4A3,EIF4G1,EIF5A,EPHA4,ETNPPL,EZR,FKBP5,FTH1,GJA1,GLS,GNAI2,GNAZ,GRIN2A,GSTM1,GSTP1,GTF2B,HNRNPC,HNRNPF,HNRNPK,HSD11B1,HSP90AB1,HSPA2,HSPA4,HSPA5,IGFBP5,IL18,ILF3,ITGB1,JCAD,KCNJ10,LAMP1,LRRFIP1,MAOB,MAP2K1,…	1175 (19)
UCHL1	0.354	peptidase		-0.208	-0.499		-0.076	0.00138	0.0166	ANXA6,ATP5F1B,DPYSL2,GIT2,GPX4,HSPA5,LDHB,PFKM,PSMB5,PSMC2,RPS6,SCP2,SEPTIN8,TRIM2,VWA5A
methapyrilene		chemical drug		-0.206	-0.591		-0.069	1.47e-21	2.41e-19	ABAT,ACAA1,ACADL,ACADM,ACTG1,ALB,ALDOA,ANXA2,ANXA5,APOA2,APOE,ASS1,ATP6V1B2,BCKDHA,CAT,CBS/CBSL,CP,CPT1A,CST3,CTSB,DBI,DECR1,EEF1A1,EIF2S1,FETUB,FGA,GSK3B,GSTM1,HSPA5,ITGB1,ITIH4,MAOB,MAP2K1,MAPK8,NFIB,OPLAH,PC,PDP1,PLCB1,PPP1R2,PPP2R2A,PPP3CA,PRKCB,RPL13A,RPL27,RPS9,SCP2,SLC3A2,STMN1,TUBB,TXNRD1,YWHAZ
TRPM2		ion channel		-0.197	0.388		0.224	0.00449	0.0425	COX4I1,EIF2A,ENO2,FOXO3,LDHA,PDIA3,SLC2A1,SYP	327 (7)
FMN2		other		-0.187	0		0.076	0.000186	0.00295	ATP5F1D,NDUFA2,NDUFA3,NDUFA7,NDUFS7,UQCRQ
trovafloxacin		chemical drug		-0.187	0.905	bias	0.329	0.0249	0.14	B2M,CRK,FASN,HLA-A,MAP2K7,PDE4B,PSMA5,RDX,STAT3,TGM2,XIAP
IgG		complex		-0.185	-1.471		-0.245	0.0104	0.0746	APOE,APP,ATP1B1,ATP6V0D1,B2M,C3,CALR,CD9,CKM,CSNK2B,EZR,FABP5,FN1,FOXO1,GFAP,GNAS,HDGF,HSPA5,IFITM3,ITGB8,KNG1,LGALS1,PEA15,PLS3,S1PR1,SLC2A3,SYNPO,TUBB2A,VCAM1,VGF
MYCN		transcription regulator		-0.184	1.495		0.184	7.76e-33	2.55e-30	ABCA1,ABCB1,ABCD3,ABCF2,ABCF3,ACTB,ACTG1,ACTN4,ALDH1A1,ALDOA,ATXN2,B2M,CAV1,CDH5,CDKL5,CDKN1B,CLU,DKK3,DPYSL3,EEF1A1,EEF1D,EEF1G,EEF2,EIF4A1,EIF4G2,EIF5A,FGFR2,FN1,GAPDH,GRB2,HDAC2,HK2,HLA-A,HSP90AB1,HSPD1,ITGB1,LDHA,LGALS1,MAP4,MAT2A,MYH9,MYL12A,NACA,NCAM1,NCL,NDRG1,NME1,NME2,NPM1,NUCB1,PA2G4,PDIA4,PHGDH,PSMA7,PSMB7,PTK2,RBBP4,RBBP7,RPL10,RPL13,RPL13A,RPL17,RPL18A,RPL19,RPL23,RPL24,RPL27,RPL28,R…	728 (7)
LAMP2		enzyme		-0.181	0.152		0.168	0.00643	0.0546	APOA1,FN1,M6PR,MEF2D	335 (5)
TRAP1	1.775	enzyme		-0.165	-0.714		-0.12	1.22e-05	0.000254	AK3,ANXA1,ATP5F1A,ATP5F1D,CADM3,COX5A,GAPDH,GARS1,GNG2,GPT2,HSPD1,ISCU,ITGB1,L1CAM,MARS1,NCAM1,PKM,SARS1,SOGA3,SRSF1,TIMM13
MYOD1		transcription regulator	Activated	-0.157	2.618	bias	0.477	7.61e-05	0.00131	ACTA1,ACTA2,ACTC1,AGT,ALDOA,ASS1,ATP2A1,BIN1,CKM,CRYAB,CTNNB1,DAG1,DMD,EIF3E,ENO3,GRB2,HADH,HDAC11,HSPA4L,IGFBP5,MAP2K1,MAP2K7,MEF2D,NPTX1,PFKM,PNP,PRKAR1A,PRKAR2B,PSMB4,PTK2,SEPTIN4,SLC12A2,SLC2A1,SPTBN1,STAM,TJP1,TKT,TNS1,TOP1	932 (16)
phosphate		chemical - endogenous mammalian		-0.155	1.272	bias	0.292	3.76e-07	1.07e-05	ACAT1,ADK,AHSG,BLVRA,Celf1,CIT,CPNE1,Cyb5r3,CYC1,DAAM2,FGFR2,HK2,LDHA,NDUFA12,NDUFB10,Nnt,NPM1,PCNA,PLEC,PRPF31,RHOC,SLC20A1,SLC20A2,SLC25A5,Tpm2
AKT1		kinase	Activated	-0.153	2.054	bias	0.373	3.16e-06	7.32e-05	ABCB1,ACAT2,ACLY,ACTA2,ACTC1,ASS1,ATP6V1E1,CDKN1B,Ces1b/Ces1c,CLU,CST3,CTNNB1,DIAPH1,DLG4,ENO1,EZR,FABP5,FASN,FN1,FOXO1,GATM,GOT2,GSTM5,HMGCS1,HNRNPL,HNRNPM,IGFBP5,ITGB1,LDHB,MATR3,MBP,MDH1,ME1,MYH10,MYH11,NOTCH1,PKM,PLP1,PPP1R1B,PRKAR1A,RAB11A,RHOB,SLC2A1,SLC3A2,SORT1,STUB1,UBE4B,VCP,VIM,XIAP	916 (18)
ACTB	-5.728	other		-0.153	-0.277		-0.056	0.0165	0.107	ACTG1,Cald1,CIT,DSTN,STMN1
CNR1		G-protein coupled receptor		-0.144	1.571	bias	0.375	0.0133	0.0915	APBB1,APOE,ATP5PD,EPS8,FASN,GLO1,HAGH,HPRT1,HSPA4,LRP4,MESD,NME2,PAFAH1B1,PCNA,PENK,PTK2B,RAC1,RAD21,S100B,STAT3,TJP1
PIAS3		transcription regulator		-0.138	-0.605		-0.24	0.0235	0.133	FGG,FTH1,HP,SERPINA3
MYC		transcription regulator	Activated	-0.123	4.948	bias	0.339	2.79e-56	2.91e-53	ABCA1,ABCD3,ABCF2,ABCF3,ACADM,ACAT1,ACLY,ACSL4,ACSS1,ACTA1,ACTB,ACTN1,ACTN4,ADD1,ADK,AK2,AKAP12,ALB,ALCAM,ALDOA,ANKRD17,ANXA5,ANXA6,APP,ARAF,Arf2,ARF3,ARHGEF7,ASNS,ASS1,ATP5IF1,BCR,BIN1,BMPR1A,Cald1,CAMK2N1,CANX,CAPN2,CAPNS1,CAPZB,CAST,CAV1,CCT3,CD151,CD47,CD9,CDH2,CDKN1B,CLIC4,CLU,CLUH,CNP,COBLL1,COX5A,COX6A1,CPT1A,Crip2,CRYAB,CSDE1,CSE1L,CTNNA1,CTNNB1,CTSB,CTSD,CUL1,CYCS,CYFIP2,CYTH2,DBI,DBN1,D…	867 (15)
SLC6A3		transporter		-0.12	0		0.049	3.17e-05	0.000601	CDK5,CLSTN1,DLG4,DYNLL1,GFAP,GNAL,GRIA1,PPP1R1B,PSAP	267 (8)
PLIN5		other		-0.107	-0.181		-0.022	5.95e-05	0.00105	ACAA2,ACADL,ACADM,ACADVL,ACOX1,ACSL6,ACTA2,ESD,FASN,GPX4,POR,TXNRD1	585 (9)
lith-O-Asp		chemical reagent		-0.103	-0.651		-0.168	3.41e-11	1.79e-09	CCT6A,CFL1,GMPS,HNRNPA2B1,OLA1,PGK1,PSMB1,PTK2,PXN,RNH1,TRAP1,WDR1
PARG		enzyme		-0.103	0.579	bias	0.31	0.00571	0.0498	ITPR1,LGALS3BP,MTOR,NELL2,RAPGEF4,TMOD3
captopril		chemical drug		-0.102	0.721		0.215	0.00474	0.0445	AGT,ANXA1,ASNS,C4A/C4B,CLU,CP,EPHX2,FGA,GNAI2,GNAI3,GSTM3,MYO6,RBM3,SLC8A1,THBS4	598 (7)
4-hydroxytamoxifen		chemical drug		-0.102	1.886	bias	0.423	0.0167	0.109	ABCB1,ACTC1,C3,CA2,CAPNS1,CDKN1B,CHST2,CLU,CTSD,DECR1,DYNLL1,EIF5A,FGFR1,FOXO1,HDGF,MAP2K1,MPC1,NRF1,OGT,PDCD5,PTPN11,SLC25A4,SLC2A1,TNPO1
bucladesine		chemical toxicant	Activated	-0.095	2.937	bias	0.474	0.00248	0.0263	ABCA1,ADGRL2,AGL,ANXA1,APOE,ASS1,CDH2,CHST2,CLU,CNP,CPT1A,CRYAB,DMD,DNM1L,DNM2,ENO2,EPHA4,FGFR1,FOXO1,GFAP,GLUL,GSTP1,HSD11B1,IGFBP5,KCNAB2,MAT2A,NAP1L5,NCAM1,PCDH1,PDE4B,PLIN3,PRKAR1A,S100B,SCG2,SLC1A2,SLC2A1,SLC6A17,SLC9A3R1,Slco1a4,SNAP25,STOM,SYP,TF,THBD,TOP1,UTRN,VGF	985 (21)
DMD	2	other		-0.094	0.944	bias	0.318	4.19e-05	0.000777	ACTG1,APLP2,AQP4,ATP1B2,ATP2A1,CACNA2D1,CAMK2B,CCT6A,CFL2,CYFIP2,DAG1,DMD,DNAJB6,EEF1A1,FTH1,GATM,GPD1,HERC1,HSPA8,KPNA6,MAOB,MSI2,NDRG2,PACSIN1,PADI2,PFKM,PKM,PYGM,RAP1GAP2,RNF14,SERPINA1,SORT1,TPI1,TPM3,UTRN,VIM
2,2-bis(4-hydroxyphenyl)-1,1,1-trichloroethane		chemical - endogenous mammalian		-0.092	-0.577	bias	-0.28	0.0133	0.0914	CLU,CTSB,IGFBP5,PCNA
IGF1		growth factor	Activated	-0.08	3.193	bias	0.405	2.15e-08	7.51e-07	ABCA1,ABCF2,ACSS2,ACTA1,ACTA2,ACTR1B,AKR1B1,APP,AQP4,ATP2A1,BSG,C4A/C4B,CAVIN2,CDKN1B,CLU,CNP,CTNNB1,CTSD,CYFIP2,DCLK1,DDX5,DMD,FASN,FGFR1,FN1,FOXO1,GAPDH,GFAP,Gm21596/Hmgb1,GPD1,GPD2,HSD11B1,HSD17B11,HSPA4,HSPA5,IFITM3,IGFBP5,IL18,ITGAV,KIF1A,LAMP1,LASP1,LDHA,MAPK1,MAPK3,MAPT,MBP,Mbp,MIF,MYH11,NCAM1,Nefm,NTRK2,PCNA,PDXK,PENK,PKM,PLP1,PPP1R1B,PPP3CA,PPP3CB,PRNP,REST,S100B,SEC23A,SLC12A5,SLC20A1,S…	1161 (23)
SMAD4		transcription regulator		-0.079	1.679	bias	0.399	0.00455	0.043	APOA1,APOA2,APOA4,ARHGEF2,CAB39,CDH2,CDH5,CDK17,CDKN1B,CELF2,CTNNB1,CTSD,DOCK4,FGFR3,FN1,GJA1,HP,ITGB1,JAM2,LOC102724788/PRODH,MTOR,PAK3,POR,PTK2B,RAC1,SAE1,SLC25A4,SLC6A1,Tpm2,TPM3,VAPB,VIM,XIAP	959 (16)
BMP7		growth factor		-0.079	1.548	bias	0.437	0.0209	0.123	ACTA2,AP2A1,ATP5F1A,BMPR1A,BMPR2,CAMK2N1,CDH2,CTNNB1,CYCS,FASN,FN1,GJA1,GRB2,IGFBP5,ILK,ITGAV,MAPK3,MSN,NCAM1,NDRG1,PENK,TMEM132A,VIM
sterol		chemical - endogenous mammalian		-0.075	-1.323	bias	-0.453	0.00186	0.0213	ACLY,ACSL1,ACSS2,DBI,FASN,FDFT1,IDH1,IDH2	488 (9)
tretinoin		chemical - endogenous mammalian	Activated	-0.073	3.618	bias	0.274	3.16e-21	4.82e-19	ABCA1,ACOX1,ACSL1,ACSS2,ADAR,ADCYAP1R1,ADD3,AGT,AHNAK,AIMP1,AKAP12,AKR1A1,ALDH1A1,ALDH3A2,ALDH9A1,ANXA1,ANXA2,ANXA5,ANXA6,Ap2b1,APBA2,APOA2,APOD,APOE,APP,ARHGAP1,ASNS,ATP2A2,ATP6V1B2,BMPR1A,BMPR2,C3,CA2,CALB1,Calm1 (includes others),CALR,CAMK4,CAMKK1,CAPN2,CBR1,CBS/CBSL,CCT5,CD47,CD9,CDH2,CDH5,CDK5,CDKN1B,Ces1b/Ces1c,CHGB,CHL1,CLDN10,CLDN11,CLTC,COTL1,CP,CPE,CPT1A,CSE1L,CSNK1A1,CTNNB1,CTNND1,CTSB…	1090 (16)
gentamicin		chemical drug		-0.073	1.506		0.177	1.34e-18	1.58e-16	ABAT,ACAA1,ACADM,ACSL3,AGPAT3,AHCYL1,AK1,ALCAM,ALDH1A1,APOD,ARF6,ARHGAP5,ATP6V1D,C4A/C4B,CALR,CAND1,CBS/CBSL,CD9,CLU,CST3,CTSB,CTSD,CUL2,DECR1,DMD,DNAJA2,DNAJB4,Dst,EEF1A1,EIF3B,EIF3D,EPB41L2,EPHX2,FTH1,GATM,GPM6A,GSTM5,HNRNPU,HSD17B4,HSP90AA1,HSP90B1,HSPA1A/HSPA1B,HSPA5,HYOU1,IDH1,IGFBP5,KHDRBS3,LGALS1,NAA15,NCL,Nedd4,NME1,NPM1,NUDC,PAFAH1B1,PC,PDIA4,PFDN2,PHGDH,PNN,PPP1R9A,PRPS1,PSAT1,PTGDS,PTP…
methylmercury		chemical toxicant		-0.073	0.302		0.113	0.0225	0.131	CD47,MFGE8,NCKAP1,NDUFS1,PLS3,PTPRF,RHOB,RTN4,SLC9A3R1,STOM,YWHAQ
SP3		transcription regulator		-0.071	1.661	bias	0.435	0.000414	0.00602	ABCA1,ABCB1,ACSL1,ACTA2,ADD3,ADH5,AKAP12,ASNS,CBS/CBSL,CDH2,CDKN1B,CYP46A1,CYP51A1,DMD,DNM1,GNAI2,GRIN1,HSPA5,ITGB8,JAM2,MAOB,MAT2A,MYH11,NPTXR,PGK1,PKM,PREX1,SERPINH1,SLC2A3,STAT3,TAGLN,TXNRD1,VIM	851 (11)
AMPK		complex		-0.062	0.156		0.057	0.0176	0.114	ACO2,CAT,CS,CTNNB1,FASN,FOXO3,GJA1,GSTK1,IDH3A,LDHB,NRF1,OAT,PDHB,SDHA,SLC2A1,VCAM1,VIM,YBX1
PITX2		transcription regulator		-0.062	1.996	bias	0.489	0.0219	0.128	ATP1A1,ATP1B1,CDH2,FOXO1,GPX4,GRHPR,IDH2,ITGAV,ITGB1,LDHA,NDUFA13,NDUFC2,NDUFS2,NDUFS7,NDUFS8,TRIO,UQCRQ,VIM
SMAD3		transcription regulator	Activated	-0.061	2.169	bias	0.44	0.000737	0.00986	ACTA2,ALB,APOA1,APOA2,APOA4,C3,CDH2,CDH5,CKM,CTNNB1,CYP51A1,DDB1,DOCK4,FDFT1,FN1,FOXO3,GLS,HP,HSP90B1,HSPA5,ITGB1,JAM2,MEF2D,PABPC4,PC,PCNA,POR,RAC1,RHOB,RPS6,S1PR1,SLC25A4,SPON1,STAT3,TAGLN,TF,THBS4,TPM3,VIM,XIAP	955 (21)
RHO		G-protein coupled receptor		-0.05	0.389		0.133	0.00485	0.0447	ACADM,AP2A2,APP,B2M,CACNB2,DPYSL3,EIF2A,GNB1,H1-2,HK2,NCAM1,PLA2G7
FOXD2-AS1		other		-0.049	0.854	bias	0.453	0.0179	0.115	CDH2,CTNNB1,NOTCH1,PHGDH
androgen		chemical drug		-0.048	-0.306		-0.076	0.00043	0.00622	ADI1,ALDH6A1,APOD,C4A/C4B,CA2,CALR,CDKN1B,CTNNB1,CTSB,DNM1L,ENO2,EPS15,FGFR2,FLNA,FOXO3,GJA1,GPT2,GSN,IGFBP5,NTRK2,PARK7,PRKCB,PTPRA,SDC4,SOAT1,STAT3,TPT1,YBX1	825 (14)
tetraethylammonium		chemical drug		-0.039	-0.862		-0.185	9.37e-12	5.14e-10	ARHGDIA,ATP5PD,CDKN1B,ECH1,EFHD2,FTH1,HADHA,HNRNPC,HSPA8,HSPA9,NDUFS8,PARK7,PDIA3,PSMB4,RHOA,RPLP0,SARS1,SRI,TCP1,TPI1
cuprizone		chemical toxicant		-0.038	0.882	bias	0.467	0.00731	0.0581	FDFT1,GFAP,HMGCS1,MBP,PLP1,S1PR1
glutathione		chemical - endogenous mammalian		-0.036	-0.181		-0.049	0.0428	0.201	ABCB1,ALB,ASS1,CDKN1B,DLAT,FOXO3,MAPK8,NDRG1,PCNA,STAT3,VCAM1
HSPA5	0.35	enzyme		-0.03	1.121	bias	0.27	3.6e-08	1.21e-06	ACADM,ACADVL,ACLY,APP,CD47,CLU,CPT1A,CRTC1,EIF2A,FASN,HADHA,HSP90B1,HSPA5,HSPA8,MAP1LC3B,MBP,P4HB,PLP1,WASF3	778 (16)
fasudil		chemical drug		-0.025	-1.114	bias	-0.367	0.000692	0.00931	ACTA2,CDKN1B,GFAP,MIF,MYH11,ROCK1,ROCK2,SLC1A2,SLC1A3,TAGLN,VCAM1	916 (14)
Tcf7		transcription regulator		-0.023	-0.192		-0.033	0.015	0.1	ACSBG1,AHCYL2,ARHGEF12,ATP6V0A1,BMPR2,CD200,CHCHD10,CPE,CROT,Dst,ENO2,EPHX1,GNAO1,GPD1L,GPD2,HSD17B11,ITGB8,JAM2,P4HB,PENK,PI4K2A,PLTP,PSAP,SCAMP1,SCP2,Slc25a1,SOAT1,TSC22D1
DANCR		other		-0.023	-0.728	bias	-0.361	0.0235	0.133	CDH2,CTNNB1,RAB1A,VIM
CIP2A		other		-0.016	-1.378	bias	-0.324	6.61e-06	0.000146	ACTG2,CRYAB,ENO3,H2BC12,HK2,LASP1,LDHB,LRP4,MAPK9,NCL,NPTX1,PDE2A,PKM,RHOC,S100A16,SERPINE2,SLC25A4,TUBA4A
levodopa		chemical - endogenous mammalian		-0.015	0.995		0.099	4.69e-10	2.11e-08	ACTA2,ADAR,ADD3,Alyref,APBA2,APLP1,ARAF,ARPP19,ASTN1,ATP2A2,BANF1,C4A/C4B,CACNB2,CAP1,CASK,CD200,COMT,CORO2B,COTL1,Cox5b/Gm34962,CRTC1,CRYM,CTSB,DAAM1,DLG2,DLGAP1,DMTN,EDNRB,EIF4G2,FKBP5,FOXO1,GABRB3,GAPDH,GAS7,GATAD2B,GFAP,GNA13,GNAL,GNAS,GNB5,GPD1,GPD2,GPR158,GPS1,GRIA2,GRIN1,GSTM1,HLA-A,HNRNPL,HPCA,IGFBP5,IQGAP1,ITPKA,KARS1,LASP1,LMNA,MAT2A,MBNL2,MBP,NDUFS4,NGEF,NPTX2,PA2G4,PADI2,Pakap,PCSK2,P…	734 (7)
doxorubicin		chemical drug		-0.011	1.882	bias	0.26	0.00112	0.0141	ABCB1,ABCF2,ACTC1,ALB,ANXA1,ANXA2,APP,ASNS,ATP2A2,BCAP31,C4A/C4B,CA2,CAMK2D,CAT,CD47,CKM,CLU,CP,CTSB,CTSD,DDX1,DPYSL4,EEF1A1,EEF1B2,EIF5A,FGA,FGB,FOXO3,FTH1,GSTM3,HDAC1,HSPH1,ISCU,LGALS3BP,LIMA1,LOC102724788/PRODH,MAP4,MBNL2,MYO6,NCAM1,NDRG1,P4HB,PCNA,PFKM,PRDX1,PSAP,PTGDS,RB1CC1,RBM3,RBM39,RYR2,SLC25A4,STAT3,STMN1,TUBB,UBE2N,VIM,XIAP,YBX1	1014 (22)
peoniflorin		chemical drug		0.002	0.712		0.2	8.41e-10	3.65e-08	ATP5F1A,COX5A,DDAH1,ENO1,ENO2,GLO1,PDIA3,PPP1R1B,PSMB7,SAR1B,SNAP25,TUBB,UBE2N
SNCA		enzyme		0.005	0.929		0.147	6.23e-18	6.26e-16	AGT,ALDH1A1,BAIAP2,CAMKV,CFL1,CHGB,CHL1,CHMP4B,CRYM,CTSB,DCTN1,DCTN2,DLGAP2,DNM1,DNM1L,DPP10,DYNC1H1,EPS8,ERC2,EZR,FABP7,FAM107A,GDA,GFAP,GLDC,GLO1,GRIN2B,GSK3B,GSN,HPCA,HPCAL4,HSBP1,HSP90B1,Hspa1b,HSPA5,ICAM5,ITPA,ITPKA,KIF1A,KIF1B,KIF2A,KIF3A,LDHB,MAP1B,MAP1LC3A,MAP4,MDH2,MEF2D,NCAM2,Nefm,NOTCH1,NPTX1,NPTX2,NPTXR,PDE2A,PITPNM2,PRKCG,PSMA3,PTK2B,PYGB,RAB3A,RPH3A,SCG2,SLC17A7,SLC2A3,STX1B,SV2B,SY…	848 (7)
trichloroethylene		chemical toxicant		0.013	0.302		0.087	0.00709	0.0568	CD47,MFGE8,NCKAP1,NDUFS1,PLS3,PTPRF,RHOB,RTN4,SLC9A3R1,STOM,YWHAQ
benzene		chemical toxicant		0.013	0.302		0.087	0.00709	0.0568	CD47,MFGE8,NCKAP1,NDUFS1,PLS3,PTPRF,RHOB,RTN4,SLC9A3R1,STOM,YWHAQ
C1QA		other		0.015	0.794	bias	0.28	0.00366	0.0368	C3,C4A/C4B,MAP2,MERTK,SERPINA3,STAT3,SYP,VIM	619 (7)
FOXO4		transcription regulator		0.016	0.079		0.016	0.00458	0.0432	ACLY,CAT,CAV1,CDH5,CDKN1B,CYP51A1,EDNRB,ELOVL5,FABP5,FASN,FDFT1,FLNB,FMOD,HMGCS1,MAP1LC3B,PSMD11,SLC2A1,VCAM1	694 (17)
MMP3		peptidase		0.02	1.226		0.204	5.75e-14	4.04e-12	ADAR,Alyref,ATXN2,CAPRIN1,CPSF6,CSTF2T,DDX46,EFTUD2,Hnrnpa1,NDRG1,NUDT21,PLCB1,PNN,PRPF31,RAC1,RBM14,RBM39,RBM8A,SAFB,SF3A1,SF3A3,SF3B1,SFPQ,SQSTM1,SRPK2,Srrm1,SRSF1,SRSF2,SUPT6H,SYNCRIP,TARDBP,TFIP11,TOP1,TRA2B,VIM,YBX1
nitric oxide		chemical - endogenous mammalian		0.02	1.068	bias	0.285	0.0344	0.179	APP,CDKN1B,DAG1,DPYSL3,FTH1,GSTM1,GSTP1,HPRT1,HSP90AA1,HSP90AB1,IL18,NCAM1,NDRG1,PDIA4,PRDX5,RAD23B,SQSTM1,TFRC,TLN1,TXNRD1,VCL,XIAP
Immunoglobulin		complex		0.021	0.629		0.081	2.89e-13	1.89e-11	ACBD5,ACLY,ACO1,ACO2,ACSL1,ACTA2,AGT,ALDOA,APP,ATP5F1A,ATP5F1B,ATP5F1D,ATP5PF,BSG,CALR,CAMK2D,CBS/CBSL,CDH2,CDKN1B,CHST2,COX6A1,COX7A2,CPEB2,CTNNB1,CTSA,DLAT,DLD,DLG4,DLST,DPYSL2,Dst,EDNRB,EIF2A,ENO1,ENO2,ENO3,FAM107A,FASN,FGFR2,FKBP5,FLNB,FN1,FOXO1,FOXO3,G6PD,GAS7,GFAP,GPI,GPT2,GSK3B,GSTP1,HK2,HLA-A,HNRNPK,IDH2,IDH3A,IL18,IMPDH2,ITGB8,JUP,LAMP1,LGALS3BP,LOC102724788/PRODH,MAPT,MDH1,MDH2,MTOR,NCK…	1023 (25)
iron		chemical - endogenous mammalian		0.026	0.166		0.056	0.0466	0.215	APP,CDKN1B,CSNK2B,EIF3A,FTH1,NDRG1,NDUFS1,TF,TFRC
PTP4A3		phosphatase		0.027	0.342		0.12	0.00105	0.0134	FN1,HDAC2,HSP90AA1,JUP,PCBP1,PXN,STMN1	82 (3)
HDAC3		transcription regulator		0.033	-0.425		-0.176	0.0141	0.0962	CDH2,CDKN1B,ELOVL5,FASN,G6PD,GUCY1B1,HDAC2,HP,JUP,ME1,PHLPP1,SLC1A2,SMARCA2,TAGLN,VIM
ACO1	1.661	enzyme		0.036	-0.43		-0.21	0.00032	0.00486	ACO2,APP,FTH1,GAPDH,PFN2,TFRC
SPP1		cytokine	Activated	0.039	2.536	bias	0.483	0.00127	0.0157	CA2,CAPNS1,CD9,CDH2,EPDR1,FGFR2,FN1,GFAP,GPX4,HMOX2,ILK,ITGAV,NDRG2,NDUFA9,NDUFB9,NDUFS4,NDUFS7,NDUFS8,NDUFV1,NOTCH1,NRCAM,PGD,PNN,POR,PTPMT1,SPARCL1,SSB,UQCRC2,VAT1,VIM	984 (18)
SAFB2		other		0.042	-0.816	bias	-0.351	0.0114	0.0811	B2M,L1CAM,PPP1R12A,RBM8A,RPL35A,UQCRC2
CREB3		transcription regulator		0.046	1.026	bias	0.374	0.000359	0.00532	ANXA1,ARF4,CANX,COPB1,FKBP4,HSPA5,UBXN4
pioglitazone		chemical drug		0.069	0.092		0.005	0.00351	0.0357	ABCA1,ACTA1,ACTA2,AHSG,APOA1,APOA2,APOA4,APOE,APP,ATP2A2,CAT,CAV1,CDKN1B,CKM,COX4I1,FN1,GFAP,HSPA5,NCEH1,PC,PCNA,PFKL,PTPN11,REST,SLC27A1,SLC2A1,SOAT1	919 (19)
EGFR		kinase	Activated	0.07	3.222	bias	0.397	1.66e-07	5.13e-06	ACOT7,ACTA1,ACTA2,ACTB,ADGRL3,ANXA1,APLP2,APP,BPNT2,CAV1,CCT5,CD47,CDKN1B,CLPTM1,CRMP1,CRYAB,CST3,CTNNB1,CUL1,CUL3,DAG1,EIF5A,EPS15,FABP7,FASN,GFAP,GJA1,GPC1,GPM6B,HK2,HM13,HNRNPA2B1,HNRNPD,HNRNPH1,HNRNPK,HP,HPCAL4,HSP90B1,HSPA5,IGFBP5,KPNB1,MBP,NCL,NFIB,NOTCH1,NSF,NUDC,PA2G4,PABPC1,PCDH1,PCDHGC3,PCNA,PIP4K2B,PKM,PLCG1,PPIA,PRKAR1A,PSMB1,PSMB2,PSMB3,PSMB4,PSMB5,PSMB7,PTPRF,PTPRS,RBBP7,RHOB,SDHB,S…	1005 (20)
PSEN2		peptidase		0.084	-0.288		-0.089	2.89e-07	8.38e-06	ACSL1,ACTB,ANXA5,ANXA6,APP,ATP2A2,ATP6V0D1,CAP1,CD9,COX4I1,COX5A,COX7A2,CTNNB1,CYP51A1,FOXO3,GAPDH,GFAP,GJA1,GNB1,IMPACT,KCNAB2,KIF5B,MBP,NDUFS8,NOTCH1,PTPRF,XIAP	954 (16)
amino acids		chemical - endogenous mammalian		0.086	-0.152		-0.12	0.0162	0.106	ACTB,ASNS,ELAVL1,GAPDH,RPS6,SLC7A2,THOP1
FN1	1.302	enzyme	Activated	0.097	3.283	bias	0.48	5.05e-16	4.15e-14	ACTA2,ACTN4,ACTR2,ADD1,APLP2,APOE,APP,CANX,CAPN2,CCT4,CDH2,CDKN1B,CLIC4,CORO1A,CTBP1,CTSD,DDX3X,DLGAP4,EIF5A,EPB41L1,FERMT2,FLNA,FN1,G3BP1,G3BP2,GDI2,HK1,ITGAV,ITGB1,LAMP1,LIN7C,MAPK8,MAT2A,MTOR,PCNA,PRKAR1A,PSMC1,PXN,RALB,RASSF2,RBBP4,RDX,SCRN1,SDC4,SDCBP,SEC23B,SLC2A1,SMARCA4,SNAP23,SQSTM1,TAGLN,TGM2,U2AF2,UBE2H,UBE4B,VIM,XIAP,YWHAZ	1074 (20)
gamma-linolenic acid		chemical - endogenous mammalian		0.099	0		-0.049	0.0459	0.212	CKM,FASN,PCNA,PLIN4
bardoxolone		chemical drug		0.108	0.976	bias	0.264	7.5e-05	0.0013	ACTA2,EPHX1,FTH1,HSPA9,MDH2,PCNA,RGPD4 (includes others),SQSTM1,TUFM,TXNRD1,UBE2H
TWIST1		transcription regulator		0.109	1.634	bias	0.302	0.000237	0.00368	ACTA2,AKT2,ALCAM,ALDH1A1,APOD,C3,CDH2,CLU,DKK3,DNM1,DPYSL3,FGFR2,FGFR3,FMOD,FN1,FOXO1,GPC1,GSN,IGFBP5,LMNA,MFGE8,NCAM1,PTPRZ1,RHOA,RHOC,TF,VIM,YBX1	898 (18)
AKT3		kinase		0.11	0.555		0.2	0.0204	0.121	CDKN1B,COX4I1,RAC1,RPS6,TOMM70,WNK1
KEAP1		transcription regulator		0.113	0.431		0.114	0.0149	0.1	GNAI2,GSTP1,IL18,MAP1LC3A,MAP1LC3B,PRDX1,UGT1A1,VCAM1
DNAJB6	2	transcription regulator		0.114	-0.647	bias	-0.315	0.00173	0.0202	CDH2,CDKN1B,CTNNB1,NPM1,VGF,VIM	644 (9)
IGFBP7		transporter		0.124	0.555		0.194	0.00763	0.0603	ASNS,CDKN1B,DVL3,MAPK1,PCNA	732 (13)
VCAN		other		0.125	0.566		0.089	0.00185	0.0212	ACTA1,APOE,ASS1,C3,C4A/C4B,Calm1 (includes others),CLU,CPE,DAG1,FABP5,FN1,GUCY1B1,ITGB1,MAP1B,MIF,MYH10,PENK,PRDX5,PTK2,RBP1,ROCK1,SORT1,THBD,VCAM1,VCL	668 (15)
Z-LLL-CHO		chemical - protease inhibitor	Activated	0.137	3.689	bias	0.434	4.48e-14	3.19e-12	ACTB,AK2,AKR1B1,APOA2,APP,ATP1A1,CAMK2A,CAT,CCT2,CDKN1B,CFL1,CLU,CRYAB,CTNNB1,CTNND2,CTSB,DAG1,DLG4,DMD,EIF5A,ELAVL1,FASN,FKBP4,FOXO1,GFAP,GNAI1,GSTP1,HDAC1,HNRNPA2B1,HSP90AA1,HSP90B1,HSPA4,HSPA5,HSPA8,HSPA9,HSPD1,ITGB1,LMAN1,MAT2A,PAK2,PDCD4,PEBP1,PFN1,PIN1,PPIA,PSMA3,PSMB3,PSMB7,PSMC1,PSMC4,PSMC6,PSMD1,PSMD12,PSMD13,PSMD14,PSMD2,PSMD3,PXN,RAC1,RANGAP1,RPLP0,SLC27A1,SORT1,SQSTM1,STMN1,SUB1,TJP1,…	965 (17)
IKZF1		transcription regulator	Inhibited	0.143	-2.897	bias	-0.479	9.91e-06	0.000212	ARF3,B2M,CAV1,CDKN1B,CRACDL,CTNND1,DNAJC6,DNM1,DNM3,DOCK4,DOCK9,FGFR1,FN1,FOXO1,G6PD,HK2,JUP,LAP3,LRP1,MAP2,MGLL,NCAM1,NFIX,NOTCH1,PFKL,PGAM1,PPP1R2,PPP1R9A,PREP,PRNP,RALB,RAPGEF4,S100A16,SASH1,SERPINH1,SLC2A1,SLC2A3,SNX2,STX12,TNS3,VAMP3,VWF	929 (17)
FOXA2		transcription regulator		0.143	1.058		0.24	0.0169	0.11	ABCB1,ACTA2,ACTC1,ACTG2,ALB,APOA1,ASTN1,C3,CPT1A,EFHD2,EPHX1,FABP5,FGB,FOXO1,GSTM3,HADH,HK2,IGFBP5,MAP1B,MYH11,MYL9,NPTX2,PKM,PRNP,PTGDS,SERPINA1,TAGLN,TF,Tpm2
hexamethylene bisacetamide		chemical reagent		0.146	0.09		-0.019	0.0116	0.0819	CDKN1B,FN1,HSPA8,MAP2,NPM1,RACK1,SNRPB,TCP1,TFRC
MAT1A		enzyme		0.151	-0.216		-0.14	0.00252	0.0266	ACADL,ALB,APOA1,ATP1B1,LTA4H,PCNA,PRDX6
trichostatin A		chemical drug	Activated	0.155	2.541		0.205	7.75e-19	9.69e-17	ABCA1,ABCB1,ACTB,ADGRL2,AGT,AKAP12,AKT2,AMOT,ANXA6,APOE,APP,ARAF,ARHGAP1,B2M,BAIAP2,BMPR1A,CAP2,CAST,CD9,CDH2,CDKN1B,CLDN10,CLU,CNTN1,CRMP1,CSE1L,CTNNB1,CUL1,CYP46A1,DAG1,DDT,DDX3X,DDX6,DEK,DNM1,DNM3,DPYSL4,EHD1,EIF4G1,EZR,FASN,FGFR1,FGFR3,FN1,FNBP1,FOXO1,FUBP1,G6PD,GDI1,GNAI2,GRB2,GRIA2,GRIN1,GSN,HDAC1,HDAC11,HDAC2,HDGF,HERC1,HMGCS1,HNRNPA2B1,HNRNPD,HSPA5,HSPA9,ILF3,IPCEF1,JUP,KIDINS220,KIF5C,KP…	1068 (20)
selenium		chemical drug		0.174	0.232		0.024	0.0294	0.16	APOA1,CDKN1B,GPX4,HSPA5,IL18,STAT3,TXNRD1
RELN		peptidase		0.179	-0.191		-0.168	0.000669	0.00904	ABCA1,APP,FABP7,GRIN2B,NTRK2
metformin		chemical drug		0.18	-0.696		-0.191	0.0462	0.213	ABCA1,ABCB1,ACTA2,AHSG,ALDOA,CAV1,CDKN1B,DVL3,ENO3,FASN,FN1,FTH1,GLO1,GPD1,HSPA5,ILK,MTOR,NRF1,PEA15,PFKM,PKM,PYGM,SLC2A1,SORT1,VWF
SRSF1	2.322	other		0.181	0.555		0.168	0.000124	0.00207	CD200,FN1,HNRNPH1,HNRNPL,LMNA,RAC1,Rsrc2,SRSF1,SRSF2,VIM
cyclosporin A		biologic drug		0.182	-1.738		-0.233	2.63e-07	7.65e-06	ABCD3,ACTA2,AGT,AKR1B1,ANXA1,ANXA2,APOD,APOE,APP,Arf2,ASNS,ATP1A1,C4A/C4B,CADM3,CALB1,CAV1,CD200,CDKN1B,CLU,CP,EDNRB,EIF4A3,FASN,FDFT1,FGA,FGB,FKBP5,FLNA,FN1,FOXO1,GFAP,GJA1,GNPDA1,GSTM3,HSP90AA1,HSPA5,HSPD1,HTATSF1,ITGAV,ITPR1,MDH2,MIF,MYH10,MYH11,NME1,NRCAM,PA2G4,PCNA,PDCD4,PKM,PPIA,PREP,PRKACB,PRKCA,PSMC1,RAB11B,RBM3,SDCBP,SERPINH1,SLC8A1,SLC8A2,SNRPN,SRSF1,TAGLN,TARDBP,THOP1,TRA2A,TUBB,UTRN,V…	999 (20)
CDH1		other		0.191	0.489		0.084	0.0103	0.0746	ACTB,APOA4,CDH2,CTNNB1,CTNND1,DDB1,FN1,GRIA1,JUP,MTOR,NCAM1,RALA,VIM,XIAP
AGT	2.322	growth factor	Activated	0.192	3.927	bias	0.444	1.49e-08	5.45e-07	ACAT2,ACTA1,ACTA2,ADD3,AGT,ANK3,Anp32a,ANXA1,ARHGEF9,ATP1A1,ATP1B1,ATP2B1,C3,C4A/C4B,CACNA2D1,Calm1 (includes others),CALR,CAT,CAV1,CDH5,CDKN1B,CIT,COX4I1,COX5A,Cox5b/Gm34962,Cox6c,COX7A2,CP,EDNRB,FASN,FDFT1,FGA,FKBP5,FN1,FOXO3,GABBR1,GABRB3,GFPT1,GJA1,GRIN1,GSK3B,GSTM5,GSTP1,HMGCS1,HP,HSPA1A/HSPA1B,Hspa1b,IDH1,IGFBP5,IL18,ITGAV,ITGB1,L1CAM,MAP1LC3A,MAP2,MAP2K7,MAPT,MIF,MYH10,MYH11,NCALD,NCL,NDRG…	980 (21)
APOA1	1.913	transporter		0.22	-0.668	bias	-0.254	0.00151	0.0178	ABCA1,APOA1,APOA2,APOE,APP,ATP5F1B,CAV1,CYC1,GFAP,HSPA5,OPA1,RAC1,SLC2A1,VCAM1	875 (20)
Irp		group		0.232	-0.577	bias	-0.467	0.00643	0.0546	ACO2,APP,FTH1,TFRC
GPI	0.41	enzyme		0.233	0.828		0.247	0.00173	0.0202	CAV1,CDKN1B,FN1,RAC1,RHOA,VIM	996 (19)
ADAM10		peptidase		0.241	0.926	bias	0.28	1.32e-12	7.87e-11	ABAT,ACTA2,APP,ATP2A2,ATRX,CACNA2D1,CAMK2A,CDH2,CDH5,CRYAB,DCLK1,DLGAP1,DTNA,FABP7,GNA13,GNAQ,GRIN2A,GRIN2B,HIP1,HPRT1,KLC2,PDIA3,PLP1,PRNP,QKI,RABEP1,ROCK1,SCN2A,SYP,SYT1,TRIM9,USP14	636 (8)
CIDEC		other		0.247	-0.845	bias	-0.431	0.0257	0.143	ACADL,ACADM,ACOX1,COX4I1,Cox5b/Gm34962,CPT1A,CYCS,FASN
ZNF503		other		0.262	0		-0.093	0.00112	0.0141	CTNNB1,FOXO1,GFAP,MERTK,PENK,PPP1R1B,RLBP1,TJP1
PPP3CA	0.06	phosphatase		0.263	1.192	bias	0.467	2.97e-07	8.55e-06	APP,ATP2A2,C3,CA2,CD9,CDH2,CDKN1B,CPT1A,CRYAB,CSRP1,DECR1,FN1,GFAP,GSTP1,MAOB,PDK2,PPP3R1,PRDX5,PSAP,S100B,SDC4,TF,VIM	1047 (22)
8-bromo-cAMP		chemical reagent	Activated	0.266	2.637	bias	0.494	0.0282	0.155	ABCA1,ACOX1,ACSL4,ALDH2,APOA1,APP,CDKN1B,CLDN11,CLU,CTSD,FOXO1,GFAP,GJA1,GNAI1,GNAI2,GNAI3,GSTP1,MAT2A,PDE4A,PDE4B,SLC1A2,SLC2A1,Slco1a4,SYNPO,UGT1A1
FBXO32		enzyme		0.269	1.014		0.2	0.00844	0.0657	CADM1,CALR,CDKN1B,CKMT1A/CKMT1B,DNAJC3,ERP44,HSPA5,HYOU1,MAPT,OAT,PDIA3,PLPPR4,PPP3CA,PPP3CB
VHL		transcription regulator		0.277	-0.57	bias	-0.25	1.05e-05	0.000223	AHCYL1,ALDH1A1,CAV1,CDH2,CDKN1B,CFL1,CLTC,DECR1,EIF5,ENO2,FN1,FTH1,GLO1,HNRNPA2B1,IFITM3,LMNA,MIF,MYL12B,PCNA,RAP1B,RPS6,SLC1A3,SLC2A1,TAGLN,TFRC,UQCRQ,VCAM1,VIM	937 (21)
TP73		transcription regulator		0.279	1.88	bias	0.257	0.0272	0.15	ABCB1,ACTA2,B2M,C3,CADM1,CDKN1B,CLDN10,CLMN,CNN3,CNTFR,COX4I1,CRYAB,CTNNB1,CTSD,CUL2,DLG1,Elob,ELOC,FASN,FGFR2,FGFR3,FN1,FOXO3,FXR1,G6PD,H2BC11,HAGH,HSPA1A/HSPA1B,IDH2,IGFBP5,INPP4A,LDHA,NCAM1,NOTCH1,RB1CC1,RTN4,SERPINA1,SERPINA3,SERPINB6,SERPINE2,STMN1,TPP1,UBE2V1,VAMP4,YBX1,YWHAB
alpha-ketoisocaproic acid		chemical - endogenous mammalian		0.284	0.927	bias	0.324	0.0179	0.115	ATP2B1,ATP2B2,ATP2B3,SLC8A1
TSC2		other	Inhibited	0.297	-2.197	bias	-0.431	8.54e-12	4.73e-10	ACSS2,ANXA1,ANXA2,ATP6V0C,ATP6V1A,ATP6V1B2,ATP6V1D,ATP6V1G1,C16orf74,CDKN1B,CP,CRYAB,CTNNB1,FAM107A,GFAP,GSN,HK2,HSPA5,IFITM3,IGFBP5,LDHB,MAOB,NIBAN1,NSDHL,PGM2L1,PHLPP1,PRKCA,PSMA1,PSMB1,PSMB2,PSMB5,PSMC3,PSMD1,PSMD14,Rpl32,SLC2A1,SNAP91,TAGLN	787 (20)
17-alpha-ethinylestradiol		chemical drug		0.297	1.145		0.247	0.0271	0.15	AARS1,ABCB1,APOA4,APOE,ASNS,C3,CKB,DCTN2,FABP7,Gm15807/Hmgn5,MANF,NME1,PCNA,PTGDS,SERPINH1,SLC25A5,Slco1a4,TGM2,TRA2B,UGP2,VCAM1
arsenite		chemical toxicant		0.299	1.463	bias	0.414	0.000126	0.00208	ABCB1,ARL6IP5,CAV1,CDH2,CELF2,DHRS1,ESD,GPC1,GSTM5,GSTP1,H1f4,HDAC2,HSPA1A/HSPA1B,Hspa1b,HSPA4L,HSPA9,NAPB,NBEA,PLCB1,RNH1,SQSTM1,TRA2B,TXNRD1	244 (5)
RORA		ligand-dependent nuclear receptor		0.302	1.667	bias	0.455	0.0114	0.0811	ABCA1,ACSL4,ACSL6,ACTB,ADGRL1,APOA4,APOE,ASNS,ATP1B1,Cald1,CYP46A1,FASN,FDFT1,GOT1,GSTP1,IL18,ITPR1,NSDHL,NTRK2,POR,PRDX6,RBFOX1,SLC1A2,SLC2A3,Slco1a4,UBE2O
ANXA7	0.681	ion channel		0.306	1.485	bias	0.329	0.0038	0.0378	APC,ARAF,CDH2,CTSB,GNB2,GSTP1,ITPR1,NFIA,RAD21,RAD23A,RAD23B,SERPINB6,TSG101
glutamine		chemical - endogenous mammalian		0.316	0.125		-0.05	4.67e-05	0.000842	AARS1,ACTA2,ACTB,ACTC1,ASNS,ASS1,BSG,DNAJA2,FABP5,FN1,GPX4,HK1,HSBP1,HSPA1A/HSPA1B,HSPA5,IDH1,NUP98,PCNA,PPP2R2A,SRSF1,SRSF2,TUBB4A,VCP,VIM,WARS1	1068 (25)
CST5		other	Inhibited	0.318	-2.922	bias	-0.408	2.43e-14	1.77e-12	ACAT2,ACYP2,ADRM1,AHNAK,AKAP12,ANK3,ANXA2,ANXA5,ANXA6,AP3D1,ARF6,ARHGEF2,BCAP31,CAMK2G,CAV1,CORO1A,CTSB,DDT,DECR1,DHX9,DNAJB11,DNAJB4,DOCK9,EEF1B2,EEF1D,EEF1G,EZR,GDA,GOLGA2,HNRNPA2B1,HNRNPC,HNRNPH1,HNRNPU,MAP1B,MSN,MYL9,NCL,NDUFC2,NUMA1,NUP98,PABPN1,PCBP1,PDLIM5,PLS3,PPP2R2A,PRDX1,PRKACB,PRPF6,PRPF8,PUF60,PYGB,RBM3,RBP1,REEP5,RTN3,SEPTIN3,SLC1A3,SRSF1,TARDBP,TOMM40,UCHL5,VDAC2,VIM,VSNL1
HNRNPH1	1.436	other		0.328	0.912		0.21	4.08e-08	1.36e-06	ACOX1,ARAF,ATP5F1A,ATP5PB,ATP5PO,CAT,CBS/CBSL,COX5A,CYFIP2,GDA,GNG2,ITPR1,LASP1,LUC7L2,NDUFB10,NDUFV1,VPS35
tributyltin		chemical reagent		0.331	0.286		-0.01	2.9e-10	1.33e-08	ABCA1,ACLY,ACOX1,ACSL1,ASS1,ATP5F1D,BMPR1A,BMPR2,CA2,COX4I1,Cox5b/Gm34962,Crip2,CYCS,ETFA,FN1,HSP90AA1,IDH1,LDHA,NDUFS1,NDUFS2,NDUFV1,NGEF,NRXN2,PCNA,PDE1B,PLIN4,ROCK2,SCG2,SDHA,SDHB,SYNPO,UQCRC1,UQCRC2,UQCRQ	725 (13)
FOS		transcription regulator	Activated	0.344	2.21	bias	0.275	2.06e-13	1.37e-11	ABCB1,ACOX1,ACTG1,ADD2,AGT,ANK3,AP3D1,APLP2,ARF1,ATP2C1,ATXN2,C3,CA2,CADM1,CALU,CAMK2D,CAPN2,CAST,CAT,CELF2,CLIP1,CLU,COBLL1,CTNND1,CTSB,CYCS,DDX3X,DLG1,EEA1,EIF4G2,ENAH,ENO1,EPHX2,EPS8,EZR,FASN,FETUB,FGA,FN1,FOXO3,FTH1,GIT2,GJA1,GJB6,GSK3B,GSTP1,HK2,HSP90B1,HSPA5,IGFBP5,ITGB1,KIF1B,KIF2A,KIF5B,LGALS3BP,Macf1,MYH9,NDUFS7,NPTX1,NPTX2,NSDHL,PCDHGC3,PENK,PFN1,PPP2R2A,PRDX1,PRPF4B,PSMA2,PSMA7,PSMB3,P…	984 (15)
MECP2	2.453	transcription regulator		0.345	0.732		0.103	2.13e-09	8.84e-08	ABCB1,ACTB,ANXA1,APOE,CAMK2A,CAMK2B,DPYSL2,FKBP5,GABRA2,GABRB3,GRIA1,GRIN2A,GSTP1,HSPA5,IVD,LMNA,MBP,Nefm,Nrxn3,PCDH10,PLP1,REST,RPH3A,SCN2A,SCN3A,SLC12A5,SLC17A7,SLC2A3,SYN1,UBE3A,UQCRC1,VIM,YWHAB,YWHAZ	428 (7)
CYP1A1		enzyme		0.346	0.788		0.157	5.95e-07	1.62e-05	ACOT11,ANXA7,AP2M1,ARAF,BANF1,DAG1,DYNLRB1,ECI2,GPC1,GPT,GSTM3,KIF2A,LMNA,MAPT,NDUFV1,NEFL,QKI,RBBP4,SDHB,SEPTIN2,SHANK2,SMARCA4,SPAG9,TSC22D1,UGT1A6,Ugt1a7c
HSPBP1	1.322	other		0.352	1.177	bias	0.421	4.59e-05	0.000831	HSPA1A/HSPA1B,HSPA1L,HSPA2,SYP
POLR3G		enzyme		0.353	1	bias	0.324	0.0179	0.115	CDKN1B,EZR,LMNA,RAC1
alitretinoin		chemical drug		0.364	1.898	bias	0.344	0.0288	0.157	ABCA1,ACADM,ACOX1,ANXA5,APOA1,APOA2,APOD,APP,ATP1A3,CALB1,CDKN1B,COX4I1,CTNNB1,CYCS,FASN,FN1,PLTP,RBP1,SLC27A1,SOAT1,VIM
mibolerone		chemical drug	Activated	0.38	2.264	bias	0.28	5.99e-17	5.21e-15	ACSL1,AHNAK,ALCAM,ARF4,C4A/C4B,CALR,CALU,CLTB,CLTC,CLU,CYP51A1,DBI,DNAJA4,DNAJB11,EIF2S1,EIF4A1,FASN,FKBP1A,FKBP5,GOT2,HDLBP,HMGCS1,HSD17B11,HSP90B1,HSPA5,HYOU1,IDH3G,MAT2A,NME1,NME2,P4HB,PCNA,PGK1,PPIA,PPIB,Rrbp1,SEC23B,SLC25A5,SPARCL1,SRM,STMN1,TAX1BP1,TF,TUBA1A,UCHL5,USO1	595 (7)
HSF1		transcription regulator		0.392	1.598		0.183	3.23e-15	2.53e-13	ABCB1,ACADL,ACLY,AHSA1,ATP5PF,B2M,BAG3,CCT2,CCT3,CCT4,CCT5,CCT6A,CCT7,CCT8,CLU,Cox5b/Gm34962,CRYAB,CTNNB1,CUL1,DLGAP1,DNAJA1,DNAJA4,DNAJB6,EIF4A2,ELAVL1,FASN,FKBP4,FMOD,FXR1,HSBP1,HSP90AA1,HSP90AB1,HSPA1A/HSPA1B,Hspa1b,HSPA4,HSPA4L,HSPA8,HSPD1,HSPH1,LDHA,MAPT,MAT2A,PGK1,PPP3CA,PPP3CB,RAB5C,RANGAP1,SERPINH1,SPR,SPTAN1,ST13,STIP1,TCP1,TEX15,TRA2B,TUBB4A,VCAM1	813 (13)
birabresib		chemical drug		0.401	-0.508	bias	-0.289	0.0469	0.215	CTNNB1,GABRB2,H2BC12,HSPA5,NCALD,NPTX2,PDE1A,PTPRF,TNS3,VCAM1
calpeptin		chemical reagent		0.404	0.816		0.168	0.000809	0.0107	APP,CDKN1B,GRK2,PTK2,SLC12A5,VIM	666 (11)
ESRP1		other		0.411	0.594		0.093	0.00413	0.0402	ENAH,EXOC7,FGFR2,RAC1
taurine		chemical - endogenous mammalian		0.412	0		-0.168	0.0455	0.211	AGT,CPT1A,DLG4,FN1,GFAP,GOT1,SYN1,VIM
ADCYAP1		other		0.421	1.622		0.203	0.000336	0.00504	ACAT1,ACTN1,ADCYAP1R1,ADD3,CAMK4,CFL1,CHGB,CNN3,ELAVL1,FGFR2,GABRB2,GFAP,HK1,IDH2,LRPAP1,MAP2K7,MAPK8IP3,NECAP2,Nrxn3,NSDHL,NTRK2,POR,PRDX6,PSMB7,QKI,RHOB,SCG2,SERPINA3,SERPINE2,SLC1A2,SLC1A3,SLC2A1,SNAP25,TSC22D1,TTYH1,TUBB2B,TXNRD1,UGT1A6	974 (21)
KDM5B		transcription regulator		0.421	-1.477	bias	-0.398	0.000804	0.0106	ARL6IP5,BUB3,CAV1,CDIPT,CDKN1B,EHD1,EPB41L1,FABP5,FGFR2,LGALS3BP,LIMCH1,MAPK8IP3,MIA3,MPC1,NEFL,PLS3,PRPS1,PSD3,PSIP1,PSME3,REEP1,SMARCA2,TUBB2A
betamethasone		chemical drug		0.421	0.928		0.21	0.0114	0.0811	ABCB1,CAV1,G6PD,GFAP,SRGAP3,TGM2
ROCK		group		0.422	1.706	bias	0.43	0.00539	0.0479	ACTA1,ACTA2,APP,CAVIN1,DMD,FN1,PPP1R12A,SORT1,TAGLN,TJP1,VCAM1	776 (21)
OSM		cytokine	Activated	0.427	3.205	bias	0.3	2.99e-09	1.22e-07	ABCA1,ACAA1,ACSL3,ACTA2,ADH5,AHCYL1,ALB,AMPD3,ANXA1,ANXA2,ARF6,ARHGEF12,ARHGEF2,ASNS,ATP2B4,ATP9A,B2M,BAIAP2,CASK,CAT,CDC42EP4,CDH2,CDK17,CDKN1B,CKM,CLIP1,DCTN1,DNAJC3,DNM1L,ETFB,FASN,FETUB,FGA,FGB,FN1,GAB1,GART,GAS7,GFPT1,GLUL,GOLGA2,GRHPR,GRIN2A,HK2,HLA-A,HP,HSD11B1,HSPA2,HSPA5,IL18,KIF5B,LRRFIP1,LSM4,MAP2,MGLL,MLLT11,MPP2,MYEF2,MYH10,NELL2,NMT2,OGDH,PAK2,PCNA,PDCD4,PDLIM5,PGK1,PREP,PTPN11,PTPR…	1040 (21)
N-Ac-Leu-Leu-norleucinal		chemical - protease inhibitor		0.427	1.676	bias	0.343	0.00681	0.0548	ABCA1,APP,CAMK4,CAV1,CDKN1B,CTNNB1,CTNND2,GRIN1,HLA-A,LAMP1,PAK2,PRKCA,STMN1,XIAP	993 (18)
FGF21		growth factor		0.432	1.452	bias	0.315	0.0183	0.115	ACADM,ACLY,BDH1,CPT1A,CS,FASN,FGFR1,FGFR2,ME1,Slc25a1,SLC2A1
hydrogen peroxide		chemical - endogenous mammalian	Activated	0.434	3.738	bias	0.447	0.0052	0.0469	ABCB1,ACAT2,ACTA2,AGT,Ank2,ANXA2,APP,ATP6V1A,BSG,CAT,CAV1,CD81,CDKN1B,CLU,CRYAB,CST3,CTNNB1,CTSB,CTSD,CYCS,CYP51A1,DNAJA2,EEF1A1,EEF1B2,EZR,FASN,FDFT1,FN1,FOXO3,FTH1,GRK2,GSTM3,HDAC2,Hspa1b,HSPA5,IDE,ISCU,MAP1LC3A,MAPK8,MIF,Nedd4,PARK7,PCBP2,PDCD10,PDCD4,PDIA3,PDIA4,PRDX1,PSMC4,RAC1,RPL5,RTN3,SERPINH1,SLC20A1,STAT3,STMN1,TAGLN,TFRC,TGM2,TUBA4A,TUBB2A,VCAM1,VIM,WNK1	949 (16)
risedronic acid		chemical drug		0.439	1	bias	0.28	0.000602	0.00824	GJA1,HSPA8,HSPD1,PDIA3
GDNF		growth factor		0.451	1.714	bias	0.393	8.5e-05	0.00145	ACTB,CDKN1B,CTSB,DPYSL2,EEF2,EIF4A2,FN1,GFAP,GNB1,GRIN1,KLC1,LGALS1,PENK,PPP1R1B,RPS4Y1,TUBB4A,XIAP	916 (18)
OGT	1.861	enzyme		0.461	0.553		0.017	1.42e-10	6.94e-09	ACADM,ACLY,ACO2,APP,ATP2A2,CDKN1B,CPE,DLST,DNM3,DTNA,ETFB,FASN,GFAP,JUP,NDUFA6,NDUFA9,NDUFC2,NDUFS1,OGDH,PSMB7,PSMC1,PSMC4,PSMC6,PSMD14,PSMD3,PSME3,SLC6A1,SQSTM1,SUCLG1,UCHL1,VIM	1038 (21)
MDL 28170		chemical toxicant		0.482	0.068		-0.21	0.00245	0.0261	APP,GRIA1,PRNP,SLC12A5	411 (3)
SENP1		peptidase		0.488	1.633	bias	0.467	0.0242	0.136	Cox5b/Gm34962,CRMP1,CTSD,CYCS,IDH3A,NRF1
MAPK14		kinase	Activated	0.495	2.791	bias	0.488	0.0101	0.0731	ABCA1,ACTA1,ACTA2,ATP5MF,CALR,CAT,CKM,CRYAB,CYP51A1,ELAVL1,FASN,FN1,GJA1,GNAS,HSPA12B,IL18,ITGB8,MAOB,MAPT,MYH11,PIN1,PRDX1,TAGLN,TGM2,Tpm2,VCAM1
sulforafan		chemical drug		0.499	0.749		0.066	0.00534	0.0477	ABCB1,AKR1B1,ALDH1A1,CDKN1B,EPHX1,GSTM1,GSTM5,GSTP1,HDAC1,HP,PGRMC1,PSMB5,SQSTM1,TALDO1,TAX1BP1,TKT,TXNRD1,UGT1A6,VCAM1,VIM,WIPI2,XIAP	1118 (17)
rifaximin		chemical drug		0.5	0.5		0	4.96e-11	2.59e-09	ANXA11,ANXA5,FUBP1,HNRNPC,HSP90AA1,HYOU1,NDRG1,PAPSS1,PCBP2,PGK1,PRPF19,RACK1,RBBP4,SMU1,TOMM40,TUBA1B
curcumin		chemical drug		0.501	-1.715	bias	-0.315	7.1e-05	0.00124	ABCA1,ABCB1,ACO1,ACTA2,AKR1A1,APOE,APP,AQP4,ATP1B2,CAV1,CD81,CDKN1B,CSNK1A1,CTNNA1,CTNNB1,DLG4,EIF3H,ELAVL1,FKBP8,FTH1,GABBR1,GFAP,GLUL,GNA11,GRIN2B,GSK3B,GSTP1,HDAC1,HDAC2,HPCA,HSP90B1,HSPA1A/HSPA1B,HSPA8,IGFBP5,MAPK3,MAPT,MIF,MLF2,MTOR,NCAM1,NEO1,NOTCH1,OGDH,PAK1,PRPS2,RAB3A,ST13,STAT3,STXBP3,TFRC,TOP1,TPT1,VCAM1,VIM,XIAP	1074 (20)
geranylgeranyl pyrophosphate		chemical - endogenous mammalian		0.501	0.162		-0.14	0.017	0.11	ABCA1,APP,CDKN1B,RHOA,ROCK2,VCAM1
QKI	0.496	other		0.507	1.007		0.114	2.25e-13	1.48e-11	BRSK2,CHGB,CLTC,CTNNB1,FABP7,GFAP,GPHN,GPM6A,GPM6B,HNRNPF,HNRNPH1,ITGB8,LAMP1,MAP1B,NOTCH1,PEA15,RAB5A,RAB5C,SNX2,VCAM1,VIM	503 (7)
SOX4		transcription regulator	Activated	0.511	2.87	bias	0.471	0.00539	0.0479	AMOTL1,APBB1,BMPR2,CAPN2,CDH2,CSNK1E,CTNNA1,CTNNB1,Dst,Eif1ad3 (includes others),FN1,Fnbp1l,GLDC,GRIA2,MBP,NCAM1,NRXN2,PNP,PRXL2A,PTK2,SERPINE2,SORT1,Tpm4,TUBA1A,TUBB2B,UCHL1,VIM	672 (7)
SRSF2	1.529	transcription regulator		0.512	1.119	bias	0.315	0.00179	0.0207	APP,HNRNPH1,HNRNPL,MAPT,Nnt,PYGM,Rsrc2,RYR2,SRSF1,SRSF2,VIM
HES1		transcription regulator		0.512	-0.805	bias	-0.421	0.0265	0.147	CDKN1B,GLS,GRIA1,NOTCH1,OAT,PCNA,PTGDS,RLBP1,TAGLN,TUBB3
vincristine		chemical drug		0.522	1.182	bias	0.25	9.61e-05	0.00163	AKT2,CDKN1B,HNRNPF,HNRNPK,HSP90AB1,MAP2K7,MAPK8,MAPK9,NCAM1,PRKCA,TUBB2A,YWHAE,YWHAQ
beta-naphthoflavone		chemical toxicant		0.529	1.565	bias	0.372	0.00403	0.0397	APOE,CBR1,FTH1,GSTM1,GSTM5,GSTP1,ME1,Slco1a4,UGT1A1,UGT1A6,UGT1A9 (includes others)	644 (10)
CCND1		transcription regulator		0.53	1.251		0.125	0.000433	0.00624	AHNAK,ARHGEF2,BCLAF1,C11orf58,CALU,CDKN1B,CTNNA2,EEF1B2,EIF5,EIF5A2,ELAVL1,ENDOD1,ENO1,EPS8,ERBIN,FGFR1,FLNA,G3BP1,HSPA1A/HSPA1B,HSPA8,ITGAV,JPT1,LASP1,MESD,NIBAN2,NOTCH1,NRF1,PCNA,PDCD4,QKI,RPL10,RPL13,RPS6,RUFY3,SCG5,SEC61B,SLC4A4,STOM,STXBP1,TALDO1,TPI1,TUBA1B,TUBA1C,TUBB,TUFM,UTRN	581 (16)
amphetamine		chemical drug		0.537	1.633	bias	0.448	0.00369	0.037	CAMK2A,CD47,CDH2,EIF4G2,EZR,GNB1,HSPA4,HSPA8,JPT1,MAOB,PPP1R9B,RDX,STIP1,SYP,TLN1,UCHL1
FAS		transmembrane receptor		0.542	0.421		-0.048	0.00357	0.0362	ACTA2,AKT2,ANXA2,API5,ARHGDIA,CAMK2B,CAMK2G,CAST,CD200,CDIPT,CDKN1B,CLASP1,CLTB,CTNND1,CYTH2,FOXO1,FOXO3,GDE1,GIT2,GNAI2,IL18,INPP4A,ITGAV,ITGB8,ITPR1,KIF3C,MARK2,MERTK,MIF,MYO5A,NUMA1,PAK2,PIP4K2B,PLEC,PRKCB,RDX,RHEB,SPTBN1,TAGLN2,TFRC,THBD,TIAL1,TLN2,TUBA4A,TWF2,VCAM1,WNK1,XIAP	928 (15)
dinoprost		chemical - endogenous mammalian		0.545	1.557	bias	0.296	0.0148	0.1	ATP1A1,ATP2A2,GSTM1,GSTP1,HSPA1A/HSPA1B,HSPA4,PDIA4,POR,PTK2B,SCP2,YWHAE,YWHAG,YWHAZ
NEUROG1		transcription regulator		0.549	0		-0.174	0.0165	0.107	ADD3,ASS1,C3,CAVIN2,CFH,FN1,MTARC2,NEO1,RHOA,SCG2,TSPAN7
4-phenylbutyric acid		chemical - endogenous mammalian		0.552	0.207		-0.075	5.96e-06	0.000132	ABCA1,ACOX1,AHSG,BCKDHA,CALR,CDV3,CNP,EPHX1,GJA1,GSN,HLA-A,HSP90B1,HSPA4,HSPA5,PADI2,PARK7,PLP1,PSMA3,PSMC3,ROCK1,SERPINA1,STRN3	834 (15)
LMNB1		other		0.553	-0.246	bias	-0.361	2.05e-05	0.000412	ACTN4,ATP5F1B,B2M,CRYAB,CYP51A1,DDB1,FASN,GDI2,GJA1,HMGCS1,LMNA,PCNA,RCN2,REEP5,ZFR	437 (3)
SIRT1		transcription regulator		0.556	-1.594	bias	-0.305	3.03e-08	1.02e-06	ABCA1,ABCB1,ACADL,ACADM,ACTB,ADAR,AGT,ATXN10,BCLAF1,CAT,CAV1,CD81,CD9,CDH2,CDKN1B,CMIP,CORO1A,COX4I1,CPT1A,CTBP1,CTNNB1,CYCS,DDB1,EIF2A,EPDR1,FASN,FGFR1,FGFR3,FN1,FOXO1,FOXO3,GFPT1,GSTM1,GSTM3,H2BC18,HK2,HLA-A,HSPA4,HSPA5,IDH2,IFITM3,KIF1A,KIF5C,LGALS3BP,MADD,MAPT,MAT2A,MVK,MYL6,NCAM2,NELL2,NF1,NRF1,NTRK2,PC,PCNA,PCSK2,PDCD6IP,PYGM,RAC1,ROCK1,RPL13,SDCBP,SHANK2,STAT3,STRN,SYNPO,THBD,TSG101,UQCRC2…	1039 (24)
CDK4/6		group		0.579	-0.408		-0.201	9.79e-10	4.2e-08	AHNAK,ARHGEF2,BCLAF1,C11orf58,CALU,EEF1B2,EIF5,ENO1,ERBIN,FLNA,G3BP1,JPT1,LASP1,NIBAN2,RPL10,RPL13,RPS6,SEC61B,TALDO1,TPI1,TUBA1B,TUBA1C,TUBB,TUFM
selenomethylselenocysteine		chemical - endogenous mammalian		0.579	-0.447	bias	-0.459	0.0305	0.163	ATP1A1,CLU,DRG1,PSMA7,RPS11
L-triiodothyronine		chemical - endogenous mammalian	Activated	0.581	3.588	bias	0.325	2.33e-11	1.26e-09	ABCA1,ABCD3,ACOT11,ACOX1,ACSL1,ACTA1,ACTB,ACTC1,ACTG2,AGT,AHSG,AKT2,ALB,ALDH1A1,APOA1,APOA2,APOA4,APP,ARHGAP26,ASS1,ATP1A1,ATP1A3,ATP1B1,ATP1B2,ATP2A2,C4A/C4B,CAMK4,CBR1,CCT4,CDC42EP4,CDKN1B,CLU,COX4I1,COX5A,Cox6c,CPT1A,CS,CST3,CTNNB1,D1Pas1,DAAM2,DBT,ENO2,F2,FASN,FGA,FGFR1,FH,FKBP10,G6PD,GNA14,GNAI2,GPD2,HINT1,HP,HSD11B1,IDH3A,ITGAV,ITPR1,KCNJ10,KIF1B,LMNA,LRP1,MBP,Mbp,ME1,NFIB,NME1,NTRK2,OAT,PC…	667 (18)
NR3C1		ligand-dependent nuclear receptor		0.6	1.101		0.088	3.51e-10	1.6e-08	ABCA1,ACAT1,ACTB,ACTN1,ACTN2,AGT,AKT2,ANXA1,APOA2,APOE,APP,ARPC2,ATP1B1,ATP6AP1,B2M,BAG3,BCKDHA,BIN1,C4A/C4B,CAPN2,CAT,CAV1,CAVIN2,CD47,COMT,CPEB4,CRYAB,CUL1,DAG1,DBI,DBT,DDX5,DYNLL1,DYNLL2,ELMO2,FKBP4,FKBP5,FN1,FOXO1,FOXO3,G6PD,GAB1,GLUL,GRIA1,GRIA2,GRIA4,GRIN1,GRIN2A,GRIN2B,GRM3,GRM5,GSTP1,HDAC1,HDAC2,HNRNPU,HSD11B1,HSD17B12,HSP90AB1,IDH1,IL18,ITGAV,KCNJ10,LRRC8A,MAPK1,MAPK3,MAPK9,MPC1,MPC2,MTC…	1188 (21)
ethanol		chemical - endogenous mammalian	Activated	0.603	2.716	bias	0.294	0.00221	0.024	ABCA1,ACADL,ACADM,ACLY,ACOX1,ACTA1,ACTA2,ADCYAP1R1,APOA1,AQP4,CAMK4,CAT,CBR1,CDKN1B,CLIC4,CLU,CPT1A,EDNRB,EPHX1,ETNPPL,FASN,FGFR1,GABRA1,GDE1,GFAP,GNAI1,GNAI2,GNAS,GPM6A,GPT,GRIN1,GRIN2A,GRIN2B,GRK2,HDAC2,HLA-A,HSBP1,HSP90AB1,HSP90B1,HSPA5,LGALS1,MAP1B,MAP2,MAPK8,MAT2A,MBP,NSDHL,NTRK2,PCNA,PPP1R1B,RBP1,RHOB,SEC23A,SERPINA1,SLC1A2,SPTBN1,STAT3,SYT1,VAMP2,VCAM1	1027 (22)
MYB		transcription regulator		0.611	1.927	bias	0.326	0.00647	0.0546	ATP2B1,C3,CAMK2B,CDH2,CNN3,COPA,ERBIN,FN1,FOXO1,GSTM1,HSPA5,HSPA8,IGFBP5,IQGAP1,ITPR1,MAT2A,MEGF10,MFAP3L,NOTCH1,PCNA,PDE2A,PPP3CA,SDC4,SLC25A3,VIM	832 (14)
MYZAP		other		0.613	1.067		0.229	0.00946	0.0697	ATP2A2,CDH2,GJA1,TJP1	658 (7)
DNMT3B		enzyme		0.616	-1.091	bias	-0.373	0.00281	0.0292	ACTA1,ACTB,ACTC1,APP,ATP2A2,CAMK2A,CAMK4,CKM,CMTM5,EPDR1,FBXL16,MAPRE3,MYH14,MYL6,MYL9,PRKAR1B,PRKCB,PRNP,PRRC2C,RPL13,RYR2,S1PR1,SAFB,SEC62,SLC8A1,SLC8A2	80 (3)
C9orf72		other		0.618	0.447		-0.076	0.00114	0.0143	EDNRB,GLUL,PC,SLC1A2,SLC1A3
L-glutamic acid		chemical - endogenous mammalian	Activated	0.623	3.053	bias	0.473	7.17e-07	1.91e-05	ACLY,ACTA2,APP,B2M,BAG3,CALB1,CBL,CDH2,CETN2,FADS1,FASN,GRIA2,GRIN1,GRIN2A,GRM5,IL18,MAP1B,MAP2,MGLL,PCNA,RHOA,ROCK1,ROCK2,SLC1A2,SLC1A3,Slc25a1,SLC27A1,SORBS1,TJP1,XIAP	1113 (22)
CDKN1A		kinase		0.624	-1.137	bias	-0.389	0.00322	0.0329	ACTA2,ACTB,AIMP1,APP,ATRX,BUB3,CAP1,CDKN1B,CIT,CLIC4,CRYAB,CTSB,DNM1L,EIF2S1,FN1,GNAI1,HNRNPA2B1,HSPA1A/HSPA1B,HSPA5,IFITM3,ITGAV,LGALS3BP,LIMA1,MBNL2,MSN,NPM1,PCNA,PHGDH,PSAP,STMN1,TUBB3,TUBB4A,TUBG2,VIM,YBX1,ZBED5	981 (21)
CALCA		other		0.63	1.819		0.24	4.61e-07	1.28e-05	ADD3,AHNAK,ALB,ANK3,AQP4,CTNNB1,GFAP,GNG12,GOLGB1,LIMA1,LMNA,NDRG2,PLXDC2,PPP1R1B,PPP2R5D,PUM1,PXN,RAB7A,RAP1GAP,RBM14,SEC22B,SEC61B,SORT1,TJP2,TNS1
p70 S6k		group		0.656	1.387	bias	0.329	0.00112	0.0141	CDH2,DLG4,EEF1A1,EEF2,FASN,PABPC4,PDCD4,VIM	688 (12)
ZDHHC2		enzyme		0.667	1.003		0.168	0.000215	0.00336	CD151,CD9,TJP1,VIM
BCYRN1		other		0.675	0.378		-0.112	0.00959	0.0705	CBR1,CHMP2A,H2BC3,IRF2BPL,RPL18A,RPL35A,SBDS
LEP		growth factor	Activated	0.686	2.785	bias	0.29	0.00199	0.0225	ABCD3,ACADL,ACADM,ACADVL,ACAT1,ACLY,ACO1,ACOX1,ACSL3,ACTA2,APOA1,APOA2,APOA4,APOH,APP,ASS1,ATP2A2,ATP5F1A,ATP5PB,CAV1,CDKN1B,CPT1A,CROT,ECH1,ELOVL5,EPHX2,FASN,FGFR1,FGFR2,FOXO3,GAPDH,GFAP,GNAS,GOT2,GRIA1,GSK3B,HSPA5,IDH1,IL18,KHDRBS1,KIF3A,MAP1LC3B,MBP,NOTCH1,OPLAH,PCNA,PCSK2,PLP1,PRDX1,PRKAB2,PSMB3,RAC1,SCP2,SLC25A5,SLC27A1,SNAP25,STAT3,SYN1,TMED9,UGP2,VCAM1,VGF,VIM	867 (21)
PRKCI		kinase		0.69	1.741	bias	0.435	0.0162	0.106	COPB2,EZR,FASN,HK1,HK2,SF3B1,SLC2A1
PRKAA		group		0.69	0.14		-0.189	0.0197	0.118	ACOX1,CPT1A,FASN,FKBP5,FOXO3,HSD11B1,HYOU1,VIM,YBX1
prednisolone		chemical drug		0.692	-1.412	bias	-0.357	0.00185	0.0213	APC,API5,APOE,APP,BAG3,CAT,CDK5,CDKN1B,CSNK1D,CTSB,EIF4G1,FKBP5,GAB1,GABARAPL2,HDAC1,HGS,HSP90AA1,HSPA8,MAP1LC3A,MAP1LC3B,MAP2K1,MAPK8,MYH9,NMT2,NOTCH1,PARK7,PFKP,PGK1,PRDX1,PRNP,RHOA,SQSTM1,TGM2,TUBA4A,UTRN	698 (7)
DGCR8		enzyme		0.695	0.952		0.082	0.0079	0.0619	ACTA2,CNP,GJA1,MBP,NCAM1,NOTCH1,NRCAM,PDCD4,PLP1,TAGLN
TP53		transcription regulator	Activated	0.698	2.454		0.101	1.53e-71	3.2e-68	ABAT,ABCB1,ABHD4,ACAA2,ACADL,ACADM,ACADVL,ACAT1,ACLY,ACO1,ACO2,ACOT11,ACSF2,ACSL1,ACSL3,ACSL6,ACSS1,ACSS2,ACTA2,ACTB,ACTN1,ACTN4,ADD3,ADGRB1,ADH5,AK1,AK3,AKAP12,AKR1B1,ALB,ALDH1A1,ALDH4A1,ALDH9A1,ALDOA,ANXA1,ANXA2,ANXA6,AP1B1,APC,API5,APOA1,APOE,APP,ARHGAP1,ARHGAP5,ARHGEF2,ASNS,ASS1,ATP1A1,ATP5F1A,ATP5F1C,Atp5k,ATP5PB,BCAP31,BCAS3,Cald1,CALU,CAMK2B,CAMK2D,CAMK2N1,CAND1,CAP1,CAPNS1,CAT,CAV1,CD47,C…	972 (20)
CAV1	2	transmembrane receptor		0.702	1.496		0.197	7.03e-06	0.000154	CAV1,CAVIN1,CTNNB1,CTSD,FGB,GRIN2A,GRIN2B,HK2,HSD17B12,HSPA8,NOTCH1,NPM1,NTRK2,PCNA,PDK2,RAC1,RALA,RBM39,RPL17,RPS9,SCG5,SLC12A2,SLC20A1,SLC25A12,SLC2A3,SLC7A2,SPAG9,TJP1,TJP2,VCAM1,VIM	987 (20)
CNTF		cytokine		0.704	1.054		0.093	0.00233	0.0252	ACTB,BDH1,CNTFR,FASN,FGFR1,GFAP,GJA1,NOTCH1,OXCT1,PDE1B,PENK,PPP1R1B,Rbfox3,SERPINA3,STAT3,VIM	652 (10)
ABCA1	1.5	transporter		0.718	0.718		0	0.00808	0.063	ABCA1,ANXA1,APOA1,APOA2,APOE,APP,CPT1A,CYP51A1,FDFT1,HSPA5,SLC2A1	768 (15)
GFAP	0.235	other		0.727	0.856		0.076	0.000236	0.00367	GFAP,HSPA5,ITGB1,KCNJ10,PLEC,SLC1A2,VIM	528 (7)
chenodeoxycholic acid		chemical - endogenous mammalian		0.728	1.647	bias	0.262	0.0182	0.115	ABCA1,AGT,APOA1,APOE,CAV1,CPT1A,EIF2S1,FASN,FGA,FGB,FGG,KNG1,PLTP,TXNRD1
tanespimycin		chemical drug		0.75	-1.803	bias	-0.441	1.36e-10	6.7e-09	AHSA1,AKT2,ARAF,CAV1,CDKN1B,CYCS,DLG4,EIF4A1,FASN,FDFT1,HMGCS1,HNRNPA2B1,HNRNPC,HNRNPM,HSP90AB1,HSP90B1,HSPA1A/HSPA1B,HSPA5,HSPA8,HSPA9,LDHA,MIF,PSMA7,RBMX,RPL24,RPL30,RPS16,SERPINH1,SLC1A2,SLC2A1,SNRPB,SRSF2,STAT3,SYN1,XIAP	936 (21)
bafilomycin A1		chemical drug		0.753	1.195		0.168	0.0483	0.221	CD151,CD9,CTNND2,FOXO1,RHOB,SQSTM1,TFRC
simvastatin		chemical drug		0.763	-0.358		-0.208	1.28e-06	3.24e-05	ABCA1,ACTA2,ADCYAP1R1,AHSG,Anp32a,ANXA1,APOA1,APOE,APP,ARHGDIA,ARHGEF2,CD81,CD9,CDK5,CDKN1B,COTL1,DDAH1,ELAVL1,FADS1,FGA,GJA1,GPT,GSK3B,H1-2,HK1,IL18,IMPACT,MAP1LC3B,MAPT,MYH10,NFIX,NONO,NTRK2,RAC1,RHOB,SDC4,SOAT1,THBD,UNC13A,VCAM1,VIM,VWF,XIAP	792 (19)
3,4,5,3',4'-pentachlorobiphenyl		chemical toxicant	Activated	0.775	2.384	bias	0.35	3.37e-06	7.79e-05	AKR1A1,CALB1,CAP2,CAT,COMT,CTSD,CYCS,EPB41L3,FOXO1,GRHPR,GRIN1,GSTP1,HSPA1A/HSPA1B,HSPA2,IDH1,KIF1B,MEGF10,MYH11,NOTCH1,PRKAR2B,Slco1a4,UGT1A6	739 (11)
KMUP-1		chemical reagent		0.785	1.165		0.194	0.0179	0.115	ABCA1,APOA1,RHOA,ROCK2
DDIT3		transcription regulator		0.812	1.177		0.089	0.00393	0.0389	ASNS,CAMK2N1,DNAJA1,DOCK4,FN1,FOXO1,HSPA5,HSPD1,NDRG1,PCNA,PLEC,SARS1,SRSF1,SRSF2,STAT3,STX1A,TGM2,VIM,WARS1	878 (13)
Collagen type I (complex)		complex	Activated	0.816	2.117	bias	0.442	0.0114	0.0811	ACTA2,APOE,APP,CDH2,CTNNB1,FN1,FOXO3,HDGF,ITGAV,ITGB1,RAC1,VIM
isobutylmethylxanthine		chemical toxicant	Activated	0.821	2.652	bias	0.437	2.57e-06	6.24e-05	ABCA1,ACLY,ACOX1,ACSL1,ACSL3,ACSL4,AGT,ATP5F1D,BMPR1A,BMPR2,CAV1,CDKN1B,COX4I1,Cox5b/Gm34962,CYCS,ETFA,FN1,GAPDH,IDH1,LDHA,MAPK1,MAPK3,MERTK,NDUFS1,NDUFS2,NDUFV1,NOTCH1,PCNA,RAB14,RAB18,RAB5C,RAB7A,ROCK2,SDHA,SDHB,SYP,TPD52L2,TUBB,UQCRC1,UQCRC2,UQCRQ	792 (18)
HDAC5		transcription regulator		0.826	1.025		0.056	2.44e-05	0.000475	ACADL,ACADM,ACSL1,ACTA1,ACTA2,ATP5F1B,ATP5F1D,CKM,CPT1A,CTNNB1,ETNPPL,HK2,MBP,PFKL,PYGM,RAD23B,SLC8A1,TAGLN,TUBB3	785 (12)
thapsigargin		chemical toxicant	Activated	0.828	2.998	bias	0.439	0.00202	0.0228	ABCB1,ACADL,ACADM,AHSG,ASNS,ATP2A2,CALR,CAV1,CLU,CP,CPT1A,EIF2A,FN1,HSP90B1,HSPA1A/HSPA1B,HSPA5,HSPA9,KPNA1,LMAN1,LONP1,MAPK10,PCNA,PPP2CA,PRNP,SRI,TGM2,UBXN4,VCAM1,VCL,XIAP	664 (13)
mir-204		microRNA		0.834	1.36		0.159	0.000724	0.0097	CAMK2B,CAMK2D,GNB1,ITPR1,PPP2CA,PRKACB,PRKCG,PTPN11,ROCK1,SNAP25,STX1A,STXBP1,VAMP2
indomethacin		chemical drug		0.842	1.912		0.181	0.00243	0.0261	ABCD3,ACOX1,ACSL1,ANXA1,ANXA2,APP,ASNS,BSG,C4A/C4B,CAPN2,CDKN1B,CLU,CP,CPT1A,CTNNB1,CTSD,DNM1L,DYNLL1,FASN,FGA,FGB,GSTM3,IFITM3,LIMA1,MANF,OPA1,P4HB,PCNA,PRKCA,PSMB5,RBM3,RPS21,RPS28,TJP1,TUBB,VIM,YWHAE	1024 (20)
EIF2AK4		kinase		0.849	1.949	bias	0.396	0.00657	0.0546	AQP4,ASNS,CAT,MBP,PHGDH,PLP1,PSAT1,PSPH
streptozocin		chemical drug		0.853	1.888		0.196	0.00506	0.0459	ABCB1,ALB,ALDH3A2,ATP1A1,ATP1A2,ATP1B1,ATP1B2,CALB1,CAT,CBS/CBSL,CLU,CPT1A,FASN,FN1,GFAP,GNAS,HSPD1,MAP1LC3B,MAPK8,MEF2D,NOTCH1,OGT,PCSK2,PDK2,S100B,SCP2,SLC1A2,SLC1A3,Slc25a1,SLC25A11,SLC25A5,SLC2A3,SLC7A2,STUB1,VIM	1060 (21)
2,3,4,7,8-pentachlorodibenzofuran		chemical toxicant		0.859	1.458		0.156	2.05e-05	0.000412	AKR1A1,CAP2,CAT,COMT,CYCS,EPB41L3,FOXO1,GRHPR,HSPA1A/HSPA1B,HSPA2,IDH1,MEGF10,MYH11,PRKAR2B,UGT1A6
24-hydroxycholesterol		chemical - endogenous mammalian		0.861	1.231		0.168	0.00562	0.0493	ABCA1,AGT,APOE,APP,HSPA5	924 (11)
Pkg		group		0.873	1.71	bias	0.351	0.014	0.0959	CAT,CTNNB1,HK2,SLC2A1,TLN1,VCL
PAWR		transcription regulator		0.877	0.13	bias	-0.382	0.0133	0.0914	APP,MAPK1,MAPK3,XIAP
EPO		cytokine	Activated	0.885	2.714	bias	0.389	4.01e-06	9.16e-05	ACTB,ATP6V1B2,B2M,CA2,CDKN1B,CUL1,DCTN6,EEF1A1,FABP5,GLUL,GSPT1,HNRNPF,IL18,ITGB1,KPNB1,MID1IP1,NACA,NFIB,NPM1,OSBPL1A,PBXIP1,PCNA,PDCD4,PRKCA,PRKCB,RHOA,ROCK1,ROCK2,RPLP0,Rps3a1,RPS4Y1,RPS6,SEC22B,SNAP23,SON,SPTAN1,STAT3,SYP,TF,TFRC,TJP1,TOP1,TPI1,TPT1,UPF1,VWF,WDR1,XIAP,YBX1	925 (18)
THRA		ligand-dependent nuclear receptor		0.896	1.034		0.039	0.0012	0.0149	ACTA1,APOA1,APP,ATP2A2,CAMK4,CDKN1B,CIRBP,CPT1A,CSNK1A1,CTBP1,DOCK9,FASN,FGFR1,FGFR3,GPD2,HEPACAM,KCNJ10,MBP,NME1,PCSK2,PENK,POR,Ugt1a7c	864 (21)
NR1H4		ligand-dependent nuclear receptor		0.908	0.55		-0.077	0.0329	0.172	ACSS1,ACTA2,APOA1,APOE,C3,DDAH1,FABP5,FABP7,FASN,FGB,GPT,HSPA5,KNG1,LDHA,NDRG2,PGAM1,PGM1,PLTP,S1PR1,SDHA,SQSTM1,THBD,TPI1,UGT1A1
tamoxifen		chemical drug		0.911	1.216		0.049	3.54e-05	0.000658	ACOX1,AHNAK,ALDH3A2,APOA4,ASS1,ATP5F1B,C3,CA2,CAT,CAV1,CDH2,CDKN1B,CLU,CPE,CTSD,CYCS,DNAJA1,DYNC1H1,EPHA4,EPHX1,FADS1,FASN,FLOT1,FN1,GAPDH,HMGCS1,HSP90AB1,HSP90B1,IDH3A,MIF,NRCAM,PCNA,PCP4,PFN1,PHGDH,PKM,PPP5C,PTPRS,SERPINA3,SLC1A2,SLC2A1,SLC2A3,SLC7A2,SLC9A3R1,SQSTM1,SYNE1,TACC1,TAGLN,UTRN,XIAP	1008 (20)
brimonidine		chemical drug		0.916	1.067		0.076	0.00277	0.0288	CDH5,CTNNB1,GFAP,GNAI3,JUP	114 (4)
brefeldin A		chemical - endogenous non-mammalian		0.919	0.673		-0.079	0.0118	0.083	APP,ATP2A2,GJA1,GRIA1,GRIN2B,HLA-A,HSPA5,HSPA9,LONP1,PRNP
RASSF1		other		0.921	1.522		0.139	0.000132	0.00217	ABAT,ABCB1,ALDH1A1,APOE,BMPR2,CAV1,CDH2,CLU,CPE,EPB41L3,GSN,MAP1B,MYL9,PAK1,PCDH7,TGM2,TUBB,TUBB2A,TUBB2B	1009 (19)
POR	0.665	enzyme		0.947	-0.234	bias	-0.297	2.41e-08	8.34e-07	ABCA1,ACADL,ACADVL,ACAT2,ACLY,ACSL1,ACTA1,ACTG1,ALDH1A1,ANXA5,APOA4,ASNS,BDH1,CPT1A,CYB5B,CYP51A1,ECI1,ELOVL5,FDFT1,GPHN,GSTM1,GSTM5,HADHB,HLA-A,HMGCS1,HSD17B11,HSD17B12,Hsdl2,HSPH1,LGALS1,MVK,NSDHL,PGD,PLA2G7,POR,PRNP,SDC4,SERPINA3,Slco1a4,TUBB2B
PRNP	0.111	other		0.954	1.381		0.12	3.15e-06	7.32e-05	ABCB1,APOE,APP,CTSD,DLG4,EIF2S1,EPS8,GJA1,HSP90B1,HSPA1A/HSPA1B,HSPA5,HSPA8,HSPA9,LRP1,NOTCH1,PDCD6,PDCD6IP,PDIA3,PRNP,SNAP25,SYP	1024 (19)
ATP7B		transporter		0.956	1.134		0.067	0.025	0.14	ACLY,APP,CP,CYP51A1,FABP5,FASN,FDFT1,H1-2,HMGCS1
lipid		chemical - endogenous mammalian		0.965	1.342		0.168	0.0116	0.0819	ABCA1,ACLY,ACOX1,AGT,APOA1,CDH5,CLU,ECHS1,STAT3
tunicamycin		chemical - endogenous non-mammalian	Activated	0.971	3.697	bias	0.438	1.29e-07	4.06e-06	ABCB1,ACOX1,ACTA2,ADCYAP1R1,ARF4,ASNS,ATP2A2,CALR,CANX,CDKN1B,CPT1A,DNAJB11,DNAJC3,EIF2A,EIF2S1,FASN,FN1,GPT2,HDLBP,HSD11B1,HSP90B1,HSPA5,HSPA9,ILK,LMAN1,LONP1,MANF,MTDH,NARS1,NDRG1,P4HB,PCNA,PDIA6,PRNP,SEC22B,SLC20A1,SLC2A1,SRP68,TJP1,UBXN4,USO1,VCAM1,WARS1,XIAP	480 (14)
CAST	2	peptidase		0.978	0.533		-0.187	0.00571	0.0498	ACTA1,CDH2,CDKN1B,MAPT,MEF2D,NCS1
cadmium chloride		chemical toxicant	Activated	0.983	2.36	bias	0.463	0.000354	0.00527	ALB,ANXA5,CDH2,CHMP5,DNM1L,EEF1D,EIF3I,GSTM1,HP,HSP90AA1,HSPA5,NOTCH1,PCNA,VIM	910 (18)
CCAT1		other		1	1		0	0.0133	0.0914	CDH2,CDKN1B,PCNA,VIM
Esrra		transcription regulator	Activated	1.013	2.294		0.225	8.04e-14	5.59e-12	ACADL,ACADM,ACAT1,ACO1,ACOX1,AGL,AGT,ALDOA,ALDOC,APOA4,ATP1A1,ATP5F1B,ATP5MF,ATP5PB,ATP5PF,ATP5PO,BDH1,COX5A,Cox5b/Gm34962,CPT1A,CYC1,CYCS,DLAT,ECH1,ENO1,ENO2,ENO3,GOT1,IDH3A,NDUFA2,OXCT1,PFKL,PGM1,PPA1,PPP1R1B,PYGM,SDHB,SLC2A1	247 (7)
A2M		transporter	Activated	1.016	2.079	bias	0.329	0.00125	0.0154	ACLY,CDH2,EIF2A,FASN,FOXO1,GRIN1,GSK3B,HSPA5,LRP1,SLC2A1,XIAP	829 (22)
SMARCB1		transcription regulator	Activated	1.023	3.081	bias	0.479	0.0449	0.209	ABCB1,ACAT1,ACSL1,ACTR2,ADD3,AMPH,ATP1B1,BAG3,C4A/C4B,DOCK4,GJA1,GSN,HP,JUP,NEO1,PC,PRKAB2,RAB14,RAB5B,RAB5C,WASF3
(+)-MK-801		chemical drug		1.024	1.627		0.136	1.02e-05	0.000219	ALDOA,APP,ARF3,ATP1B2,ATP2B2,CACNB3,CNTN2,GDI1,GJA1,GRIN1,GRIN2B,HPCAL4,HSPA1A/HSPA1B,HSPA5,NPTXR,NTRK2,PPP2CB,PTPRF,RAC1,RHOA,STAT3,STXBP1	851 (13)
OMA1		peptidase		1.045	1.463		0.148	2.58e-05	0.0005	ACADVL,COX4I1,DNM1L,FASN,GPT,NDUFA9,OPA1,UQCRC2
PPP1R13L		transcription regulator		1.05	1.664	bias	0.252	0.00438	0.0418	CTNNB1,GJA1,ITGAV,ITGB1,JUP,SLC2A1
TGFBR2		kinase		1.05	1.497		0.122	0.0157	0.103	ACSL3,ACTA2,ATP1A2,CCT5,CDH2,CDKN1B,CLIC4,CLU,CRYAB,CTNNB1,FMOD,FN1,GATM,GFAP,GJA1,GJB6,HSD11B1,JUP,NFIB,PTGDS,SLC1A2,SLC2A3,STAT3,TAGLN,THBD,UBE3A,VCL
ATG7		enzyme		1.063	1.182		0.03	0.00142	0.017	ACAT1,ACLY,ACSL1,ACTA2,CDH2,CDH5,CTSB,GSTM5,HK1,HK2,HPRT1,LAMP1,PFKL,PLIN3,SLC2A1,SQSTM1	800 (10)
ULK4		kinase		1.074	0.447	bias	-0.28	0.0252	0.141	GSN,KIF5A,LGALS3BP,PCM1,TUBB4A
glucosamine		chemical - endogenous mammalian		1.077	0.439		-0.168	0.000173	0.00277	ACADM,AGT,ASS1,ATP2A2,FASN,GPD1,HSP90B1,HSPA4,MDH2,NDUFB9,OGT,PSME3,SLC25A11,SLC25A5,STAT3,UQCRC2	964 (22)
NFIX	1.807	transcription regulator		1.077	1.481		0.187	0.00144	0.0172	CKM,ENO3,GFAP,NFIX,SERPINA3,SLC25A5,SPARCL1
MEG3		other		1.086	1.086		0	0.0235	0.133	ACTA2,FN1,PHLPP1,VIM
HULC		other		1.107	1.642		0.221	0.00438	0.0418	CDH2,CDH5,ITGB1,LAMP1,SQSTM1,VIM
Calmodulin		group	Activated	1.115	2.333	bias	0.406	0.0324	0.17	Calm1 (includes others),CNTN2,CPNE5,DLG3,DLG4,ICAM5,NSF,RPH3A,STX1A,SYT1
PRKN		enzyme		1.138	0.147	bias	-0.321	0.0079	0.0619	ACTA2,Cox5b/Gm34962,CTNNB1,FUBP1,GLO1,MAOB,PDHA1,PRDX1,PRDX6,SEPTIN4	822 (12)
PPARD		ligand-dependent nuclear receptor	Activated	1.14	2.759	bias	0.256	9.78e-07	2.54e-05	ACAA1,ACAA2,ACADL,ACADVL,ACOX1,ACSL6,ACTA2,ALDH2,ALDH3A2,ALDH9A1,APOA1,APOA2,APOA4,APOE,ASS1,BDH1,CDKN1B,CPT1A,ECH1,ECI2,ENO1,FABP7,FASN,FN1,GOT2,GPD1,GPD2,IDH3B,ILK,LDHA,LDHB,MAPK1,MAPK3,MERTK,MFGE8,NDUFB10,OXCT1,PCNA,PCYOX1,PKM,PLP1,RASGRP1,RBP1,SLC27A1,YWHAE,ZBED5	804 (16)
SRF		transcription regulator	Activated	1.148	3.027	bias	0.352	4.71e-06	0.000106	ACTA1,ACTA2,ACTB,ACTC1,ACTG1,ACTG2,AKAP12,CALB1,Cald1,CAP1,CAPRIN1,CKM,CSRP1,CTNNB1,DMD,DSTN,EZR,FERMT2,FGF12,FLNA,GDA,GPM6A,GSN,GSTM5,ITGB1,LRP1,LRP4,MAPK10,MYH11,MYH9,MYL9,Nebl,NPM1,PAFAH1B1,PDCD10,PDE2A,PGM1,PPIA,RNH1,SLC2A1,SLC8A1,SND1,SNX2,SPTBN2,TAGLN,TJP2,TLN1,TMOD3,Tpm2,Tpm4,TST,TUBB4B,VCL,WDR1	375 (10)
mir-322		microRNA		1.148	0.277	bias	-0.393	0.00562	0.0493	CDH2,FGFR1,FN1,MAP2K1,VIM
plicamycin		chemical drug		1.149	-0.301	bias	-0.347	0.00416	0.0403	ABCA1,ADH5,AKT2,DNM1,EPS8,FASN,FOXO3,GNAI2,GPD1,MIF,MYH14,NAPA,PPP1R1B,SEMA7A,SERPINE2,SNAP25,STX1A,VWF	659 (8)
PAK4		kinase		1.155	1.994	bias	0.421	0.0133	0.0914	CDH2,CTSB,TJP1,VIM
HNF4A		transcription regulator	Activated	1.16	2.578		0.181	1.2e-23	2.2e-21	ABCF3,ACAA2,ACAT1,ACLY,ACO1,ACO2,ACOX1,ACSL1,ACSS2,ACTA2,ACTN1,ACTR1A,ACTR3,ADGRB1,ADPRH,AGT,AHNAK,AHSA1,AHSG,AIMP1,AK2,AKR1B1,ALB,ALCAM,ALDH1A1,ALDH1L1,ALDH2,ALDH5A1,AMT,ANXA5,AP2A1,APOA1,APOA2,APOA4,APOE,APOH,APP,ARL1,ASNS,ATP5MK,ATP6V0C,ATP6V1D,ATP6V1F,ATP6V1H,BAG6,BCKDHA,BCLAF1,BDH1,BPHL,C11orf58,C3,C4A/C4B,CAMK2D,CAP1,CAT,CAV1,CBS/CBSL,CCDC25,CCDC47,CCT8,CDC42BPB,CDC5L,CDIPT,CDK5,CDKN1B,CETN…	981 (18)
COPS5		transcription regulator		1.199	1.706		0.183	0.000333	0.005	AIMP1,CDKN1B,GPS1,MARS1,MTCH2,RANBP9,RARS1,STAT3
CDK5	2.322	kinase		1.202	1.653		0.187	0.0294	0.16	MAP2,MBP,PLP1,PPP1R1B,PSMB5,RALA,RALB
butyric acid		chemical - endogenous mammalian		1.214	1.583		0.052	8.63e-07	2.27e-05	ABCB1,ALB,ALDH1A1,ANXA1,ANXA2,ANXA5,ATP2B4,CALB1,CAP1,CBS/CBSL,CD81,CDK5,CDKN1B,CETN2,CLU,COX6A1,CUL1,CYCS,DAG1,DEK,DNM1,EIF4G2,FASN,FTH1,GC,GDI1,GMPS,GNAI2,GRIN1,GRM3,GSN,GSTP1,H1-2,HADHB,HDGF,HK1,IQGAP1,MYH14,NCL,NME1,NPM1,NUCB1,PCNA,PDIA3,PDK2,PFKL,PLCG1,PRDX1,PRKAR2A,PRKCB,PSAP,PTGDS,RBBP4,RCN2,RHOA,SEC61B,SEPTIN7,SLC1A2,SLC2A1,SRSF2,STAT3,TGM2,THBS4,TPR,TUBA4A,TWF1,UQCRQ,USP7,UTRN,XIAP	974 (19)
calcitriol		chemical drug		1.224	0.84		-0.044	1.02e-08	3.87e-07	ABCB1,ACAT2,ACSL1,ADHFE1,AKAP12,AKR1B1,ALB,ALDH4A1,ANXA2,APOA1,APP,ATP2B1,ATP2B4,ATP5F1D,C3,CA2,CALB1,CAVIN1,CDKN1B,CKM,CLMN,COMT,COQ9,CPT1A,CSE1L,CYP46A1,DDAH1,DNM1L,ECH1,ETFB,FAM107A,FASN,FGFR3,FGG,FN1,FTH1,G6PD,GAPDH,GARS1,GIT1,GLUD1,GNAI2,GPX4,HAGH,HDAC1,HK2,Hmgb3,HSD17B4,HSPA9,HSPD1,IDH1,IDH2,IGFBP5,IL18,LAMP1,LGALS1,LRPPRC,MTCH1,NCAM1,OAT,OPA1,OXCT1,OXR1,PADI2,PALMD,PC,PCNA,PDCD4,PDHA1,PLCG…	1139 (24)
ammonium chloride		chemical drug		1.244	1.414		0.06	0.00145	0.0173	APP,AQP4,ATP1A1,CD151,CD9,CTSB,FOXO1,SQSTM1	869 (12)
FLT1		kinase	Activated	1.248	2.556		0.239	1.11e-12	6.7e-11	ACTN4,ACTR2,ADD1,APLP2,CANX,CAPN2,CLIC4,CTBP1,DDX3X,EIF5A,FLNA,G3BP1,G3BP2,GDI2,HK1,LAMP1,LIN7C,MAT2A,NOTCH1,PRKAR1A,RALB,RBBP4,RDX,SCRN1,SMARCA4,SNAP23,UBE2H,UBE4B,VWF,YWHAZ
mir-192		microRNA		1.257	0.516	bias	-0.337	0.0206	0.121	ACTA2,ALCAM,CDKN1B,FN1,MSN
Cdc42		enzyme	Activated	1.259	2.137	bias	0.266	0.000283	0.00434	ACTA2,ATP6V1A,CTSA,CTSB,CTSD,FLNA,GFAP,GSK3B,LAMP1,MYH9,STMN1	547 (13)
APC	1.807	enzyme		1.26	0.481	bias	-0.357	0.00412	0.0402	CDH2,CHGB,CLU,CS,CTNNB1,FH,HADHB,HK2,IDH3G,IGFBP5,MDH2,NOTCH1,OGDH,PDK2,PRKCA,PRKCB,SDHB,STAT3,SUCLG1,SUCLG2,TJP1	952 (17)
HOXC6		transcription regulator	Activated	1.271	2.333	bias	0.312	0.000101	0.00169	ABCB1,APBB1,CNTN1,CYRIA,FGFR2,MEGF10,PAK1,SEPTIN7,SIPA1L1,SLC1A3,SLC44A1,VCAM1
PTBP3		other		1.276	1.996	bias	0.361	0.00131	0.0159	CDH2,CTNNB1,FN1,VIM
tetrachlorodibenzodioxin		chemical toxicant		1.279	1.665		0.076	0.000482	0.00689	AARS1,ABCB1,ACOX1,ACTN1,AKR1A1,ASNS,ATP2B1,CALB1,CAMK2N1,CAP2,CBR1,CDKN1B,CHST2,COMT,CTSD,DCTN2,DMXL2,GHITM,Gm21596/Hmgb1,GRHPR,GRIN1,HDAC1,HDAC11,HSPA1A/HSPA1B,HSPA2,HSPA8,IDH1,KHDRBS1,KIF1B,KPNA6,MANF,MEGF10,MYH11,Nedd4,NME1,NMT2,NPTX1,PCNA,PCSK2,PDE4B,PLXNA2,PRKAR2B,S1PR1,SERPINH1,SLC25A5,SLC2A1,SLC2A3,Slco1a4,UGT1A1,UGT1A3,UGT1A4,UGT1A6,UGT1A9 (includes others)	867 (15)
manganese		chemical - endogenous mammalian		1.288	1.941	bias	0.337	0.00402	0.0396	GAPDH,HSP90B1,HSPA5,PARK7,SLC1A2	130 (3)
eflornithine		chemical drug		1.288	1.123		-0.056	0.0101	0.0731	APP,C3,CDKN1B,CTNNB1,FN1,LGALS3BP,PCNA,PSAP,TGM2
GATA4		transcription regulator	Activated	1.291	2.111		0.223	1	1	ACTA1,ACTC1,ACTG2,ACTN2,ATP2A2,EPHX1,GJA1,HSPA5,LRRFIP1,MYH9,RYR2,SLC8A1,TAGLN,THBS4,VCAM1,VIM
pyridaben		chemical toxicant	Activated	1.295	2.345	bias	0.352	0.0347	0.179	CCDC88A,H2bc9,ITGB8,KIF1B,LRP4,MRTFB,NFIB,ROCK1,SLC8A1
LIF		cytokine	Activated	1.301	2.165		0.209	0.3	0.527	ACAA2,ACTA2,AHNAK,AHSG,ARID1A,CD9,CDH5,CYFIP1,FGB,FGG,FN1,GFAP,GPT,HK2,JAM2,KNG1,SERPINA3,SNAP23,STAT3,TSPAN7,VWF
UPF2		other		1.311	0.114	bias	-0.457	0.0221	0.129	CACNB2,CAMK2N1,CLU,CYFIP2,KHDRBS3,NEO1,PYGM
GATA2		transcription regulator	Activated	1.315	2.227		0.246	1	1	AK1,CDH5,CDKN1B,CUL1,GDA,KHDRBS3,MAOB,MAPK9,NRXN2,ROCK1,SERPINA1,TFRC,TGM2,UGT1A6,VCAM1
NRF1	-2.322	transcription regulator	Activated	1.318	3.61	bias	0.467	1.65e-12	9.65e-11	ATP1A1,ATP1B1,CD47,CDH2,COX4I1,COX5A,Cox5b/Gm34962,COX6A1,Cox6c,COX7A2,CYCS,FTH1,HPCA,HPCAL1,HPCAL4,IDE,NCALD,PSMB7,PSMC1,PSMC4,PSMC6,PSMD14,PSMD3,SDHA,TJP1,VIM,VSNL1
THRB		ligand-dependent nuclear receptor		1.325	1.679		0.08	0.00183	0.0211	ABCD3,ACOX1,ACTA1,AKT2,AMPD3,APOA1,APOA2,ATP1A3,ATP2A2,ATP5MG,CDKN1B,CPT1A,CSNK1A1,CTBP1,CTNNB1,CTSD,FASN,FGFR1,FGFR3,GDI1,GSN,H1-2,HEPACAM,ILK,MAPK3,MAPK8,MBP,ME1,NME1,PCSK2,PENK,PGD,PHYH,POR,PPP2CA,PTGDS,Ugt1a7c,YWHAE	805 (16)
Insulin		group	Activated	1.335	3.337		0.231	9.81e-18	9.3e-16	ABCA1,ACADM,ACAT1,ACLY,ACOX1,ACSL1,ACTA1,ACTB,ACTC1,AGT,ALB,ALDOA,APOA1,APOE,APP,ATP5F1D,BMPR1A,BMPR2,CANX,CCT2,CCT4,CCT5,CCT6A,CCT7,CCT8,CDKN1B,COX4I1,Cox5b/Gm34962,CTNNB1,CYCS,DBI,DNAJA2,DNAJB4,ETFA,FADS1,FASN,FGB,FKBP2,FKBP8,FN1,FOXO1,G6PD,GFAP,GRK2,GSK3B,GSTP1,HNRNPK,HSD11B1,HSP90AA1,HSP90B1,HSPA4,HSPA5,HSPA8,HSPA9,IDE,IDH1,LDHA,LGALS3BP,LONP1,MAOB,MAPT,MDH2,ME1,MTCH2,MTOR,NDUFB9,NDUFS1,NDUFS…	953 (20)
CLUH	2.196	translation regulator		1.335	1.486		0.044	0.00203	0.0229	ALDH2,AMT,DDX39B,ECI2,FH,HLA-A,IVD,NDUFS7,OAT,OPA1,PPID,SUCLA2
heparin		chemical - endogenous mammalian	Activated	1.338	2.101		0.208	0.00424	0.0409	ACADL,ACADM,ACADVL,ACTA2,APOE,ATP5F1A,CDKN1B,CS,FN1,NDUFA9,ROCK2,SDHA,SLC2A1,THBD,VIM	905 (21)
RXRB		ligand-dependent nuclear receptor		1.345	1.067		-0.14	0.033	0.172	ABCA1,ACADM,ACOX1,ACSL1,ALDH1A1,ATP1A3,CRYAB,CTSB,FASN,FGFR1,MBP
AKT2	0.976	kinase	Activated	1.35	2.069		0.245	0.0239	0.135	ACTA2,AKT2,CDKN1B,CTNNB1,ITGB1,MYH11,PDCD4,RAC1,VIM,XIAP
fluoxetine		chemical drug	Activated	1.352	2.163		0.196	0.000362	0.00534	GNAI1,GNAS,GNAZ,HDAC2,MAPK1,MAPK8,MECP2,MTOR,NME1,NME2,NTRK2,PDE4A,PDE4B,PPP1R1B,SERPINA3,SLC1A2,SLC2A3,TAGLN,VGF
KRAS		enzyme		1.365	1.623		0.032	3.12e-19	4.07e-17	ABCA1,ACLY,ACTR3,ADAR,ADGRL3,AHNAK,ALDOA,ALDOC,AMPD3,AMPH,APLP2,APP,ARPC3,ARPP19,ATP1B1,B2M,BDH1,BPNT2,BSG,Cald1,CAV1,CAVIN1,CAVIN2,CCT5,CDH2,CDKN1B,CLPTM1,CLU,CRYAB,CS,CSE1L,CTNNB1,CTNND2,DBN1,DCLK1,DDAH1,DPYSL2,EEF1A1,EIF3I,EIF5,EIF5A,ENO1,FASN,FGFR1,FN1,FTH1,G6PD,GAPDH,GFAP,GFPT1,GJA1,GLUL,GNA13,GPC1,GPM6B,GSN,GSTM1,GSTM3,GTF2I,H1-2,HADHB,HK2,HM13,HNRNPD,HPCAL4,HSPA5,HYOU1,IFITM3,ILK,KPNB1,L1C…	939 (20)
RAB1B	1.139	other	Activated	1.391	2.754	bias	0.495	0.00545	0.0483	ARF4,ARL1,GOLGA2,NAPA,SEC22B,SEC31A,STXBP1,USO1
APOE	0.255	transporter		1.401	-0.812	bias	-0.481	2.71e-10	1.26e-08	ABCA1,ACAT1,ACOX1,ACSL1,ACTA2,ACTB,ADGRB1,ANK3,ANXA11,APOA1,APOD,APOE,APP,ARHGEF12,CALR,CAPNS1,CAT,CAV1,CLU,CPT1A,CSRP1,CTNNB1,CTNND2,CTSB,CTSD,Cyb5r3,EPN2,FKBP4,FKBP5,GAS7,GLUL,GPX4,GRIA1,GRIA2,GRIN2B,HPCAL1,HSD11B1,HSP90AB1,HSP90B1,HSPA1A/HSPA1B,Hspa1b,HSPA5,HSPD1,KCNJ10,LRP1,M6PR,MADD,MAP2,MAP2K7,MAPT,MTCH1,NELL2,P4HB,PC,PCSK2,PEA15,PRKCB,PSMC4,SDC4,SERPINA3,SLC6A1,SORBS1,SYP,Tpm2,TPT1,VCAM1,V…	1003 (21)
DNMT3A		enzyme		1.401	0.378		-0.193	6.21e-05	0.0011	ACSL1,ACTA1,ACTC1,AKAP12,ATP2B4,CAMK2A,CKM,CPLX2,FOXO1,GNAO1,GRB2,GRIA4,ITGAV,MYL9,PDE1A,PDE2A,PLA2G7,PPP3R1,PRKAR2B,PRKCB,RAP2B,RYR2,S1PR1,SDC4,SERPINH1,SLC8A1,SLC8A2,SNRPN,TGM2,TSC22D1	777 (10)
6-hydroxydopamine		chemical toxicant	Activated	1.403	3.309	bias	0.412	6.01e-06	0.000133	ACO1,C3,CALR,GFAP,GNAL,HSP90AB1,HSPA1A/HSPA1B,HSPA4,HSPA5,HSPA8,HSPA9,HSPBP1,LONP1,MAPK1,MEF2D,NCAM1,P4HB,PDIA3,PENK,PPIB,PSMB2,PSMC4,S100B,VCP	184 (4)
forskolin		chemical toxicant	Activated	1.412	5.121	bias	0.385	2.26e-14	1.66e-12	ABCA1,ACOX1,ACTA1,ACTA2,ACTB,ACTG2,ACTN1,ACTR2,ADGRL2,AGL,AKAP12,ALDOA,ALDOC,APOA1,APP,ARHGAP1,ARL6IP5,ATP1B1,ATP6V0C,ATP6V0D1,ATP6V1A,ATP6V1B2,ATP6V1C1,ATP6V1G1,ATP9A,BAG3,CALR,CAP2,CD200,CD9,CDH2,CDKN1B,CHGB,CLU,CMTM5,CNP,Crip2,CRYAB,CTBP1,CTNND1,CYFIP2,DNM1L,EIF5A,EMD,EPHA4,ESD,EZR,FGFR2,FKBP5,FN1,FOXO1,GFAP,GJA1,GNA14,GNAL,GNAS,GPRC5B,GRIA1,GSTM5,GSTP1,HK2,HP,HSD11B1,HSPA1A/HSPA1B,HSPA2,IGFBP…	984 (19)
methylselenic acid		chemical reagent		1.415	0.816		-0.244	6.34e-07	1.72e-05	ACSL3,ACTN4,ADD3,AKT2,ALDH3A2,APOD,CADM1,CAMK2N1,CAMK4,CDK5,CLU,CORO1A,DNAJC3,DPYSL2,DYNLL1,EPHX1,ERP44,FKBP5,FN1,G3BP2,H1-0,HSD17B11,HSP90B1,MANF,MAP1B,MAP2K1,MAPK1,MAPK3,MAPK8,MAPK9,MAPT,NDRG1,PCNA,PDIA4,PPM1A,PPM1B,PPP5C,PRKCA,RAPGEF4,RHOB,SMARCE1,STX1A,TUBA4A,TUBB4B,WASF1	773 (7)
Growth hormone		group	Activated	1.421	2.896	bias	0.346	6.51e-08	2.12e-06	ACAA1,ACSL1,ACTB,AGT,AKR1A1,AKR1B1,ALB,APLP1,APOE,BPHL,C3,CALB1,CAT,CLU,COMT,CROT,CYB5B,DDT,DECR1,FASN,FGFR3,FGG,FKBP5,FN1,FTH1,G6PD,GFAP,GLUD1,GPT,GSTM1,GSTM5,GSTP1,HADH,HADHB,IGFBP5,NDRG2,PCNA,Pzp,RAB3A,RPH3A,S100B,SLC2A1,TF,TKT,TSC22D1,TUBA1A,YWHAZ	844 (20)
cholic acid		chemical - endogenous mammalian	Activated	1.434	2.147		0.18	0.00142	0.017	ABCA1,ABCB1,ACOX1,AGT,APOA1,CBR1,CIRBP,EPHX1,FABP7,FDFT1,IGFBP5,PLTP,RAD23B,RBP1,Slco1a4,TAGLN	442 (9)
TO-901317		chemical reagent	Activated	1.439	2.664	bias	0.266	7.96e-11	4.12e-09	ABCA1,ACAA1,ACLY,ACOX1,ACSL1,AGPAT3,ALB,ALDH2,ALDH3A2,APOD,APOE,APP,ASS1,C3,CDKN1B,CFH,COMT,CPT1A,ECI1,ELOVL5,ENO1,EPHX1,FABP5,FADS1,FASN,FDFT1,G6PD,GPD1,GPI,GSTM5,GSTP1,HK2,HP,HSD11B1,HSD17B11,HSD17B12,ITIH4,KNG1,MGLL,MID1IP1,Mug1/Mug2,PFKL,PFKP,PLTP,POR,PSMA5,PSMA7,PSMB2,PTGDS,SERPINA3,SYP,TGM2,TKT	938 (19)
baicalin		chemical - endogenous non-mammalian	Activated	1.439	2.157	bias	0.256	0.0347	0.179	CBR1,CIRBP,FABP7,IGFBP5,MBP,MIF,RAD23B,RBP1,TAGLN
SP2509		chemical reagent		1.44	-0.615		-0.235	5.37e-20	7.3e-18	AKT2,AMOT,ARAF,BAIAP2,BMPR1A,CAP2,CDH2,CNTN1,CRMP1,CSE1L,CTNNB1,CUL1,DDX3X,DDX6,DEK,DNM3,DPYSL4,EHD1,EIF4G1,EZR,FGFR1,FN1,FUBP1,GDI1,GRB2,HDGF,HERC1,HNRNPA2B1,HNRNPD,HSPA5,HSPA9,ILF3,KIDINS220,KIF5C,KPNB1,L1CAM,LGALS1,MANF,MAP2,MSN,NCAM1,NEFL,NFIB,NOTCH1,NRXN1,OGT,PAFAH1B2,PAK1,PAK2,PAK3,PCNA,PDLIM5,PITPNA,PLCB1,PON2,PREX1,PSAT1,PTPMT1,RAB3A,RAD21,RAPGEF2,RBM39,RTN4,SETD7,SPTAN1,SRI,SRSF1,STAT3,S…
tazemetostat		chemical drug		1.442	-0.615		-0.236	4.95e-21	7.38e-19	AKT2,AMOT,ARAF,BAIAP2,BMPR1A,CAP2,CDH2,CNTN1,CRMP1,CSE1L,CTNNB1,CUL1,DDX3X,DDX6,DEK,DNM3,DPYSL4,EHD1,EIF4G1,EZR,FGFR1,FN1,FUBP1,GDI1,GRB2,HDGF,HERC1,HNRNPA2B1,HNRNPD,HSPA5,HSPA9,ILF3,KIDINS220,KIF5C,KPNB1,L1CAM,LGALS1,MANF,MAP2,MSN,NCAM1,NEFL,NFIB,NOTCH1,NRXN1,OGT,PAFAH1B2,PAK1,PAK2,PAK3,PCNA,PDLIM5,PITPNA,PLCB1,PON2,PREX1,PSAT1,PTPMT1,RAB3A,RAD21,RAPGEF2,RBM39,RTN4,SETD7,SPTAN1,SRI,SRSF1,STAT3,S…
PPARA		ligand-dependent nuclear receptor	Activated	1.457	3.431		0.23	4e-17	3.52e-15	ABCA1,ABCD3,ACAA1,ACAA2,ACADL,ACADM,ACADVL,ACAT1,ACAT2,ACOX1,ACSL1,ACSS2,ACTA1,ALDH2,ALDH3A2,ALDH9A1,ANXA2,APOA1,APOA2,APOA4,APOE,APP,ARHGDIA,ASNS,ASS1,ATP5F1B,BCKDK,C3,CAT,CFH,COX4I1,CPT1A,CROT,CS,CYB5B,CYCS,CYP51A1,DBI,DECR1,DLG4,DYNLL1,ECH1,ECI1,ECI2,ELOVL5,FABP5,FADS1,FASN,FDFT1,FGA,FGB,FGG,G6PD,GLS,GLUD1,GLUL,GOT2,GPD1,GPD2,GPT,GRIN2A,GSTK1,GSTM3,GSTP1,H1-2,HADH,HADHA,HADHB,HMGCS1,HSD17B11,H…	670 (16)
AHI1		other		1.476	1.134		-0.129	0.00414	0.0402	BIN1,ELAVL1,MLLT11,NTRK2,OXCT1,PDCD6,SV2B
everolimus		chemical drug		1.479	1.195		-0.108	0.0257	0.143	ABCA1,CAV1,CDKN1B,CTNNB1,NCEH1,RPS6,SLC2A1,SOAT1
PPARGC1A		transcription regulator	Activated	1.486	3.15		0.215	1.14e-08	4.2e-07	ACADL,ACADM,ACADVL,ACAT1,ACOX1,ACSL6,AGT,AK1,APOA4,APOD,ATP2B3,ATP5F1A,ATP5F1B,ATP5MF,ATP5PD,ATP5PO,BDH1,C3,CAT,CDC42EP1,COX4I1,COX5A,Cox5b/Gm34962,CPLX1,CPT1A,CS,CTSA,CYCS,DLAT,FASN,FH,GOT2,GSK3B,HK2,IDH3A,IGFBP5,IL18,IMPA1,LDHA,LDHB,MAOB,MBP,MDH2,ME1,NCEH1,NDUFS1,NDUFS8,NDUFV1,NRF1,NSDHL,OXCT1,PDHA1,PDK2,PGAM1,PHYH,PLA2G7,PRDX5,SDHA,SDHB,SERPINA3,SERPINE2,SERPINH1,SPARCL1,UGT1A1,UQCRC2,VAMP2	908 (14)
MRTFB	2.565	transcription regulator	Activated	1.486	3.222	bias	0.366	0.000291	0.00444	ACTA1,ACTA2,ACTB,ACTG1,AK5,CAVIN2,CD151,DDAH1,DNAJB4,FLNA,GSTM5,HLA-A,IGFBP5,ITGB1,LIMCH1,LMNA,MAP2,MYH10,MYH9,MYL9,NRXN2,S1PR1,SLC20A1,SORBS1,TAGLN,Tpm4,TST,VCL	281 (6)
lithium		chemical drug		1.507	1.62		0.032	0.00622	0.0539	ADCY2,ANK3,APP,CAMK4,CTNNB1,DPP10,GNAI1,GNAI2,HDAC1,NCAM1,NCS1,NPTX1,RAB7A,SLC1A2,SYN1,YBX1	875 (14)
beta-estradiol		chemical - endogenous mammalian	Activated	1.525	5.622		0.239	9.12e-40	4.76e-37	AARS1,ABCA1,ABCB1,ACAA1,ACAA2,ACADM,ACADVL,ACOX1,ACSL1,ACTA1,ACTA2,ACTB,ACTC1,ADK,AGT,AKAP12,ALB,ALCAM,ALDH4A1,ALDH6A1,ALDH7A1,ALDOA,AMOTL1,ANK3,Anp32a,ANXA1,AP1B1,AP1G1,AP3D1,APBB1,APC,APOA1,APOA4,APOD,APOE,APP,ARAF,ARF5,ARHGEF2,ATP1B1,ATP2B1,ATP2B2,ATP5F1B,ATP5PB,ATP5PD,ATP6V1F,ATRX,BCAS1,BCAS3,BIN1,BMPR1A,BMPR2,BSG,BUB3,C3,C4A/C4B,CA2,CACNB1,CACNB4,CALB1,CALR,CAMK2A,CAMK4,CAP2,CAST,CAV1,CBL,CC…	1155 (22)
ATP2A2	0.355	transporter		1.533	0.555	bias	-0.441	0.0252	0.141	APP,ATP2B3,ATP2B4,FASN,SYT1
CETP		enzyme		1.534	1.063		-0.18	0.00645	0.0546	APOA1,APOE,HSPA5,P4HB,PDIA3,PDIA4,PLIN3	569 (15)
STK11		kinase	Activated	1.543	3.335		0.196	8.91e-27	2.06e-24	AK2,AKR1A1,ALB,ALCAM,ALDH9A1,ALDOA,ARF5,ASS1,ASTN1,ATP5F1C,ATP5F1D,Atp5k,ATP5MF,ATP6V1F,BTF3,Cabp1,CAMKK1,CCT6A,CDKN1B,CHGB,CNTN1,COX5A,Cox5b/Gm34962,COX6A1,COX7A2,CS,CTNNB1,CTSD,CYC1,DLGAP2,DOCK4,EIF3A,ENO1,FGFR2,FGG,FN1,GAPDH,GART,GOT2,GPI,IGFBP5,IMPDH2,LDHA,MDH2,NAP1L5,NCAM2,NDUFA10,NDUFA13,NDUFA2,NDUFA3,NDUFA9,NDUFB9,NDUFC2,NDUFS7,NDUFS8,NDUFV1,NME2,NPTX2,NRCAM,PAPSS1,PDE2A,PGK1,PGM1,PHGDH,PK…	962 (20)
progesterone		chemical - endogenous mammalian	Activated	1.554	3.161		0.182	7.04e-09	2.74e-07	ABCB1,ACAT1,ACOT7,ACOX1,ACSL1,ACTA1,ACTA2,ACTB,ADCYAP1R1,ADH5,AK3,ALDH1A1,AMPD3,AP1G1,APOD,APOE,ATP1A2,ATP1B1,ATP5PD,ATP6V1B2,BSG,C3,CA2,CADM1,CAV1,CDH2,CDKN1B,CKMT1A/CKMT1B,CNDP2,COMT,CP,CRYAB,CST3,CTNNA1,CYRIA,DNAJB4,EZR,FGFR2,FKBP3,FKBP4,FKBP5,FN1,FOXO1,FTH1,G6PD,GABRA1,GABRB2,GARS1,GFAP,GJA1,GRIA1,HSD11B1,HSD17B4,HSPA2,HSPA8,IDE,IDH2,IGFBP5,ITGB1,JAM2,LDHA,LGALS1,MBP,ME1,NCAM1,NDRG1,NDRG2,NME…	980 (20)
THBS4	1.411	other	Activated	1.554	2.401	bias	0.353	0.0383	0.185	CALR,HSPA5,HYOU1,MANF,P4HB,VCAM1
FZD8		G-protein coupled receptor		1.559	1.559		0	0.00242	0.0261	ACTA2,CTNNB1,FN1,IGFBP5,TJP1,VIM	657 (7)
UTRN	0.88	transmembrane receptor		1.561	1	bias	-0.28	0.000602	0.00824	ACTG1,BMPR2,DAG1,UTRN
pitavastatin		chemical drug	Activated	1.57	2.779	bias	0.435	0.00186	0.0213	ABCA1,ACADM,ACOX1,APOA1,CAT,CYP51A1,FDFT1,HMGCS1	754 (10)
ESR1		ligand-dependent nuclear receptor	Activated	1.579	3.251		0.12	2.15e-35	7.9e-33	ABCB1,ACLY,ACOX1,ACSL1,ACTA2,ACTC1,ACTR2,ADD3,AGT,AHNAK,AK1,AKT2,ALCAM,ANK3,AP2S1,APC,APOA1,APOE,ARAF,ARHGAP1,ARHGEF2,ARHGEF7,ARHGEF9,ASS1,ATP1B1,ATP2B1,ATP6V0D1,ATP6V1A,ATP6V1H,BCAS3,BCLAF1,BCR,BIN1,BMPR2,BUB3,C18orf25,C3,CA2,CALB1,CAMK2B,CAP2,CAPN2,CAV1,CBL,CDC42BPB,CDC5L,CDK5,CDKN1B,CFL2,CHST2,CIT,CKB,COMT,COPA,COPE,COTL1,Cox5b/Gm34962,CP,CPE,CPLX1,CPNE1,CRK,CRKL,CSNK1A1,CTNNB1,CTSB,CTSD,CYFIP…	1102 (20)
fenofibrate		chemical drug	Activated	1.587	2.867		0.209	6.52e-13	4.16e-11	ABCD3,ACAA1,ACAA2,ACADL,ACADM,ACADVL,ACAT1,ACOX1,ACSL1,ACSL3,ACSL4,APOA1,APOA2,APP,ASNS,CAT,CD200,CDH2,CLU,CPT1A,DBI,DECR1,DLAT,ECH1,ECHS1,ECI2,EIF3E,FABP7,FASN,FGA,FGB,FGG,GAPDH,GLUL,GOT1,GOT2,HADHA,HADHB,HP,HSD17B4,HSPA5,KPNA1,LDHB,MARK2,MGLL,PAICS,PCM1,PCNA,PDHB,PLTP,POR,PSMA4,PTPRF,PTPRS,RBFOX2,SLC27A1,STAT3,SUCLG1,TPP1,UGT1A4,UGT1A9 (includes others),VCAM1	889 (18)
dihydrotestosterone		chemical - endogenous mammalian	Activated	1.601	4.508	bias	0.412	1.64e-17	1.53e-15	ABCA1,ACADVL,ACLY,ACO2,ACSL3,ACTA1,ACTB,AGT,ALDOA,Alyref,APOD,APOE,APP,ATP2A1,ATP2A2,B2M,BCAP31,BMPR2,C4A/C4B,CACYBP,CANX,CCT3,CDH2,CDKN1B,CKM,CLU,COBLL1,CPT1A,CTNNB1,CYTH2,DBI,DDX5,DLG4,DYNC1LI2,DYNLL1,ELAVL1,ENO1,FASN,FGFR1,FKBP4,FKBP5,FN1,FOXO1,FTH1,GAPDH,GFAP,GLUL,GPD1,GPI,GPX4,GSN,GSTP1,GTF2B,GTF2I,HINT1,HK2,HLA-A,HNRNPU,HSP90AA1,HSPA1A/HSPA1B,IGFBP5,ITGB1,KPNA1,LDHA,LGALS1,ME1,MGLL,NDRG1,NO…	923 (16)
PRKG1		kinase		1.632	1.463		-0.06	0.00135	0.0163	ACTA2,CDKN1B,CTNNB1,FN1,GUCY1B1,HINT1,RHOA,TAGLN,VCAM1	894 (20)
TGFB1		growth factor	Activated	1.638	5.693	bias	0.271	2.8e-37	1.17e-34	ABCA1,ACAA2,ACLY,ACSL3,ACSS1,ACTA1,ACTA2,ACTC1,ACTG2,ACTN1,ADGRB1,ADI1,ADK,AHNAK,AK1,ALB,ALDH2,ALDH3A2,ALDH5A1,ALDOA,ANXA11,ANXA2,APOE,APP,ARF1,ARF4,ARHGEF2,ARPC2,ASNS,ASS1,B2M,BDH1,BIN1,BSG,C3,CAB39,CADM1,Calm1 (includes others),CAMK2G,CAMK2N1,CAP1,CAPNS1,CAPRIN1,CAT,CAV1,CAVIN2,CCT2,CCT5,CCT6A,CDC42EP4,CDH2,CDH5,CDK17,CDKN1B,CELF2,CFH,CFL1,CHD4,CKM,CLIC4,CLU,CMTM5,CNN3,COTL1,COX5A,CRMP1,CSRP1,C…	1189 (18)
cadmium		chemical toxicant	Activated	1.674	2.877	bias	0.354	0.0215	0.126	ACAA1,ALB,ATP1A1,B2M,C3,DLD,EPHX1,GPX4,HNRNPK,HSPA5,ILK,ITPR1,RBP1
SNAI1		transcription regulator		1.677	1.477		-0.054	3.4e-07	9.72e-06	ACTN1,ACTR1A,ACTR2,ACTR3,ADD2,CDH2,CDH5,CFL1,CFL2,DPYSL3,FASN,FLNA,FLNB,FMNL2,FN1,GFAP,GSN,ITGB1,L1CAM,LASP1,LIMA1,MYO5A,PEBP1,PFKP,SERPINH1,SPARCL1,TF,THBD,TMOD3,TPM3,VIM,WASF1,WASF3	960 (12)
KLF15		transcription regulator	Activated	1.677	3.203	bias	0.412	3.48e-05	0.000652	ACADL,ACADM,ACADVL,ACAT1,ACOX1,ACSL1,ACSS1,DECR1,FABP5,FASN,HADHA,HADHB,SLC27A1,SYNPO	857 (15)
lovastatin		chemical drug	Activated	1.686	2.632		0.21	0.00219	0.0239	ABCA1,ACAT2,ALB,APOE,CAT,CDKN1B,COTL1,ENO2,FASN,FDFT1,FGFR1,GFAP,HMGCS1,IMPACT,LMNA,Mbp,MVK,PLP1,RHOA,RHOB,RHOC,SDC4,SV2A,VWF,XIAP	896 (23)
METTL3		enzyme		1.689	1.964		0.14	0.0133	0.0914	CD9,PSMD7,SERPINE2,TMED10
NR1H2		ligand-dependent nuclear receptor		1.69	1.872		0.059	0.211	0.453	ABCA1,ACOX1,AGT,APOE,C3,FASN,FDFT1,HK1,HSD11B1,HSD17B4,PLTP,RPS14
bexarotene		chemical drug	Activated	1.691	3.964	bias	0.366	1.97e-08	6.97e-07	ABCA1,ACOX1,ADD3,AKT2,ALCAM,APOA2,APOE,APP,ARL6IP5,ASNS,CHCHD2,Cox5b/Gm34962,COX6A1,CPLX1,CST3,CTNNB1,CYCS,FABP7,FKBP2,GARS1,GFAP,GNB2,GPM6B,ITPR1,LRP4,LSM4,LY6H,MERTK,MLLT11,MPC2,NTRK2,PIN1,REST,SLC17A7,SLC27A1,SRSF2,SYP,TBR1,TGM2,TUBB3,VCAM1	1044 (23)
3,5-diiodothyronine		chemical - endogenous mammalian	Activated	1.692	2.646	bias	0.361	5.21e-05	0.000926	AK1,CKM,ENO1,ENO3,GAPDH,IDH3A,PGM1
LG100268		chemical reagent	Activated	1.755	2.236		0.215	0.295	0.519	ABCA1,APOA2,APOE,NDRG1,SLC27A1
ACTA2	0.103	other	Activated	1.76	2		0.12	0.00245	0.0261	ACTA1,ACTA2,PTK2,VIM
YY1		transcription regulator		1.761	1.714		-0.017	5.62e-07	1.53e-05	ACTA1,ACTA2,ACTC1,ALCAM,API5,BTF3,CALR,CDKN1B,Celf1,CLU,Cox5b/Gm34962,CRYAB,CTNND2,DMD,DNAJB4,EEF1B2,EIF4G2,Hmgb3,Hnrnpa1,HNRNPC,HSPA5,IGFBP5,KIF5B,LMAN1,LUC7L2,MAT2A,MATR3,MYH11,PCNA,PFN2,PTPRA,QKI,RAD21,RBBP4,REST,RPL30,SFPQ,SLC1A2,SLC25A4,SLC6A1,SNRPN,SRSF1,SYNCRIP,TAGLN,TGM2,TLN2,TRA2A,USP14,VIM,VWF,YWHAE	673 (7)
tripterine		chemical - endogenous non-mammalian		1.795	1.876		0.031	0.0052	0.0469	BAG3,HSPA1A/HSPA1B,HSPA1L,HSPA4L,HSPH1,TCP1,VCAM1	111 (4)
RARA		ligand-dependent nuclear receptor		1.806	1.82		0.003	0.314	0.547	ABCA1,ALDH1A1,APOA1,ARHGAP1,C18orf25,CALB1,CD9,CDKN1B,CLMN,CP,CTNND1,EIF5A2,ENAH,FGF12,FGFR1,GPR158,HNRNPD,IDE,JUP,LGALS1,LGALS3BP,MAOB,MAP1B,MAPK1,PENK,PLXNA2,RAP1A,RBP1,SEC31A,SFPQ,SHANK2,SIPA1L1,THBD
ERN1		kinase	Activated	1.813	3.743	bias	0.453	0.000289	0.00443	ACTA2,ARF4,ATP2A2,CNTN1,DNAJB11,DNAJC3,ERP44,FASN,FN1,GOT1,GPT,HDLBP,HSP90B1,HSPA5,MAP1LC3B,NARS1,P4HB,PDIA6,SCN3A,SEC22B,SLC20A1,SRP68,SYT11,USO1,WARS1	200 (5)
CYP19A1		enzyme		1.822	1.38		-0.126	0.0114	0.0811	ACADL,ACADM,ACADVL,ACOX1,CDKN1B,DLG4,FASN,GRIN1,GSK3B,PCNA,PPP1R9B,PXN,SLC25A5,SYP
AQP1		transporter	Activated	1.828	2.429		0.247	0.00242	0.0261	AK2,AKR1B1,CTNNB1,HSPA4L,HSPH1,PGK1
CFTR		ion channel		1.841	1.581		-0.063	0.000862	0.0112	ABCA1,ACAA1,ACAA2,ASNS,CFH,EPHX2,FADS1,FDFT1,HADH,HDAC2,HSD17B11,HSD17B4,ITPR1,OSBPL1A,OXCT1,POR,SCP2
PGR		ligand-dependent nuclear receptor	Activated	1.85	4.62	bias	0.435	2.09e-05	0.000418	ACOX1,ACSL1,AHCYL1,AK3,AP1G1,ATP1B1,CAPN2,CDKN1B,COMT,CSRP1,CTSD,CYRIA,DNAJB4,DPYSL2,DYNLL1,EZR,FKBP5,FN1,FOXO1,GABRA1,GLS,GLUL,GOT1,GSTM3,HPCAL1,HSPA2,IGFBP5,ITGB1,MAT2A,NDRG1,PACSIN1,PCDH1,PCDHGC3,PCNA,PFKP,PFN2,PGRMC1,PPM1H,RASSF2,RHOC,SERPINA1,SIK3,SLC9A3R1,SNAP25,SNPH,STAT3,VCL	1014 (19)
nicotine		chemical drug	Activated	1.937	3.494	bias	0.399	0.00118	0.0147	ALDOA,CA2,CACNA2D1,CDKN1B,CHGB,CLPTM1,CNTN1,DBI,DLG4,DNM1,ENO1,FASN,FN1,GJA1,Gm21596/Hmgb1,GRIA1,GRIN2A,HSPA8,MATR3,NAPA,NSF,PCNA,PENK,PTPRA,RAB6A,RYR2,SCG2,SLC20A1,UBE3A,XIAP,ZFR	1031 (23)
rolipram		chemical drug		1.948	1.948		0	0.0381	0.185	ANXA1,GRIA1,NTRK2,PDE1A,PDE4B,PPP2CA,SYNPO
WNT5A		cytokine	Activated	1.957	2.18		0.08	1	1	CAMK4,CRYAB,CTNNB1,FLNA,FN1,GABRA1,STAT3,VIM
CD300LF		other	Activated	1.96	3.357	bias	0.361	6.92e-10	3.07e-08	ACAA2,ACADL,ACSS2,CPT1A,ECHS1,ECI2,GPD1,GPD2,GPI,HK1,IDH1,MPC2,SLC27A1,SLC2A1,SLC2A3
LDLR		transporter		1.98	1.484		-0.14	0.00483	0.0447	ABCA1,ACLY,ALCAM,ALDH9A1,APOE,CD47,DLAT,DLD,FABP5,FAM3C,FASN,G6PD,GAPDH,GATM,GJA1,GPI,GPT,HK2,HSPA5,KIF3C,LRP1,MERTK,MFGE8,MID1IP1,MIF,PFKL,PLTP,PSMA7,PSMB7,PSMC6,SLC2A1,SYN1,VCAM1	846 (16)
monorden		chemical - endogenous non-mammalian	Activated	2	2		0	0.0375	0.183	GSN,HSP90B1,Hspa1b,HSPA5
nifedipine		chemical drug		2.002	1.086	bias	-0.266	0.0389	0.187	ABCA1,ABCB1,AGT,ATP2B1,ATP2B2,ATP2B3,ATP2B4,FN1,IGFBP5,NTRK2,SLC8A1,VCAM1
RXRA		ligand-dependent nuclear receptor	Activated	2.013	2.719		0.166	1.16e-05	0.000244	ABCA1,ABCB1,ACADM,ACOX1,ACSL1,ACSL3,ALDH1A1,APOA1,APOA2,APOE,APP,ASNS,C3,CALB1,CAT,CLMN,CPT1A,CRYAB,CTSB,EPHX1,FABP5,FASN,FGG,GPD1,GPT,HADHA,HADHB,HSD17B4,ILK,KNG1,MAOB,MBP,MID1IP1,NDUFC2,NME1,PC,PCSK2,PLTP,PTGDS,RBP1,RLBP1,SLC27A1,Slco1a4,SORBS1,THBD,TPP1,Ugt1a7c,UGT1A9 (includes others)	1087 (19)
2-deoxyglucose		chemical drug		2.027	1.949		-0.03	0.453	0.643	ABCB1,APP,CTNNB1,GOT1,HSP90B1,HSPA5,PDIA3,XIAP
NLRP3		other		2.037	1.758		-0.117	1	1	ACTA2,FN1,IL18,KIF1A,STAT3,UBE2N,VIM
MRTFA		transcription regulator	Activated	2.046	3.07		0.193	5.19e-06	0.000116	ACTA1,ACTA2,ACTB,ACTC1,ACTG1,CAVIN2,CD151,COMT,CRK,CYFIP2,DDAH1,DNAJB4,FLNA,GSTM5,HLA-A,ITGB1,LMNA,MAP2,MYH10,MYH11,MYH9,MYL9,PFN1,PFN2,RAC1,S1PR1,SLC1A2,SLC20A1,SORBS1,TAGLN,Tpm2,Tpm4,TST,VCL	300 (7)
chloroquine		chemical drug	Activated	2.059	2.1		0.013	0.0225	0.131	APP,ATP1A1,CTSD,FN1,FOXO1,GJA1,MAP1LC3B,MAPT,PRNP,S1PR1,SQSTM1
PNPLA2		enzyme	Activated	2.064	3.514	bias	0.371	0.000101	0.00169	ACAA2,ACADL,ACADM,ACADVL,ACO2,ACOX1,ACSL1,CPT1A,CS,FASN,FH,GSTK1,HSPA5,IDH2,SLC2A1,SUCLG2	1015 (18)
PAX6		transcription regulator	Activated	2.069	2.59		0.201	0.15	0.378	ACTR1B,CAP1,CCT6B,CRYAB,DDX3Y,DKK3,F2,FABP7,GAB1,GDI1,GNG2,KIF1B,L1CAM,LGALS1,MTCH1,NCAM1,PCSK2,SCG5,TBR1,TCEAL6,TUBB3,UCHL5
clopidogrel		chemical drug	Activated	2.072	2.449		0.154	0.536	0.7	ASNS,GARS1,GPT2,PSAT1,SLC1A4,SLC3A2
1-methyl-4-phenyl-1,2,3,6-tetrahydropyridine		chemical toxicant	Activated	2.096	3.193	bias	0.344	0.0302	0.162	APP,CALB1,CDK5,EPHX2,FUBP1,GFAP,IDH2,MAP2,PARK7,PENK,PIN1,RHOA,SQSTM1
genistein		chemical drug	Activated	2.105	3.296		0.192	0.063	0.259	ADK,ALDH5A1,AP1B1,AP3B2,APOA1,ATP5PO,ATP6AP1,ATP6V0A1,ATP6V0D1,ATP6V1A,ATP6V1B1,ATP6V1C1,ATP6V1G1,ATP6V1H,C3,CAT,CLU,CTSA,CTSB,CTSD,GFPT1,GRK2,GUCY1B1,HLA-A,HSPA1A/HSPA1B,HSPA5,LAMP1,M6PR,OGDH,PCNA,PDCD4,PLA2G7,PLTP,PSAP,RAB14,RASGRP1,RPH3A,SLC4A4,SORT1,SQSTM1,TAGLN,TPP1,VCAM1,XIAP
PTEN		phosphatase		2.106	1.716		-0.04	1.41e-15	1.13e-13	ABHD4,ACAA1,ACAA2,ACO2,ACOX1,ACSL1,ANXA1,ARF4,ARHGAP5,ARHGDIA,ATL1,ATP5F1A,C3,CA2,CADM3,CAMK2B,CDH2,CDH5,CDKN1B,CLTC,CNN3,COX5A,CPEB3,CS,CSNK1E,CSRP1,CTNNB1,CTSB,DLAT,DLD,DYNC1LI2,ECI2,FASN,FDFT1,FGFR1,FGFR2,FGFR3,FN1,FOXO1,FOXO3,FTH1,G3BP1,GALK1,GAPDH,GART,GNG2,GPHN,GPM6A,GPM6B,GSPT1,GTF2I,HADH,HADHA,HADHB,HIP1,HMGCS1,HSPA1A/HSPA1B,IDH2,IDH3A,IDH3B,IDH3G,IGFBP5,ITGB1,KIF1B,KIF3A,L1CAM,LAMP1,LDHB…	1049 (22)
nicotinic acid		chemical - endogenous mammalian		2.112	1.8		-0.12	0.105	0.312	ABCA1,APOA1,ELOVL5,FASN,G6PD,GAPDH,TECR
fulvestrant		chemical drug		2.114	1.003		-0.185	7.53e-05	0.00131	AIMP1,AP1G1,APOA1,ARAF,ASNS,ATP5F1B,BMPR2,C3,CAST,CAV1,CDKN1B,COMT,CTNNB1,CTSD,CYCS,DYNLL1,FKBP1A,G6PD,GJA1,GSTP1,GUCY1B1,IGFBP5,ITGB1,MANF,MAPK1,NME1,PCNA,PDCD4,PPME1,PPP1R9B,PRPS1,RAB2A,RAC1,RBM14,ROCK2,SLC25A5,SLC9A3R1,SQSTM1,STAT3,STMN1,TFRC,TUBA4A,VCAM1	1031 (23)
pepstatin		chemical - protease inhibitor		2.119	1.969		-0.076	0.00946	0.0697	CAV1,CD151,CD9,MAP1LC3B
VEGFB		growth factor	Activated	2.151	2.445		0.12	0.313	0.547	ACTA1,ATP2A2,PRDX1,PRDX5,SLC27A1,TXNRD1
TFAP4		transcription regulator	Activated	2.168	2.219		0.023	0.215	0.453	CDH2,FN1,PHYHIP,TSPAN31,VIM
methylprednisolone		chemical drug	Activated	2.172	2.294		0.012	4.11e-20	5.71e-18	ABAT,ACSL1,ADGRL2,ADK,AKR7A2,ALDH1A1,ALDH3A2,Anp32a,ANXA1,ANXA2,AP2A2,ASNS,ASS1,ATP1A1,ATP1B1,ATP2A2,ATP5F1C,ATP5IF1,B2M,BAIAP2,BDH1,Cald1,Calm1 (includes others),CCT6A,CD9,CDH2,CNN3,CNP,COMT,COX6A1,CROT,CSNK2B,CST3,CTNNA2,CYB5B,Cyb5r3,CYC1,CYCS,DMD,DYNLL1,EDNRB,EIF3B,ELOVL5,EPHX1,EPHX2,EPN2,FABP5,FABP7,FDFT1,FKBP4,FN1,GATM,GC,GDA,GLUD1,GNAI2,GOT1,GPC1,GPD1,GPT,GRHPR,GSTK1,GSTP1,HACD3,HAGH,HSD17B…	1036 (18)
mir-132		microRNA		2.192	1.628		-0.203	0.00236	0.0255	ARHGAP32,CRTC1,FOXO3,GRIA1,GRIN2A,GRIN2B,PCNA,PEA15	303 (5)
dehydroisoandrosterone		chemical - endogenous mammalian		2.197	1.78		-0.173	0.0255	0.142	APOA4,ARAF,B2M,CPT1A,FKBP5,GFAP,HADHA,HSD11B1,HSP90AB1,POR,PRDX6,RACK1,SLC27A1,VCAM1
GW3965		chemical reagent		2.198	1.911		-0.071	0.0339	0.176	ABCA1,APOA1,APOD,APOE,APP,CAV1,FABP5,FAM3C,FASN,GATM,GNAI1,GNG2,MERTK,MID1IP1,PLTP,PRKAR2B,SYN1
dexamethasone		chemical drug	Activated	2.199	3.864		0.107	1.13e-23	2.15e-21	ABCA1,ABCB1,ACADL,ACADM,ACAT1,ACLY,ACOT7,ACOX1,ACSL1,ACSL3,ACSL4,ACSS2,ACTA2,ACTB,ACTC1,ACTG1,ACTG2,ACTR3,ADGRL1,ADHFE1,AGPAT3,AGT,AKAP12,ALB,ALCAM,ALDH1A1,ALDH1L1,ALDH2,ALDH4A1,ALDH6A1,AMPD3,ANXA1,AP1G1,Ap2b1,APOA1,APOA2,APOA4,APOD,APOE,APP,ARHGDIA,ARHGEF2,ASNS,ATP1A1,ATP1A3,ATP1B1,ATP2A2,ATP2B1,ATP2B4,ATP5F1D,ATP6V1B2,ATP6V1C1,ATP9A,B2M,BCKDHA,BCKDK,BCLAF1,BCR,BMPR1A,BMPR2,BSG,C3,CA2,CALB1,Calm…	1129 (22)
LRP1	0.585	transmembrane receptor		2.199	1.675		-0.168	0.0118	0.083	APP,CDH2,CTSD,GRIA1,GRIN1,IDE,ITGB1,LRP1,SLC2A3,SQSTM1
TOB1		transcription regulator	Activated	2.21	2		-0.105	0.566	0.728	CDKN1B,HUWE1,MBNL2,SON
NR1H3		ligand-dependent nuclear receptor	Activated	2.225	2.601		0.096	0.11	0.317	ABCA1,ACOX1,ACSL3,ACTA2,APOA1,APOD,APOE,CAT,CD47,CDKN1B,FAM3C,FASN,FDFT1,GPT,GSTM5,GSTP1,HK1,HSD11B1,KIF3C,MERTK,MFGE8,MID1IP1,MIF,PLTP,RPS14,SYN1
BCL6		transcription regulator		2.267	1.359		-0.223	0.00839	0.0654	ABCD3,ACAA2,ACADVL,ACAT2,ACOX1,ALCAM,ANXA6,CD151,CDKN1B,DECR1,DNAJB11,DPYSL2,EPB41L2,FMOD,FTH1,GIT2,GPX4,GSTM5,HADHA,HADHB,IL18,LDHB,LMNA,PDCD4,PFKM,SCP2,SEPTIN8,SMC3,STAT3,TRIM2,VWA5A	835 (13)
SUMO3		other		2.295	1.98		-0.159	0.2	0.444	AGT,APP,CAV1,HSPA8,PNP
IREB2		translation regulator		2.306	1.444	bias	-0.256	1.57e-08	5.67e-07	ACO2,APP,CYCS,FTH1,HK2,ISCU,LDHA,LDHB,NDUFS1,PFN2,SDHB,SLC2A1,TFRC
NR1D1		ligand-dependent nuclear receptor	Activated	2.308	2.219		-0.04	0.231	0.457	ACLY,FASN,MDH1,ME1,SLC2A1
cerivastatin		chemical drug	Activated	2.347	2.078		-0.099	0.215	0.453	APOA1,ASS1,CNP,DBI,FN1,GNB1,HMGCS1,PTGDS,THBD,VCAM1
ESR2		ligand-dependent nuclear receptor	Activated	2.376	4.911	bias	0.304	1.5e-10	7.3e-09	ABCA1,ACTC1,ADAR,AGT,AKAP12,APC,APOE,ATP2B1,BANF1,BIN1,BMPR2,C3,CA2,CADM3,CALU,CANX,CAPN2,CAV1,CBS/CBSL,CCT3,CCT4,CCT7,CDH2,CDKN1B,CHST2,CLDN11,CLU,CTNNB1,CTSD,DDAH1,DEK,DMTN,DPYSL3,EIF4G1,FASN,FBL,FGFR1,FMOD,FN1,FOXO1,FOXO3,GFAP,GJA1,GSPT1,GSTP1,HMGCS1,HPRT1,HSD17B4,HSPA2,HSPD1,HYOU1,IMPDH2,ITGB1,KIF5B,KPNB1,LAP3,LGALS3BP,LIMCH1,LMNA,LSM4,MAPK1,MAPK3,MEGF10,MPC1,NDRG1,NDRG2,NELL2,NOTCH1,NRF1,PA2…	1122 (19)
gemfibrozil		chemical drug	Activated	2.38	3.984	bias	0.332	6.22e-09	2.46e-07	ACAA1,ACADL,ACADVL,ACOX1,ANXA7,APOA1,APOE,APP,CNP,CPT1A,DECR1,ECH1,ECI1,FGB,HADHA,HADHB,MBP,NAP1L1,PDCD4,PLEKHB1,PLP1,POR,RTN4,TPP1	1214 (24)
SUMO2		enzyme		2.385	1.98		-0.205	0.459	0.649	AGT,CAV1,HSPA8,PNP
cinnamaldehyde		chemical toxicant	Activated	2.496	2.401		-0.028	0.0587	0.248	ACSL4,CAT,CPT1A,CS,CYCS,FGFR2,FTH1,HSPA1A/HSPA1B,IDH3A,SLC2A1,SQSTM1,UGP2,XIAP
ZEB1		transcription regulator	Activated	2.499	2.408		-0.038	0.338	0.567	ALDH1A1,CTNNB1,FN1,PTPRZ1,RPL30,TF,UBQLN1,VIM
methotrexate		chemical drug	Activated	2.505	3.155		0.105	3.43e-09	1.39e-07	ABCA1,ABCD3,ACAA1,ACAA2,ACADM,ACADVL,ACO1,ACOX1,ACSL4,ACSL6,ACSS2,ACTB,ACTG1,AGPAT3,ALB,ALDOA,ASS1,C3,Ces1b/Ces1c,CFH,CPT1A,CYCS,DLAT,ECH1,ECHS1,ENO3,FADS1,FASN,FGA,FKBP3,GAPDH,GPI,GSN,HADHA,HADHB,HMGCS1,HSD11B1,HSD17B4,IGFBP5,IL18,ITIH4,LRP1,PFN2,PHYH,PPIA,PRDX1,PRKCB,RAC1,UGT1A6,VCAM1	962 (15)
L-methionine		chemical - endogenous mammalian	Activated	2.513	2.4		-0.047	0.0357	0.179	ACTA2,ALB,CLU,EEF1A1,EEF1D,GNA11,HSPA5,MAT2A,PIN1,RHOB
ADORA2A		G-protein coupled receptor	Activated	2.535	3.636		0.149	6.41e-24	1.25e-21	ABCA1,AKT2,ALDOC,APP,ARF3,ARHGEF7,ATP1A2,ATP1A3,ATP2A2,ATP2B1,ATP2B3,ATP6AP1,ATP6V1B2,ATP8A1,CAMKV,CCT5,CD81,CKB,DSTN,EEF2,EIF5A,FBL,Fus,G3BP2,GABRB3,GAPDH,GDI1,GPI,HNRNPK,HPCA,IFITM3,KIF5A,KIF5B,KLC1,NAPA,NAPB,NTRK2,P4HB,PEA15,PENK,PGAM1,PPP1R1B,PPP2CA,PPP2R1A,PPP3R1,PRKAR1A,RAB3A,RAB6A,ROCK1,SPTBN1,SYT11,TJP1,TUBB2A,TUBB3,TUBB4A,USP5	465 (9)
HOXA3		transcription regulator	Activated	2.537	2.236		-0.135	0.395	0.607	ANXA2,ITGAV,ITGB1,ROCK1,SHANK2
ciprofibrate		chemical drug	Activated	2.591	2.475		-0.022	2.41e-05	0.000474	ABCB1,ABCD3,ACAA1,ACADL,ACADM,ACOX1,ANXA2,BSG,CAT,CBR1,DBI,FGA,FGB,GOT1,GSTP1,HADHA,HDAC1,HSD11B1,HSD17B4,IMPACT,LGALS3BP,MGLL,OAT,PALMD,RBM3,SERPINA1,SLC4A4,SQSTM1,TAGLN2	879 (14)
clofibrate		chemical drug	Activated	2.602	4.215	bias	0.356	0.000295	0.00449	ABCA1,ABCD3,ACAA1,ACADL,ACADVL,ACOX1,ANXA7,BSG,CPT1A,CROT,DECR1,ECH1,ECI1,GSTP1,HADHA,HADHB,NAP1L1,PDCD4,PLEKHB1,RTN4,SLC27A1	1018 (18)
troglitazone		chemical drug	Activated	2.639	2.833		0.03	8.14e-06	0.000176	ABCA1,ACADM,ACOX1,ACSL1,ACSL6,ACTA1,ACTA2,AGT,AK2,ANXA2,APC,ARF4,ATP2B1,BCKDHA,C3,Cald1,CAV1,CDKN1B,CFL1,CHCHD10,CKM,CRYAB,CTNNB1,DBI,ECH1,EIF5,ELAVL1,ENO2,FABP5,FASN,FN1,GLO1,GPD1,HP,HSPA5,LOC102724788/PRODH,MAOB,ME1,MYH11,NDRG1,NFS1,PADI2,PC,PCNA,PLEC,PLIN4,PTPN11,QKI,SEPTIN7,SLC27A1,SLC2A1,SLC39A10,SORBS1,TALDO1,TPP2,TST,TWF2,UGT1A1,UGT1A6,UGT1A9 (includes others),VCAM1	904 (19)
HOXA4		transcription regulator	Activated	2.767	2.231		-0.24	0.00402	0.0396	ACTA2,ITGB1,MYH11,TAGLN,TAGLN2
NKX2-3		transcription regulator	Activated	2.769	2.862		0.019	0.0999	0.303	ACO1,ACTA2,ASNS,BMPR2,CAVIN2,CBS/CBSL,CRYAB,DCLK1,GNG12,HNRNPA0,LAP3,MAP2,MYH11,MYO5A,PHGDH,PLCB1,PSAT1,REEP1,RPL23,SERPINE2,SHMT2,SYT11,UBE4B,VCAM1
RB1		transcription regulator	Activated	2.784	4.108		0.178	1.56e-10	7.49e-09	ACO2,ACTB,ACTC1,ACTN2,APPL2,ATP1A1,ATP1B1,ATP5F1A,Atp5k,ATP6V1D,ATP6V1F,BCKDHA,CAP1,CDKN1B,CKM,CLIC4,COA3,COX4I1,COX6A1,COX7A2,DEK,DLAT,DLST,DNM1L,DYNLRB1,EHD3,EIF2S1,EPS8,EZR,FN1,GHITM,GMPS,GNAI1,GPT2,H1-0,H2BC11,HACD3,HSBP1,IDH3B,IFITM3,ITGAV,LY6H,MAP2K7,MAPK1,MAPK3,MDH1,MFAP1,MSN,MTOR,NDUFA10,NDUFA13,NDUFA2,NDUFA3,NDUFA6,NDUFA9,NDUFB10,NDUFS2,NDUFS4,NDUFS7,NDUFV1,Nefm,NME1,NRF1,OGT,OPA1,PARK7,…	920 (20)
rosiglitazone		chemical drug	Activated	3.082	5.138		0.234	1.05e-12	6.41e-11	ABCA1,ACAA2,ACADL,ACADM,ACADVL,ACLY,ACO2,ACOX1,ACSL1,ACSS2,ACTA1,AGT,AHSG,APOA2,APOE,ATL1,ATP1A1,ATP5F1D,BMPR1A,BMPR2,C3,C4A/C4B,CAT,CAV1,CKM,COX4I1,COX5A,Cox5b/Gm34962,CPT1A,CS,CTNNB1,CYCS,DECR1,DLD,ECH1,EPHX2,ERP44,ETFA,FABP5,FASN,FGB,FN1,GAPDH,GOT1,GPD1,GRIA1,GRIA2,HADH,HADHB,HP,HSD11B1,HSPA5,HSPA9,IDH1,IDH3A,IDH3B,IGFBP5,IL18,ILK,LDHA,LNPEP,LRP1,MAT2A,MDH2,MGLL,NDUFS1,NDUFS2,NDUFV1,PC,PCNA,PD…	961 (17)
bortezomib		chemical drug	Activated	3.131	3.707		0.087	6.85e-09	2.68e-07	ABCF2,BAG3,CALR,CAV1,CDKN1B,CRYAB,DMD,DNAJA1,DNAJB4,DNAJB6,FOXO1,HDAC1,HDAC2,HSP90AA1,HSP90B1,HSPA1A/HSPA1B,Hspa1b,HSPA5,MAPK1,NOTCH1,NRF1,PCNA,PFN2,PSMA1,PSMA2,PSMA3,PSMA5,PSMA7,PSMB3,PSMB4,PSMB5,PSMB7,PSMC1,PSMC4,PSMC6,PSMD11,PSMD12,PSMD13,PSMD14,PSMD2,PSMD3,PSMD4,SERPINA3,SQSTM1,UCHL1,UFD1,VAPB,VCAM1,VIM,XIAP	1007 (19)
IL4		cytokine	Activated	3.197	7.84	bias	0.435	9.92e-14	6.82e-12	ABCA1,ACOX1,ACSL1,ACSL4,ACTA2,ACTB,ACTG1,ADRM1,AHCYL1,AHNAK,AK2,ALDH2,ALDOC,ANXA1,ANXA2,ANXA6,APOE,ASS1,ATP1A3,ATP2A1,ATP5MK,BANF1,BIN1,C3,CA2,CAND1,CAT,CCT3,CD200,CDKN1B,CELF2,CHD4,CKAP5,CLIP1,CLTC,CLUH,COBLL1,CPEB3,Ctla2a/Ctla2b,CTNNA1,CYRIA,DCTN1,DDAH1,DDX42,DDX46,DECR1,DYNC1H1,EEA1,EFHD2,EIF2S1,EIF3G,EIF4A1,EPHX1,EPRS1,FADS1,FASN,FBL,FKBP5,FLNA,FLNB,FN1,GATM,GCN1,GJA1,GNA14,GPM6B,GPT,GPX4,H1-…	1109 (19)
PPARG		ligand-dependent nuclear receptor	Activated	3.333	5.18		0.238	2.97e-11	1.59e-09	ABCA1,ACAA1,ACAA2,ACADL,ACADM,ACLY,ACOX1,ACSL1,ACSL4,ACTA2,AGT,ALDH9A1,APOA1,APOA2,APOE,APP,ATP2A2,ATP5PO,ATP6V1D,BDH1,BIN1,C3,CA2,CAT,CAV1,CAVIN2,CPLX2,CPT1A,CS,CTNNB1,CYCS,DLAT,ENO2,EPHX1,FABP5,FASN,FN1,GABARAPL2,GAPDH,GPD1,GPT,HADHA,HADHB,HK2,HP,HYOU1,IDH1,IGFBP5,IVD,LNPEP,LOC102724788/PRODH,MAP2,MDH1,ME1,MGLL,MTOR,MYH14,NDRG1,NPEPPS,NSF,OXR1,PACS1,PC,PCLO,PCNA,PDHB,PEA15,PLIN4,PTPRF,RHOB,SCP2…	885 (20)
UCP1		transporter	Activated	3.336	3.775		0.077	7.07e-05	0.00124	AARS1,ARHGEF2,ASNS,BCKDHA,BTF3,CCDC6,CHCHD10,DBT,DKK3,EEF1A1,FASN,G6PD,GARS1,GHITM,GOT1,GPX4,GSTM1,ITPR1,MAP1LC3A,NDUFA10,NRF1,PGD,PHGDH,PSAT1,PSD3,PSPH,SDHB,SHMT2,SLC3A2,SND1,SRM,UQCRC1,UQCRC2
geldanamycin		chemical drug		3.459	1.362		-0.239	1.14e-22	2.04e-20	ACTA2,AHSA1,AKR1B1,AKT2,ANXA1,ANXA2,ANXA7,ARAF,ARF1,BIN1,BSG,CACYBP,CDC37,CDC5L,CDH5,CDK5,CELF2,CLU,CNP,CUL2,DDX3X,DHX9,DNAJC7,DRG1,EEF1A1,EIF2S1,FASN,FGFR1,FKBP4,FKBP5,GJA1,GNAO1,GRK2,GSTP1,HACD3,HDAC11,HSP90AA1,HSP90AB1,HSP90B1,HSPA1A/HSPA1B,Hspa1b,HSPA5,HSPD1,ITGB1,MAPT,MTOR,NPM1,NUDC,PAK1,PARK7,PCDH1,PDCD4,PFN1,PPID,PPM1A,PSMC3,RAB11B,RAB1B,RAB21,RAB2A,RAB2B,RAB5A,RAB5C,RAB6A,RAB7A,RALA,RHOA,…	892 (22)
RICTOR		other	Inhibited		-7.41	bias	-0.536	2.7e-54	2.41e-51	ATP5F1A,ATP5F1B,ATP5F1C,ATP5F1D,ATP5MF,ATP5MG,ATP5PB,ATP5PD,ATP5PF,ATP5PO,ATP6AP1,ATP6V0A1,ATP6V0C,ATP6V0D1,ATP6V1A,ATP6V1B1,ATP6V1B2,ATP6V1C1,ATP6V1D,ATP6V1E1,ATP6V1F,ATP6V1G1,ATP6V1G2,ATP6V1H,BSG,COX4I1,COX5A,Cox5b/Gm34962,COX6A1,Cox6c,COX7A2,CYC1,ENO2,FABP5,HK2,Mbp,NCAM2,NDUFA10,NDUFA2,NDUFA3,NDUFA6,NDUFA7,NDUFA9,NDUFAB1,NDUFB10,NDUFB9,NDUFC2,NDUFS1,NDUFS2,NDUFS4,NDUFS7,NDUFS8,NDUFV1,PFKL,PPA1…	710 (7)
torin1		chemical reagent	Inhibited		-5.046	bias	-0.744	1.26e-49	9.89e-47	ACSS2,ALDH9A1,ALDOA,ALDOC,ATP5F1B,ATP5MF,ATP5MG,ATP5PB,ATP5PD,ATP5PF,ATP6AP1,ATP6V0C,ATP6V0D1,ATP6V1C1,ATP6V1D,ATP6V1E1,ATP6V1F,CDH2,CDKN1B,COX4I1,COX5A,COX7A2,CYC1,DLAT,EEF1A1,EEF1B2,EEF1D,EEF1G,EEF2,EIF3A,EIF3E,EIF3F,EIF3H,ENO1,FASN,GAPDH,GPI,HK1,HK2,LDHA,NDUFA2,NDUFA3,NDUFA6,NDUFA7,NDUFA9,NDUFAB1,NDUFB10,NDUFC2,NDUFS2,NDUFS7,NDUFS8,PABPC1,PDHA1,PDHB,PFKL,PFKP,PGAM1,PGK1,PKM,PPA1,RACK1,RPL10,RP…	747 (10)
1,2-dithiol-3-thione		chemical reagent	Activated		7.543	bias	0.624	2.23e-48	1.55e-45	ACAA1,ACTG1,AGPAT3,AKR1A1,ALDOA,APOA4,ARF1,ATP1A1,CBR1,CCT3,CCT7,CTSD,CUL1,DDX39B,DNAJB11,DNAJC3,DSTN,DYNLL1,EIF2S1,EIF3D,EIF3E,EIF3G,EIF4G2,EPHX1,ESD,FKBP5,FTH1,GNA11,GNA14,GSPT1,GSTM1,GSTM5,GSTP1,HACD3,HM13,HPRT1,HSP90AA1,HSP90AB1,HSP90B1,IDE,LMNA,M6PR,MGLL,NARS1,NCKAP1,PCBP1,PDIA3,PDIA4,PDIA6,PFN2,PPIB,PRDX1,PSAT1,PSMA1,PSMA2,PSMA4,PSMA5,PSMA7,PSMB1,PSMB2,PSMB3,PSMB4,PSMB5,PSMC1,PSMC2,PSMC3,PS…	148 (2)
NFE2L2		transcription regulator	Activated		7.872	bias	0.519	2.16e-44	1.35e-41	ACTG1,AGPAT3,AGT,AKR1A1,AKR7A2,ALDOA,APOA4,ARF1,ATP1A1,CALB1,Calm1 (includes others),CAT,CBR1,CCT3,CCT7,CHGB,COX4I1,CS,CTSD,CUL1,DDX39B,DNAJB11,DNAJC3,DSTN,DYNLL1,EIF2S1,EIF3E,EIF3G,EIF4G2,EPHX1,ESD,FKBP5,FN1,FOXO3,FTH1,G6PD,GABRA1,GABRA2,GFAP,GLS,GLUD1,GNA11,GNA14,GNAI2,GOT1,GSPT1,GSTM1,GSTM5,GSTP1,HACD3,HM13,HPCA,HPRT1,HSP90AA1,HSP90AB1,HSP90B1,HSPA9,HYOU1,IDE,IDH1,L1CAM,LMNA,M6PR,MAP1LC3A,MAP1…	418 (7)
CLPP		peptidase	Inhibited		-6.223	bias	-0.841	2.1e-41	1.2e-38	ACADL,ACADM,ACADVL,ACO2,ACSL1,ALDH2,ALDOA,ATP5F1A,ATP5F1B,CS,CYC1,DECR1,DLAT,DLD,DLST,ECH1,ECI1,ECI2,ENO1,ETFA,ETFB,FH,GAPDH,HADH,HADHA,HADHB,HSPA9,HSPD1,IDH2,IDH3A,IDH3B,IDH3G,LONP1,MDH2,Nnt,OGDH,PC,PDHA1,PDHB,PHB2,SDHA,SDHB,SLC25A11,SLC25A4,SUCLA2,SUCLG1,TALDO1,TKT,TUFM,UQCRC1
metribolone		chemical reagent	Activated		8.053	bias	0.64	6.19e-39	2.98e-36	ACAA1,ACLY,ACSL3,ACSS2,ACTN1,ACTN2,ADRM1,AKAP12,ALDH9A1,ALDOA,ALDOC,APP,ATP1B1,ATP5F1B,ATP5F1C,ATP5MF,ATP5MG,ATP5PB,ATP5PD,ATP5PF,ATP6AP1,ATP6V0C,ATP6V0D1,ATP6V1C1,ATP6V1D,ATP6V1E1,ATP6V1F,ATP6V1G1,B2M,BPNT1,CBR1,CCT2,CDKN1B,CLU,COX4I1,COX5A,COX7A2,CPEB3,CRYAB,CTNND2,CYC1,DLAT,DLD,DPYSL4,ECH1,ECHS1,EIF5,ELOVL5,ENO1,ETFA,EZR,FASN,FDFT1,FH,FKBP5,FOXO1,GAPDH,GFPT1,GLUD1,GOT1,GOT2,GPI,GRHPR,HADH,HK1,…	863 (15)
MKNK1		kinase	Activated		6.119	bias	0.841	1.62e-37	7.26e-35	ACOT7,Ank2,ANXA2,ANXA5,AP3D1,APC,ATP1A3,BAG3,CAMK2A,CP,CPLX2,CRMP1,CYRIA,DCTN1,DPYSL3,EEF1D,EPB41L2,FLNA,FLNB,GNAI1,GNAO1,GNAQ,GPS1,HADHA,HSD17B4,HSPA2,HSPA4L,KIF1B,KIF5A,KLC1,MAP1B,MAPK1,MAPK8IP3,MAPT,MYO5A,MYO6,NCDN,NELL2,NRXN1,PAFAH1B1,PDLIM5,PLTP,PREP,PRKAR1B,RAB14,RAB3A,RNH1,SERPINH1,SNAP25,STXBP1,SYN2,TAGLN,TM9SF2,TPP1,USO1,VAMP2,VIM,VSNL1,YWHAG
CD 437		chemical drug	Inhibited		-6.626	bias	-0.686	1.05e-36	4.1e-34	AK2,AKR1B1,ALDOA,AP2M1,AP2S1,API5,ARF1,ARL2,ARPC2,ARPC3,ATP5F1A,ATP5F1B,ATP5F1C,ATP5MG,ATP5PF,ATP5PO,ATP6V0C,BANF1,CCT2,CCT3,CCT6A,COX7A2,DNAJA1,EEF2,EIF3D,EIF3G,EIF3I,EIF4A1,EIF4A2,EIF5A,ENO1,ERH,FKBP5,FTH1,GNAS,HADHA,HNRNPC,HSP90AA1,HSPA8,KARS1,KIF3A,LGALS1,MTCH2,NACA,NARS1,NDUFB9,NME1,NPM1,PABPC1,PCBP1,PCBP2,PDIA3,PFN1,PGAM1,PHYH,PIN1,PSMA4,PSMB1,PSMD3,PSMF1,RBMX,RPL10,RPL13,RPL13A,RPL19,RPL24…
ST1926		chemical drug	Inhibited		-6.14	bias	-0.8	2.91e-33	1.01e-30	ACTB,AK2,AKR1B1,AP2M1,AP2S1,ARF1,ARPC2,ARPC3,ATP2B2,ATP5F1A,ATP5F1B,ATP5PF,CCT2,CCT3,CCT6A,CFL1,CHCHD2,CNTN2,COX7A2,DYNLL1,EEF2,EIF3D,EIF3E,EIF3G,EIF3I,EIF4A1,EIF4A2,EIF4G2,EIF5A,ENO1,FKBP5,GNAS,HSP90AA1,KARS1,KIF3A,LGALS1,MTCH2,NACA,NARS1,NDUFB9,NME1,NPM1,PABPC1,PCBP2,PDIA3,PFN1,PIN1,PSMA4,PSMB1,PSMD3,PSMF1,RPL10,RPL13,RPL18A,RPL19,RPL24,SEPTIN7,SKP1,SLC25A3,SNRPB,SNRPD2,ST13,TPT1,UBL5,UQCRB,UQC…
pirinixic acid		chemical toxicant	Activated		6.949	bias	0.506	1.28e-32	4.02e-30	ABCA1,ABCD3,ACAA1,ACAA2,ACADL,ACADM,ACADVL,ACAT1,ACAT2,ACOX1,ACSL1,ACSL4,ACSS2,AHSG,ALDH3A2,ALDH9A1,ALDOC,ANXA2,ANXA7,APOA1,APOA2,APOA4,APOE,ASNS,BSG,C3,CAT,CCT3,CCT6A,CCT7,CD200,CDH2,CDKN1B,CFH,CLU,CPT1A,CTSB,DBI,DECR1,DLAT,DYNLL1,ECH1,ECI1,ECI2,EIF3E,ELOC,ELOVL5,FABP5,FADS1,FASN,FGB,FKBP1A,G6PD,GAPDH,GLUL,GOT1,GOT2,GPD1,GPD2,GRHPR,GSTM3,H1-2,HADH,HADHA,HADHB,HMGCS1,HSD17B11,HSD17B4,Hsdl2,HSP90A…	885 (16)
SMYD1		transcription regulator			1.633	bias	0.841	2.25e-28	5.62e-26	ACADL,ACO1,ACO2,AGL,ATP5F1A,BDH1,CYC1,CYCS,FH,GOT2,HK2,IDH3A,IDH3B,IDH3G,MIF,MPC1,NDUFA10,NDUFA13,NDUFA9,NDUFAB1,NDUFV1,Nnt,OAT,OGDHL,OXCT1,PDHB,PFKM,PGD,PKM,PYGB,PYGM,SDHA,TKT,TPI1,UGP2,UQCRC1,UQCRC2
MMP12		peptidase						1.9e-26	4.13e-24	ACTN1,ACTN4,ACTR2,ACTR3,ADK,APP,CCT5,DNM1L,EIF3F,KIF5B,MAP4,MAPRE1,MYH9,NPEPPS,PGM1,PKM,PLS3,PSAP,PSMA1,PSMA3,PSMA5,PSMB2,PSMB7,PSMC3,PSMD1,PSMD11,PSMD14,PSME3,RDX,SEPTIN8,SPARCL1,TBCA,TLN1,TLN2,TPM3,VCL,VCP,YWHAG,YWHAH
mono-(2-ethylhexyl)phthalate		chemical toxicant	Activated		6.121	bias	0.718	2.87e-26	5.99e-24	ACADL,ACADM,ACADVL,ACAT2,ACO1,ACO2,ACOX1,ACSBG1,ACSL1,ACSL4,ALDOC,ATP5F1B,ATP5F1D,ATP5PB,COX4I1,COX6A1,COX7A2,CS,CYC1,ECHS1,ENO1,FADS1,FASN,FH,G6PD,GAPDH,GFPT1,GPD1,GPI,HADH,HADHA,HK2,IDH3A,IDH3G,KIF5B,LRP1,MDH1,MDH2,NDUFA10,NDUFA2,NDUFB9,NDUFS1,NDUFS2,NDUFS7,NDUFV1,NFIB,OGDH,PC,PDHB,PGK1,PPA1,ROCK2,SDHA,SDHB,SUCLG1,SUCLG2,TALDO1,TARDBP,TKT,TPI1,UQCRC1,UQCRC2,VCL	784 (13)
Pln		other						1.9e-22	3.3e-20	ACTA1,ACTB,AHSG,AK1,ALDH3A2,ALDOA,ANXA2,APOA1,ATP1A1,ATP2B1,CALU,ENO1,EZR,GNA11,GNAI2,HSP90B1,ITGB1,MYL6,PGK1,PRKCA,PRKCB,RAB1A,RAB21,RAB5B,RACK1,RALA,RAP1A,RYR2,SEC22B,TPI1,VAMP2,VAMP3,VCP,VIM
LARP1		translation regulator	Inhibited		-6.163	bias	-0.841	7.24e-21	1.05e-18	EEF1A1,EEF1B2,EEF1D,EEF1G,EEF2,EIF3A,EIF3E,EIF3F,EIF3H,PABPC1,RACK1,RPL10,RPL13,RPL13A,RPL17,RPL19,RPL23,RPL24,RPL27,RPL28,RPL3,RPL30,RPL35A,RPL4,RPL5,RPS11,RPS14,RPS15A,RPS16,RPS18,RPS19,RPS21,RPS24,RPS28,RPS3,RPS6,RPS9,TPT1,VIM
PLN		transporter						2.83e-20	4.02e-18	ACTB,AHSG,AK1,ALDH3A2,ALDOA,ANXA2,APOA1,ATP1A1,ATP2B1,CALU,ENO1,EZR,GNA11,GNAI2,HSP90B1,ITGB1,MYL6,NOTCH1,PGK1,PRKCA,PRKCB,RAB1A,RAB21,RAB5B,RACK1,RALA,RAP1A,RYR2,SEC22B,TPI1,VAMP2,VAMP3,VCP,VIM	663 (7)
mir-122		microRNA	Inhibited		-5.135	bias	-0.685	8.04e-19	9.87e-17	ACTR1A,ALDOA,ARHGAP1,CACYBP,CDC42BPB,CLIC4,CS,CSRP1,FKBP1A,G6PD,GIT1,GNPDA1,GNPDA2,GPT,H1-0,IQGAP1,KHDRBS1,KIF5B,LETM1,MAP1B,MAP4,MAPRE1,MVK,NPEPPS,NUDC,PKM,PLIN3,PPP2CA,PXN,RAD21,RBM3,SEPTIN2,SEPTIN9,SERPINB6,TGM2,TPD52L2,VAMP3,VIM,WARS1,YARS1
INSR		kinase	Activated		5.272	bias	0.593	8.36e-19	1.01e-16	ACAA2,ACADL,ACADM,ACADVL,ACO2,ACSL1,ACSL4,ACTA1,ACTN4,ALB,ALDH2,ALDH6A1,Anp32a,ARFGAP2,ARHGDIA,ARHGEF2,ATP5F1A,ATP5F1B,ATP5F1D,ATP5MF,ATP5MG,ATP5PD,ATP5PF,ATP5PO,Calm1 (includes others),CBR1,CDC5L,CFL1,CKMT1A/CKMT1B,CORO1A,CORO2B,COX4I1,Cox5b/Gm34962,CPT1A,CS,CTSB,CYC1,CYCS,CYP51A1,DAG1,DECR1,DEK,ECHS1,ECI1,ETFA,ETFB,FASN,FDFT1,FH,GANAB,GAPDH,GNB1,GOT2,HADHA,HADHB,HMGCS1,HSD17B4,HSPD1,IDH1,IDH3A,…	951 (22)
SOD1		enzyme						1.78e-18	2.07e-16	ACO1,ACTB,ADCY2,ALDOC,APOE,APP,ASS1,ATP1A1,ATP1A2,ATP1A3,ATP6V1G2,B2M,BAG3,CACNB4,CAST,CDH2,CDK5,CKB,CLU,COMT,CP,CRYAB,CTNNB1,DLG4,DPYSL3,EZR,FGFR1,FTH1,GFAP,GNAS,GNB1,GRIA4,GRIN1,GSTM1,GSTM3,GSTM5,GSTP1,HPCAL1,HSBP1,HSPA4,HSPA8,JPT1,KCNAB2,MAOB,MINK1,NEFL,Nefm,PCP4,PITPNA,PPP3CB,PRDX6,PSMB5,PTK2B,RAC1,RBM3,RDX,SCG5,SCN2B,SHANK2,SKP1,SLC1A2,SQSTM1,STIP1,STMN1,SYP,TFRC,TLN1,TUBB4A,VAPA,VAPB,VCAM1,…	1056 (21)
PCGEM1		other	Activated		2.097	bias	0.554	2.52e-18	2.81e-16	ACLY,ACOX1,ALDOA,CS,ENO1,FASN,FH,G6PD,GAPDH,GLS,GLUD1,GPI,HK2,IDH1,IDH2,LDHA,OGDH,PDHA1,PDHB,PGD,PGK1,PKM,SDHA,SLC2A1,SUCLG1,TALDO1	645 (7)
IL3		cytokine	Activated		3.03	bias	0.581	2.67e-18	2.93e-16	ACOX1,AKR1A1,ALDH2,APBA2,Calm1 (includes others),CALR,CAPZB,CAT,CCT5,CDKN1B,Ces1b/Ces1c,COPS4,CPT1A,CSNK1A1,CTNNB1,ECH1,EEF1A1,EIF3G,FASN,FGFR1,FKBP3,GART,GNA13,GNAO1,GNAS,GPRIN1,HDGF,HK1,HK2,HLA-A,HNRNPA2B1,HSP90B1,HSPA2,HSPA5,HSPA9,IK,IMPDH2,ITGAV,KIF1B,KPNB1,MLF2,NACA,NARS1,NCL,NOTCH1,PDE1B,PFKL,PHGDH,PLA2G7,PPP5C,PSMA5,PSMB3,PSMB7,PSMC4,PTPN11,RALA,RARS1,RBM3,RPL10,RPL13,Rpl23a,RPL3,RPL4,RPL5…	923 (17)
KDM5A		transcription regulator	Inhibited		-4.727	bias	-0.739	4.18e-18	4.44e-16	ACO2,ACTC1,ACTN2,ATP1A1,ATP1B1,ATP5F1A,Atp5k,ATP6V1D,ATP6V1F,BCKDHA,CDKN1B,COA3,COX4I1,COX6A1,COX7A2,DLAT,DLST,GHITM,GPT2,HSBP1,IDH3B,ITGB1,MAP2K7,MDH1,MTOR,NDUFA10,NDUFA13,NDUFA2,NDUFA3,NDUFA6,NDUFA9,NDUFB10,NDUFS2,NDUFS4,NDUFS7,NDUFV1,NME1,OPA1,PARK7,PGD,REEP1,SDHB,TOMM6,Tpm2,UQCRC1,UQCRQ
CTNNB1	-2.322	transcription regulator	Activated		2.862	bias	0.51	6.29e-18	6.26e-16	ABCB1,ABCF3,ACAA1,ACADL,ACADVL,ACAT1,ACAT2,ACLY,ACTA2,ACTB,ACTC1,ACTN4,ACTR3,ALCAM,ALDH1A1,ALDH3A2,ANXA1,APOD,APP,AQP4,ARHGDIA,ATP6V0A1,BCAP31,BTF3,CADM1,CAPNS1,CAPZB,CD47,CDH2,CDKN1B,CLU,CNTFR,CPT1A,CTNNA1,CTNNA2,CTNNB1,CTNND2,CYFIP2,CYP51A1,DDX17,DNAJC6,EHD1,EIF5A,ELAVL1,ENO2,ENO3,Ewsr1,FASN,FN1,GAPDH,GFAP,GJA1,GLUL,GNA12,GNAO1,HADHA,HDGF,HK2,HMGCS1,HNRNPA0,HP1BP3,HTRA1,IGFBP5,ILF3,IMPDH2,ITGB1…	903 (18)
ATP5IF1	0.641	other						6.31e-18	6.26e-16	ACAA2,ACADL,ACADM,ACADVL,ACAT1,ACAT2,ACLY,ACSS1,ACSS2,ALDH6A1,CAT,Cyb5r3,DBI,DBT,DLD,ECH1,ECHS1,ECI1,ETFA,ETFB,FASN,GPD2,HADH,HADHA,HADHB,IVD,LDHB,NDUFV1,OXCT1,SDHA,SDHB,TECR,TXNRD1
TLE3		other						2.46e-17	2.23e-15	ATP5F1A,ATP5F1B,ATP5F1C,ATP5F1D,Atp5k,ATP5MF,ATP5MG,ATP5PB,ATP5PD,ATP5PF,ATP5PO,CYC1,CYCS,ETFA,ETFB,NDUFA10,NDUFA12,NDUFA13,NDUFA2,NDUFA3,NDUFA6,NDUFA7,NDUFA9,NDUFAB1,NDUFB10,NDUFB9,NDUFC2,NDUFS1,NDUFS2,NDUFS4,NDUFS7,NDUFV1,UQCRB,UQCRC1,UQCRC2,UQCRQ
CD3		complex	Activated		6.294	bias	0.617	5.73e-16	4.65e-14	AARS1,ACTG2,ACTN4,ACTR3,AHCYL1,AIMP1,ANXA1,AP1B1,ATP5F1C,BZW1,CAMK2A,CBL,CDKN1B,CLIP1,COPB2,CORO1A,COX5A,CS,CYC1,CYCS,DDT,DDX19A,EEF1A2,EIF4A3,FBL,FKBP1A,FKBP2,FKBP3,G6PD,GABARAPL2,GAPDH,GDI2,GLDC,GNAS,GOLGB1,GUCY1B1,HDAC2,HGS,HINT1,HNRNPA2B1,HNRNPF,HNRNPR,HSP90AA1,HSP90B1,HSPA1A/HSPA1B,HSPA5,HSPA8,HUWE1,ICAM5,IGFBP5,ITPR1,LAMP1,LNPEP,LONP1,LRP1,MAPK1,MDH2,NCL,NME1,NPM1,OGDH,P4HB,PA2G4,PABPC4,PCB…	598 (10)
elaidic acid		chemical - endogenous mammalian	Activated		4.796	bias	0.66	2.3e-15	1.82e-13	ACAT2,ACLY,ACOX1,ACSL1,ACSL3,ACSL4,ALDH1A1,APOA4,APOE,APOH,ATP5F1A,ATP5F1B,CD9,CYB5B,CYP51A1,DBI,DLAT,ECI1,F2,FABP5,FADS1,FASN,FDFT1,GPX4,HMGCS1,HSD17B12,IDE,KNG1,MVK,NSDHL,PHGDH,PRPF19,SOAT1,STX12,SUCLG2,VCAM1,YWHAH
MAP4K4		kinase	Inhibited		-5.919	bias	-0.784	1.45e-14	1.08e-12	ACAA2,ACADVL,ACLY,ACO2,AGL,AGPAT3,ALDH4A1,ARAF,Calm1 (includes others),CYC1,DLAT,DLD,DLST,FASN,GLUL,GOT1,GRHPR,HADH,HADHA,HADHB,IVD,LDHB,MGLL,NDUFA3,NDUFAB1,NDUFS1,NDUFS4,NDUFS8,NDUFV1,OGDH,PFKM,PGAM1,PGM1,PHYH,PON2,PRKAR2A,SCP2,SUCLG1,UQCRC1
MLXIPL		transcription regulator	Activated		6.246	bias	0.785	3.07e-14	2.21e-12	ACLY,ACSS2,CPT1A,FASN,GPD1,MID1IP1,PGD,RPL10,RPL13,RPL13A,RPL17,RPL18A,RPL19,RPL23,Rpl23a,RPL24,RPL27,RPL28,RPL3,RPL30,Rpl32,RPL35A,Rpl36,RPL4,RPL5,RPLP0,RPS11,RPS14,RPS15A,RPS16,RPS18,RPS19,RPS21,RPS24,RPS28,RPS3,Rps3a1,RPS4Y1,RPS6,RPS9
IGF1R		transmembrane receptor	Activated		3.866	bias	0.553	1.18e-13	8.01e-12	ACADM,ACSL1,ACTA1,ACTA2,ACTN4,ALDOA,APP,AQP4,ATP5F1A,ATP5F1B,ATP5F1D,ATP5MF,ATP5MG,ATP5PD,ATP5PF,ATP5PO,Cabp1,CALU,CDKN1B,CETN2,CLU,COX4I1,Cox5b/Gm34962,CTNNB1,CTNND1,CTSD,CYCS,FASN,FTH1,GTF2B,HADHA,HSPA5,HTRA1,IGFBP5,LASP1,NDUFA3,NDUFA9,NDUFB9,NME1,PDCD10,PKM,PRKAR1A,PSMC6,RAB18,RAB1A,RAC1,RBBP7,RBM3,RHOA,RPL24,RPL3,RPL35A,RPS21,RPS24,SCG2,SCP2,SDC4,SMU1,STAT3,TJP1,Tpm2,UBE2V2,UQCRC1,UQCRC2	1027 (22)
HSF2		transcription regulator	Activated		3.018	bias	0.53	7.65e-13	4.78e-11	CCT2,CCT3,CCT4,CCT5,CCT6A,CCT7,CCT8,CLU,HSBP1,HSPA1A/HSPA1B,Hspa1b,HSPA4,HSPH1,PSMA1,PSMA5,PSMB2,PSMB5,PSMC4,PSMD3,TCP1	537 (7)
Sos		group						1.05e-12	6.41e-11	ACOX1,ADD2,ANK3,APLP2,ATP2C1,CA2,CADM1,CAMK2D,CAST,CAT,CLIP1,COBLL1,CTNND1,DDX3X,DLG1,EEA1,ENAH,EPS8,FETUB,GIT2,GJB6,GSK3B,IGFBP5,ITGB1,KIF1B,KIF2A,KIF5B,LGALS3BP,Macf1,MYH9,NDUFS7,NPTX1,NSDHL,PFN1,PRPF4B,PTPRZ1,QKI,RALB,RANBP9,RAP1GAP,RAPGEF3,RBBP4,RBP1,SIRPA,STMN1,TAOK1,Tpm4,TPP1,UTRN,YWHAZ
ATN1		transcription regulator						1.44e-12	8.47e-11	ATP1A1,ATP1A3,ATP1B1,ATP1B2,CAMK4,CHGB,CSNK1D,DLG1,DLG4,DPYSL3,ENO2,GAS7,GRK2,GSN,HPCAL1,IGFBP5,JUP,KCNAB2,NEFL,Nefm,NFIC,NPTX1,PABPC4,PDE1B,PENK,PPP1CB,PPP2R1A,PRKACB,PRKCG,PTPRF,RAB2A,SPTBN2,STMN1,STX1B,TAGLN3,TUBA4A,TUBB,U2AF2,VSNL1
TCR		complex	Activated		3.954	bias	0.537	1.99e-12	1.15e-10	ABCD3,AK2,ALDOA,APOA4,APOD,APOE,ATP5F1B,ATP5PB,ATP5PD,BIN1,BSG,CBL,CD200,CDKN1B,CS,CTSB,ECH1,ENO1,FBL,FLNA,GLUD1,GNPDA1,HADH,HSP90B1,HSPA5,HSPA9,HSPD1,IDH2,LAMP1,LDHB,MAPK1,MAPK8,MAPK9,MDH1,MDH2,NDUFA10,NME1,P4HB,PA2G4,PDCD4,PDIA4,PGAM1,PGK1,PHB2,PLCG1,PRDX6,PRKACB,PTK2B,PXN,RASGRP1,RPL13A,RPL17,RPL18A,RPL3,RPL30,RPL4,RPL5,RPLP0,RPS16,RPS3,SDCBP,SDHA,SERPINA3,SLC25A3,SLC2A1,SLC2A3,SNRPD3,STAT3,SY…	923 (16)
YAP1		transcription regulator	Activated		3.036	bias	0.661	2.03e-12	1.17e-10	ACAT1,ACAT2,ACLY,ACSL4,ACTA2,ACTG1,CAVIN2,CDKN1B,CPT1A,CTNNB1,DDAH1,FASN,FLNA,FN1,GAB1,HMGCS1,LDHA,LMNA,MYH9,MYL9,NDUFS8,RPL10,RPL13,RPL13A,RPL17,RPL18A,RPL19,RPL23,Rpl23a,RPL24,RPL27,RPL28,RPL3,RPL30,Rpl32,RPL35A,Rpl36,RPL4,RPL5,RPLP0,RPS11,RPS14,RPS15A,RPS16,RPS18,RPS19,RPS21,RPS24,RPS28,RPS3,Rps3a1,RPS4Y1,RPS6,RPS9,SLC2A3,SORBS1,TAGLN,TFRC,TUBB,VCAM1,VCL,VIM	761 (14)
2-amino-1-methyl-6-phenylimidazo-4-5-b-pyridine		chemical toxicant	Activated		3.578	bias	0.681	8.39e-12	4.69e-10	CCT2,CCT4,CCT5,CCT7,CCT8,G3BP1,HSP90AA1,HSPA5,HSPA8,HSPD1,HSPH1,PSMA2,PSMB1,PSMB2,PSMB4,RAB11A,RAB2A,RALB,RAP1A,RAP1B,UBA1
black raspberry extract		chemical drug						1.38e-11	7.53e-10	ACTN4,ACTR2,AHNAK,ALDH3A2,ANXA2,ARPC2,CRK,DDX5,EIF4G2,GATD3A/GATD3B,GNG12,HIP1,HSP90AA1,Macf1,MSN,PDCD10,PHGDH,PLS3,PPP2R2A,PPP3CA,PRKAR1A,RAB1A,RAD23B,RRAGA,SEPTIN7,Srrm1,TMED2,TOP1,TUBB6,TXNL1,UBXN4,USO1,USP14,YWHAH
E2F1		transcription regulator			1.932	bias	0.515	3.15e-11	1.67e-09	ABCB1,ACADL,ACTR1A,ACTR3,ADK,BUB3,CA2,Calm1 (includes others),CALR,CAV1,CCT2,CCT4,CD9,CDKN1B,Ces1b/Ces1c,CKB,COX4I1,COX5A,CRKL,CRYAB,CSDE1,CSE1L,CTNNB1,CTSB,DDX1,DDX39B,EIF3I,ENO2,ERH,FGFR1,FGFR2,FGFR3,FKBP3,FOXO1,FOXO3,H2BC11,HADHA,HNRNPD,HNRNPK,HNRNPR,HSP90B1,Hspa1b,HSPA8,HSPD1,IDH3A,ILK,JPT1,LTA4H,LY6H,MAP2K7,MDH1,MFAP1,NCL,NUDC,OGT,PA2G4,PCNA,PDCD5,PIN1,PLPPR4,PRPS2,PSAT1,PSMD2,QKI,RAB1A,RBBP…	963 (20)
miR-1-3p (and other miRNAs w/seed GGAAUGU)		mature microRNA	Inhibited		-6.285	bias	-0.841	1.01e-10	5.08e-09	ADAR,ANXA2,AP3D1,ARCN1,ARF3,ARF4,ARID1A,ATP6V0A1,ATP6V1B2,Calm1 (includes others),CAND1,CAP1,CNN3,CSRP1,DDX5,DHX15,F2,FERMT2,G6PD,GJA1,GNPDA2,GPD2,HACD3,KIF2A,LASP1,LIN7C,LRP1,LRRC8A,OAT,PDCD4,PICALM,PNP,PPIB,PREX1,PTPRF,SDC4,SLC25A22,SLC44A1,SYNE1,TAGLN2,TPM3,TRIM2,TWF1,UTRN,YWHAQ
ANGPT2		growth factor	Activated		4.142	bias	0.619	2.38e-10	1.13e-08	ABCA1,ACTA1,ACTA2,ARHGEF2,BCR,CALR,CAT,CCT7,COMT,CRYAB,CWC22,DBNL,DNAJB4,EEF1B2,EPHX2,FKBP10,FKBP2,FKBP4,FN1,GSK3B,HDAC2,HMGCS1,HSP90AA1,HSPA1A/HSPA1B,HSPA2,HSPA4,HSPA5,HSPD1,IL18,MAP2K1,MAPK10,MFGE8,MIF,NME1,P4HB,PDCD4,PDIA3,PDIA6,RAD21,RBM14,RHOB,RPS6,ST13,TNIK,TOP1,TUBB3,VCAM1,VCPIP1,VIM	948 (21)
PAX3		transcription regulator						2.48e-10	1.16e-08	ALDH3A2,ANXA1,AP3M2,APP,ASNS,ASS1,ATP2B4,CD151,CLU,CST3,CTSA,DBN1,DNM1,EIF2S1,FABP7,FKBP1A,FUBP1,G6PD,GLDC,GPT,GPX4,GSTM5,HARS1,LNPEP,M6PR,MAPK9,PAK2,PCDHGC3,PCNA,PCSK2,PEA15,PHGDH,PPIB,PPP1R2,PPP1R7,RAB11B,RASSF2,RHOB,RLBP1,TAX1BP1,TJP2,TSC22D1,TSPAN7,YARS1,YWHAE
KDM8		enzyme			0.882	bias	0.59	4.46e-10	2.02e-08	ACLY,ACOX1,ALDOA,CS,ENO1,ENO2,ENO3,FASN,FH,G6PD,GAPDH,HK2,IDH1,IDH2,LDHA,OGDH,PC,PDHA1,PDHB,PGD,PKM,PRPS1,SDHA,SLC2A1,TALDO1	721 (11)
PLA2R1		transmembrane receptor	Activated		2.903	bias	0.733	7.13e-10	3.12e-08	ACSL3,ACSL4,AK3,ALDH2,ATP5F1B,ATP5PD,CTSA,CTSD,DPYSL2,HAGH,LAP3,PEBP1,SDHA,SDHB,TGM2,TPP1
SYVN1		transporter	Activated		3.903	bias	0.735	9.15e-10	3.95e-08	ACSL3,APLP2,APP,ATP1A1,ATP6AP1,CAVIN1,CD151,DAG1,DCTN1,EMC7,FASN,GANAB,GNB2,HLA-A,HNRNPM,ITGAV,ITGB1,L1CAM,LDHB,LGALS3BP,LMBRD2,NUDT21,PCBP1,PFN1,PSMC3,RPL10,SLC20A1,SLC2A1,SLC2A3,SLC39A10,SLC3A2,SLC7A2,SNAP23,STOM,TFRC,USP5
PHF21A		other			1.83	bias	0.673	1.59e-09	6.69e-08	CHGB,RAB3A,SCG2,SCN2A,SNAP25,STX1A,SYP,SYT1,VAMP2
EDN1		cytokine	Activated		2.617	bias	0.664	2e-09	8.34e-08	ACTA1,ACTA2,ACTB,ANXA1,ANXA5,ANXA6,ARF6,ATP2A2,CDH2,CDKN1B,CST3,CTNNB1,CTNND1,EDNRB,ENAH,EZR,FN1,GJA1,HSPA5,HSPA8,IL18,ITGAV,ITGB1,MAP2K1,MBP,MSN,MYL6,NPM1,PDIA6,PRKCA,PRKCB,PXN,RAB3A,SF3B2,SLC1A2,SLC2A1,SLC8A1,TGM2,TPM3,TPT1,UBTF,VCAM1,VCL,VIM,VWF,XIAP,YWHAE	986 (18)
XBP1		transcription regulator	Activated		4.902	bias	0.605	2.77e-09	1.13e-07	ALG2,APOA1,APP,ARCN1,ATP2A2,CALR,CAT,COPB1,COPB2,COPE,CRK,DNAJB11,DNAJC3,ERP44,FASN,FKBP10,FKBP2,FN1,GOLGB1,HM13,HSP90B1,HSPA5,HYOU1,LMAN1,MAP1LC3B,P4HB,PDIA3,PDIA4,PDIA6,PPIB,PRNP,RAB3A,Rrbp1,S1PR1,SEC16A,SEC22B,SEC23A,SEC23B,SEC31A,SEC61B,SEC63,SERPINA1,SMC3,SRP68,TOP1,USO1,VAMP2,VAMP4,VCAM1	479 (12)
prostaglandin J2		chemical - endogenous mammalian	Activated		3.959	bias	0.594	6.3e-09	2.48e-07	Cald1,HSPA1A/HSPA1B,MYH11,PSMA2,PSMA3,PSMA5,PSMB2,PSMB3,PSMB4,PSMB7,PSMC5,PSMD1,PSMD12,PSMD3,PSMD8,UBE2H
FOLR1		transporter						8.75e-09	3.38e-07	ACTN4,AK3,ALDOC,AQP4,ATP6V1B2,CAT,CAV1,CD9,CELF2,CLPTM1,ECI2,IK,NAP1L1,NSDHL,OSBPL1A,PDCD4,PFN1,PIP4K2C,PPID,RPS24,SLC3A2,SMARCE1,SYNCRIP,TAGLN2,TPI1,UBE2V1,UCHL5
SP1		transcription regulator	Activated		5.597	bias	0.728	8.97e-09	3.44e-07	ABCA1,ABCB1,ACSL1,ACSS1,ACTA2,ADD3,ADH5,AKAP12,ALDH3A2,APOA1,APOE,ASNS,ASS1,ATP2A2,ATP5F1B,ATP6V0C,CAT,CAV1,CBS/CBSL,CDH2,CDKN1B,CIRBP,CKB,CPLX1,CRYAB,CTSD,CYC1,CYP51A1,DIAPH1,DMD,DNM1,EZR,FASN,FGFR1,FLNA,FN1,GJA1,GNAI2,GNAS,GPX4,GRIA1,GRIA2,GRIN1,HADHA,HADHB,HDAC1,HDAC2,HINT1,HK2,Hspa1b,HSPA5,IFITM3,ITGAV,ITPR1,JAM2,MAOB,MAT2A,MECP2,MYH11,NDRG1,NF1,NPTXR,PENK,PGK1,PKM,PREX1,PRKAR2B,PRKCA,PRKCB,P…	1091 (21)
SREBF1		transcription regulator	Activated		3.924	bias	0.597	9.34e-09	3.56e-07	AARS1,ABCA1,ACLY,ACSL1,ACSL4,ACSS2,ALDOA,ALDOC,APOA2,ARF4,CAP2,CAPZB,CHMP2A,CSRP1,CYCS,CYP51A1,DARS1,DBI,FABP5,FABP7,FADS1,FASN,FDFT1,FN1,FOXO1,G6PD,HK2,HMGCS1,HSPA1A/HSPA1B,HSPA5,IDH1,IMMT,NSDHL,OAT,PLS3,PLTP,PTGDS,RBP1,RNF14,RPLP0,RPS24,SERPINA1,SERPINA3,SEZ6L2,SLC20A1,STX1A,STXBP1,SUCLG1,SV2A,TF,VGF	811 (15)
miR-16-5p (and other miRNAs w/seed AGCAGCA)		mature microRNA	Inhibited		-5.929	bias	-0.841	1.13e-08	4.2e-07	ABCF2,ACTR1A,ARHGDIA,ARL2,CACNA2D1,CADM1,CAPRIN1,CFL2,DNAJB4,EIF4G2,F2,FGFR1,GFPT1,GRB2,HARS1,HDHD2,HSP90B1,HSPA1A/HSPA1B,IPO4,MAP2K1,MAPK3,MLLT11,NAA15,NAPG,NFIA,OGT,PAFAH1B2,PDCD4,PDCD6IP,PNN,PNP,PSAT1,RAB21,RARS1,RTN4,SERPINE2,SLC12A2,SLC25A22,SQSTM1,TOMM34,TPI1,TPM3,UGP2
HBA1/HBA2		transporter	Activated		3.771	bias	0.591	1.27e-08	4.66e-07	ATP5F1C,ATP5MF,ATP5PO,Cox6c,CYC1,NDUFA13,NDUFA3,NDUFA6,NDUFA7,NDUFA9,NDUFB9,NDUFS4,NDUFS7,NDUFS8,NDUFV1,SDHA,UQCRC1,UQCRC2
TCF7L2		transcription regulator	Activated		5.718	bias	0.74	1.64e-08	5.9e-07	ACAA1,ACADL,ACSL1,ACSL3,ADD1,ALDH3A2,ANXA1,APLP1,APOD,ATP6V1G1,BIN1,CAMK2N1,CAP1,CDKN1B,CHMP1B,CLDN11,CNP,CSRP1,CTNNA1,CYP51A1,DOCK9,EPS15,ERBIN,FGFR2,FH,FKBP1A,FMNL2,FTH1,GAB1,GLUL,GSN,HSPA2,IDH1,ILK,KIF5B,Ktn1,LAMP1,MBP,ME1,MYO6,PAPSS1,PEX5L,PICALM,PLEKHB1,PLP1,PTPN11,QKI,RAP1A,RHOA,ROCK1,SLC12A2,SLC1A2,SLC44A1,SNAP23,SRSF1,STRN,STXBP3,TNS1,TWF1	682 (7)
PC-SPES		chemical drug						1.8e-08	6.45e-07	ACLY,ANXA1,B2M,CD9,CLU,CTNNA1,DAG1,DSTN,FDFT1,GAPDH,GARS1,GPI,HSD17B4,HSP90AA1,HSPA5,HYOU1,MTCH1,MYL6,OGT,P4HB,PA2G4,PEA15,PRDX6,SDHA,TUBA4A,TUBB2A,VIM
RET		kinase			1.935	bias	0.518	1.9e-08	6.75e-07	ACTA1,ACTC1,ANXA1,CALB1,CD151,CDKN1B,CLU,CRYAB,CTSB,DNAJA1,DNAJC3,DPYSL2,EDNRB,EIF4G3,FKBP4,GJA1,HSP90AA1,HSPA1A/HSPA1B,HSPA1L,HSPA8,HSPA9,HSPD1,HSPH1,MARK3,MYL6,PRNP,RTN4,ST13,STIP1,STUB1,SUPT5H,TAGLN2,TAGLN3,UBQLN2,VGF	759 (10)
NFASC		other	Activated		2.164	bias	0.748	2.13e-08	7.5e-07	ANK3,BCAN,DCTN1,DYNC1LI2,DYNLRB1,KIF1B,KIF5A,KIF5C,KLC1,NRCAM,SPTBN4
AGN194204		chemical drug	Activated		3.683	bias	0.503	2.36e-08	8.21e-07	ABCA1,ACAA1,ACAA2,ACAT2,ANXA11,ANXA2,ASS1,ATP1A1,CA2,CAMK2D,CLIC4,COTL1,CPT1A,Crip2,CSRP1,CST3,CYP51A1,ELOVL5,ENO3,FDFT1,FNBP1,GAPDH,GJA1,GNAI1,GNAS,GNB2,H1-2,HK2,Hmgb3,IFITM3,LAMP1,LGALS1,LMNA,NGEF,NRXN2,NSDHL,PDCD4,PDE1B,PENK,PLIN4,PRNP,SCG2,SEMA4B,SLC3A2,SYNPO
DDX5	0.761	enzyme	Activated		3.9	bias	0.753	2.69e-08	9.25e-07	ACTA2,ATP5F1C,ATP5MG,ATP5PB,ATP5PD,ATP5PF,COX5A,COX7A2,CYCS,FH,HTRA1,IDH3A,MDH1,NDUFA12,NDUFA2,NDUFA6,NDUFAB1,SDHB,UQCRB,UQCRC1,UQCRQ
IPMK		kinase	Activated		3.051	bias	0.841	2.9e-08	9.91e-07	ABHD12,ACTA2,ACTB,CAPNS1,CORO1A,CSRP1,FLNA,HSP90AB1,MYL6,MYL9,PDLIM5,PFN1,TAGLN2	116 (5)
HIF1A		transcription regulator	Activated		4.371	bias	0.57	4.55e-08	1.51e-06	ABCB1,ABCF2,ACO1,ACTA2,AGT,AKAP12,ALDOA,ALDOC,APOE,AQP4,ARPC2,ASNS,ATP2A2,ATP5PF,CAV1,CDH2,CDKN1B,CORO1A,CTSD,CYP46A1,EDNRB,EIF4G1,EIF5A,ENO1,ENO2,FN1,GAPDH,GJA1,GLYR1,GPI,H1-2,H2BC12,HK2,HP,HSPA4,HSPA5,HUWE1,IGFBP5,ITGAV,ITPR1,JUP,L1CAM,LDHA,LGALS1,MANF,MIF,NDRG1,NEFL,NOTCH1,NPM1,NRF1,NTRK2,PCDH10,PDHA1,PFKL,PGK1,PHLPP1,PKM,PPIA,PRKAR2B,PRKCA,QKI,RAPGEF6,SCG2,SDC4,SLC2A1,SLC2A3,STAT3,TFRC,TPI1,V…	955 (18)
PD98059		chemical - kinase inhibitor	Inhibited		-4.863	bias	-0.528	5.33e-08	1.75e-06	ABCA1,ACAT2,ACOT7,ACTA2,ACTR3,AGT,AKAP12,ALDOA,ANXA1,APOA1,ARPP19,ATP2A1,ATP6V1B1,BDH1,C3,CA2,Cald1,CAV1,CDC42EP1,CDH2,CDKN1B,CLU,CTNNB1,CTSB,CYCS,EDNRB,EEF1A1,EIF5,ENO1,ENO2,FASN,FKBP5,FN1,FTH1,GAS7,GFPT1,GJA1,GPI,GRIA1,GRIN1,GSK3B,GTF2I,HADHB,HNRNPA2B1,HNRNPF,HNRNPK,HPCAL1,HSPA5,HYOU1,ITGAV,ITGB1,LAMP1,LDHA,MAPK1,MAPK3,MAT2A,MGLL,MIF,MYH11,PABPC1,PC,PCNA,PLEC,PNP,PRNP,ROCK1,RPS6,RTCB,SEC14L2,SE…	994 (19)
interferon beta-1a		biologic drug						5.93e-08	1.94e-06	ATP5MG,BUB3,CCT4,CCT6A,CORO1A,COX5A,COX6A1,CS,DNAJA1,EEF1G,ENO1,FKBP1A,GSTP1,KARS1,LGALS1,NDUFA2,NDUFB9,NOTCH1,PGAM1,PGK1,PIN1,PPIA,PUM1,RPL19,RPL24,RPL27,RPL3,RPS19,RPS28,SERPINA1
MYCL		transcription regulator	Activated		4.483	bias	0.822	6.82e-08	2.21e-06	Alyref,ARPP19,ATP5F1D,ATP5MG,BUB3,CDC5L,CSNK1A1,DDX3X,GPHN,HSPD1,MARS1,NARS1,NUDT21,Qars,RPL13,RPL13A,RPL17,RPL19,SLC25A4,SLC25A5,SSB,THRAP3,TOP1,YARS1
bezafibrate		chemical drug	Activated		3.397	bias	0.555	6.95e-08	2.24e-06	ABCD3,ACADL,ACADM,ACADVL,ACOX1,ACSL1,ACSL4,ACSL6,APOA1,APOE,CAT,COX4I1,CROT,CS,DBI,DNM1L,ECH1,ECI1,FASN,FGB,HADHA,HADHB,HSD17B4,HSPA5,MGLL,PCNA,PEX14	840 (13)
phytohemagglutinin		chemical drug	Activated		5.117	bias	0.784	8.41e-08	2.68e-06	ACOX1,ADH5,AGT,AHSG,AKT2,ALDH2,AMT,APP,AQP4,BCR,CACNB2,CACNB3,CALU,CAP2,CAT,CD47,CRMP1,DHX9,EIF5,EIF5A,EPRS1,FGFR3,GABRB3,GNAI1,GPD1,GPD2,GUCY1B1,HDAC2,HINT1,HPCA,HSP90AA1,IDH3A,ITIH4,LAMP1,LMAN1,MAP1A,MAP1B,MBP,NCAM1,NME1,PCNA,PCYOX1,PDE1B,PDHB,PLCG1,PLP1,PON2,PRKCA,PRPS1,PSMA1,RPS16,SARS1,SRSF1,STAT3	773 (10)
AK1	0.721	kinase						9.05e-08	2.87e-06	ACADL,AK1,CKMT1A/CKMT1B,ENO1,ENO3,GAPDH,GLUD1,LDHA,PKM
mir-8		microRNA	Inhibited		-2.124	bias	-0.633	1.14e-07	3.62e-06	ACTA2,ACTN1,APOA1,ARHGAP5,CBL,CD47,CDH2,CFL2,CRK,CRKL,CTNNB1,CUL3,DNAJC3,FGFR2,FN1,FTH1,GNA13,GRB2,ITGAV,ITGB1,LRP1,MSN,MYH10,PCDH10,PTK2,QKI,RAC1,ROCK2,SEC23A,SERPINE2,SLC25A3,SQSTM1,TJP1,VIM,Wasl,XIAP,YWHAB,YWHAG,YWHAZ	884 (18)
phenethyl isothiocyanate		chemical drug						1.3e-07	4.08e-06	CAPN2,CCT4,CRK,DDX5,EEF2,GATD3A/GATD3B,GSTK1,HSP90AA1,IDH1,MAP2,PCNA,PDCD10,PLS3,PSMB3,RAB1A,ROCK1,ROCK2,RPL3,RPL5,SEPTIN7,Srrm1,TMED2,TXNL1,TXNRD1,UBXN4,USO1,USP14	161 (2)
CD38		enzyme	Activated		3.944	bias	0.747	1.67e-07	5.15e-06	ACTA2,AK3,ALDOA,ALDOC,ANXA2,ANXA6,ASNS,ASS1,ATP1B1,CISD1,CPEB3,EPS8,FN1,GALK1,KCNAB2,MANF,MTDH,NCAM1,NDRG1,PCP4,PDIA6,PFKL,PFKP,PGM1,PKM,PPP3CA,PPP3CB,PSAT1,RAP1GAP,SEMA4A,SLC2A1,TPI1,TUBB2B,VCAM1,VIM	900 (16)
guanidinopropionic acid		chemical - endogenous non-mammalian	Activated		2.646	bias	0.841	1.75e-07	5.34e-06	ATP2B3,ATP2C1,ATP5PO,ATP8A1,CAMK4,COX4I1,CYC1,CYCS,NDUFA12,NDUFA3,NDUFA7,NDUFS4,NDUFS7,NRF1,SDHA,SDHB,UQCRB
EPAS1		transcription regulator	Activated		2.647	bias	0.658	1.93e-07	5.86e-06	ABCF2,ACLY,AKAP12,ALDOC,Calm1 (includes others),CAT,CAV1,CHMP2B,CKB,CKM,CKMT1A/CKMT1B,CNKSR2,CORO1A,CYP51A1,EIF5A,ENO1,ENO2,FASN,FN1,GJA1,GLS,H1-2,HMGCS1,HSPA4,HSPA5,IGFBP5,ITGAV,ITPR1,L1CAM,LDHA,MANF,MIF,NDRG1,NEFL,NOTCH1,PCDH10,PRKCA,PTPRZ1,RB1CC1,SF3A3,SLC2A1,SLC2A3,TPP2,UGP2,VCAM1	890 (20)
ARNT		transcription regulator			0.481	bias	0.697	2.18e-07	6.52e-06	AKT2,ALDH7A1,ALDOA,ALDOC,ATP5PO,CAV1,CD81,CTSD,ENO1,G6PD,GAPDH,GPI,HK2,ITGAV,LDHA,Macf1,MYL6,NDUFS2,NDUFS4,PGK1,PPP2CB,RANGAP1,S1PR1,SLC2A1,SLC2A3,TFRC,TPI1,TUBA4A,UGT1A6,VIM	893 (15)
PRKAG3		kinase						2.27e-07	6.78e-06	ABCA1,ACSL6,ACTR1B,ATP1B1,ATP6V1A,CDH5,CELF2,CLASP1,CTNNA1,DLAT,FGFR1,GJA1,GOT1,HSPA5,IGFBP5,JPT1,LUC7L2,MAP4,MAT2A,MID1IP1,NAP1L1,NEO1,OXCT1,PLIN3,PRPF6,RPL13A,RPL5,Rps3a1,SLC2A1,SLC2A3,SLC7A2,TFRC,UGP2,UGT1A9 (includes others),WNK2
ALKBH5		enzyme						2.35e-07	6.92e-06	CAV1,CLDN11,CLU,CTSD,DDX3X,DNAJA1,DNM1L,EEF1D,EIF4G1,EIF4G2,EIF4G3,FGFR1,GJA1,GSTM5,HSPA8,HUWE1,MBP,MYO6,NONO,PAFAH1B1,RPLP0,SPAG9,UBA1
miR-30c-5p (and other miRNAs w/seed GUAAACA)		mature microRNA	Inhibited		-5.016	bias	-0.841	3.62e-07	1.03e-05	AP2A1,ATP2A2,ATRX,Dst,F2,FXR2,GNAI2,GPD2,HNRNPM,IDH1,MAT2A,MLLT11,NAPG,NCEH1,NCL,NUCB1,NUFIP2,PAFAH1B2,PGM1,PLEC,PNP,PPP3CA,PPP3R1,RAD23B,SEC23A,SEC62,SLC4A10,STRN,STX1A,TMED10,TMED2
mir-1		microRNA	Inhibited		-4.323	bias	-0.7	4.24e-07	1.19e-05	ADAR,ADD1,ANXA2,ATP6V0A1,CACNB2,CAP1,CAPRIN1,CNN3,DHX15,FN1,GJA1,HACD3,HNRNPU,HSP90B1,HSPD1,KIF2A,LASP1,PDCD4,PICALM,PPIB,RHEB,SMARCA4,TAGLN2,TNS3,TRIM2,TWF1,UTRN
ATF4		transcription regulator	Activated		4.21	bias	0.715	4.37e-07	1.22e-05	AARS1,ABCA1,APOE,ASNS,ATP1A2,CALR,CANX,CAST,CDC42EP1,CDKN1B,CPT1A,CTNNB1,FASN,FN1,GARS1,GHITM,HSP90B1,HSPA5,HYOU1,IGFBP5,MAP1LC3B,MARS1,MID1IP1,NARS1,NDRG1,PENK,PHGDH,PSAT1,PSPH,SARS1,SFXN5,SHMT2,SLC1A4,SLC3A2,STAT3,TCEAL5,TKT,WARS1	673 (15)
KITLG		growth factor	Activated		3.447	bias	0.68	4.42e-07	1.23e-05	ACTB,ATP6V1B2,B2M,CA2,CAVIN2,CDKN1B,CLU,DCTN6,EDNRB,EEF1A1,FABP5,FGFR1,FTH1,GFAP,GJA1,GNAZ,GRIA2,HNRNPF,IK,IL18,ITGAV,KPNB1,MAP2K1,MID1IP1,NPM1,OSBPL1A,PDCD4,PKM,PRKCA,PRKCB,PSMB5,RBBP7,RPLP0,Rps3a1,RPS6,SEC22B,SF3A1,SLC20A2,SLC25A12,SNAP23,STAT3,Tpm4,TPT1,TXNL1,UPF1,VWF,WDR1	860 (20)
halofuginone		chemical drug						4.86e-07	1.34e-05	ADD3,AKAP12,Anp32a,C4A/C4B,CD200,CKB,CLIP2,CP,CSNK1D,DBN1,DKK3,EDNRB,EHD3,EPHX1,FGFR3,GATM,GDE1,GOT1,HK1,HSPA4,LGALS1,LGALS3BP,PKM,POR,PTK2B,PTPRS,SPARCL1,TAGLN,TAGLN3,TGM2,VCAM1,VSNL1
PPARα-RXRα		complex	Activated		2.333	bias	0.841	5.44e-07	1.49e-05	ABCA1,ACAA1,ACADL,ACOX1,AP2A2,APOA1,APOA2,GOT2,SLC27A1
PRL		cytokine	Activated		2.891	bias	0.569	6.43e-07	1.73e-05	ACTB,ACTR3,ADAR,ANXA2,ANXA5,APP,ARF3,ATP2A2,ATP5PD,B2M,CAMK2N1,CAPN2,CAV1,CLU,CNN3,COX4I1,CST3,CTSA,CTSB,CTSD,DDX39B,DNAJA4,ELOC,ENO1,FN1,GNA12,GSTM1,HNRNPH2,HSPD1,IDE,IGFBP5,MARS1,MFGE8,MSN,P4HB,PC,PCNA,PDIA4,PDK2,PENK,PGRMC1,RALB,SCP2,SERPINA3,SND1,TECR,TPM3,TUBA1B,VIM,YWHAG	1105 (19)
RHOJ		enzyme						6.5e-07	1.75e-05	ACTG1,AKAP12,ANXA1,ATP2A2,CALU,CAV1,GSN,MYH9,PPP2R1A,SEC62
azetidyl-2-carboxylic acid		chemical reagent	Activated		2.01	bias	0.841	7.66e-07	2.03e-05	ASNS,ATP2A2,CLU,HSP90B1,HSPA1A/HSPA1B,HSPA5,HSPA8,HSPA9
n-nitrosomethylbenzylamine		chemical toxicant						8.18e-07	2.16e-05	ACTN4,ACTR2,AHNAK,ALDH3A2,ANXA2,ARPC2,CRK,DDX5,EIF4G2,GATD3A/GATD3B,GNG12,GSTK1,HIP1,HSP90AA1,IDH1,Macf1,MSN,PCNA,PDCD10,PHGDH,PLS3,PPP2R2A,PPP3CA,PRKAR1A,RAB1A,RAD23B,RRAGA,SEPTIN7,Srrm1,TMED2,TOP1,TUBB6,TXNL1,UBXN4,USO1,USP14,YWHAH
haloperidol		chemical drug	Activated		2.675	bias	0.509	9.58e-07	2.5e-05	CTNNB1,DLG4,DVL3,GFAP,GRIA1,GRIN1,GRIN2A,GSK3B,HMGCS1,NTRK2,PCSK2,PENK,PPP1R1B,PPP1R9B,PRKAR2A,PRKAR2B,PRKCA,QKI,RASGRF1,SCN2B,SDHA,SDHB,Slco1a4,SYN2	822 (15)
REST	2	transcription regulator	Inhibited		-3.771	bias	-0.737	1.05e-06	2.7e-05	CDKN1B,CHGB,CNTNAP1,FGF12,GRIA2,GRIN1,GRIN2A,GRIN2B,JAM2,KCNAB2,L1CAM,NCAM2,Nefm,NPTXR,OAT,PCLO,PENK,RAB3A,REST,S100B,SCG2,SCN2A,SLC12A5,SLC7A14,SNAP25,STX1A,SYN1,SYP,SYT1,TUBB3,UCHL1,VAMP2	671 (7)
GNA12	2.322	enzyme	Activated		2.379	bias	0.54	1.07e-06	2.76e-05	ACTA2,ARHGEF12,ARHGEF7,BAIAP2,CFL2,EZR,G6PD,GNA13,GSTP1,IQGAP1,MAP2K1,MYH11,PAK2,PSMB5,PXN,RDX,RHOA,TAGLN,TXNRD1,VCL,VIM	685 (15)
salirasib		chemical drug	Inhibited		-2.089	bias	-0.658	1.14e-06	2.92e-05	ALDOC,CDKN1B,ENO2,HDAC1,LDHA,LGALS1,MTOR,NCL,PGAM1,PGK1,PGM1,PKM,SLC2A1,TGM2,TJP1,TJP2,TPI1	719 (7)
miR-122-5p (miRNAs w/seed GGAGUGU)		mature microRNA	Inhibited		-2.072	bias	-0.841	1.19e-06	3.02e-05	ALDOA,Ank2,ANXA11,AP3M2,ATP1A2,BCKDK,CS,EEF1A1,FUBP1,MECP2,NCAM1,NDRG3,P4HB,PKM,PSME3,RAB6B,TPD52L2,TTYH3,VIM
ESRRA		transcription regulator	Activated		3.795	bias	0.729	1.34e-06	3.36e-05	ACADM,ACADVL,ACOX1,ACSL1,ALDOC,ATP2A2,ATP5F1B,CACNB1,CDH2,CKB,CYCS,CYP51A1,DEK,ENO1,GAPDH,GOT1,HADHA,HK1,HK2,HMGCS1,HSD17B4,IDH3A,LDHA,LDHB,MAOB,MTCH2,PDP1,PKM,PPM1B,PPP1R1B,PSMD3,RPL19,SMARCA4,SMARCE1,TPI1,TRA2B	829 (17)
CD28		transmembrane receptor	Activated		2.864	bias	0.528	1.36e-06	3.4e-05	ACTR3,AHCYL1,ANXA1,AP1B1,ATP5F1C,BIN1,BZW1,CAMK2A,CBL,CDKN1B,CLIP1,CS,CYC1,CYCS,FBL,FKBP2,GAPDH,GOLGB1,GUCY1B1,HDAC2,HGS,HINT1,HK2,HSPA1A/HSPA1B,HSPA8,HUWE1,IGFBP5,LDHA,LNPEP,NCL,PCYOX1,PDE4A,PDE4B,PGAM1,PHB2,PNP,PPA1,PSMA5,PSMD12,PSMF1,RAB2A,RAD23B,RHOC,RPL30,RPS14,RRAGA,SEC61B,SLC25A5,SNRPB,SSB,STAT3,STOM,STRN3,TFRC,TMX3,TSC22D1,VBP1	860 (13)
SLC27A2		transporter	Inhibited		-3.959	bias	-0.774	1.4e-06	3.48e-05	ABCD3,ACAA1,ACAA2,ACADL,ACADM,ACOX1,ACSL1,ALDH1A1,DECR1,ECI1,ECI2,ELOVL5,HADHA,HADHB,ME1,SLC27A1
NFE2L1		transcription regulator	Activated		2.331	bias	0.678	1.89e-06	4.65e-05	GSTP1,PSMA1,PSMA7,PSMB1,PSMB2,PSMB5,PSMB7,PSMC2,PSMC3,PSMD1,PSMD11,PSMD12,PSMD14,SNRPN
CAB39L	0.667	kinase	Activated		2.647	bias	0.799	1.89e-06	4.65e-05	ATP5MF,ATP5MG,ATP6V1B2,ATP6V1E1,CDKN1B,COX4I1,NDUFA12,NDUFA13,NDUFA3,NDUFB10,NDUFB9,NDUFS4,UQCRB,UQCRQ	514 (4)
Hbb-b1		transporter	Activated		3.362	bias	0.629	1.98e-06	4.87e-05	ATP5F1C,ATP5MF,ATP5PO,Cox6c,CYC1,FN1,FTH1,NDUFA13,NDUFA3,NDUFA6,NDUFA7,NDUFA9,NDUFB9,NDUFS4,NDUFS7,NDUFS8,NDUFV1,SDHA,TF,TFRC,UQCRC1,UQCRC2,VCAM1
UDP-D-glucose		chemical - endogenous mammalian	Inhibited		-2.449	bias	-0.841	2.02e-06	4.94e-05	CALR,HSP90B1,HSPA5,HYOU1,PDIA3,PDIA4
VEGFA		growth factor	Activated		4.628	bias	0.611	2.73e-06	6.55e-05	ACADM,ACSL1,ACTA2,ADH5,ALDH2,ATP5MF,ATP5PO,CAV1,CDH5,CDKN1B,CLIC4,CST3,CTNNB1,CTSB,CYB5B,DBT,DECR1,ETFA,FGFR1,FN1,GART,GJA1,GRIA2,HK1,HSPA5,IGFBP5,ITGAV,ITGB1,KARS1,LMNA,MDH2,NME1,NME2,NOTCH1,NRF1,PCNA,PPA1,PRKCA,PRPF6,PTK2,RAB5A,SDHB,SHMT2,SLC25A5,THBD,TIMM13,TJP2,TOMM70,TUFM,UQCRB,VCAM1	921 (19)
SGPP2		phosphatase	Inhibited		-2.728	bias	-0.582	2.78e-06	6.65e-05	DNAJA1,DNAJA4,DNAJC3,HSP90AA1,Hspa1b,HSPA4,HSPA4L,HSPA5,HSPA8,HSPA9,HSPH1
ASPSCR1-TFE3		fusion gene/product	Activated		3.545	bias	0.841	2.91e-06	6.91e-05	APOE,ATP6V0C,ATP6V1B2,ATP6V1D,ATP6V1E1,BIN1,CAST,CELF2,CRYAB,CTSA,CTSD,ELOC,EZR,GPRC5B,LAMP1,LOC102724788/PRODH,PXN,RAB7A,STOM,SV2B,TACC1,VAT1,WBP2
thioacetamide		chemical toxicant	Activated		2.554	bias	0.725	3e-06	7.06e-05	ACTA2,ADD3,AKAP12,Anp32a,ANXA1,ANXA2,ASNS,C4A/C4B,CD200,CKB,CLIP2,CLU,CP,CSNK1D,CTBP1,DBN1,DKK3,EDNRB,EHD3,EPHX1,FGA,FGB,FGFR3,GATM,GDE1,GFAP,GOT1,GPD1,GSTM3,HK1,HSPA4,LGALS1,LGALS3BP,PKM,POR,PTK2B,PTPRS,RBM3,SPARCL1,TAGLN,TAGLN3,TGM2,UGT1A6,VSNL1	870 (10)
TCOF1		transporter						3.1e-06	7.23e-05	AKR1B1,ANXA2,BCLAF1,BPHL,CAPRIN1,DDX42,EPB41L1,GALK1,GRHPR,IQGAP1,MFAP1,NDRG1,Nptn,NUDCD3,PSMC6,RGPD4 (includes others),S100A16,SLC2A1,TXNRD1
DCX		other	Activated		2.236	bias	0.841	3.78e-06	8.69e-05	ACTN1,ACTN4,ACTR3,GFAP,TUBB3
GAST		other	Activated		3.988	bias	0.679	3.87e-06	8.86e-05	ANXA7,ARCN1,CTNNB1,DLAT,DNAJA1,IMPDH2,MAPK1,MDH2,NACA,NARS1,PGK1,PLA2G7,POR,RAC1,RHOA,RPL35A,RPS19,SRSF2,STAT3,VCAM1,WASF1	895 (18)
miR-155-5p (miRNAs w/seed UAAUGCU)		mature microRNA	Inhibited		-4.941	bias	-0.841	4.3e-06	9.78e-05	ABHD16A,ARFIP1,ATP6V1C1,CD47,CTNNB1,CYP51A1,F2,FADS1,FMNL2,FOXO3,GNA13,HSD17B12,MATR3,MSI2,NARS1,PDLIM5,PICALM,PPP5C,RAB5C,RAB6A,RAC1,RCN2,RHEB,RHOA,SCAMP1,SDCBP,SMARCA4,SNAP29,TBCA,TWF1,TXNRD1,VAMP3
HSP90B1	0.388	other			1.053	bias	0.691	4.35e-06	9.85e-05	ARF1,ARF3,ARF5,CALR,CANX,EIF5A,EIF5A2,GABRA1,HSP90B1,HSPA5,IL18,RAB2A,RPL30,RPS14,SLC1A2,VAMP2,VAMP3	778 (6)
2,3 butanedione monoxime		chemical drug			1.715	bias	0.535	5.92e-06	0.000132	ACTA1,ATP1A1,ATP2A2,ATP2B1,ATP2B2,ATP2B4,CALR,CDKN1B,RYR2,SLC8A1
FBXO2		enzyme			-1.329	bias	-0.601	7.52e-06	0.000164	APP,DLG4,GRIN1,GRIN2A,SKP1,SLC17A7	817 (7)
IL5		cytokine	Activated		5.397	bias	0.801	7.81e-06	0.00017	ACAA2,AK3,ALDOA,ALDOC,ANXA2,ANXA6,ASNS,ASS1,ATP1B1,CD9,CHMP1A,CISD1,ENO1,EPS8,GALK1,HSP90B1,HSPA5,HSPH1,ITGAV,KCNAB2,MANF,MAT2A,MTDH,NACA,NDRG1,PCP4,PDE4B,PDIA6,PFKP,PGM1,PKM,PPP5C,PSAT1,PSMB4,RAB21,RAP1GAP,RBM3,SEMA4A,SFPQ,SLC2A1,SNAP23,SRI,SUPT6H,TPI1,TRA2A,TUBB2B,VIM	887 (14)
leupeptin		chemical - protease inhibitor	Activated		2.158	bias	0.721	7.95e-06	0.000172	ABCA1,APP,CAV1,CD151,CD9,FOXO1,ITGB1,MAPT
SREBF2		transcription regulator	Activated		3.057	bias	0.62	9.78e-06	0.00021	ABCA1,ACAA2,ACLY,ACSL1,ACSS2,ALDOC,APOA2,CYP51A1,DBI,FABP5,FABP7,FASN,FDFT1,G6PD,GTF2I,HMGCS1,IDH1,LRP1,MVK,NSDHL	821 (15)
PDGF BB		complex	Activated		2.219	bias	0.516	1.06e-05	0.000226	ACAT2,ACTA2,ADD3,AKAP12,AKR7A2,ANXA11,ARAF,ARF5,ATP2A2,ATP2B1,C3,CDKN1B,CP,CRYAB,CYCS,EDNRB,EIF4G1,ELAVL1,FASN,FGFR1,FLNA,FN1,GDA,GJA1,GLUL,GUCY1B1,HMGCS1,ITGB1,LMNA,MAP2,MAT2A,MYH11,PCNA,PFN2,PSMB4,RACK1,RBP1,RHOB,RPL13,RPS14,RPS6,SERPINA3,SLC25A11,SLC2A3,STAT3,SYNE1,TAGLN,TGM2,THBD,TRA2B,VAPB,VCAM1	993 (23)
NFYB		transcription regulator						1.1e-05	0.000232	ACLY,ACTA2,ACTB,APC,ATP5F1B,CAV1,CBS/CBSL,CCT6B,CDH2,CPEB3,CSDE1,CTNNB1,CYRIB,DNAJB6,DPP10,ELAVL1,FGFR2,FTH1,GAPDH,GART,GNA12,GRIA4,KHDRBS3,MARK2,MVK,OAT,PCNA,PDIA4,PGRMC1,PPP1R7,PSMB7,PSMC6,RAB3C,RHOB,RNPS1,SDF2,SEPTIN7,SERBP1,SLC8A2,SON,SUPT6H,TJP1,VIM,VWF
miR-124-3p (and other miRNAs w/seed AAGGCAC)		mature microRNA	Inhibited		-5.884	bias	-0.841	1.36e-05	0.000283	ACAA2,AK2,ALDH9A1,ARAF,ARFIP1,CAV1,CTNND1,DNM2,ECI2,ELOVL5,ENDOD1,ERH,Fam177a/Fam177a2,G3BP1,GNAI3,GSK3B,GSN,HADH,HADHB,IQGAP1,ITGB1,LIMCH1,MYH9,NAA15,NECAP2,NFIC,NIBAN2,PGM1,SERPINB6,STAT3,STOM,SUCLG2,TJP2,TLN1,TMEM263,TSC22D4,TUBB6,VAMP3,VSNL1
PPARGC1B		transcription regulator	Activated		3.129	bias	0.682	1.67e-05	0.000343	ABCA1,ACADL,ACADM,ACADVL,ATP5F1B,ATP5MF,ATP5PO,C3,CKB,COX4I1,COX5A,Cox5b/Gm34962,CS,CYCS,ENO1,FASN,FDFT1,HK2,MVK	781 (11)
DYSF		other						1.67e-05	0.000343	ABCA1,ACTG1,ACTR3,ANXA1,ANXA2,ARPC2,B2M,CHMP1A,Ctla2a/Ctla2b,FN1,GNAI3,HLA-A,HSPA1A/HSPA1B,IDH3A,ITGB1,PRPF4B,PSAP,SERPINA3,UGT1A6
mir-210		microRNA	Inhibited		-2.92	bias	-0.72	1.71e-05	0.000351	ALDH5A1,CDH2,CLASP2,CPEB2,EPB41L1,FAM3C,GDE1,GIT2,GPD1L,HECTD1,ISCU,LASP1,NCAM1,NDRG1,NPTX1,P4HB,PDXK,PSAP,SDF2,STMN1,TNPO1,UBQLN1
CSF1		cytokine	Activated		2.548	bias	0.542	1.75e-05	0.000359	APOE,APP,CAPN2,CBL,CD9,CDKN1B,CTNNB1,CTSD,CYP51A1,ENO1,FDFT1,FN1,GAS7,GLS,GOT2,GPI,GPT,HK2,HLA-A,HMGCS1,HSP90B1,HSPA5,IL18,ITGAV,ITGB1,LAMP1,LDHA,MERTK,MVK,NSDHL,PCNA,PFKL,PKM,PTPRZ1,RAB5B,RHOA,SERPINE2,SLC2A1,STX12,SYNGR1,TLN1,TPI1,TPT1,VCAM1	995 (21)
Ige		complex	Activated		4.958	bias	0.636	1.87e-05	0.000382	ABAT,ACSL4,ACTN1,ANXA1,ATP2A2,BAIAP2,BCR,C3,CAMK2G,CAPN2,CAV1,COBLL1,Crip2,CYCS,EIF4G2,ENO2,GNA13,GSN,HIP1R,HSD17B12,HSPA9,HSPD1,ITGAV,KLC1,MIF,MTOR,NAPA,PEA15,PEBP1,PENK,PFN1,PIP4K2B,PRDX1,PRKCA,PTPRF,PTPRS,RAB7A,RASGRP1,ROCK2,SEMA7A,SERPINB6,SNRPD3,SNX1,SRGAP3,SRM,TFRC,TPM3,TUBB6,VCAM1,VIM,YKT6	1029 (16)
F2	3	peptidase	Activated		5.191	bias	0.757	1.98e-05	0.000402	ACTA2,AKR1B1,BSG,CALR,CDC42EP1,CDKN1B,CLU,COTL1,DAAM1,DKK3,EDNRB,EHD4,EIF4A1,FN1,GNA13,HSP90AA1,IGFBP5,ITGB1,LAMP1,MAPK3,MGLL,MIF,MYH11,MYH9,PDIA4,PGM2L1,RAB3A,RAC1,RHOA,RHOB,RNH1,S100B,SDC4,SLC2A3,SRM,SYP,TAGLN2,TAGLN3,THBD,TMED9,TOMM40,TRIO,TUBB3,VCAM1,VWF	1090 (24)
LIMS2		other			1.308	bias	0.841	2.11e-05	0.000419	CTNNA1,GJA1,ILK,ITGB1,TJP1
WDFY2		other			1.342	bias	0.841	2.11e-05	0.000419	ACO2,AKT2,CYCS,FASN,SLC2A1	313 (7)
PDGF (family)		group	Activated		2.449	bias	0.841	2.1e-05	0.000419	CALR,EEF1B2,HSPD1,P4HB,PDIA3,VIM
Fus	1.322	transcription regulator	Activated		2.345	bias	0.561	2.18e-05	0.000432	BPHL,Ewsr1,GRIA2,H1-2,HNRNPH1,NEFL,Nefm,PNN,SNRPB,TUBA4A
N-methyl-D-aspartate		chemical drug			0.997	bias	0.51	2.34e-05	0.000462	APP,ATP2B2,ATP2B3,ATP2B4,C3,CALB1,CD47,GFAP,GRIA1,GRIN1,GRIN2A,HSPA5,MAP1B,NTRK2,PSIP1,SLC12A5,SLC1A2,SLC1A3	1059 (19)
MXD1		transcription regulator	Inhibited		-4.338	bias	-0.82	2.44e-05	0.000475	ACO2,AIMP1,COQ9,CYC1,DARS1,EIF4A1,EIF4G1,ETFB,IDH2,KARS1,NDUFA10,PDHB,Qars,RARS1,Rpl23a,RPL3,RPL30,SARS1,TOP1
CCAR2		peptidase	Activated		2.887	bias	0.614	2.49e-05	0.000484	CAMK2A,CAMK2D,CAMK2G,CNN3,KIF1A,KIF1B,MEF2D,PCNA,PRKCA,PRKCB,SLC2A1,VAMP2
TFEB		transcription regulator	Activated		3.546	bias	0.801	2.69e-05	0.00052	ATP6V0C,ATP6V1A,ATP6V1B2,ATP6V1C1,ATP6V1H,CTSA,CTSB,CTSD,LAMP1,PSAP,TPP1,VPS26A,VPS35
ELAVL1	0.749	other	Activated		2.217	bias	0.527	2.88e-05	0.000555	ABCA1,ACTA2,ANXA11,APOD,ARAF,ARF5,B2M,CDH2,CTNNB1,EIF4G1,ELAVL1,FLNA,HLA-A,HNRNPD,HSPA2,IFITM3,KHSRP,LGALS3BP,MAT2A,NCL,PLA2G7,PSMB4,RACK1,RPL13,RPS14,RPS6,SLC25A11,SQSTM1,STAT3,TJP1,VAPB,VCAM1,VIM,WARS1,XIAP	794 (13)
tert-butyl-hydroquinone		chemical reagent	Activated		2.662	bias	0.723	2.94e-05	0.000561	AGL,FTH1,G6PD,GNAI2,GSTM3,GSTM5,GSTP1,HSPA5,HSPA8,MAP1A,ME1,MYH11,PSMA5,PSMD4,RAB6A,RASSF2,SCG2,TXNRD1,UGT1A1,UGT1A9 (includes others)	777 (11)
POLG		enzyme						2.92e-05	0.000561	EEF1B2,EIF3H,RACK1,RPL13,RPL23,Rpl32,RPL5,RPS16,RPS19,RPS24,TPT1
carbon tetrachloride		chemical toxicant	Activated		2.773	bias	0.535	3.32e-05	0.000628	ACTA2,APOA1,APOA2,APOE,ASS1,BCKDHA,Calm1 (includes others),CAT,CDKN1B,Cyp2d22,DCLK1,FGG,FKBP1A,FN1,GC,GLUD1,GPX4,GSTK1,GSTM1,GSTP1,HDGF,HSP90AA1,HSPD1,IGFBP5,ITGB1,MAPK3,ME1,MGLL,NDRG2,PCNA,PRNP,QDPR,RALB,RBP1,SLC8A1,Slco1a4,TF,UGT1A3,VCAM1	1041 (21)
ERG		transcription regulator	Activated		3.356	bias	0.673	3.43e-05	0.000644	ACTN1,ADD1,ARHGEF2,BCR,CDC42BPB,CDH2,CLIP1,CTNNB1,CYFIP1,DAAM1,DBN1,DSTN,EPB41L3,FKBP5,FLNB,FMNL2,GUCY1B1,HPCAL1,ILK,MYO5A,NDRG1,NRCAM,PREX2,PTPN11,PXN,RAB2A,RAB7A,RHOA,ROCK2,RPS11,TACC1,TMEM263,UTRN,VIM,VWF,WASF3	972 (21)
ZFHX3		transcription regulator						3.49e-05	0.000652	ALB,APOA1,APOA2,GSTP1,HLA-A,IFITM3,MIF,NDUFS7,PLA2G7,PYGM,RPS14,RPS28,SERPINA1,SSB,TBR1,TOP1,TUBA1A,TUBA1B,TUBB2B,TUBB3
latrunculin B		chemical reagent	Inhibited		-2.138	bias	-0.742	4.31e-05	0.000796	ACTA1,ACTA2,ACTB,DMD,IL18,PFN1,PFN2,TAGLN	432 (12)
cocaine		chemical drug			1.224	bias	0.565	4.36e-05	0.000803	ATP5F1B,CACNA2D1,CAMK2A,CDK5,CDKN1B,CLSTN1,CPT1A,DDB1,DLG4,DYNLL1,ENO2,FOXO1,FOXO3,GABRA1,GABRB2,GABRB3,GNAI2,GNB1,GRIA1,GRIA2,GRIN1,GRM5,HSPA4,Lrrfip2,MAPK1,MAPT,MECP2,NPTX2,PDXK,PITPNA,PPFIA3,PPP1R1B,PSAP,SLC1A2,TUBB	860 (21)
BO-653		chemical drug			-1.982	bias	-0.841	4.59e-05	0.000831	PSMA1,PSMA2,PSMA3,PSMA4
SLITRK5		other	Activated		2	bias	0.841	4.59e-05	0.000831	GRIA1,GRIA2,GRIN2A,GRIN2B
GRIA2	0.306	ion channel						4.59e-05	0.000831	GRIA1,GRIA2,GRIN1,PRNP	435 (8)
PTH		other	Activated		2.671	bias	0.52	4.79e-05	0.000859	ADD3,AHNAK,ANK3,ATP2A2,CALB1,CDKN1B,CTNNB1,FN1,GJA1,GNG12,GOLGB1,HSPA5,IGFBP5,ITGAV,LIMA1,LMNA,NDRG2,PLXDC2,PPP1R1B,PPP2R5D,PUM1,PXN,RAP1GAP,RBM14,SDC4,SEC22B,SEC61B,SLC8A1,SORT1,THBS4,TJP2,TNS1	938 (21)
GNA15		enzyme						4.82e-05	0.000861	ACTA2,ADD3,AKAP12,AKR7A2,C3,CP,CRYAB,CYCS,GDA,GLUL,GUCY1B1,MAP2,MAT2A,MYH11,PFN2,RAPGEF4,RBP1,SCN2A,SERPINA3,SORBS2,SYNE1,TAGLN,THBD
SLC30A3		transporter	Activated		2.219	bias	0.841	4.87e-05	0.000869	APP,DLG4,GRIN2A,GRIN2B,NTRK2,SNAP25
MED30		transcription regulator						6.91e-05	0.00122	Cox5b/Gm34962,CS,NDUFA10,NDUFS2,NDUFS7,NDUFV1,SDHA,SDHB
EP300		transcription regulator	Activated		3.585	bias	0.699	7.13e-05	0.00124	ACADL,ACADM,ACTA1,ACTA2,AGT,AKAP12,ANXA6,AP3M2,B2M,BCLAF1,CA2,CAMK2B,CAMK2D,CAMK4,CBL,CDKN1B,CKB,CKM,CLASP2,CNN3,COMT,CORO2B,CPT1A,DDX3Y,DGKE,DNAJB4,EPN1,FASN,FMNL2,FN1,FNBP1,FOXO1,FTH1,GNG2,GSK3B,HDAC11,HSD11B1,HSP90AB1,JUP,KIF1B,LDHA,LGALS3BP,LMNA,MAPT,MYH11,NDRG1,Nebl,NOTCH1,NRF1,PLA2G7,PPM1E,PTPRF,RAPGEF3,RAPGEF4,RBP1,RHOA,SDC4,SLC27A1,STOM,TSPAN31,UTRN	914 (19)
HNRNPA2B1	-0.345	other						7.13e-05	0.00124	ABCB1,ANXA7,ATRX,CACNB2,CADM1,CP,DCLK1,FN1,GABRB2,GJA1,GPRC5B,GSN,HNRNPA2B1,JUP,NRCAM,PDE1A,PGM2L1,PKM,SERPINA1,SLC1A2,SNAP25,SRI,SRSF1,STOM,SYT1,TNS3,UTRN	831 (12)
NFYA		transcription regulator	Activated		2.975	bias	0.639	8.22e-05	0.00141	ABCB1,ACLY,ALB,CALR,CAT,CBS/CBSL,EPHX1,FASN,FGFR2,FTH1,GUCY1B1,HSPA5,LMAN1,NOTCH1,PGK1,PKM,RHOB,THOP1,VWF	93 (3)
FEV		transcription regulator	Activated		4.359	bias	0.802	8.22e-05	0.00141	ALDH3A2,ANXA2,CHGB,CNTN1,GRIA4,HTRA1,ITGB1,JAM2,NCALD,NFIA,NFIX,PYGB,SCG2,SDCBP,SLC1A3,STXBP6,SYT1,VCAM1,VIM
PLG		peptidase	Activated		3.173	bias	0.752	8.45e-05	0.00145	APOH,CAV1,CLIC4,CRK,EDNRB,IQSEC1,MERTK,MFGE8,MIF,PRKAR2B,RAB5A,RAB7A,RAC1,RALA,RALB,RAPGEF3,RHOA,RLBP1	82 (4)
maslinic acid		chemical - endogenous non-mammalian			-1.89	bias	-0.654	9.66e-05	0.00164	ACTN1,CAMK2G,CD47,CFL1,EIF4G1,FOXO3,GRB2,GSK3B,MSN,NCL,PRKAR2B,PRKCB,PXN,SLC1A2,SLC1A3,SORBS1,TLN1,YWHAE,YWHAG
LIMS1		other			0.669	bias	0.688	9.97e-05	0.00168	CTNNA1,GJA1,ILK,ITGB1,SLC2A1,TJP1	602 (7)
EIF2AK3		kinase			1.588	bias	0.597	0.000106	0.00177	AARS1,ABCF2,ASNS,DLG4,DNAJC3,ELP3,EPRS1,HSPA5,HSPA9,LONP1,MAP1LC3B,NARS1,NDRG1,PON2,SARS1,SHMT2,SLC1A4,SNW1,SQSTM1,WARS1,XIAP,YARS1	250 (7)
EGF		growth factor	Activated		5.31	bias	0.524	0.000115	0.00192	ACSL4,ACTN1,ALCAM,APOA1,ARF6,ARHGEF2,ATP2A2,CAV1,CAVIN2,CDC42EP1,CDK5,CDKN1B,CHGB,CLU,CTSD,DDX5,EEF1A1,ENAH,EPS15,EZR,FABP7,FASN,FGFR1,FN1,GFAP,GFPT1,GJA1,GLG1,GSK3B,GSTP1,HMGCS1,HNRNPK,IDH1,IGFBP5,ITGB1,LDHA,MAPK1,MAPK3,MEF2D,NCAM1,NCL,NOTCH1,PCNA,PDCD4,PFKM,PPIB,PSMB1,PSMB2,PSMB3,PSMB4,PSMB5,PSMB7,PTK2,RAB5A,RAC1,RALA,RHOA,RHOB,SCG2,SERPINA1,SERPINA3,SLC1A2,SNAP25,SYP,TF,TGM2,TJP1,TUFM,VAMP2,VC…	1142 (18)
ZBTB7B		transcription regulator	Activated		3.5	bias	0.505	0.000121	0.00201	ACAA2,ACADL,ACADM,ACADVL,ATP5F1A,Atp5k,Cox5b/Gm34962,COX6A1,ECH1,HADHA,HMGCS1,HSD17B12,NDUFAB1,SDHB,SFXN5,UQCRC2
nafenopin		chemical drug						0.00013	0.00214	ACOX1,APOA4,ATP5F1B,CPT1A,DECR1,DLD,HSD11B1,HSD17B4,HSP90AB1,HSP90B1,POR,SLC27A1	470 (7)
EHHADH		enzyme	Inhibited		-2.63	bias	-0.736	0.00015	0.00245	ABCD3,ACAA1,ACOX1,ACSL1,FASN,MGLL,SCP2	468 (7)
RAPGEF1		other	Activated		2.425	bias	0.582	0.00015	0.00245	CDKN1B,EFTUD2,PXN,RAP1A,SNRNP200,SNRPB2,SRSF2
ONECUT1		transcription regulator						0.000154	0.00251	ALDH5A1,AMT,APOH,ARHGAP32,ARL1,BCKDHA,CCT8,COPB2,COX4I1,CYP51A1,EIF4A1,FABP5,FASN,G3BP2,GBF1,GRB2,HNRNPA2B1,HNRNPR,HSD17B4,HSPA1A/HSPA1B,HSPH1,ITGAV,MDH1,OAT,PACS1,PFKL,PHB2,PPFIBP1,PSMA1,PSMB1,RNF20,SERPINA1,SGIP1,SLC1A3,SNRPD2,SNW1,SUPT16H,TMOD2,TSG101,UGT1A1,VCP,VWA5A
CREBBP		transcription regulator	Activated		2.708	bias	0.561	0.000162	0.00264	AGT,AKAP12,ANXA6,AP3M2,B2M,CA2,CAMK2B,CAMK2D,CAMK2G,CAMK4,CBL,CDH5,CDKN1B,CKB,CKM,CLASP2,CNN3,CORO2B,DDX3Y,DGKE,DNAJB4,EPN1,FGFR3,FMNL2,FNBP1,GNAS,GNG2,GRIA2,GRIN1,GRIN2A,HDAC11,HMGCS1,HSD11B1,JUP,KIF1B,LGALS3BP,NDRG1,Nebl,NOTCH1,PCNA,PPM1E,PTPRF,RAPGEF3,RAPGEF4,RHOA,SDC4,SERPINA3,SERPINE2,SLC1A2,STOM,TAGLN,TSPAN31,UTRN,VCAM1	1009 (19)
napabucasin		chemical drug	Inhibited		-2.84	bias	-0.841	0.000172	0.00277	ACTB,ALCAM,ALDH1A1,B2M,CTNNB1,ETFA,FGFR2,GSK3B,HDAC1,HPRT1,ITGB1,MERTK,NOTCH1,RPLP0,STAT3
LDHB	-0.156	enzyme			0.277	bias	0.631	0.000171	0.00277	ATP5F1A,ATP5F1B,COX4I1,COX5A,CYCS
JAK1/2		group	Activated		3	bias	0.818	0.000173	0.00277	BAIAP2,CAMKV,FAM107A,GDA,GLDC,HPCA,HPCAL4,ICAM5,ITPKA,NPTX1,NPTXR,PDE2A,PRKCG,PTK2B,SLC17A7,TBR1
eprenetapopt		chemical drug						0.000172	0.00277	CD81,EIF5,GJA1,GJB6,MAP4,MAPK1,PEA15,RANGAP1,SEPTIN5,VCL,YWHAG	711 (7)
CD44		other	Activated		2.327	bias	0.617	0.000176	0.00281	AAK1,ABCB1,ACTA1,ACTA2,ACTB,ANXA11,ARHGEF12,CALR,CDH5,CDKN1B,CLU,Cyb5r3,EPN2,FASN,FKBP4,FKBP5,FN1,HDGF,HSP90AB1,ITGAV,LGALS1,MAP2K7,MAPK8,MTCH1,NECAP2,PDCD4,SDC4,SERPINA1,Tpm2,VCAM1,VCP,VIM,WBP2,XIAP	1002 (20)
ATF6		transcription regulator	Activated		3.276	bias	0.615	0.000207	0.00325	ACOX1,APP,ATP2A2,CALR,CPT1A,DNAJB11,DNAJC3,HSP90B1,HSPA5,LMAN1,MANF,MAP1LC3B,PDIA4,PRNP,RHEB	823 (16)
miR-183-5p (miRNAs w/seed AUGGCAC)		mature microRNA			-1.954	bias	-0.841	0.000215	0.00336	FOXO1,IDH2,PDCD4,SRSF2
grape seed extract		chemical drug						0.000223	0.00348	APP,CKB,CTNNB1,ENO1,ENO2,GFAP,HSPA8,HSPD1,PCNA,VIM
NGF		growth factor	Activated		4.064	bias	0.551	0.000226	0.00351	ADGRL2,AGL,ANXA2,APP,CAV1,CDKN1B,CHGB,CRYAB,DHX9,DLG4,EEF1A1,EHD4,EPHA4,GRIA2,GRIA4,GRIN1,GRIN2A,GRIN2B,GSK3B,GUCY1B1,KIF2A,KIF3C,LRP1,LRRFIP1,MAP2,MAPK8IP3,Nefm,RAC1,RACK1,SCG2,SCN2A,SNAP25,SORT1,SQSTM1,STAT3,STOM,TRIO,VGF	960 (20)
MASTL		kinase	Activated		3.432	bias	0.732	0.000261	0.00402	ARHGEF2,ATP2A2,BMPR2,DLST,GNG12,HYOU1,IPO5,MYH10,SLC2A3,TUBB6,UBQLN2,VCL
CREB3L2		transcription regulator	Activated		2.425	bias	0.841	0.00032	0.00486	ARF4,COPB1,HSPA5,SEC23A,SEC23B,USO1
NMDA Receptor		complex	Activated		2.433	bias	0.757	0.000333	0.005	CAMK2A,DLG4,GRIA1,GRIN2A,NCAM1,NTRK2,PENK,SYP	989 (18)
inosine		chemical - endogenous mammalian	Activated		3.065	bias	0.623	0.000347	0.00519	ALCAM,ANXA1,ANXA2,ANXA5,C3,C4A/C4B,GFAP,IFITM3,L1CAM,LGALS3BP,RHOC,TUBA1A,VIM
BARX2		transcription regulator			0.6	bias	0.701	0.000359	0.00532	ACTA2,DYNLL1,FGF12,FLNA,HSPA9,L1CAM,NCAM1	113 (5)
BCKDK	2	kinase			1.109	bias	0.654	0.000359	0.00532	AQP4,BCKDK,CAT,MBP,PLP1
CDH11		other	Activated		2.333	bias	0.841	0.000376	0.00554	ADI1,AGT,CD9,JUP,PTK2B,RAC1,SERPINA1,SLC9A3R1,TJP1	659 (7)
COL18A1		other			-0.256	bias	-0.656	0.000397	0.00579	APC,CDH5,CTNNB1,EDNRB,FGFR1,FN1,GFAP,HK2,IL18,ITGAV,KNG1,LDHA,MAPK1,MAPK8,PDCD5,STAT3,TUBA1A,VWF	945 (22)
MAP2K1	0.704	kinase			1.994	bias	0.671	0.000397	0.00579	ABCB1,ACSBG1,ACTA2,ALDH1L1,APOE,CDH5,CDKN1B,CKM,CRYAB,CTSB,CYP46A1,ENO1,ENO2,FASN,FLNA,GPRC5B,GRIN1,HSPA5,ITGB1,ITPR1,JUP,MAOB,MBP,PCNA,PLP1,RAP1GAP,RAP2B,SERPINA1,SERPINE2,SIRPA,TGM2	1031 (18)
miR-204-5p (and other miRNAs w/seed UCCCUUU)		mature microRNA	Inhibited		-2.689	bias	-0.841	0.000423	0.00613	ATP2B1,CAMK2B,CAMK2D,GNB1,ITPR1,PPP2CA,PRKACB,PRKCG,PTPN11,ROCK1,SNAP25,STX1A,STXBP1,VAMP2
SMARCA4	2.23	transcription regulator	Activated		4.713	bias	0.702	0.000482	0.00689	ABCA1,ABCB1,ACTA1,ACTA2,ACTN4,AGT,AHNAK,ALB,ALDH2,AP3M2,APOA1,ASNS,ATP2A1,ATP2B4,ATP6V1B1,BIN1,CD47,CDKN1B,CKM,CNP,CNTN1,COTL1,CP,CTSB,DYNC1H1,ENO3,EPHA4,FGFR2,FGG,FKBP5,FLNB,FN1,GAPDH,GNAI3,GPM6A,GPR158,GSTP1,IFITM3,IGFBP5,ITGAV,ITGB1,ITPR1,KHDRBS3,KIFBP,LGALS1,LMNA,MAOB,MAP1B,MAPK1,MBP,Mbp,MFGE8,MYH11,NCALD,OXCT1,PCDH1,PDE4B,PDP1,PGM2L1,RAD21,RBP1,ROCK1,SCG5,SEMA7A,SERPINE2,SERPINH1,SMARCA2,SMA…	863 (16)
epoxomicin		chemical - protease inhibitor			1.979	bias	0.701	0.000498	0.0071	DMD,FOXO1,HSPA5,PSMA2,PSMB1,PSMB3,PSMB4,PSMB5,SQSTM1	530 (7)
miR-132-3p (and other miRNAs w/seed AACAGUC)		mature microRNA			-1.72	bias	-0.841	0.000522	0.00739	ARHGAP32,GRIA1,GRIN2A,GRIN2B,MECP2,TJP1
YWHAG	0.682	other						0.000522	0.00739	CCT6A,GPI,HYOU1,NAPA,PRDX6,UTRN
DAG1	2	transmembrane receptor			0.239	bias	0.601	0.000529	0.00747	CDH5,CNP,DAG1,DMD,Mbp,SLC2A1,UTRN
H2AX		transcription regulator			0.836	bias	0.774	0.00056	0.00777	ACTB,ATP5F1A,CLU,EPDR1,MYL6,PKM,RPL13,SDHB,SLC2A1,SLC2A3,UQCRC2
PRMT8		enzyme						0.000558	0.00777	EIF4G1,EIF4H,GRIN2A
LPXN		transcription regulator						0.000558	0.00777	ACTA2,MYH11,TAGLN
DTNA	1.807	other						0.000558	0.00777	AQP4,CAMK2A,KCNJ10
Manf		other						0.000558	0.00777	HSP90B1,HSPA5,PDIA6
BAIAP2	0.583	kinase						0.000558	0.00777	GRIN1,GRIN2A,GRIN2B
glycosylated somatostatin derivative smsDX		chemical reagent						0.000558	0.00777	HSPA5,TOMM40,VDAC2
SRC		kinase			1.141	bias	0.517	0.000601	0.00824	ACAT1,CA2,CAV1,CAVIN1,CBL,CKM,CTNNB1,CTNND1,CTSB,ENO1,FN1,GJA1,LAMP1,PGK1,PRKCA,SIRPA,SLC2A1,STAT3,SYNPO,TJP1,VCAM1,VIM	1141 (21)
MAP2K7	2	kinase						0.000607	0.00829	FN1,GJA1,HSPA1L,HSPA5,ITGB1,KLC1,MAOB,MAPK8,PDIA3,PPP1R7,PTPN11,RHOB,RPS6	859 (11)
NCOR-LXR-Oxysterol-RXR-9 cis RA		complex			1.463	bias	0.639	0.000632	0.00862	ABCA1,APOA4,APOE,CYP51A1,FASN,FDFT1,PLTP,UGT1A3
poloxamer		chemical reagent			-0.895	bias	-0.505	0.000669	0.00904	ABCD3,ACADM,ACOX1,CPT1A,DMD
CNBP		transcription regulator						0.000669	0.00904	AK1,PABPC1,PGM1,RPS6,Tpm2
IKBKE		kinase			1.793	bias	0.681	0.000754	0.0101	ACLY,ADAR,ALDOC,CDKN1B,DLST,ENO3,HLA-A,IDH3A,LDHA,MAT2A,PDHA1,PFKL,PGK1,PGM1,SLC2A1,SLC2A3,TPI1	437 (3)
EGR2		transcription regulator	Activated		3.845	bias	0.67	0.00077	0.0103	ASS1,CAMK4,CAST,CNTFR,CYP51A1,DLG3,EPHA4,GOLGB1,GRIA2,GRIN2A,HSPA5,MAP2,MBP,NCL,Nefm,NOTCH1,NSF,PCDHGC3,PPP2CA,PPP3CB,SLC12A2,SLC1A3,TAOK1,TFRC,TOLLIP,TOP2B	32 (2)
SERTAD2		transcription regulator			-1.664	bias	-0.841	0.000809	0.0107	ACOX1,CAT,CYC1,ECH1,NRF1,PHYH
miR-223-3p (miRNAs w/seed GUCAGUU)		mature microRNA	Inhibited		-2.178	bias	-0.841	0.000847	0.0111	CDKN1B,FOXO1,FOXO3,NFIA,RHOB,SCN3A,STMN1,VIM
COMMD1		transporter			-0.707	bias	-0.841	0.000847	0.0111	ALDOA,GRHPR,HK2,LDHA,PFKP,PGK1,TF,TFRC	397 (7)
SUPT16H	1.227	transcription regulator						0.000847	0.0111	ACTA1,AP1G1,CPNE6,H1-2,HNRNPK,HSPA1A/HSPA1B,MSN,TOP1
JUNB		transcription regulator			1.172	bias	0.619	0.000983	0.0126	ACAT2,ACLY,C3,CAV1,CDKN1B,CLU,COMT,DARS1,EEF2,FASN,FN1,FTH1,HK2,ITGAV,MYL12A,PAK3,PENK,PPP2R2A,RASGRF1,ROCK1,SLC8A1,SPTAN1,SYT1,UGT1A3,YWHAG	864 (12)
estrogen		chemical drug	Activated		4.014	bias	0.547	0.00103	0.0132	ABCA1,AGT,ALB,AP3D1,APOA1,APOA2,APOE,ATP5PF,CALB1,CDKN1B,CKB,CLU,COMT,CTSD,DLG4,FN1,FTH1,G6PD,GALK1,GJA1,GRIA1,HSPH1,IGFBP5,ITGB1,LGALS1,NME1,OAT,PCNA,PENK,PLIN4,PSMA2,PTGDS,RAB11A,RAB11B,S1PR1,SERPINA3,SERPINE2,SRM,SRSF2,STAT3	1098 (22)
RAC2		enzyme						0.00103	0.0132	ALDOA,ANXA1,CAP1,CDH2,GNB2,LDHA,MIF,PKM,RAC1,TKT,TSC22D1	502 (7)
miR-293-5p (and other miRNAs w/seed CUCAAAC)		mature microRNA	Inhibited		-2.646	bias	-0.841	0.00105	0.0134	MADD,MAPK1,SEPTIN3,STX1A,SYNE1,TAGLN,VSNL1
DTNBP1		other			0.873	bias	0.681	0.00105	0.0134	ACTA1,ACTC1,GRIN1,GRIN2A,GRIN2B,PI4K2A,SNAP25
Srebp		group	Activated		2.554	bias	0.841	0.00105	0.0134	ACLY,ACSL1,ACSS2,FASN,G6PD,IDH1,PGD	710 (7)
potassium chloride		chemical drug			0.31	bias	0.564	0.0011	0.0138	ATP1A1,ATP1B1,ATP2B1,ATP2B2,ATP2B3,ATP2B4,CALB1,CALR,CDKN1B,FGFR2,GRIN2A,HSP90B1,HSPA5,IGFBP5,NPTX1,NTRK2,PDIA3,PDIA4,RYR2,SLC8A2	589 (10)
Histone h4		group						0.00114	0.0143	ABCB1,ACTA1,AGT,AKAP12,FASN,G6PD,GRIA2,GSTP1,KIF1A,KIF5C,NCAM2,NF1,NTRK2,PCNA,PREX1,RASGRP1,RPS6,SHANK2,STAT3,STRN,SYNPO,TAGLN,VCAM1,Wasl
SLC9A1		ion channel			0	bias	0.631	0.0012	0.0149	CA2,HK2,PPP3R1,SLC12A2,TPT1,VCAM1
Hif1		complex			1.238	bias	0.779	0.0012	0.0149	ALDOA,CP,ENO1,FN1,GPI,LDHA,LGALS1,PFKL,PGK1,PKM,PPP5C,PRNP,SLC2A1,TF,TFRC	650 (7)
GRIN1	2.322	ion channel						0.0012	0.0149	CAMK2A,CDK5,GRIN1,GRIN2A,GRIN2B,PPP5C	924 (13)
NR1I3		ligand-dependent nuclear receptor	Activated		2.384	bias	0.641	0.00122	0.0151	ABCB1,ACOX1,ALDH1A1,APOA1,EPHX1,FASN,GSTM1,GSTM5,GSTP1,HK1,HSD17B4,Nedd4,PGD,POR,PSMB7,PTPN11,Slco1a4,TUBA4A,UGT1A1,UGT1A3	640 (4)
MED28		other			-1.957	bias	-0.841	0.00131	0.0159	ACTA2,ACTG2,MYH11,TAGLN
HNRNPR	3	other			1	bias	0.841	0.00131	0.0159	Cald1,CANX,GPM6B,SMARCA2
Gm26313		other			1	bias	0.841	0.00131	0.0159	Cald1,CANX,GPM6B,SMARCA2
ST6GALNAC1		enzyme			1.131	bias	0.601	0.00131	0.0159	B2M,CDH2,CTNNB1,VIM
BCAR4		other			1.131	bias	0.601	0.00131	0.0159	CDH2,HK2,MTOR,VIM	312 (7)
FHIT		enzyme	Inhibited		-2.307	bias	-0.693	0.00135	0.0163	IPO7,RAB11A,RAB1A,RAB2A,RAB5A,RAB7A,RAC1,RHOC,VIM
EBF1		transcription regulator			1.571	bias	0.596	0.00139	0.0168	AKT2,ARAF,CRK,FASN,FOXO1,GSK3B,HK2,LNPEP,MAP2K1,MAPK1,MAPK10,MAPK8,MTOR,PFKP,PPP1CB,PRKAR1A,PRKAR1B,PRKAR2A,PRKAR2B,PTPRF,PYGB,RHEB	561 (14)
SFN		other			0	bias	0.53	0.00145	0.0173	AMOT,CDH2,CTNNB1,FKBP5,JUP,PPP1R1B,TJP1,VIM	839 (11)
RCE1		peptidase						0.00147	0.0175	ACTN4,ATP5F1B,B2M,CRYAB,GDI2,GJA1,LMNA,RCN2,REEP5,ZFR	153 (5)
miR-145-5p (and other miRNAs w/seed UCCAGUU)		mature microRNA	Inhibited		-3.276	bias	-0.841	0.00151	0.0178	ACBD3,ACSS2,ACTA2,ACTG2,AHNAK,C11orf58,CCDC25,CLINT1,MYH11,MYL9,MYO5A,PPP3CA,TAGLN,TPM3
methylnitrosourea		chemical toxicant						0.00169	0.0199	ATP1A1,CDKN1B,CLU,FASN,GNAI2,GSTP1,PCNA,PSMA7,RPS11	997 (20)
miR-21-5p (and other miRNAs w/seed AGCUUAU)		mature microRNA	Inhibited		-2.65	bias	-0.841	0.00174	0.0202	ACTA2,ARF4,BMPR2,CDH5,CFL2,FAM3C,GFAP,GSK3B,LRRFIP1,NFIB,PDCD4,SMARCA4,STAT3,TAGLN	802 (16)
mir-137		microRNA			-1.633	bias	-0.643	0.00173	0.0202	APP,CLDN11,GABRA1,NECAP1,NEFL,NRXN1
glutamyl-Se-methylselenocysteine		chemical - endogenous mammalian			0	bias	-0.544	0.00173	0.0202	ATP1A1,CLU,GNAI2,GSTP1,PSMA7,RPS11
LMX1A		transcription regulator			0.64	bias	0.742	0.00173	0.0202	CDKN1B,COX6A1,NDUFA2,NDUFA3,NRF1,UQCRQ
ARNT2		transcription regulator	Activated		2.921	bias	0.841	0.00174	0.0202	AKR1B1,APOE,AQP4,ARID1A,BAG6,CELF2,CFL2,EIF5A,FKBP3,FNBP1,GLUL,GRIN1,HLA-A,LRRFIP1,NACA,NAP1L4,NGEF,NUDC,PEA15,PFN1,PGK1,PLCB1,PLP1,RYR2,SLC2A1,SLC2A3,SRSF1,STRN,UBA1,UGT1A6
TOR1A		enzyme						0.00173	0.0202	ALB,Anp32a,HSPA5,NEFL,PEA15,SETD7
ICMT		enzyme						0.00179	0.0207	ACTN4,ATP5F1B,CRYAB,GDI1,GJA1,GNB1,LMNA,RCN2,REEP5,RHOA	712 (7)
NRG4		growth factor	Inhibited		-2.2	bias	-0.841	0.00183	0.0211	ABCA1,ACOX1,ELOVL5,FASN,ME1	325 (7)
GW501516		chemical drug	Activated		2.58	bias	0.608	0.00187	0.0213	ABCA1,ACAA2,ACADL,ACADM,ACSL1,ACSL4,APOA2,APOD,CAT,CPT1A,Ctla2a/Ctla2b,DECR1,ECH1,FASN,FGFR1,GPD1,HADHA,IGFBP5,NOTCH1,SLC27A1	799 (19)
edaravone		chemical drug	Inhibited		-2.646	bias	-0.768	0.00192	0.0218	ACLY,CAT,ETFA,ETFB,FASN,HSPA5,SDHA
GF 120918		chemical reagent	Activated		2.63	bias	0.768	0.00192	0.0218	ACBD5,APP,CAMK2D,CPEB2,CTSA,HNRNPK,SUPT5H
IL2		cytokine	Activated		2.852	bias	0.508	0.00196	0.0222	ABCA1,ANXA1,ARHGAP1,ARHGAP32,ARHGDIA,ARHGEF12,ARHGEF2,ARHGEF7,C3,CAMK2N1,CD47,CD9,CDKN1B,CRMP1,CYCS,DLST,DOCK9,Dst,EPHA4,FGFR1,FGFR2,FOXO1,FOXO3,GAPDH,GARS1,GART,GFAP,GNAQ,H1-2,HDAC1,HK2,HSP90B1,HSPA1A/HSPA1B,HSPA5,HSPD1,IL18,ITGB1,ITGB8,L1CAM,MAP2K1,NDRG1,NDUFA12,NME1,Pcmt1,PCNA,PDCD4,PDE4A,PDE4B,PDIA3,PEA15,PENK,PHB2,PLCB1,PNP,PPP5C,PSMB1,RGPD4 (includes others),RHOB,RHOC,RPL10,RPS6,SCP2,SLC2A3…	1112 (21)
FBXW7		enzyme			-1.789	bias	-0.531	0.002	0.0226	APP,ATP5F1A,CDKN1B,CS,DLST,DNAJA1,ECHS1,FDFT1,HSPA8,HSPH1,IVD,NOTCH1,RHOB,STIP1	833 (13)
miR-450a-5p (and other miRNAs w/seed UUUGCGA)		mature microRNA	Inhibited		-3	bias	-0.841	0.00209	0.023	GSK3B,HNRNPK,ILK,ITGAV,ITGB1,NOTCH1,PTK2,TMEM132A,VIM
OLFM2		other						0.0021	0.023	ACTA1,MYH11,TAGLN	109 (5)
IGSF11		other						0.0021	0.023	CLDN11,GJA1,TJP1
HMG20B		transcription regulator						0.0021	0.023	SCN1A,SCN2A,SCN3A
ARID5B		transcription regulator						0.0021	0.023	ACTA2,TAGLN,UQCRB
CACNB4	1.881	ion channel						0.0021	0.023	CACNB1,CACNB2,CACNB3
RNASEH1		enzyme						0.0021	0.023	PSMB4,RPS21,RPS3
Macf1	1.464	other						0.0021	0.023	MAP1B,MAPRE1,VCL
MME		peptidase						0.0021	0.023	APP,MAP2,SYP	815 (7)
NTRK3		kinase						0.0021	0.023	GRIN1,GRIN2B,SYN1
sertindole		chemical drug						0.0021	0.023	ACTB,APP,MAPK1
cyclohexanecarboxylic acid		chemical reagent						0.0021	0.023	ENO2,NCAM1,SYP
NEUROD1		transcription regulator	Activated		2.045	bias	0.724	0.00213	0.0233	ACTN4,ATP2A2,DDX5,NCAM1,NTRK2,PCSK2,PKM,RANGAP1,RHOA,SCG5,SYP
triadimefon		chemical toxicant	Activated		2.538	bias	0.531	0.00213	0.0233	ABCB1,ADH5,ALDH1A1,ALDH3A2,Cyp2j9,POR,SLC3A2,Slco1a4,TST,UGT1A1,UGT1A6
CDK19		kinase	Inhibited		-2.5	bias	-0.595	0.0023	0.0249	ABAT,ABHD4,ALDOC,BAIAP2,CD81,CLU,CTSD,CYFIP2,EPHX1,FDFT1,HMGCS1,HSPA4L,MVK,NOTCH1,RAP2B,STOM,TSC22D1
TRPC4AP		transporter						0.00245	0.0261	APP,FBL,HSPD1,NPM1
hydrogel		chemical drug						0.00245	0.0261	CDH2,CTNNB1,TJP1,VIM
GABBR2		G-protein coupled receptor						0.00245	0.0261	GABBR1,GLUL,GRIA1,GRIA2
Abcb1b		transporter	Inhibited		-2.611	bias	-0.701	0.00252	0.0266	ACBD5,APP,CAMK2D,CPEB2,CTSA,HNRNPK,SUPT5H
RPS15		other						0.00252	0.0266	EIF2S1,EIF3G,EIF3I,PCNA,PDCD4,RPS11,RPS16,RPS19,RPS24,RPS6,RPS9
TOP1	1.739	enzyme						0.00277	0.0288	ASNS,CDK5,MECP2,MYO6,TOP1
SCAP		other	Activated		3.057	bias	0.693	0.00295	0.0306	ABCA1,ACAA2,ACLY,ACSL1,ACSL4,ACSS2,ALB,ALDOC,ASNS,CYP51A1,FABP5,FASN,FDFT1,HMGCS1,MVK,NSDHL	523 (8)
Ngf		group	Activated		3.195	bias	0.568	0.00298	0.0308	ANXA2,APP,CALB1,CHGB,CLU,ENO2,FGFR1,MAP1A,MAP2,MAP6,NCAM1,PRKCA,TUBB3,VGF	1038 (18)
sucrose		chemical - endogenous mammalian	Activated		2.335	bias	0.586	0.0031	0.0319	ACLY,ACSS2,APOE,APP,CRYM,DDAH1,FASN,PDIA3,PGD,SNAP25
nitrofen		chemical toxicant	Inhibited		-3	bias	-0.841	0.00312	0.032	AQP4,CLIC4,ENO1,FGFR1,FGFR2,FGFR3,HK1,HYOU1,RTN4
MAP2K4		kinase			1.408	bias	0.742	0.0032	0.0328	FLNA,KIF2A,MAPK8,MAPK9,PAK1,PAK2,PRDX1,ROCK1,ROCK2,STAT3,TUBB2A,XIAP	682 (7)
NCAM1	-2.706	other			1.664	bias	0.664	0.00329	0.0335	CALR,GLUL,HSPA4,MAP2,NCAM1,SYP
mir-193		microRNA			-1.161	bias	-0.624	0.00366	0.0368	ACTN4,CD151,CKM,MAPT,MTOR,NOTCH1,STMN1,SYNPO
SOX10		transcription regulator			0.896	bias	0.688	0.00366	0.0368	DAG1,EDNRB,GAS7,GDA,L1CAM,MBP,NOTCH1,PLP1
ROR1		kinase			1.029	bias	0.673	0.00366	0.0368	GLS,MAP1B,MAP2,NDRG1,STMN1,TJP1,TNS1,VIM	540 (10)
NSUN6		enzyme			1.667	bias	0.841	0.00376	0.0376	CAVIN2,DDAH1,FLNA,GLS,NDRG1,PHGDH,STMN1,TGM2,TNS1
RRP1B		transcription regulator						0.00376	0.0376	ALDH5A1,EIF3H,FOXO1,HDAC11,HSP90AA1,HSP90AB1,PCNA,PRKCA,RPL13,RPL13A,RPL19,RPL27,RPS14,RPS19,RPS3,RPS9,SERPINE2,TUBG1
SUZ12		enzyme						0.00378	0.0376	AKR7A2,ATP2A2,CALU,CDKN1B,CNTFR,CTNNA1,DNAJB6,EIF3A,EIF4G3,HNRNPM,HSD17B11,ILF3,JAM2,MAP7D1,MFAP1,PCDH10,SLC25A3,SMARCA4,TNS3,VAMP3,VTA1
STOX1		other						0.00402	0.0396	ACTG1,CLASP1,MAPT,PSMF1,RPL17
ZNF503-AS1		other			-0.18	bias	0.654	0.00413	0.0402	CTNNB1,MERTK,RLBP1,TJP1
CTNND1	3.459	other			0.333	bias	0.601	0.00413	0.0402	CDH2,CDH5,CTNNB1,VIM	954 (15)
uridine		chemical - endogenous mammalian	Activated		2	bias	0.654	0.00413	0.0402	ACOX1,BDH1,EEF1A1,HADHB
Presenilin		group						0.00413	0.0402	APP,FKBP8,PRNP,RYR2
SHANK3		other						0.00413	0.0402	DLG4,PCLO,SYP,VAMP2
H1-6		other	Activated		3.051	bias	0.509	0.00424	0.0409	B2M,CD81,DLG4,FARP1,FKBP4,GLUL,GPHN,GPM6A,HSPA4,MARS1,OGT,PHB2,PPFIA3,SF3A1,SMARCE1
H1f1		other	Activated		3.051	bias	0.509	0.00424	0.0409	B2M,CD81,DLG4,FARP1,FKBP4,GLUL,GPHN,GPM6A,HSPA4,MARS1,OGT,PHB2,PPFIA3,SF3A1,SMARCE1
bisindolylmaleimide I		chemical drug	Inhibited		-2.758	bias	-0.686	0.00431	0.0415	AGT,APOA1,CLU,CTNNB1,FN1,HSP90AB1,HSPA5,MAPK1,MAPK3,MAT2A,PCNA,PDCD4,PITPNB,PRKCA,PTGDS,S1PR1,TJP1,TJP2,TSG101	1059 (19)
1-(carboxymethylthio)tetradecane		chemical drug			0.896	bias	0.505	0.00438	0.0418	ACOX1,APOA1,APOA4,DECR1,ECI1,SLC27A1	851 (15)
ZNF202		transcription regulator						0.00438	0.0418	ABCA1,APOA4,APOE,CALR,PLP1,PLTP
PLIN1		other						0.00438	0.0418	ACADL,ACADM,ACADVL,FASN,HADHA,HADHB	518 (6)
Gm15807/Hmgn5	0.885	other			1.134	bias	0.589	0.00449	0.0425	ACTA1,ATP2A1,Celf1,DHX15,HNRNPA2B1,HNRNPK,Tpm2,UCHL5
SSRP1		transcription regulator						0.00449	0.0425	ACTA1,AP1G1,CPNE6,H1-2,HNRNPK,MSN,TAGLN,TOP1
fluvoxamine		chemical drug						0.00449	0.0425	ACTB,GAPDH,GNAI2,GNAQ,PITPNA,RACK1,RPL13A,RPS9
mir-21		microRNA			-1.477	bias	-0.548	0.00468	0.0441	ACTA2,ARCN1,ARF4,ARF6,BMPR2,CACYBP,CANX,CCT8,CDH5,CKAP5,CLU,CSE1L,DDAH1,FAM3C,FN1,FUBP1,GFAP,GSK3B,HNRNPA2B1,IL18,KIF5B,NME1,NMT1,NMT2,PDCD4,PGAM1,PPA1,RHOB,SEPTIN2,SMARCA4,STAT3,STMN1,STRAP,TUBB3,VCAM1,YWHAB,YWHAZ	1011 (24)
CEBPB		transcription regulator	Activated		4.026	bias	0.549	0.00471	0.0443	ABCB1,ACTA2,AGT,ALB,ALDH1A1,APP,ARPP19,ASNS,C3,CDKN1B,CIRBP,CP,CPT1A,CTNNB1,DDX5,DHRS1,DHX9,FGFR2,FN1,FOXO3,GFAP,GNAS,GSK3B,H4C9,HLA-A,Hnrnpa3,HP,HSD11B1,HSD17B4,HSP90AA1,HSPA8,HSPD1,IDH3B,IFITM3,MAPT,MBP,NDRG4,PCNA,PEA15,PRKAR2B,PSMA3,RBBP7,SEPTIN3,SERPINA1,SLC12A2,STAT3,TF,TOP1,TUBB3,UBA2,UGT1A6,VIM,ZNF638	949 (20)
LY294002		chemical drug	Inhibited		-4.725	bias	-0.633	0.00487	0.0447	ABCA1,ABCB1,ACAT1,ACSS2,ACTA2,AGL,APOE,ATP2B1,ATP2B2,BSG,Cald1,CDKN1B,CP,CST3,CTNNA2,CTNNB1,DLG2,FASN,FDFT1,FN1,FOXO1,G3BP1,GFAP,GJA1,GPD1,GPD2,GSK3B,GSTM3,GSTP1,HDAC2,HMGCS1,HSP90AB1,HSPA5,IDE,IGFBP5,ITGAV,JUP,LMNA,MAP2,MAT2A,ME1,MYEF2,MYH11,NDRG1,NPTX1,NRF1,PCNA,PDE4B,PGK1,PRDX1,RAB11A,RAB3A,RAB6A,RAP1A,RASSF2,S1PR1,SCG2,SLC2A1,TAGLN,THBD,VCAM1,VIM,XIAP	997 (21)
kainic acid		chemical toxicant	Activated		2.62	bias	0.595	0.00484	0.0447	APOE,APP,CACNA2D1,CD200,CHGB,CLTC,CRMP1,FGFR2,FGFR3,GABRB2,GFAP,GPX4,GRIA1,GRIA2,HYOU1,IL18,NCAM1,NPTX2,NTRK2,PCNA,PENK,REST,SYP,TJP1,XIAP	1035 (19)
poly rI:rC-RNA		biologic drug	Activated		2.746	bias	0.572	0.00491	0.0447	ABCA1,ACO2,ACSL3,ADAR,AIMP1,Alyref,Anp32a,ANXA1,ATP5MG,B2M,C3,CCT5,CCT7,CD200,CD47,CDH2,CNP,COQ9,CSNK1A1,CTNNB1,CYC1,DARS1,DDX3X,EEF1G,EIF3B,EIF5A,ETFB,EZR,FN1,GATM,GPHN,GRIN2A,HLA-A,HSPA5,HSPA9,HSPD1,IDH2,IFITM3,IL18,KARS1,LTA4H,M6PR,MARS1,MERTK,NDUFA10,NOTCH1,PDHB,PLCG1,PPP2CA,PRKAR1B,PSIP1,PSMA3,Qars,RARS1,RPL13A,RPL17,RPL19,Rpl23a,RPL3,RPL30,SARS1,SDC4,SLC25A4,SLC7A2,SRSF2,SSB,STAM,THRAP3,TOL…	905 (16)
FDX2		transporter						0.00492	0.0447	ACO1,FTH1,TFRC
GPR17		G-protein coupled receptor						0.00492	0.0447	MBP,Mbp,RAPGEF3
EHD2		other						0.00492	0.0447	CAV1,CAVIN1,CAVIN2
DDX21		enzyme						0.00492	0.0447	PSMB4,RPS21,RPS3
CRK	-0.5	other						0.00492	0.0447	CAV1,CTNND1,RAC1
LRP8		transmembrane receptor						0.00492	0.0447	ABCA1,CLU,GPX4
miR-382-5p (miRNAs w/seed AAGUUGU)		mature microRNA						0.00492	0.0447	SEPTIN3,TAGLN,VIM
CCG-1423		chemical reagent						0.00492	0.0447	ACTA2,PFN1,PFN2
HEPH		transporter						0.00492	0.0447	CNTNAP1,CP,RTN4
BLOC1S6		other						0.00492	0.0447	AP3D1,PI4K2A,STX12
ATP2A1	4.087	transporter						0.00492	0.0447	ATP2A2,CALR,HSPA5
NUBPL		other						0.00492	0.0447	NDUFA13,NDUFS1,NDUFV1
DVL3	1.5	other						0.00492	0.0447	CTNNB1,CTNND1,GSK3B
PSMB5	0.118	peptidase						0.00492	0.0447	GSTP1,PSMB1,PSMB2
GSK-2606414		chemical reagent						0.00492	0.0447	HSPA5,P4HB,PDIA4
vinyl carbamate		chemical toxicant						0.00492	0.0447	CDKN1B,GPT,PCNA
MIR143-145a		group						0.00492	0.0447	ACTA2,DMD,TAGLN	122 (4)
5-azacytidine		chemical drug	Activated		3.378	bias	0.533	0.00521	0.0469	ABCB1,ANXA2,ATP5F1A,ATP5F1B,CALR,CANX,CAV1,CAVIN1,CTNNA1,CTNNB1,ECH1,GSK3B,GSTP1,HK2,HSP90B1,HSPA5,HSPA8,HSPD1,LDHB,MECP2,MEF2D,RHOB,SLC3A2,TGM2,TUBB	752 (11)
SBDS	2.057	other						0.00529	0.0475	ADD2,CALB1,CPLX1,CRMP1,CRYM,EPDR1,FBXL16,HSP90AB1,HSPA5,KIF1A,MYEF2,PAK3,PCDH7,PSMD7,RAC1
SOX11		transcription regulator			0.494	bias	0.542	0.00532	0.0477	BMPR1A,CACYBP,CAV1,CD9,CP,CUL1,DBN1,FGFR3,FGG,GRIN1,GRM5,GSK3B,HSPD1,ITGB1,MAPK8,MSI2,PPP2CA,PPP3CA,SEPTIN2,TUBA1A,TUBB3
TERT		enzyme						0.00534	0.0477	ASNS,B2M,BTBD11,CALU,CAV1,EIF5A2,GNA13,GSN,HTRA1,ITGAV,JUP,KHDRBS1,MFGE8,PCDHGC3,PLTP,PRXL2A,PXN,RBBP4,SASH1,SPIN1,SPON1,VIM
T3-TR-RXR		complex	Activated		2.155	bias	0.677	0.00536	0.0478	ATP2A1,CAMK4,ENO1,FASN,FGA,HP,ME1,PFKP,SLC2A1
M344		chemical reagent	Activated		2.967	bias	0.759	0.00536	0.0478	APBA2,APBB1,APP,BIN1,BSG,CLU,HDAC11,MAPT,REST
ACLY	1.628	enzyme			-0.027	bias	0.631	0.00545	0.0483	ACSS2,ATP5F1B,ATP5F1D,COX4I1,COX5A,FASN,IDH3A,SDHB
let-7a-5p (and other miRNAs w/seed GAGGUAG)		mature microRNA	Inhibited		-4.649	bias	-0.841	0.00551	0.0487	ACSL6,ACTA2,ATP6V0A1,ATP6V1F,BSG,CDH2,CDIPT,CHMP2A,CSDE1,CSNK1D,Dst,EIF4G2,F2,HYOU1,IPO4,PGRMC1,PLEC,PPP1R7,RHOB,SEPTIN3,SLC1A4,SMC1A,SNAP23,STAT3,TAGLN,VIM
Sn50 peptide		chemical toxicant			-1.723	bias	-0.651	0.00554	0.0489	APOE,GJA1,GNAI2,MIF,MTDH,PTGDS,RACK1,SLC1A2,SLC1A3,SLC8A1,VCAM1,XIAP	739 (8)
miR-96-5p (and other miRNAs w/seed UUGGCAC)		mature microRNA	Inhibited		-2.19	bias	-0.841	0.00562	0.0493	AHCYL1,FN1,FOXO1,ITGB1,SERPINE2
diacylglycerol		chemical - endogenous mammalian						0.00562	0.0493	ACADM,ACOX1,PRKCA,PRKCB,RASGRP1
Mir200		group			-1.615	bias	-0.521	0.00571	0.0498	CFL2,LRP1,NEO1,SEC23A,SERPINH1,TRIM2
SPZ1		transcription regulator			1.777	bias	0.761	0.00571	0.0498	CDH2,FN1,MAPK1,MAPK3,PCNA,VIM	450 (4)
PP2/AG1879 tyrosine kinase inhibitor		chemical drug	Inhibited		-2.6	bias	-0.535	0.00589	0.0512	ACSL4,CBL,CDH2,CDKN1B,FN1,GFPT1,GRIA1,GRIA2,JUP,MAPT,RAC1,RHOA,RHOC,TJP1,VIM	1055 (21)
RAC1	0.095	enzyme	Activated		2.913	bias	0.606	0.00619	0.0537	ABCB1,ACTA2,AGT,APBB1,CDH2,CKM,CTNNB1,DPYSL2,FN1,FOXO1,GSN,GSPT1,ITGB1,MAPK8,PAK1,RAC1,RHOA,STAT3,VCAM1	877 (21)
JAK2		kinase			1.254	bias	0.718	0.0062	0.0538	ACTB,ACTN1,AKAP12,CDC42BPB,CDKN1B,CPLX2,CTNNB1,FN1,FOXO1,GFAP,MYL12A,PDE2A,PFN1,PRKCB,RBP1,SDC4,SERPINH1,SLC1A3,STAT3,TF,TGM2,TSC22D1,XIAP	943 (20)
mir-34		microRNA	Inhibited		-2.286	bias	-0.601	0.00625	0.054	ACTR1A,AHCYL1,CACNB1,CD47,CNTN2,CPLX2,CTNND2,DNM1L,NOTCH1,PLCG1,SEMA4B,TUBB3,TUBB4B
lomustine		chemical drug	Activated		2.887	bias	0.712	0.00629	0.0543	ANXA1,ANXA2,ASNS,C4A/C4B,CLU,CP,FGA,FGB,GSTM3,RBM3,TUBB,VIM
MIR124		group	Inhibited		-2.772	bias	-0.594	0.00657	0.0546	CAV1,GRIA2,GRIA4,IQGAP1,REST,ROCK1,STAT3,VIM
HSD17B4	2.696	enzyme	Inhibited		-2.63	bias	-0.777	0.00645	0.0546	ABCD3,ACAA1,ACOX1,ACSL1,FASN,MGLL,SCP2	760 (7)
LINC01139		other			0	bias	0.841	0.00643	0.0546	ALDOA,LDHA,MAPK1,PKM	397 (7)
CP-55940		chemical reagent						0.00633	0.0546	ACTB,ALDOC,GAPDH,MAP2K1,PRKCB,RPL13A,RPS9,TOP1,YWHAZ
Camkk		group						0.00678	0.0546	ABCA1,GRIA1
PLEKHM1		other						0.00678	0.0546	MAP1LC3B,SQSTM1
ZFAT		transcription regulator						0.00678	0.0546	FOXO1,SQSTM1
NTN4		other						0.00678	0.0546	CDH5,TJP1
SLC9A6	1.528	transporter						0.00678	0.0546	APP,NTRK2
CKAP5	1.691	transcription regulator						0.00678	0.0546	CKAP5,Mbp
SPINK7		other						0.00678	0.0546	ELAVL1,XIAP	77 (3)
SETX		enzyme						0.00678	0.0546	ACTB,ENSA
VANGL2		other						0.00678	0.0546	PRICKLE2,SDC4
ZDHHC7		enzyme						0.00678	0.0546	APP,TF
TLN2	2.877	other						0.00678	0.0546	ITGB1,TLN1
SV2A	0.615	other						0.00678	0.0546	GRIA2,SYT1
SEMA5A		transmembrane receptor						0.00678	0.0546	GFAP,RAC1
ACTC1	0.1	enzyme						0.00678	0.0546	ACTA1,ACTA2
CELA1		peptidase						0.00678	0.0546	HLA-A,HSPA1A/HSPA1B
MLIP		transcription regulator						0.00678	0.0546	HK1,SLC2A1
miR-483-5p (miRNAs w/seed AGACGGG)		mature microRNA						0.00678	0.0546	ALCAM,ARHGDIA
mir-485		microRNA						0.00678	0.0546	GRIA2,SV2A
lynestrenol		chemical drug						0.00678	0.0546	ABCA1,APOE	335 (5)
Id		group						0.00678	0.0546	ACTC1,CKM
NUBP1		other						0.00678	0.0546	FTH1,TFRC
EXOC5		other						0.00678	0.0546	ACTA2,ARF6
GLUL	2.322	enzyme						0.00678	0.0546	GLS,GLUL
Dst	3.065	other						0.00678	0.0546	MAP2,MAPT
SORL1		transporter						0.00678	0.0546	APP,PACS1
LRP1B		transmembrane receptor						0.00678	0.0546	ABCA1,NCEH1
UBE2M		enzyme						0.00678	0.0546	ETFA,ETFB
DRP2		other						0.00678	0.0546	DMD,UTRN
CYTH3		other						0.00678	0.0546	ARF1,ARF6
RGS20		enzyme						0.00678	0.0546	CTNNB1,GSK3B
IPO9		other						0.00678	0.0546	PTK2B,PXN
SNRPE		other						0.00678	0.0546	MAP1LC3A,MTOR
SEPTIN4	0.719	enzyme						0.00678	0.0546	SEPTIN4,XIAP
VPS26B	0.964	transporter						0.00678	0.0546	SORT1,VPS35
RPS4Y1	1.936	other						0.00678	0.0546	CDH2,VIM
S100P		other						0.00643	0.0546	ACTB,CFL1,COTL1,CTSD
NDUFAB1	1.282	enzyme						0.00678	0.0546	DBT,DLAT
ristocetin		chemical toxicant						0.00678	0.0546	VWF,YWHAZ
TAN 67		chemical reagent						0.00678	0.0546	MAPK1,MAPK3
tyrphostin AG 1295		chemical drug						0.00678	0.0546	ACTA2,MYH11
nilotinib		chemical drug	Inhibited		-2.538	bias	-0.707	0.00685	0.055	ABCD3,BUB3,CDKN1B,FN1,HDAC2,PTPN11,SMC3,STAM,YWHAE,YWHAZ
triamterene		chemical drug	Activated		2.897	bias	0.765	0.00713	0.0569	ANXA1,ANXA2,ASNS,C4A/C4B,CLU,CP,FGA,FGB,GSTM3,RBM3,TUBB,VIM
miR-199a-3p (and other miRNAs w/seed CAGUAGU)		mature microRNA	Inhibited		-2.373	bias	-0.841	0.00731	0.0581	CALU,FN1,FUBP1,MTOR,PON2,PRDX6
STAT4		transcription regulator	Activated		4.692	bias	0.841	0.00729	0.0581	ACADL,ACSS1,AHNAK,ALDOC,AP2A2,BSG,C3,CDKN1B,Ctla2a/Ctla2b,Cyp2d22,DNAJB6,ENO2,GJA1,GLG1,Hspa1b,LRP1,LRRFIP1,LUC7L,MAPK8IP3,NDRG1,PFN2,PGP,PRDX6,SCG5,SF3B1,SLC2A3,TCEAL6,TPP2,TUBB2B,VAMP4	664 (7)
RAF1		kinase	Activated		3.071	bias	0.729	0.00754	0.0599	ACAT2,ACOT7,AKAP12,ANXA1,ATP6V1B1,CA2,CDC42EP1,CDKN1B,CRYAB,CTNNB1,HNRNPA2B1,HPCAL1,ITGB1,LDHA,MAOB,MGLL,PC,PLEC,PNP,RAC1,RTCB,SEC14L2,TGM2,TOMM40,Tpm2,TSC22D1,TUBA4A,TUBB2A,TUBG1	990 (21)
salubrinal		chemical reagent			0	bias	-0.526	0.00763	0.0603	DLG4,EIF2S1,HSPA5,SNAP25,SQSTM1	659 (7)
MAPK8IP3	1.513	other						0.00763	0.0603	APP,GSK3B,MAP2K7,MAPK10,TF
GSR		enzyme			-0.707	bias	-0.654	0.00785	0.0619	CBR1,GSTM1,GSTM5,ME1,PGD,SLC2A1,TKT,UGP2
ASXL2		other			1.134	bias	0.841	0.0079	0.0619	ATP1A2,ENO2,GPD2,HK2,HSD11B1,PGK1,RAB12
ETV4		transcription regulator			1.72	bias	0.551	0.00785	0.0619	ACTA2,CAV1,CTNNB1,FN1,JUP,PLEC,PTK2,VIM	654 (7)
SH3TC2		other			1.89	bias	0.725	0.0079	0.0619	ACLY,ACSL1,CYP51A1,HMGCS1,MBP,MVK,NSDHL
GDF2		growth factor	Activated		2.72	bias	0.766	0.00802	0.0626	ATP1A1,BMPR2,CAV1,CRYAB,FGFR3,FMOD,HTRA1,NRCAM,PRPS1,SERPINE2,SLC3A2,SPARCL1,TUBB3,VCAM1,YWHAH
TCF		group						0.00802	0.0626	ABCB1,ALDH1A1,ALDH3A2,APOD,CCT8,CTNNA2,CTNND2,DDX17,GJA1,HTRA1,NRCAM,PLS3,SERPINA1,SERPINA3,TSC22D1	688 (7)
cardiotoxin		chemical - other	Activated		2.646	bias	0.841	0.00875	0.0679	ACOX1,ATP6V1A,B2M,EDNRB,EZR,FBL,FGF12,FGFR1,G6PD,GNAI3,HP,HSP90AA1,HSPA5,IL18,KARS1,LRRFIP1,MERTK,MYH9,NPM1,PCNA,PGAM1,STAT3,TSC22D1,TXNRD1
phorbol esters		chemical - other			0.392	bias	0.601	0.00885	0.0686	ANXA1,APP,B2M,CDH2,FGFR2,HK2,HSD17B4,PRKCA,PRKCB,PRKCG,PTGDS,SCG2,SLC12A2,SLC1A2,TOP1	978 (16)
D-2-amino-5-phosphonovaleric acid		chemical reagent						0.00923	0.0692	APP,CAMK2B,GRIN2B	327 (5)
Tcf 1/3/4		group						0.00923	0.0692	AHSG,ALB,APOH
LINC00842		other						0.00923	0.0692	CDH2,FN1,VIM	338 (8)
KLF17		transcription regulator						0.00923	0.0692	FN1,TJP1,VIM	710 (7)
EIF3M		translation regulator						0.00923	0.0692	EIF3F,EIF3H,MIF
CTSD	1.277	peptidase						0.00923	0.0692	ABCA1,EEF2,ROCK2	326 (7)
CNGB3		ion channel						0.00923	0.0692	CAPN2,EIF2A,HSPA5
OLIG2		transcription regulator						0.00923	0.0692	GFAP,NOTCH1,S100B
ZFP36L2		transcription regulator						0.00923	0.0692	Nefm,SCN2A,SNAP25
miR-320b (and other miRNAs w/seed AAAGCUG)		mature microRNA						0.00923	0.0692	AQP4,TAGLN,VIM
TP53RK		kinase						0.00923	0.0692	PSMA3,PSMB5,PSMB7
SSPN		other						0.00923	0.0692	CDH2,CTSB,UTRN
ADRA1D		G-protein coupled receptor						0.00908	0.0692	CDKN1B,DDAH1,FABP5,FN1,NFIX,PAK1,PCNA,PPP3CA,STAT3,UBTF	713 (7)
GRM3	0.596	G-protein coupled receptor						0.00923	0.0692	GRIN2A,SLC1A2,SLC1A3	326 (5)
GPS1	2	other						0.00923	0.0692	CTNNB1,MAPK8,TNIK
FDXR		enzyme						0.00923	0.0692	ACO1,FTH1,TFRC
SAG		other						0.00923	0.0692	NSF,SLC17A7,VAMP2
tirbanibulin		chemical drug						0.00923	0.0692	MTOR,PXN,RPS6
SF1		transcription regulator						0.00923	0.0692	ACTA2,FN1,MYL6
NET1		other						0.00923	0.0692	CDH2,FN1,ITGB1	244 (7)
ifenprodil		chemical drug						0.00923	0.0692	GRIN1,GRIN2B,PRKCG
beta-hydroxyisovaleric acid		chemical - endogenous mammalian						0.00923	0.0692	PSMB3,PSMC2,PSMC6
GSI34		chemical reagent						0.00923	0.0692	MTOR,NOTCH1,RPS6
trigonelline		chemical - endogenous mammalian						0.00923	0.0692	AGT,PSMA5,PSMD4	141 (2)
ritonavir		chemical drug						0.00926	0.0693	ABCB1,ACAT2,ATP2B1,CFL1,CRYAB,EIF5,ELAVL1,FDFT1,MAOB,MAP2K7,ME1,MVK,PADI2,PLEC,SEPTIN7,SLC39A10,TWF2,UGT1A1,UGT1A6,UGT1A9 (includes others),VCAM1	346 (3)
azathioprine		chemical drug	Inhibited		-2	bias	-0.841	0.00946	0.0697	ACLY,ATP9A,CALR,G3BP2
TRPM8		ion channel			0.927	bias	0.535	0.00946	0.0697	CIRBP,GPX4,HSPA1A/HSPA1B,RBM3	514 (7)
SNHG20		other			0.981	bias	0.535	0.00946	0.0697	CDH2,CTNNB1,GSK3B,VIM
AGRN		other			1.995	bias	0.841	0.00946	0.0697	MAP1B,MAP2,MAPT,UTRN
NCKAP1L		other	Activated		2	bias	0.535	0.00946	0.0697	Ank2,ANK3,DMTN,PPP2R1A
CBR-470-1		chemical drug	Activated		2	bias	0.841	0.00946	0.0697	G6PD,ME1,PRDX1,TXNRD1	141 (2)
CGP 42112		chemical reagent	Activated		2	bias	0.688	0.00946	0.0697	MAP2,MAPT,TUBB3,UBE2V2	597 (7)
cyclic AMP		chemical - endogenous mammalian	Activated		4.462	bias	0.551	0.00932	0.0697	ABCA1,ACTA2,APP,ASS1,CA2,CDC37,CDH2,CDK5,CDKN1B,CRYAB,CRYM,CYCS,ENO2,FN1,GABRB3,GJA1,GOT1,HSD17B11,IGFBP5,LGALS3BP,OAT,PDE4B,PENK,PPP1R1B,PRKAR1A,PRKAR2B,PRNP,RAPGEF3,STAT3,SYP,TF,THBD,VGF,VWF,YWHAG	1113 (20)
SLC18A2		transporter						0.00946	0.0697	CLSTN1,DLG4,DYNLL1,PSAP
FUS		transcription regulator						0.00946	0.0697	HSPA9,HSPD1,LONP1,MECP2
tosedostat		chemical drug	Activated		2.63	bias	0.785	0.00959	0.0705	ASNS,ASS1,CBS/CBSL,MARS1,PSAT1,SARS1,WARS1
mir-451		microRNA			-1.009	bias	-0.742	0.0101	0.0731	CELF2,PGM1,RAB14,RAC1,YWHAZ
ILK	2.596	kinase			-0.647	bias	0.589	0.0101	0.0731	CTNNB1,FN1,GSK3B,HSPA8,ITGB1,MAPK1,MAPK3,NOTCH1,RNH1
NTF4		growth factor			0.218	bias	0.742	0.0101	0.0731	DLG4,NTRK2,PENK,SLC12A5,TUBA1A
BLOC1S5		other			0.651	bias	0.544	0.0101	0.0731	AP3D1,GRIN1,GRIN2A,GRIN2B,PI4K2A
Hif		complex			1.982	bias	0.601	0.0101	0.0731	CKB,CKM,L1CAM,LDHA,TF
ladostigil		chemical drug						0.0101	0.0731	ALDOC,APP,RASGRF1,TFRC,YWHAG
mir-133		microRNA	Inhibited		-2.615	bias	-0.693	0.0102	0.0734	AK2,ARHGDIA,ELAVL1,FN1,GSTP1,LASP1,MSN,PITPNB,QKI,RB1CC1,RHOA,TAGLN
calphostin C		chemical drug	Inhibited		-2.157	bias	-0.731	0.0102	0.0734	ABCB1,ACTA2,AGT,CLU,GFPT1,HSP90B1,HSPA5,MAOB,P4HB,PDIA4,S1PR1,SLC2A1
fenamic acid		chemical reagent	Activated		2.897	bias	0.719	0.0102	0.0734	ANXA1,ANXA2,ASNS,C4A/C4B,CLU,CP,FGA,FGB,GSTM3,RBM3,TUBB,VIM
ELK1		transcription regulator			0.351	bias	0.658	0.0104	0.0746	BMPR2,CCT8,CDKN1B,GRK2,ITGAV,ITGB1,JAM2,PRKCA,SAR1A,SLC2A1,TAGLN
phenylbutazone		chemical drug	Activated		2.651	bias	0.648	0.0104	0.0746	ANXA1,ANXA2,ASNS,C4A/C4B,CLU,CP,FGB,GSTM3,RBM3,TUBB,VIM
lysophosphatidylcholine		chemical - other	Activated		2.111	bias	0.601	0.0109	0.0782	ABCA1,CAT,CYP51A1,FABP5,FASN,FDFT1,GJA1,HMGCS1,LRP1,MBP,MVK,NSDHL,PLP1
NSD2		enzyme						0.011	0.0784	CA2,ITGB1,JAM2,PDCD10,PRKCA,ROCK2,STAT3,TUBB4A
Pro-inflammatory Cytokine		group			1.387	bias	0.681	0.0114	0.0811	AKR1B1,APOE,ASS1,CD47,CLU,CTNND2,GLUL,HP,HSPA5,LGALS1,SDC4,VCAM1
UHRF2		enzyme	Activated		2.449	bias	0.841	0.0114	0.0811	CKB,CSE1L,FOXO1,FOXO3,LY6H,PDCD5
HOXA13		transcription regulator						0.0114	0.0811	ALDH1A1,ENO1,EPHA4,GJA1,SLC1A2,VAPA
NOTCH3		transcription regulator			0.827	bias	0.647	0.0117	0.0824	ACTA2,ACTN1,APOD,CDKN1B,FABP7,FN1,GUCY1B1,MYH11,NOTCH1,Rbfox3,TAGLN
U73122		chemical reagent	Inhibited		-3.102	bias	-0.746	0.0118	0.083	AGT,ATP2A2,FN1,HSPA5,PCNA,PLCB1,PLCG1,RHOA,SLC17A7,VCAM1
isoproterenol		chemical drug	Activated		2.738	bias	0.527	0.0122	0.0856	ACSL3,ACSL4,ACTA2,AGT,APP,AQP4,ATP1A1,CAV1,CDK5,ERBIN,GRK2,HMOX2,MEF2D,MERTK,PLP1,PRNP,RAB14,RAB18,RAB5C,RAB7A,TPD52L2,TUBB,TUBB3,VWF
S100B	0.535	other						0.013	0.0908	APP,CHGB,GFAP,NEFL,SCG2
SLC6A2		transporter						0.0133	0.0914	CLSTN1,DLG4,DYNLL1,PSAP
HNRNPAB		enzyme						0.0133	0.0914	ACTA2,HTRA1,TJP1,VIM
carboplatin		chemical drug	Activated		2.945	bias	0.524	0.0134	0.0921	ABCB1,ASNS,CD47,CLU,CP,FGA,FGB,RBM3,TUBB,VIM
EGLN		group	Inhibited		-2.763	bias	-0.81	0.0139	0.0951	ALDOC,APOA4,BCKDHA,BCKDK,BPNT1,CAVIN1,DPYSL4,GAPDH,GPI,GRHPR,HK2,LDHA,LNPK,MIF,PFKL,PFKP,PGAM1,PGK1,PGM1,PPME1,SLC27A1,TPI1
MTM1		phosphatase			-1.732	bias	-0.771	0.014	0.0959	DNM2,FOXO3,MAP1LC3A,MAP1LC3B,MTOR,STAT3
SDCBP	2.138	enzyme			1.515	bias	0.505	0.014	0.0959	CTNNB1,PEBP1,RAC1,RHOA,TJP1,VIM
gentamicin C		chemical drug	Activated		3.464	bias	0.678	0.0141	0.0962	ANXA1,ANXA2,ASNS,C4A/C4B,CLU,CP,DMD,FGA,FGB,RBM3,TUBB,VIM
FAAH		enzyme			-1.913	bias	-0.505	0.0149	0.1	ATP5PD,PTK2B,RPL17,RPL5,RPS18,Rps3a1,RPS6,SEPTIN4
MTORC1		complex			0.068	bias	0.635	0.0152	0.1	FASN,HK2,LDHA,MBP,Nedd4,PFKP,PKM,PLP1,SLC2A1,UCHL1
MAPK7		kinase			0.698	bias	0.688	0.0148	0.1	ACLY,ACSS2,ALDOC,CDH2,CDKN1B,CYP51A1,FASN,HMGCS1,MEF2D,MVK,NSDHL,THBD,VIM
20-hydroxyeicosatetraenoic acid		chemical - endogenous mammalian						0.0152	0.1	APOA1,APOA2,EPHX2
exisulind		chemical - endogenous mammalian						0.0152	0.1	CDKN1B,HINT1,PCNA
MCU		ion channel						0.0152	0.1	ATP5F1A,NDUFA9,UQCRC2
MRPS18B		other						0.0152	0.1	ACTA2,TUBB3,VIM
PDCD10	2	other						0.0152	0.1	CTNNB1,RHOA,THBD
ZNF746		transcription regulator						0.0152	0.1	COX4I1,PDHA1,SDHA
EPM2A		phosphatase						0.0152	0.1	GSK3B,LAMP1,MAP1LC3B
RHEB	1.634	enzyme						0.0152	0.1	CDKN1B,RHEB,RPS16
PHIP		other						0.0152	0.1	PXN,TLN1,VCL
miR-494-3p (miRNAs w/seed GAAACAU)		mature microRNA						0.0152	0.1	NCL,SCN3A,VSNL1
miR-491-5p (and other miRNAs w/seed GUGGGGA)		mature microRNA						0.0152	0.1	GIT1,PTK2,PXN
MYCBP		transcription regulator						0.0152	0.1	EIF2A,LDHA,NCL
GRIN2B	1.792	ion channel						0.0152	0.1	CDK5,GRIN1,PPP5C
SPTBN4	3.322	other						0.0152	0.1	Ank2,ANK3,CAMK2D
PFN1	0.662	other						0.0152	0.1	ANXA2,SQSTM1,VCAM1
PGK1	0.125	kinase						0.0152	0.1	ACTA1,CTNNB1,VIM
RAB7A	-0.182	enzyme						0.0152	0.1	MTOR,RPS6,VIM
Gm35986		other						0.0152	0.1	FDFT1,HMGCS1,MVK
Congo Red		chemical toxicant						0.0152	0.1	APP,C3,MAPT
AR-A014418		chemical reagent						0.0152	0.1	ANXA7,CKM,MAPT
flupenthixol		chemical drug						0.0152	0.1	GRIN1,GRIN2A,GRIN2B
omeprazole		chemical drug						0.0153	0.1	AGT,CBR1,CELF2,GSTK1,NDRG4,NTRK2,POR,TSPAN7,UGT1A1
10,12-tricosadiynoic acid		chemical reagent						0.0152	0.1	ACADM,CPT1A,ECI1
calpain inhibitor 2		chemical - protease inhibitor						0.0152	0.1	CAMK4,CDKN1B,HSP90B1
heroin		chemical drug						0.0152	0.1	HERC1,PCSK2,PENK
resiquimod		chemical drug	Activated		2.886	bias	0.567	0.0154	0.101	ADAR,ATP5F1A,ATP5F1C,ATP5PF,ATP6V1B2,C3,C4A/C4B,CAT,CHST2,CPEB2,DLD,DNAJC3,FH,GNG2,HSPA5,IFITM3,IL18,LAP3,LMNA,MGLL,MSN,PARK7,PKM,PRDX1,PRDX6,PSMB2,PSMB4,RAB7A,RAP1A,SEMA7A,SFPQ,STMN1,STX12,WARS1,YWHAB
SETDB1		enzyme						0.0162	0.106	CADM2,EPS8,GPM6A,GRIN2A,GRIN2B,PTPRZ1,STAT3
mir-144		microRNA			-0.937	bias	-0.664	0.0165	0.107	CELF2,PGM1,RAB14,RAC1,YWHAZ
DPP-23		chemical reagent	Activated		2.236	bias	0.841	0.0165	0.107	DNAJA1,DNAJB4,HSP90AA1,HSPA1A/HSPA1B,HSPA5
immethridine		chemical reagent	Inhibited		-2.449	bias	-0.841	0.017	0.11	C3,C4A/C4B,FGA,HP,SERPINA3,VCAM1
ALDH2	2.337	enzyme	Inhibited		-2.433	bias	-0.701	0.017	0.11	PHGDH,PSAT1,PSPH,SHMT2,SLC1A4,SLC3A2
ABCB1	1.667	transporter			-1.947	bias	-0.582	0.0172	0.111	ABCB1,ACBD5,APP,CAMK2D,CPEB2,CTSA,HNRNPK,SUPT5H
Histone h3		group						0.0172	0.111	ABCB1,ACTA1,ADD2,ADD3,ADGRB1,AKAP12,ARHGEF17,B2M,CAV1,CD9,CDKN1B,CTNNA1,CTNNB1,CYRIA,ENO3,FASN,FGFR1,FGFR2,FKBP5,G6PD,GAPDH,GRIA2,HSPA5,IFITM3,L1CAM,MGLL,NDUFA12,NDUFA7,NDUFC2,NDUFS1,NDUFS2,NDUFS4,NDUFV1,NRF1,OPA1,PCNA,PSMA2,RBM39,RPL13A,RPS6,RPS9,SCN1A,SEC31A,SLC12A5,STOM,STX1A,TAGLN,TPM3,Tpm4,UQCRC1,UQCRC2,WASF1,WDR1
LTBR		transmembrane receptor			1.414	bias	0.574	0.0174	0.112	ACTA2,CLU,GDA,GPM6B,MFGE8,PLXNB1,PRNP,SERPINA1,VCAM1
SIM1		transcription regulator	Activated		2.887	bias	0.794	0.0175	0.113	AKR1B1,APOE,AQP4,ARID1A,BAG6,CELF2,CFL2,EIF5A,FKBP3,FNBP1,GLUL,GRIN1,HLA-A,LRRFIP1,NACA,NAP1L4,NGEF,NUDC,PEA15,PFN1,PLCB1,PLP1,RYR2,SRSF1,STRN,UBA1,UGT1A6
ALCAM	0.575	other			-1.067	bias	0.535	0.0179	0.115	AMOT,CTNND1,L1CAM,TJP1
CL 316243		chemical drug			1.6	bias	0.667	0.019	0.115	ACADL,ACADM,ACLY,COX4I1,FASN,MGLL,SLC2A1
HGF		growth factor	Activated		2.428	bias	0.566	0.0181	0.115	ACTA2,ADGRL2,AKAP12,ANK3,ASNS,CAV1,CDKN1B,CNTFR,COPB1,CRYAB,CSE1L,CTNNB1,CUL2,CUL3,DDX3X,DYNLL1,EPHA4,FAM3C,FKBP5,FLNA,FN1,GAB1,GNA13,GUCY1B1,HDGF,HK1,HK2,ITGB1,ITGB8,ITPR1,L1CAM,LDHA,MAT2A,MERTK,MPC1,NRCAM,NUMA1,PCNA,PGAM1,PGK1,PLXNA2,PPP2R2A,PTPRF,RAB5A,RAC1,RHOB,SLC1A2,SLC20A1,SLC9A3R1,TAGLN2,THBD,TJP1,VCAM1,VIM,YWHAH,YWHAZ
Hmgn3		other	Activated		2.433	bias	0.681	0.019	0.115	AHSG,APOA1,APOA2,FGA,KNG1,SERPINA1,SERPINH1
LEF1		transcription regulator	Activated		3.583	bias	0.561	0.0187	0.115	ACTA2,AHCYL2,ARHGEF12,ATP6V0A1,BMPR2,CAV1,CD200,CHCHD10,CPE,Dst,ENO2,EPHX1,FN1,GNAO1,ITGB8,NCAM1,NRCAM,PENK,SCAMP1,TSC22D1,VIM
brivudine		chemical drug						0.0192	0.115	DDX1,UBE2N
pentosan polysulfate		chemical drug						0.0192	0.115	ABCA1,PRNP
ARHGEF12	2.404	other						0.0192	0.115	ACTA2,RHOA
ANTXR2		transmembrane receptor						0.0192	0.115	CTNNB1,VIM
arundic acid		chemical drug						0.0192	0.115	APP,S100B
14,15-DHET		chemical - endogenous mammalian						0.0192	0.115	APOA2,EPHX2
RNA polymerase II		complex						0.0188	0.115	ACTB,ACTC1,ASNS,ATP6V0A1,B2M,CAP2,CKM,ENO1,FGG,GAPDH,GOT1,GPT,HDAC2,HNRNPU,HPRT1,HSPA1A/HSPA1B,KCNAB2,L1CAM,MAP2K1,MAPK1,MAPK8,PCDHGC3,PCNA,PTK2,RBBP4,RPL13A,RPS21,RPS3,RPS6,SORBS1,SPAG7,TIAL1,TLN1
MAGEA11		other						0.0192	0.115	CDKN1B,FKBP5
GLDN		other						0.0192	0.115	ANK3,SPTBN4
CPEB3	2.585	translation regulator						0.0192	0.115	GRIA1,GRIA2
SLC9A9		transporter						0.0192	0.115	FTH1,TFRC
CLASP2	3	other						0.0192	0.115	GRIA1,SNAP25
PTPN23		phosphatase						0.0192	0.115	CDH2,VIM
SRT2104		chemical drug						0.0192	0.115	PDCD6IP,TSG101
ATP1A2	-0.129	transporter						0.0192	0.115	ATP1A1,ATP1A2
PX 478		chemical drug						0.0192	0.115	LDHA,SLC2A1
PURB		transcription regulator						0.0192	0.115	ACTA2,HTRA1
NRCAM	0.502	other						0.0192	0.115	ANK3,SPTBN4
miR-222-5p (miRNAs w/seed UCAGUAG)		mature microRNA						0.0192	0.115	ACTA2,ROCK2
mir-1180		microRNA						0.0192	0.115	CTNNB1,GSK3B
P4HB	0.318	enzyme						0.0192	0.115	PDIA3,PDIA4
CYTH1		other						0.0192	0.115	ARF1,ARF6
apitolisib		chemical drug						0.0192	0.115	NDRG1,RPS6
STIP1	0.781	other						0.0192	0.115	GRK2,STAT3
MYH11	1.688	other						0.0192	0.115	ACTA2,MYH11
NPTX1	0.768	other						0.0192	0.115	DLG4,SYP
FTMT		enzyme						0.0192	0.115	FTH1,TFRC
USP8		peptidase						0.0179	0.115	APP,GRIA1,HGS,HNRNPD
KCNQ2		ion channel						0.0192	0.115	DLG4,SYP
SLC12A6		transporter						0.0192	0.115	CTNNB1,VIM
Yap1		transcription regulator						0.0192	0.115	MYH11,TAGLN
SEC23B	2	transporter						0.0192	0.115	EIF2A,HSP90B1
Ank2	0.97	other						0.0192	0.115	L1CAM,SPTBN1
MAP2	0.888	other						0.0192	0.115	PRKAR2A,PRKAR2B
NEURL1		enzyme						0.0192	0.115	GRIA1,GRIA2
TUBB1		other						0.0192	0.115	TUBB,TUBB2A
SYNPO	0.301	other						0.0192	0.115	ACTN4,MAPT
PDIA6	-0.5	enzyme						0.0192	0.115	HSP90B1,HSPA5
RAB3B		enzyme						0.0192	0.115	SNAP25,SYP
GIMAP1-GIMAP5		other						0.0192	0.115	HSP90B1,HSPD1
WASF1	1	other						0.0192	0.115	APP,EZR
SEPTIN5	1.421	enzyme						0.0192	0.115	SEPTIN2,SEPTIN7
4-ethylsulfanylphenylmethylene hydantoin		chemical reagent						0.0192	0.115	CTNNB1,ITGB1
4-hydroxyphenylmethylene hydantoin		chemical reagent						0.0192	0.115	CTNNB1,ITGB1
N-butyryl arginine		chemical reagent						0.0192	0.115	DAG1,UTRN
3-hydroxybutyrate arginate		chemical reagent						0.0192	0.115	DAG1,UTRN
tianeptine		chemical drug						0.0192	0.115	DPYSL2,SLC1A2
polyhydroxyethyl methacrylate		chemical reagent						0.0192	0.115	CALR,EZR
bongkrekic acid		chemical toxicant						0.0192	0.115	CYCS,VCAM1
(S)-duloxetine		chemical drug						0.0192	0.115	ACTB,HDAC2
ropivacaine		chemical drug						0.0192	0.115	MBP,VDAC2
gliclazide		chemical drug						0.0192	0.115	SLC2A1,SLC2A3
nitromifene		chemical reagent						0.0192	0.115	PPP1R9B,SYP
MitoBloCK-6		chemical drug						0.0192	0.115	ASNS,PSPH
CoREST		complex						0.0192	0.115	JAM2,PCDH10
oleuropein aglycone		chemical - endogenous non-mammalian						0.0192	0.115	APP,SQSTM1
JNK-IN-8		chemical drug						0.0192	0.115	CTNNB1,TNIK
atosibanum		biologic drug						0.0192	0.115	GJA1,SLC1A2
GNE-317		chemical drug						0.0192	0.115	NDRG1,RPS6
ASXL1		transcription regulator			-0.707	bias	-0.678	0.0197	0.118	ATP1A2,ENO2,GPD2,HK2,HSD11B1,PDCD4,PGK1,RAB12
HNF1A		transcription regulator	Activated		4.575	bias	0.73	0.0198	0.118	ACAT2,AGT,AHSG,AIMP1,AK2,ALB,APOA2,APOH,BAG6,CBS/CBSL,CDKN1B,CYB5B,F2,FGA,FGB,FH,GARS1,GATM,GC,GDI2,GLUL,GNG12,GOT1,GRHPR,GTF2B,HSD11B1,HSPA5,ITIH4,KNG1,MID1IP1,NAPA,NDUFS2,NPTX2,OGDH,PFKL,PFKP,PGK1,PLCB1,PSMA5,RACK1,SEMA4A,SERPINA1,SLC7A2,Slco1a4,SRI,TFRC,TMED10,TMOD2,TPI1,TSC22D2,UGT1A1,Ugt1a7c,UGT1A9 (includes others),UQCRC2,UROD
mir-148		microRNA	Inhibited		-2.387	bias	-0.717	0.0204	0.121	ABCA1,ACTA2,ALCAM,AQP4,PKM,ROCK1
NONO	1.326	transcription regulator			-1.342	bias	-0.561	0.0206	0.121	FASN,PDE1B,PDE2A,PDE4A,PDE4B
LMX1B		transcription regulator			0.64	bias	0.777	0.0204	0.121	CDKN1B,COX6A1,NDUFA2,NDUFA3,NRF1,UQCRQ
NOTCH4		transcription regulator			1.722	bias	0.654	0.0204	0.121	ACTA2,CDKN1B,GATD3A/GATD3B,MYH11,NOTCH1,TAGLN
PRMT1		enzyme			1.832	bias	0.696	0.0203	0.121	ACADM,CDH2,CNP,COX4I1,CTNNB1,FN1,FTH1,HSP90AA1,MBP,MGLL,VIM
galactose		chemical - endogenous mammalian	Activated		2.236	bias	0.526	0.0206	0.121	COX5A,CS,FASN,GPD1,PDP1
CCKBR		G-protein coupled receptor						0.0206	0.121	CDH2,CTNNB1,MAPK1,MAPK3,TJP1
RFX1		transcription regulator						0.0206	0.121	KIF3A,LMNA,MAP1A,PCNA,RPL30
MITF		transcription regulator	Activated		2.641	bias	0.714	0.0219	0.128	ACO2,ACSL1,ALCAM,AP1B1,AP1G1,AP3D1,APC,APOE,ATP1A1,ATP6V1B2,ATP6V1C1,ATRX,CD151,COX4I1,DIAPH1,EDNRB,FMOD,FN1,GPM6B,GPRIN1,MBP,MDH1,PHACTR1,PPM1H,PPP2CA,QDPR,RAB7A,SNW1,SORT1,STXBP1,VAT1
4-(2-aminoethyl)benzenesulfonylfluoride		chemical - protease inhibitor			-1.89	bias	-0.586	0.0221	0.129	ACSS2,ATP1A2,FN1,HSD17B11,HSPA5,SCN1A,TAGLN
RXRG		ligand-dependent nuclear receptor						0.0221	0.129	ACAA2,ACADM,ACSL1,APOA1,CRYAB,FABP5,MBP
mir-182		microRNA			-0.351	bias	-0.673	0.0222	0.13	FN1,FOXO1,FOXO3,GRB2,JUP,NCAM1,SQSTM1,VIM,VWF
C4BP		complex						0.0228	0.131	CYP51A1,FDFT1,HMGCS1
MARCKSL1		other						0.0228	0.131	ACTA1,APC,CTNNB1
CACNA1C		ion channel						0.0228	0.131	ANXA2,CAV1,ENO1
penfluridol		chemical drug						0.0228	0.131	PTK2,PXN,ROCK1
SNTA1		other						0.0228	0.131	AQP4,DTNA,KIDINS220
TTN		kinase						0.0228	0.131	ATP2A2,Calm1 (includes others),CRYAB
MTBP		other						0.0228	0.131	CDKN1B,NCL,NPM1
CASQ2		other						0.0228	0.131	ACTA1,CALR,RYR2
VAMP3	2	other						0.0228	0.131	MYH11,TAGLN,VAMP2
CSNK2A2		kinase						0.0228	0.131	CTNNB1,FOXO3,JUP
LASP1	-2	transporter						0.0228	0.131	CTNNB1,CTNND1,VIM
ABCB7		transporter						0.0228	0.131	ACO1,FTH1,TFRC
methoxychlor		chemical toxicant						0.0228	0.131	G6PD,HSP90AB1,HSP90B1
2-mercaptoethanol		chemical - endogenous mammalian						0.0228	0.131	HSPA5,KIF3C,SLC2A1
DIM-C-pPhOH-3-Cl-5-OCH3		chemical reagent						0.0228	0.131	GPD1,PFKM,PYGM
meldonium		chemical drug			1	bias	0.712	0.0235	0.133	ACOX1,CPT1A,GOT2,HADHA
NTRK2	0.826	kinase			1.769	bias	0.712	0.0232	0.133	ABCB1,APP,DNM2,PCNA,RAB3A,SLC12A5,SNAP25,SYN1,SYP,SYT1,VIM,XIAP
D-alpha-tocopheryl succinate		chemical reagent						0.0235	0.133	MAPK1,MAPK3,MAPK8,XIAP
Actin		group						0.0235	0.133	CAVIN1,FLNA,GRIA1,IL18
ATXN7		other						0.0235	0.133	IGFBP5,PENK,SLC1A3,VSNL1
ITGA3		other						0.0235	0.133	FN1,RHOA,TLN1,VCL
GTF2I	1.917	transcription regulator						0.0235	0.133	CAT,CDKN1B,HSPA5,PDIA4
SPDEF		transcription regulator			-0.798	bias	-0.551	0.0249	0.14	APC,CDH2,CYFIP1,DKK3,FGFR1,LASP1,PRKCA,PTPRF,SQSTM1,STMN1,VIM
ADRA1A		G-protein coupled receptor						0.025	0.14	CDKN1B,DDAH1,FABP5,FN1,NFIX,PAK1,PCNA,PPP3CA,STAT3
fatty acid		chemical - endogenous mammalian			1.941	bias	0.593	0.0265	0.147	ABCA1,ACADL,ACOX1,AHSG,APOA1,APOA2,ATP5F1C,CDKN1B,FADS1,FASN,HSPA5,PLIN4,PPA1,SLC27A1,SLC2A1,VCAM1
KAT5		transcription regulator	Activated		3.148	bias	0.737	0.0271	0.15	ALB,APOA1,CACNB2,DDB1,GRIA4,HSPD1,IGFBP5,MAPT,NME2,PALMD,PTPRZ1,SCN2A,SNPH,SRSF2,XIAP
chromium		chemical drug	Inhibited		-3	bias	-0.651	0.028	0.154	ABHD4,ALG2,ARHGDIA,ESD,G6PD,PGD,SLC1A4,TSPAN31,UBL7
CD3 group		group			-0.563	bias	0.701	0.028	0.154	ACSL3,ACSL4,ACSL6,CDKN1B,FASN,HK2,LDHA,STAT3,TFRC
JINK1/2		group			0.555	bias	0.647	0.0284	0.156	CDH2,CTNNB1,FASN,FOXO1,RHOB,TNIK
NTF3		growth factor			1	bias	0.592	0.0284	0.156	CDKN1B,GJA1,GRIN2A,GRIN2B,PENK,VGF
SP4		transcription regulator			1.257	bias	0.664	0.0284	0.156	ADH5,CDKN1B,GRIN1,HSPA5,MAT2A,STAT3
TGFB3		growth factor	Activated		2.762	bias	0.601	0.0285	0.156	ACTA1,ACTA2,ACTG2,CDH2,CDKN1B,CLDN11,EEF1D,FN1,GJA1,HTRA1,ITGAV,SERPINE2,TAGLN,TJP1,TNS1,XIAP
TXNRD1	2	enzyme			-0.707	bias	-0.567	0.029	0.159	CBR1,GSTM1,GSTM5,ME1,PGD,SLC2A1,TKT,UGP2
seocalcitol		chemical drug	Activated		2.522	bias	0.57	0.0294	0.16	ACTR3,CDKN1B,G3BP1,IGFBP5,LRP1,PCNA,RAB1A,RHOA,SLC9A3R1,STAT3
sea cucumber body wall meal		chemical reagent	Inhibited		-2	bias	-0.729	0.03	0.162	ABCA1,CPT1A,CROT,FASN
Nkx2-2os		other			0.339	bias	0.729	0.03	0.162	CHGB,CLDN11,GNAO1,SCG5
PLAGL1		transcription regulator			0.339	bias	0.617	0.03	0.162	ADCYAP1R1,LDHA,LOC102724788/PRODH,RASGRF1
GNB3		enzyme			0.651	bias	0.841	0.03	0.162	APP,GNAO1,GNB5,PRKCA
RGCC		other			1.053	bias	0.505	0.03	0.162	ACTA2,CDH2,FASN,FN1
cobalt chloride		chemical reagent	Activated		2.057	bias	0.532	0.0302	0.162	ACTA2,ALDOA,CLU,CP,HSP90AB1,MEF2D,NDRG1,PGK1,PKM,SLC1A3,SLC2A1,TFRC,TJP1
DNAJC3	1.252	other						0.03	0.162	Anp32a,NEFL,PEA15,SETD7
POU3F2		transcription regulator						0.03	0.162	ALDOC,FABP7,NCAM1,SYP
CDH2	1.528	other						0.03	0.162	ACTA2,CDH5,CDKN1B,CTNND1
N-ethyl-N-nitrosourea		chemical toxicant						0.03	0.162	GSTM1,HSP90AA1,SERPINA1,TGM2
astressin 2B		biologic drug						0.03	0.162	DLG4,SLC2A1,SLC2A3,SYN1
D-tubocurarine		chemical drug						0.03	0.162	CNTN1,MATR3,PTPRA,UBE3A
miR-103-3p (and other miRNAs w/seed GCAGCAU)		mature microRNA	Inhibited		-2.213	bias	-0.841	0.0305	0.163	CACNA2D1,CRKL,NFIA,RAB1B,SERBP1
LILRB1		transmembrane receptor	Inhibited		-2.2	bias	-0.841	0.0305	0.163	CAV1,FGFR3,FOXO3,ITGB1,UCHL1
miR-7a-5p (and other miRNAs w/seed GGAAGAC)		mature microRNA	Inhibited		-2.168	bias	-0.841	0.0305	0.163	PAK1,SEPTIN3,SLC17A7,SLC3A2,SYNE1
DOT1L		phosphatase						0.0305	0.163	PABPC1,PPIA,RPL19,RPLP0,TUBA1C
PPP1R15A		other						0.0305	0.163	DLG4,EIF2S1,HSPA5,MAP1LC3B,SNAP25
ETV6-RUNX1		fusion gene/product	Inhibited		-3.054	bias	-0.597	0.0311	0.166	ABR,CDH2,CFL1,CLIP1,CORO1A,CYFIP2,DSTN,EIF4A1,FABP5,FERMT2,FGFR1,FTH1,H4C9,ITGB1,KIF5C,LGALS1,MAP2K1,NOTCH1,PAK1,PCP4,PDE4B,PDLIM5,PPP3CB,PSMD9,RALB,RAP1GAP2,ROCK1,RPS6,SNAP91,SORBS2,STAT3,STMN1,STXBP1,TAX1BP1,TPP1,WDR7
phlorizin		chemical - endogenous non-mammalian						0.0322	0.169	GFAP,Slc25a1,STXBP1
2-(3-hydroxypropoxy)calcitriol		chemical drug						0.0322	0.169	EZR,SLC20A1,SLC9A3R1
TENM1		transmembrane receptor						0.0322	0.169	CHL1,EDNRB,SLC1A4
SPTAN1	0.52	other						0.0322	0.169	ITGAV,SPTBN1,SPTBN4
ZIC2		transcription regulator						0.0322	0.169	APOE,CDKN1B,EPHA4
mir-634		microRNA						0.0322	0.169	OPA1,RAB1A,XIAP
miR-126a-3p (and other miRNAs w/seed CGUACCG)		mature microRNA						0.0322	0.169	CRKL,TOM1,VCAM1
E4F1		transcription regulator						0.0322	0.169	DLAT,DLD,MPC1
salinomycin		chemical - endogenous non-mammalian						0.0322	0.169	ACTA2,FN1,SQSTM1
SMN1/SMN2		other						0.0322	0.169	DMD,GRIN2A,UTRN
EIF3A	1.095	translation regulator						0.0322	0.169	CDKN1B,NDRG1,RAD23B
TSG101	2.585	transcription regulator						0.0322	0.169	PDCD6,STMN1,TSG101
PDK1		kinase						0.0322	0.169	GSTK1,HK2,VIM
PKN1		kinase						0.0322	0.169	ACTA2,MYH11,TAGLN
MPO		enzyme						0.0322	0.169	APP,EDNRB,VCAM1
HSPA8	-5.7	enzyme						0.0322	0.169	MANF,MAPT,MEF2D
ACTG1	-0.84	other						0.0322	0.169	ACTA2,ACTB,TAGLN
tomatidine		chemical - endogenous non-mammalian						0.0322	0.169	MARS1,NARS1,SARS1
MIR100-LET7A2-MIR125B1		group						0.0322	0.169	APC,BMPR1A,BMPR2
CLEC11A		growth factor						0.0324	0.17	ALDOA,ANXA1,CAP1,CDH2,CTNNB1,GNB2,LDHA,MIF,TKT,TSC22D1
HBEGF		growth factor			-0.788	bias	0.567	0.0327	0.171	ALDOA,GJA1,HK2,ITGB1,LDHA,MAPK1,PKM,REST
MEF2A		transcription regulator						0.0327	0.171	ACTA1,ACTC1,AQP4,ATP2A2,CKM,ENO3,SYT1,THBD
oltipraz		chemical drug			1.79	bias	0.673	0.0331	0.173	AGT,FTH1,GSTM5,GSTP1,UGT1A6,UGT1A9 (includes others)
PRKDC		kinase						0.0331	0.173	APOE,FASN,FKBP5,PREX1,ROCK2,VCAM1
miR-30a-3p (and other miRNAs w/seed UUUCAGU)		mature microRNA			-1.287	bias	-0.841	0.0364	0.179	AQP4,HDAC2,KIF1B,LIMA1,TUBA1A
USF1		transcription regulator	Activated		2.556	bias	0.601	0.0359	0.179	ABCA1,AGT,AKAP12,APOA2,B2M,CAT,CBS/CBSL,CPT1A,FASN,MYH9,PRKAR1A,SYNPO
hyodeoxycholic acid		chemical - endogenous mammalian						0.0364	0.179	ABCA1,APOE
Fibrin		complex						0.0364	0.179	ACTA2,CDH5,FN1,GFAP,TAGLN
di-n-propyl disulfide		chemical reagent						0.0364	0.179	GSTM1,GSTM5
SLC48A1		transporter						0.0364	0.179	ITGB1,SLC2A1
FICD		enzyme						0.0364	0.179	HSP90AA1,HSPA1A/HSPA1B
GLIPR2		other						0.0364	0.179	ACTA2,VIM
LINC00887		other						0.0364	0.179	CDH2,VIM
Pif		other						0.0364	0.179	PSMB3,PSMC6
DGCR5		other						0.0364	0.179	CTNNB1,GSK3B
FAM3B		cytokine						0.0364	0.179	CAV1,FN1,GJA1,LDHA,LGALS1
Eotaxin		group						0.0364	0.179	MAPK1,MAPK3
VLDL		complex						0.0364	0.179	PON2,VCAM1
GLRX3		enzyme						0.0364	0.179	PPP3R1,TFRC
GIT1	2.196	kinase						0.0364	0.179	PTK2,PXN
ZFYVE9		peptidase						0.0364	0.179	ACTA2,TJP1
NUP133		other						0.0364	0.179	NUP98,TPR
ULK1		kinase						0.0364	0.179	CNTN2,TUBB4A
DTNB		other						0.0364	0.179	DMD,SYN1
FZD1		G-protein coupled receptor						0.0364	0.179	ABCB1,CTNNB1
TMOD1		enzyme						0.0364	0.179	PTK2,PTK2B
PKIA		other						0.0364	0.179	FN1,PRKAR1A
RGL2		other						0.0364	0.179	RALA,RALB
CHMP2B	1.201	other						0.0364	0.179	GRIA2,GRIA4
Bc1		translation regulator						0.0364	0.179	ACTA2,TAGLN
MIR129		group						0.0364	0.179	MAPK1,MAPK3
mir-499		microRNA						0.0364	0.179	PPP3CA,PPP3CB
miR-1285-3p (and other miRNAs w/seed CUGGGCA)		mature microRNA						0.0364	0.179	AKT2,VIM
NEDD8		enzyme						0.0364	0.179	ETFA,ETFB
miR-574-5p (miRNAs w/seed GAGUGUG)		mature microRNA						0.0364	0.179	CTNNB1,QKI
mir-197		microRNA						0.0364	0.179	CTNND1,IL18
miR-149-5p (miRNAs w/seed CUGGCUC)		mature microRNA						0.0364	0.179	RAP1A,RAP1B
LAMB1		other						0.0364	0.179	ITGB1,NOTCH1
HSPA4	0.768	other						0.0364	0.179	APP,IDE
SNAP23	0.085	transporter						0.0364	0.179	MYH11,TAGLN
GNG7		enzyme						0.0364	0.179	GNAL,GNB1
GRM2		G-protein coupled receptor						0.0364	0.179	GRIN2A,GRM3
PLPP3		phosphatase						0.0364	0.179	CTNND1,FN1
AP2A1	0.807	transporter						0.0364	0.179	APP,TALDO1
ABI1		other						0.0364	0.179	PXN,WASF1
RNF139		enzyme						0.0364	0.179	FASN,FDFT1
DLG3	1.4	kinase						0.0364	0.179	GRIN2A,GRIN2B
ADCY1		enzyme						0.0364	0.179	ABCA1,GRIA1
APPL1		other						0.0364	0.179	SNAP25,VAMP2
ELAVL3		other						0.0364	0.179	Nefm,TUBB3
GABRA1	1.912	ion channel						0.0364	0.179	GABRA2,GABRB2
VPS26A	2	transporter						0.0364	0.179	APP,GRM5
LIFR		transmembrane receptor						0.0364	0.179	FGB,GFAP
Mt3		other						0.0364	0.179	GFAP,GSTP1
PALLD		other						0.0364	0.179	ACTA1,ITGB1
CYP4V2		enzyme						0.0364	0.179	LAMP1,SQSTM1
NBN		other						0.0364	0.179	CLU,XIAP
YAP/TAZ		group						0.0364	0.179	GOT1,PSAT1
FTL		enzyme						0.0364	0.179	FTH1,TFRC
PDGFRbeta-recognizing cyclic peptide		chemical reagent						0.0364	0.179	ACTA2,FN1
nabumetone		chemical drug						0.0364	0.179	ACTC1,UTRN
SKL-2001		chemical reagent						0.0364	0.179	ACADL,ACADVL
MM218		chemical reagent						0.0364	0.179	HSPA5,TARDBP
PWWP2A-ROS1		fusion gene/product						0.0364	0.179	PTPN11,RPS6
SF2523		chemical drug						0.0364	0.179	MAP1LC3B,SQSTM1
thiamine		chemical - endogenous mammalian						0.0364	0.179	AKR1B1,TKT
epirubicin		chemical drug						0.0364	0.179	ABCB1,CAV1,CTNNB1,EZR,GSK3B
MFSD2A		transporter			-1.463	bias	-0.585	0.0366	0.18	ACSL4,ALDOC,CYP51A1,FADS1,FASN,FDFT1,HK2,IDH1
mir-145		microRNA			-0.24	bias	-0.513	0.0366	0.18	ABCA1,ACTA2,CDH2,DDX17,HDAC2,MYH11,ROCK1,TAGLN
RXFP2		G-protein coupled receptor			1.91	bias	0.736	0.0375	0.183	CDH5,CTNNB1,LRP1,NOTCH1
(-)-norephedrine		chemical drug	Activated		2	bias	0.841	0.0375	0.183	CYP51A1,FDFT1,HMGCS1,MVK
isoquercitrin		chemical drug	Activated		2	bias	0.631	0.0375	0.183	ACAT2,CYP51A1,FASN,FDFT1
FH	0.476	enzyme						0.0375	0.183	APOD,LDHA,PCP4,TKT
PURA		transcription regulator						0.0375	0.183	ACTA2,CDK5,GFAP,MBP
H1-2	2	other						0.0375	0.183	ACTB,CTNNB1,GAPDH,HSPA1A/HSPA1B
losartan potassium		chemical drug			-1.418	bias	-0.563	0.0385	0.185	AGT,ATP1A1,ATP2A2,ATP5PD,CAV1,CST3,FN1,GJA1,HSPA5,IL18,ITGAV,MAP2,MAPT,PLCB1,PLCG1,TUBB3,VCAM1
3-methylcholanthrene		chemical toxicant			1.383	bias	0.729	0.0384	0.185	ABCB1,CTSD,GSTM1,GSTM5,HP,ME1,POR,UGT1A1,UGT1A6
ethionine		chemical toxicant	Activated		2.63	bias	0.626	0.0381	0.185	ANXA1,C4A/C4B,CLU,CP,FGA,FGB,SLC25A3
FGF10		growth factor	Activated		2.8	bias	0.808	0.0384	0.185	AHNAK,ANXA1,ANXA2,BMPR1A,CTSB,CYP51A1,FGFR2,LRPAP1,TMOD3
Nuclear factor 1		group						0.0383	0.185	ALDOA,FABP7,GFAP,GUCY1B1,SERPINA3,SLC25A5
PLP1	0.29	other						0.0381	0.185	CDKN1B,HSPA5,MBP,NOTCH1,SEPTIN2,SEPTIN4,SEPTIN8
H2AZ1		other						0.0383	0.185	ALB,APOA1,DLAT,IGFBP5,RPS6,TOMM40
FGF19		growth factor						0.0383	0.185	ACLY,ACSL1,ALDH1A1,APOE,AQP4,CTNNB1,ENO3,FABP5,FASN,PTGDS,SERPINA1,SERPINA3,TCEA1
NR2C2		ligand-dependent nuclear receptor						0.0383	0.185	ACOX1,APOE,CNTFR,GPT,HADHA,SLC27A1
KDM3B		enzyme			-1.134	bias	-0.631	0.0393	0.189	ALDH3A2,APOD,CIT,FKBP1A,FN1,MAP7D1,PALMD,PPP3CA,SLC44A1,STMN1,TSPAN7
MYBL2		transcription regulator						0.0409	0.196	CLU,COPA,HSPA8,IGFBP5,IQGAP1,ITGB1,PPP3CA,SLC25A3
U0126		chemical drug	Inhibited		-3.494	bias	-0.564	0.0418	0.2	ABCB1,ACTA2,AGT,ALDH1L1,ARHGEF2,C3,CACNB3,CAV1,CD200,CDH5,CDKN1B,CHGB,CTNNB1,DDAH1,EDNRB,EEF1A1,EEF2,FGFR2,FKBP5,FN1,GFAP,GJA1,GRIA1,GRIA2,GSK3B,GSN,HNRNPF,HNRNPK,HSP90AB1,HSPA5,INPP4A,ITGB1,LAMP1,MAPK1,MAPK3,MAT2A,ME1,PABPC1,PRKCB,PTK2,RAC1,ROCK1,RPS6,SCG5,SIRPA,SLC2A3,STAT3,SYP,TF,TGM2,TOM1,TPM3,TSC22D1,TSC22D4,TUBA4A,VCAM1,VIM
mir-33		microRNA	Inhibited		-2.206	bias	-0.841	0.0429	0.201	ABCA1,AGT,CPT1A,CROT,HADHB
HEY1		transcription regulator			-1.356	bias	-0.631	0.0429	0.201	ACTA2,GLS,MYH11,OAT,TAGLN
miR-23a-3p (and other miRNAs w/seed UCACAUU)		mature microRNA			-1.342	bias	-0.841	0.0429	0.201	ACSL6,GATD3A/GATD3B,MDH2,NOTCH1,SEPTIN3
TFE3		transcription regulator			1.238	bias	0.676	0.0424	0.201	ATP5PO,CKB,Cox5b/Gm34962,CYCS,FASN,HK2,MYH9,VPS26A,VPS35
PRKCE		kinase	Activated		2.519	bias	0.688	0.0422	0.201	ABCB1,ACTA2,APP,CAV1,DLG4,HSP90AB1,HSPA5,PDCD4,STAT3,SYP,VCAM1,XIAP
hexachlorobenzene		chemical toxicant	Activated		2.985	bias	0.723	0.0424	0.201	ANXA1,ANXA2,ASNS,C4A/C4B,CLU,CP,FGA,FGB,VIM
APC/APC2		group						0.0432	0.201	CDKN1B,CTNNB1,JUP
HOXA11-AS		other						0.0432	0.201	CDH2,CTNNB1,STAT3
HULC		other						0.0432	0.201	ITGB1,LAMP1,SQSTM1
NAP1L1	0.559	other						0.0432	0.201	ALB,APOA1,IGFBP5
THOC5		other						0.0432	0.201	APOA1,C11orf58,TMED10
NEIL2		enzyme						0.0432	0.201	ACTB,GAPDH,HPRT1
MEMO1		other						0.0432	0.201	CA2,CTSD,PCP4
CUEDC2	2.565	other						0.0432	0.201	LDHA,SLC2A3,YWHAZ
PHLPP2		enzyme						0.0432	0.201	PRKCA,PRKCB,SQSTM1
Sox2ot		other						0.0432	0.201	ALDH1A1,CDH2,VIM
KRT19		other						0.0432	0.201	EIF2S1,HSPA5,NOTCH1
miR-335-5p (and other miRNAs w/seed CAAGAGC)		mature microRNA						0.0432	0.201	DAAM2,PTPN11,PXN
mir-375		microRNA						0.0432	0.201	MTDH,QKI,YWHAZ
MB		transporter						0.0432	0.201	ACTA1,PRDX6,VCAM1
LGALS7/LGALS7B		other						0.0432	0.201	GSTM3,MAOB,RYR2
HFE		transmembrane receptor						0.0429	0.201	B2M,HSP90B1,HSPA5,TF,TFRC
EPB41		other						0.0432	0.201	Ank2,EPB41L2,SPTAN1
IGBP1		phosphatase						0.0432	0.201	ELAVL1,RAC1,TJP1
Mup1 (includes others)		other						0.0432	0.201	CYCS,FASN,NRF1
RCOR2		transcription regulator						0.0432	0.201	Nefm,REST,SCN2A
CUX1		transcription regulator						0.0429	0.201	ARHGAP32,CDH2,CDKN1B,FLNA,LIMA1,NCAM1,PCDH10,PNN,PTK2,VIM
MIR99A-LET7C-MIR125B2		group						0.0432	0.201	APC,BMPR1A,BMPR2
linalool		chemical - endogenous non-mammalian						0.0429	0.201	ACOX1,ACSL1,APOA1,ECHS1,STAT3
ITCH		enzyme	Inhibited		-2.363	bias	-0.841	0.044	0.205	CSE1L,ELOVL5,PHGDH,SLC2A3,TFRC,WBP2
NCOA3		transcription regulator			1.335	bias	0.677	0.0444	0.207	FASN,FGFR2,HK2,ILK,LDHA,MAPK1,MYH11,PCNA,PGK1,PSMA2,SLC2A1,TAGLN,TKT
rifampin		chemical drug			1.485	bias	0.621	0.0446	0.208	ABCB1,ALDH1A1,ATP2B1,CFL1,CRYAB,EIF5,ELAVL1,GPRC5B,GSTP1,MAOB,ME1,PADI2,PLEC,SEPTIN7,SLC39A10,TWF2,UGT1A1,UGT1A6,UGT1A9 (includes others)
beta-carotene		chemical - endogenous mammalian	Inhibited		-2.828	bias	-0.561	0.0455	0.211	ACSS2,ALB,APOA1,DBI,HSPA1A/HSPA1B,ME1,MID1IP1,THBD
dimethylnitrosamine		chemical toxicant			1.238	bias	0.607	0.0455	0.211	ACTA2,Calm1 (includes others),IGFBP5,MAPK3,PCNA,RALB,TGM2,VIM
2-bromoethylamine		chemical reagent	Activated		2.813	bias	0.738	0.0455	0.211	ANXA1,ANXA2,C4A/C4B,CLU,CP,RBM3,TUBB,VIM
CCL5		cytokine	Activated		2.887	bias	0.694	0.0456	0.211	ALCAM,CAPN2,CDC37,DDAH1,GFAP,MAPK1,MAPK3,PLEC,PNP,PTGDS,STAT3,TUBB4B
CNOT6L		enzyme			-1.067	bias	-0.742	0.0459	0.212	CDKN1B,IGFBP5,MAPK10,TUBB4B
LIPA		enzyme						0.0459	0.212	ABCA1,MTOR,RAB7A,RPS6
growth factor		group						0.0459	0.212	APP,CLU,FGFR1,GLUL
ELL2		transcription regulator	Activated		3	bias	0.841	0.0466	0.215	DNAJC3,FKBP2,HDLBP,HM13,LMAN1,MANF,NUCB1,RAPGEF3,SPCS1
ADRA1B		G-protein coupled receptor						0.0466	0.215	ACTA1,CDKN1B,DDAH1,FABP5,FN1,NFIX,PAK1,PPP3CA,RALA
ATF2		transcription regulator	Activated		2.041	bias	0.813	0.0477	0.219	ACTB,ASNS,BCKDHA,CTNNB1,FN1,ITGB8,MAT2A,NOTCH1,PENK,RHOB,SULT4A1,TF,VCAM1
mercuric chloride		chemical toxicant						0.0483	0.221	CDH2,CHMP5,GSTM1,HP,HSP90AA1,HSPA1A/HSPA1B,HSPA9
EGR1		transcription regulator	Activated		3.087	bias	0.625	0.0492	0.226	ABCB1,ACTA2,APOA1,APP,ATP2A2,BAIAP2,CAV1,CAVIN1,CHGB,CLU,DLG4,FN1,GNAS,GRIA1,MAOB,MAP1LC3B,ME1,NDRG1,PCSK2,SLC12A2,SLC12A5,SYN1,VCAM1
