# Supplementary material for: Activity-Induced Cortical Glutamatergic Neuron Nascent Proteins
Source: J Neurosci. 2022 Oct 19;42(42):7900–20. doi: 10.1523/JNEUROSCI.0707-22.2022 (PMC9617616; doi:10.1523/JNEUROSCI.0707-22.2022)
Supplement: Figure 9-2 — IPA Upstream Regulator Analysis indicates that the 26S Proteosome complex is inhibited by 31 target NSPs in our dataset. Table lists Protein ID, Genes in the NSP dataset, Prediction (based on measurement direction), Expr Log Ratio, and Findings. Download Figure 9-2, XLSX file. [file ns-JN-RM-0707-22-s18.xlsx]

## Sheet: IPA Upstream 26SProteasome
26S Proteasome Inhibition (refers to 26S proteasome entry in Upstream_Regulators tab): 31 target proteins in our dataset that lead to net inhibition of 26S proteasome complex.
ID	Genes in dataset	Prediction (based on measurement direction)	Expr Log Ratio	Findings
Q8BFQ1	PSAP	Inhibited	2.869	Downregulates (3)
Q9R1E0	FOXO1	Inhibited	2.807	Downregulates (1)
Q01705	NOTCH1	Inhibited	2.585	Downregulates (1)
Q8BVQ9	PSMC2	Inhibited	2.35	Downregulates (2)
D3YZJ1	SQSTM1	Inhibited	2.322	Downregulates (4)
P35438	GRIN1	Inhibited	2.322	Downregulates (1)
Q7TNB5	GRIA1	Inhibited	2.161	Downregulates (1)
Q8VDM4	PSMD2	Inhibited	2.118	Downregulates (2)
Q9JLV1	BAG3	Inhibited	2.043	Downregulates (1)
Q9JKV1	ADRM1	Inhibited	2	Downregulates (2)
P16675	CTSA	Inhibited	2	Downregulates (1)
P21981	TGM2	Inhibited	2	Downregulates (1)
P54775	PSMC4	Inhibited	1.822	Downregulates (3)
Q9R1P1	PSMB3	Inhibited	1.792	Downregulates (3)
P46414	CDKN1B	Activated	1.662	Upregulates (2)
P62257	UBE2H	Inhibited	1.622	Downregulates (3)
P63330	PPP2CA	Inhibited	1.501	Downregulates (1)
Q8BVE3	ATP6V1H	Inhibited	1.361	Downregulates (1)
P57746	ATP6V1D	Inhibited	1.353	Downregulates (1)
P18242	CTSD	Inhibited	1.277	Downregulates (1)
P11438	LAMP1	Inhibited	1	Downregulates (1)
P10605	CTSB	Inhibited	0.881	Downregulates (1)
O08530	S1PR1	Inhibited	0.845	Downregulates (1)
Q4VA93	PRKCA	Inhibited	0.815	Downregulates (1)
Q9CQZ1	HSBP1	Inhibited	0.737	Downregulates (4)
Q9CQV6	MAP1LC3B	Inhibited	0.576	Downregulates (1)
P20152	VIM	Inhibited	0.405	Downregulates (1)
P97765	WBP2	Inhibited	0.325	Downregulates (1)
P03995	GFAP	Affected	0.235	Regulates (1)
O55234	PSMB5	Activated	0.118	Upregulates (1)
P04925	PRNP	Inhibited	0.111	Downregulates (1)
