# Supplementary material for: Activity-Induced Cortical Glutamatergic Neuron Nascent Proteins
Source: J Neurosci. 2022 Oct 19;42(42):7900–20. doi: 10.1523/JNEUROSCI.0707-22.2022 (PMC9617616; doi:10.1523/JNEUROSCI.0707-22.2022)
Supplement: Figure 9-3 — Data for Figure 9 IPA Causal Networks Analysis Identifies Master Regulators Table lists Master Regulators, including proteins, miRNAs and chemicals, Expr Log Ratio, Molecule Type, Participating Regulators, Depth, Predicted Activation or Inhibition, Notes, Activation z-score, p-value of overlap, Network bias-corrected p-value, Target Molecules in Dataset, Causal Network, Target-connected regulators. Download Figure 9-3, XLSX file. [file ns-JN-RM-0707-22-s19.xlsx]

## Sheet: Sheet0
Master Regulator	Expr Log Ratio	Molecule Type	Participating regulators	Depth	Predicted Activation	Notes	Activation z-score	p-value of overlap	Network bias-corrected p-value	Target Molecules in Dataset	Causal network	Target-connected regulators
Ep300/Pcaf		complex	ABCB1,ABL1,ACLY,Akt,AKT1,AR,ATF2,BCL2,BCL6,BIRC5,CCND1,CDKN1A,CDKN2A,CEBPA,CRTC2,CTNNB1,CYP19A1,E2F1,EIF2AK3,EIF4E,EP300,Ep300/Pcaf,ERBB2,ERK1/2,ESR1,estrogen receptor,FOXA2,FOXO3,GATA4,GLI1,GRIN1,IGF1R,IL6,IRF4,IRF7,IRS1,JUNB,KAT2B,KLF1,MAP2K1,MAP3K1,MAPK8,MAPK9,MAPT,MEF2C,Mek,mir-23,MTOR,MYOD1,NANOG,NEUROD1,NFE2L2,NFKB1,NFKBIA,NOTCH1,NR3C1,P38 MAPK,p70 S6k,PARP1,PDX1,PGR,PI3K (complex),PPIF,PRK…	3	Activated		6.566	1.19e-126	0.0001	ABAT,ABCB1,ACAA2,ACADL,ACADM,ACADVL,ACAT1,ACBD5,ACLY,ACO1,ACO2,ACOT11,ACOT7,ACSBG1,ACSF2,ACSL1,ACSL3,ACSL4,ACSL6,ACSS1,ACSS2,ACTA2,ACTC1,ACTG2,ACTN2,ACTN4,ACTR2,ACTR3,ADAR,ADD3,ADGRB1,ADGRL3,ADH5,AGPAT3,AHCYL1,AK1,AK2,AK3,AKAP12,AKR1B1,AKR7A2,AKT2,ALB,ALDH1A1,ALDH1L1,ALDH4A1,ALDH9A1,ALDOA,ALG2,AMOT,AMPD3,ANK3,ANXA1,ANXA2,ANXA5,ANXA6,AP1B1,AP1G1,AP2A1,AP2S1,AP3M2,APBB1,APC,APOA1,APOD,APOE,APP,APPL…	814 (80)	79
FR180209		chemical reagent	ADRB2,Akt,AKT1,ATM,BCL2L1,Calmodulin,CaMKII,CASP3,CASP8,CAV1,CDK1,Creb,EGFR,ELK1,ERBB2,ERK,ERK1/2,ESR1,FOXO3,FR180209,FYN,GSK3B,IGF1R,IGF2,INSR,Insulin,IRS1,JAK1,JAK1/2,JAK2,Jnk,JUN,JUNB,MAP2K1,MAP2K2,MAP2K3,MAPK1,MAPK3,MAPK8,Mek,mir-140,MTOR,MYC,NFKB1,NOS3,NR3C1,NTRK2,P38 MAPK,p70 S6k,PDK1,PDPK1,PDX1,PI3K (complex),PI3K (family),PIK3CA,PIK3R1,PRKAA1,PRKCI,PRKCZ,PTPN11,PTPN6,PXN,RAC1,RAF1,RAS,RB1…	3	Inhibited	biased	-7.556	4.59e-125	0.0001	ABAT,ABCD3,ABCF2,ABCF3,ACAA2,ACADL,ACADM,ACADVL,ACAT1,ACAT2,ACO1,ACO2,ACOT11,ACSBG1,ACSF2,ACSL1,ACSL3,ACSL4,ACSS1,ACTA2,ACTG1,ACTN2,ACTN4,ACTR2,ADAR,ADD1,ADGRB1,ADGRL3,ADH5,ADK,AHNAK,AHSG,AK2,AK3,AKR1A1,AKR7A2,AKT2,ALB,ALCAM,ALDH1L1,ALDH3A2,ALDH4A1,ALDH6A1,ALDH9A1,ALDOC,AMOT,ANK3,ANKRD17,ANXA1,ANXA5,ANXA6,AP1B1,AP2A1,AP2S1,APBA2,APBB1,APC,APOA2,APOA4,APOD,APP,AQP4,ARHGAP1,ARHGAP5,ARHGEF7,ARHGEF9,…	767 (78)	77
linsitinib		chemical drug	ADRB2,Akt,AKT1,ATM,BCL2L1,Calmodulin,CaMKII,CASP3,CASP8,CAV1,CDK1,Creb,EGFR,ELK1,ERBB2,ERK,ERK1/2,ESR1,FOXO3,FYN,GSK3B,IGF1R,IGF2,INSR,Insulin,IRS1,JAK1,JAK1/2,JAK2,Jnk,JUN,JUNB,linsitinib,MAP2K1,MAP2K2,MAP2K3,MAPK1,MAPK3,MAPK8,Mek,mir-140,MTOR,MYC,NFKB1,NOS3,NR3C1,NTRK2,P38 MAPK,p70 S6k,PDK1,PDPK1,PDX1,PI3K (complex),PI3K (family),PIK3CA,PIK3R1,PRKAA1,PRKCI,PRKCZ,PTPN11,PTPN6,PXN,RAC1,RAF1,RAS,R…	3	Inhibited	biased	-7.556	4.59e-125	0.0001	ABAT,ABCD3,ABCF2,ABCF3,ACAA2,ACADL,ACADM,ACADVL,ACAT1,ACAT2,ACO1,ACO2,ACOT11,ACSBG1,ACSF2,ACSL1,ACSL3,ACSL4,ACSS1,ACTA2,ACTG1,ACTN2,ACTN4,ACTR2,ADAR,ADD1,ADGRB1,ADGRL3,ADH5,ADK,AHNAK,AHSG,AK2,AK3,AKR1A1,AKR7A2,AKT2,ALB,ALCAM,ALDH1L1,ALDH3A2,ALDH4A1,ALDH6A1,ALDH9A1,ALDOC,AMOT,ANK3,ANKRD17,ANXA1,ANXA5,ANXA6,AP1B1,AP2A1,AP2S1,APBA2,APBB1,APC,APOA2,APOA4,APOD,APP,AQP4,ARHGAP1,ARHGAP5,ARHGEF7,ARHGEF9,…	767 (78)	77
KW-2450		chemical drug	ADRB2,Akt,AKT1,ATM,BCL2L1,Calmodulin,CaMKII,CASP3,CASP8,CAV1,CDK1,Creb,EGFR,ELK1,ERBB2,ERK,ERK1/2,ESR1,FOXO3,FYN,GSK3B,IGF1R,IGF2,INSR,Insulin,IRS1,JAK1,JAK1/2,JAK2,Jnk,JUN,JUNB,KW-2450,MAP2K1,MAP2K2,MAP2K3,MAPK1,MAPK3,MAPK8,Mek,mir-140,MTOR,MYC,NFKB1,NOS3,NR3C1,NTRK2,P38 MAPK,p70 S6k,PDK1,PDPK1,PDX1,PI3K (complex),PI3K (family),PIK3CA,PIK3R1,PRKAA1,PRKCI,PRKCZ,PTPN11,PTPN6,PXN,RAC1,RAF1,RAS,RB1,…	3	Inhibited	biased	-7.556	4.59e-125	0.0001	ABAT,ABCD3,ABCF2,ABCF3,ACAA2,ACADL,ACADM,ACADVL,ACAT1,ACAT2,ACO1,ACO2,ACOT11,ACSBG1,ACSF2,ACSL1,ACSL3,ACSL4,ACSS1,ACTA2,ACTG1,ACTN2,ACTN4,ACTR2,ADAR,ADD1,ADGRB1,ADGRL3,ADH5,ADK,AHNAK,AHSG,AK2,AK3,AKR1A1,AKR7A2,AKT2,ALB,ALCAM,ALDH1L1,ALDH3A2,ALDH4A1,ALDH6A1,ALDH9A1,ALDOC,AMOT,ANK3,ANKRD17,ANXA1,ANXA5,ANXA6,AP1B1,AP2A1,AP2S1,APBA2,APBB1,APC,APOA2,APOA4,APOD,APP,AQP4,ARHGAP1,ARHGAP5,ARHGEF7,ARHGEF9,…	767 (78)	77
valinomycin		chemical reagent	ABCB1,Actin,Akt,AKT1,AMPK,APEX1,ATM,BAX,BCL2,BCL2L1,BIRC2,calpain,CASP3,CASP8,CRTC2,DICER1,EIF2AK2,EIF4E,EIF4EBP2,ERK1/2,ESR1,FOXO3,GSK3B,HIF1A,HSF1,IL18,IRS1,JAK2,JINK1/2,KAT7,MAP3K1,MAPT,MTOR,MYC,NEFH,NFkB (complex),NFKB1,NOS3,NR3C1,p70 S6k,PARP1,PDPK1,PI3K (complex),PRKCA,PRKCD,PRKN,PTEN,RAC1,RHOA,RICTOR,RPTOR,SIRT1,SMAD3,STAT,STAT1,STAT3,STAT5a/b,TFEB,TP53,ULK1,valinomycin	3	Inhibited		-3.559	1.58e-124	0.0001	ABAT,ABCD3,ABCF2,ABCF3,ABHD4,ACAA1,ACADL,ACADM,ACADVL,ACAT1,ACBD5,ACLY,ACO1,ACO2,ACOT11,ACSF2,ACSL3,ACSL6,ACSS1,ACSS2,ACTB,ACTN1,ACTN4,ACTR2,ADAR,ADD1,ADGRB1,ADH5,AHNAK,AHSA1,AHSG,AK2,AK3,AKAP12,AKR1A1,AKR1B1,AKT2,ALDH4A1,ALDH7A1,ALDH9A1,ALDOC,AMOT,ANK3,ANKRD17,ANXA2,ANXA6,AP1B1,AP2A1,AP2S1,APBB1,APC,APLP2,APOA1,APOA4,APOD,APP,AQP4,ARF4,ARHGAP1,ARHGAP32,ARHGDIA,ARHGEF2,ARHGEF7,ARHGEF9,ASNS,ASS1,A…	747 (61)	60
Jmy-p300		complex	ABCB1,ABL1,Akt,AKT1,AR,ATF2,BCL2,BCL6,BIRC5,CCND1,CDKN1A,CDKN2A,CEBPA,CREBBP,CRTC2,CTNNB1,CYP19A1,E2F1,EIF2AK3,EIF4E,EP300,ERBB2,ERK1/2,ESR1,estrogen receptor,FOXA2,FOXO3,GATA4,GLI1,GRIN1,IGF1R,IL6,IRS1,Jmy-p300,JUNB,KAT2B,KLF1,MAP2K1,MAP3K1,MAPK8,MAPK9,MAPT,MEF2C,Mek,mir-23,MTOR,MYOD1,NANOG,NEUROD1,NFE2L2,NFKB1,NFKBIA,NOTCH1,NR3C1,P38 MAPK,p70 S6k,PARP1,PDX1,PGR,PI3K (complex),PPIF,PRKAA1,RAC1,R…	3	Activated		6.904	1.06e-123	0.0001	ABAT,ABCB1,ACAA2,ACADL,ACADM,ACADVL,ACAT1,ACBD5,ACLY,ACO1,ACO2,ACOT11,ACOT7,ACSBG1,ACSF2,ACSL1,ACSL3,ACSL4,ACSL6,ACSS1,ACSS2,ACTA2,ACTC1,ACTG2,ACTN2,ACTN4,ACTR2,ACTR3,ADD3,ADGRB1,ADGRL3,ADH5,AGPAT3,AHCYL1,AK1,AK2,AK3,AKAP12,AKR1B1,AKR7A2,AKT2,ALB,ALDH1A1,ALDH1L1,ALDH4A1,ALDH9A1,ALDOA,ALG2,AMOT,AMPD3,ANK3,ANXA1,ANXA2,ANXA5,ANXA6,AP1B1,AP1G1,AP2A1,AP2S1,AP3M2,APBB1,APC,APOA1,APOD,APOE,APP,APPL2,ARC…	809 (77)	76
arzoxifene		chemical drug	Akt,AKT1,arzoxifene,ATM,BCL2L1,CaMKII,CASP3,CASP8,CAV1,CDK1,Creb,EGFR,ERBB2,ERK,ERK1/2,ESR1,FOXO3,GSK3B,IGF1R,IGF2,IRS1,JAK1,JAK1/2,JAK2,Jnk,JUN,JUNB,JUND,MAP2K1,MAP2K2,MAP2K3,MAPK1,MAPK3,MAPK8,MAPT,Mek,mir-140,MTOR,MYC,NFKB1,NR3C1,NTRK2,P38 MAPK,p70 S6k,PDK1,PDPK1,PI3K (complex),PI3K (family),PIK3CA,PIK3R1,PRKAA1,PRKCZ,PTPN11,PXN,RAC1,RAF1,RAS,RB1,RHOA,SHC1,SRC,STAT1,STAT3,STAT5A,STAT5a/b,TP53,V…	3	Activated	biased	6.635	2.05e-123	0.0001	ABAT,ABCD3,ABCF2,ABCF3,ACAA2,ACADM,ACADVL,ACAT1,ACAT2,ACO1,ACO2,ACOT11,ACSBG1,ACSF2,ACSL1,ACSL3,ACSL4,ACSL6,ACSS1,ACTA2,ACTC1,ACTN2,ACTN4,ACTR2,ADAR,ADD1,ADGRB1,ADGRL3,ADH5,ADK,AHNAK,AHSG,AK2,AK3,AKR1A1,AKR1B1,AKT2,ALB,ALCAM,ALDH1L1,ALDH4A1,ALDH9A1,ALDOC,AMOT,ANK3,ANKRD17,ANXA1,ANXA5,ANXA6,AP1B1,AP2A1,AP2S1,APBA2,APBB1,APC,APOA2,APOA4,APOD,APP,AQP4,ARHGAP1,ARHGAP5,ARHGEF7,ARHGEF9,ARL1,ARPC2,ASS1,…	738 (67)	67
miR-378a-3p (and other miRNAs w/seed CUGGACU)		mature microRNA	Actin,Akt,AKT1,AMPK,APEX1,ATM,BAX,BCL2,BCL2L1,BECN1,BIRC2,calpain,CASP3,CASP8,CDC37,CRTC2,DICER1,EIF2AK2,EIF4E,EIF4EBP2,ERK1/2,ESR1,FOXO3,GSK3B,HIF1A,HSF1,IL18,IRS1,JAK2,JINK1/2,KAT7,MAP3K1,MAPT,miR-378a-3p (and other miRNAs w/seed CUGGACU),MTOR,MYC,NEFH,NFkB (complex),NFKB1,NOS3,NR3C1,p70 S6k,PARP1,PDPK1,PI3K (complex),PRKCA,PRKCD,PRKN,PTEN,RAC1,RHOA,RICTOR,RPTOR,SIRT1,SMAD3,STAT,STAT1,STAT3,STA…	3	Inhibited		-3.789	2.43e-123	0.0001	ABAT,ABCD3,ABCF2,ABCF3,ABHD4,ACAA1,ACADL,ACADM,ACADVL,ACAT1,ACLY,ACO1,ACO2,ACOT11,ACSF2,ACSL3,ACSL6,ACSS1,ACSS2,ACTB,ACTN1,ACTN4,ACTR2,ADAR,ADD1,ADGRB1,ADH5,AHNAK,AHSA1,AHSG,AK2,AK3,AKAP12,AKR1A1,AKR1B1,AKT2,ALDH4A1,ALDH7A1,ALDH9A1,ALDOC,AMOT,ANK3,ANKRD17,ANXA2,ANXA6,AP1B1,AP2A1,AP2S1,APBB1,APC,APLP2,APOA1,APOA4,APOD,AQP4,ARF4,ARHGAP1,ARHGAP32,ARHGDIA,ARHGEF2,ARHGEF7,ARHGEF9,ASNS,ASS1,ATL1,ATP1A1…	743 (62)	62
IGF1R		transmembrane receptor	Akt,AKT1,ATM,BCL2L1,CaMKII,CASP3,CASP8,CAV1,CDK1,Creb,EGFR,ERBB2,ERK,ERK1/2,ESR1,FOXO3,GSK3B,IGF1R,IGF2,IRS1,JAK1,JAK1/2,JAK2,Jnk,JUN,JUNB,JUND,MAP2K1,MAP2K2,MAP2K3,MAPK1,MAPK3,MAPK8,MAPT,Mek,mir-140,MTOR,MYC,NFKB1,NR3C1,NTRK2,P38 MAPK,p70 S6k,PDK1,PDPK1,PI3K (complex),PI3K (family),PIK3CA,PIK3R1,PRKAA1,PRKCZ,PTPN11,PXN,RAC1,RAF1,RAS,RB1,RHOA,SHC1,SRC,STAT1,STAT3,STAT5A,STAT5a/b,TP53,VAV3	2	Activated	biased	6.603	5.41e-123	0.0001	ABAT,ABCD3,ABCF2,ABCF3,ACAA2,ACADM,ACADVL,ACAT1,ACAT2,ACO1,ACO2,ACOT11,ACSBG1,ACSF2,ACSL1,ACSL3,ACSL4,ACSL6,ACSS1,ACTA2,ACTC1,ACTN2,ACTN4,ACTR2,ADAR,ADD1,ADGRB1,ADGRL3,ADH5,ADK,AHNAK,AHSG,AK2,AK3,AKR1A1,AKR1B1,AKT2,ALB,ALCAM,ALDH1L1,ALDH4A1,ALDH9A1,ALDOC,AMOT,ANK3,ANKRD17,ANXA1,ANXA5,ANXA6,AP1B1,AP2A1,AP2S1,APBA2,APBB1,APC,APOA2,APOA4,APOD,APP,AQP4,ARHGAP1,ARHGAP5,ARHGEF7,ARHGEF9,ARL1,ARPC2,ASS1,…	737 (66)	66
SIRT7		enzyme	ABCB1,ATF4,BCL2,CDKN1B,CEBPA,CRTC2,CYP19A1,E2F1,EGFR,EIF2AK3,EIF2AK4,EP300,EPAS1,ERBB2,ERK,ESR1,F2,FOXP3,GABPB1,GADD45A,GATA4,GLI1,GRIN1,GSK3B,HIF1A,HNF4A,HSF1,IGF1R,IL6,IRS1,Jnk,KAT7,MAP2K1,MAPK8,MAPK9,Mek,mir-22,mir-23,MMP2,MMP9,MTOR,MYC,NANOG,NDN,NFkB (complex),NFKB1,NFKBIA,NKX2-5,NOTCH1,PDPK1,PGR,PIK3R1,PPARG,PPIF,PRKAA1,PRKCA,PRKCD,PRKCE,PTEN,RACK1,RBL2,RICTOR,RNA polymerase I,RPS6KA1,RPTOR,…	3	Inhibited		-4.464	1.16e-121	0.0001	AARS1,ABAT,ABCA1,ABCD3,ABCF2,ABCF3,ABHD4,ACAA2,ACADL,ACADM,ACADVL,ACAT1,ACBD5,ACLY,ACO1,ACOT11,ACOT7,ACSBG1,ACSF2,ACSL1,ACSL3,ACSL4,ACSL6,ACSS1,ACSS2,ACTA1,ACTA2,ACTB,ACTC1,ACTG2,ACTN1,ACTN2,ACTN4,ACTR2,ADAR,ADCYAP1R1,ADD1,ADD3,ADGRB1,ADGRL3,ADH5,AGT,AHCYL1,AHSA1,AK1,AK2,AK3,AKAP12,AKR1A1,ALB,ALDH1A1,ALDH1L1,ALDH4A1,ALDH7A1,ALDH9A1,ALDOC,AMPD3,ANK3,ANKRD17,ANXA1,ANXA2,ANXA6,AP1B1,AP1G1,AP2A1,AP2S…	839 (79)	78
1-palmitoyl-2-oleoylphosphatidic acid		chemical - endogenous mammalian	1-palmitoyl-2-oleoylphosphatidic acid,Akt,AMPK,BCL2L1,CRTC2,EIF4EBP2,ESR1,FOXO3,GSK3B,HIF1A,HSF1,IRS1,JAK2,JINK1/2,KAT7,MAPT,MTOR,MYC,NEFH,NFkB (complex),NFKB1,NOS3,NR3C1,p70 S6k,PDPK1,PI3K (complex),PRKCA,PRKCD,RAC1,RICTOR,RPTOR,SIRT1,SMAD3,SREBF1,SREBF2,Srebp,STAT,STAT1,STAT3,STAT5a/b,TFEB,TP53,ULK1	3	Activated		3.826	3.07e-121	0.0001	ABAT,ABCD3,ABCF2,ABCF3,ACAA2,ACADL,ACADM,ACADVL,ACAT1,ACLY,ACO1,ACO2,ACOT11,ACOX1,ACSF2,ACSL3,ACSL4,ACSL6,ACSS1,ACTB,ACTN1,ACTN4,ACTR2,ADAR,ADD1,ADGRB1,ADH5,AHNAK,AHSA1,AHSG,AK2,AK3,AKAP12,AKR1A1,AKR1B1,ALDH4A1,ALDH7A1,ALDH9A1,ALDOC,AMOT,ANK3,ANKRD17,ANXA2,ANXA6,AP1B1,AP2A1,AP2S1,APBB1,APC,APLP2,APOA1,APOA2,APOA4,AQP4,ARF4,ARHGAP1,ARHGAP32,ARHGAP5,ARHGEF2,ARHGEF7,ARHGEF9,ASNS,ATP1A1,ATP1B1,ATP2A2…	701 (43)	42
Hoxb3os		transcription regulator	Akt,AKT1,AMPK,BCL2L1,CRTC2,EIF4EBP1,EIF4EBP2,ERK1/2,ESR1,FOXO3,GSK3B,HIF1A,Hoxb3os,HSF1,IRS1,JAK2,JINK1/2,KAT7,MAPT,MTOR,MYC,NEFH,NFkB (complex),NFKB1,NOS3,NR3C1,p70 S6k,PDPK1,PI3K (complex),PRKCA,PRKCD,RAC1,RHOA,RICTOR,RPS6,RPTOR,SGK1,SIRT1,SMAD3,STAT1,STAT5a/b,TFEB,TP53,UBQLN1,ULK1	3	Inhibited		-2.938	6.98e-120	0.0001	ABAT,ABCD3,ABCF2,ABCF3,ACAA2,ACADL,ACADM,ACADVL,ACAT1,ACLY,ACO1,ACO2,ACOT11,ACOX1,ACSF2,ACSL3,ACSL6,ACSS1,ACSS2,ACTB,ACTN1,ACTN4,ACTR2,ADAR,ADD1,ADGRB1,ADH5,AHNAK,AHSA1,AK2,AK3,AKAP12,AKR1A1,AKR1B1,ALDH4A1,ALDH7A1,ALDH9A1,ALDOC,AMOT,ANK3,ANKRD17,ANXA2,ANXA6,AP1B1,AP2A1,AP2S1,APBB1,APC,APLP2,APOA1,AQP4,ARHGAP1,ARHGAP32,ARHGAP5,ARHGEF2,ARHGEF7,ARHGEF9,ASNS,ASS1,ATP1A1,ATP1A3,ATP1B1,ATP2A2,ATP2B1,AT…	690 (45)	42
MLXIPL		transcription regulator	26s Proteasome,ABCB1,AJUBA,Akt,ATM,AURKA,BCL2,BIRC5,BRCA1,CASP3,CCND1,CDC20,CDKN1A,CDKN2A,CEBPA,CYP19A1,E2F1,EIF2AK3,EIF4E,EP300,ERBB2,ERK1/2,ESR1,FOXO3,GADD45A,GLI1,GMNN,GRIN1,GSK3A,HIF1A,HNF4A,HNRNPK,HSF1,HSPA1A/HSPA1B,IGF1R,IL6,IRF3,IRS1,JUN,KAT2B,MAP2K1,MAPK8,MAPK9,MAPT,Mek,mir-23,MLXIPL,MTOR,MYC,NANOG,NF2,NFkB (complex),NFKB1,NOTCH1,NR3C1,P38 MAPK,p70 S6k,PDK,PDK1,PDK4,PGR,PI3K (complex),PIK…	3			1.094	8.46e-120	0.0001	ABAT,ABCB1,ABCF2,ABCF3,ABHD4,ACAA2,ACADL,ACADM,ACADVL,ACAT1,ACBD5,ACLY,ACO1,ACOT11,ACOT7,ACSBG1,ACSF2,ACSL1,ACSL3,ACSL4,ACSL6,ACSS1,ACSS2,ACTA2,ACTN1,ACTN2,ACTN4,ACTR2,ADAR,ADD1,ADD3,ADGRB1,ADGRL3,ADH5,ADRM1,AHCYL1,AHSA1,AHSG,AK1,AK3,AKAP12,AKR1A1,AKR1B1,AKT2,ALB,ALDH1A1,ALDH1L1,ALDH2,ALDH4A1,ALDH7A1,ALDH9A1,ALDOA,ALDOC,AMOT,ANK3,ANXA1,ANXA2,ANXA5,ANXA6,AP1B1,AP1G1,AP2A1,AP2S1,AP3M2,APBB1,APC,APO…	859 (87)	85
MHY1485		chemical reagent	Akt,AKT1,AMPK,BCL2L1,CDKN2A,Creb,CREB1,CREM,CRTC2,EIF3A,EIF4E,EIF4EBP2,ERK1/2,ESR1,FMR1,FOXO3,HIF1A,HMGA1,HSF1,IRS1,JAK2,JINK1/2,KAT7,L-serine,MAPT,MHY1485,MTOR,MYC,NEFH,NFkB (complex),NOS3,NR3C1,p70 S6k,PAK1,PDPK1,PDX1,PI3K (complex),PRKCA,PRKCD,RAC1,RHOA,RICTOR,RPS6KB1,RPTOR,SIRT1,SMAD3,STAT,STAT1,STAT3,STAT5a/b,TFEB,TP53,ULK1	3	Activated		2.709	3.38e-119	0.0001	ABAT,ABCD3,ABCF2,ABCF3,ACAA2,ACADL,ACADM,ACADVL,ACAT1,ACLY,ACO1,ACO2,ACOT11,ACOX1,ACSF2,ACSL3,ACSL6,ACSS1,ACSS2,ACTG1,ACTN1,ACTN4,ACTR2,ADAR,ADD1,ADGRB1,ADH5,ADK,AHNAK,AHSA1,AHSG,AK2,AK3,AKAP12,AKR1A1,AKR1B1,AKR7A2,ALDH4A1,ALDH7A1,ALDH9A1,ALDOC,AMOT,ANK3,ANKRD17,ANXA2,ANXA6,AP1B1,AP2A1,Ap2b1,AP2S1,APBA2,APBB1,APC,APLP2,APOA1,APOA4,APPL2,AQP4,ARFGEF3,ARHGAP1,ARHGAP32,ARHGAP5,ARHGEF2,ARHGEF7,ARHGEF…	749 (53)	53
COL4A3		other	AKT1,AMPK,BCL2,BCL2L1,CASP3,CASP8,CHUK,COL4A3,CRTC2,EIF4E,EIF4EBP2,ERK,ESR1,FOXO3,GSK3B,HBEGF,HIF1A,HSF1,IKBKB,IRS1,JINK1/2,KAT7,MAPK1,MAPK8,MAPK9,MAPT,MMP2,MTOR,MYC,NEFH,NFkB (complex),NFKB1,NFKB2,NFKBIA,NOS3,NR3C1,p70 S6k,PDPK1,PI3K (complex),PRKACA,PRKCA,PRKCD,PTGS2,RAC1,REL,RELB,RHOA,RICTOR,RPTOR,SGK1,SIRT1,SMAD3,STAT,STAT1,STAT3,STAT5a/b,TFEB,Tgf beta,TP53,ULK1	3	Inhibited		-3.325	9.29e-119	0.0001	ABAT,ABCD3,ABCF2,ABCF3,ACAA2,ACADL,ACADM,ACADVL,ACAT1,ACLY,ACO1,ACO2,ACOT11,ACOX1,ACSF2,ACSL3,ACSL4,ACSL6,ACSS1,ACSS2,ACTB,ACTN4,ACTR2,ADD1,ADGRB1,ADGRL3,ADH5,ADK,AHNAK,AHSA1,AHSG,AK2,AK3,AKAP12,AKR1A1,AKR1B1,ALDH4A1,ALDH7A1,ALDH9A1,ALDOC,AMPD3,ANK3,ANKRD17,ANXA2,ANXA5,ANXA6,AP1B1,AP2A1,AP2S1,APBB1,APC,APOA1,APOA4,APOD,AQP4,ARHGAP1,ARHGAP32,ARHGAP5,ARHGEF2,ARHGEF7,ARHGEF9,ARL6IP5,ARPC2,ASNS,ASS1,…	753 (60)	59
SLC7A5		transporter	Akt,AKT1,CDKN1B,Creb,CRTC2,EIF2AK4,EIF2S1,EIF2S2,EIF4E,EIF4EBP2,ERK,ERK1/2,ESR1,FOXO3,FOXP3,HIF1A,HSF1,IRS1,JAK2,KAT7,MAPT,MTOR,MTORC1,MYC,NEFH,NFKB1,NOS3,NR3C1,p70 S6k,PAX6,PDPK1,PI3K (complex),PRKCA,PRKCD,RAC1,RELA,RICTOR,RPTOR,SIRT1,SLC7A5,SMAD3,SQSTM1,SREBF1,SREBF2,STAT1,STAT3,STAT5a/b,TFEB,TP53,ULK1	3	Activated		3.503	7.59e-117	0.0001	ABAT,ABCF2,ABCF3,ACAA2,ACADL,ACADM,ACADVL,ACAT1,ACLY,ACO1,ACOT11,ACOX1,ACSF2,ACSL3,ACSL4,ACSL6,ACSS1,ACTB,ACTN1,ACTN4,ACTR2,ADAR,ADD1,ADGRB1,ADH5,ADK,AHNAK,AHSA1,AHSG,AK2,AK3,AKAP12,AKR1A1,AKR1B1,ALDH4A1,ALDH9A1,ALDOC,AMOT,ANK3,ANKRD17,ANXA2,ANXA6,AP1B1,AP2A1,AP2S1,AP3M2,APBA2,APBB1,APC,APLP2,APOA1,APOA2,APOA4,AQP4,ARF4,ARHGAP1,ARHGAP32,ARHGAP5,ARHGEF2,ARHGEF7,ARHGEF9,ARPC2,ASNS,ASS1,ATP1A1,ATP1A…	708 (50)	50
PLAGL1		transcription regulator	ABCB1,Akt,AKT1,AMPK,AR,ATF2,ATM,BCL6,BIRC5,calpain,CCND1,CDKN1A,CDKN1B,CDKN2A,CEBPA,CEBPB,Creb,CREB1,CREBBP,CTNNB1,CYP19A1,DDIT3,DUSP1,E2F1,EGFR,EIF2AK3,EP300,EPAS1,ERBB2,ERK,ERK1/2,ESR1,estrogen receptor,ETV5,FOS,FOXO3,GADD45A,GATA2,GATA4,GLI1,H2AX,HDAC1,HDAC2,HDAC3,HDAC4,HIF1A,HNF4A,HSF1,IGF1R,IL6,IRS1,JUN,KDM1A,KDM5B,L-serine,MAP2K1,Mapk,MAPK1,MAPK7,MAPK8,MAX,Mek,mir-23,MITF,MKNK1,MMP2,MTOR,MY…	3	Inhibited		-3.596	1.49e-116	0.0001	ABAT,ABCA1,ABCB1,ABCD3,ABCF2,ABCF3,ACAA2,ACADL,ACADM,ACADVL,ACAT1,ACBD5,ACLY,ACO1,ACOT11,ACSBG1,ACSF2,ACSL3,ACSL6,ACSS2,ACTA2,ACTG2,ACTN4,ACTR2,ACTR3,ADAR,ADCYAP1R1,ADD1,ADGRB1,ADGRL3,ADH5,ADK,AGPAT3,AHSA1,AHSG,AK1,AK2,AK3,AKAP12,AKR1A1,AKR1B1,AKR7A2,ALB,ALDH1A1,ALDH1L1,ALDH2,ALDH3A2,ALDH4A1,ALDH7A1,ALDH9A1,ALDOA,ALDOC,AMOT,Ank2,ANK3,ANKRD17,ANXA1,ANXA2,ANXA6,AP1B1,AP2A1,AP2S1,AP3D1,AP3M2,APBA2,A…	906 (107)	107
PWT33597		chemical drug	Akt,AKT1,AMPK,BCL2L1,CRTC2,CSF2RB,EIF4E,EIF4EBP2,ERK1/2,ESR1,FOXO1,HIF1A,HSF1,IRS1,JAK2,JINK1/2,KAT7,MAPT,MTOR,MYC,NEFH,NFKB1,NOS3,NR3C1,PDK1,PDPK1,PI3K (family),PIK3CA,PIK3R1,PRKAA,PRKCA,PRKCD,PWT33597,RAC1,RHOA,RICTOR,RPTOR,SIRT1,SMAD3,STAT1,STAT3,STAT5a/b,TFEB,TP53,ULK1	3	Inhibited		-3.272	6.59e-116	0.0001	ABAT,ABCF2,ABCF3,ACAA2,ACADL,ACADM,ACADVL,ACLY,ACO1,ACO2,ACOT11,ACOX1,ACSF2,ACSL3,ACSL6,ACSS1,ACSS2,ACTB,ACTN1,ACTN4,ACTR2,ADAR,ADD1,ADGRB1,ADH5,AHNAK,AHSA1,AHSG,AK2,AK3,AKAP12,AKR1A1,AKR1B1,ALCAM,ALDH4A1,ALDH9A1,ALDOC,AMOT,ANK3,ANKRD17,ANXA2,ANXA6,AP1B1,AP2A1,AP2S1,APBB1,APC,APLP2,APOA1,APOA4,ARHGAP1,ARHGAP32,ARHGAP5,ARHGEF2,ARHGEF7,ARHGEF9,ASNS,ASS1,ATP1A1,ATP1A3,ATP1B1,ATP2A2,ATP2B1,ATP5F1B,AT…	679 (45)	44
PKI-179		chemical drug	Akt,AKT1,AMPK,BCL2L1,CRTC2,CSF2RB,EIF4E,EIF4EBP2,ERK1/2,ESR1,FOXO1,HIF1A,HSF1,IRS1,JAK2,JINK1/2,KAT7,MAPT,MTOR,MYC,NEFH,NFKB1,NOS3,NR3C1,PDK1,PDPK1,PI3K (family),PIK3CA,PIK3R1,PKI-179,PRKAA,PRKCA,PRKCD,RAC1,RHOA,RICTOR,RPTOR,SIRT1,SMAD3,STAT1,STAT3,STAT5a/b,TFEB,TP53,ULK1	3	Inhibited		-3.272	6.59e-116	0.0001	ABAT,ABCF2,ABCF3,ACAA2,ACADL,ACADM,ACADVL,ACLY,ACO1,ACO2,ACOT11,ACOX1,ACSF2,ACSL3,ACSL6,ACSS1,ACSS2,ACTB,ACTN1,ACTN4,ACTR2,ADAR,ADD1,ADGRB1,ADH5,AHNAK,AHSA1,AHSG,AK2,AK3,AKAP12,AKR1A1,AKR1B1,ALCAM,ALDH4A1,ALDH9A1,ALDOC,AMOT,ANK3,ANKRD17,ANXA2,ANXA6,AP1B1,AP2A1,AP2S1,APBB1,APC,APLP2,APOA1,APOA4,ARHGAP1,ARHGAP32,ARHGAP5,ARHGEF2,ARHGEF7,ARHGEF9,ASNS,ASS1,ATP1A1,ATP1A3,ATP1B1,ATP2A2,ATP2B1,ATP5F1B,AT…	679 (45)	44
polyphosphate		chemical - endogenous mammalian	Akt,AKT1,Alp,AMPK,Ap1,Ca2+,Creb,CRTC2,EIF4E,EIF4EBP2,ESR1,F10,F11,F12,F2,F3,F7,FOXO3,GSK3B,heparin,HGF,HIF1A,HSF1,IL1,IRS1,JAK2,JINK1/2,KAT7,KCNN4,KLKB1,MAPK1,MAPT,MMP2,MMP9,MTOR,MYC,NEFH,NFkB (complex),NFKB1,NOS3,NR3C1,p70 S6k,PDPK1,PI3K (complex),PIKFYVE,PLAU,PLG,polyphosphate,PRKCA,PRKCD,PRL,RAC1,RHOA,RICTOR,RPTOR,SGK1,SIRT1,SMAD3,STAT,STAT1,STAT3,STAT5a/b,TFEB,TFPI,TP53,ULK1	3	Activated	biased	4.946	8.01e-116	0.0001	ABAT,ABCD3,ABCF2,ABCF3,ACAA2,ACADL,ACADM,ACADVL,ACAT1,ACLY,ACO1,ACO2,ACOT11,ACOX1,ACSF2,ACSL3,ACSL6,ACSS1,ACSS2,ACTN1,ACTN4,ACTR2,ACTR3,ADD1,ADGRB1,ADGRL2,ADH5,ADK,AHNAK,AHSA1,AHSG,AK2,AK3,AKR1A1,AKR1B1,ALDH4A1,ALDH7A1,ALDH9A1,ALDOC,AMOT,Ank2,ANK3,ANKRD17,ANXA2,ANXA5,ANXA6,AP1B1,AP2A1,AP2S1,APBA2,APBB1,APC,APLP2,APOA4,APOH,AQP4,ARF3,ARHGAP1,ARHGAP32,ARHGAP5,ARHGEF2,ARHGEF7,ARHGEF9,ASNS,ASS1,ATP1A…	750 (66)	61
MDC1		other	ABCB1,ABL1,Akt,AKT1,AR,ATF1,ATR,BCL2,BIRC5,BRCA1,CASR,CCND1,CDKN2A,CEBPA,CREBBP,CTNNB1,CYP19A1,E2F1,E2F3,EIF2AK3,EIF4E,ELK1,EP300,ERBB2,ERK1/2,ESR1,FOXO3,GLI1,H2AX,HIF1A,HNF4A,IGF1R,IL6,IRS1,Jnk,JUN,MAP2K1,MAPK1,MAPK8,MAPK9,MAPT,MDC1,Mek,mir-23,MTOR,MYC,NANOG,NFkB (complex),NFKB1,NFKBIA,NOTCH1,NR3C1,p70 S6k,PARP1,PGR,PI3K (complex),PIK3R1,PML,PPARG,PPIF,PRKAA,PRKAA1,PRKCE,RAC1,RB1,RELA,RNF8,RPS6K…	3	Inhibited		-4.364	3.59e-115	0.0001	ABAT,ABCB1,ABCF2,ABCF3,ACAA2,ACADL,ACADM,ACADVL,ACAT1,ACAT2,ACBD5,ACLY,ACO1,ACO2,ACOT11,ACOT7,ACSBG1,ACSF2,ACSL1,ACSL3,ACSL6,ACSS1,ACSS2,ACTA2,ACTC1,ACTG1,ACTN1,ACTN2,ACTN4,ACTR2,ACTR3,ADAR,ADD1,ADD3,ADGRB1,ADGRL3,ADH5,AHCYL1,AHNAK,AK3,AKAP12,AKR1A1,AKR1B1,AKR7A2,ALB,ALDH1A1,ALDH1L1,ALDH2,ALDH4A1,ALDH7A1,ALDH9A1,ALDOA,ALDOC,AMOT,AMPD3,ANK3,ANKRD17,ANXA1,ANXA2,ANXA6,AP1B1,AP1G1,AP2A1,AP2S1,AP3M2,A…	849 (79)	78
BNIP3		other	AKT1,AMPK,BCL2L1,BNIP3,CRTC2,EIF4EBP1,EIF4EBP2,ERK1/2,ESR1,FOXO3,GSK3B,HIF1A,HSF1,IRS1,JAK2,JINK1/2,KAT7,MAPT,MTOR,MYC,NEFH,NFkB (complex),NFKB1,NOS3,NR3C1,p70 S6k,PDPK1,PI3K (complex),PPARG,PRKCA,PRKCD,RAC1,RHOA,RICTOR,RPS6KA1,RPTOR,S6K1,SIRT1,SMAD3,STAT1,STAT5a/b,TFEB,TP53,UBQLN1,ULK1	3	Inhibited		-3.822	4.23e-115	0.0001	ABAT,ABCD3,ABCF2,ABCF3,ACAA1,ACAA2,ACADL,ACADM,ACADVL,ACAT1,ACLY,ACO1,ACO2,ACOT11,ACSF2,ACSL3,ACSL6,ACSS1,ACSS2,ACTB,ACTN1,ACTN4,ACTR2,ADAR,ADD1,ADGRB1,ADH5,AHNAK,AHSA1,AK2,AK3,AKAP12,AKR1A1,AKR1B1,ALDH4A1,ALDH7A1,ALDH9A1,ALDOC,ANK3,ANKRD17,ANXA2,ANXA6,AP1B1,AP2A1,AP2S1,APBB1,APC,APOA1,AQP4,ARHGAP1,ARHGAP32,ARHGAP5,ARHGEF2,ARHGEF7,ARHGEF9,ASNS,ASS1,ATP1A1,ATP1A3,ATP1B1,ATP2A2,ATP2B1,ATP5F1B,ATP5F…	674 (45)	43
DEPDC5		other	AKT1,AMPK,BCL2L1,CDKN2A,Creb,CREB1,CREM,CRTC2,DEPDC5,EIF3A,EIF4EBP1,EIF4EBP2,ERK1/2,ESR1,FMR1,FOXO3,HIF1A,HMGA1,HSF1,IRS1,JAK2,JINK1/2,KAT7,L-serine,MAPT,MTOR,MYC,NEFH,NFkB (complex),NOS3,NR3C1,p70 S6k,PAK1,PDPK1,PDX1,PI3K (complex),PRKCA,PRKCD,RAC1,RHOA,RICTOR,RPS6KB1,RPTOR,SIRT1,SMAD3,STAT1,STAT5a/b,TFEB,TP53,UBQLN1,ULK1	3	Inhibited		-2.038	7.96e-115	0.0001	ABAT,ABCD3,ABCF2,ABCF3,ACAA2,ACADL,ACADM,ACADVL,ACAT1,ACLY,ACO1,ACO2,ACOT11,ACOX1,ACSF2,ACSL3,ACSL6,ACSS1,ACSS2,ACTG1,ACTN1,ACTN4,ACTR2,ADAR,ADD1,ADGRB1,ADH5,ADK,AHNAK,AHSA1,AK2,AK3,AKAP12,AKR1A1,AKR1B1,AKR7A2,ALDH4A1,ALDH7A1,ALDH9A1,ALDOC,ANK3,ANKRD17,ANXA2,ANXA6,AP1B1,AP2A1,Ap2b1,AP2S1,APBA2,APBB1,APC,APOA1,APPL2,AQP4,ARFGEF3,ARHGAP1,ARHGAP32,ARHGAP5,ARHGEF2,ARHGEF7,ARHGEF9,ASNS,ASS1,ATP1A1,ATP…	704 (51)	49
mir-378		microRNA	AKT1,AMPK,BCL2L1,BECN1,CDC37,CRTC2,EIF4E,EIF4EBP2,ERK1/2,ESR1,FOXO3,GSK3B,HIF1A,HSF1,IRS1,JAK2,JINK1/2,KAT7,MAPT,mir-378,MTOR,MYC,NEFH,NFkB (complex),NFKB1,NOS3,NR3C1,p70 S6k,PDPK1,PI3K (complex),PRKCA,PRKCD,RAC1,RHOA,RICTOR,RPTOR,SGK1,SIRT1,SMAD3,STAT,STAT1,STAT3,STAT5a/b,TFEB,TP53,ULK1	3	Inhibited		-3.518	1.78e-114	0.0001	ABAT,ABCD3,ABCF2,ABCF3,ACAA2,ACADL,ACADM,ACADVL,ACAT1,ACLY,ACO1,ACO2,ACOT11,ACOX1,ACSF2,ACSL3,ACSL6,ACSS1,ACSS2,ACTB,ACTN1,ACTN4,ACTR2,ADAR,ADD1,ADGRB1,ADH5,AHNAK,AHSA1,AHSG,AK2,AK3,AKAP12,AKR1A1,AKR1B1,ALDH4A1,ALDH7A1,ALDH9A1,ALDOC,ANK3,ANKRD17,ANXA2,ANXA6,AP1B1,AP2A1,AP2S1,APBB1,APC,APOA1,APOA4,AQP4,ARHGAP1,ARHGAP32,ARHGAP5,ARHGEF2,ARHGEF7,ARHGEF9,ASNS,ASS1,ATP1A1,ATP1A3,ATP1B1,ATP2A2,ATP2B1,AT…	703 (46)	46
OXSR1		kinase	ABCB1,ABL1,Akt,AR,ATM,BCL2,BIRC5,CASP3,CCND1,CDKN1A,CDKN2A,CEBPA,CRK,CTNNB1,CYP19A1,E2F1,EIF2AK3,EIF4E,EP300,ERBB2,ESR1,FOXO3,GADD45A,GLI1,GRIN1,H2AX,Hif1,HIF1A,HNF4A,IGF1R,IL6,IRS1,JUN,MAPK8,MAPK9,MAPT,Mek,mir-23,MTOR,NANOG,NFkB (complex),NFKB1,NFKBIA,NOTCH1,NR3C1,OXSR1,P38 MAPK,p70 S6k,PGR,PI3K (complex),PIK3R1,PKN1,PPARG,PPIF,PRKAA,PRKAA1,PRKCE,RAC1,RB1,RELA,RPS6KA1,SFN,SLC12A3,SMAD3,SOD2,SP1,…	3	Activated		3.279	3.04e-114	0.0001	ABAT,ABCB1,ABCD3,ACAA2,ACADL,ACADM,ACADVL,ACAT1,ACAT2,ACBD5,ACLY,ACO1,ACO2,ACOT11,ACOT7,ACSF2,ACSL1,ACSL3,ACSL4,ACSL6,ACSS1,ACSS2,ACTA2,ACTC1,ACTN2,ACTN4,ACTR2,ACTR3,ADD3,ADGRB1,ADGRL3,ADH5,AHCYL1,AHNAK,AHSG,AK1,AK2,AK3,AKAP12,AKR1A1,AKR1B1,AKT2,ALB,ALCAM,ALDH1A1,ALDH2,ALDH4A1,ALDH7A1,ALDH9A1,ALDOA,ALDOC,AMOT,AMPD3,ANK3,ANXA1,ANXA2,ANXA5,ANXA6,AP1B1,AP1G1,AP2A1,AP2S1,AP3M2,APBB1,APC,APOA1,APOA2,A…	825 (71)	70
MTOR	2.161	kinase	AKT1,AMPK,BCL2L1,CRTC2,EIF4E,EIF4EBP2,ERK1/2,ESR1,FOXO3,GSK3B,HIF1A,HSF1,IRS1,JAK2,JINK1/2,KAT7,MAPT,MTOR,MYC,NEFH,NFkB (complex),NFKB1,NOS3,NR3C1,p70 S6k,PDPK1,PI3K (complex),PRKCA,PRKCD,RAC1,RHOA,RICTOR,RPTOR,SGK1,SIRT1,SMAD3,STAT,STAT1,STAT3,STAT5a/b,TFEB,TP53,ULK1	2	Activated		3.674	7.73e-114	0.0001	ABAT,ABCD3,ABCF2,ABCF3,ACAA2,ACADL,ACADM,ACADVL,ACAT1,ACLY,ACO1,ACO2,ACOT11,ACOX1,ACSF2,ACSL3,ACSL6,ACSS1,ACSS2,ACTB,ACTN1,ACTN4,ACTR2,ADAR,ADD1,ADGRB1,ADH5,AHNAK,AHSA1,AHSG,AK2,AK3,AKAP12,AKR1A1,AKR1B1,ALDH4A1,ALDH7A1,ALDH9A1,ALDOC,ANK3,ANKRD17,ANXA2,ANXA6,AP1B1,AP2A1,AP2S1,APBB1,APC,APOA1,APOA4,AQP4,ARHGAP1,ARHGAP32,ARHGAP5,ARHGEF2,ARHGEF7,ARHGEF9,ASNS,ASS1,ATP1A1,ATP1A3,ATP1B1,ATP2A2,ATP2B1,AT…	701 (43)	43
SKI-G-801		chemical drug	AKT1,ATF4,ATM,AURKB,AXL,caspase,CDK1,CDKN1B,CHUK,Creb,CREBBP,CSF1,CSF1R,CTNNB1,EGFR,EIF4E,ELK1,ERBB2,ERBB3,ERK1/2,ESR1,estrogen receptor,FGF2,FGFR1,FGFR2,FLT1,FLT3,GAB2,GFAP,GSK3B,HRAS,HSF1,IRS1,ITGB1,Jnk,JUN,JUNB,JUP,Mapk,MAPK1,MAPK3,MAPK8,MAPT,Mek,MERTK,MMP14,MMP2,MMP9,MTOR,MYC,NFATC2,NFE2L2,NFkB (complex),NFKBIA,NOS3,P38 MAPK,PDPK1,PI3K (complex),PKM,PLA2G4A,PRKCD,PRKD1,PTPN6,RAC1,RAS,RASSF1,R…	3	Inhibited	biased	-9.105	2.41e-111	0.0001	AARS1,ABAT,ABCD3,ABCF2,ABCF3,ACAA1,ACAA2,ACADVL,ACAT1,ACAT2,ACO1,ACO2,ACOT11,ACOT7,ACOX1,ACSF2,ACSL3,ACSS1,ACTA1,ACTB,ACTC1,ACTG1,ACTN2,ACTN4,ACTR2,ADAR,ADD1,ADGRB1,ADGRL2,ADGRL3,ADK,AGPAT3,AHNAK,AHSA1,AK2,AK3,AKR1A1,AKR7A2,ALB,ALCAM,ALDH3A2,ALDH4A1,ALDH7A1,ALDH9A1,ALDOC,AMOT,AMPD3,ANK3,ANKRD17,ANXA5,ANXA7,AP1B1,AP2A1,AP2S1,APBA2,APBB1,APC,APLP2,APOD,AQP4,ARF1,ARF6,ARHGAP1,ARHGAP32,ARHGAP5,ARHGEF…	769 (82)	79
pazopanib		chemical drug	AKT1,ATF4,ATM,BMX,CASP1,CASP8,CD247,CD28,CD3,CD5,Cdc42,CDK1,CDKN1B,Creb,CREB1,CREBBP,CSF1,CSF1R,CTNNB1,CXCL12,CXCR3,EGFR,EIF2AK2,EIF4E,ELK1,EPOR,ERBB2,ERBB3,ERK1/2,ESR1,estrogen receptor,FGF2,FGFR1,FGFR2,FGFR3,FLT1,FLT4,FOXP3,FYN,GAB2,HNRNPK,HRAS,HSF1,irinotecan,IRS1,ITGB1,ITK,JAK1,JAK2,Jnk,JUN,JUP,KDR,KIT,LCK,LCP2,LILRB1,MAP2K1,MAPK14,MAPK7,MAPK8,MED28,Mek,MITF,MMP9,MTOR,MYC,NFAT (complex),Nfat …	3	Inhibited	biased	-10.861	3.41e-110	0.0001	AARS1,ABAT,ABCA1,ABCD3,ABCF2,ABCF3,ACAA1,ACAA2,ACADVL,ACAT1,ACAT2,ACO2,ACOT11,ACOT7,ACOX1,ACSBG1,ACSF2,ACSL3,ACSS1,ACTA1,ACTB,ACTC1,ACTG1,ACTG2,ACTN2,ACTN4,ACTR2,ACTR3,ADCY2,ADD1,ADGRB1,ADGRL2,ADGRL3,ADK,AGPAT3,AHCYL1,AHNAK,AHSA1,AHSG,AIMP1,AK2,AK3,AKR1A1,AKR7A2,ALB,ALCAM,ALDH1L1,ALDH3A2,ALDH4A1,ALDH7A1,ALDH9A1,ALDOC,AMOT,AMPD3,ANK3,ANKRD17,ANXA1,ANXA2,AP1B1,AP2A1,AP2S1,APBA2,APBB1,APC,APLP2,APOA…	802 (108)	103
SYVN1		transporter	26s Proteasome,ABCB1,ABL1,AKT1,ATM,BCL2,BDNF,BIRC5,Calcineurin protein(s),CCND1,CDH1,CDKN1A,CDKN2A,CEBPA,CEBPB,CREBBP,CTNNB1,CYP19A1,E2F1,EIF2AK3,EIF4E,ERBB2,ERK,ERN1,FOXO1,GABRA1,GADD45A,GAPDH,GLI1,GSK3B,HFE,Hif1,HIF1A,HMGCR,HNF4A,HTT,IGF1R,IL6,IRS1,JUN,MAP2K1,MAP2K4,MAPK14,MAPK9,MAPT,Mek,mir-23,MTOR,MYC,NANOG,NEUROD1,NFKB1,NFKBIA,NOTCH1,Nr1h,NR3C1,P38 MAPK,PGR,PI3K (complex),PPARG,PPIF,PRKAA1,R…	3	Inhibited		-5.461	1.06e-109	0.0001	ABAT,ABCA1,ABCB1,ABCF2,ABCF3,ACAA2,ACADL,ACADM,ACADVL,ACAT1,ACAT2,ACBD5,ACLY,ACO1,ACOT11,ACOT7,ACSBG1,ACSF2,ACSL1,ACSL3,ACSL6,ACSS1,ACSS2,ACTA2,ACTC1,ACTG1,ACTN2,ACTN4,ADD1,ADD3,ADGRB1,ADGRL3,ADH5,ADRM1,AHCYL1,AHNAK,AHSG,AK1,AK3,AKAP12,AKR1A1,AKR1B1,AKT2,ALB,ALCAM,ALDH1A1,ALDH1L1,ALDH2,ALDH4A1,ALDH9A1,ALDOA,ALDOC,ALG2,AMPD3,Ank2,ANKRD17,ANXA1,ANXA2,ANXA6,AP1B1,AP1G1,AP2A1,AP3D1,AP3M2,APBB1,APC,AP…	820 (84)	82
VRK1		kinase	ABCB1,AKT1,APP,ATF2,ATM,BIRC5,BRCA1,Casein,CCND1,CDKN1A,CDKN2A,CEBPA,Creb,CSN2,CSNK2A1,CSNK2B,EGFR,EIF4E,ELK1,EP300,ERBB2,ESR1,FOS,FOXO3,GLI1,glucocorticoid,GRIN1,H2AX,HIF1A,Histone h3,HSF1,IGF1R,IL6,INSR,IRF7,IRS1,ITCH,JUNB,KMT2A,L-serine,LRP6,MAP2K1,MAPK1,MAPK8,MAPT,MCL1,Mek,mir-23,MMP2,MTOR,MYC,NANOG,NFAT (complex),NFE2L2,NFKB1,NFKBIA,NLRP3,NOTCH1,NR3C1,NR4A1,P38 MAPK,p70 S6k,PARP1,PGR,PI3K (c…	3			0.105	3.16e-109	0.0001	ABAT,ABCA1,ABCF2,ABCF3,ACAA2,ACADL,ACADM,ACADVL,ACAT1,ACBD5,ACLY,ACO1,ACO2,ACOT11,ACSBG1,ACSF2,ACSL1,ACSL3,ACSL4,ACSL6,ACSS1,ACSS2,ACTB,ACTG1,ACTN1,ACTN2,ACTN4,ACTR2,ADD1,ADD3,ADGRB1,ADGRL3,ADH5,ADK,AGPAT3,AHCYL1,AHSA1,AHSG,AK1,AK2,AK3,AKAP12,AKR1A1,AKR1B1,AKR7A2,ALB,ALDH1A1,ALDH1L1,ALDH4A1,ALDH6A1,ALDH9A1,ALDOA,ALDOC,AMPD3,ANK3,ANKRD17,ANXA1,ANXA2,ANXA6,AP1B1,AP1G1,AP2A1,AP2S1,AP3B2,AP3D1,APBA2,…	811 (85)	80
RABL6		other	ABCB1,Akt,ARRB1,ATF2,ATM,BCL6,CCND1,CCNE1,CDK5,CDKN1B,CDKN2A,Creb,CREB1,CREBBP,CREM,CYP19A1,DUSP1,E2F1,EGFR,EIF2AK3,EIF4E,EP300,ERBB2,ERK1/2,ESR1,ETS1,FOS,FOXO3,GADD45A,GATA1,GATA4,GLI1,GSK3B,HIF1A,HNF4A,IGF1R,IL10,IL6,IRS1,ITGB1,Jnk,JUN,MAP2K1,MAPK1,MAPK8,MED1,Mek,mir-23,MITF,MKNK1,MMP2,MMP9,MTOR,MYC,MYOCD,MYOD1,NANOG,Nfat (family),NFE2L2,NFkB (complex),NFKB1,NFKBIA,NOTCH1,NR1I3,NR3C2,NR4A1,p70 …	3	Activated		2.902	3.32e-109	0.0001	ABAT,ABCA1,ABCB1,ABCD3,ABCF2,ABCF3,ABHD4,ACAA2,ACADL,ACADM,ACADVL,ACAT1,ACBD5,ACLY,ACO1,ACO2,ACOT11,ACSBG1,ACSF2,ACSL1,ACSL3,ACSL4,ACSL6,ACSS1,ACSS2,ACTA2,ACTB,ACTC1,ACTG2,ACTN2,ACTN4,ACTR2,ADAR,ADD1,ADD3,ADGRB1,ADH5,ADK,AGPAT3,AHSG,AK1,AK2,AK3,AKAP12,AKR1A1,AKR1B1,AKR7A2,AKT2,ALB,ALDH1A1,ALDH1L1,ALDH3A2,ALDH4A1,ALDH7A1,ALDH9A1,ALDOA,ALDOC,AMOT,AMPD3,Ank2,ANK3,ANKRD17,ANXA1,ANXA2,ANXA6,AP1B1,AP2A…	841 (89)	89
RGS20		enzyme	26s Proteasome,ADAM10,AKT1,AMPK,AR,ATF2,BCL2,BCL6,calpain,CASP8,CCND1,CDKN1B,CEBPB,Creb,CREB1,CRTC2,DDIT3,DUSP1,EGFR,EIF4E,EIF4EBP2,ELK1,EPAS1,ESR1,estrogen receptor,ETV5,FOS,GATA2,GATA4,GNAI1,GSK3B,HIF1A,HSF1,IRF3,IRS1,JUN,KRT8,L-serine,LRP6,MAP2,MAP2K1,Mapk,MAPK1,MAPK11,MAPK12,MAPK13,MAPK14,MAPK3,MAPK7,MAPK8,MAPK9,MAPKAPK2,MAPT,Mek,MITF,MKNK1,MTOR,MYB,MYC,NCOA3,NFE2L2,NFkB (complex),NFKB1,NOS3,…	3	Inhibited	biased	-8.082	1.11e-108	0.0001	ABAT,ABCB1,ABCD3,ABCF2,ABCF3,ACAA1,ACADVL,ACAT1,ACAT2,ACO1,ACOT11,ACOT7,ACSBG1,ACSF2,ACSL3,ACSL6,ACSS1,ACSS2,ACTG2,ACTN4,ACTR2,ACTR3,ADAR,ADD1,ADGRB1,ADH5,ADK,ADRM1,AGPAT3,AGT,AHCYL1,AHSA1,AHSG,AK2,AKAP12,AKR1A1,AKR1B1,AKR7A2,AKT2,ALB,ALCAM,ALDH1L1,ALDH3A2,ALDH4A1,ALDH7A1,ALDH9A1,ALDOC,Ank2,ANK3,ANKRD17,ANXA1,ANXA2,ANXA6,AP1B1,AP1G1,AP2A1,AP2A2,AP2S1,AP3D1,APBA2,APBB1,APC,APOA1,APOA2,APOA4,APOD,A…	779 (98)	97
mir-132		microRNA	26s Proteasome,ADCY,ADCY5,Akt,AKT1,AMPK,ATM,BCL2,BRCA1,Calcineurin protein(s),CASP8,CDK1,CDK2,CEBPB,CHUK,Creb,CREB1,cyclic AMP,EIF2AK2,EIF4E,ESR1,ETS,FASN,FOXO1,Hdac,HIF1A,HRAS,IKBKB,KCNN4,KRAS,LPL,MAP2K1,MAP2K2,MAP2K4,MAP2K5,MAP3K1,MAPK1,MAPK14,MAPK7,MAPT,Mek,mir-132,mitomycin C,MTOR,MYC,MYOD1,NFAT (complex),Nfat (family),NFATC1,NFATC4,NFE2L2,NFkB (complex),NFKBIA,Nos,NOS2,NRAS,PEA15,PI3K (compl…	3	Activated	biased	9.697	1.19e-108	0.0001	ABCF2,ABCF3,ACADL,ACAT2,ACO1,ACO2,ACOT7,ACSBG1,ACSL1,ACSS1,ACTC1,ACTG1,ACTG2,ACTN4,ACTR2,ACTR3,ADAR,ADCY2,ADD1,ADD3,ADGRL3,ADH5,ADK,ADRM1,AGPAT3,AHNAK,AHSG,AK1,AKAP12,AKR1A1,AKR1B1,AKR7A2,AKT2,ALDH1A1,ALDH1L1,ALDH7A1,ALDH9A1,AMOT,AMPH,ANK3,ANKRD17,ANXA1,ANXA2,ANXA6,AP2S1,APBA2,APBB1,APC,API5,APOA4,AQP4,ARF1,ARF5,ARF6,ARFGEF3,ARHGAP1,ARHGAP32,ARHGEF2,ARHGEF7,ARHGEF9,ARL6IP5,ARPC3,ASTN1,ATP1A1,ATP1…	733 (85)	84
benzylamine		chemical - endogenous mammalian	26s Proteasome,ADAM10,ADRB2,AKR1B1,Akt,AKT1,AKT3,AMPK,AR,ATF2,BCL2,benzylamine,BTK,Calmodulin,CASP3,CAV1,CCL2,CCND1,CDK2,CDKN1A,CEBPB,CHUK,Creb,CREB1,CRK,CSF1R,CTNNB1,ELK1,ERK,ERK1/2,ESR1,FOXO1,FYN,GATA3,GSK3B,HIF1A,HMGA1,IGF2,IKBKB,IL10,ILK,INSR,Insulin,IRF3,IRS1,Irs3,ITGB1,JAK1/2,JAK2,Jnk,KRAS,MAP2K1,MAP2K1/2,MAP3K14,MAPK1,MAPK14,MAPK3,MAPK8,MAPT,MDM2,MEF2,Mek,MMP14,MTOR,MTORC1,MYC,NFE2L2,NFkB …	3	Activated	biased	10.159	1.21e-108	0.0001	ABCA1,ABCF2,ABCF3,ACAA1,ACAA2,ACADL,ACADM,ACADVL,ACAT2,ACO2,ACOT11,ACOX1,ACSBG1,ACSL1,ACSL4,ACSL6,ACTG1,ACTN2,ACTN4,ACTR2,ACTR3,ADCY2,ADD1,ADD3,ADRM1,AGPAT3,AHSG,AK1,AKR1A1,ALB,ALCAM,ALDH1A1,ALDH1L1,ALDH3A2,ALDH6A1,ALDH7A1,ALDOA,ALDOC,AMOT,AMPH,ANK3,ANKRD17,ANXA1,ANXA2,ANXA5,ANXA7,AP2A1,AP2S1,AP3M2,APBA2,APBB1,APC,API5,APOA2,APOA4,APOD,ARF1,ARFGEF3,ARHGAP1,ARHGAP32,ARHGEF9,ARL6IP5,ARPC2,ARPC3,ASN…	790 (109)	108
stigmatellin		chemical reagent	ABCB1,Akt,AKT1,AR,ARRB1,ATF2,ATM,BCL6,CCND1,CDK5,CDKN1B,CDKN2A,CEBPA,CEBPB,Creb,CREB1,CREBBP,CREM,CYP19A1,DUSP1,E2F1,EGFR,EGR1,EIF2AK3,EIF4E,ELK1,EP300,ERBB2,ERK,ERK1/2,ESR1,ETS1,FOS,FOXO3,GADD45A,GATA1,GATA4,GLI1,GSK3B,HIF1A,HNF4A,IGF1R,IL10,IL6,IRS1,ITGB1,Jnk,JUN,MAP2K1,MAPK1,MAPK8,MED1,Mek,mir-23,MITF,MKNK1,MMP2,MMP9,MTOR,MYC,MYOCD,NANOG,Nfat (family),NFE2L2,NFkB (complex),NFKB1,NFKBIA,NOTCH1,…	3	Inhibited		-4.046	1.78e-108	0.0001	ABAT,ABCA1,ABCB1,ABCD3,ABCF2,ABCF3,ACAA2,ACADL,ACADM,ACADVL,ACAT1,ACBD5,ACLY,ACO1,ACOT11,ACSBG1,ACSF2,ACSL1,ACSL3,ACSL4,ACSL6,ACSS1,ACSS2,ACTA2,ACTG2,ACTN4,ACTR2,ACTR3,ADAR,ADD1,ADD3,ADGRB1,ADH5,ADK,AGPAT3,AHSG,AK1,AK2,AK3,AKAP12,AKR1A1,AKR1B1,AKR7A2,AKT2,ALB,ALDH1A1,ALDH1L1,ALDH3A2,ALDH4A1,ALDH7A1,ALDH9A1,ALDOA,ALDOC,AMOT,AMPD3,Ank2,ANK3,ANKRD17,ANXA1,ANXA2,ANXA6,AP1B1,AP2A1,AP2S1,AP3D1,APBA2,AP…	868 (95)	94
imatinib		chemical drug	ABL1,Akt,ATM,BCR-ABL1,CASP3,CASP8,CASP9,CAV1,CDK1,CDK2,CREB1,CSF1R,ERK1/2,ESR1,FOXO3,GAB2,GSK3B,imatinib,JAK2,KITLG,LCK,MAP2K1/2,Mapk,MAPK1,MAPKAPK2,MET,MYC,NFkB (complex),NFKBIA,P38 MAPK,p70 S6k,PRKCD,PRKN,RB1,RET,RHOA,STAT1,STAT3,STAT5a/b,TP53	2	Inhibited		-5.542	1.93e-107	0.0001	ABAT,ABCD3,ABCF2,ABCF3,ACAA2,ACADL,ACADM,ACADVL,ACAT1,ACO1,ACO2,ACOT11,ACOX1,ACSF2,ACSL3,ACSL6,ACSS1,ACSS2,ACTN1,ACTN2,ACTN4,ACTR2,ADAR,ADD1,ADGRB1,ADH5,AHNAK,AHSG,AK2,AK3,AKAP12,AKR1B1,ALB,ALDH4A1,ALDH7A1,ALDH9A1,AMOT,AMPD3,ANK3,ANKRD17,ANXA1,ANXA2,ANXA5,ANXA6,AP1B1,AP2S1,APC,APLP2,APOA4,AQP4,ARFGEF3,ARHGAP1,ARHGAP32,ARHGAP5,ARHGEF2,ARHGEF7,ARHGEF9,ATP1A2,ATP1A3,ATP2A1,ATP2B4,ATP5F1A,ATP5F1C,ATP…	697 (40)	40
UBA6		enzyme	ABCB1,AKT1,AR,ATM,BCL2,BIRC5,CCND1,CDKN1A,CDKN2A,CEBPA,CHUK,CTNNB1,CYP19A1,E2F1,EIF2AK3,EIF4E,EP300,ERBB2,ERK,ERK1/2,ESR1,FOXO3,GADD45A,GLI1,H2AX,HGS,Hif1,HIF1A,HNF4A,HTT,HUWE1,IGF1R,IL6,IREB2,IRS1,Jnk,JUN,KRAS,LCK,LDLR,Map3k7,MAPK9,MAPT,MCL1,Mek,mir-23,MTOR,MYC,NANOG,NFKB1,NFKBIA,NOTCH1,NR3C1,P38 MAPK,p70 S6k,PGR,PI3K (complex),PIK3R1,PPARG,PPIF,PRKAA,PRKAA1,PRKAR1A,PRKCE,RAC1,RB1,RPS6KA1,SMAD2,…	3			0.703	4.24e-107	0.0001	ABAT,ABCB1,ABCF2,ABCF3,ACAA2,ACADL,ACADM,ACADVL,ACAT1,ACAT2,ACBD5,ACLY,ACO1,ACO2,ACOT11,ACOT7,ACSF2,ACSL1,ACSL3,ACSL6,ACSS1,ACSS2,ACTA2,ACTC1,ACTN1,ACTN4,ACTR2,ADD1,ADD3,ADGRB1,ADGRL3,ADH5,AHCYL1,AHSG,AK1,AK2,AK3,AKAP12,AKR1A1,AKR1B1,AKT2,ALB,ALCAM,ALDH1A1,ALDH2,ALDH4A1,ALDH9A1,ALDOA,ALDOC,AMPH,ANK3,ANKRD17,ANXA1,ANXA2,ANXA5,ANXA6,AP1B1,AP1G1,AP2A1,AP2S1,APBB1,APC,APOA1,APOA2,APOA4,APOE,APP,APPL2…	813 (80)	77
TFDP1		transcription regulator	ABCB1,AKT1,AR,ARRB1,ATF2,BCL6,CCND1,CCNE1,CDK5,CDKN1B,CDKN2A,CEBPA,CEBPB,Creb,CREB1,CREBBP,CREM,CYP19A1,DUSP1,E2F1,E2F2,E2F3,EGFR,EGR1,EIF2AK2,EIF2AK3,EIF4E,ELK1,EP300,ERBB2,ERK,ERK1/2,ESR1,ETS1,FOS,FOXO3,GADD45A,GATA1,GATA4,GLI1,GSK3B,HIF1A,HNF4A,IGF1R,IGF2,IL10,IL6,IRS1,ITGB1,Jnk,JUN,MAP2K1,MAPK8,MED1,Mek,mir-23,MITF,MKNK1,MMP2,MMP9,MTOR,MYC,MYOD1,NANOG,Nfat (family),NFE2L2,NFKB1,NFKBIA,NOTCH1,…	3	Activated		3.851	4.7e-107	0.0001	ABAT,ABCA1,ABCB1,ABCF2,ABCF3,ACAA2,ACADM,ACADVL,ACAT1,ACBD5,ACLY,ACO1,ACOT11,ACSBG1,ACSF2,ACSL1,ACSL3,ACSL4,ACSL6,ACSS1,ACSS2,ACTA2,ACTG2,ACTN4,ACTR2,ACTR3,ADD1,ADD3,ADGRB1,ADH5,ADK,AGPAT3,AHSG,AK1,AK2,AK3,AKAP12,AKR1A1,AKR1B1,AKT2,ALB,ALDH1A1,ALDH1L1,ALDH3A2,ALDH4A1,ALDH9A1,ALDOA,ALDOC,AMPD3,Ank2,ANK3,ANKRD17,ANXA1,ANXA2,ANXA6,AP1B1,AP2A1,AP2S1,AP3D1,APBA2,APBB1,APC,APOA1,APOA2,APOA4,APOD,APOE,A…	849 (96)	96
dimethylnitrosamine		chemical toxicant	ABCA1,Abcb1b,ADCY,Akt,AKT1,AMPK,ATF2,C3,Ca2+,calpain,CFL1,collagenase,CREB1,dimethylnitrosamine,EGFR,ELK1,ERK,ERK1/2,F2,F2R,F7,FN1,FYN,GIT1,glutathione peroxidase,GNAQ,GPX1,GSK3B,GSTT1,HSPA9,IKBKB,IRS1,JAK1,JAK2,JINK1/2,Jnk,JUN,LCP2,MAP2K1/2,MAPK1,MAPK14,MAPK8,MAPT,MET,MKNK1,MMP1,MMP14,MMP2,MMP3,MMP9,MYC,MYL2,NFkB (complex),NFKB1,NFKBIA,NMDA Receptor,P38 MAPK,P4HB,p70 S6k,PAK2,PEPD,PGR,PI3K (comp…	3	Activated	biased	9.649	5.52e-107	0.0001	ABAT,ABCD3,ABCF2,ABCF3,ACAA2,ACADL,ACADVL,ACAT1,ACBD5,ACO2,ACOT11,ACSF2,ACSL3,ACSL6,ACSS2,ACTA2,ACTC1,ACTG1,ACTG2,ACTR2,ADD1,ADD3,ADI1,ADK,AHCYL1,AHNAK,AHSG,AK2,AKR1A1,AKR1B1,ALCAM,ALDH1A1,ALDH4A1,ALDH7A1,ALDOA,Alyref,AMOT,AMPD3,ANKRD17,ANXA5,ANXA6,ANXA7,AP1B1,AP1G1,AP2A1,AP3D1,AP3M2,APBB1,APC,APOA2,APOA4,APOD,APOH,AQP4,ARF1,ARF4,ARF5,ARFGEF3,ARHGAP32,ARHGAP5,ARHGEF2,ARHGEF7,ARPC2,ASNS,ASTN1,ATP1…	748 (92)	90
opioid		chemical drug	ADAM10,Akt,AMPK,AR,ATF2,BCL2,BCL6,calpain,CASP8,CCND1,CDKN1B,CEBPB,CREB1,CTNNB1,DDIT3,DUSP1,EGFR,EIF4E,EIF4EBP2,ELK1,EPAS1,ERK,ERK1/2,ESR1,estrogen receptor,ETV5,FOS,GATA2,GATA4,GSK3B,H2AX,HIF1A,HSF1,IRS1,Jnk,JUN,KRT8,L-serine,MAP2,MAP2K1,Mapk,MAPK1,MAPK11,MAPK12,MAPK13,MAPK14,MAPK3,MAPK7,MAPK8,MAPK9,MAPT,MAX,Mek,MITF,MKNK1,MTOR,MYB,MYC,NCOA3,NFE2L2,NFkB (complex),NFKB1,NMDA Receptor,NOS3,NR3C1,o…	3	Activated	biased	8.298	9.66e-107	0.0001	ABAT,ABCB1,ABCD3,ABCF2,ABCF3,ACAA1,ACAT1,ACO1,ACOT11,ACOT7,ACSBG1,ACSF2,ACSL3,ACSL6,ACSS1,ACTG2,ACTN4,ACTR2,ACTR3,ADAR,ADD1,ADGRB1,ADH5,AGPAT3,AGT,AHCYL1,AHSA1,AHSG,AK2,AKAP12,AKR1A1,AKR1B1,AKR7A2,AKT2,ALB,ALDH1L1,ALDH3A2,ALDH4A1,ALDH7A1,ALDH9A1,ALDOC,AMOT,Ank2,ANK3,ANKRD17,ANXA2,ANXA6,AP1B1,AP1G1,AP2A1,AP2S1,AP3D1,APC,APLP2,APOA1,APOA2,APOA4,APOD,APP,AQP4,ARF1,ARF4,ARFGEF3,ARHGAP1,ARHGAP5,ARHGEF…	778 (92)	89
beta-eudesmol		chemical - endogenous non-mammalian	ADAM10,Akt,AMPK,AR,ATF2,BCL2,BCL6,beta-eudesmol,calpain,CASP8,CCND1,CDKN1B,CEBPB,Creb,CREB1,DDIT3,DUSP1,EGFR,EIF4E,EIF4EBP1,EIF4EBP2,ELK1,EPAS1,ERK,ERK1/2,ESR1,estrogen receptor,ETV5,FASN,FOS,GATA2,GATA4,HIF1A,HSF1,IRS1,JUN,KRT8,L-serine,MAP2,MAP2K1,Mapk,MAPK1,MAPK11,MAPK12,MAPK13,MAPK14,MAPK7,MAPK8,MAPK9,MAPKAPK2,MAPT,Mek,MITF,MKNK1,MYB,MYC,NCOA3,NFE2L2,NFkB (complex),NFKB1,NOS3,NR3C1,P38 MAPK,P…	3	Activated	biased	9.174	1.03e-106	0.0001	ABAT,ABCB1,ABCD3,ABCF2,ABCF3,ACAA1,ACADL,ACADVL,ACAT1,ACAT2,ACO1,ACOT11,ACOT7,ACSBG1,ACSF2,ACSL3,ACSL6,ACSS1,ACTG2,ACTN4,ACTR2,ACTR3,ADAR,ADD1,ADGRB1,ADH5,ADK,AGPAT3,AHCYL1,AHSA1,AHSG,AK2,AKAP12,AKR1A1,AKR1B1,AKR7A2,AKT2,ALB,ALCAM,ALDH1L1,ALDH3A2,ALDH4A1,ALDH7A1,ALDH9A1,ALDOC,AMOT,Ank2,ANK3,ANKRD17,ANXA2,ANXA6,AP1B1,AP1G1,AP2A1,AP2S1,AP3D1,APBA2,APC,APLP2,APOA1,APOA2,APOA4,APOD,APP,AQP4,ARF1,ARF4…	801 (84)	83
Top2		group	Akt,ATF2,ATR,BIRC5,BRCA1,CASP3,CASP9,CCND3,CDK1,CDK2,CHEK2,DDIT3,E2F1,E2F3,EGFR,EIF4E,ERK1/2,estrogen receptor,FOS,FOXM1,KAT5,L-serine,MAPK12,MAPT,MDM2,MDM4,MEF2C,MKNK1,MMP9,MYOD1,NFATC4,NFE2L2,PTPMT1,RAD9A,RB1,SNTA1,Top2,TP53,TRIM28	3			-0.504	1.64e-106	0.0001	ABAT,ABCA1,ACAA2,ACADL,ACADM,ACADVL,ACAT1,ACLY,ACO1,ACO2,ACOT11,ACSF2,ACSL1,ACSL3,ACSL6,ACSS1,ACSS2,ACTB,ACTG1,ACTN4,ADD3,ADGRB1,ADH5,AGPAT3,AK1,AK3,AKAP12,AKR1A1,AKR1B1,AKR7A2,AKT2,ALB,ALDH1A1,ALDH4A1,ALDH9A1,ALDOA,AMOT,Ank2,ANXA2,ANXA5,ANXA6,AP1B1,AP3D1,APC,APLP2,APOA1,APOA4,APOE,APP,ARHGAP5,ASS1,ATP1A3,ATP1B1,ATP2A1,ATP2A2,ATP5F1A,ATP5F1C,ATP5PB,ATP6V1D,ATP6V1F,ATXN2,BAG3,BCAP31,BCAS3,BCLAF1,B…	571 (39)	38
SVIL		other	ABCB1,ABI1,Akt,ATF2,ATM,BCL2,BIRC5,CASP3,CCND1,Cdc42,CDH1,CDK6,CDKN1A,CDKN2A,CEBPA,CYP19A1,E2F1,EGFR,EIF2AK3,EIF4E,EP300,ERBB2,ERK,ERK1/2,ESR1,FOXO3,GADD45A,GLI1,GRIN1,GSK3A,H2AX,Hif1,HIF1A,HNF4A,HRAS,IGF1R,IL6,IRS1,Jnk,JUN,MAP2K1,MAP3K1,MAPK1,MAPK14,MAPK8,MAPK9,MAPT,Mek,mir-23,MMP2,MTOR,MYL2,NANOG,NF2,NFAT (complex),NFAT5,NFkB (complex),NFKB1,NFKBIA,NOTCH1,NR3C1,NR3C2,p70 S6k,PAK1,PGR,PI3K (comp…	3			0.526	5.64e-106	0.0001	ABAT,ABCB1,ABCD3,ACAA2,ACADL,ACADM,ACADVL,ACAT1,ACBD5,ACLY,ACO1,ACO2,ACOT11,ACSBG1,ACSF2,ACSL1,ACSL3,ACSL4,ACSL6,ACSS1,ACSS2,ACTG1,ACTG2,ACTN1,ACTN2,ACTN4,ACTR2,ADAR,ADD3,ADGRB1,ADGRL3,ADH5,AGT,AHCYL1,AHSG,AK1,AK2,AK3,AKAP12,AKR1A1,AKR1B1,AKT2,ALB,ALDH1A1,ALDH1L1,ALDH2,ALDH4A1,ALDH7A1,ALDH9A1,ALDOA,ALDOC,AMOT,AMPD3,ANK3,ANXA1,ANXA2,ANXA6,AP1B1,AP1G1,AP2A1,AP2S1,APBB1,APC,APOA1,APOA2,APOA4,APOD,AP…	815 (93)	92
isotetrandrine		chemical - endogenous non-mammalian	ADAM10,Akt,AMPK,AR,ATF2,BCL2,BCL6,calpain,CASP8,CCND1,CDKN1B,CEBPB,Creb,CREB1,DDIT3,DUSP1,EGFR,EIF4E,EIF4EBP1,EIF4EBP2,ELK1,EPAS1,ERK,ERK1/2,ESR1,estrogen receptor,ETV5,FOS,GATA2,GATA4,H2AX,HIF1A,HSF1,IRS1,isotetrandrine,JUN,KRT8,L-serine,MAP2,MAP2K1,Mapk,MAPK1,MAPK11,MAPK12,MAPK13,MAPK14,MAPK3,MAPK7,MAPK8,MAPK9,MAPKAPK2,MAPT,MAX,Mek,MITF,MKNK1,MMP2,MMP9,MPO,MYB,MYC,NCOA3,NFE2L2,NFkB (complex),NF…	3	Inhibited	biased	-9.566	7.06e-106	0.0001	ABAT,ABCB1,ABCD3,ABCF2,ABCF3,ACAA1,ACADL,ACADVL,ACAT1,ACAT2,ACO1,ACOT11,ACOT7,ACSBG1,ACSF2,ACSL3,ACSL6,ACSS1,ACTG2,ACTN4,ACTR2,ACTR3,ADAR,ADD1,ADGRB1,ADK,AGPAT3,AGT,AHCYL1,AHSA1,AHSG,AK2,AKAP12,AKR1A1,AKR1B1,AKR7A2,AKT2,ALCAM,ALDH1L1,ALDH3A2,ALDH4A1,ALDH7A1,ALDH9A1,ALDOC,AMOT,Ank2,ANK3,ANKRD17,ANXA2,ANXA6,AP1B1,AP1G1,AP2A1,AP2S1,AP3D1,APBA2,APC,APLP2,APOA1,APOA2,APOA4,APOD,APOH,APP,AQP4,ARF1,ARF4…	783 (89)	88
tosedostat		chemical drug	Akt,AKT2,Ap1,Creb,CREB1,EEF2K,EIF3A,FMR1,GSK3B,HIF1A,IRS1,MAPT,MDM2,MTOR,MTORC1,NFKB1,PAK1,PI3K (complex),RICTOR,RPS6KB1,tosedostat,TP53	3			1.965	1.82e-105	0.0001	ABAT,ABCA1,ACAA2,ACADVL,ACAT1,ACO1,ACOT11,ACSF2,ACSL1,ACSL3,ACSL6,ACSS1,ACSS2,ACTN4,ADD3,ADGRB1,ADH5,ADK,AGT,AK1,AK3,AKAP12,AKR1A1,AKR1B1,ALB,ALDH1A1,ALDH4A1,ALDH9A1,ALDOC,AMOT,ANXA1,ANXA2,ANXA6,AP1B1,AP2A1,Ap2b1,APBA2,APLP2,APOA1,AQP4,ARFGEF3,ARHGAP5,ASNS,ASS1,ATP1A1,ATP2B1,ATP2B4,ATP5F1B,ATP5F1D,ATP5IF1,Atp5k,ATP5MF,ATP5MG,ATP5PB,ATP5PD,ATP5PF,ATP5PO,ATP6AP1,ATP6V0A1,ATP6V0C,ATP6V0D1,ATP6V1A,AT…	549 (22)	22
colcemid		chemical - endogenous non-mammalian	ABCB1,ABL1,ADD2,AKT1,APP,ARRB1,ATF2,ATM,BCL2,BIRC5,CDKN2A,CEBPA,CEBPB,colcemid,Creb,CREB1,CREBBP,CREM,CSF1,CTNNB1,CYP19A1,E2F1,EGFR,EIF2AK3,EIF4E,ELK1,ERBB2,ERK,ESR1,ETS1,FOS,FOXO3,GADD45A,GATA4,GLI1,GSK3B,HNF4A,HSF1,HSPB8,IGF1R,IL6,IRS1,KAT5,KLF4,L-serine,L1CAM,LIN28A,MAPK1,MAPK3,MAPK9,MAPT,MCL1,MED1,Mek,mir-23,MKNK1,MTOR,MYB,NANOG,NCOA1,NCOA2,NEUROD1,NFATC4,NFE2L2,NFKB1,NOTCH1,NR4A1,PAK1,PARP1,…	3	Activated		6.917	4.05e-105	0.0001	ABAT,ABCB1,ACAA2,ACADL,ACADM,ACADVL,ACAT1,ACAT2,ACBD5,ACLY,ACO1,ACOT11,ACOT7,ACSF2,ACSL1,ACSL3,ACSL6,ACSS1,ACSS2,ACTA2,ACTC1,ACTG2,ACTN1,ACTN4,ACTR2,ADAR,ADD1,ADD3,ADGRB1,ADGRL3,ADH5,ADK,AGL,AGPAT3,AHCYL1,AHSA1,AK1,AK3,AKAP12,AKR1B1,AKR7A2,ALB,ALDH1A1,ALDH2,ALDH4A1,ALDH9A1,ALDOA,ALG2,Ank2,ANK3,ANKRD17,ANXA1,ANXA2,ANXA6,AP1B1,AP1G1,AP2A1,AP2S1,AP3B2,AP3D1,AP3M2,APBA2,APBB1,APOA1,APOE,APPL2,ARCN1,A…	840 (99)	98
HEXIM1		transcription regulator	ABCB1,ABI2,AHR,Akt,APP,AR,ATF4,ATM,BCL2,BIRC5,BRCA1,BRD4,CASP3,CCAR2,CCND1,CCNK,CDK9,CDKN1A,CDKN2A,CEBPA,CREB1,CRTC2,CTNNB1,E2F1,EGF,EGFR,EIF2AK3,EIF4E,EIF4G1,ERBB2,ERK,ERK1/2,ESR1,ESR2,FOXO3,GADD45A,GATA1,GATA4,GLI1,H2AX,HEXIM1,Hif1,HIF1A,HNF4A,HSD17B4,IL6,IRS1,JUN,LARP1,MAP2K1,MAPK1,MAPK9,MAPT,Mek,mir-23,MMP2,MTOR,MYOD1,NANOG,NCOA3,NFKB1,NFKBIA,NOTCH1,Nr1h,NR3C1,OSBPL8,P-TEFb,p70 S6k,PGR,PI3K (…	3			0.169	5.05e-105	0.0001	AARS1,ABAT,ABCB1,ACAA2,ACADL,ACADM,ACADVL,ACAT1,ACAT2,ACBD5,ACLY,ACO1,ACOT11,ACOX1,ACSBG1,ACSF2,ACSL1,ACSL3,ACSL6,ACSS1,ACSS2,ACTG1,ACTG2,ACTN4,ACTR2,ACTR3,ADAR,ADD3,ADGRB1,ADGRL3,ADH5,AGT,AHCYL1,AHNAK,AHSG,AK1,AK2,AK3,AKAP12,AKR1A1,AKR1B1,AKT2,ALB,ALDH1A1,ALDH1L1,ALDH2,ALDH3A2,ALDH4A1,ALDH9A1,ALDOA,ALDOC,AMOT,AMPD3,ANK3,ANXA1,ANXA2,ANXA6,AP1B1,AP1G1,AP2A1,AP2S1,AP3B2,AP3M2,APBB1,APC,APOA1,APOA2,…	881 (98)	97
MAP kinase inhibitor		chemical drug	ADAM10,Akt,AMPK,AR,ATF2,BCL2,BCL6,calpain,CASP8,CCND1,CDK5,CDKN1B,CEBPB,Creb,CREB1,DDIT3,DUSP1,EGFR,EIF4E,EIF4EBP1,EIF4EBP2,ELK1,EPAS1,ERK,ERK1/2,ESR1,estrogen receptor,ETV5,FOS,GATA2,GATA4,H2AX,HIF1A,HSF1,IRS1,JUN,KRT8,L-serine,MAP kinase inhibitor,MAP2,MAP2K1,Mapk,MAPK1,MAPK11,MAPK12,MAPK13,MAPK14,MAPK3,MAPK7,MAPK8,MAPK9,MAPKAPK2,MAPT,MAX,Mek,MITF,MKNK1,MYB,MYC,NCOA3,NFE2L2,NFkB (complex),NFKB1…	3	Inhibited	biased	-9.088	9.68e-105	0.0001	ABAT,ABCB1,ABCD3,ABCF2,ABCF3,ACAA1,ACADL,ACADVL,ACAT1,ACAT2,ACO1,ACOT11,ACOT7,ACSBG1,ACSF2,ACSL3,ACSL6,ACSS1,ACTG2,ACTN4,ACTR2,ACTR3,ADAR,ADD1,ADGRB1,ADH5,ADK,AGPAT3,AGT,AHCYL1,AHSA1,AHSG,AK2,AKAP12,AKR1A1,AKR1B1,AKR7A2,AKT2,ALB,ALCAM,ALDH1L1,ALDH3A2,ALDH4A1,ALDH7A1,ALDH9A1,ALDOC,AMOT,Ank2,ANK3,ANKRD17,ANXA2,ANXA6,AP1B1,AP1G1,AP2A1,AP2S1,AP3D1,APBA2,APC,APLP2,APOA1,APOA2,APOA4,APOD,APP,AQP4,ARF1,…	778 (87)	86
2-deoxyglucose		chemical drug	2-deoxyglucose,Akt,Ap1,BAK1,BAX,BCL2L1,BRCA1,CaMKII,CASP1,CASP3,CAV1,CDK1,Creb,EGFR,ELK1,ERBB2,ERK1/2,ESR1,FOXO3,ICAM1,IGF1R,INSR,IRF3,IRS1,ITGB3,JAK1,JAK2,Jnk,JUN,JUNB,JUND,MAP2K1,MAP2K2,MAP2K3,MAPK1,MAPT,MMP9,MTOR,MTORC1,MYC,NFKB1,NTRK2,P38 MAPK,p70 S6k,PRKAA,PRKAA1,PRKAA2,PTPN11,RAF1,RB1,RELA,RPS6KB1,RPTOR,SHC1,SIRT1,SRC,STAT1,STAT5A,TP53,YAP1	2	Activated		5.067	2.29e-104	0.0001	ABAT,ABCB1,ABCD3,ABCF2,ABCF3,ACADL,ACAT1,ACAT2,ACO1,ACOT11,ACSBG1,ACSF2,ACSL3,ACSL6,ACSS1,ACTC1,ACTG1,ACTN1,ACTN2,ACTN4,ACTR2,ADD1,ADGRB1,ADGRL3,ADH5,ADK,AK2,AK3,AKR1A1,AKT2,ALB,ALDH1A1,ALDH1L1,ALDH4A1,ALDH6A1,ALDH9A1,ALDOC,AMOT,ANK3,ANKRD17,ANXA1,ANXA5,ANXA6,AP1B1,AP2A1,AP2S1,AP3M2,APBA2,APC,APOA1,APP,ARHGAP1,ARHGAP5,ARHGEF2,ARHGEF7,ARHGEF9,ARL1,ASS1,ASTN1,ATP1A2,ATP1A3,ATP2A1,ATP2A2,ATP2B1,ATP5…	691 (60)	60
pyocyanin		chemical reagent	26s Proteasome,Akt,AKT1,Ap1,AR,ARRB1,ATF2,BCL6,calpain,Cbp/p300,CCND1,CDK5,CDKN1A,CDKN1B,CEBPA,CEBPB,CREB1,CREBBP,CREM,CTNNB1,DUSP1,EGFR,EGR1,ELK1,ERBB4,ERK,ERK1/2,ESR1,ETS,ETS1,ETV4,FOS,FOXA2,GAB2,GATA1,GATA4,GSK3B,Hif1,HIF1A,HMOX1,IL10,IRF3,IRS1,ITGB1,Jnk,JUN,MAPK1,MAPKAPK2,MAPT,MED1,MITF,MKNK1,MMP2,MMP9,MTOR,MYC,MYOCD,Nfat (family),NFATC4,NFE2L2,NFkB (complex),NFKB1,NFKBIA,NR1I3,NR3C1,NR3C2,NR…	3	Activated	biased	9.516	3.52e-104	0.0001	ABAT,ABCA1,ABCB1,ABCD3,ABCF2,ABCF3,ACADVL,ACAT1,ACAT2,ACO1,ACO2,ACOT11,ACSF2,ACTG1,ACTG2,ACTN4,ACTR2,ACTR3,ADAR,ADD1,ADGRB1,ADGRL3,ADRM1,AGPAT3,AGT,AHCYL1,AHSG,AK2,AKR1A1,AKR7A2,ALB,ALCAM,ALDH2,ALDH4A1,ALDH7A1,ALDH9A1,ALDOA,ALDOC,AMOT,AMPD3,Ank2,ANK3,ANKRD17,ANXA5,ANXA6,AP1B1,AP1G1,AP2A1,AP2S1,AP3D1,APC,APLP2,APOA1,APOA2,APOA4,AQP4,ARF1,ARFGEF3,ARHGAP1,ARHGAP5,ARHGDIA,ARHGEF9,ARL6IP5,ARPC2,ARPP19…	814 (94)	93
RAPSN		other	ADAM10,Akt,AMPK,AR,ATF2,BCL2,BCL6,calpain,CASP8,CCND1,CDKN1B,CEBPB,Creb,CREB1,DDIT3,DUSP1,EGFR,EIF4E,EIF4EBP1,EIF4EBP2,ELK1,EPAS1,ERK,ERK1/2,ESR1,estrogen receptor,ETV5,FOS,GATA2,GATA4,H2AX,HIF1A,HSF1,IRS1,JUN,KRT8,L-serine,MAP2,MAP2K1,Mapk,MAPK1,MAPK11,MAPK12,MAPK13,MAPK14,MAPK3,MAPK7,MAPK8,MAPK9,MAPKAPK2,MAPT,MAX,Mek,MITF,MKNK1,MYB,MYC,NCOA3,NFE2L2,NFkB (complex),NFKB1,NOS3,NR3C1,P38 MAPK,PGR,P…	3	Activated	biased	9.1	3.78e-104	0.0001	ABAT,ABCB1,ABCD3,ABCF2,ABCF3,ACAA1,ACADL,ACADVL,ACAT1,ACAT2,ACO1,ACOT11,ACOT7,ACSBG1,ACSF2,ACSL3,ACSL6,ACSS1,ACTG2,ACTN4,ACTR2,ACTR3,ADAR,ADD1,ADGRB1,ADH5,ADK,AGPAT3,AGT,AHCYL1,AHSA1,AHSG,AK2,AKAP12,AKR1A1,AKR1B1,AKR7A2,AKT2,ALB,ALCAM,ALDH1L1,ALDH3A2,ALDH4A1,ALDH7A1,ALDH9A1,ALDOC,AMOT,Ank2,ANK3,ANKRD17,ANXA2,ANXA6,AP1B1,AP1G1,AP2A1,AP2S1,AP3D1,APBA2,APC,APLP2,APOA1,APOA2,APOA4,APOD,APP,AQP4,ARF1,…	777 (85)	85
mir-218		microRNA	ADAM10,Akt,AMPK,AR,ATF2,BCL2,BCL6,calpain,CASP8,CCND1,CDKN1B,CEBPB,Creb,CREB1,DDIT3,DUSP1,EGFR,EIF4E,EIF4EBP1,EIF4EBP2,ELK1,EPAS1,ERK,ERK1/2,ESR1,estrogen receptor,ETV5,FOS,GATA2,GATA4,H2AX,HIF1A,HSF1,IRS1,JUN,KRT8,L-serine,MAP2,MAP2K1,Mapk,MAPK1,MAPK11,MAPK12,MAPK13,MAPK14,MAPK3,MAPK7,MAPK8,MAPK9,MAPKAPK2,MAPT,MAX,Mek,mir-218,MITF,MKNK1,MYB,MYC,NCOA3,NFE2L2,NFkB (complex),NFKB1,NOS3,NR3C1,P38 MA…	3	Inhibited	biased	-9.202	4.09e-104	0.0001	ABAT,ABCB1,ABCD3,ABCF2,ABCF3,ACAA1,ACADL,ACADVL,ACAT1,ACAT2,ACO1,ACOT11,ACOT7,ACSBG1,ACSF2,ACSL3,ACSL6,ACSS1,ACTG2,ACTN4,ACTR2,ACTR3,ADAR,ADD1,ADGRB1,ADH5,ADK,AGPAT3,AGT,AHCYL1,AHSA1,AHSG,AK2,AKAP12,AKR1A1,AKR1B1,AKR7A2,AKT2,ALB,ALCAM,ALDH1L1,ALDH3A2,ALDH4A1,ALDH7A1,ALDH9A1,ALDOC,AMOT,Ank2,ANK3,ANKRD17,ANXA2,ANXA6,AP1B1,AP1G1,AP2A1,AP2S1,AP3D1,APBA2,APC,APLP2,APOA1,APOA2,APOA4,APOD,APP,AQP4,ARF1,…	778 (85)	85
TENM1		transmembrane receptor	ADAM10,Akt,AMPK,AR,ATF2,BCL2,BCL6,calpain,CASP8,CCND1,CDKN1B,CEBPB,Creb,CREB1,DDIT3,DUSP1,EGFR,EIF4E,EIF4EBP1,EIF4EBP2,ELK1,EPAS1,ERK,ERK1/2,ESR1,estrogen receptor,ETV5,FOS,GATA2,GATA4,H2AX,HIF1A,HSF1,IRS1,JUN,KRT8,L-serine,MAP2,MAP2K1,Mapk,MAPK1,MAPK11,MAPK12,MAPK13,MAPK14,MAPK3,MAPK7,MAPK8,MAPK9,MAPKAPK2,MAPT,MAX,Mek,MITF,MKNK1,MYB,MYC,NCOA3,NFE2L2,NFkB (complex),NFKB1,NOS3,NR3C1,P38 MAPK,PGR,P…	3	Activated	biased	9.244	4.27e-104	0.0001	ABAT,ABCB1,ABCD3,ABCF2,ABCF3,ACAA1,ACADL,ACADVL,ACAT1,ACAT2,ACO1,ACOT11,ACOT7,ACSBG1,ACSF2,ACSL3,ACSL6,ACSS1,ACTG2,ACTN4,ACTR2,ACTR3,ADAR,ADD1,ADGRB1,ADH5,ADK,AGPAT3,AGT,AHCYL1,AHSA1,AHSG,AK2,AKAP12,AKR1A1,AKR1B1,AKR7A2,AKT2,ALB,ALCAM,ALDH1L1,ALDH3A2,ALDH4A1,ALDH7A1,ALDH9A1,ALDOC,AMOT,Ank2,ANK3,ANKRD17,ANXA2,ANXA6,AP1B1,AP1G1,AP2A1,AP2S1,AP3D1,APBA2,APC,APLP2,APOA1,APOA2,APOA4,APOD,APP,AQP4,ARF1,…	777 (85)	85
sirolimus		chemical drug	Akt,AKT1,AMPK,BCL2,BIRC5,Ca2+,Calmodulin,calpain,caspase,CCND1,CCNE1,Cdc42,CDKN1A,CEBPA,Creb,CREB1,EIF4E,EIF4EBP2,EIF4G1,ERBB2,ERK,ERN1,FKBP4,FMR1,FOXO1,FOXO3,GATA4,GSK3B,HIF1A,INSR,IRS1,Jnk,JUN,Mapk,MAPK1,MAPK8,MAPKAPK2,Mek,MKNK1,MMP1,MMP3,MTOR,MTORC1,MYC,NFkB (complex),NFKB1,NFKBIA,ODC1,P38 MAPK,p70 S6k,PI3K (complex),PI3K (family),PKM,PLAT,PPARG,PPP2CA,PRKCA,PRKCD,RAC1,RB1,reactive oxygen spec…	2			-1.225	5.44e-104	0.0001	ABAT,ABCF2,ABCF3,ACAA1,ACAA2,ACADM,ACADVL,ACAT1,ACO1,ACOT11,ACOT7,ACOX1,ACSF2,ACSL3,ACSL4,ACTB,ACTG2,ACTN1,ADD1,ADD3,ADGRB1,ADGRL2,ADGRL3,ADK,AHNAK,AHSG,AK1,AK2,AK3,AKR1A1,AKR1B1,AKT2,ALDH3A2,ALDH4A1,ALDH6A1,ALDH7A1,ALDH9A1,ALDOC,Alyref,AMOT,AMPD3,Ank2,ANKRD17,ANXA6,AP1B1,AP2A1,Ap2b1,AP3D1,APBA2,APBB1,APC,APLP2,APOA4,APOD,APP,ARF1,ARF4,ARFGEF3,ARHGAP32,ARHGAP5,ARHGEF17,ARHGEF2,ARHGEF7,ARL6IP5,ARP…	774 (75)	75
Mapk		group	ADAM10,Akt,AMPK,AR,ATF2,BCL2,BCL6,calpain,CASP8,CCND1,CDKN1B,CEBPB,Creb,CREB1,DDIT3,DUSP1,EGFR,EIF4E,EIF4EBP1,EIF4EBP2,ELK1,EPAS1,ERK,ERK1/2,ESR1,estrogen receptor,ETV5,FOS,GATA2,GATA4,H2AX,HIF1A,HSF1,IRS1,JUN,KRT8,L-serine,MAP2,MAP2K1,Mapk,MAPK1,MAPK11,MAPK12,MAPK13,MAPK14,MAPK3,MAPK7,MAPK8,MAPK9,MAPKAPK2,MAPT,MAX,Mek,MITF,MKNK1,MYB,MYC,NCOA3,NFE2L2,NFkB (complex),NFKB1,NOS3,NR3C1,P38 MAPK,PGR,P…	2	Activated	biased	9.142	8.1e-104	0.0001	ABAT,ABCB1,ABCD3,ABCF2,ABCF3,ACAA1,ACADL,ACADVL,ACAT1,ACAT2,ACO1,ACOT11,ACOT7,ACSBG1,ACSF2,ACSL3,ACSL6,ACSS1,ACTG2,ACTN4,ACTR2,ACTR3,ADAR,ADD1,ADGRB1,ADH5,ADK,AGPAT3,AGT,AHCYL1,AHSA1,AHSG,AK2,AKAP12,AKR1A1,AKR1B1,AKR7A2,AKT2,ALB,ALCAM,ALDH1L1,ALDH3A2,ALDH4A1,ALDH7A1,ALDH9A1,ALDOC,AMOT,Ank2,ANK3,ANKRD17,ANXA2,ANXA6,AP1B1,AP1G1,AP2A1,AP2S1,AP3D1,APBA2,APC,APLP2,APOA1,APOA2,APOA4,APOD,APP,AQP4,ARF1,…	776 (84)	84
AMBRA1		other	26s Proteasome,ADAM10,Akt,AKT1,AKT3,AMBRA1,AR,ATF2,ATF4,BECN1,BRCA1,calpain,CASP3,CCL2,CCND1,CCNE1,CDC37,CDK4/6,CDKN1B,CDKN2A,CEBPB,CHUK,Creb,CREB1,CRK,CSF1R,DKK1,EIF2AK4,ELK1,ERK,ERK1/2,ESR1,F2,FOXO1,FOXO3,FYN,GATA3,GCK,GLI1,HIF1A,IKBKB,IL10,IRF3,IRS1,ITGB1,JAK2,Jnk,JUN,KRAS,MAP2K1,MAP3K14,MAPK1,MAPK14,MAPK3,MAPK8,MAPT,MEF2,Mek,mir-22,MMP14,MMP9,MTOR,MTORC1,MYC,NFE2L2,NFkB (complex),NFKB1,NOS2,N…	3	Activated		2.045	8.28e-104	0.0001	AARS1,ABCA1,ABCD3,ABCF2,ABCF3,ABHD4,ACAA2,ACADM,ACAT1,ACLY,ACSBG1,ACSL1,ACSS1,ACTA1,ACTB,ACTG1,ACTN1,ACTN4,ACTR2,ACTR3,ADCY2,ADD1,ADD3,ADRM1,AGPAT3,AK1,AK2,AKR1A1,AKR7A2,AKT2,ALB,ALDH1L1,ALDH7A1,ALDOA,ALDOC,AMOT,AMPH,ANK3,ANKRD17,ANXA2,ANXA5,ANXA7,AP2A1,AP2S1,AP3M2,APBA2,APBB1,APC,API5,APOD,APPL2,ARF1,ARF4,ARFGEF3,ARHGAP1,ARHGAP32,ARHGAP5,ARHGDIA,ARHGEF7,ARHGEF9,ARL6IP5,ARPC2,ARPC3,ASS1,ATL1,ATP1…	781 (103)	102
RPL11		other	ABCB1,ABL1,Akt,AKT1,AR,ATF4,ATM,BCL2,BRCA1,CCND1,CCNE1,CDK4/6,CDKN1B,CEBPA,CYP19A1,DKK1,E2F1,EIF2AK3,EIF2AK4,EIF4E,EP300,ERBB2,ERK,ERK1/2,F2,FBXW7,FLI1,FOXO1,FOXO3,GATA3,GRIN1,GSK3A,GSK3B,HBP1,HDAC1,HIPK2,HNF4A,IGF1R,IL6,Jnk,JUN,KAT5,MAP2K1,MAPK8,MAPK9,MAPT,MDM2,Mek,mir-23,MMP9,MTOR,MYC,MYCN,NANOG,NFATC1,NFkB (complex),NFKB1,NOTCH1,P38 MAPK,PGR,PI3K (complex),PIK3R1,Pka,PPARG,PPIF,PRKAA1,PTEN,RAC…	3			-1.622	8.63e-104	0.0001	AARS1,ABAT,ABCA1,ABCB1,ABCD3,ABCF2,ABCF3,ABHD4,ACAA2,ACADL,ACADVL,ACAT1,ACBD5,ACO1,ACOT11,ACOT7,ACSBG1,ACSF2,ACSL1,ACSL3,ACSL4,ACSL6,ACSS2,ACTA1,ACTA2,ACTB,ACTG1,ACTN1,ACTN2,ACTR3,ADD1,ADD3,ADGRB1,ADGRL3,ADH5,AHCYL1,AHNAK,AHSG,AK1,AK2,AK3,AKAP12,AKR1A1,AKR1B1,AKT2,ALDH1A1,ALDH1L1,ALDH2,ALDH4A1,ALDH7A1,ALDH9A1,ALDOA,AMOT,ANKRD17,ANXA1,ANXA2,ANXA5,ANXA6,AP1B1,AP1G1,AP3M2,APBB1,APOA1,APOA2,APOA4,APO…	807 (89)	89
TAF1		transcription regulator	ABCB1,AKT1,androgen,AR,BCL2,BIRC5,BRCA1,CCND1,CDKN1A,CDKN2A,CEBPA,Creb,CREB1,CREBBP,CTNNB1,CYP19A1,E2F1,EGFR,EIF2AK3,EIF4E,ELK1,EP300,ERK1/2,ESR1,FOXO3,GADD45A,GLI1,GSK3B,HIF1A,HNF4A,IGF1R,IL6,IRS1,Jnk,JUN,KAT2B,MAP2K1,MAPK1,MAPK7,MAPK8,MAPK9,MAPT,mir-23,MTOR,NANOG,NCOA2,NFKB1,NFKBIA,NOTCH1,Nr1h,NR3C1,NR4A1,P38 MAPK,p70 S6k,PGR,PI3K (complex),PIK3R1,PPARG,PPIF,PRKAA,PRKAA1,PRKCE,RAC1,RB1,RELA,SOD…	3	Activated		3.274	9.06e-104	0.0001	ABAT,ABCA1,ABCB1,ACAA2,ACADL,ACADM,ACADVL,ACAT1,ACAT2,ACBD5,ACLY,ACO1,ACO2,ACOT11,ACOT7,ACSBG1,ACSF2,ACSL1,ACSL3,ACSL4,ACSL6,ACSS1,ACSS2,ACTA1,ACTA2,ACTC1,ACTN2,ACTN4,ACTR2,ACTR3,ADAR,ADD3,ADGRB1,ADGRL1,ADH5,ADK,AHCYL1,AHSG,AK1,AK2,AK3,AKAP12,AKR1A1,AKR1B1,ALB,ALCAM,ALDH1L1,ALDH2,ALDH4A1,ALDH9A1,ALDOA,AMPD3,ANK3,ANXA1,ANXA2,ANXA5,ANXA6,AP1B1,AP1G1,AP2A1,AP2S1,AP3M2,APBA2,APBB1,APOA1,APOA4,APOE,AP…	810 (78)	77
RPS6KB1		kinase	Akt,AKT2,Ap1,Creb,CREB1,EEF2K,EIF3A,FMR1,GSK3B,HIF1A,IRS1,MAPT,MDM2,MTOR,MTORC1,NFKB1,PAK1,PI3K (complex),RICTOR,RPS6KB1,TP53	2			-1.632	1.98e-103	0.0001	ABAT,ABCA1,ACAA2,ACADVL,ACAT1,ACO1,ACOT11,ACSF2,ACSL1,ACSL3,ACSL6,ACSS1,ACSS2,ACTN4,ADD3,ADGRB1,ADH5,ADK,AGT,AK1,AK3,AKAP12,AKR1A1,AKR1B1,ALB,ALDH1A1,ALDH4A1,ALDH9A1,ALDOC,AMOT,ANXA1,ANXA2,ANXA6,AP1B1,AP2A1,Ap2b1,APBA2,APLP2,APOA1,AQP4,ARFGEF3,ARHGAP5,ASNS,ATP1A1,ATP2B1,ATP2B4,ATP5F1B,ATP5F1D,ATP5IF1,Atp5k,ATP5MF,ATP5MG,ATP5PB,ATP5PD,ATP5PF,ATP5PO,ATP6AP1,ATP6V0A1,ATP6V0C,ATP6V0D1,ATP6V1A,ATP6V1B…	543 (21)	21
arsenite		chemical toxicant	ACHE,Akt,AKT1,arsenite,BAK1,BAX,CAT,CDK4/6,CREB1,CYP1A1,EGFR,EIF2AK2,EIF2S1,EIF4E,ELK1,ERK,ESR1,GADD45A,HSF1,JINK1/2,Jnk,JUN,MAP2K1/2,MAP2K4,MAP3K8,Mapk,MAPK1,MAPK11,MAPK13,MAPK14,MAPK8,MAPK9,MAPKAPK2,MAPT,Mek,MTOR,MTORC1,NCOR2,NFkB (complex),NFKBIA,P38 MAPK,RAC1,SHC1,SRF,STK3,STK4,TP53	2	Activated		4.256	2.97e-103	0.0001	ABAT,ABCA1,ABCB1,ACAA2,ACADVL,ACAT1,ACO1,ACOT11,ACOT7,ACOX1,ACSF2,ACSL3,ACSL4,ACSL6,ACSS1,ACSS2,ACTA1,ACTC1,ACTG1,ACTG2,ACTN1,ACTN4,ACTR2,ADAR,ADGRB1,ADH5,AHNAK,AHSA1,AK2,AK3,AKAP12,AKR1A1,AKR1B1,AKT2,ALB,ALDH1A1,ALDH4A1,ALDH7A1,ALDH9A1,ALDOA,AMOT,AMPD3,ANK3,ANXA1,ANXA2,ANXA5,ANXA6,AP1B1,AP2S1,APBB1,APC,APLP2,APOD,APP,AQP4,ARFGEF3,ARHGAP1,ARHGAP5,ARHGEF2,ARHGEF7,ARHGEF9,ARPC2,ASS1,ATP1A1,ATP1A2,A…	671 (47)	47
SKIL		transcription regulator	ABCB1,AGT,Akt,AKT1,ATM,BCL2,BIRC5,CASP3,CCND1,CDKN1A,CDKN2A,CEBPA,CTNNB1,CYP19A1,E2F1,EGF,EGFR,EIF2AK3,EIF4E,EP300,ERBB2,ERK,ERK1/2,FOXO3,GADD45A,GLI1,GRIN1,H2AX,HIF1A,HNF4A,IGF1R,IL6,IRS1,JUN,KNG1,MAP2K1,MAPK8,MAPK9,MAPT,Mek,mir-23,Mmp,MMP1,MMP12,MMP14,MMP2,MMP3,MMP9,MTOR,NANOG,NFkB (complex),NFKB1,NFKBIA,NOTCH1,NR3C1,P38 MAPK,p70 S6k,PGR,PI3K (complex),PIK3R1,PPARG,PPIF,PRKAA,PRKAA1,PRKCE,RAC1,…	3			-0.869	4.21e-103	0.0001	AAK1,ABAT,ABCB1,ABCD3,ABR,ACAA2,ACADL,ACADM,ACADVL,ACAT1,ACAT2,ACBD5,ACLY,ACO1,ACO2,ACOT11,ACSBG1,ACSF2,ACSL1,ACSL3,ACSL6,ACSS1,ACSS2,ACTA2,ACTG2,ACTN1,ACTN2,ACTN4,ADAR,ADD3,ADGRB1,ADGRL3,ADH5,ADI1,ADK,AHCYL1,AHNAK,AHSG,AIMP1,AK1,AK3,AKAP12,AKR1A1,AKR1B1,AKT2,ALB,ALDH1A1,ALDH1L1,ALDH4A1,ALDH7A1,ALDH9A1,ALDOA,ALDOC,Alyref,AMOT,AMPD3,ANK3,Anp32a,ANXA1,ANXA11,ANXA2,ANXA5,ANXA6,ANXA7,AP1B1,AP1G1,AP2A…	831 (84)	83
BARD1		transcription regulator	ABCB1,AHR,Akt,APP,AURKB,BARD1,BCL2,BIRC5,BRCA1,CASP3,CDKN1A,CDKN2A,CEBPA,CREB1,CTNNB1,CYP19A1,DICER1,E2F1,EGF,EGFR,EGR1,EIF2AK2,EIF2AK3,EIF4E,ELF4,EP300,ERK,ERK1/2,ESR1,ESR2,FOXO3,FSH,GADD45A,GATA1,GFAP,GLI1,GRIN1,H2AX,HGS,HIF1A,Histone h2a,HNF4A,HSD17B4,IL18,IL6,IRF1,IRS1,JUN,KAT2B,MAP2K1,MAPK9,MAPT,Mek,MMP2,MTOR,NANOG,NCOA3,NFKB1,NFKBIA,NOTCH1,NPM1,Nr1h,NR3C1,p70 S6k,PGR,PI3K (complex),PPARA,PP…	3			1.043	4.21e-103	0.0001	ABAT,ABCB1,ABHD4,ACAA2,ACADL,ACADM,ACADVL,ACAT1,ACAT2,ACBD5,ACLY,ACO1,ACOT11,ACOX1,ACSBG1,ACSF2,ACSL1,ACSL3,ACSL6,ACSS1,ACSS2,ACTC1,ACTG2,ACTN4,ACTR2,ADD3,ADGRB1,ADH5,AGT,AHCYL1,AHNAK,AHSG,AK1,AK2,AK3,AKAP12,AKR1A1,AKR1B1,ALB,ALDH1A1,ALDH1L1,ALDH2,ALDH4A1,ALDH9A1,ALDOA,AMOT,AMPD3,ANK3,ANXA1,ANXA2,ANXA6,AP1B1,AP1G1,AP2A1,AP2S1,AP3B2,AP3M2,APBB1,APC,APOA1,APOE,APP,APPL2,ARF4,ARF6,ARFGEF3,ARHGAP1,AR…	831 (92)	88
bromodeoxyuridine		chemical drug	ABCB1,ABL1,AKT1,AR,ATM,BCAR1,BCL2,bromodeoxyuridine,CCND1,CDKN1A,CDKN2A,CHUK,CYP19A1,E2F1,EIF2AK2,EIF2AK3,EIF4E,EP300,ERBB2,ERK,FANCC,FOS,FOXO3,GADD45A,GATA4,GLI1,GRIN1,GSK3B,HIF1A,HNF4A,Ifn,IGF1R,IL6,IRS1,MAP2K1,MAPK1,MAPK8,MAPK9,MAPT,Mek,mir-21,mir-23,MTOR,MYC,NANOG,NFKB1,NFKBIA,NOS2,NOTCH1,NR3C1,P38 MAPK,p70 S6k,PARP,PARP1,PGR,PIK3R1,PPARG,PPIF,PRKAA,PRKAA1,RAC1,RB1,RELA,RPS6KA1,RUNX2,SLC29A1,…	3	Activated		5.722	6.08e-103	0.0001	ABAT,ABCA1,ABCB1,ABCF2,ABCF3,ACAA2,ACADL,ACADM,ACADVL,ACAT1,ACBD5,ACLY,ACO1,ACO2,ACOT11,ACOT7,ACSBG1,ACSF2,ACSL1,ACSL3,ACSL4,ACSL6,ACSS1,ACSS2,ACTG1,ACTG2,ACTN2,ACTN4,ACTR3,ADAR,ADD1,ADD3,ADGRB1,ADGRL3,ADH5,AGT,AHCYL1,AHNAK,AHSG,AK1,AK3,AKAP12,AKR1A1,AKR1B1,AKT2,ALB,ALDH1L1,ALDH2,ALDH4A1,ALDH9A1,ALDOA,ALDOC,ANKRD17,ANXA1,ANXA2,ANXA5,ANXA6,AP1B1,AP1G1,AP2A1,AP3D1,AP3M2,APBB1,API5,APOA1,APOA2,APOA4…	784 (76)	76
SMG1		kinase	ABCB1,AKT1,APP,AR,ARNT,ARRB1,ATF2,ATM,BCL6,CAPN2,CCND1,CDK5,CDKN2A,CEBPA,CEBPB,Creb,CREB1,CREBBP,CREM,CSF1,DUSP1,E2F1,EGFR,EGR1,EIF2AK3,EIF4EBP1,ELK1,ERBB2,ERK,ERK1/2,ESR1,ETS1,FOS,FOXO3,FOXO4,FOXP3,GADD45A,GATA1,GATA4,GLI1,GSK3B,Hif1,HIF1A,HNF4A,HSF1,HSPB8,IGF1R,IGF2,IL10,IL6,IRS1,ITGB1,Jnk,JUN,LIN28A,LRP6,MAP2K1,MAPK3,MAPK8,MCL1,MED1,Mek,MET,mir-23,MITF,MKNK1,MMP2,MMP9,MTOR,MYC,MYOCD,NANOG,Nfat…	3	Inhibited		-6.149	6.69e-103	0.0001	ABAT,ABCA1,ABCB1,ABCD3,ABCF2,ABCF3,ABHD4,ACAA2,ACADL,ACADM,ACADVL,ACAT1,ACBD5,ACLY,ACO1,ACOT11,ACSBG1,ACSF2,ACSL1,ACSL3,ACSL6,ACSS1,ACSS2,ACTG2,ACTN4,ACTR2,ACTR3,ADCYAP1R1,ADD1,ADD3,ADGRB1,ADGRL2,ADH5,ADK,AGPAT3,AGT,AHSA1,AHSG,AK1,AK2,AK3,AKAP12,AKR1A1,AKR1B1,AKR7A2,AKT2,ALB,ALDH1A1,ALDH1L1,ALDH3A2,ALDH4A1,ALDH7A1,ALDH9A1,ALDOA,ALDOC,ALG2,AMPD3,Ank2,ANK3,ANKRD17,ANXA1,ANXA2,ANXA6,AP1B1,AP2A1,AP2S…	880 (115)	114
RND3		enzyme	ABL1,Akt,AMPK,ATF4,BCAR1,BRCA1,calpain,CASP3,CCND1,CCNE1,Cdc42,CDK4/6,CDKN1A,CDKN1B,CDKN2A,CHUK,CTNNB1,DIAPH1,DKK1,EIF2AK4,ERK,ERK1/2,F2,GCK,GJA1,GLI1,GSK3B,HRAS,IRS1,MAP2K1/2,MAP3K1,MAPK1,MAPK12,MAPK14,MAPK3,MAPK8,mir-22,MMP9,MRTFA,MYC,NFATC1,NFkB (complex),NFKB1,NFKBIA,Nos,NOS3,P38 MAPK,PI3K (complex),PIAS3,Pka,PLD2,PPARG,PRKAA,PRKCA,PRKCB,PTEN,PTK2,RAF1,RB1,RBL2,RHOA,RND3,ROCK,SFRP1,SLC9A1,SP1…	3	Inhibited		-3.538	7.07e-103	0.0001	AARS1,ABAT,ABCA1,ABCD3,ABCF2,ABCF3,ABHD4,ACADL,ACADM,ACAT1,ACAT2,ACLY,ACOT11,ACOT7,ACSF2,ACSL3,ACSL4,ACSL6,ACSS1,ACSS2,ACTA1,ACTA2,ACTB,ACTG1,ACTG2,ACTN1,ACTN2,ACTN4,ADAR,ADD1,ADGRB1,ADH5,AGT,AHNAK,AHSG,AK2,AK3,AKAP12,AKT2,ALB,ALCAM,ALDH1A1,ALDH4A1,ALDH7A1,ALDH9A1,ALDOA,AMOT,ANKRD17,ANXA2,ANXA6,AP1B1,AP2A1,APC,APLP2,APOA4,APOD,APPL2,AQP4,ARF1,ARF4,ARF6,ARHGDIA,ARHGEF2,ARHGEF7,ARL6IP5,ARPC2,ASS1,A…	708 (74)	74
SPN		transmembrane receptor	ABCB1,ABL1,AGT,Akt,AKT1,ATM,BCL2,BIRC5,CASP3,CBL,CCND1,CD247,CDKN1A,CDKN2A,CEBPA,CTNNB1,CYP19A1,E2F1,EGF,EGFR,EIF2AK3,EIF4E,EP300,ERBB2,ERK,Erm,FOXO3,GADD45A,GLI1,GRIN1,GTF2I,Hif1,HIF1A,HNF4A,IGF1R,IL6,IRS1,JUN,MAP2K1,MAPK1,MAPK8,MAPK9,MAPT,Mek,mir-23,Mmp,MMP14,MMP2,MMP3,MMP9,MTOR,NANOG,Nfat (family),NFkB (complex),NFKB1,NFKBIA,NOTCH1,NR3C1,P38 MAPK,p70 S6k,PAK1,PGR,PI3K (complex),PIK3R1,Pka,PPAR…	3	Activated		5.068	7.09e-103	0.0001	AAK1,ABAT,ABCB1,ABCD3,ABR,ACAA2,ACADL,ACADM,ACADVL,ACAT1,ACBD5,ACLY,ACO1,ACO2,ACOT11,ACOT7,ACSBG1,ACSF2,ACSL1,ACSL3,ACSL4,ACSL6,ACSS1,ACSS2,ACTA2,ACTC1,ACTG2,ACTN1,ACTN2,ACTN4,ADD3,ADGRB1,ADGRL3,ADH5,ADI1,ADK,AHCYL1,AHSG,AIMP1,AK1,AK2,AK3,AKAP12,AKR1A1,AKR1B1,AKT2,ALB,ALCAM,ALDH1A1,ALDH1L1,ALDH4A1,ALDH7A1,ALDH9A1,ALDOA,ALDOC,Alyref,AMOT,ANK3,Anp32a,ANXA1,ANXA11,ANXA2,ANXA5,ANXA6,ANXA7,AP1B1,AP1G1…	836 (87)	85
SMAD1		transcription regulator	5-hydroxytryptamine,ABCB1,Akt,Alp,ATF1,ATF2,ATF6,ATM,BIRC5,CBL,CCND1,CDKN1A,CDKN2A,CEBPA,CEBPB,Creb,CREB1,CTNNB1,DDIT3,E2F1,EGFR,EGR1,EIF2AK3,ELK1,ERBB2,ERK,ERK1/2,ESR1,estrogen receptor,FOS,FOXO3,GADD45A,GATA3,GATA4,GLI1,GRIN1,GSK3B,Hif1,HIF1A,HNF4A,IGF1,IGF1R,IKBKB,IL6,IRF3,IRS1,JUN,KAT5,L-serine,LEP,LRP6,MAP2K1,MAP2K2,MAPK1,MAPK8,MAPK9,MEF2,MEF2C,Mek,MET,mir-23,MITF,MKNK1,MMP9,MTOR,MYB,MYC,NAN…	3	Inhibited		-2.8	7.62e-103	0.0001	ABAT,ABCA1,ABCB1,ABCD3,ABCF2,ABCF3,ACAA2,ACADL,ACADM,ACADVL,ACAT1,ACBD5,ACLY,ACO1,ACOT11,ACSBG1,ACSF2,ACSL1,ACSL3,ACSL4,ACSL6,ACSS1,ACSS2,ACTA2,ACTG2,ACTN1,ACTN4,ACTR1B,ACTR2,ACTR3,ADD3,ADGRB1,ADGRL3,ADH5,ADK,AGPAT3,AHSG,AK1,AK2,AK3,AKAP12,AKR1B1,AKR7A2,ALB,ALDH1A1,ALDH1L1,ALDH3A2,ALDH4A1,ALDH7A1,ALDH9A1,ALDOA,ALDOC,AMOT,AMPD3,Ank2,ANK3,ANKRD17,ANXA1,ANXA2,ANXA5,ANXA6,AP1B1,AP2A1,AP3D1,APBA2,APC,…	883 (109)	108
beta-estradiol		chemical - endogenous mammalian	Akt,AKT1,AMPK,APP,AR,ARRB1,BCL2,beta-estradiol,Calcineurin protein(s),caspase,CCND1,CDK5,CEBPB,Creb,CREB1,CTNNB1,CYP1A1,CYP1B1,DIO2,DIO3,EGFR,ELK1,ERBB2,ERK,ERK1/2,ERN1,ESR1,ESR2,ESRRA,estrogen receptor,FAAH,FASN,GSK3B,HDAC2,HDAC5,HOXC6,HRAS,HSF1,IGF1R,IL6,INSR,IRS1,JUN,K ATP Channel,KLK3,MAP2K1,MAPK1,MAPK14,MAPK3,MAPK9,MAPT,MMP2,MMP9,MPO,MTOR,MYC,Nfat (family),NFkB (complex),NFKB1,NFKBIA,nitric …	2	Activated		7.844	2.68e-102	0.0001	AARS1,ABAT,ABCA1,ABCB1,ABCF2,ABCF3,ACAA1,ACADVL,ACAT1,ACOT7,ACOX1,ACSBG1,ACSF2,ACSL1,ACSL3,ACSL4,ACSL6,ACTA1,ACTA2,ACTB,ACTC1,ACTR2,ACTR3,ADAR,ADCYAP1R1,ADD1,ADGRL3,ADK,AGT,AHCYL1,AHSA1,AHSG,AK1,AK2,AK3,AKR1A1,ALB,ALCAM,ALDH1L1,ALDH2,ALDH4A1,ALDH6A1,ALDH7A1,ALDH9A1,ALDOA,AMOT,AMOTL1,AMPD3,ANK3,ANKRD17,Anp32a,ANXA1,ANXA2,ANXA6,AP1B1,AP1G1,AP2A1,AP2A2,AP2S1,AP3B2,AP3M2,APBA2,APBB1,APC,API5,APOA1,AP…	917 (91)	91
Esr1-Esr1-estrogen-estrogen		complex	AHR,Akt,AKT1,AMPK,Ap1,APP,ATF2,ATF4,BAX,BRCA1,Calcineurin protein(s),CASR,CDK2,Creb,CREB1,CREB3,CREBBP,CRTC2,CTNNB1,EGF,EGFR,EIF4EBP1,ERK,ERK1/2,ESR1,Esr1-Esr1-estrogen-estrogen,estrogen,Estrogen-ER,FOS,GATA1,HSD17B4,HSF1,IGF1R,IL6,LDLR,LIF,MAPK8,Mek,Mmp,MMP9,MYC,NCOA3,Nr1h,NRIP1,P38 MAPK,PGR,PI3K (complex),PIM1,Pkc(s),PPARG,PPARGC1A,PRKCD,PTK2,RB1,RELA,SMAD2,SP1,SRC,STAT5A,STAT5B,tamoxifen,TP53,…	3	Activated		2.473	3.4e-102	0.0001	AARS1,ABAT,ABCB1,ABCF2,ABCF3,ACAA1,ACAT2,ACOT11,ACOT7,ACOX1,ACSF2,ACSL1,ACSL4,ACSS2,ACTG1,ACTN4,ACTR2,ADD1,ADD3,ADK,AGT,AHCYL1,AHNAK,AHSA1,AHSG,AK1,AK2,AK3,AKR1B1,ALB,ALDH2,ALDH3A2,ALDH4A1,AMOT,ANK3,ANKRD17,ANXA2,ANXA5,ANXA6,AP1B1,AP1G1,AP2S1,AP3B2,AP3D1,AP3M2,APBA2,APC,APOA1,APOA2,APOD,APOE,ARF1,ARF4,ARF6,ARFGEF3,ARHGAP1,ARHGAP32,ARHGAP5,ARHGEF2,ARHGEF7,ARHGEF9,ARID1A,ARL6IP5,ARPC2,ASNS,ASS1,ATP…	760 (63)	62
RAD23A	0.415	other	26s Proteasome,ABCB1,Akt,AKT1,ATF2,ATM,BCL2,beta-estradiol,CCND1,CDKN1A,CDKN2A,CEBPA,CFTR,CREB1,CREBBP,CTNNB1,CYP19A1,E2F1,EGFR,EIF4E,ERBB2,ERK,ERN1,ESR1,FOXO3,fulvestrant,GADD45A,GLI1,H2AX,Hif1,HIF1A,HNF4A,HTT,IGF1R,Ikb,IL6,IREB2,IRS1,JUN,L-methionine,MAP2K1,MAPK1,MAPK8,MAPK9,MAPT,Mek,mir-23,MPG,MTOR,NANOG,NCOA1,NCOA2,NFKB1,NFKBIA,NOTCH1,NR3C1,ODC1,P38 MAPK,p38 Sapk,p70 S6k,PGR,PI3K (complex),PI…	3			1.334	5.4e-102	0.0001	AARS1,ABAT,ABCB1,ACAA2,ACADL,ACADM,ACADVL,ACAT1,ACAT2,ACBD5,ACLY,ACO1,ACO2,ACOT11,ACSBG1,ACSF2,ACSL1,ACSL3,ACSL6,ACSS1,ACSS2,ACTA2,ACTN1,ACTN2,ACTN4,ACTR2,ADAR,ADCY2,ADD3,ADGRB1,ADGRL3,ADH5,ADK,ADRM1,AGL,AHCYL1,AHSG,AIMP1,AK1,AK2,AK3,AKAP12,AKR1A1,AKR1B1,AKT2,ALB,ALCAM,ALDH1A1,ALDH1L1,ALDH2,ALDH3A2,ALDH4A1,ALDH6A1,ALDH9A1,ALDOA,ALDOC,AMOT,AMOTL1,AMPD3,Anp32a,ANXA1,ANXA2,ANXA5,ANXA6,AP1B1,AP2A1,AP…	858 (86)	84
mustard gas		chemical toxicant	ABCB1,ABL1,Actin,Akt,AKT1,BCL2,BIRC5,CASP3,CAT,CCND1,CDKN1A,CDKN2A,CEBPA,CEBPB,Creb,CREB1,CTNNB1,CYP19A1,DICER1,E2F1,EIF2AK2,EIF2AK3,EIF4E,EP300,ERBB2,ERK1/2,FGFR1,FOXO3,GADD45A,GATA4,GLI1,GRIN1,GSK3B,HIF1A,HNF4A,Hsp27,IGF1R,IL18,IL6,JUN,KAT2B,KCND3,L1CAM,MAP2K1,MAP3K1,MAPK8,MAPK9,MAPT,Mek,MITF,MTOR,mustard gas,NANOG,NFkB (complex),NFKB1,NFKBIA,NOTCH1,NR3C1,NR4A1,P38 MAPK,p70 S6k,PARP1,PGR,PI3K (…	3	Activated		3.104	6.9e-102	0.0001	ABAT,ABCB1,ABCD3,ABHD4,ACAA2,ACADL,ACADM,ACADVL,ACAT1,ACAT2,ACBD5,ACLY,ACO1,ACOT11,ACOT7,ACSBG1,ACSF2,ACSL1,ACSL3,ACSL4,ACSL6,ACSS1,ACSS2,ACTA2,ACTC1,ACTG1,ACTG2,ACTN2,ACTN4,ADD3,ADGRB1,ADGRL3,ADH5,ADK,AHCYL1,AHNAK,AHSG,AK1,AK2,AK3,AKAP12,AKR1A1,AKR1B1,ALB,ALCAM,ALDH1A1,ALDH1L1,ALDH2,ALDH4A1,ALDH7A1,ALDH9A1,ALDOA,ALDOC,AMOT,ANXA1,ANXA2,ANXA5,ANXA6,AP1B1,AP1G1,AP3M2,APBA2,APBB1,APOA1,APOA2,APOA4,A…	807 (88)	86
harmine		chemical - endogenous non-mammalian	2-amino-1-methyl-6-phenylimidazo-4-5-b-pyridine,9,10-dimethyl-1,2-benzanthracene,ABCB1,ABL1,AHR,Akt,AKT1,Alp,ATM,BCL2,benzo(a)pyrene,BIRC5,CASP3,CBL,CCND1,CDKN1A,CDKN2A,CEBPA,Creb,CTNNB1,CYP19A1,CYP1A1,E2F1,EGFR,EIF2AK3,EIF4E,EP300,ERBB2,ERK,ERK1/2,ESR1,FOXO3,GADD45A,GLI1,GRIN1,harmine,HIF1A,HNF4A,IGF1R,IL6,IRS1,Jnk,JUN,MAP2K1,MAPK8,MAPK9,MAPT,Mek,mir-23,MITF,MMP2,MTOR,NANOG,NFkB (complex),NFKB1,…	3			0.559	1.26e-101	0.0001	ABAT,ABCB1,ABCD3,ABHD4,ACAA2,ACADL,ACADM,ACADVL,ACAT1,ACBD5,ACLY,ACO1,ACOT11,ACSBG1,ACSF2,ACSL1,ACSL3,ACSL4,ACSL6,ACSS1,ACSS2,ACTA2,ACTN1,ACTN4,ACTR2,ACTR3,ADAR,ADD3,ADGRB1,ADGRL3,ADH5,ADK,AHCYL1,AHNAK,AHSA1,AHSG,AK1,AK2,AK3,AKAP12,AKR1A1,AKR1B1,ALB,ALDH1A1,ALDH1L1,ALDH2,ALDH4A1,ALDH9A1,ALDOA,ALG2,AMOT,AMPD3,ANK3,ANXA1,ANXA2,ANXA6,AP1B1,AP1G1,AP2A1,AP2S1,APBA2,APBB1,APC,APOA1,APOA2,APOA4,APOD,APO…	820 (84)	83
miR-30c-5p (and other miRNAs w/seed GUAAACA)		mature microRNA	ABCB1,ABL1,Akt,AKT1,Alp,ATM,BCL2,BIRC5,CASP3,CBL,CCND1,CDKN1A,CDKN2A,CEBPA,Creb,CTNNB1,CYP19A1,E2F1,EIF2AK3,EIF4E,EP300,ERBB2,ERK1/2,FOXO3,GADD45A,GLI1,GRIN1,GSK3A,H2AX,Hif1,HIF1A,HNF4A,IGF1R,IL6,JUN,KAT2B,MAP2K1,MAPK8,MAPK9,MAPT,Mek,mir-23,miR-30c-5p (and other miRNAs w/seed GUAAACA),MMP2,MTOR,NANOG,NFkB (complex),NFKB1,NFKBIA,NOTCH1,NR3C1,P38 MAPK,p70 S6k,PGR,PI3K (complex),PIK3R1,PIKFYVE,PPARG…	3	Inhibited		-3.844	1.37e-101	0.0001	ABAT,ABCB1,ABCD3,ACAA2,ACADL,ACADM,ACADVL,ACAT1,ACAT2,ACBD5,ACLY,ACO1,ACO2,ACOT11,ACOT7,ACSBG1,ACSF2,ACSL1,ACSL3,ACSL4,ACSL6,ACSS1,ACSS2,ACTA2,ACTC1,ACTN2,ACTN4,ACTR3,ADAR,ADD3,ADGRB1,ADGRL3,ADH5,ADK,AHCYL1,AHNAK,AHSG,AK1,AK2,AK3,AKAP12,AKR1A1,AKR1B1,AKT2,ALB,ALCAM,ALDH1A1,ALDH1L1,ALDH2,ALDH4A1,ALDH7A1,ALDH9A1,ALDOA,ALDOC,AMOT,AMPD3,ANXA1,ANXA2,ANXA5,ANXA6,AP1B1,AP1G1,AP2A1,AP3M2,APBA2,APBB1,APOA…	778 (76)	75
NEK2		kinase	ABCB1,ABL1,AKT1,ATM,BCL2,BIRC5,CASP3,CCND1,CDC20,CDKN1A,CDKN2A,CEBPA,CTNNB1,CXCL12,CYP19A1,cytarabine,E2F1,EIF2AK3,EIF4E,EP300,ERBB2,FOXO3,GADD45A,GLI1,GRIN1,GSK3A,HBEGF,HIF1A,HNF4A,IGF1R,IL6,IRS1,Jnk,JUN,MAP2K1,MAPK1,MAPK8,MAPK9,MAPT,Mek,mir-23,MMP14,MMP2,MTOR,NANOG,NEK11,NEK2,NFkB (complex),NFKB1,NFKBIA,NOTCH1,NR3C1,P38 MAPK,p70 S6k,PGR,PI3K (complex),PIK3R1,PPARG,PPIF,PRKAA,PRKAA1,PRKCE,RAC1,R…	3	Activated		4.347	1.45e-101	0.0001	ABAT,ABCB1,ABCD3,ACAA2,ACADL,ACADM,ACADVL,ACAT1,ACAT2,ACBD5,ACLY,ACO1,ACO2,ACOT11,ACOT7,ACSBG1,ACSF2,ACSL1,ACSL3,ACSL4,ACSL6,ACSS1,ACSS2,ACTA2,ACTC1,ACTG2,ACTN1,ACTN2,ACTN4,ADAR,ADD3,ADGRB1,ADGRL3,ADH5,ADI1,ADK,AHCYL1,AK1,AK2,AK3,AKAP12,AKR1A1,AKR1B1,AKT2,ALB,ALCAM,ALDH1A1,ALDH1L1,ALDH2,ALDH4A1,ALDH7A1,ALDH9A1,ALDOA,ALDOC,AMPD3,ANXA1,ANXA2,ANXA5,ANXA6,ANXA7,AP1B1,AP1G1,AP2A1,AP3M2,APBB1,APOA1,APO…	766 (76)	74
stallimycin		biologic drug	ABCB1,ABL1,AKT1,AR,ATM,BCAR1,BCL2,CCND1,CDKN1A,CDKN2A,CHUK,CYP19A1,E2F1,EIF2AK2,EIF2AK3,EIF4E,EP300,ERBB2,ERK,FANCC,FOS,FOXO3,GADD45A,GATA4,GLI1,GRIN1,GSK3B,HIF1A,HNF4A,Ifn,IGF1R,IL6,IRS1,MAP2K1,MAPK1,MAPK8,MAPK9,MAPT,Mek,mir-21,mir-23,MTOR,MYC,NANOG,NFKB1,NFKBIA,NOS2,NOTCH1,NR3C1,P38 MAPK,p70 S6k,PGR,PIK3R1,PPARG,PPIF,PRKAA,PRKAA1,RAC1,RB1,RELA,RPS6KA1,RUNX2,SLC29A1,SP1,SRC,stallimycin,STAT1,STA…	3	Activated		5.736	2.51e-101	0.0001	ABAT,ABCA1,ABCB1,ABCF2,ABCF3,ACAA2,ACADL,ACADM,ACADVL,ACAT1,ACBD5,ACLY,ACO1,ACO2,ACOT11,ACOT7,ACSBG1,ACSF2,ACSL1,ACSL3,ACSL4,ACSL6,ACSS1,ACSS2,ACTG1,ACTG2,ACTN2,ACTN4,ACTR3,ADAR,ADD1,ADD3,ADGRB1,ADGRL3,ADH5,AGT,AHCYL1,AHNAK,AHSG,AK1,AK3,AKAP12,AKR1A1,AKR1B1,AKT2,ALB,ALDH1L1,ALDH2,ALDH4A1,ALDH9A1,ALDOA,ALDOC,ANKRD17,ANXA1,ANXA2,ANXA5,ANXA6,AP1B1,AP1G1,AP2A1,AP3D1,AP3M2,APBB1,API5,APOA1,APOA2,APOA4…	780 (74)	73
SSRP1		transcription regulator	ABCB1,ABL1,Akt,AKT1,ATM,BCL2,BIRC5,Casein,CASP3,CCND1,CDKN1A,CDKN2A,CEBPA,CSN2,CTNNB1,CYP19A1,E2F1,EIF2AK3,EIF4E,EP300,ERBB2,ERK1/2,FOS,FOXO3,GADD45A,GLI1,GRIN1,GSK3A,H2AX,Hif1,HIF1A,HNF4A,IGF1R,IL6,IRS1,JUN,KAT2B,MAP2K1,MAPK8,MAPK9,MAPT,Mek,mir-23,MTOR,NANOG,NFkB (complex),NFKB1,NFKBIA,NOTCH1,NR3C1,P38 MAPK,p70 S6k,PGR,PI3K (complex),PIK3R1,PPARG,PPIF,PRKAA,PRKAA1,PRKCE,RAC1,RB1,RELA,RPS6KA1,RUN…	3	Activated		2.891	2.6e-101	0.0001	ABAT,ABCB1,ABCD3,ACAA2,ACADL,ACADM,ACADVL,ACAT1,ACAT2,ACBD5,ACLY,ACO1,ACO2,ACOT11,ACOT7,ACSBG1,ACSF2,ACSL1,ACSL3,ACSL4,ACSL6,ACSS1,ACSS2,ACTA1,ACTA2,ACTB,ACTC1,ACTG1,ACTG2,ACTN2,ACTN4,ADD3,ADGRB1,ADGRL3,ADH5,AHCYL1,AHNAK,AHSG,AK1,AK2,AK3,AKAP12,AKR1A1,AKR1B1,AKT2,ALB,ALCAM,ALDH1A1,ALDH1L1,ALDH2,ALDH4A1,ALDH7A1,ALDH9A1,ALDOA,ALDOC,AMOT,AMPD3,ANXA1,ANXA2,ANXA5,ANXA6,AP1B1,AP1G1,AP2A1,AP3D1,AP3M2,AP…	769 (75)	74
chrysotile asbestos		chemical toxicant	ABCB1,ABI1,ABL1,AKT1,APP,ARRB1,ASCL1,ATF2,ATM,BCL2,CDKN1A,CDKN2A,CEBPA,CEBPB,chrysotile asbestos,Creb,CREB1,CTNNB1,CXCL12,CXCL8,CYP19A1,cytokine,DDIT3,E2F1,EDN1,EIF2AK3,EIF4E,ELK1,ERBB2,ERK,ESR1,estrogen receptor,ETV5,FOS,FOXO3,FOXO4,GADD45A,GATA4,GLI1,GSK3B,HBEGF,HIF1A,HNF4A,IGF1R,IL6,IRS1,JINK1/2,MAPK1,MAPK8,MAPK9,MAPT,MKNK1,MMP12,MMP2,MMP3,MMP9,MYC,MYCN,NANOG,NCOA2,Nfat (family),NFATC1,NFKBIA,…	3	Activated		8.118	2.84e-101	0.0001	AAK1,ABAT,ABCB1,ABCF2,ABCF3,ABR,ACAA2,ACADL,ACADM,ACADVL,ACAT1,ACBD5,ACLY,ACO1,ACOT11,ACOT7,ACSF2,ACSL1,ACSL3,ACSL4,ACSL6,ACSS1,ACSS2,ACTA2,ACTG2,ACTN1,ACTN4,ACTR2,ADD1,ADD3,ADGRB1,ADGRL3,ADH5,ADI1,AHCYL1,AIMP1,AK1,AK3,AKAP12,AKR1B1,ALB,ALCAM,ALDH1A1,ALDH4A1,ALDH9A1,ALDOA,Alyref,Ank2,ANKRD17,ANXA1,ANXA11,ANXA2,ANXA5,ANXA6,AP1B1,AP1G1,AP2A1,AP2S1,AP3B2,AP3D1,APBA2,APBB1,API5,APOA1,APOA2,APOD,APOE,…	878 (91)	91
UGCG		enzyme	ABCB1,ABL1,AKT1,APP,AR,ATF2,ATM,BCL2,Ca2+,CDH1,CDKN2A,CEBPA,CEBPB,CHUK,CREB1,CYP19A1,DCX,DVL2,E2F1,EGR1,EIF2AK3,EIF4E,EP300,ERBB2,FOXO3,FOXP3,FYN,GADD45A,GATA4,GFI1,GLI1,GRIN1,GSK3B,HDAC3,HDAC4,HNF1B,HNF4A,HSF1,IL6,INSR,ITGB1,KAT5,L-serine,LCK,LEF1,MAPK1,MAPK8,MAPK9,MAPT,MCL1,Mek,mir-23,MITF,MMP9,MTOR,MUC1,MYC,MYOG,NANOG,NCOA1,Nfat (family),NFATC1,NFATC4,NFE2L2,NFKB1,NOTCH1,NR3C1,p70 S6k,PDX1,PPA…	3	Inhibited		-4.814	3.54e-101	0.0001	ABAT,ABCB1,ABCF2,ABCF3,ABHD4,ACAA2,ACADL,ACADM,ACADVL,ACAT1,ACBD5,ACLY,ACO1,ACOT11,ACOT7,ACSF2,ACSL1,ACSL3,ACSL6,ACSS1,ACSS2,ACTA2,ACTG1,ACTG2,ACTN1,ACTN4,ADAR,ADD1,ADD3,ADGRB1,ADGRL3,ADH5,AGL,AGPAT3,AHCYL2,AHSA1,AHSG,AK1,AK3,AKAP12,AKR1B1,AKT2,ALB,ALDH1A1,ALDH3A2,ALDH4A1,ALDH6A1,ALDH9A1,ALDOA,Ank2,ANKRD17,ANXA1,ANXA2,ANXA6,AP1B1,AP3B2,AP3M2,APC,APOA1,APOD,APOE,APP,APPL2,ARF1,ARFGEF3,ARHGAP5,ARHG…	801 (104)	102
ZMIZ1		transcription regulator	Akt,AKT1,androgen,AR,ATF2,ATF4,ATM,BAK1,BAX,BRCA1,calpain,CCN2,CCND1,CDK4/6,CDKN1A,CDKN1B,CDKN2A,Creb,CREB1,CREBBP,CTNNB1,DKK1,EGFR,EIF2AK4,ELK1,EP300,ERBB2,ERK,ERK1/2,ESR1,F2,FOXO1,GCK,GLI1,GSK3B,HNF4A,IRF7,Mapk,MAPK1,MAPK14,MAPK3,MAPK7,Mek,mir-22,MMP9,MTOR,MTORC1,MYC,NCOA2,NCOA4,NFkB (complex),NFKBIA,Nr1h,NR3C1,NR4A1,PDPK1,Pka,PP2A,PPARGC1A,PRKCQ,PTEN,RB1,RBL2,SHC1,SKIL,SMAD3,SP1,SRC,SREBF2,STA…	3	Activated		5.061	5.28e-101	0.0001	AARS1,ABCA1,ABCD3,ABCF2,ABCF3,ABHD4,ACAA2,ACADM,ACAT2,ACLY,ACO1,ACOT7,ACSL3,ACSL6,ACSS1,ACSS2,ACTA1,ACTA2,ACTB,ACTG2,ACTN1,ACTN2,ACTN4,ACTR2,ACTR3,ADD1,ADD3,ADGRL3,ADI1,AHNAK,AHSG,AK2,AKAP12,AKR1B1,ALB,ALDH1A1,ALDH7A1,ALDH9A1,ALDOA,ALDOC,AMOT,AMPD3,ANK3,ANKRD17,AP2S1,APBA2,APOA2,APPL2,AQP4,ARF1,ARF5,ARFGEF3,ARHGAP1,ARHGAP5,ARHGDIA,ARHGEF2,ARHGEF9,ASS1,ASTN1,ATL1,ATP1A2,ATP1A3,ATP2A1,ATP2A2,ATP2B1…	825 (80)	80
mannosylated lipoarabinomannan		chemical - endogenous non-mammalian	Akt,AMPK,Ap1,BCL2,BTRC,CASP8,caspase,CBL,CD247,CD28,CD3,CD5,CDK1,CHUK,CREB1,CXCL12,CXCR3,EGFR,ERK,ERK1/2,ESR1,FOXP3,FYN,GAB2,HNRNPK,HRAS,IKBKB,IL15,ITGB1,ITK,Jnk,LAT,LCK,LCP2,LILRB1,mannosylated lipoarabinomannan,Mapk,MAPK14,MAPK8,MAPK9,MED28,MTOR,NFAT (complex),Nfat (family),NFkB (complex),NFKB2,NFKBIA,NRAS,PIK3R1,PRKCD,PTGS2,PTPN6,RAC1,RAS,REL,SHC1,STAT3,STAT5A,TCR,TLR2,TLR2/TLR4,TLR4,TP53,VAV1…	3	Inhibited		-4.63	7.02e-101	0.0001	AARS1,ABAT,ABCA1,ABCD3,ACAA2,ACADVL,ACAT1,ACO2,ACOT11,ACOT7,ACOX1,ACSF2,ACSL3,ACSL4,ACSL6,ACSS1,ACSS2,ACTB,ACTG1,ACTG2,ACTN1,ACTN4,ACTR2,ACTR3,ADCY2,ADGRB1,ADGRL3,ADH5,ADK,AHCYL1,AHNAK,AHSG,AIMP1,AK2,AK3,AKR1A1,AKR1B1,AKT2,ALB,ALDH4A1,ALDH7A1,ALDH9A1,ALDOA,ALDOC,AMOT,AMPD3,ANK3,ANXA1,ANXA2,AP1B1,AP2S1,APBB1,APC,APLP2,APOA1,APOA4,APOD,ARAF,ARF1,ARF6,ARFGEF3,ARHGAP1,ARHGAP32,ARHGAP5,ARHGEF7,ARHGEF9…	685 (67)	64
TP53RK		kinase	ABCB1,ABL1,AKT1,ATM,BCL2,BIRC5,CASP3,CCND1,CDKN1A,CDKN2A,CEBPA,CTNNB1,CXCL12,CYP19A1,E2F1,EIF2AK3,EIF4E,EP300,ERBB2,FOXO3,GADD45A,GLI1,GRIN1,GSK3A,HBEGF,HIF1A,HNF4A,IGF1R,IL6,IRS1,Jnk,JUN,MAP2K1,MAPK1,MAPK8,MAPK9,MAPT,Mek,mir-23,MMP14,MMP2,MTOR,NANOG,NFkB (complex),NFKB1,NFKBIA,NOTCH1,NR3C1,P38 MAPK,p70 S6k,PGR,PI3K (complex),PIK3R1,PPARG,PPIF,PRKAA,PRKAA1,PRKCE,RAC1,RB1,RELA,RPS6KA1,SMAD3,SOD2,S…	3	Activated		4.465	8.61e-101	0.0001	ABAT,ABCB1,ABCD3,ACAA2,ACADL,ACADM,ACADVL,ACAT1,ACAT2,ACBD5,ACLY,ACO1,ACO2,ACOT11,ACOT7,ACSBG1,ACSF2,ACSL1,ACSL3,ACSL4,ACSL6,ACSS1,ACSS2,ACTA2,ACTC1,ACTG2,ACTN1,ACTN2,ACTN4,ADAR,ADD3,ADGRB1,ADGRL3,ADH5,ADI1,ADK,AHCYL1,AK1,AK2,AK3,AKAP12,AKR1A1,AKR1B1,AKT2,ALB,ALCAM,ALDH1A1,ALDH1L1,ALDH2,ALDH4A1,ALDH7A1,ALDH9A1,ALDOA,ALDOC,AMPD3,ANXA1,ANXA2,ANXA5,ANXA6,ANXA7,AP1B1,AP1G1,AP2A1,AP3M2,APBB1,APOA1,APO…	763 (72)	72
CHAF1A		other	ABCB1,AKT1,AR,ATF2,ATM,ATR,BCL2,BIRC5,BRCA1,CASR,CCND1,CDKN1A,CDKN2A,CEBPA,CHAF1A,CREB1,CREBBP,CTNNB1,CYP19A1,cytarabine,E2F1,EIF2AK3,EIF4E,EP300,ERBB2,ESR1,FOXO3,GADD45A,GLI1,GRIN1,GSK3B,H2AX,HIF1A,HNF4A,IL6,IRS1,Jnk,MAP2K1,MAPK1,MAPT,Mek,mir-23,MTOR,MYC,NANOG,NCL,NFkB (complex),NFKB1,NFKBIA,NOTCH1,NR3C1,P38 MAPK,p70 S6k,PARP1,PIK3R1,PPARG,PPIF,PRKAA,PRKAA1,PRKCE,RAC1,RB1,RELA,SMAD3,SOD2,SP1,SQS…	3			0.494	1.03e-100	0.0001	ABAT,ABCB1,ABCD3,ABCF2,ABCF3,ACAA2,ACADL,ACADM,ACADVL,ACAT1,ACAT2,ACBD5,ACLY,ACO1,ACO2,ACOT11,ACOT7,ACSBG1,ACSF2,ACSL1,ACSL3,ACSL6,ACSS1,ACSS2,ACTA2,ACTC1,ACTN1,ACTN2,ACTN4,ACTR2,ACTR3,ADAR,ADD1,ADD3,ADGRB1,ADGRL3,ADH5,AK1,AK2,AK3,AKAP12,AKR1A1,AKR1B1,AKT2,ALB,ALCAM,ALDH1A1,ALDH1L1,ALDH2,ALDH4A1,ALDH7A1,ALDH9A1,ALDOA,ALDOC,AMPD3,ANK3,ANKRD17,ANXA1,ANXA2,ANXA5,ANXA6,AP1B1,AP2A1,AP2S1,AP3M2,APBB1,A…	804 (73)	72
TRIM39		other	ABCB1,ABL1,Akt,AKT1,ATM,BCL2,BIRC5,CASP3,CDKN1A,CDKN2A,CEBPA,CTNNB1,CYP19A1,E2F1,EGR1,EIF4E,ERBB2,ERK,ERK1/2,FOS,FOXO3,GADD45A,GLI1,GRIN1,Hif1,HIF1A,HNF4A,IGF1R,IL6,IRS1,Jnk,JUN,MAP2K1,MAPK8,MAPT,mir-23,MTOR,MYC,NANOG,NFE2L2,NFkB (complex),NFKB1,NFKBIA,NOTCH1,NR3C1,P38 MAPK,p70 S6k,PARP1,PGR,PI3K (complex),PIK3R1,PPARG,PPIF,PRKAA,PRKAA1,PRKCE,RAC1,RELA,ROCK,RPS6KA1,SFN,SMAD3,SOD2,SP1,TOP1,TP53,TP…	3	Inhibited		-2.587	1.17e-100	0.0001	ABAT,ABCB1,ABCF2,ABCF3,ACAA2,ACADL,ACADM,ACADVL,ACAT1,ACAT2,ACBD5,ACLY,ACO1,ACOT11,ACOT7,ACSBG1,ACSF2,ACSL1,ACSL3,ACSL4,ACSL6,ACSS1,ACSS2,ACTN4,ADD1,ADD3,ADGRB1,ADGRL3,ADH5,AGPAT3,AHCYL1,AK1,AK3,AKAP12,AKR1A1,AKR1B1,AKR7A2,ALB,ALCAM,ALDH1A1,ALDH1L1,ALDH2,ALDH4A1,ALDH7A1,ALDH9A1,ALDOA,ALDOC,AMOT,AMPD3,ANKRD17,ANXA1,ANXA2,ANXA5,ANXA6,AP1B1,AP1G1,AP2A1,AP3D1,AP3M2,APBB1,APOA1,APOA2,APOD,APOE,APP,APP…	755 (69)	68
PTPRR		phosphatase	Akt,AKT1,AKT3,Ap1,APP,ARRB1,ATF2,ATM,BCL2,CCND1,CDH2,CDKN1A,Creb,CREM,CSF1,DUSP1,EIF2AK2,ELK1,ERK,ERK1/2,ETS1,FOS,FOXO1,FYN,GAB2,HIF1A,HISTONE,HSF1,HSPB8,JAK1,JAK2,JUN,LIN28A,LRP1,LRP6,MAP2K1,MAPK3,MAPK7,MAPKAPK2,MAPT,MCL1,MED1,MEF2,MEF2C,MKNK1,MMP2,MYC,NFE2L2,NFkB (complex),NFKB1,NFKBIA,NR4A1,p70 S6k,PARP1,PDGFRB,PI3K (complex),PKM,PPARG,PPP3R1,PTPN11,PTPRR,RAC1,RAS,Rb,RB1,RELA,RPS6KA1,RPS6KB1,R…	3	Inhibited	biased	-10.281	1.49e-100	0.0001	ABAT,ABCD3,ABCF2,ABCF3,ACAA1,ACAA2,ACADVL,ACAT1,ACLY,ACO2,ACOT11,ACOT7,ACSBG1,ACSF2,ACSL4,ACSL6,ACSS1,ACSS2,ACTA2,ACTN4,ACTR3B,ADD1,ADD3,ADGRB1,ADH5,ADK,AGPAT3,AHNAK,AHSA1,AHSG,AK1,AK2,AK3,AKAP12,AKR1A1,AKR1B1,AKR7A2,AKT2,ALCAM,ALDH1L1,ALDH4A1,ALDH7A1,ALDH9A1,ALDOC,ALG2,AMOT,AMPD3,Ank2,ANKRD17,ANXA1,ANXA2,ANXA5,ANXA6,AP1B1,AP3B2,AP3D1,AP3M2,APBA2,APBB1,APLP2,APOA2,APOA4,APOD,ARCN1,ARF1,ARF4,ARHGA…	703 (85)	84
gilteritinib		chemical drug	ABI1,ADAM17,Akt,AKT1,ALK,AMPK,Ap1,ASCL1,ATF2,AXL,CASP8,CCND1,CDK2,CEBPB,CHUK,Creb,CREB1,DDIT3,DUSP1,EDN1,EGFR,EIF4E,ELK1,ERK,ERK1/2,ESR1,estrogen receptor,ETV5,FLT3,FOS,FOXO4,GATA4,gilteritinib,Ikb,JINK1/2,Jnk,JUN,JUNB,KDR,MAP2,MAP2K1,MAPK1,MAPK12,MAPK3,MAPK7,MAPKAPK2,MAPT,MEF2C,MKNK1,MMP14,MMP2,MTOR,MYC,MYCN,NCOA2,Nfat (family),NFATC1,NFkB (complex),NFKB1,NFKBIA,NOS2,Notch,NPPB,P38 MAPK,p70 S6k,…	3	Inhibited		-6.983	1.49e-100	0.0001	ABAT,ABCD3,ABCF2,ABCF3,ACAA1,ACADVL,ACAT1,ACAT2,ACO2,ACOT11,ACOT7,ACSBG1,ACSF2,ACSL4,ACSL6,ACTA1,ACTA2,ACTG2,ACTN1,ACTN2,ACTN4,ACTR2,ADAR,ADD1,ADGRB1,ADH5,ADK,AHCYL1,AK2,AK3,AKAP12,AKR1A1,AKR1B1,ALB,ALDH1L1,ALDH2,ALDH4A1,ALDH7A1,ALDH9A1,ALDOC,AMOT,AMPD3,Ank2,ANK3,ANKRD17,ANXA2,ANXA5,ANXA6,ANXA7,AP1B1,AP2S1,AP3D1,AP3M2,APBA2,APBB1,APC,API5,APLP2,ARF1,ARF4,ARF6,ARFGEF3,ARHGAP1,ARHGAP5,ARHGEF7,ARHGE…	758 (90)	87
platelet activating factor phosphatidate		chemical - endogenous mammalian	Akt,AKT1,Ap1,BRCA1,Calcineurin protein(s),CEBPB,CHUK,CREB1,EIF2AK2,EIF4E,ELK1,ERK,ERK1/2,ESR1,ETS,FOXO4,Hdac,HRAS,IKBKB,Jnk,JUN,KRAS,MAP2K1/2,MAP2K5,MAP3K1,MAPK1,MAPK14,MAPK3,MAPK7,MAPK8,MAPT,Mek,MMP1,MTOR,MTORC1,MYC,Nfat (family),NFkB (complex),NFKBIA,NRAS,P38 MAPK,PI3K (complex),PIK3CA,PIK3CD,PIK3CG,Pkc(s),platelet activating factor phosphatidate,PLCE1,PRKAA,PTGS2,RAC1,RAF1,RALA,RALGDS,RAS,RASS…	3	Activated	biased	6.727	3.61e-100	0.0001	ABAT,ABCF2,ABCF3,ACAA2,ACADL,ACADVL,ACAT1,ACAT2,ACOT11,ACOT7,ACOX1,ACSF2,ACSL1,ACSL3,ACSL4,ACSL6,ACTA1,ACTC1,ACTG1,ACTG2,ACTR2,ACTR3,ADAR,ADCY2,ADD1,ADD3,ADGRB1,ADGRL3,ADH5,AHNAK,AHSG,AK1,AK3,AKR1A1,AKT2,ALCAM,ALDH1A1,ALDH4A1,ALDH7A1,ALDH9A1,ALDOA,ALDOC,AMOT,AMPH,ANK3,ANKRD17,ANXA5,ANXA6,AP1B1,AP2S1,AP3M2,APBB1,APC,APOA4,APOD,ARF1,ARF6,ARFGEF3,ARHGAP1,ARHGAP5,ARHGEF2,ARHGEF7,ARHGEF9,ARL6IP5,ARPC2…	719 (68)	67
TBC1D10C		other	ABI1,Akt,AMPK,Ap1,APP,ARRB1,ASCL1,ATF2,BCL2,CAPN2,CCND1,CDKN1A,CEBPB,Creb,CREB1,CREM,CSF1,DDIT3,DUSP1,EDN1,EIF4E,ELK1,ERK,ERK1/2,ESR1,estrogen receptor,ETS1,ETV5,FOS,FOXO4,GAB2,GATA4,GSK3B,HIF1A,HISTONE,HSF1,HSPB8,Ikb,JINK1/2,JUN,LIN28A,LRP6,MAP2,MAP2K1,MAPK12,MAPK3,MAPK7,MAPKAPK2,MAPT,MCL1,MED1,MEF2C,MKNK1,MTOR,MYC,MYCN,NCOA2,Nfat (family),NFATC1,NFE2L2,NFkB (complex),NFKB1,NFKBIA,NOS2,Notch,NPP…	3	Inhibited	biased	-9.465	7.83e-100	0.0001	ABAT,ABCD3,ABCF2,ABCF3,ACADVL,ACAT1,ACAT2,ACO2,ACOT11,ACOT7,ACSBG1,ACSF2,ACSL4,ACSL6,ACTA2,ACTG2,ACTN1,ACTN4,ACTR2,ADD1,ADGRB1,ADH5,ADK,AGPAT3,AHCYL1,AHSA1,AHSG,AK2,AK3,AKAP12,AKR1A1,AKR1B1,AKR7A2,ALCAM,ALDH1L1,ALDH2,ALDH4A1,ALDH7A1,ALDH9A1,ALDOC,ALG2,AMOT,AMPD3,Ank2,ANK3,ANKRD17,ANXA2,ANXA5,ANXA6,AP1B1,AP2S1,AP3B2,AP3D1,AP3M2,APBA2,APBB1,API5,APLP2,APOA2,APOD,AQP4,ARCN1,ARF1,ARF4,ARF6,ARFGEF3,AR…	781 (102)	101
C1QTNF9		other	26s Proteasome,ABI1,ABL1,Akt,AMPK,ARRB1,ASCL1,ATF2,BCL2,C1QTNF9,CASP8,CAV1,CCND1,CD247,CEBPB,Creb,CREB1,DDIT3,doxorubicin,DUSP1,E2F1,EDN1,EIF4E,ELK1,ERK,ERK1/2,ESR1,estrogen receptor,ETV5,FOS,FOXO3,FOXO4,GATA4,GSK3B,HIPK2,Ikb,INSR,IRS1,ITGB1,ITGB3,JINK1/2,JUN,MAP2,MAP2K1,MAPK1,MAPK7,MAPK8,MAPT,MEF2C,MKNK1,MMP2,MMP9,MTOR,MYC,MYCN,NCOA2,Nfat (family),NFATC1,NFKB1,NFKB2,NFKBIA,nitric oxide,NOS3,Notc…	3	Inhibited		-6.275	1.12e-99	0.0001	ABAT,ABCF3,ACAA1,ACAT1,ACAT2,ACO2,ACOT11,ACOT7,ACSBG1,ACSF2,ACSL4,ACSL6,ACTA2,ACTG2,ACTN1,ACTN2,ACTN4,ACTR2,ADD1,ADGRB1,ADH5,ADK,ADRM1,AHCYL1,AK2,AK3,AKAP12,AKR1A1,AKR1B1,ALB,ALDH1L1,ALDH2,ALDH4A1,ALDH6A1,ALDH9A1,ALDOC,AMOT,AMPD3,Ank2,ANK3,ANKRD17,ANXA5,ANXA6,AP1B1,AP2A1,AP2S1,AP3D1,AP3M2,APBA2,APBB1,APC,APLP2,APOD,AQP4,ARF1,ARF4,ARF6,ARFGEF3,ARHGAP1,ARHGAP5,ARHGEF7,ARHGEF9,ARPC2,ARPP19,ASS1,ASTN…	736 (101)	100
SMARCA4	2.23	transcription regulator	ABCB1,AHR,Ahr-aryl hydrocarbon-Arnt,APP,AR,ATR,BCL2,BIRC5,CCND1,CDK2,CDKN1A,CDKN1B,CDKN2A,CDX2,Creb,CREB1,CREBBP,E2F1,E2F3,EGF,EGFR,EGR1,EIF2AK2,EIF2AK3,EIF4E,ELF4,ELK1,ESR1,ESR2,estrogen receptor,FOXO1,FOXO3,FOXP3,GADD45A,GATA1,GLI1,GSK3B,HDAC2,HIF1A,HNF4A,HSF1,Hspa1b,ID2,ID3,IGF1R,IL6,IRS1,JUN,MAP2K1,MAPK7,MAPK8,MAPK9,mir-23,MMP2,MTOR,MYC,NANOG,NCOA1,NCOA2,NCOA3,NFKB1,NFKBIA,NOTCH1,Nr1h,NR1I2,N…	3	Activated		4.095	1.79e-99	0.0001	ABAT,ABCA1,ABCB1,ABCF3,ABHD4,ACAA2,ACADM,ACADVL,ACAT1,ACBD5,ACLY,ACO1,ACO2,ACOT11,ACOT7,ACOX1,ACSBG1,ACSF2,ACSL3,ACSL4,ACSL6,ACSS1,ACSS2,ACTA1,ACTA2,ACTB,ACTC1,ACTG1,ACTN2,ACTN4,ACTR2,ACTR3,ADD1,ADGRB1,ADH5,ADK,AGL,AGT,AHNAK,AHSA1,AK2,AK3,AKAP12,AKR1A1,AKR1B1,AKR7A2,ALB,ALDH1L1,ALDH2,ALDH3A2,ALDH4A1,ALDH9A1,ALDOA,AMPD3,ANK3,ANXA1,ANXA11,ANXA2,ANXA6,AP1B1,AP2A1,AP2S1,AP3B2,AP3M2,APBA2,APBB1,APC,AP…	877 (101)	98
arsenic		chemical toxicant	arsenic,CASP3,EGFR,ERK,ERK1/2,HIF1A,Jnk,MTOR,NCF1,NFE2L2,SP1,SRC,TP53	2	Activated		3.433	1.81e-99	0.0001	ABAT,ABCA1,ABCB1,ACAA2,ACADVL,ACAT1,ACO1,ACOT11,ACOT7,ACSF2,ACSL3,ACSL6,ACSS2,ACTA1,ACTB,ACTG1,ACTN1,ACTN4,ADGRB1,ADH5,AGPAT3,AGT,AK1,AK3,AKAP12,AKR1B1,AKR7A2,ALB,ALDH1A1,ALDH4A1,ALDH9A1,ALDOA,ALDOC,ANXA2,ANXA5,ANXA6,AP1B1,APOA4,APOE,AQP4,ARF1,ARHGAP5,ARPC2,ATP1A3,ATP2A2,ATP2B1,ATP5F1A,ATP5F1B,ATP5F1C,Atp5k,ATP5PB,ATP5PF,B2M,BCAP31,BCAS3,C3,CA2,CAB39L,CALB1,Cald1,Calm1 (includes others),CALR,CALU…	507 (13)	13
DPTA-NONOate		chemical reagent	ABCB1,ABL1,Akt,AKT1,ATM,BCL2,BIRC5,CAPN2,CASP3,CASP8,CCND1,CDKN1A,CDKN2A,CEBPA,CTNNB1,CYP19A1,DPTA-NONOate,E2F3,EIF2AK3,EIF4E,EP300,ERBB2,FOXO3,GADD45A,GLI1,GRIN1,GSK3A,H2AX,Hif1,HIF1A,HNF4A,IGF1R,IL1B,IL6,IRF3,IRS1,JUN,MAP2K1,MAPK9,MAPT,Mek,mir-23,MTOR,MYC,NANOG,NFKB1,NFKBIA,NLRP3,NOTCH1,NR3C1,P38 MAPK,p70 S6k,PGR,PI3K (complex),PIK3R1,PPARG,PPIF,PRKAA,PRKAA1,PRKCE,PRKN,RAC1,RB1,RELA,RPS6KA1,SFN…	3			-0.759	2.11e-99	0.0001	ABAT,ABCB1,ABCF2,ABCF3,ACAA2,ACADL,ACADM,ACADVL,ACAT1,ACAT2,ACBD5,ACLY,ACO1,ACO2,ACOT11,ACOT7,ACSBG1,ACSF2,ACSL1,ACSL3,ACSL6,ACSS1,ACSS2,ACTA2,ACTC1,ACTN1,ACTN2,ACTN4,ADAR,ADD1,ADD3,ADGRB1,ADGRL3,ADH5,AHCYL1,AHNAK,AHSG,AK1,AK2,AK3,AKAP12,AKR1A1,AKR1B1,AKT2,ALB,ALCAM,ALDH1A1,ALDH1L1,ALDH2,ALDH4A1,ALDH9A1,ALDOA,ALDOC,AMOT,ANKRD17,ANXA1,ANXA2,ANXA5,ANXA6,AP1B1,AP1G1,AP2A1,AP3M2,APBB1,APOA1,APOA2,APO…	768 (78)	77
iodoacetamide		chemical reagent	26s Proteasome,ABL1,AKT1,aldosterone,ATF1,ATF2,ATF6,ATM,C3,CDK5,CDKN1A,CHUK,Creb,CREB1,CTCF,CTNNB1,DNA-methyltransferase,DNMT1,DUSP1,EGFR,EIF2AK2,ELK1,ERBB2,ERK1/2,ERN1,FASN,FN1,FOS,FOXO1,FOXP3,GAPDH,GATA3,GGT1,glutathione,Hdac,HIF1A,HIPK2,IKBKB,iodoacetamide,IRF7,IRS1,ITGB1,Jnk,JUN,JUND,LDLR,MAP2K1,MAP2K3,MAP2K4,MAP3K14,Map3k7,MAPK1,MAPK14,MAPK3,MAPK8,MASP1,Mek,MMP1,MMP2,MTOR,MTORC1,MYB,MYC,MYD8…	3			1.666	2.65e-99	0.0001	ABAT,ABCA1,ABCF2,ABCF3,ABHD4,ACADVL,ACAT1,ACAT2,ACLY,ACO2,ACOT11,ACOX1,ACSBG1,ACSF2,ACSL3,ACSL4,ACSL6,ACSS1,ACTA1,ACTA2,ACTC1,ACTG1,ACTG2,ACTN1,ACTR2,ADD1,ADGRB1,ADGRL3,ADI1,ADK,ADRM1,AGPAT3,AGT,AHNAK,AHSG,AK1,AK2,AK3,AKAP12,AKR1A1,AKR1B1,AKR7A2,ALB,ALDH1L1,ALDH2,ALDH4A1,AMPD3,ANKRD17,ANXA2,ANXA5,ANXA6,AP1B1,AP2A1,AP2A2,AP3D1,AP3M2,APBA2,APBB1,APC,API5,APOA4,APOD,APOE,APP,ARF4,ARF5,ARFGEF3,ARHGDI…	833 (100)	97
USP22		peptidase	ABCB1,ABL1,Akt,AKT1,BCL2,CCND1,CDKN1A,CDKN2A,CEBPA,Creb,CRTC2,CTNNB1,CYP19A1,EIF2AK2,EIF2AK3,EIF4E,EPAS1,ERBB2,ERK,ERK1/2,ESRRA,ESRRG,FOXO1,FOXO3,FOXO4,FSH,GADD45A,GLI1,GRIN1,GSK3B,HDAC2,Histone h2a,HNF4A,HSF1,IFN Beta,IGF1R,IL6,IRF1,IRS1,Jnk,JUN,MAP2K1,MAPK8,MAPT,Mek,mir-23,MTOR,MYC,NANOG,NFE2L2,NFKB1,NFKBIA,nitric oxide,NOS2,NOTCH1,Nr1h,NR1H4,NR3C1,P38 MAPK,p70 S6k,PARP1,PGR,PPARA,PPARG,PPARGC1…	3	Inhibited		-2.724	5.24e-99	0.0001	ABAT,ABCA1,ABCB1,ABCF2,ABCF3,ACAA2,ACADVL,ACAT1,ACBD5,ACLY,ACO1,ACOT11,ACOT7,ACSBG1,ACSF2,ACSL1,ACSL3,ACSL4,ACSL6,ACSS1,ACSS2,ACTA2,ACTC1,ACTG1,ACTG2,ACTN1,ACTN2,ACTN4,ADAR,ADD1,ADD3,ADGRB1,ADGRL3,ADH5,ADK,AGPAT3,AGT,AHCYL1,AHNAK,AHSA1,AK1,AK3,AKAP12,AKR1A1,AKR1B1,AKR7A2,AKT2,ALB,ALCAM,ALDH1A1,ALDH1L1,ALDH3A2,ALDH4A1,ALDH9A1,ALDOA,ALG2,AMOT,AMPD3,ANKRD17,ANXA1,ANXA2,ANXA5,ANXA6,AP1B1,AP1G1,AP2A1,…	801 (87)	86
oligomycin A		chemical - endogenous non-mammalian	Akt,AKT1,Ap1,AR,ATF2,ATM,BCL6,calpain,CCND1,CCR2,CDK5,CDKN1A,CDKN1B,CEBPA,CEBPB,CHUK,Creb,CREB1,CREBBP,CREM,CTNNB1,DUSP1,EGFR,EGR1,ELK1,ERBB4,ERK,ERK1/2,ESR1,estrogen receptor,ETS,ETS1,ETV4,FOS,GATA1,GATA4,GSK3B,Hif1,HIF1A,IL10,IRS1,ITGB1,Jnk,JUN,JUND,KRAS,MAPK1,MAPK14,MAPK3,MAPKAPK2,MAPT,MED1,Mek,MITF,MKNK1,MMP2,MMP9,MTOR,MYC,MYOCD,Nfat (family),NFATC4,NFE2L2,NFkB (complex),NFKB1,NFKBIA,NR1I3,NR…	3	Activated	biased	9.206	6.56e-99	0.0001	ABAT,ABCD3,ABCF2,ABCF3,ACADVL,ACAT1,ACAT2,ACO1,ACO2,ACOT11,ACSF2,ACSL6,ACTG2,ACTN4,ACTR2,ACTR3,ADAR,ADD1,ADGRB1,ADGRL3,ADK,AGPAT3,AHCYL1,AHSG,AK2,AKR1A1,AKR7A2,AKT2,ALCAM,ALDH2,ALDH3A2,ALDH4A1,ALDH7A1,ALDH9A1,ALDOA,ALDOC,AMOT,AMPD3,AMPH,Ank2,ANK3,ANKRD17,ANXA5,ANXA6,AP1B1,AP1G1,AP2A1,AP2S1,AP3D1,AP3M2,APBA2,APBB1,APC,APLP2,APOA4,APP,AQP4,ARF1,ARFGEF3,ARHGAP1,ARHGAP5,ARHGDIA,ARHGEF9,ARPC2,ARPC3,AR…	814 (105)	104
AURK		group	AKT1,Ap1,ATM,AURK,AURKA,AURKB,BIRC5,BRCA1,CDK1,CDK4/6,ESR1,GFAP,GMNN,Histone h3,HNRNPK,KMT2A,MAPT,MBD3,MTOR,MYC,NF2,NFKBIA,NLRP3,PKM,RASSF1,RHOA,RUVBL1,SRC (family),STMN1,TP53,tubulin (complex),WWC1,YAP1	3	Activated		4.162	7.31e-99	0.0001	ABAT,ABCF2,ABCF3,ACAA2,ACADL,ACADM,ACADVL,ACAT1,ACLY,ACO1,ACOT11,ACOX1,ACSF2,ACSL3,ACSL4,ACSL6,ACSS1,ACSS2,ACTB,ACTC1,ACTG1,ACTN1,ACTN4,ACTR2,ADD1,ADGRB1,ADH5,AHNAK,AK3,AKAP12,AKR1A1,ALB,ALDH4A1,ALDH9A1,AMPD3,ANK3,ANXA1,ANXA2,ANXA6,AP1B1,AP2S1,APC,APOA1,APP,ARHGAP1,ARHGAP5,ARHGEF2,ARHGEF7,ARHGEF9,ASS1,ATP1A1,ATP1B1,ATP2A2,ATP2B1,ATP5F1A,ATP5F1C,ATP5IF1,Atp5k,ATP5MF,ATP6V0D1,ATP6V1A,ATP6V1B1,ATP6V…	591 (33)	30
Rp-8-pCPT-cGMPS-triethylamine		chemical reagent	5-hydroxytryptamine,ABCB1,ABI1,ABL1,ADCY,ADCY5,ARRB1,ASCL1,ATF2,ATM,BCL2,CDKN2A,CEBPA,CEBPB,CREB1,CREBBP,CSF1,CTNNB1,cyclic AMP,CYP19A1,DDIT3,E2F1,EDN1,EGFR,EIF2AK3,EIF4E,ELK1,ERBB2,ERK,ESR1,estrogen receptor,ETS1,ETV5,FASN,FOS,FOXO3,FOXO4,GADD45A,GATA4,GLI1,GSK3B,HDAC7,HNF4A,HSF1,IGF1R,Ikb,IL6,IRS1,JINK1/2,KAT5,KLF4,L-serine,L1CAM,LIN28A,LIPE,MAPK1,MAPK9,MAPT,MEF2C,Mek,mir-23,MKNK1,Mlcp,MYB,MYC,…	3	Inhibited		-6.937	9.57e-99	0.0001	ABAT,ABCA1,ABCB1,ABCF2,ABCF3,ACAA2,ACADL,ACADM,ACADVL,ACAT1,ACBD5,ACLY,ACO1,ACOT11,ACOT7,ACSF2,ACSL3,ACSL6,ACSS1,ACSS2,ACTA2,ACTG2,ACTN1,ACTN2,ACTN4,ACTR2,ADAR,ADCY2,ADD3,ADGRB1,ADGRL3,ADH5,AGL,AGPAT3,AHSA1,AK1,AK3,AKAP12,AKR1B1,AKR7A2,ALB,ALDH4A1,ALDH9A1,ALDOA,AMPD3,Ank2,ANK3,ANKRD17,ANXA1,ANXA2,ANXA5,ANXA6,AP1B1,AP1G1,AP2A1,AP2S1,AP3D1,AP3M2,APBB1,APC,API5,APOA1,APOE,APP,APPL2,ARF1,ARF4,ARF5,AR…	852 (118)	117
furosemide		chemical drug	ABL1,Akt,Alpha catenin,AMPK,ATM,azathioprine,BMX,calpain,CASP8,CD247,CDH1,CDKN1B,CFL1,CHUK,Clathrin,COL18A1,Creb,CTNNB1,Cyp2c23,DNM1,EGFR,EGR1,EIF4E,ERBB2,ERK1/2,ESR1,estrogen receptor,ETS1,FHIT,FOS,furosemide,FYN,GFAP,GNAQ,GNAS,GRIN1,GRIN3A,GSK3B,H2AX,HBEGF,HGS,HIF1A,HINT1,HNRNPK,HRAS,IGF1R,IKBKB,IRF4,IRF5,IRS1,ITGB1,ITK,JAK1,JUN,KRAS,L-serine,LCP2,LRP1,MAP2K1,MAP2K3,MAP2K6,MAP3K8,MAPK14,MAPK7,M…	3	Inhibited		-6.506	1.04e-98	0.0001	ABAT,ABCF2,ABCF3,ABHD4,ACADL,ACAT1,ACAT2,ACOT7,ACSBG1,ACSF2,ACSL3,ACSL6,ACSS2,ACTA1,ACTA2,ACTG2,ACTN2,ACTR2,ACTR3,ADD1,ADD3,ADGRB1,ADGRL3,ADK,ADRM1,AHCYL1,AHNAK,AHSG,AK1,AK2,AK3,AKR1A1,ALCAM,ALDH1L1,ALDH2,ALDH3A2,ALDH4A1,ALDH9A1,ALDOA,ALDOC,AMOT,AMPD3,Ank2,ANK3,ANKRD17,ANXA6,AP1B1,AP2A1,AP2S1,AP3D1,AP3M2,APBA2,APC,API5,APOA4,APOD,AQP4,ARF1,ARF4,ARF6,ARHGAP1,ARHGEF7,ARHGEF9,ARL1,ARL6IP5,ARPC3,ARPP…	761 (129)	127
farnesyl transferase		complex	ABI1,AKT1,AMPK,ASCL1,ATF2,AXL,CASP8,CCAR2,CCND1,Cdc42,CDH1,CDKN1A,CDKN1B,CEBPB,CHUK,Creb,CREB1,CTNNB1,DDIT3,DUSP1,EDN1,EIF2AK2,EIF4E,ELK1,ERK,ERK1/2,ESR1,estrogen receptor,ETV5,farnesyl transferase,FASN,FOS,FOXO4,GATA4,GSK3B,HMGA1,HRAS,Ikb,IKBKB,IRF3,ITGB1,ITGB4,JINK1/2,Jnk,JUN,KDR,LRP6,MAP2,MAP2K1,MAP2K2,MAP2K3,MAP2K4,MAP2K5,MAP2K7,MAP3K1,MAPK1,MAPK12,MAPK14,MAPK7,MAPK8,MAPKAPK2,MAPT,MEF2C,Mek,M…	3	Activated	biased	7.198	1.09e-98	0.0001	ABAT,ABCD3,ABCF2,ABCF3,ACADVL,ACAT1,ACO2,ACOT11,ACOT7,ACSBG1,ACSF2,ACSL4,ACSL6,ACTA1,ACTA2,ACTG2,ACTN1,ACTN4,ACTR2,ADAR,ADGRB1,ADH5,ADK,AHCYL1,AHSG,AK2,AKR1A1,AKR1B1,ALB,ALDH1L1,ALDH2,ALDH4A1,ALDH7A1,ALDH9A1,ALDOC,AMPD3,Ank2,ANK3,ANKRD17,ANXA2,ANXA5,ANXA6,AP1B1,AP1G1,AP2S1,AP3D1,AP3M2,APBA2,APBB1,APC,API5,APLP1,APOE,ARF1,ARF4,ARF6,ARFGEF3,ARHGAP1,ARHGAP5,ARHGEF7,ARHGEF9,ARL1,ARL6IP5,ARPC2,ARPP19,…	829 (120)	119
CUL7		enzyme	ABCB1,ABL1,AKT1,AKT3,ATM,BIRC5,CCND1,CDKN1A,CDKN2A,CEBPA,CREB1,CSF2RB,CTNNB1,CUL7,CYP19A1,E2F1,EIF2AK3,EIF4E,ERBB2,ERK,FOXO1,FOXP3,GADD45A,GLI1,GRIN1,HDAC1,HIF1A,HMGA1,HNF4A,IL6,INSR,Insulin,IRS1,MAP2K1,MAPK8,MAPK9,MAPT,mir-23,MST1,MTOR,MYC,NANOG,NFKB1,NFKBIA,NOS2,NOTCH1,NR3C1,P38 MAPK,p70 S6k,PGR,PIK3CG,PPARG,PPIF,PRKAA,PRKAA1,PRKCE,PTPN11,RB1,RELA,SIRT1,SMAD3,SOD2,SRC,STAT1,STAT3,TOP1,TP53,TP73…	3			0.472	1.32e-98	0.0001	ABAT,ABCB1,ABCF2,ABCF3,ACAA2,ACADL,ACADM,ACADVL,ACAT1,ACAT2,ACBD5,ACLY,ACO1,ACOT11,ACOT7,ACSBG1,ACSF2,ACSL1,ACSL3,ACSL6,ACSS1,ACSS2,ACTA2,ACTC1,ACTG1,ACTN1,ACTN2,ACTN4,ADAR,ADD1,ADD3,ADGRB1,ADGRL3,ADH5,AHCYL1,AHNAK,AHSG,AK1,AK2,AK3,AKAP12,AKR1A1,AKR1B1,AKT2,ALB,ALCAM,ALDH1A1,ALDH1L1,ALDH2,ALDH4A1,ALDH6A1,ALDH9A1,ALDOA,ALDOC,ANKRD17,ANXA1,ANXA2,ANXA5,ANXA6,AP1B1,AP1G1,AP2A1,AP3M2,API5,APOA1,APOA2,…	761 (72)	72
lipoxygenase		group	Actin,Akt,ALOX12,ALOX15,ALOX15B,ALOX5,AMPK,APEX1,ATF1,ATM,BAX,BCL2,calpain,CASP3,CASP6,CASP8,CASP9,caspase,CAT,Cdc42,CDKN1B,Creb,CREB1,DICER1,EIF2AK2,EIF2AK3,ERK,ERK1/2,FOXP3,GSK3B,IL18,IRS1,JINK1/2,Jnk,lipoxygenase,LMNA,MAP2K1,MAP3K1,MAPK8,MTOR,MTORC1,MTTP,MYC,NFkB (complex),P38 MAPK,p70 S6k,PAK2,PARP1,PAX6,Pkc(s),PRKCD,PRKN,PTEN,RAC1,RELA,RICTOR,RPTOR,SQSTM1,SRC (family),SREBF1,SREBF2,STAT3,TFE…	3	Activated		3.086	1.39e-98	0.0001	ABAT,ABCA1,ABCD3,ABCF2,ABCF3,ABHD4,ACADVL,ACAT1,ACO1,ACOT11,ACOX1,ACSBG1,ACSF2,ACSL3,ACSL6,ACSS1,ACTB,ACTC1,ACTG2,ACTN4,ADD1,ADD3,ADGRB1,ADH5,ADI1,AHNAK,AHSG,AK1,AK2,AK3,AKAP12,AKR1A1,AKR1B1,AKT2,ALB,ALDH1A1,ALDH1L1,ALDH2,ALDH4A1,ALDH7A1,ALDH9A1,ALDOC,AMOT,ANKRD17,ANXA2,ANXA5,ANXA6,AP1B1,AP2A1,AP3M2,APBA2,APBB1,APLP2,APOA1,APOA2,APOA4,APOD,APP,AQP4,ARF1,ARF4,ARFGEF3,ARHGAP32,ARHGDIA,ARHGEF2,ARHGE…	675 (65)	63
PSMC3	-0.993	enzyme	20s proteasome,26s Proteasome,ABCB1,Akt,AKT1,Ap1,ATM,BCL2,beta-estradiol,CCND1,CDKN1A,CDKN2A,CEBPA,CFTR,CREBBP,CSF2,CTNNB1,CXCL8,CYP19A1,E2F1,EGFR,EIF4E,ERBB2,ERN1,ESR1,FOS,FOXO3,fulvestrant,GADD45A,GLI1,H2AX,Hif1,HIF1A,HNF4A,HTT,IGF1,IGF1R,Ikb,IL2,IL6,IREB2,IRS1,JUN,L-methionine,MAP2K1,MAPK1,MAPK8,MAPK9,MAPT,Mek,mir-23,MMP2,MTOR,NANOG,NCOA1,NCOA2,Nfat (family),NFKB1,NFKBIA,NOTCH1,NR3C1,ODC1,P38 …	3			-1.742	1.47e-98	0.0001	AARS1,ABAT,ABCB1,ABCF2,ACAA2,ACADL,ACADM,ACADVL,ACAT1,ACAT2,ACBD5,ACLY,ACO1,ACO2,ACOT11,ACSBG1,ACSF2,ACSL1,ACSL3,ACSL6,ACSS1,ACSS2,ACTA2,ACTG1,ACTN2,ACTN4,ACTR1B,ACTR2,ADAR,ADCY2,ADD3,ADGRB1,ADGRL3,ADH5,ADK,ADRM1,AGL,AHCYL1,AHSG,AIMP1,AK1,AK2,AK3,AKAP12,AKR1B1,AKT2,ALB,ALCAM,ALDH1A1,ALDH1L1,ALDH2,ALDH3A2,ALDH4A1,ALDH6A1,ALDH9A1,ALDOA,ALDOC,AMOT,AMOTL1,AMPD3,Anp32a,ANXA1,ANXA2,ANXA5,ANXA6,AP1B1,AP…	860 (89)	87
Prl3d1 (includes others)		other	ABCA1,Akt,AKT1,AR,BCAR1,CASP1,CCND1,CCNE1,CEBPA,CHUK,Creb,CREB1,CTNNB1,CYTH1,EGFR,EIF2AK3,ELAVL1,ERK,ESR1,FGF1,FLI1,FOS,GAPDH,GATA4,GC-GCR dimer,HNRNPK,IKBKB,IRS1,ITGB2,ITGB4,Jnk,JUN,LPL,MAPK1,MAPK13,MAPK14,MAPK3,MAPK8,MAPK9,MAPT,MCL1,Mek,MET,mir-21,MMP14,MMP9,MYC,NFE2L2,NFkB (complex),NFKB1,NFKBIB,NOS3,NR3C2,ODC1,P38 MAPK,PI3K (complex),PLA2G4A,PRKCA,PRKCD,PRKD1,Prl3d1 (includes others),RAC1,RAF…	3	Activated	biased	8.275	1.74e-98	0.0001	ABAT,ABCA1,ABCD3,ABCF2,ABCF3,ACAA1,ACAA2,ACADL,ACAT1,ACO1,ACO2,ACOT11,ACOT7,ACOX1,ACSF2,ACSL3,ACSL4,ACSL6,ACSS1,ACSS2,ACTA2,ACTB,ACTG2,ACTN2,ACTN4,ACTR2,ACTR3,ADAR,ADD1,ADD3,ADGRB1,ADH5,ADK,AGPAT3,AGT,AHSG,AK1,AK2,AK3,AK5,AKR1A1,AKR7A2,AKT2,ALCAM,ALDH1A1,ALDH2,ALDH4A1,ALDH7A1,ALDH9A1,AMOT,AMPD3,ANK3,ANKRD17,ANXA1,ANXA2,ANXA5,ANXA6,ANXA7,AP1B1,AP2A1,AP2S1,AP3D1,AP3M2,APBA2,APBB1,APC,APLP2,APOA2,AP…	789 (76)	75
MW167		chemical - protease inhibitor	ABCB1,ABL1,Akt,AKT1,ATM,BACE1,BCL2,BIRC5,CASP3,CCND1,CDKN1A,CDKN2A,CEBPA,CREB1,CTNNB1,CYP19A1,E2F1,EIF2AK3,EIF4E,EP300,ERBB2,ERK1/2,FOXO3,GADD45A,GLI1,GRIN1,GSK3A,Hif1,HIF1A,HNF4A,IGF1R,IL6,IRS1,JUN,KAT2B,MAP2K1,MAPK8,MAPK9,MAPT,Mek,mir-23,MTOR,MW167,NANOG,NFkB (complex),NFKB1,NFKBIA,NOTCH1,NR3C1,NRG1,P38 MAPK,p70 S6k,PGR,PI3K (complex),PIK3R1,Pka,PPARG,PPIF,PRKAA,PRKAA1,PRKCE,RAC1,RB1,RELA,RPS6K…	3	Inhibited		-2.309	2.23e-98	0.0001	ABAT,ABCB1,ABCD3,ACAA2,ACADL,ACADM,ACADVL,ACAT1,ACAT2,ACBD5,ACLY,ACO1,ACO2,ACOT11,ACOT7,ACSBG1,ACSF2,ACSL1,ACSL3,ACSL4,ACSL6,ACSS1,ACSS2,ACTA2,ACTC1,ACTN2,ACTN4,ADD3,ADGRB1,ADGRL3,ADH5,AHCYL1,AHNAK,AHSG,AK1,AK2,AK3,AKAP12,AKR1A1,AKR1B1,AKT2,ALB,ALCAM,ALDH1A1,ALDH1L1,ALDH2,ALDH4A1,ALDH7A1,ALDH9A1,ALDOA,ALDOC,AMOT,AMPD3,ANXA1,ANXA2,ANXA5,ANXA6,AP1B1,AP1G1,AP2A1,AP3M2,APBB1,APOA1,APOA2,APOA4,APOD,AP…	772 (74)	73
BIRC5		other	26s Proteasome,ABCB1,ABI1,ATF2,ATF4,AURKB,BAX,BCL2,BIRC5,BRCA1,Calcineurin protein(s),CASP3,CASP7,CASP8,caspase,CAV1,CCND1,Cdc42,CDH1,CDK2,CDK4/6,CDK6,CDKN2A,CDX2,COMMD1,Creb,CREB1,CREBBP,Cyclin E,DICER1,DKK1,EGR1,EIF2AK2,EIF2AK3,EIF2AK4,EIF4E,ELF4,EP300,ERBB2,ESR1,estrogen receptor,F2,FLT1,FOXA2,FOXO1,FOXO3,FOXP3,GADD45A,GATA4,GCK,GFAP,GSK3B,HDAC1,HDAC4,HIF1A,Histone h3,HNF4A,HRAS,ID2,IL18,IL1B,…	3	Activated		5.389	2.6e-98	0.0001	AARS1,ABAT,ABCB1,ABCD3,ABCF2,ABCF3,ACAA2,ACADL,ACADVL,ACAT1,ACBD5,ACO1,ACO2,ACOT11,ACSBG1,ACSF2,ACSL1,ACSL3,ACSL6,ACSS2,ACTA1,ACTC1,ACTG2,ACTN1,ACTN2,ACTR2,ADD1,ADD3,ADGRB1,ADGRL3,ADK,ADRM1,AGL,AGPAT3,AHCYL2,AK1,AK2,AK3,AKR1A1,AKR1B1,AKR7A2,ALCAM,ALDH1A1,ALDH1L1,ALDH2,ALDH3A2,ALDH4A1,ALDH9A1,ALDOA,ALDOC,ALG2,AMPD3,ANK3,ANKRD17,ANXA1,ANXA11,ANXA2,ANXA6,AP1B1,AP2A1,AP2S1,APBA2,APBB1,APOA1,APOA2,APO…	842 (121)	117
LATS2		kinase	ABCB1,APP,AR,BIRC5,CASP3,CASP9,CAT,CDC20,CDH1,CDK1,CDKN1A,CDKN2A,CDX2,CEBPA,CREB1,CTNNB1,CUEDC2,Cyclin B,CYP19A1,DICER1,DNM1,DYRK1A,E2F1,EGR1,EIF2AK2,EIF4E,ERBB2,ERK,ERK1/2,ESR1,EZH2,FOS,FOXO1,FOXO3,GADD45A,GLI1,HIF1A,HMGA1,HNF4A,ID2,IGF1R,IL18,IL6,IRS1,Jnk,JUN,JUNB,KAT5,LATS2,MAP2K1,MAP3K1,MAPK14,MAPK8,MAPT,MASTL,MTOR,MYC,MYOD1,NANOG,NFE2L2,NFKB1,NFKBIA,NOTCH1,NR3C1,P38 MAPK,PAK2,PGR,PI3K (compl…	3			1.008	2.7e-98	0.0001	ABAT,ABCB1,ABCF2,ABCF3,ABHD4,ACADL,ACADM,ACADVL,ACAT1,ACAT2,ACBD5,ACLY,ACO1,ACOT11,ACOT7,ACSBG1,ACSF2,ACSL1,ACSL3,ACSL4,ACSL6,ACSS1,ACSS2,ACTN4,ACTR2,ACTR3,ADAR,ADD1,ADD3,ADGRB1,ADGRL3,ADH5,AGPAT3,AHCYL1,AK1,AK3,AKAP12,AKR1A1,AKR1B1,AKR7A2,ALB,ALCAM,ALDH1A1,ALDH1L1,ALDH2,ALDH4A1,ALDH9A1,ALDOA,ALDOC,AMPD3,ANK3,ANKRD17,ANXA1,ANXA2,ANXA5,ANXA6,AP1B1,AP1G1,AP2A1,AP2S1,AP3B2,AP3D1,AP3M2,APBB1,APOA1,AP…	830 (94)	93
miR-145-5p (and other miRNAs w/seed UCCAGUU)		mature microRNA	ABL1,ADAM17,Akt,AKT1,aldosterone,ATF2,ATF6,ATM,CDK5,CDKN1A,CHUK,Creb,CREB1,CTCF,CTNNB1,DNA-methyltransferase,DNMT1,DUSP1,EGFR,ELK1,ERBB2,ERK1/2,ERN1,FAS,FN1,FOS,FOXO1,FOXP3,GATA3,GSK3B,HIF1A,HIPK2,IKBKB,IRF7,IRS1,ITGB1,ITK,Jnk,JUN,JUND,LDLR,MAP2K1,MAP2K3,MAP2K4,MAP2K6,MAP3K14,Map3k7,Mapk,MAPK1,MAPK13,MAPK14,MAPK3,MAPK8,MAPK9,Mek,miR-145-5p (and other miRNAs w/seed UCCAGUU),MMP1,MMP2,MTOR,MTORC1,M…	3			0.52	2.85e-98	0.0001	ABAT,ABCA1,ABCF2,ABCF3,ABHD4,ACADVL,ACAT1,ACAT2,ACBD3,ACLY,ACO2,ACOT11,ACSBG1,ACSF2,ACSL3,ACSL4,ACSL6,ACSS1,ACSS2,ACTA1,ACTA2,ACTC1,ACTG2,ACTN1,ACTR2,ADD1,ADGRB1,ADGRL3,ADI1,ADK,AHNAK,AHSG,AK1,AK2,AK3,AKAP12,AKR1B1,ALB,ALDH1L1,ALDH2,ALDH4A1,ALDH7A1,ALDOA,AMOT,AMPD3,ANKRD17,ANXA2,ANXA5,ANXA6,AP1B1,AP2A1,AP2A2,AP3D1,AP3M2,APBA2,APBB1,APC,API5,APOA4,APOD,APOE,APP,ARF1,ARF4,ARF5,ARFGEF3,ARHGDIA,ARHGE…	832 (104)	104
L-685,458		chemical - protease inhibitor	ABCB1,ABL1,Alp,AR,ARRB1,ATF2,ATM,BCL2,BCL6,BIRC5,CBL,CDK5,CDKN1B,CDKN2A,CEBPB,CREB1,CREBBP,CREM,CTNNB1,CYP19A1,E2F1,EGFR,EGR1,EIF2AK3,EIF4E,ELK1,ERBB2,ERBB4,ERK,ERK1/2,ESR1,ETS,ETS1,FOS,FOXO3,GADD45A,GATA1,GATA4,GLI1,GSK3B,HES1,HNF4A,IGF1R,IL10,IL6,ITGB1,Jnk,L-685,458,MAP2K1,MAPK1,MAPK8,MAPK9,MAPT,MED1,Mek,mir-23,MITF,MKNK1,MMP2,MMP9,MYC,MYOCD,NANOG,Nfat (family),NFATC4,NFE2L2,Notch,NOTCH1,NR1I3,…	3	Inhibited		-8.052	3.32e-98	0.0001	ABAT,ABCA1,ABCB1,ABCF2,ABCF3,ACAA2,ACADL,ACADM,ACADVL,ACAT1,ACAT2,ACBD5,ACLY,ACO1,ACO2,ACOT11,ACSBG1,ACSF2,ACSL1,ACSL3,ACSL4,ACSL6,ACSS1,ACSS2,ACTA2,ACTG2,ACTN4,ACTR2,ACTR3,ADD1,ADD3,ADGRB1,ADGRL3,ADH5,AGPAT3,AHCYL1,AK1,AK3,AKAP12,AKR1B1,AKR7A2,AKT2,ALB,ALCAM,ALDH1A1,ALDH1L1,ALDH2,ALDH3A2,ALDH4A1,ALDH9A1,ALDOA,Ank2,ANK3,ANKRD17,ANXA1,ANXA2,ANXA5,ANXA6,AP1B1,AP1G1,AP2S1,AP3D1,AP3M2,APBB1,APC,APOA1…	819 (99)	98
Cbp/p300-Maf-Nfe2l2		complex	26s Proteasome,Akt,ATF1,CASP3,CASP8,Cbp/p300,Cbp/p300-Maf-Nfe2l2,Creb,CREBBP,CTNNB1,EP300,ESR1,ESR2,estrogen receptor,GSK3B,HMOX1,IRF3,MAF,NFE2L2,NFkB (complex),NFKB1,NR3C2,p70 S6k,Pkc(s),PPARG,TP53	3	Activated		8.36	3.46e-98	0.0001	ABAT,ABCA1,ABCD3,ACAA1,ACAA2,ACADVL,ACAT1,ACAT2,ACO1,ACOT11,ACSF2,ACSL3,ACSL6,ACSS2,ACTA1,ACTC1,ACTG1,ACTN4,ACTR2,ADAR,ADGRB1,ADH5,ADK,ADRM1,AGPAT3,AGT,AHNAK,AK3,AKAP12,AKR1A1,AKR1B1,AKR7A2,AKT2,ALCAM,ALDH4A1,ALDH7A1,ALDH9A1,ALDOA,AMOT,ANK3,ANXA1,ANXA2,ANXA6,AP1B1,AP2S1,APBA2,APC,APLP2,APOA1,APOA4,AQP4,ARF1,ARHGAP1,ARHGAP5,ARHGEF2,ARHGEF7,ARHGEF9,ASS1,ATP1A1,ATP1B1,ATP5F1A,ATP5F1C,Atp5k,ATP5PB,AT…	629 (26)	25
RAD21	2.322	transcription regulator	AMPK,ATF4,BAK1,BAX,BRCA1,calpain,CASP3,caspase,CCND1,CCNE1,CDK1,CDK4/6,CDKN1A,CDKN1B,CDKN2A,CHEK2,CTNNB1,DKK1,E2F1,E2F3,EIF2AK4,ERK,F2,FOXM1,GCK,GLI1,GSK3B,Jnk,MAPK14,MAPT,MDM4,mir-22,MMP9,MYC,NFKBIA,P38 MAPK,PIAS3,Pka,PRKAA,PTEN,RAD21,RB1,RBL2,RELA,SFRP1,SP1,STAT3,Tgf beta,TP53,TP73,TRIM28,ZBTB17	3	Activated		4.114	6.42e-98	0.0001	AARS1,ABAT,ABCA1,ABCD3,ABCF2,ABCF3,ABHD4,ACAA2,ACADM,ACAT1,ACAT2,ACLY,ACO1,ACOT11,ACSF2,ACSL1,ACSL3,ACSL6,ACSS1,ACSS2,ACTA1,ACTB,ACTN1,ACTN2,ACTN4,ADD1,ADD3,ADGRB1,AGT,AHNAK,AHSG,AK1,AK2,AK3,AKR1B1,AKT2,ALB,ALCAM,ALDH4A1,ALDH9A1,ALDOA,AMPD3,ANKRD17,ANXA1,ANXA2,ANXA5,ANXA6,AP1B1,AP3M2,APOA1,APOA4,APPL2,AQP4,ARF4,ARHGAP5,ARHGDIA,ARHGEF2,ARHGEF7,ARPC2,ASS1,ATL1,ATP1B1,ATP2A2,ATP5F1A,ATP5F1B,ATP5IF1,…	666 (52)	51
PLK1		kinase	26s Proteasome,ATM,AXIN1,BCL2L1,BIRC5,CASP3,CDC20,CDK1,CTNNB1,ESR1,H2AX,HSF1,HSPA1A/HSPA1B,IRF3,MAVS,MDM2,MYC,NFkB (complex),NFKBIA,PIN1,PLK1,PTEN,RPS6KA1,SNCA,SNCB,STK3,TP53,TP63,TPT1,VIM,YY1	2	Activated		5.253	8.42e-98	0.0001	ABAT,ABCA1,ABCF2,ABCF3,ABHD4,ACAA2,ACADM,ACADVL,ACAT1,ACAT2,ACLY,ACO1,ACO2,ACOT11,ACOX1,ACSF2,ACSL3,ACSL6,ACSS1,ACSS2,ACTA1,ACTB,ACTC1,ACTN1,ACTN4,ACTR2,ADAR,ADD1,ADGRB1,ADH5,ADRM1,AGT,AHNAK,AHSA1,AK3,AKAP12,AKR1B1,ALB,ALCAM,ALDH4A1,ALDH7A1,ALDH9A1,AMPD3,ANK3,ANKRD17,ANXA1,ANXA2,ANXA6,AP1B1,AP2S1,APC,APOA1,APP,ARF4,ARHGAP1,ARHGAP5,ARHGDIA,ARHGEF2,ARHGEF7,ARHGEF9,ASS1,ATL1,ATP1A1,ATP1B1,ATP2A2,ATP…	643 (31)	31
PLAG1		transcription regulator	Akt,AKT1,AMPK,CDKN1B,Creb,FOXP3,GLUD1,GSK3B,IRS1,ISCU,JINK1/2,MTOR,MTORC1,p70 S6k,PAX6,PI3K (complex),PLAG1,RELA,RHOA,RICTOR,RPS6KB1,RPTOR,SQSTM1,SREBF1,SREBF2,TFEB,TP53	3			-0.917	9.83e-98	0.0001	ABAT,ABCA1,ABCB1,ACAA2,ACADVL,ACAT1,ACO1,ACO2,ACOT11,ACSF2,ACSL3,ACSL4,ACSL6,ACSS1,ACTA1,ACTN4,ADD3,ADGRB1,ADH5,ADK,AGT,AK1,AK3,AKAP12,AKR1A1,AKR1B1,ALB,ALDH1A1,ALDH4A1,ALDH9A1,ALDOC,AMOT,ANXA1,ANXA2,ANXA6,AP1B1,AP2A1,AP3M2,APBA2,APLP2,APOA1,APOA2,APOE,ARF4,ARHGAP5,ASS1,ATP1A1,ATP2B1,ATP5F1B,ATP5F1D,Atp5k,ATP5MF,ATP5MG,ATP5PB,ATP5PD,ATP5PF,ATP5PO,ATP6AP1,ATP6V0A1,ATP6V0C,ATP6V0D1,ATP6V1A,ATP6V1B1…	526 (27)	27
RING1		transcription regulator	ABCB1,ABL1,Akt,AKT1,ATM,BCL2,BIRC5,CASP3,CCND1,CDKN1A,CDKN2A,CEBPA,CTNNB1,CYP19A1,E2F1,EIF2AK3,EIF4E,EP300,ERBB2,ERK1/2,FOS,FOXO3,FSH,GADD45A,GLI1,GRIN1,GSK3A,H2AX,Hif1,HIF1A,Histone h2a,HNF4A,IGF1R,IL6,IRS1,JUN,KAT2B,MAP2K1,MAPK8,MAPK9,MAPT,Mek,mir-23,MTOR,NANOG,NFkB (complex),NFKB1,NFKBIA,NOTCH1,NR3C1,P38 MAPK,p70 S6k,PGR,PI3K (complex),PIK3R1,PPARG,PPIF,PRKAA,PRKAA1,PRKCE,RAC1,RB1,RBPJ,RELA,RI…	3	Inhibited		-2.284	1.17e-97	0.0001	ABAT,ABCB1,ABCD3,ACAA2,ACADL,ACADM,ACADVL,ACAT1,ACAT2,ACBD5,ACLY,ACO1,ACO2,ACOT11,ACOT7,ACSBG1,ACSF2,ACSL1,ACSL3,ACSL4,ACSL6,ACSS1,ACSS2,ACTA2,ACTC1,ACTG1,ACTG2,ACTN1,ACTN2,ACTN4,ADD3,ADGRB1,ADGRL3,ADH5,AHCYL1,AHNAK,AHSG,AK1,AK2,AK3,AKAP12,AKR1A1,AKR1B1,AKT2,ALB,ALCAM,ALDH1A1,ALDH1L1,ALDH2,ALDH4A1,ALDH7A1,ALDH9A1,ALDOA,ALDOC,AMOT,AMPD3,ANXA1,ANXA2,ANXA5,ANXA6,AP1B1,AP1G1,AP2A1,AP3D1,AP3M2,APBB1,A…	764 (76)	74
fingolimod phosphate		chemical - endogenous mammalian	ABCB1,Abcb1b,ABCC4,ABCC8,APP,ARRB1,ATF2,BCL2,CAPN2,CASP3,CCND1,CDKN1A,Creb,CREM,CSF1,DUSP1,ELK1,ENPP2,ERK,ETS1,fingolimod phosphate,FOS,HIF1A,HSF1,HSPB8,JUN,LDLR,LIN28A,LRP6,MAP2K1,MAPK1,MAPK14,MAPK3,MAPKAPK2,MAPT,MCL1,MED1,MKNK1,MTOR,NFE2L2,NFKBIA,NOS3,Nr1h,NR1H2,NR1H3,NR1H4,P glycoprotein,p70 S6k,PARP1,PKM,PTK2,PTPN11,RAC1,RPS6KA1,RPTOR,S1PR1,SHC1,SMAD2,SRC,SREBF1,SREBF2,STAT1,TFCP2,TGFB1,TP53,…	3	Activated	biased	9.405	1.23e-97	0.0001	ABAT,ABCA1,ACAA1,ACAA2,ACADL,ACADVL,ACAT1,ACBD5,ACLY,ACOT11,ACOT7,ACSBG1,ACSF2,ACSL3,ACSL4,ACSL6,ACSS1,ACTB,ACTC1,ACTG2,ACTN1,ACTN2,ACTN4,ADAR,ADD3,ADGRB1,ADH5,ADI1,AGPAT3,AGT,AHNAK,AHSA1,AK1,AK2,AK3,AKAP12,AKR7A2,AKT2,ALDH1A1,ALDH1L1,ALDH2,ALDH4A1,ALDOC,ALG2,AMPD3,Ank2,ANXA1,ANXA2,ANXA5,ANXA6,AP1B1,AP3B2,AP3D1,APBA2,APBB1,APOA2,APOD,APOE,AQP4,ARCN1,ARF1,ARF4,ARHGAP5,ARHGEF2,ARL6IP5,ARPC2,ASNS,AS…	639 (67)	65
perhexiline		chemical drug	Akt,AKT1,AMPK,CDKN1B,CPT1A,Creb,FOXP3,GLUD1,GSK3B,IRS1,ISCU,JINK1/2,MTOR,MTORC1,P38 MAPK,p70 S6k,PAX6,perhexiline,PI3K (complex),RELA,RHOA,RICTOR,RPS6KB1,RPTOR,SQSTM1,SREBF1,SREBF2,TFEB,TP53	3			0.828	1.87e-97	0.0001	ABAT,ABCB1,ACAA2,ACADVL,ACAT1,ACO1,ACO2,ACOT11,ACSF2,ACSL3,ACSL4,ACSL6,ACSS1,ACTA1,ACTN4,ADD3,ADGRB1,ADH5,ADK,AGT,AK1,AK3,AKAP12,AKR1A1,AKR1B1,ALB,ALDH1A1,ALDH4A1,ALDH9A1,ALDOC,AMOT,ANXA1,ANXA2,ANXA5,ANXA6,AP1B1,AP2A1,AP3M2,APBA2,APLP2,APOA1,APOA2,APOE,ARF4,ARHGAP5,ASS1,ATP1A1,ATP2B1,ATP5F1B,ATP5F1D,Atp5k,ATP5MF,ATP5MG,ATP5PB,ATP5PD,ATP5PF,ATP5PO,ATP6AP1,ATP6V0A1,ATP6V0C,ATP6V0D1,ATP6V1A,ATP6V1B1…	528 (29)	28
RASGRP4		other	Akt,Ap1,AR,ATF2,BCL6,calpain,CCND1,CCR2,Cdc42,CDH1,CDK2,CDK5,CDKN1A,CDKN1B,CEBPA,CEBPB,CHUK,Creb,CREB1,CREBBP,CREM,CTNNB1,DUSP1,EGFR,EGR1,EIF2AK2,ELK1,ERK,ERK1/2,ESR1,ETS,ETS1,FOS,GAB2,GATA1,GATA4,GSK3B,Hif1,HIF1A,HRAS,IKBKB,IL10,IRS1,ITGB1,Jnk,JUN,JUND,MAP2K1,MAP2K3,MAP3K1,MAPK1,MAPK14,MAPK3,MAPK7,MAPK8,MAPT,MED1,Mek,MITF,MKNK1,MMP2,MMP9,MTOR,MYC,MYOCD,NFAT (complex),Nfat (family),NFATC4,NFE2L2,…	3	Activated	biased	8.494	2.25e-97	0.0001	ABAT,ABCA1,ABCD3,ABCF2,ABCF3,ACADVL,ACAT1,ACAT2,ACO1,ACOT11,ACSBG1,ACSF2,ACSL4,ACSL6,ACTA1,ACTG2,ACTN4,ACTR2,ACTR3,ADAR,ADD1,ADGRB1,ADGRL3,ADK,AGPAT3,AHCYL1,AHSG,AK2,AKR1A1,AKR7A2,ALCAM,ALDH1L1,ALDH2,ALDH3A2,ALDH4A1,ALDH7A1,ALDH9A1,ALDOC,AMOT,AMPD3,Ank2,ANK3,ANKRD17,ANXA5,ANXA6,AP1B1,AP1G1,AP2A1,AP2S1,AP3D1,AP3M2,APBA2,APBB1,APC,APLP2,APOA2,APOA4,APOD,AQP4,ARF1,ARF6,ARFGEF3,ARHGAP1,ARHGAP5,ARHGDI…	808 (114)	113
DYRK2		kinase	26s Proteasome,ABCB1,AKT1,ATM,BCL2,beta-estradiol,CCND1,CDH1,CDKN1A,CDKN2A,CEBPA,CFTR,Creb,CREBBP,CYP19A1,DPYSL3,DYRK2,E2F1,EGFR,EIF2B5,EIF4E,ERBB2,ERK,ERN1,ESR1,FOXO3,fulvestrant,GADD45A,GLI1,GSK3B,H2AX,HIF1A,HNF4A,HTT,IGF1R,Ikb,IL6,IREB2,IRS1,JUN,L-methionine,MAP2K1,MAPK1,MAPK8,MAPK9,MAPT,Mek,mir-23,MTOR,NANOG,NCOA1,NFKB1,NFKBIA,NOTCH1,NR3C1,ODC1,P38 MAPK,p70 S6k,PGR,PI3K (complex),PIK3R1,PPARG…	3			-1.253	2.37e-97	0.0001	AARS1,ABAT,ABCB1,ACAA2,ACADL,ACADM,ACADVL,ACAT1,ACBD5,ACLY,ACO1,ACO2,ACOT11,ACSBG1,ACSF2,ACSL1,ACSL3,ACSL6,ACSS1,ACSS2,ACTA2,ACTG1,ACTN1,ACTN2,ACTN4,ACTR2,ADAR,ADCY2,ADD3,ADGRB1,ADGRL3,ADH5,ADRM1,AGL,AHCYL1,AHSG,AIMP1,AK1,AK2,AK3,AKAP12,AKR1A1,AKR1B1,AKT2,ALB,ALDH1A1,ALDH1L1,ALDH2,ALDH3A2,ALDH4A1,ALDH6A1,ALDH9A1,ALDOA,AMOTL1,AMPD3,Anp32a,ANXA1,ANXA2,ANXA5,ANXA6,AP1B1,AP2A1,AP2S1,AP3M2,APBA2,APBB1…	830 (82)	80
MKNK		group	AMPK,arachidonic acid,ATF4,BAK1,BAX,BRCA1,calpain,CASP3,caspase,CCND1,CCNE1,CDK2,CDK4/6,CDKN1A,CDKN1B,CDKN2A,Cpla2,CTNNB1,DKK1,EIF2AK4,EIF4E,EIF4EBP1,ERK,ERK1/2,F2,GCK,GLI1,GSK3B,HNRNPA1,HNRNPDL,Jnk,MAPK14,Mek,mir-22,MKNK,MKNK1,MKNK2,MMP3,MMP9,MYC,NFKBIA,P38 MAPK,PIAS3,Pka,PLA2G10,PLA2G4A,PPARG,PRKAA,PTEN,RAS,RB1,RBL2,RELA,SFPQ,SFRP1,SP1,STAT3,Tgf beta,TP73,TRAF2,ZBTB17	3	Activated		7.071	2.78e-97	0.0001	AARS1,ABCA1,ABCD3,ABCF2,ABCF3,ABHD4,ACAA2,ACADL,ACADM,ACAT2,ACLY,ACOT7,ACSL4,ACSS1,ACTA1,ACTB,ACTN1,ACTN2,ACTN4,ADAR,ADD1,ADD3,ADH5,AGT,AHNAK,AHSG,AK1,AK2,AKAP12,AKR1B1,AKT2,ALB,ALCAM,ALDH1A1,ALDOA,Alyref,AMPD3,Ank2,ANKRD17,ANXA1,ANXA2,ANXA5,AP3D1,AP3M2,APC,APOA1,APOA4,APOE,APPL2,AQP4,ARF4,ARHGAP5,ARHGDIA,ARHGEF2,ARHGEF7,ARPC2,ASS1,ATL1,ATP1A1,ATP1A3,ATP1B1,ATP2A2,ATP5F1A,ATP5F1B,ATP5F1C,ATP5IF1,…	651 (61)	58
SNCAIP		transcription regulator	26s Proteasome,ABCB1,Akt,BCL2,beta-estradiol,Calcineurin protein(s),CASP3,CCND1,CDKN1A,CDKN2A,CEBPA,CFTR,CREBBP,CTNNB1,CYP19A1,DCC,DICER1,E2F1,EGFR,EIF2AK2,EIF4E,ERBB2,ERK,ERN1,ESR1,FOXO3,fulvestrant,GADD45A,GLI1,GSK3B,Hif1,HIF1A,HNF4A,HTT,IGF1R,Ikb,IL18,IL6,IRS1,JUN,L-methionine,MAP2K1,MAP3K1,Mek,MTOR,NANOG,NCOA1,NCOA2,NFKB1,NFKBIA,NOTCH1,NR3C1,NTRK2,ODC1,p70 S6k,PARP1,PGR,PI3K (complex),PIK3R1,…	3			1.395	3.2e-97	0.0001	AARS1,ABAT,ABCB1,ABHD4,ACAA2,ACADL,ACADM,ACADVL,ACAT1,ACAT2,ACBD5,ACLY,ACO1,ACOT11,ACSBG1,ACSF2,ACSL1,ACSL3,ACSL6,ACSS1,ACSS2,ACTA2,ACTN1,ACTN2,ACTN4,ACTR2,ADCY2,ADD3,ADGRB1,ADGRL3,ADH5,ADK,ADRM1,AGL,AGT,AHCYL1,AHSG,AIMP1,AK1,AK2,AK3,AKAP12,AKR1A1,AKR1B1,ALB,ALCAM,ALDH1L1,ALDH2,ALDH3A2,ALDH4A1,ALDH6A1,ALDH9A1,ALDOA,ALDOC,AMOT,AMOTL1,AMPD3,Anp32a,ANXA1,ANXA2,ANXA6,AP1B1,AP2A1,AP2S1,AP3M2,APOA1,APO…	825 (83)	82
MTORC1		complex	Akt,AKT1,AMPK,CDKN1B,Creb,FOXP3,GLUD1,GSK3B,IRS1,ISCU,JINK1/2,MTOR,MTORC1,p70 S6k,PAX6,PI3K (complex),RELA,RHOA,RICTOR,RPS6KB1,RPTOR,SQSTM1,SREBF1,SREBF2,TFEB,TP53	2			-1.23	3.92e-97	0.0001	ABAT,ABCA1,ABCB1,ACAA2,ACADVL,ACAT1,ACO1,ACO2,ACOT11,ACSF2,ACSL3,ACSL4,ACSL6,ACSS1,ACTA1,ACTN4,ADD3,ADGRB1,ADH5,ADK,AGT,AK1,AK3,AKAP12,AKR1A1,AKR1B1,ALB,ALDH1A1,ALDH4A1,ALDH9A1,ALDOC,AMOT,ANXA1,ANXA2,ANXA6,AP1B1,AP2A1,AP3M2,APBA2,APLP2,APOA1,APOA2,APOE,ARF4,ARHGAP5,ASS1,ATP1A1,ATP2B1,ATP5F1B,ATP5F1D,Atp5k,ATP5MF,ATP5MG,ATP5PB,ATP5PD,ATP5PF,ATP5PO,ATP6AP1,ATP6V0A1,ATP6V0C,ATP6V0D1,ATP6V1A,ATP6V1B1…	519 (26)	26
XAF1		other	ABCB1,ABL1,AIRE,Akt,AKT1,ATM,BCL2,BIRC5,caspase,CCND1,CDKN1A,CDKN2A,CEBPA,COMMD1,CTNNB1,CYP19A1,E2F1,EIF2AK2,EIF2AK3,EIF4E,EP300,ERBB2,FOXO3,GADD45A,GLI1,GRIN1,GSK3A,GSK3B,HIF1A,HIPK2,HMGA1,HNF4A,IGF1R,IKBKB,IL6,IRS1,MAP2K1,MAP3K1,MAP3K7,MAPK9,MAPT,Mek,mir-23,MTOR,MYC,NANOG,NFKB1,NFKBIA,NOTCH1,NR3C1,P38 MAPK,p70 S6k,PAK2,PARP1,PGR,PI3K (complex),PIK3R1,PPARG,PPIF,PRKAA,PRKAA1,PRKCE,PTEN,RAC1,RIPK…	3	Activated		3.956	7.64e-97	0.0001	ABAT,ABCB1,ABCF2,ABCF3,ABHD4,ACAA2,ACADL,ACADM,ACADVL,ACAT1,ACAT2,ACBD5,ACLY,ACO1,ACOT11,ACOT7,ACSBG1,ACSF2,ACSL1,ACSL3,ACSL6,ACSS1,ACSS2,ACTA2,ACTG1,ACTN1,ACTN4,ADD1,ADD3,ADGRB1,ADGRL3,ADH5,AHCYL1,AHNAK,AHSG,AK1,AK3,AKAP12,AKR1A1,AKR1B1,ALB,ALCAM,ALDH1A1,ALDH1L1,ALDH2,ALDH4A1,ALDH9A1,ALDOA,ALDOC,AMOT,AMPD3,ANKRD17,ANXA1,ANXA2,ANXA6,AP1B1,AP1G1,AP2A1,APBB1,APOA1,APOA2,APOA4,APOE,APP,APPL2,ARF4,AR…	761 (80)	79
PTP4A1		phosphatase	Akt,AKT1,Ap1,AR,ARRB1,ATF2,ATF7,BCL6,calpain,Cbp/p300,CCND1,CCR2,CDK5,CDKN1A,CDKN1B,CEBPA,CEBPB,Creb,CREB1,CREBBP,CREM,CTNNB1,DUSP1,EGFR,EGR1,ELK1,ERBB4,ERK,ERK1/2,ESR1,ETS,ETS1,ETV4,FOS,GAB2,GATA1,GATA4,GSK3B,Hif1,HIF1A,IL10,IRS1,ITGB1,Jnk,JUN,JUND,MAPK1,MAPK3,MAPKAPK2,MAPT,MED1,MITF,MKNK1,MMP2,MMP9,MTOR,MYC,MYOCD,Nfat (family),NFATC4,NFE2L2,NFkB (complex),NFKB1,NFKBIA,NR1I3,NR3C1,NR3C2,NR4A2,p7…	3	Activated	biased	8.883	7.67e-97	0.0001	AARS1,ABAT,ABCA1,ABCD3,ABCF2,ABCF3,ACADVL,ACAT1,ACAT2,ACLY,ACO1,ACO2,ACOT11,ACSF2,ACSL6,ACTG2,ACTN1,ACTN4,ACTR2,ACTR3,ADAR,ADD1,ADGRB1,ADGRL3,ADK,AGPAT3,AHCYL1,AHSG,AK2,AKR1A1,AKR7A2,ALCAM,ALDH2,ALDH3A2,ALDH4A1,ALDH7A1,ALDH9A1,ALDOA,ALDOC,AMOT,AMPD3,Ank2,ANK3,ANKRD17,ANXA5,ANXA6,AP1B1,AP1G1,AP2A1,AP2S1,AP3D1,AP3M2,APBA2,APC,APLP2,APOA2,APOA4,AQP4,ARF1,ARFGEF3,ARHGAP1,ARHGAP5,ARHGDIA,ARHGEF9,ARL6I…	795 (98)	97
APLP2	2.532	other	ABCB1,ABL1,Akt,AKT1,APLP2,ATM,BCL2,BIRC5,CASP3,CCND1,CDK5,CDKN1A,CDKN2A,CEBPA,CTNNB1,CYP19A1,DAB1,E2F1,EIF2AK3,EIF4E,EP300,ERBB2,ERK1/2,FOXO3,FYN,GADD45A,GLI1,GRIN1,GSK3B,H2AX,Hif1,HIF1A,HNF4A,IGF1R,IL6,IRS1,JUN,KAT2B,MAP2K1,MAPK8,MAPK9,mir-23,MTOR,NANOG,NFkB (complex),NFKB1,NFKBIA,NOTCH1,NR3C1,P38 MAPK,p70 S6k,PGR,PIK3R1,PPARG,PPIF,PRKAA,PRKAA1,PRKCE,RAC1,RB1,RELA,RPS6KA1,SFN,SMAD3,SOD2,SP1,SRC,…	3	Activated		2.798	8.67e-97	0.0001	ABAT,ABCA1,ABCB1,ABCD3,ACAA2,ACADL,ACADM,ACADVL,ACAT1,ACAT2,ACBD5,ACLY,ACO1,ACO2,ACOT11,ACOT7,ACSBG1,ACSF2,ACSL1,ACSL3,ACSL4,ACSL6,ACSS1,ACSS2,ACTA2,ACTC1,ACTN2,ACTN4,ADD3,ADGRB1,ADGRL3,ADH5,AHCYL1,AHNAK,AHSG,AK1,AK2,AK3,AKAP12,AKR1A1,AKR1B1,AKT2,ALB,ALCAM,ALDH1A1,ALDH1L1,ALDH2,ALDH4A1,ALDH7A1,ALDH9A1,ALDOA,ALDOC,AMOT,AMPD3,ANXA1,ANXA2,ANXA5,ANXA6,AP1B1,AP1G1,AP2A1,AP3M2,APBB1,APOA1,APOA2,APOA4,A…	741 (72)	72
CHCHD4		enzyme	ABCB1,ABL1,Akt,AKT1,ATM,BCL2,BIRC5,CASP3,CCND1,CDKN1A,CDKN2A,CEBPA,CHCHD4,CTNNB1,CYP19A1,E2F1,EIF2AK3,EIF4E,ERBB2,ERK1/2,FOXO3,FOXO4,FOXP3,GADD45A,GLI1,GRIN1,GSK3A,HIF1A,HNF4A,IGF1R,IL6,IRS1,JUN,MAP2K1,MAPK8,MAPK9,MAPT,Mek,MET,mir-23,MMP2,MTOR,NANOG,NFkB (complex),NFKB1,NFKBIA,NOTCH1,NR3C1,P38 MAPK,p70 S6k,PGR,PI3K (complex),PIK3R1,PPIF,PRKAA,PRKAA1,PRKCE,PTEN,RACK1,RB1,RELA,RPS6KA1,SFN,SMAD3,SOD…	3			-1.451	8.75e-97	0.0001	ABAT,ABCB1,ABCD3,ABHD4,ACAA2,ACADL,ACADM,ACADVL,ACAT1,ACAT2,ACBD5,ACLY,ACO1,ACOT11,ACOT7,ACSBG1,ACSF2,ACSL1,ACSL3,ACSL4,ACSL6,ACSS1,ACSS2,ACTC1,ACTN2,ACTN4,ADCYAP1R1,ADD3,ADGRB1,ADGRL3,ADH5,AGT,AHCYL1,AHNAK,AHSG,AK1,AK2,AK3,AKAP12,AKR1A1,AKR1B1,AKT2,ALB,ALCAM,ALDH1A1,ALDH1L1,ALDH2,ALDH4A1,ALDH7A1,ALDH9A1,ALDOA,ALDOC,AMOT,AMPD3,ANXA1,ANXA2,ANXA5,ANXA6,AP1B1,AP1G1,AP2A1,AP3M2,APOA1,APOA2,APOA4,APOD…	763 (73)	73
MSH6		enzyme	ABCB1,ABL1,Akt,AKT1,ATM,BCL2,BIRC5,CASP3,CCND1,CDKN1A,CDKN2A,CEBPA,CTNNB1,CYP19A1,E2F1,EIF2AK3,EIF4E,EP300,ERBB2,ERK1/2,FOXO3,GADD45A,GLI1,GRIN1,GSK3A,H2AX,Hif1,HIF1A,HNF4A,IGF1R,IL6,IRS1,JUN,KAT2B,MAP2K1,MAPK8,MAPK9,MAPT,Mek,mir-23,MSH6,MTOR,NANOG,NFkB (complex),NFKB1,NFKBIA,NOTCH1,NR3C1,P38 MAPK,p70 S6k,PARP1,PCNA,PGR,PI3K (complex),PIK3R1,PPARG,PPIF,PRKAA,PRKAA1,PRKCE,RAC1,RB1,RELA,RPS6KA1,SFN…	3	Activated		2.451	8.75e-97	0.0001	ABAT,ABCB1,ABCD3,ACAA2,ACADL,ACADM,ACADVL,ACAT1,ACAT2,ACBD5,ACLY,ACO1,ACO2,ACOT11,ACOT7,ACSBG1,ACSF2,ACSL1,ACSL3,ACSL4,ACSL6,ACSS1,ACSS2,ACTA2,ACTC1,ACTN2,ACTN4,ADD3,ADGRB1,ADGRL3,ADH5,AHCYL1,AHNAK,AHSG,AK1,AK2,AK3,AKAP12,AKR1A1,AKR1B1,AKT2,ALB,ALCAM,ALDH1A1,ALDH1L1,ALDH2,ALDH4A1,ALDH7A1,ALDH9A1,ALDOA,ALDOC,AMOT,AMPD3,ANXA1,ANXA2,ANXA5,ANXA6,AP1B1,AP1G1,AP2A1,AP3M2,APBB1,APOA1,APOA2,APOA4,APOD,AP…	750 (73)	71
pyrimidine		chemical - endogenous mammalian	ABCB1,ABL1,ADCY,Akt,AKT1,ATM,BCL2,BIRC5,CASP3,CCND1,CDKN1A,CDKN2A,CEBPA,CTNNB1,CYP19A1,E2F1,EIF2AK3,EIF4E,EP300,ERBB2,ERK1/2,FOXO3,GADD45A,GLI1,GRIN1,GSK3A,Hif1,HIF1A,HNF4A,IGF1R,IL6,IRS1,JUN,KAT2B,MAP2K1,MAPK8,MAPK9,MAPT,Mek,mir-23,MTOR,NANOG,NFkB (complex),NFKB1,NFKBIA,NOTCH1,NR3C1,P2RY14,P2RY2,P2y Receptor,P38 MAPK,p70 S6k,PGR,PI3K (complex),PIK3R1,PPARG,PPIF,PRKAA,PRKAA1,PRKCE,pyrimidine,RAC1…	3	Inhibited		-2.525	1.24e-96	0.0001	ABAT,ABCB1,ABCD3,ACAA2,ACADL,ACADM,ACADVL,ACAT1,ACAT2,ACBD5,ACLY,ACO1,ACO2,ACOT11,ACOT7,ACSBG1,ACSF2,ACSL1,ACSL3,ACSL4,ACSL6,ACSS1,ACSS2,ACTA2,ACTC1,ACTN2,ACTN4,ADD3,ADGRB1,ADGRL3,ADH5,AHCYL1,AHNAK,AHSG,AK1,AK2,AK3,AKAP12,AKR1A1,AKR1B1,AKT2,ALB,ALCAM,ALDH1A1,ALDH1L1,ALDH2,ALDH4A1,ALDH7A1,ALDH9A1,ALDOA,ALDOC,AMOT,AMPD3,Ank2,ANXA1,ANXA2,ANXA5,ANXA6,AP1B1,AP1G1,AP2A1,AP3M2,APBB1,APOA1,APOA2,APOA4,AP…	750 (74)	73
TGFB1		growth factor	ABL1,ADAM17,Akt,AKT1,aldosterone,ATF2,ATF6,ATM,CDK5,CDKN1A,CHUK,Creb,CREB1,CTCF,CTNNB1,DNA-methyltransferase,DNMT1,DUSP1,EGFR,ELK1,ERBB2,ERK1/2,ERN1,FAS,FN1,FOS,FOXO1,FOXP3,GATA3,GSK3B,HIF1A,HIPK2,IKBKB,IRF7,IRS1,ITGB1,ITK,Jnk,JUN,JUND,LDLR,MAP2K1,MAP2K3,MAP2K4,MAP2K6,MAP3K14,Map3k7,Mapk,MAPK1,MAPK13,MAPK14,MAPK3,MAPK8,MAPK9,Mek,MMP1,MMP2,MTOR,MTORC1,MYB,MYC,MYD88,MYF6,NEDD9,NFkB (complex),NFKB1,…	2			1.115	1.63e-96	0.0001	ABAT,ABCA1,ABCF2,ABCF3,ABHD4,ACADVL,ACAT1,ACAT2,ACLY,ACO2,ACOT11,ACSBG1,ACSF2,ACSL3,ACSL4,ACSL6,ACSS1,ACTA1,ACTA2,ACTC1,ACTG2,ACTN1,ACTR2,ADD1,ADGRB1,ADGRL3,ADI1,ADK,AHNAK,AHSG,AK1,AK2,AK3,AKAP12,AKR1B1,ALB,ALDH1L1,ALDH2,ALDH4A1,ALDH7A1,ALDOA,AMOT,AMPD3,ANKRD17,ANXA2,ANXA5,ANXA6,AP1B1,AP2A1,AP2A2,AP3D1,AP3M2,APBA2,APBB1,APC,API5,APOA4,APOD,APOE,APP,ARF1,ARF4,ARF5,ARFGEF3,ARHGDIA,ARHGEF2,ARHGEF7,A…	825 (103)	103
SLCO1B3		transporter	ABCB1,ABL1,Akt,AKT1,ATM,BCL2,BIRC5,CASP3,CCND1,CDKN1A,CDKN2A,CEBPA,CTNNB1,CYP19A1,E2F1,EIF2AK3,EIF4E,EP300,ERBB2,ERK1/2,FOXO3,GADD45A,GLI1,GRIN1,GSK3A,H2AX,Hif1,HIF1A,HNF4A,IGF1R,IL6,IRS1,JUN,KAT2B,MAP2K1,MAPK8,MAPK9,MAPT,Mek,mir-23,MTOR,NANOG,NFkB (complex),NFKB1,NFKBIA,NOTCH1,NR3C1,P38 MAPK,p70 S6k,PGR,PI3K (complex),PIK3R1,PPARG,PPIF,PRKAA,PRKAA1,PRKCE,RAC1,RB1,RELA,RPS6KA1,SFN,SLCO1B3,SMAD3,S…	3	Inhibited		-2.49	2.92e-96	0.0001	ABAT,ABCB1,ABCD3,ACAA2,ACADL,ACADM,ACADVL,ACAT1,ACAT2,ACBD5,ACLY,ACO1,ACO2,ACOT11,ACOT7,ACSBG1,ACSF2,ACSL1,ACSL3,ACSL4,ACSL6,ACSS1,ACSS2,ACTA2,ACTC1,ACTN2,ACTN4,ADD3,ADGRB1,ADGRL3,ADH5,AHCYL1,AHNAK,AHSG,AK1,AK2,AK3,AKAP12,AKR1A1,AKR1B1,AKT2,ALB,ALCAM,ALDH1A1,ALDH1L1,ALDH2,ALDH4A1,ALDH7A1,ALDH9A1,ALDOA,ALDOC,AMOT,AMPD3,ANXA1,ANXA2,ANXA5,ANXA6,AP1B1,AP1G1,AP2A1,AP3M2,APBB1,APOA1,APOA2,APOA4,APOD,AP…	749 (71)	71
SF3B1	1.063	other	ABCB1,ABL1,Akt,AKT1,ATM,BCL2,BIRC5,CASP3,CCND1,CDKN1A,CDKN2A,CEBPA,CTNNB1,CYP19A1,E2F1,EIF2AK3,EIF4E,EP300,ERBB2,ERK1/2,FOXO3,GADD45A,GLI1,GRIN1,GSK3A,H2AX,Hif1,HIF1A,HNF4A,IGF1R,IL6,IRS1,JUN,KAT2B,MAP2K1,MAPK8,MAPK9,MAPT,Mek,mir-23,MTOR,NANOG,NFkB (complex),NFKB1,NFKBIA,NOTCH1,NR3C1,P38 MAPK,p70 S6k,PGR,PI3K (complex),PIK3R1,PPARG,PPIF,PRKAA,PRKAA1,PRKCE,RAC1,RB1,RELA,RPS6KA1,SF3B1,SFN,SMAD3,SOD…	3	Inhibited		-2.528	4.31e-96	0.0001	ABAT,ABCB1,ABCD3,ACAA2,ACADL,ACADM,ACADVL,ACAT1,ACAT2,ACBD5,ACLY,ACO1,ACO2,ACOT11,ACOT7,ACSBG1,ACSF2,ACSL1,ACSL3,ACSL4,ACSL6,ACSS1,ACSS2,ACTA2,ACTC1,ACTN2,ACTN4,ADD3,ADGRB1,ADGRL3,ADH5,AHCYL1,AHNAK,AHSG,AK1,AK2,AK3,AKAP12,AKR1A1,AKR1B1,AKT2,ALB,ALCAM,ALDH1A1,ALDH1L1,ALDH2,ALDH4A1,ALDH7A1,ALDH9A1,ALDOA,ALDOC,AMOT,AMPD3,ANXA1,ANXA2,ANXA5,ANXA6,AP1B1,AP1G1,AP2A1,AP3M2,APBB1,APOA1,APOA2,APOA4,APOD,AP…	748 (71)	71
plicamycin		chemical drug	ABCB1,ABL1,ADAMTS4,Akt,AKT1,ATM,BCL2,CASP3,CCND1,CDKN1A,CDKN2A,CEBPA,CTNNB1,CYP19A1,E2F1,EIF2AK3,EIF4E,EP300,ERBB2,ERK1/2,FOXO3,GADD45A,GLI1,GRIN1,GSK3A,H2AX,Hif1,HIF1A,HNF4A,IGF1R,IL6,IRS1,JUN,KAT2B,MAP2K1,MAPK8,MAPK9,MAPT,Mek,mir-23,MTOR,NANOG,NFkB (complex),NFKB1,NFKBIA,NOTCH1,NR3C1,P38 MAPK,p70 S6k,PGR,PI3K (complex),PIK3R1,plicamycin,PPARG,PPIF,PRKAA,PRKAA1,PRKCE,RAC1,RB1,RELA,SFN,SMAD3,SOD2…	3	Activated		2.483	4.39e-96	0.0001	ABAT,ABCA1,ABCB1,ABCD3,ACAA2,ACADL,ACADM,ACADVL,ACAT1,ACAT2,ACBD5,ACLY,ACO1,ACO2,ACOT11,ACOT7,ACSBG1,ACSF2,ACSL1,ACSL3,ACSL4,ACSL6,ACSS1,ACSS2,ACTA2,ACTC1,ACTN2,ACTN4,ADD3,ADGRB1,ADGRL3,ADH5,AHCYL1,AHNAK,AHSG,AK1,AK2,AK3,AKAP12,AKR1A1,AKR1B1,AKT2,ALB,ALCAM,ALDH1A1,ALDH1L1,ALDH2,ALDH4A1,ALDH7A1,ALDH9A1,ALDOA,ALDOC,AMOT,AMPD3,ANXA1,ANXA2,ANXA5,ANXA6,AP1B1,AP1G1,AP2A1,AP3M2,APBB1,APOA1,APOA2,APOA4,A…	753 (71)	70
PMD-026		chemical drug	AKT1,ARHGEF12,ATF1,ATF4,CDKN1B,CEBPB,Creb,CREB1,CREBBP,EIF2AK2,ESR1,FOS,GATA4,GSK3A,GSK3B,H2AX,Jnk,MAPK1,MITF,MKNK1,NFkB (complex),NFKBIA,NR4A1,P38 MAPK,PDPK1,Pka,Pka catalytic subunit,PMD-026,RELA,RPS6KA1,RPS6KA2,RPS6KA3,SHANK3,SRF,STK11,TOB1,TP53,TSC2,YBX1	3	Inhibited	biased	-6.964	4.64e-96	0.0001	AARS1,ABAT,ABCA1,ABCD3,ACAA2,ACADL,ACADM,ACADVL,ACAT1,ACLY,ACOT11,ACOT7,ACOX1,ACSF2,ACSL6,ACSS1,ACSS2,ACTA1,ACTB,ACTC1,ACTG2,ACTN2,ACTN4,ACTR2,ADAR,ADGRB1,ADH5,ADK,AGT,AHNAK,AK2,AK3,AKAP12,AKR1A1,AKR1B1,AKT2,ALB,ALDH4A1,ALDH7A1,ALDH9A1,AMPD3,Ank2,ANK3,ANXA1,ANXA2,ANXA5,ANXA6,AP1B1,AP2S1,AP3D1,AP3M2,APBA2,APC,ARF1,ARF5,ARFGEF3,ARHGAP1,ARHGAP5,ARHGEF2,ARHGEF7,ARHGEF9,ARPP19,ASNS,ASTN1,ATP1A1,ATP1A2…	669 (39)	36
SOX2		transcription regulator	ABCB1,ABL1,Akt,AKT1,ATM,BCL2,BIRC5,CASP3,CCND1,CDKN1A,CDKN2A,CEBPA,CTNNB1,CYP19A1,E2F1,EIF2AK3,EIF4E,EP300,ERBB2,ERK1/2,FOXO3,GADD45A,GLI1,GRIN1,GSK3A,H2AX,Hif1,HIF1A,HNF4A,IGF1R,IL6,IRS1,JUN,KAT2B,MAP2K1,MAPK8,MAPK9,MAPT,Mek,mir-23,MTOR,NANOG,NFkB (complex),NFKB1,NFKBIA,NOTCH1,NR3C1,P38 MAPK,p70 S6k,PGR,PI3K (complex),PIK3R1,PPARG,PPIF,PRKAA,PRKAA1,PRKCE,RAC1,RB1,RELA,RPS6KA1,SFN,SMAD3,SOD2,SOX2…	3	Activated		2.557	4.82e-96	0.0001	ABAT,ABCB1,ABCD3,ACAA2,ACADL,ACADM,ACADVL,ACAT1,ACAT2,ACBD5,ACLY,ACO1,ACO2,ACOT11,ACOT7,ACSBG1,ACSF2,ACSL1,ACSL3,ACSL4,ACSL6,ACSS1,ACSS2,ACTA2,ACTC1,ACTN2,ACTN4,ADD3,ADGRB1,ADGRL3,ADH5,AHCYL1,AHNAK,AHSG,AK1,AK2,AK3,AKAP12,AKR1A1,AKR1B1,AKT2,ALB,ALCAM,ALDH1A1,ALDH1L1,ALDH2,ALDH4A1,ALDH7A1,ALDH9A1,ALDOA,ALDOC,AMOT,AMPD3,ANKRD17,ANXA1,ANXA2,ANXA5,ANXA6,AP1B1,AP1G1,AP2A1,AP3M2,APBB1,APC,APOA1,APOA2,A…	774 (71)	71
MPG		enzyme	ABCB1,ABL1,Akt,AKT1,ATM,BCL2,BIRC5,CASP3,CCND1,CDKN1A,CDKN2A,CEBPA,CTNNB1,CYP19A1,E2F1,EIF2AK3,EIF4E,EP300,ERBB2,ERK1/2,FOXO3,GADD45A,GLI1,GRIN1,GSK3A,H2AX,Hif1,HIF1A,HNF4A,IGF1R,IL6,IRS1,JUN,KAT2B,MAP2K1,MAPK8,MAPK9,MAPT,Mek,mir-23,MPG,MTOR,NANOG,NFkB (complex),NFKB1,NFKBIA,NOTCH1,NR3C1,P38 MAPK,p70 S6k,PGR,PI3K (complex),PIK3R1,PPARG,PPIF,PRKAA,PRKAA1,PRKCE,RAC1,RB1,RELA,RPS6KA1,SFN,SMAD3,SOD2,…	3	Inhibited		-2.528	4.84e-96	0.0001	ABAT,ABCB1,ABCD3,ACAA2,ACADL,ACADM,ACADVL,ACAT1,ACAT2,ACBD5,ACLY,ACO1,ACO2,ACOT11,ACOT7,ACSBG1,ACSF2,ACSL1,ACSL3,ACSL4,ACSL6,ACSS1,ACSS2,ACTA2,ACTC1,ACTN2,ACTN4,ADD3,ADGRB1,ADGRL3,ADH5,AHCYL1,AHNAK,AHSG,AK1,AK2,AK3,AKAP12,AKR1A1,AKR1B1,AKT2,ALB,ALCAM,ALDH1A1,ALDH1L1,ALDH2,ALDH4A1,ALDH7A1,ALDH9A1,ALDOA,ALDOC,AMOT,AMPD3,ANXA1,ANXA2,ANXA5,ANXA6,AP1B1,AP1G1,AP2A1,AP3M2,APBB1,APOA1,APOA2,APOA4,APOD,AP…	748 (71)	71
HNRNPC	1.462	other	ABCB1,ABL1,Akt,AKT1,ATM,BCL2,BIRC5,CASP3,CCND1,CDKN1A,CDKN2A,CEBPA,CTNNB1,CYP19A1,E2F1,EIF2AK3,EIF4E,EP300,ERBB2,ERK1/2,FOXO3,GADD45A,GLI1,GRIN1,GSK3A,H2AX,Hif1,HIF1A,HNF4A,HNRNPC,IGF1R,IL6,IRS1,JUN,KAT2B,MAP2K1,MAPK8,MAPK9,MAPT,Mek,mir-23,MTOR,NANOG,NFkB (complex),NFKB1,NFKBIA,NOTCH1,NR3C1,P38 MAPK,p70 S6k,PGR,PI3K (complex),PIK3R1,PPARG,PPIF,PRKAA,PRKAA1,PRKCE,RAC1,RB1,RELA,RPS6KA1,SFN,SMAD3,SO…	3	Inhibited		-2.455	4.84e-96	0.0001	ABAT,ABCB1,ABCD3,ACAA2,ACADL,ACADM,ACADVL,ACAT1,ACAT2,ACBD5,ACLY,ACO1,ACO2,ACOT11,ACOT7,ACSBG1,ACSF2,ACSL1,ACSL3,ACSL4,ACSL6,ACSS1,ACSS2,ACTA2,ACTC1,ACTN2,ACTN4,ADD3,ADGRB1,ADGRL3,ADH5,AHCYL1,AHNAK,AHSG,AK1,AK2,AK3,AKAP12,AKR1A1,AKR1B1,AKT2,ALB,ALCAM,ALDH1A1,ALDH1L1,ALDH2,ALDH4A1,ALDH7A1,ALDH9A1,ALDOA,ALDOC,AMOT,AMPD3,ANXA1,ANXA2,ANXA5,ANXA6,AP1B1,AP1G1,AP2A1,AP3M2,APBB1,APOA1,APOA2,APOA4,APOD,AP…	748 (71)	71
TBPL1		transcription regulator	ABCB1,ABL1,Akt,AKT1,ATM,BCL2,BIRC5,CASP3,CCND1,CDKN1A,CDKN2A,CEBPA,CTNNB1,CYP19A1,E2F1,EIF2AK3,EIF4E,EP300,ERBB2,ERK1/2,FOXO3,GADD45A,GLI1,GRIN1,GSK3A,H2AX,Hif1,HIF1A,HNF4A,IGF1R,IL6,IRS1,JUN,KAT2B,MAP2K1,MAPK8,MAPK9,MAPT,Mek,mir-23,MTOR,NANOG,NFkB (complex),NFKB1,NFKBIA,NOTCH1,NR3C1,P38 MAPK,p70 S6k,PGR,PI3K (complex),PIK3R1,PPARG,PPIF,PRKAA,PRKAA1,PRKCE,RAC1,RB1,RELA,RPS6KA1,SFN,SMAD3,SOD2,SP1,…	3	Activated		2.528	4.84e-96	0.0001	ABAT,ABCB1,ABCD3,ACAA2,ACADL,ACADM,ACADVL,ACAT1,ACAT2,ACBD5,ACLY,ACO1,ACO2,ACOT11,ACOT7,ACSBG1,ACSF2,ACSL1,ACSL3,ACSL4,ACSL6,ACSS1,ACSS2,ACTA2,ACTC1,ACTN2,ACTN4,ADD3,ADGRB1,ADGRL3,ADH5,AHCYL1,AHNAK,AHSG,AK1,AK2,AK3,AKAP12,AKR1A1,AKR1B1,AKT2,ALB,ALCAM,ALDH1A1,ALDH1L1,ALDH2,ALDH4A1,ALDH7A1,ALDH9A1,ALDOA,ALDOC,AMOT,AMPD3,ANXA1,ANXA2,ANXA5,ANXA6,AP1B1,AP1G1,AP2A1,AP3M2,APBB1,APOA1,APOA2,APOA4,APOD,AP…	748 (71)	71
HEY1		transcription regulator	ABCB1,ABL1,Akt,AKT1,ATM,BCL2,BIRC5,CASP3,CCND1,CDKN1A,CDKN2A,CEBPA,CTNNB1,CYP19A1,E2F1,EIF2AK3,EIF4E,EP300,ERBB2,ERK1/2,FOXO3,GADD45A,GATA1,GLI1,GRIN1,GSK3A,H2AX,HEY1,Hif1,HIF1A,HNF4A,IGF1R,IL6,IRS1,JUN,MAP2K1,MAPK8,MAPK9,MAPT,Mek,mir-23,MTOR,MYB,NANOG,NFkB (complex),NFKB1,NFKBIA,NOTCH1,NR3C1,P38 MAPK,p70 S6k,PGR,PI3K (complex),PIK3R1,PPARG,PPIF,PRKAA,PRKAA1,PRKCE,RAC1,RB1,RELA,RPS6KA1,SFN,SMAD3,…	3			1.919	5.27e-96	0.0001	ABAT,ABCB1,ABCD3,ACAA2,ACADL,ACADM,ACADVL,ACAT1,ACAT2,ACBD5,ACLY,ACO1,ACO2,ACOT11,ACOT7,ACSBG1,ACSF2,ACSL1,ACSL3,ACSL4,ACSL6,ACSS1,ACSS2,ACTA2,ACTC1,ACTN1,ACTN2,ACTN4,ADD3,ADGRB1,ADGRL3,ADH5,AHCYL1,AHNAK,AHSG,AK1,AK2,AK3,AKAP12,AKR1A1,AKR1B1,AKT2,ALB,ALCAM,ALDH1A1,ALDH1L1,ALDH2,ALDH4A1,ALDH7A1,ALDH9A1,ALDOA,ALDOC,AMOT,AMPD3,ANXA1,ANXA2,ANXA5,ANXA6,AP1B1,AP1G1,AP2A1,AP3M2,APBB1,APOA1,APOA2,APOA4,A…	766 (74)	74
GP9		other	ADAM10,ADD2,AHR,Akt,AKT1,ATF2,BCL2,CaMKII,CBL,CCND1,CDK1,CDKN1A,CEBPB,CHUK,CREB1,CREBBP,CSF1,DUSP1,EGFR,EIF4EBP1,ELK1,EP300,ERF,ERK,ERK1/2,ESR1,ETS1,F10,FOS,GAB2,GABPA,GATA4,GP9,GPIIB-IIIA,GSK3B,HIF1A,HSF1,IGF1R,IRF3,ITGA2B,ITGAM,ITGB3,JINK1/2,Jnk,JUN,JUND,KAT5,KLF4,L-serine,L1CAM,LCP2,LIN28A,LRP6,MAP2,MAP2K1,MAP3K14,MAPK1,MAPK8,MAPK9,MAPKAPK2,MAPT,MET,MKNK1,MMP2,MTOR,MYB,NCOA1,NCOA2,NCOA3,NEFH,N…	3	Activated		7.897	5.6e-96	0.0001	ABAT,ABCD3,ACAA1,ACADVL,ACAT1,ACAT2,ACO1,ACO2,ACOT11,ACOT7,ACSBG1,ACSF2,ACSL3,ACSL6,ACTC1,ACTG2,ACTN1,ACTN2,ACTR2,ADAR,ADD1,ADGRB1,ADH5,ADK,AGL,AGPAT3,AHCYL1,AHSA1,AHSG,AK2,AK3,AKR7A2,AKT2,ALDH1L1,ALDH2,ALDH4A1,ALDH7A1,ALDH9A1,ALDOC,AMOT,AMPD3,Ank2,ANK3,ANKRD17,ANXA1,ANXA5,ANXA6,AP1B1,AP2S1,AP3D1,AP3M2,APBB1,APC,APLP2,APOA2,APOD,APOE,APOH,AQP4,ARF1,ARF4,ARFGEF3,ARHGAP1,ARHGAP5,ARHGDIA,ARHGEF7,ARH…	767 (114)	111
MAPK12		kinase	ATF2,CASP3,CCND3,DDIT3,EGFR,EIF4E,ERK1/2,estrogen receptor,FOS,KAT5,MAPK12,MAPT,MEF2C,MKNK1,MMP9,MYOD1,NFATC4,NFE2L2,SNTA1,TP53	2			0.791	6.02e-96	0.0001	ABAT,ABCA1,ABCB1,ACAA2,ACADL,ACADM,ACADVL,ACAT1,ACLY,ACO1,ACOT11,ACSF2,ACSL1,ACSL3,ACSL6,ACSS1,ACSS2,ACTB,ACTC1,ACTG1,ACTN2,ACTN4,ADD3,ADGRB1,ADH5,AGPAT3,AK1,AK3,AKAP12,AKR1A1,AKR1B1,AKR7A2,AKT2,ALB,ALDH1A1,ALDH4A1,ALDH9A1,ALDOA,Ank2,ANXA2,ANXA5,ANXA6,AP1B1,AP3D1,APC,APOA1,APOA4,APOE,APP,ARHGAP5,ASS1,ATP1A3,ATP2A1,ATP2A2,ATP5F1A,ATP5F1C,Atp5k,ATP5PB,ATXN2,BAG3,BCAP31,BCAS3,BCKDHA,BCLAF1,BIN1,BSN,…	521 (20)	20
TRA2B	2.161	other	ABCB1,ABL1,Akt,AKT1,ATM,BCL2,BIRC5,CASP3,CCND1,CDKN1A,CDKN2A,CEBPA,CTNNB1,CYP19A1,E2F1,EIF2AK3,EIF4E,EP300,ERBB2,ERK1/2,FOXO3,GADD45A,GLI1,GRIN1,GSK3A,H2AX,Hif1,HIF1A,HNF4A,IGF1R,IL6,IRS1,JUN,KAT2B,MAP2K1,MAPK8,MAPK9,MAPT,Mek,mir-23,MTOR,NANOG,NFkB (complex),NFKB1,NFKBIA,NOTCH1,NR3C1,P38 MAPK,p70 S6k,PGR,PI3K (complex),PIK3R1,PPARG,PPIF,PRKAA,PRKAA1,PRKCE,RAC1,RB1,RELA,RPS6KA1,SFN,SMAD3,SOD2,SP1,…	3	Activated		2.528	6.1e-96	0.0001	ABAT,ABCB1,ABCD3,ACAA2,ACADL,ACADM,ACADVL,ACAT1,ACAT2,ACBD5,ACLY,ACO1,ACO2,ACOT11,ACOT7,ACSBG1,ACSF2,ACSL1,ACSL3,ACSL4,ACSL6,ACSS1,ACSS2,ACTA2,ACTC1,ACTN2,ACTN4,ADD3,ADGRB1,ADGRL3,ADH5,AHCYL1,AHNAK,AHSG,AK1,AK2,AK3,AKAP12,AKR1A1,AKR1B1,AKT2,ALB,ALCAM,ALDH1A1,ALDH1L1,ALDH2,ALDH4A1,ALDH7A1,ALDH9A1,ALDOA,ALDOC,AMOT,AMPD3,ANXA1,ANXA2,ANXA5,ANXA6,AP1B1,AP1G1,AP2A1,AP3M2,APBB1,APOA1,APOA2,APOA4,APOD,AP…	748 (71)	71
TFAP4		transcription regulator	ABCB1,ABL1,Akt,ATM,BCL2,BIRC5,CASP3,CASP9,CCND1,CDKN1A,CDKN2A,CEBPA,CTNNB1,CYP19A1,E2F1,EIF2AK3,EIF4E,EP300,ERBB2,ERK1/2,FOXO3,GADD45A,GLI1,GRIN1,GSK3A,H2AX,Hif1,HIF1A,HNF4A,IGF1R,IL6,IRS1,JUN,KAT2B,MAP2K1,MAPK8,MAPK9,MAPT,Mek,mir-23,MTOR,NANOG,NFKB1,NFKBIA,NOTCH1,NR3C1,P38 MAPK,p70 S6k,PAK2,PGR,PI3K (complex),PIK3R1,PPARG,PPIF,PRKAA,PRKAA1,PRKCE,RAC1,RB1,RELA,RPS6KA1,SFN,SMAD3,SOD2,SP1,STAT3,TFA…	3	Activated		2.672	6.69e-96	0.0001	ABAT,ABCB1,ACAA2,ACADL,ACADM,ACADVL,ACAT1,ACAT2,ACBD5,ACLY,ACO1,ACO2,ACOT11,ACOT7,ACSBG1,ACSF2,ACSL1,ACSL3,ACSL4,ACSL6,ACSS1,ACSS2,ACTA2,ACTC1,ACTN2,ACTN4,ADD3,ADGRB1,ADGRL3,ADH5,AHCYL1,AHNAK,AHSG,AK1,AK2,AK3,AKAP12,AKR1A1,AKR1B1,AKT2,ALB,ALCAM,ALDH1A1,ALDH1L1,ALDH2,ALDH4A1,ALDH9A1,ALDOA,ALDOC,AMOT,AMPD3,ANXA1,ANXA2,ANXA5,ANXA6,AP1B1,AP1G1,AP2A1,AP3M2,APBB1,APOA1,APOA2,APOA4,APOD,APOE,APP,APPL2,A…	729 (71)	71
Ciap		group	ABCB1,ABL1,AKT1,AR,ATM,BCAR1,BIRC2,calpain,CASP3,CASP9,CAT,CCND1,CDKN1A,CDKN2A,CEBPA,CHUK,Ciap,COMMD1,CTNNB1,CYP19A1,DICER1,E2F1,EIF2AK2,EIF2AK3,EIF4E,EP300,ERBB2,ERK,FOS,FOXO3,GADD45A,GATA4,GLI1,GSK3B,HIF1A,HNF4A,IGF1R,IL18,IL6,IRS1,JUN,MAP2K1,MAP2K4,MAP3K1,Map3k7,MAP3K8,MAP4K4,MAPT,Mek,MET,mir-21,mir-23,MTOR,MYC,NANOG,NOTCH1,NR3C1,p70 S6k,PAK2,PARP1,PGR,PI3K (complex),PIK3R1,PPARG,PPIF,PRKAA,PR…	3			-0.758	7.53e-96	0.0001	ABAT,ABCB1,ABCF2,ABCF3,ACAA2,ACADL,ACADM,ACADVL,ACAT1,ACAT2,ACBD5,ACLY,ACO1,ACOT11,ACOT7,ACSBG1,ACSF2,ACSL1,ACSL3,ACSL6,ACSS1,ACSS2,ACTA2,ACTG1,ACTG2,ACTN4,ACTR3,ADD1,ADD3,ADGRB1,ADGRL3,ADH5,AGL,AGPAT3,AGT,AHCYL1,AHNAK,AHSG,AK1,AK3,AKAP12,AKR1A1,AKR1B1,AKT2,ALB,ALCAM,ALDH1A1,ALDH1L1,ALDH2,ALDH4A1,ALDH9A1,ALDOA,ALDOC,ANKRD17,ANXA1,ANXA2,ANXA6,AP1B1,AP1G1,AP2A1,AP3D1,APBB1,APOA1,APOA2,APOA4,APOE,AP…	770 (90)	88
Glycoprotein 1B		complex	ADAM10,ADD2,AHR,Akt,AKT1,ATF2,BCL2,CaMKII,CBL,CCND1,CDK1,CDKN1A,CEBPB,CHUK,CREB1,CREBBP,CSF1,DUSP1,EGFR,EIF4EBP1,ELK1,EP300,ERF,ERK,ERK1/2,ESR1,ETS1,F10,FOS,GAB2,GABPA,GATA4,Glycoprotein 1B,GSK3B,HIF1A,HSF1,IGF1R,IRF3,ITGA2B,ITGAM,ITGB3,JINK1/2,Jnk,JUN,JUND,KAT5,KLF4,L-serine,L1CAM,LCP2,LIN28A,LRP6,MAP2,MAP2K1,MAP3K14,MAPK1,MAPK8,MAPK9,MAPKAPK2,MAPT,MET,MKNK1,MMP2,MTOR,MYB,NCOA1,NCOA2,NCOA3,NEFH,…	3	Activated		7.897	7.88e-96	0.0001	ABAT,ABCD3,ACAA1,ACADVL,ACAT1,ACAT2,ACO1,ACO2,ACOT11,ACOT7,ACSBG1,ACSF2,ACSL3,ACSL6,ACTC1,ACTG2,ACTN1,ACTN2,ACTR2,ADAR,ADD1,ADGRB1,ADH5,ADK,AGL,AGPAT3,AHCYL1,AHSA1,AHSG,AK2,AK3,AKR7A2,AKT2,ALDH1L1,ALDH2,ALDH4A1,ALDH7A1,ALDH9A1,ALDOC,AMOT,AMPD3,Ank2,ANK3,ANKRD17,ANXA1,ANXA5,ANXA6,AP1B1,AP2S1,AP3D1,AP3M2,APBB1,APC,APLP2,APOA2,APOD,APOE,APOH,AQP4,ARF1,ARF4,ARFGEF3,ARHGAP1,ARHGAP5,ARHGDIA,ARHGEF7,ARH…	767 (113)	111
TOPORS		enzyme	ABCB1,ABL1,Akt,androgen,AR,ATM,ATR,BAX,BIRC5,BRCA1,CDKN1A,CEBPA,Creb,CREB1,CREBBP,CTNNB1,CYP19A1,E2F1,EGFR,EGR1,ERBB2,ERK,ERK1/2,ESR1,FBXW7,FLI1,FOS,FOXO1,FOXO3,GATA3,GLI1,GSK3B,HDAC1,HIPK2,HNF4A,IL6,IRF3,JUN,KAT5,MAP2K1,MAPK1,MAPK7,MAPK8,MAPT,MCL1,MDM2,mir-23,MTOR,MYC,MYCN,NANOG,NCOA2,NCOA4,NFATC1,NFE2L2,NFkB (complex),NFKB1,NFKBIA,NKX3-1,NOTCH1,Nr1h,NR4A1,p70 S6k,PARP1,PGR,PI3K (complex),PI3K (…	3			-1.46	8.24e-96	0.0001	ABAT,ABCA1,ABCB1,ACAA2,ACADL,ACADM,ACADVL,ACAT1,ACAT2,ACBD5,ACLY,ACO1,ACOT11,ACSBG1,ACSF2,ACSL1,ACSL3,ACSL4,ACSL6,ACSS1,ACSS2,ACTA1,ACTN4,ACTR2,ACTR3,ADD1,ADD3,ADGRB1,ADGRL3,ADH5,ADK,AGPAT3,AHCYL1,AK1,AK3,AKAP12,AKR1A1,AKR1B1,AKR7A2,ALB,ALCAM,ALDH1A1,ALDH1L1,ALDH2,ALDH4A1,ALDH7A1,ALDH9A1,ALDOA,AMOT,ANK3,ANKRD17,ANXA1,ANXA2,ANXA6,AP1B1,AP1G1,AP2S1,AP3D1,APBA2,APBB1,APOA1,APOA2,APOE,APP,ARF1,ARFGEF…	791 (90)	88
PKR dimer		complex	ABCB1,ABL1,ATF2,ATF3,ATM,BCAR1,BCL2,BCL6,CDK5,CDKN1B,CDKN2A,CEBPB,Creb,CREB1,CREBBP,CREM,CYP19A1,E2F1,EGFR,EGR1,EIF2AK2,EIF2AK3,EIF4E,ELK1,ERBB2,ERBB4,ERK1/2,ESR1,ETS1,FADD,FOS,GADD45A,GATA1,GATA4,GLI1,GNRH,HNF4A,HTT,IFNB1,IGF1R,IKBKE,IKK (complex),IL10,IL1B,IL6,Inflammasome,IRF1,IRF7,ITGB1,MAP2K1,MAP2K3,MAP3K14,MAPK1,MAPT,MAVS,MED1,Mek,mir-21,mir-23,MITF,MKK3/6,MKNK1,MMP2,MMP9,MYC,MYOCD,NANOG,Nf…	3	Activated		8.36	1e-95	0.0001	ABAT,ABCA1,ABCB1,ABCF2,ABCF3,ACAA2,ACADL,ACADM,ACADVL,ACAT1,ACBD5,ACLY,ACO1,ACO2,ACOT11,ACSBG1,ACSF2,ACSL1,ACSL3,ACSL6,ACSS1,ACSS2,ACTG2,ACTN4,ACTR2,ADD1,ADD3,ADGRB1,ADGRL3,ADH5,ADK,AGPAT3,AGT,AHCYL1,AHSG,AK1,AK3,AKAP12,AKR1B1,AKR7A2,AKT2,ALB,ALDH1L1,ALDH2,ALDH3A2,ALDH4A1,ALDH9A1,ALDOA,Ank2,ANK3,ANKRD17,ANXA1,ANXA2,ANXA6,AP1B1,AP1G1,AP2S1,AP3D1,APBA2,APBB1,APC,APOA1,APOA4,APOE,APP,APPL2,ARCN1,ARF…	834 (101)	99
ulinastatin		chemical drug	ABCA1,ADCY,Akt,AKT1,AMPK,ATF1,ATF2,C3,C5,Ca2+,calpain,Cathepsin,CELA1,CFL1,CREB1,CTSS,EGFR,elastase,ELK1,ERK,ERK1/2,F2,F2R,F3,F7,FN1,FYN,GIT1,GNAQ,GSK3B,HSPA9,IKBKB,IRS1,JAK1,JAK2,JINK1/2,Jnk,JUN,Kallikrein,KLK3,LCP2,lipase,LIPC,LIPE,LIPG,LPL,MAP2K1/2,MAPK1,MAPK14,MAPT,MET,MKNK1,Mmp,MMP1,MMP12,MMP14,MMP2,MMP9,MYC,MYL2,NFkB (complex),NFKB1,NFKBIA,NMDA Receptor,P38 MAPK,p70 S6k,PAK2,PGR,PI3K (compl…	3	Inhibited	biased	-11.063	1.05e-95	0.0001	ABCD3,ABCF2,ABCF3,ACO1,ACO2,ACSS1,ACSS2,ACTA2,ACTC1,ACTG1,ACTG2,ACTR2,ADAR,ADD1,ADGRB1,ADH5,ADI1,ADK,AHCYL1,AHNAK,AHSG,AK1,AK2,AK3,AKAP12,AKR1A1,AKR1B1,ALB,ALCAM,ALDH1A1,ALDH7A1,ALDH9A1,ALDOA,AMOT,AMPD3,ANKRD17,ANXA2,ANXA5,ANXA7,AP1G1,AP2A1,AP3D1,AP3M2,APBB1,APC,APOA2,APOA4,APOH,AQP4,ARF1,ARF4,ARF5,ARFGEF3,ARHGAP32,ARHGEF2,ARHGEF7,ARPC2,ASNS,ASTN1,ATP1A1,ATP1A2,ATP1A3,ATP1B1,ATP2A1,ATP2B4,ATP5F1A…	677 (101)	98
CDK9		kinase	ABCB1,AKT1,AR,ATF2,ATF3,ATF4,BCL2,BCL6,BIRC5,BRCA1,BRD4,CDK9,CDKN1A,CDKN1B,CDKN2A,CEBPA,CEBPB,Creb,CREB1,CREBBP,CRTC2,CTNNB1,CYP19A1,DDIT3,EGFR,EGR1,EIF2AK2,EIF2AK3,EIF4E,ELK1,EP300,EPO,ERK1/2,estrogen receptor,FOXA2,GATA4,GLI1,GSK3B,HISTONE,IGF1R,IL6,IRF7,IRS1,Jnk,JUNB,KLF1,L-serine,MAP2K1,MAP3K1,MAPK1,MAPK7,MAPK9,MAPT,mir-23,MTOR,MYBL2,MYC,MYOD1,NANOG,NCOA2,NFE2L2,NFKB1,NFKBIA,NKX2-5,NOTCH1,Nr1…	3	Activated		7.119	1.07e-95	0.0001	AARS1,ABAT,ABCB1,ABCF2,ABCF3,ABHD4,ACAA2,ACADVL,ACAT1,ACBD5,ACLY,ACO1,ACO2,ACOT11,ACSBG1,ACSF2,ACSL1,ACSL3,ACSL6,ACSS1,ACSS2,ACTA1,ACTA2,ACTB,ACTG2,ACTN4,ACTR3,ADAR,ADD1,ADD3,ADGRB1,ADH5,ADK,AGPAT3,AGT,AHCYL1,AK1,AK3,AKAP12,AKR1B1,AKR7A2,ALB,ALDH1L1,ALDH4A1,ALDH9A1,ALDOA,ALG2,AMPD3,ANKRD17,ANXA1,ANXA2,ANXA5,ANXA6,AP1B1,AP1G1,AP2A1,AP3M2,APBA2,APBB1,APOA1,APOE,APP,APPL2,ARCN1,ARF4,ARFGEF3,ARHGAP5,…	761 (98)	97
TP53		transcription regulator	ABCB1,ABL1,Akt,AKT1,ATM,BCL2,BIRC5,CASP3,CCND1,CDKN1A,CDKN2A,CEBPA,CTNNB1,CYP19A1,E2F1,EIF2AK3,EIF4E,EP300,ERBB2,ERK1/2,FOXO3,GADD45A,GLI1,GRIN1,GSK3A,H2AX,Hif1,HIF1A,HNF4A,IGF1R,IL6,IRS1,JUN,KAT2B,MAP2K1,MAPK8,MAPK9,MAPT,Mek,mir-23,MTOR,NANOG,NFkB (complex),NFKB1,NFKBIA,NOTCH1,NR3C1,P38 MAPK,p70 S6k,PGR,PI3K (complex),PIK3R1,PPARG,PPIF,PRKAA,PRKAA1,PRKCE,RAC1,RB1,RELA,RPS6KA1,SFN,SMAD3,SOD2,SP1,…	2	Activated		2.493	1.13e-95	0.0001	ABAT,ABCB1,ABCD3,ACAA2,ACADL,ACADM,ACADVL,ACAT1,ACAT2,ACBD5,ACLY,ACO1,ACO2,ACOT11,ACOT7,ACSBG1,ACSF2,ACSL1,ACSL3,ACSL4,ACSL6,ACSS1,ACSS2,ACTA2,ACTC1,ACTN2,ACTN4,ADD3,ADGRB1,ADGRL3,ADH5,AHCYL1,AHNAK,AHSG,AK1,AK2,AK3,AKAP12,AKR1A1,AKR1B1,AKT2,ALB,ALCAM,ALDH1A1,ALDH1L1,ALDH2,ALDH4A1,ALDH7A1,ALDH9A1,ALDOA,ALDOC,AMOT,AMPD3,ANXA1,ANXA2,ANXA5,ANXA6,AP1B1,AP1G1,AP2A1,AP3M2,APBB1,APOA1,APOA2,APOA4,APOD,AP…	747 (70)	70
venetoclax		chemical drug	26s Proteasome,ABI1,ADAM17,AIFM1,Akt,AMPK,AR,ARRB1,ASCL1,ATF2,BAK1,BAX,BCL2,BID,calpain,CASP8,CCND1,CDK1,CEBPB,Creb,CREB1,DDIT3,DUSP1,EDN1,EIF4E,ELK1,ERK,ESR1,estrogen receptor,ETV5,FOS,FOXO4,GATA4,GSK3B,Hif1,Ikb,IKBKB,JINK1/2,Jnk,JUN,MAP2,MAP2K1,MAP3K1,MAPK7,MAPK8,MAPT,MEF2C,Mek,MKNK1,MMP2,MTOR,MYC,MYCN,NCOA2,NFAT (complex),Nfat (family),NFATC1,NFKB1,NFKBIA,NOS2,Notch,NPPB,p70 S6k,PARP1,PDCD4,PI…	3	Activated		6.329	2.22e-95	0.0001	ABAT,ABCF2,ABCF3,ACAA1,ACADVL,ACAT1,ACAT2,ACOT11,ACOT7,ACSBG1,ACSF2,ACSL4,ACSL6,ACTA1,ACTA2,ACTG2,ACTN1,ACTN2,ACTN4,ACTR2,ACTR3,ADD1,ADGRB1,ADK,ADRM1,AHCYL1,AHSG,AK2,AK3,AKR1A1,AKR1B1,ALB,ALDH1L1,ALDH2,ALDH4A1,ALDH9A1,ALDOC,AMOT,Ank2,ANK3,ANKRD17,ANXA2,ANXA5,ANXA6,AP1B1,AP2S1,AP3D1,AP3M2,APBA2,APBB1,APC,API5,APLP2,APOD,AQP4,ARF1,ARF4,ARF6,ARFGEF3,ARHGAP1,ARHGAP5,ARHGEF9,ARPC2,ARPP19,ASS1,ATP1A1,A…	715 (85)	84
9Z,11E-octadecadienoic acid		chemical - endogenous mammalian	9Z,11E-octadecadienoic acid,AKT1,APP,ARRB1,ASCL1,ATF2,CaMKII,CASP8,CCND1,Cdc42,CEBPB,CPT1A,Creb,CREB1,CTNNB1,CYP19A1,DDIT3,EDN1,EIF4E,ELK1,ERK,ESR1,estrogen receptor,ETV5,FFAR1,FOS,FOXO1,FOXO4,GABPA,GATA4,GSK3B,HNF4A,IL2,IRS1,MAP2,MAP2K1,MAPK1,MAPK3,MAPT,MEF2C,MKNK1,MMP2,MMP9,MTOR,MYC,MYCN,NCOA2,NFATC1,NFE2L2,NFKB1,NFKBIA,NOS2,Notch,NR1H3,NR3C1,P38 MAPK,p70 S6k,PAK1,PAK2,PDPK1,PGR,PI3K (complex),…	3	Activated		8.582	2.81e-95	0.0001	ABAT,ABCD3,ABCF2,ABCF3,ACAA1,ACAA2,ACADL,ACADM,ACADVL,ACAT1,ACAT2,ACLY,ACOX1,ACSBG1,ACSF2,ACSL1,ACSL3,ACSL4,ACSS2,ACTG2,ACTN1,ACTN2,ACTN4,ACTR2,ADAR,ADCYAP1R1,ADD1,ADGRB1,ADK,AGPAT3,AK3,AKR1A1,AKR7A2,ALDH1L1,ALDH2,ALDH3A2,ALDH4A1,ALDH9A1,Ank2,ANK3,ANKRD17,ANXA2,ANXA6,AP1B1,AP1G1,AP2A1,AP2S1,AP3B2,AP3D1,APBA2,APC,API5,APOA1,APOA4,APOD,APP,ARF1,ARF6,ARFGEF3,ARHGAP32,ARHGAP5,ARHGDIA,ARHGEF12,ARHGEF9…	784 (88)	87
SPINT2		other	ABI1,ADAM17,AMPK,Ap1,ARRB1,ASCL1,ATF2,CASP8,CCND1,CDK2,CEBPB,Creb,CREB1,DDIT3,DUSP1,EDN1,EIF4E,ELK1,ERK,ERK1/2,ESR1,estrogen receptor,ETV5,FOS,FOXO4,GATA4,GSK3B,GZMK,HGF,Ikb,JINK1/2,JUN,KLK5,MAP2,MAP2K1,MAPK1,MAPK12,MAPK3,MAPK7,MAPKAPK2,MAPT,MEF2C,MKNK1,MTOR,MYC,MYCN,NCOA2,Nfat (family),NFATC1,NFkB (complex),NFKB1,NOS2,Notch,NPPB,NR1I2,P38 MAPK,p70 S6k,PDCD4,PI3K (complex),PLA2G4A,PLCB1,PLD2,PLG,…	3	Inhibited	biased	-7.439	3.18e-95	0.0001	ABAT,ABCD3,ABCF2,ABCF3,ACAA1,ACADVL,ACAT1,ACAT2,ACO2,ACOT11,ACOT7,ACSBG1,ACSF2,ACSL6,ACTA1,ACTA2,ACTG2,ACTN1,ACTN2,ACTN4,ACTR2,ADAR,ADD1,ADGRB1,ADGRL2,ADH5,ADK,AHCYL1,AHSG,AK2,AK3,AKR1A1,AKR1B1,ALB,ALDH1L1,ALDH2,ALDH3A2,ALDH4A1,ALDH7A1,ALDH9A1,ALDOC,Ank2,ANK3,ANKRD17,ANXA2,ANXA5,ANXA6,AP1B1,AP2S1,AP3D1,AP3M2,APBA2,APBB1,APC,API5,APOH,ARAF,ARF1,ARF4,ARF6,ARFGEF3,ARHGAP1,ARHGAP5,ARHGEF7,ARHGEF9,ARP…	755 (84)	82
CTNNAL1		other	Akt,AKT1,AR,ARRB1,ATF2,BCL6,calpain,CCND1,CCR2,CDK5,CDKN1A,CDKN1B,CEBPA,CEBPB,Creb,CREB1,CREBBP,CREM,CTNNAL1,CTNNB1,DUSP1,EGFR,EGR1,ELK1,ERBB4,ERK,ERK1/2,ESR1,ETS,ETS1,ETV4,FOS,GATA1,GATA4,GSK3B,Hif1,HIF1A,IL10,IRS1,ITGB1,Jnk,JUN,JUND,MAPK1,MAPK3,MAPKAPK2,MAPT,MED1,MITF,MKNK1,MMP2,MMP9,MTOR,MYC,MYOCD,Nfat (family),NFATC4,NFE2L2,NFkB (complex),NFKB1,NFKBIA,NR1I3,NR3C1,NR3C2,NR4A2,p70 S6k,PGR,Pkc(s…	3	Activated	biased	9.559	3.55e-95	0.0001	ABAT,ABCA1,ABCD3,ABCF2,ABCF3,ACADVL,ACAT1,ACAT2,ACO1,ACO2,ACOT11,ACSF2,ACSL6,ACTA1,ACTA2,ACTB,ACTC1,ACTG1,ACTG2,ACTN4,ACTR2,ACTR3,ADAR,ADD1,ADGRB1,ADGRL3,ADK,AGPAT3,AHCYL1,AHSG,AK2,AKR1A1,AKR7A2,ALCAM,ALDH2,ALDH3A2,ALDH4A1,ALDH7A1,ALDH9A1,ALDOC,AMOT,AMPD3,Ank2,ANK3,ANKRD17,ANXA5,ANXA6,AP1B1,AP1G1,AP2A1,AP2S1,AP3D1,AP3M2,APBA2,APC,APLP2,APOA2,APOA4,AQP4,ARF1,ARFGEF3,ARHGAP1,ARHGAP5,ARHGDIA,ARHGEF9…	789 (94)	94
FN1	1.302	enzyme	ADCY,Akt,AKT1,ANXA2,calpain,CASP8,CAV1,CBL,CDK1,CTNNB1,DNMT1,EGFR,ERK,ERK1/2,FAF2,FN1,FYN,GADD45GIP1,GJA1,HGS,HNRNPH1,HRAS,HSPA4,IGF1R,IKZF1,ILK,INSR,IRS1,JAK2,Jnk,LARP1,MAP2K1,Mapk,MAPK1,MAPK14,MAPK3,MAPK8,MAPK9,MET,MMP1,MMP14,MMP3,MMP9,MTOR,MYH9,NEDD9,NFkB (complex),NFKB1,P38 MAPK,PI3K (complex),PIK3CA,PRKCA,PTPN11,PTPRA,RAC1,RAF1,RELA,RHOA,RIPK2,SFPQ,SHC1,SMAD3,SP1,SPTAN1,SRC,SRC (family),SRSF…	2	Activated	biased	6.442	3.92e-95	0.0001	ABAT,ABCD3,ACAA1,ACAA2,ACADVL,ACAT1,ACAT2,ACO1,ACO2,ACOT11,ACOT7,ACOX1,ACSBG1,ACSF2,ACSL3,ACSL6,ACSS2,ACTA2,ACTB,ACTC1,ACTG1,ACTG2,ACTN1,ACTN4,ACTR2,ADD1,ADGRB1,ADH5,ADI1,ADK,AHNAK,AHSG,AK1,AK3,AKR1A1,AKR1B1,ALCAM,ALDH1L1,ALDH2,ALDH4A1,ALDH6A1,ALDH7A1,ALDH9A1,Alyref,AMOT,ANXA1,ANXA7,AP1B1,AP2A1,AP3M2,APBB1,APLP2,APOA4,APOD,APOE,APP,AQP4,ARAF,ARF1,ARF3,ARF4,ARF6,ARHGAP5,ARHGEF2,ARPC2,ASNS,ASS1,ATP…	667 (78)	78
STK11		kinase	Akt,AMPK,ATF2,CASP3,CAT,CSF1R,EGFR,EPHA2,ERBB2,ESR1,ETV4,GSK3B,IGF1R,INSR,MET,MTOR,NOS3,NUAK1,P38 MAPK,p70 S6k,PAK1,PRKAA,PRKAA1,PRKAA2,PRKACA,PTEN,PTK2,PTPN11,RELA,RET,RHOA,Sik1,SIK1/SIK1B,SMAD4,SMARCA4,SNRK,STK11,TP53,YAP1	2	Activated		2.286	4.15e-95	0.0001	ABAT,ABCA1,ABHD4,ACAA1,ACADL,ACADM,ACAT1,ACO1,ACOT11,ACOT7,ACSF2,ACSL3,ACSL6,ACSS1,ACSS2,ACTB,ACTC1,ACTG1,ACTN4,ACTR2,ADGRB1,ADGRL3,ADH5,AHNAK,AK2,AK3,AKAP12,AKR1A1,AKT2,ALB,ALCAM,ALDH1A1,ALDH2,ALDH4A1,ALDH6A1,ALDH9A1,ALDOA,ALDOC,AMOT,ANK3,ANXA2,ANXA5,ANXA6,AP1B1,AP2S1,APC,APOA1,AQP4,ARF4,ARF5,ARHGAP1,ARHGAP5,ARHGDIA,ARHGEF7,ARHGEF9,ASNS,ASS1,ASTN1,ATL1,ATP1A1,ATP1B1,ATP2A1,ATP2A2,ATP2B1,ATP5F1B,…	648 (39)	39
1,2-dipalmitoyl-sn-glycero-3-phosphate		chemical - endogenous mammalian	1,2-dipalmitoyl-sn-glycero-3-phosphate,ABCB1,Abcb1b,ABCB4,ABCC4,Akt,AKT1,AKT2,AKT3,CASP3,CASP8,GSK3B,KCNK2,MTOR,MTORC2,P glycoprotein,Pkc(s),RAC1,Ras homolog,RHOA,RICTOR,SGK1,TP53	3	Activated		2.161	4.21e-95	0.0001	ABAT,ABCB1,ACAA2,ACAT1,ACBD5,ACO1,ACOT11,ACSF2,ACSL1,ACSL3,ACSL6,ACSS1,ACSS2,ACTA1,ACTN4,ADD3,ADGRB1,ADH5,AK1,AK3,AKAP12,AKR1A1,AKR1B1,ALB,ALDH1A1,ALDH4A1,ALDH9A1,ALDOA,AMOT,ANXA1,ANXA2,ANXA6,AP1B1,APBB1,APLP2,APOA1,APOE,ARHGAP5,ASS1,ATP1A1,ATP2A2,ATP2B1,ATP5F1A,ATP5F1B,ATP5F1D,Atp5k,ATP5MF,ATP5MG,ATP5PB,ATP5PD,ATP5PF,ATP5PO,ATP6AP1,ATP6V0A1,ATP6V0C,ATP6V0D1,ATP6V1A,ATP6V1B1,ATP6V1B2,ATP6V1C1,ATP…	475 (23)	21
PALLD		other	ABL1,Akt,AKT1,Alpha catenin,AMPK,Ap1,ATF2,BMX,BTK,CASP3,CAV1,CCKBR,CD247,CDH1,CHUK,Clathrin,Creb,CTNNB1,CYP7A1,DNM1,EGFR,EGR1,EIF4E,ELK1,ERBB2,ERK,ERK1/2,ESR1,estrogen receptor,ETS1,FHIT,FOS,FYN,GIT1,GNAQ,GNAS,GRIN3A,GTF2I,HBEGF,HGS,HINT1,HNRNPK,HRAS,IGF1R,IKBKB,IRF4,IRF5,IRS1,ITGB1,ITK,JAK1,JAK2,Jnk,JUN,JUP,KRAS,L-serine,L1CAM,LRP1,MAP2,MAP2K1,MAP2K3,MAP2K6,MAP3K1,Mapk,MAPK1,MAPK14,MAPK3,MAPK7,M…	3	Activated	biased	8.156	4.28e-95	0.0001	ABCD3,ABCF2,ABCF3,ACAA1,ACADL,ACADVL,ACAT2,ACOT11,ACOT7,ACSBG1,ACSL1,ACSL6,ACSS2,ACTA1,ACTG2,ACTN2,ACTN4,ACTR2,ACTR3,ADAR,ADD1,ADD3,ADGRL3,ADH5,ADK,ADRM1,AHCYL1,AHNAK,AHSG,AK1,AK2,ALB,ALCAM,ALDH1L1,ALDH2,ALDH3A2,ALDH7A1,ALDOA,ALDOC,AMOT,AMPD3,Ank2,ANK3,ANKRD17,ANXA5,ANXA6,AP2A1,AP2S1,AP3D1,AP3M2,APBA2,APBB1,APC,API5,APOA4,APOD,AQP4,ARF1,ARF6,ARHGAP1,ARHGAP32,ARHGDIA,ARHGEF7,ARHGEF9,ARL1,ARL6IP5,A…	765 (142)	141
SGI 1776		chemical drug	Akt,AKT1,AR,ATF4,ATM,BAD,BCL2,BRCA1,calpain,CCND1,CCNE1,CDH1,CDK4/6,CDKN1A,CDKN2A,CSF2,CTNNB1,DKK1,DNM1L,EGR1,EIF2AK3,EIF2AK4,EIF4E,EIF4EBP1,EP300,F2,FOS,FOXO3,FOXP3,GCK,GLI1,GSK3B,H2AX,HSF1,MAP3K8,Mapk,MAPK14,Mek,mir-22,MMP9,MYB,MYC,NFATC1,NFATC2,NFE2L2,NFKBIA,PARP1,PIM1,PIM2,PKM,PTEN,RAF1,RB1,RBL2,ROCK,RUNX1,RUNX3,SFRP1,SGI 1776,SP1,STAT6,Tgf beta,TP53,TP73,TSC2,UBQLN1	3	Inhibited		-2.397	4.99e-95	0.0001	AARS1,ABAT,ABCA1,ABCB1,ABCD3,ABCF2,ABCF3,ABHD4,ACAA2,ACADM,ACAT1,ACAT2,ACLY,ACO1,ACOT11,ACOT7,ACSF2,ACSL1,ACSL3,ACSL6,ACSS1,ACSS2,ACTA1,ACTA2,ACTB,ACTN1,ACTN2,ACTN4,ACTR3,ADD1,ADD3,ADGRB1,AGPAT3,AHCYL1,AHNAK,AHSA1,AK1,AK2,AK3,AKR1A1,AKR1B1,AKR7A2,AKT2,ALB,ALCAM,ALDH2,ALDH4A1,ALDH9A1,ALDOA,AMOT,AMPD3,ANKRD17,ANXA1,ANXA6,AP1B1,AP3D1,APLP2,APOA1,APPL2,ARF1,ARF4,ARHGAP5,ARHGDIA,ARHGEF2,ARHGEF7,ASS1,A…	695 (66)	64
MKNK2		kinase	Akt,AKT1,Ap1,ARRB1,ATF2,BCL6,calpain,Cbp/p300,CCND1,CCR2,CDK5,CDKN1A,CDKN1B,CEBPA,CEBPB,Creb,CREB1,CREBBP,CREM,CTNNB1,DUSP1,EGFR,EGR1,EIF4E,ELK1,ERBB4,ERK,ERK1/2,ESR1,ETS,ETS1,ETV4,FOS,GATA1,GATA4,GSK3B,Hif1,HIF1A,HNRNPA1,HNRNPDL,IL10,IRS1,ITGB1,Jnk,JUN,JUND,MAPK1,MAPK3,MAPKAPK2,MAPT,MDM2,MED1,Mek,MITF,MKNK1,MKNK2,MMP2,MMP3,MMP9,MTOR,MYC,MYOCD,Nfat (family),NFATC4,NFE2L2,NFkB (complex),NFKB1,NFKB…	3	Activated	biased	9.626	5.13e-95	0.0001	ABAT,ABCA1,ABCD3,ABCF2,ABCF3,ACADVL,ACAT1,ACAT2,ACO1,ACO2,ACOT11,ACSF2,ACSL6,ACTG2,ACTN4,ACTR2,ADD1,ADGRB1,ADGRL3,ADK,AGPAT3,AHCYL1,AHSG,AK2,AKR1A1,AKR7A2,ALCAM,ALDH2,ALDH3A2,ALDH4A1,ALDH7A1,ALDH9A1,ALDOC,Alyref,AMOT,AMPD3,Ank2,ANK3,ANKRD17,ANXA5,ANXA6,AP1B1,AP1G1,AP2A1,AP2S1,AP3D1,AP3M2,APBA2,APC,APLP2,APOA2,APOA4,AQP4,ARF1,ARFGEF3,ARHGAP1,ARHGAP5,ARHGDIA,ARHGEF9,ARL6IP5,ARPC2,ARPP19,ASTN1,ATP1A…	785 (103)	102
CALCR		G-protein coupled receptor	ADCY,ADCY5,Akt,AKT1,AMPK,Ap1,AR,ARRB1,ATF2,BCL6,CALCR,calpain,Cbp/p300,CCND1,CDK5,CDKN1A,CEBPA,CEBPB,Creb,CREB1,CREBBP,CREM,CTNNB1,cyclic AMP,DUSP1,EGFR,EGR1,ELK1,ERBB4,ERK1/2,ESR1,ETS,ETS1,ETV4,FOS,GAB2,GATA1,GATA4,GSK3B,Hif1,HIF1A,IL10,IRS1,ITGB1,Jnk,JUN,JUND,MAPK1,MAPKAPK2,MAPT,MED1,MITF,MKNK1,MMP2,MMP9,MTOR,MYC,MYOCD,Nfat (family),NFATC4,NFE2L2,NFkB (complex),NFKB1,NFKBIA,NR1I3,NR3C1,NR3C2,NR…	3	Activated	biased	9.895	6.59e-95	0.0001	ABAT,ABCA1,ABCD3,ABCF2,ABCF3,ACADVL,ACAT1,ACAT2,ACO1,ACO2,ACOT11,ACSF2,ACSL6,ACTG2,ACTN4,ACTR2,ACTR3,ADAR,ADCY2,ADD1,ADGRB1,ADGRL3,ADK,AGPAT3,AHCYL1,AHSG,AK2,AKR1A1,AKR7A2,ALDH2,ALDH3A2,ALDH4A1,ALDH7A1,ALDH9A1,ALDOC,AMOT,AMPD3,Ank2,ANK3,ANKRD17,ANXA5,ANXA6,AP1B1,AP1G1,AP2A1,AP2S1,AP3D1,APBA2,APC,APLP2,APOA2,APOA4,AQP4,ARF1,ARF5,ARFGEF3,ARHGAP1,ARHGAP5,ARHGDIA,ARHGEF9,ARL6IP5,ARPP19,ASTN1,ATP1A1,A…	781 (101)	100
PDE6G		enzyme	ADD2,Akt,APP,ARRB1,ATF2,BCL2,CaMKII,CASP8,CCND1,CDKN1A,CEBPB,Creb,CREB1,CREBBP,CREM,CSF1,DUSP1,EGFR,EIF4EBP1,ELK1,EP300,ERF,ERK,ERK1/2,ESR1,ETS1,FOS,GAB2,GABPA,GATA4,GSK3B,HIF1A,HISTONE,HSF1,HSPB8,JUN,JUND,KAT5,KLF4,L-serine,L1CAM,LIN28A,LRP6,MAP2,MAP2K1,Mapk,MAPK1,MAPK14,MAPK3,MAPKAPK2,MAPT,MCL1,MED1,MET,MKNK1,MYB,NCOA1,NCOA2,NCOA3,NEFH,NEUROD1,NFATC4,NFE2L2,NFkB (complex),NFKBIA,NR2C1,NR3C1,NR4…	3	Activated	biased	8.756	6.6e-95	0.0001	ABAT,ABCD3,ACADVL,ACAT1,ACAT2,ACO1,ACO2,ACOT11,ACOT7,ACSBG1,ACSF2,ACSL6,ACTC1,ACTG2,ACTN1,ACTR2,ADAR,ADD1,ADGRB1,ADH5,ADK,AGL,AGPAT3,AHSA1,AK2,AK3,AKR1A1,AKR1B1,AKR7A2,AKT2,ALDH1L1,ALDH4A1,ALDH7A1,ALDH9A1,ALDOC,ALG2,AMOT,AMPD3,Ank2,ANK3,ANKRD17,ANXA1,ANXA5,ANXA6,AP1B1,AP2S1,AP3B2,AP3D1,APBA2,APLP2,APOA2,APOD,AQP4,ARCN1,ARF1,ARF4,ARFGEF3,ARHGAP1,ARHGAP5,ARHGDIA,ARHGEF7,ARHGEF9,ARL6IP5,ARPC2,ARPP19…	749 (97)	96
loxoribine		chemical drug	ABI1,ADAM17,AHR,Akt,AMPK,ARNT,ARRB1,ASCL1,ATF2,carbon monoxide,CASP8,CCND1,CDK2,CEBPB,Creb,CREB1,DDIT3,DUSP1,EDN1,EIF4E,ELK1,ERK,ERK1/2,ESR1,estrogen receptor,ETV5,FOS,FOXO4,GATA4,GSK3B,HDAC3,HMOX1,Ifn,IRF1,IRF3,IRF5,IRF7,JINK1/2,Jnk,JUN,loxoribine,MAP2,MAP2K1,MAPK1,MAPK14,MAPK3,MAPK7,MAPK8,MAPKAPK2,MAPT,MEF2C,MKNK1,MTOR,MYC,MYCN,MYD88,NCOA2,Nfat (family),NFATC1,NFKB1,NFKBIA,NOS2,Notch,NPPB,NR3C1…	3	Activated		6.544	7.58e-95	0.0001	ABAT,ABCB1,ABCF2,ABCF3,ACAA1,ACADVL,ACAT1,ACAT2,ACO2,ACOT11,ACOT7,ACSBG1,ACSF2,ACSL4,ACSL6,ACTA1,ACTA2,ACTG2,ACTN1,ACTN2,ACTN4,ACTR2,ADD1,ADGRB1,ADH5,ADK,AHCYL1,AHSG,AK2,AKAP12,AKR1A1,AKR1B1,ALDH1L1,ALDH4A1,ALDH9A1,ALDOC,AMOT,AMPD3,Ank2,ANK3,ANKRD17,ANXA2,ANXA5,ANXA6,AP1B1,AP2S1,AP3D1,AP3M2,APBA2,APBB1,APC,API5,APLP2,APOD,APP,ARF1,ARF4,ARF6,ARFGEF3,ARHGAP1,ARHGAP5,ARHGEF7,ARHGEF9,ARPC2,ARPP19,ASS…	767 (94)	92
MTORC2		complex	Akt,AKT1,AKT2,AKT3,GSK3B,MTOR,MTORC2,Pkc(s),RAC1,Ras homolog,RHOA,RICTOR,SGK1,TP53	2			-1.39	1.09e-94	0.0001	ABAT,ABCB1,ACAA2,ACADVL,ACAT1,ACO1,ACOT11,ACSF2,ACSL1,ACSL3,ACSL6,ACSS1,ACSS2,ACTA1,ACTA2,ACTN4,ADD3,ADGRB1,ADH5,AK1,AK3,AKAP12,AKR1A1,AKR1B1,ALB,ALDH1A1,ALDH4A1,ALDH9A1,ALDOA,AMOT,ANXA1,ANXA2,ANXA6,AP1B1,APBB1,APLP2,APOA1,APOE,APP,ARHGAP5,ASS1,ATP1A1,ATP2A2,ATP2B1,ATP5F1A,ATP5F1B,ATP5F1D,Atp5k,ATP5MF,ATP5MG,ATP5PB,ATP5PD,ATP5PF,ATP5PO,ATP6AP1,ATP6V0A1,ATP6V0C,ATP6V0D1,ATP6V1A,ATP6V1B1,ATP6V1B2,A…	468 (14)	14
Hif		complex	Akt,AMPK,ARNT,CASP3,CDK2,CDKN1A,CYP1A1,EGFR,EP300,EPAS1,ERBB4,ERK1/2,ESR1,ESR2,FOXO4,FOXP3,Hif,HIF1A,HIF3A,Hsp90,IGF1R,JUN,MDM2,MET,MMP2,MYC,p70 S6k,PPARG,PRC2,PTEN,RAC1,RACK1,Smad2/3,STAT3,TP53,VEGFA,VHL	3	Activated		7.219	1.12e-94	0.0001	ABAT,ABCA1,ABCB1,ABCD3,ABCF2,ABCF3,ABHD4,ACAT1,ACO1,ACO2,ACOT7,ACOX1,ACSF2,ACSL3,ACSL6,ACSS2,ACTA1,ACTA2,ACTB,ACTN1,ACTR2,ADAR,ADCYAP1R1,ADD1,ADD3,ADGRB1,AGT,AHNAK,AHSG,AK1,AK2,AK3,AKR1B1,ALDH2,ALDH4A1,ALDH7A1,ALDH9A1,ALDOA,ALDOC,AMOT,ANK3,ANKRD17,ANXA2,ANXA6,AP1B1,AP2S1,APBB1,APC,APLP2,APOA1,APOA4,APOE,AQP4,ARF4,ARHGAP1,ARHGDIA,ARHGEF2,ARHGEF7,ARHGEF9,ASNS,ASS1,ATL1,ATP1A1,ATP1A3,ATP1B1,ATP2A2,A…	674 (37)	37
ACTL6A		other	ACTL6A,AMPK,AR,ATF4,BAK1,BAX,BRCA1,calpain,CASP3,caspase,CCND1,CCNE1,CDK4/6,CDKN1A,CDKN1B,CDKN2A,CTNNB1,DKK1,E2F1,EIF2AK4,ERK,ESR1,F2,GCK,GLI1,GSK3B,Jnk,MAPK14,mir-22,MMP9,MYC,NFKBIA,P38 MAPK,PIAS3,Pka,PRKAA,PTEN,RBL2,RELA,SFRP1,SMARCA4,SP1,STAT3,Tgf beta,TP53,TP73	3	Activated		6.55	1.24e-94	0.0001	AARS1,ABAT,ABCB1,ABCD3,ABCF2,ABCF3,ABHD4,ACAA2,ACADM,ACAT1,ACAT2,ACLY,ACO1,ACOT11,ACSF2,ACSL3,ACSL6,ACSS1,ACSS2,ACTA1,ACTA2,ACTB,ACTN1,ACTN4,ACTR2,ACTR3,ADD1,ADGRB1,AGT,AHSG,AK2,AK3,AKR1B1,AKT2,ALB,ALCAM,ALDH2,ALDH4A1,ALDH9A1,ALDOA,AMPD3,ANK3,ANKRD17,ANXA1,ANXA2,ANXA5,ANXA6,AP1B1,AP2S1,AP3M2,APC,APOA1,APOA4,APPL2,AQP4,ARF4,ARHGAP1,ARHGAP5,ARHGDIA,ARHGEF7,ARHGEF9,ARPC2,ASS1,ATL1,ATP1A3,ATP2A1,ATP5…	726 (46)	46
NCOA4		transcription regulator	AHR,Akt,AKT1,ALDH1A1,AMPK,androgen,APP,AR,ARNT,ATM,Calcineurin protein(s),CASP8,CASP9,Creb,CREB1,CREBBP,CYP19A1,CYP1A1,EGF,EGFR,ELK1,EP300,ERBB2,ERK,ERK1/2,ESR1,ESR2,GATA1,GSK3B,HSD17B4,IGF1R,IL22,Jnk,L-triiodothyronine,MAPK7,Mek,MITF,MMP2,NCOA2,NCOA3,NCOA4,NFKBIA,Nr1h,NR3C1,NR4A1,P38 MAPK,PI3K (complex),Pka,Pkc(s),PRKCD,PTK2,RAF1,RB1,RUNX2,SMAD3,SMAD4,SP1,SRC,SREBF2,STAT5B,STUB1,T3-TR-RXR,tamoxi…	3	Activated		4.815	1.33e-94	0.0001	ABAT,ABCA1,ABCB1,ACAA1,ACADM,ACAT1,ACAT2,ACO2,ACOT7,ACOX1,ACSF2,ACSL1,ACSL4,ACSS1,ACSS2,ACTA1,ACTB,ACTG2,ACTN1,ACTN2,ACTN4,ACTR2,ACTR3,ADD3,ADGRB1,ADGRL3,ADK,AGT,AHNAK,AHSA1,AHSG,AK1,AK2,AK3,AKR1B1,ALB,ALCAM,ALDH1A1,ALDH2,ALDH3A2,ALDH4A1,ALDH7A1,ALDH9A1,AMOT,AMPD3,ANK3,ANXA2,ANXA5,ANXA6,AP1B1,AP2S1,AP3B2,APBA2,APC,APOA2,APOE,APP,AQP4,ARAF,ARF6,ARFGEF3,ARHGAP1,ARHGAP26,ARHGAP32,ARHGAP5,ARHGEF2,ARH…	765 (66)	66
LCK/Fyn		group	ABL1,ADD2,Akt,AKT1,AMPK,Ap1,CASP8,CAV1,CBL,CD226,CD247,CD28,CD3,CD46,CD5,CDK1,CDK5,CREB1,CREBBP,CTLA4,CTNNB1,CXCL12,CXCR3,DAB1,EGFR,ERK,ERK1/2,ERN1,ESR1,Fcer1g dimer,FOXP3,FYN,GRIN1,HNRNPK,HRAS,IKBKB,IRF3,IRF7,ITCH,ITGB1,ITGB4,ITK,JAK2,Jnk,LCK,LCK/Fyn,LCP2,LILRB1,MAP2,MAP2K1,Map3k7,MAPK14,MAPK8,MAPT,MED28,NFAT (complex),Nfat (family),NFE2L2,NFkB (complex),NFKBIA,NMDA Receptor,NOS2,NRAS,NTRK2,PAK2…	3	Activated	biased	8.545	1.6e-94	0.0001	AARS1,ABCD3,ABHD16A,ACAA1,ACADL,ACADM,ACADVL,ACAT2,ACO2,ACOT7,ACSBG1,ACSL1,ACSL4,ACTB,ACTG1,ACTG2,ACTN1,ACTR2,ACTR3,ADCY2,ADD1,ADD3,ADH5,AGPAT3,AHCYL1,AHSG,AIMP1,AK1,AK2,AKR1A1,AKR7A2,ALCAM,ALDH1A1,ALDH1L1,ALDH7A1,ALDOA,AMOT,AMPD3,ANK3,ANXA6,AP1B1,AP2S1,APBB1,APC,API5,APLP2,APOA4,APOD,ARAF,ARF1,ARF4,ARF6,ARFGEF3,ARHGAP1,ARHGAP32,ARHGEF7,ARHGEF9,ARPC2,ASNS,ATP1A1,ATP1A3,ATP1B2,ATP2B4,ATP5F1C,ATP5M…	636 (91)	87
F2	3	peptidase	ABCA1,ADCY,Akt,AKT1,AMPK,ATF1,ATF2,C3,Ca2+,calpain,CFL1,CREB1,EGFR,ELK1,ERK,ERK1/2,F2,F2R,F3,F7,FN1,FYN,GIT1,GNAQ,GSK3B,HSPA9,IKBKB,IRS1,JAK1,JAK2,JINK1/2,Jnk,JUN,LCP2,MAP2K1/2,MAPK1,MAPK14,MAPK8,MAPT,MET,MKNK1,MMP1,MMP12,MMP14,MMP2,MMP9,MYC,MYL2,NFkB (complex),NFKB1,NFKBIA,NMDA Receptor,P38 MAPK,p70 S6k,PAK2,PGR,PI3K (complex),Pkc(s),PLA2G4A,PLCD1,PLG,PRKAA,PRKAA1,PRKCD,PRKCQ,PRKD1,PTPN1,PTPN11,…	2	Activated	biased	11.11	1.64e-94	0.0001	ABCD3,ABCF2,ABCF3,ACO1,ACO2,ACSS1,ACTA2,ACTC1,ACTG1,ACTG2,ACTR2,ADAR,ADD1,ADGRB1,ADH5,ADI1,ADK,AHCYL1,AHNAK,AHSG,AK1,AK2,AK3,AKAP12,AKR1A1,AKR1B1,ALB,ALCAM,ALDH1A1,ALDH7A1,ALDH9A1,ALDOA,AMOT,AMPD3,ANKRD17,ANXA2,ANXA5,ANXA7,AP1G1,AP2A1,AP3D1,AP3M2,APBB1,APC,APOA2,APOA4,APOD,APOH,AQP4,ARF1,ARF4,ARF5,ARFGEF3,ARHGAP32,ARHGEF2,ARHGEF7,ARPC2,ASNS,ASTN1,ATP1A1,ATP1A2,ATP1A3,ATP1B1,ATP2A1,ATP2B4,ATP5F1A,…	676 (87)	87
melagatran		chemical drug	ABCA1,ADCY,AKT1,AMPK,ATF1,ATF2,BMP2,C3,Ca2+,calpain,CASP8,CFL1,Creb,CREB1,CTNNB1,EGFR,ELK1,ERK,ERK1/2,F10,F2,F2R,F3,F7,FN1,FOS,FYN,GIT1,GNAQ,HSPA9,IGF1,IKBKB,IRS1,JAK1,JAK2,JINK1/2,Jnk,JUN,LCP2,LRP1,MAPK1,MAPK14,MAPK8,MAPT,melagatran,MET,MKNK1,Mmp,MMP1,MMP12,MMP14,MMP2,MMP3,MMP9,MTOR,MYC,MYL2,NFkB (complex),NFKB1,NFKBIA,NMDA Receptor,NTRK2,P38 MAPK,p70 S6k,PAK2,PDGF-CC,PGR,PI3K (complex),Pkc(s),P…	3	Inhibited	biased	-10.753	1.64e-94	0.0001	ABCD3,ABCF3,ACAA1,ACADL,ACADVL,ACAT2,ACO1,ACO2,ACSS1,ACSS2,ACTA2,ACTC1,ACTG2,ACTR1B,ACTR2,ADD1,ADGRB1,ADH5,ADI1,AHCYL1,AHNAK,AHSG,AK1,AK2,AK3,AKR1A1,AKR1B1,ALB,ALDH1A1,ALDH7A1,ALDH9A1,ALDOA,Alyref,AMPD3,ANKRD17,ANXA5,ANXA7,AP1G1,AP2A1,AP3D1,AP3M2,APBA2,APBB1,APC,APOA2,APOA4,APOD,APOH,ARF1,ARF4,ARF5,ARFGEF3,ARHGAP32,ARHGEF2,ARHGEF7,ARPC2,ASTN1,ATP1A1,ATP1A2,ATP1A3,ATP1B1,ATP2B1,ATP2B4,ATP5F1C,ATP5…	682 (100)	99
PTGFRN		other	ADD2,Akt,APP,ARRB1,ATF2,BCL2,CaMKII,CASP8,CCND1,CDKN1A,CEBPB,Creb,CREB1,CREBBP,CREM,CSF1,DUSP1,EGFR,EIF4EBP1,ELK1,EP300,ERF,ERK,ERK1/2,ESR1,ETS1,FOS,GAB2,GABPA,GATA4,GSK3B,HIF1A,HISTONE,HSF1,HSPB8,JUN,JUND,KAT5,KLF4,L-serine,L1CAM,LIN28A,LRP6,MAP2,MAP2K1,Mapk,MAPK1,MAPK14,MAPK3,MAPKAPK2,MAPT,MCL1,MED1,MET,MKNK1,MYB,NCOA1,NCOA2,NCOA3,NEFH,NEUROD1,NFATC4,NFE2L2,NFkB (complex),NFKBIA,NR2C1,NR3C1,NR4…	3	Activated	biased	8.726	1.73e-94	0.0001	ABAT,ABCD3,ACADVL,ACAT1,ACAT2,ACO1,ACO2,ACOT11,ACOT7,ACSBG1,ACSF2,ACSL6,ACTC1,ACTG2,ACTN1,ACTR2,ADAR,ADD1,ADGRB1,ADH5,ADK,AGL,AGPAT3,AHSA1,AK2,AK3,AKR1A1,AKR1B1,AKR7A2,AKT2,ALDH1L1,ALDH4A1,ALDH7A1,ALDH9A1,ALDOC,ALG2,AMOT,AMPD3,Ank2,ANK3,ANKRD17,ANXA1,ANXA5,ANXA6,AP1B1,AP2S1,AP3B2,AP3D1,APBA2,APLP2,APOA2,APOD,AQP4,ARCN1,ARF1,ARF4,ARFGEF3,ARHGAP1,ARHGAP5,ARHGDIA,ARHGEF7,ARHGEF9,ARL6IP5,ARPC2,ARPP19…	748 (96)	95
ASN007		chemical drug	ADD2,Akt,APP,ARRB1,ASN007,ATF2,BCL2,CaMKII,CASP8,CCND1,CDKN1A,CEBPB,Creb,CREB1,CREBBP,CREM,CSF1,DUSP1,EGFR,EIF4EBP1,ELK1,EP300,ERF,ERK,ERK1/2,ESR1,ETS1,FOS,GAB2,GABPA,GATA4,GSK3B,HIF1A,HISTONE,HSF1,HSPB8,JUN,JUND,KAT5,KLF4,L-serine,L1CAM,LIN28A,LRP6,MAP2,MAP2K1,Mapk,MAPK1,MAPK14,MAPK3,MAPKAPK2,MAPT,MCL1,MED1,MET,MKNK1,MYB,NCOA1,NCOA2,NCOA3,NEFH,NEUROD1,NFATC4,NFE2L2,NFkB (complex),NFKBIA,NR2C1,NR…	3	Inhibited	biased	-8.726	1.73e-94	0.0001	ABAT,ABCD3,ACADVL,ACAT1,ACAT2,ACO1,ACO2,ACOT11,ACOT7,ACSBG1,ACSF2,ACSL6,ACTC1,ACTG2,ACTN1,ACTR2,ADAR,ADD1,ADGRB1,ADH5,ADK,AGL,AGPAT3,AHSA1,AK2,AK3,AKR1A1,AKR1B1,AKR7A2,AKT2,ALDH1L1,ALDH4A1,ALDH7A1,ALDH9A1,ALDOC,ALG2,AMOT,AMPD3,Ank2,ANK3,ANKRD17,ANXA1,ANXA5,ANXA6,AP1B1,AP2S1,AP3B2,AP3D1,APBA2,APLP2,APOA2,APOD,AQP4,ARCN1,ARF1,ARF4,ARFGEF3,ARHGAP1,ARHGAP5,ARHGDIA,ARHGEF7,ARHGEF9,ARL6IP5,ARPC2,ARPP19…	748 (96)	95
LY3214996		chemical drug	ADD2,Akt,APP,ARRB1,ATF2,BCL2,CaMKII,CASP8,CCND1,CDKN1A,CEBPB,Creb,CREB1,CREBBP,CREM,CSF1,DUSP1,EGFR,EIF4EBP1,ELK1,EP300,ERF,ERK,ERK1/2,ESR1,ETS1,FOS,GAB2,GABPA,GATA4,GSK3B,HIF1A,HISTONE,HSF1,HSPB8,JUN,JUND,KAT5,KLF4,L-serine,L1CAM,LIN28A,LRP6,LY3214996,MAP2,MAP2K1,Mapk,MAPK1,MAPK14,MAPK3,MAPKAPK2,MAPT,MCL1,MED1,MET,MKNK1,MYB,NCOA1,NCOA2,NCOA3,NEFH,NEUROD1,NFATC4,NFE2L2,NFkB (complex),NFKBIA,NR2C1…	3	Inhibited	biased	-8.726	1.73e-94	0.0001	ABAT,ABCD3,ACADVL,ACAT1,ACAT2,ACO1,ACO2,ACOT11,ACOT7,ACSBG1,ACSF2,ACSL6,ACTC1,ACTG2,ACTN1,ACTR2,ADAR,ADD1,ADGRB1,ADH5,ADK,AGL,AGPAT3,AHSA1,AK2,AK3,AKR1A1,AKR1B1,AKR7A2,AKT2,ALDH1L1,ALDH4A1,ALDH7A1,ALDH9A1,ALDOC,ALG2,AMOT,AMPD3,Ank2,ANK3,ANKRD17,ANXA1,ANXA5,ANXA6,AP1B1,AP2S1,AP3B2,AP3D1,APBA2,APLP2,APOA2,APOD,AQP4,ARCN1,ARF1,ARF4,ARFGEF3,ARHGAP1,ARHGAP5,ARHGDIA,ARHGEF7,ARHGEF9,ARL6IP5,ARPC2,ARPP19…	748 (96)	95
ASTX029		chemical drug	ADD2,Akt,APP,ARRB1,ASTX029,ATF2,BCL2,CaMKII,CASP8,CCND1,CDKN1A,CEBPB,Creb,CREB1,CREBBP,CREM,CSF1,DUSP1,EGFR,EIF4EBP1,ELK1,EP300,ERF,ERK,ERK1/2,ESR1,ETS1,FOS,GAB2,GABPA,GATA4,GSK3B,HIF1A,HISTONE,HSF1,HSPB8,JUN,JUND,KAT5,KLF4,L-serine,L1CAM,LIN28A,LRP6,MAP2,MAP2K1,Mapk,MAPK1,MAPK14,MAPK3,MAPKAPK2,MAPT,MCL1,MED1,MET,MKNK1,MYB,NCOA1,NCOA2,NCOA3,NEFH,NEUROD1,NFATC4,NFE2L2,NFkB (complex),NFKBIA,NR2C1,N…	3	Inhibited	biased	-8.726	1.73e-94	0.0001	ABAT,ABCD3,ACADVL,ACAT1,ACAT2,ACO1,ACO2,ACOT11,ACOT7,ACSBG1,ACSF2,ACSL6,ACTC1,ACTG2,ACTN1,ACTR2,ADAR,ADD1,ADGRB1,ADH5,ADK,AGL,AGPAT3,AHSA1,AK2,AK3,AKR1A1,AKR1B1,AKR7A2,AKT2,ALDH1L1,ALDH4A1,ALDH7A1,ALDH9A1,ALDOC,ALG2,AMOT,AMPD3,Ank2,ANK3,ANKRD17,ANXA1,ANXA5,ANXA6,AP1B1,AP2S1,AP3B2,AP3D1,APBA2,APLP2,APOA2,APOD,AQP4,ARCN1,ARF1,ARF4,ARFGEF3,ARHGAP1,ARHGAP5,ARHGDIA,ARHGEF7,ARHGEF9,ARL6IP5,ARPC2,ARPP19…	748 (96)	95
silver		chemical reagent	ADD2,Akt,APP,ARRB1,ATF2,BCL2,CaMKII,CASP8,CCND1,CDKN1A,CEBPB,Creb,CREB1,CREBBP,CREM,CSF1,DUSP1,EGFR,EIF4EBP1,ELK1,EP300,ERF,ERK,ERK1/2,ESR1,ETS1,FOS,GAB2,GABPA,GATA4,GSK3B,HIF1A,HISTONE,HSF1,HSPB8,JUN,JUND,KAT5,KLF4,L-serine,L1CAM,LIN28A,LRP6,MAP2,MAP2K1,Mapk,MAPK1,MAPK14,MAPK3,MAPKAPK2,MAPT,MCL1,MED1,MET,MKNK1,MYB,NCOA1,NCOA2,NCOA3,NEFH,NEUROD1,NFATC4,NFE2L2,NFkB (complex),NFKBIA,NR2C1,NR3C1,NR4…	3	Activated	biased	8.726	1.73e-94	0.0001	ABAT,ABCD3,ACADVL,ACAT1,ACAT2,ACO1,ACO2,ACOT11,ACOT7,ACSBG1,ACSF2,ACSL6,ACTC1,ACTG2,ACTN1,ACTR2,ADAR,ADD1,ADGRB1,ADH5,ADK,AGL,AGPAT3,AHSA1,AK2,AK3,AKR1A1,AKR1B1,AKR7A2,AKT2,ALDH1L1,ALDH4A1,ALDH7A1,ALDH9A1,ALDOC,ALG2,AMOT,AMPD3,Ank2,ANK3,ANKRD17,ANXA1,ANXA5,ANXA6,AP1B1,AP2S1,AP3B2,AP3D1,APBA2,APLP2,APOA2,APOD,AQP4,ARCN1,ARF1,ARF4,ARFGEF3,ARHGAP1,ARHGAP5,ARHGDIA,ARHGEF7,ARHGEF9,ARL6IP5,ARPC2,ARPP19…	748 (96)	95
KO-947		chemical drug	ADD2,Akt,APP,ARRB1,ATF2,BCL2,CaMKII,CASP8,CCND1,CDKN1A,CEBPB,Creb,CREB1,CREBBP,CREM,CSF1,DUSP1,EGFR,EIF4EBP1,ELK1,EP300,ERF,ERK,ERK1/2,ESR1,ETS1,FOS,GAB2,GABPA,GATA4,GSK3B,HIF1A,HISTONE,HSF1,HSPB8,JUN,JUND,KAT5,KLF4,KO-947,L-serine,L1CAM,LIN28A,LRP6,MAP2,MAP2K1,Mapk,MAPK1,MAPK14,MAPK3,MAPKAPK2,MAPT,MCL1,MED1,MET,MKNK1,MYB,NCOA1,NCOA2,NCOA3,NEFH,NEUROD1,NFATC4,NFE2L2,NFkB (complex),NFKBIA,NR2C1,NR…	3	Inhibited	biased	-8.726	1.73e-94	0.0001	ABAT,ABCD3,ACADVL,ACAT1,ACAT2,ACO1,ACO2,ACOT11,ACOT7,ACSBG1,ACSF2,ACSL6,ACTC1,ACTG2,ACTN1,ACTR2,ADAR,ADD1,ADGRB1,ADH5,ADK,AGL,AGPAT3,AHSA1,AK2,AK3,AKR1A1,AKR1B1,AKR7A2,AKT2,ALDH1L1,ALDH4A1,ALDH7A1,ALDH9A1,ALDOC,ALG2,AMOT,AMPD3,Ank2,ANK3,ANKRD17,ANXA1,ANXA5,ANXA6,AP1B1,AP2S1,AP3B2,AP3D1,APBA2,APLP2,APOA2,APOD,AQP4,ARCN1,ARF1,ARF4,ARFGEF3,ARHGAP1,ARHGAP5,ARHGDIA,ARHGEF7,ARHGEF9,ARL6IP5,ARPC2,ARPP19…	748 (96)	95
ulixertinib		chemical drug	ADD2,Akt,APP,ARRB1,ATF2,BCL2,CaMKII,CASP8,CCND1,CDKN1A,CEBPB,Creb,CREB1,CREBBP,CREM,CSF1,DUSP1,EGFR,EIF4EBP1,ELK1,EP300,ERF,ERK,ERK1/2,ESR1,ETS1,FOS,GAB2,GABPA,GATA4,GSK3B,HIF1A,HISTONE,HSF1,HSPB8,JUN,JUND,KAT5,KLF4,L-serine,L1CAM,LIN28A,LRP6,MAP2,MAP2K1,Mapk,MAPK1,MAPK14,MAPK3,MAPKAPK2,MAPT,MCL1,MED1,MET,MKNK1,MYB,NCOA1,NCOA2,NCOA3,NEFH,NEUROD1,NFATC4,NFE2L2,NFkB (complex),NFKBIA,NR2C1,NR3C1,NR4…	3	Inhibited	biased	-8.726	1.73e-94	0.0001	ABAT,ABCD3,ACADVL,ACAT1,ACAT2,ACO1,ACO2,ACOT11,ACOT7,ACSBG1,ACSF2,ACSL6,ACTC1,ACTG2,ACTN1,ACTR2,ADAR,ADD1,ADGRB1,ADH5,ADK,AGL,AGPAT3,AHSA1,AK2,AK3,AKR1A1,AKR1B1,AKR7A2,AKT2,ALDH1L1,ALDH4A1,ALDH7A1,ALDH9A1,ALDOC,ALG2,AMOT,AMPD3,Ank2,ANK3,ANKRD17,ANXA1,ANXA5,ANXA6,AP1B1,AP2S1,AP3B2,AP3D1,APBA2,APLP2,APOA2,APOD,AQP4,ARCN1,ARF1,ARF4,ARFGEF3,ARHGAP1,ARHGAP5,ARHGDIA,ARHGEF7,ARHGEF9,ARL6IP5,ARPC2,ARPP19…	748 (96)	95
COL5A3		other	ADD2,Akt,APP,ARRB1,ATF2,BCL2,CaMKII,CASP8,CCND1,CDKN1A,CEBPB,COL5A3,Creb,CREB1,CREBBP,CREM,CSF1,DUSP1,EGFR,EIF4EBP1,ELK1,EP300,ERF,ERK,ERK1/2,ESR1,ETS1,FOS,GAB2,GABPA,GATA4,GSK3B,HIF1A,HISTONE,HSF1,HSPB8,JUN,JUND,KAT5,KLF4,L-serine,L1CAM,LIN28A,LRP6,MAP2,MAP2K1,Mapk,MAPK1,MAPK14,MAPK3,MAPKAPK2,MAPT,MCL1,MED1,MET,MKNK1,MYB,NCOA1,NCOA2,NCOA3,NEFH,NEUROD1,NFATC4,NFE2L2,NFkB (complex),NFKBIA,NR2C1,NR…	3	Activated	biased	8.726	1.73e-94	0.0001	ABAT,ABCD3,ACADVL,ACAT1,ACAT2,ACO1,ACO2,ACOT11,ACOT7,ACSBG1,ACSF2,ACSL6,ACTC1,ACTG2,ACTN1,ACTR2,ADAR,ADD1,ADGRB1,ADH5,ADK,AGL,AGPAT3,AHSA1,AK2,AK3,AKR1A1,AKR1B1,AKR7A2,AKT2,ALDH1L1,ALDH4A1,ALDH7A1,ALDH9A1,ALDOC,ALG2,AMOT,AMPD3,Ank2,ANK3,ANKRD17,ANXA1,ANXA5,ANXA6,AP1B1,AP2S1,AP3B2,AP3D1,APBA2,APLP2,APOA2,APOD,AQP4,ARCN1,ARF1,ARF4,ARFGEF3,ARHGAP1,ARHGAP5,ARHGDIA,ARHGEF7,ARHGEF9,ARL6IP5,ARPC2,ARPP19…	748 (96)	95
IGF2BP2		translation regulator	ADD2,Akt,APP,ARRB1,ATF2,BCL2,CaMKII,CASP8,CCND1,CDKN1A,CEBPB,Creb,CREB1,CREBBP,CREM,CSF1,DUSP1,EGFR,EIF4EBP1,ELK1,EP300,ERF,ERK,ERK1/2,ESR1,ETS1,FOS,GAB2,GABPA,GATA4,GSK3B,HIF1A,HISTONE,HSF1,HSPB8,IGF2BP2,JUN,JUND,KAT5,KLF4,L-serine,L1CAM,LIN28A,LRP6,MAP2,MAP2K1,Mapk,MAPK1,MAPK14,MAPK3,MAPKAPK2,MAPT,MCL1,MED1,MET,MKNK1,MYB,NCOA1,NCOA2,NCOA3,NEFH,NEUROD1,NFATC4,NFE2L2,NFkB (complex),NFKBIA,NR2C1,N…	3	Activated	biased	8.726	2.17e-94	0.0001	ABAT,ABCD3,ACADVL,ACAT1,ACAT2,ACO1,ACO2,ACOT11,ACOT7,ACSBG1,ACSF2,ACSL6,ACTC1,ACTG2,ACTN1,ACTR2,ADAR,ADD1,ADGRB1,ADH5,ADK,AGL,AGPAT3,AHSA1,AK2,AK3,AKR1A1,AKR1B1,AKR7A2,AKT2,ALDH1L1,ALDH4A1,ALDH7A1,ALDH9A1,ALDOC,ALG2,AMOT,AMPD3,Ank2,ANK3,ANKRD17,ANXA1,ANXA5,ANXA6,AP1B1,AP2S1,AP3B2,AP3D1,APBA2,APLP2,APOA2,APOD,AQP4,ARCN1,ARF1,ARF4,ARFGEF3,ARHGAP1,ARHGAP5,ARHGDIA,ARHGEF7,ARHGEF9,ARL6IP5,ARPC2,ARPP19…	748 (96)	95
KRT5		other	ADD2,Akt,APP,ARRB1,ATF2,BCL2,CaMKII,CASP8,CCND1,CDKN1A,CEBPB,Creb,CREB1,CREBBP,CREM,CSF1,DUSP1,EGFR,EIF4EBP1,ELK1,EP300,ERF,ERK,ERK1/2,ESR1,ETS1,FOS,GAB2,GABPA,GATA4,GSK3B,HIF1A,HISTONE,HSF1,HSPB8,JUN,JUND,KAT5,KLF4,KRT5,L-serine,L1CAM,LIN28A,LRP6,MAP2,MAP2K1,Mapk,MAPK1,MAPK14,MAPK3,MAPKAPK2,MAPT,MCL1,MED1,MET,MKNK1,MYB,NCOA1,NCOA2,NCOA3,NEFH,NEUROD1,NFATC4,NFE2L2,NFkB (complex),NFKBIA,NR2C1,NR3C…	3	Inhibited	biased	-8.726	2.17e-94	0.0001	ABAT,ABCD3,ACADVL,ACAT1,ACAT2,ACO1,ACO2,ACOT11,ACOT7,ACSBG1,ACSF2,ACSL6,ACTC1,ACTG2,ACTN1,ACTR2,ADAR,ADD1,ADGRB1,ADH5,ADK,AGL,AGPAT3,AHSA1,AK2,AK3,AKR1A1,AKR1B1,AKR7A2,AKT2,ALDH1L1,ALDH4A1,ALDH7A1,ALDH9A1,ALDOC,ALG2,AMOT,AMPD3,Ank2,ANK3,ANKRD17,ANXA1,ANXA5,ANXA6,AP1B1,AP2S1,AP3B2,AP3D1,APBA2,APLP2,APOA2,APOD,AQP4,ARCN1,ARF1,ARF4,ARFGEF3,ARHGAP1,ARHGAP5,ARHGDIA,ARHGEF7,ARHGEF9,ARL6IP5,ARPC2,ARPP19…	748 (96)	95
SYNGAP1	1.672	other	ATM,BRCA1,Calcineurin protein(s),Cdc42,CDH1,CDK2,CEBPB,EIF4E,ESR1,ETS,FOS,Hdac,HRAS,ITGB1,KRAS,MAP2K1,MAP2K3,MAPT,MMP2,MMP9,MTOR,MYC,Nfat (family),NFKBIA,NOS3,NRAS,p70 S6k,PIK3CA,PIK3CD,PIK3CG,Pkc(s),PLA2G4A,PRKAA,PRKCZ,PTGS2,PTPN11,PTPN6,Rap,RAS,RASSF5,RB1,ROCK,SMAD3,SRF,STAT1,STAT3,STAT5A,SYNGAP1,TIMP1,TP53,TP73,TSC2,ULK1,YAP1	3	Inhibited		-5.179	2.19e-94	0.0001	ABAT,ABCF2,ABCF3,ACAA2,ACADL,ACADVL,ACAT1,ACO2,ACOT11,ACOX1,ACSBG1,ACSF2,ACSL1,ACSL3,ACSL6,ACTA1,ACTC1,ACTG1,ACTG2,ACTN2,ACTR2,ACTR3,ADCY2,ADD1,ADD3,ADGRB1,ADGRL3,ADH5,AHNAK,AHSG,AK1,AK3,AKR1A1,ALCAM,ALDH1A1,ALDH1L1,ALDH4A1,ALDH9A1,ALDOA,AMPH,ANK3,ANKRD17,ANXA6,AP1B1,AP2S1,AP3D1,APC,ARF1,ARF6,ARHGAP1,ARHGAP5,ARHGEF2,ARHGEF7,ARHGEF9,ARL1,ARPC3,ASNS,ATP1A3,ATP2B1,ATP5F1B,ATP5F1C,ATP5IF1,ATP5PF,ATP6…	594 (54)	52
CD37		other	ABI1,Akt,AKT1,ATF2,BAIAP2,CASP8,CBL,CD247,CD28,CD3,CD37,CD4,CD46,CD5,CD8,Cdc42,CDH1,CDK1,CREB1,CTLA4,CTNNB1,CXCL12,CXCR3,EGFR,ERK,ERK1/2,ESR1,FOXP3,FYN,HIF1A,HNRNPK,HRAS,ITGB1,ITGB2,ITK,JUN,LCK,LCP2,LILRB1,MAP2K1,MAP3K1,MAP3K3,Mapk,MAPK8,Mek,MMP2,MYL2,NF2,NFAT (complex),Nfat (family),NFAT5,NFkB (complex),NFKBIA,NR3C2,NRAS,PAK1,PAK2,PI3K (complex),PIK3CB,PIK3R1,PIP5K1A,PLA2G4A,PRKCA,PRKCD,PRKCZ,PT…	3	Inhibited	biased	-7.068	2.3e-94	0.0001	AARS1,ABAT,ABCA1,ABCD3,ACAA1,ACAA2,ACADL,ACAT1,ACAT2,ACLY,ACOT11,ACOT7,ACOX1,ACSBG1,ACSF2,ACSL1,ACSL3,ACSL4,ACSL6,ACSS1,ACSS2,ACTA2,ACTC1,ACTG1,ACTN1,ACTN4,ACTR2,ACTR3,ADCY2,ADD3,ADGRB1,ADH5,AGT,AHCYL1,AHNAK,AHSG,AIMP1,AK1,AK2,AK3,ALB,ALCAM,ALDH1A1,ALDH1L1,ALDH4A1,ALDH7A1,ALDH9A1,ALDOA,ALDOC,AMOT,AMPD3,ANK3,ANXA1,ANXA2,ANXA6,AP2S1,AP3M2,APBB1,APC,APLP2,APOA4,APOD,AQP4,ARAF,ARF1,ARF6,ARFGEF3,ARHGA…	688 (86)	83
EDN2		growth factor	ADD2,Akt,APP,ARRB1,ATF2,BCL2,CaMKII,CASP8,CCND1,CDKN1A,CEBPB,Creb,CREB1,CREBBP,CREM,CSF1,DUSP1,EDN2,EGFR,EIF4EBP1,ELK1,EP300,ERF,ERK,ERK1/2,ESR1,ETS1,FOS,GAB2,GABPA,GATA4,GSK3B,HIF1A,HISTONE,HSF1,HSPB8,JUN,JUND,KAT5,KLF4,L-serine,L1CAM,LIN28A,LRP6,MAP2,MAP2K1,Mapk,MAPK1,MAPK14,MAPK3,MAPKAPK2,MAPT,MCL1,MED1,MET,MKNK1,MYB,NCOA1,NCOA2,NCOA3,NEFH,NEUROD1,NFATC4,NFE2L2,NFkB (complex),NFKBIA,NR2C1,NR3C…	3	Activated	biased	8.726	2.43e-94	0.0001	ABAT,ABCD3,ACADVL,ACAT1,ACAT2,ACO1,ACO2,ACOT11,ACOT7,ACSBG1,ACSF2,ACSL6,ACTC1,ACTG2,ACTN1,ACTR2,ADAR,ADD1,ADGRB1,ADH5,ADK,AGL,AGPAT3,AHSA1,AK2,AK3,AKR1A1,AKR1B1,AKR7A2,AKT2,ALDH1L1,ALDH4A1,ALDH7A1,ALDH9A1,ALDOC,ALG2,AMOT,AMPD3,Ank2,ANK3,ANKRD17,ANXA1,ANXA5,ANXA6,AP1B1,AP2S1,AP3B2,AP3D1,APBA2,APLP2,APOA2,APOD,AQP4,ARCN1,ARF1,ARF4,ARFGEF3,ARHGAP1,ARHGAP5,ARHGDIA,ARHGEF7,ARHGEF9,ARL6IP5,ARPC2,ARPP19…	748 (96)	95
SGCG		other	ADD2,Akt,APP,ARRB1,ATF2,BCL2,CaMKII,CASP8,CCND1,CDKN1A,CEBPB,Creb,CREB1,CREBBP,CREM,CSF1,DUSP1,EGFR,EIF4EBP1,ELK1,EP300,ERF,ERK,ERK1/2,ESR1,ETS1,FOS,GAB2,GABPA,GATA4,GSK3B,HIF1A,HISTONE,HSF1,HSPB8,JUN,JUND,KAT5,KLF4,L-serine,L1CAM,LIN28A,LRP6,MAP2,MAP2K1,Mapk,MAPK1,MAPK14,MAPK3,MAPKAPK2,MAPT,MCL1,MED1,MET,MKNK1,MYB,NCOA1,NCOA2,NCOA3,NEFH,NEUROD1,NFATC4,NFE2L2,NFkB (complex),NFKBIA,NR2C1,NR3C1,NR4…	3	Inhibited	biased	-8.726	2.73e-94	0.0001	ABAT,ABCD3,ACADVL,ACAT1,ACAT2,ACO1,ACO2,ACOT11,ACOT7,ACSBG1,ACSF2,ACSL6,ACTC1,ACTG2,ACTN1,ACTR2,ADAR,ADD1,ADGRB1,ADH5,ADK,AGL,AGPAT3,AHSA1,AK2,AK3,AKR1A1,AKR1B1,AKR7A2,AKT2,ALDH1L1,ALDH4A1,ALDH7A1,ALDH9A1,ALDOC,ALG2,AMOT,AMPD3,Ank2,ANK3,ANKRD17,ANXA1,ANXA5,ANXA6,AP1B1,AP2S1,AP3B2,AP3D1,APBA2,APLP2,APOA2,APOD,AQP4,ARCN1,ARF1,ARF4,ARFGEF3,ARHGAP1,ARHGAP5,ARHGDIA,ARHGEF7,ARHGEF9,ARL6IP5,ARPC2,ARPP19…	748 (96)	95
HLA Class I		other	Akt,AKT1,Ap1,AR,ARRB1,ATF2,ATF4,B2M,BCL6,calpain,Cbp/p300,CCND1,CDK5,CDKN1A,CDKN1B,CEBPA,CEBPB,Creb,CREB1,CREBBP,CREM,CTNNB1,DUSP1,EGFR,EGR1,EIF2AK3,ELK1,ERBB4,ERK,ERK1/2,ESR1,ETS,ETS1,ETV4,FOS,GAB2,GATA1,GATA4,GSK3B,Hif1,HIF1A,HLA Class I,HLA-A,HLA-B,HLA-C,HLA-E,IL10,IRS1,ITGB1,Jnk,JUN,MAPK1,MAPK3,MAPKAPK2,MAPT,MED1,MEF2,MITF,MKNK1,MMP2,MMP9,MTOR,MYC,MYOCD,Nfat (family),NFATC4,NFE2L2,NFkB (compl…	3	Activated	biased	9.786	2.95e-94	0.0001	AARS1,ABAT,ABCA1,ABCD3,ABCF2,ABCF3,ACADVL,ACAT1,ACAT2,ACO1,ACO2,ACOT11,ACSF2,ACSL4,ACSL6,ACTG2,ACTN4,ACTR2,ACTR3,ADAR,ADD1,ADGRB1,ADGRL3,ADK,AGPAT3,AHCYL1,AHSG,AK2,AKR1A1,AKR7A2,ALCAM,ALDH2,ALDH3A2,ALDH4A1,ALDH7A1,ALDH9A1,ALDOC,AMOT,AMPD3,Ank2,ANK3,ANKRD17,ANXA5,ANXA6,AP1B1,AP1G1,AP2A1,AP2S1,AP3D1,AP3M2,APBA2,APC,APLP2,APOA2,APOA4,AQP4,ARF1,ARF4,ARFGEF3,ARHGAP1,ARHGAP5,ARHGDIA,ARHGEF9,ARL6IP5,ARP…	787 (108)	102
cyn BG60 protein		chemical reagent	ABI1,ADAM17,ADCY5,AMPK,ASCL1,ATF2,BCL2,CASP8,CCND1,CDK1,CEBPB,CHUK,Creb,CREB1,cyn BG60 protein,DDIT3,DUSP1,EDN1,EIF4E,ELK1,ERK,ERK1/2,ESR1,estrogen receptor,ETV5,FOS,FOXO1,FOXO4,GATA4,GSK3B,HRAS,Ikb,IKBKB,JINK1/2,Jnk,MAP2,MAP2K1,MAP2K2,MAP2K5,MAPK1,MAPK3,MAPK7,MAPK8,MAPT,MEF2C,Mek,MKNK1,MTOR,MYC,MYCN,MYOD1,NCOA2,NFAT (complex),Nfat (family),NFATC1,NFATC4,NFE2L2,NFkB (complex),NFKB1,NOS2,Notch,P38…	3	Activated	biased	8.147	3e-94	0.0001	ABAT,ABCD3,ABCF2,ABCF3,ACAA1,ACADVL,ACAT1,ACAT2,ACO2,ACOT11,ACOT7,ACSBG1,ACSF2,ACSL4,ACSL6,ACTA1,ACTA2,ACTG2,ACTN1,ACTN2,ACTN4,ACTR2,ADAR,ADCY2,ADD1,ADGRB1,ADH5,ADK,AGPAT3,AHCYL1,AHSG,AK2,AK3,AKAP12,AKR1A1,AKR1B1,AKR7A2,ALDH1L1,ALDH2,ALDH4A1,ALDH7A1,ALDH9A1,ALDOC,AMPD3,Ank2,ANK3,ANKRD17,ANXA1,ANXA2,AP1B1,AP2S1,AP3D1,AP3M2,APBA2,APBB1,APC,API5,APOD,ARF1,ARF4,ARF6,ARFGEF3,ARHGAP1,ARHGAP5,ARHGEF7,AR…	758 (91)	90
HBA1/HBA2		transporter	AKT1,AR,ARRB1,ATF2,BCL6,BID,calpain,CASP14,CASP8,caspase,CCND1,CCR2,CDK5,CDKN1A,CDKN1B,CEBPA,CEBPB,Creb,CREB1,CREBBP,CREM,CTNNB1,DUSP1,EGFR,EGR1,EIF2AK2,ELK1,ERBB4,ERK,ERK1/2,ESR1,ETS,ETS1,ETV4,FOS,GAB2,GATA1,GATA4,GSK3B,HBA1/HBA2,Hif1,HIF1A,IL10,IRS1,ITGB1,Jnk,JUN,JUND,MAP3K1,MAPK1,MAPK3,MAPK8,MAPKAPK2,MAPT,MED1,MITF,MKNK1,MMP2,MMP9,MTOR,MYC,MYOCD,Nfat (family),NFATC4,NFE2L2,NFkB (complex),NFKB1…	3	Activated	biased	9.375	4.19e-94	0.0001	ABAT,ABCA1,ABCD3,ABCF2,ABCF3,ACADVL,ACAT1,ACAT2,ACO1,ACOT11,ACSF2,ACSL4,ACSL6,ACTG2,ACTN4,ACTR2,ACTR3,ADAR,ADD1,ADGRB1,ADGRL3,ADK,AGPAT3,AHCYL1,AHSG,AK2,AKR1A1,AKR7A2,AKT2,ALCAM,ALDH2,ALDH3A2,ALDH4A1,ALDH7A1,ALDH9A1,ALDOC,AMPD3,Ank2,ANK3,ANKRD17,ANXA5,ANXA6,AP1B1,AP1G1,AP2A1,AP2S1,AP3D1,AP3M2,APBA2,APC,APOA2,APOA4,APOD,APP,AQP4,ARF1,ARFGEF3,ARHGAP1,ARHGAP5,ARHGDIA,ARHGEF9,ARL6IP5,ARPC2,ARPP19,AST…	778 (107)	107
CNN3	2	other	ADD2,Akt,APP,ARRB1,ATF2,BCL2,CaMKII,CASP8,CCND1,CDKN1A,CEBPB,CNN3,Creb,CREB1,CREBBP,CREM,CSF1,DUSP1,EGFR,EIF4EBP1,ELK1,EP300,ERF,ERK,ERK1/2,ESR1,ETS1,FOS,GAB2,GABPA,GATA4,GSK3B,HIF1A,HISTONE,HSF1,HSPB8,JUN,JUND,KAT5,KLF4,L-serine,L1CAM,LIN28A,LRP6,MAP2,MAP2K1,Mapk,MAPK1,MAPK14,MAPK3,MAPKAPK2,MAPT,MCL1,MED1,MET,MKNK1,MYB,NCOA1,NCOA2,NCOA3,NEFH,NEUROD1,NFATC4,NFE2L2,NFkB (complex),NFKBIA,NR2C1,NR3C…	3	Activated	biased	8.695	4.51e-94	0.0001	ABAT,ABCD3,ACADVL,ACAT1,ACAT2,ACO1,ACO2,ACOT11,ACOT7,ACSBG1,ACSF2,ACSL6,ACTC1,ACTG2,ACTN1,ACTR2,ADAR,ADD1,ADGRB1,ADH5,ADK,AGL,AGPAT3,AHSA1,AK2,AK3,AKR1A1,AKR1B1,AKR7A2,AKT2,ALDH1L1,ALDH4A1,ALDH7A1,ALDH9A1,ALDOC,ALG2,AMOT,AMPD3,Ank2,ANK3,ANKRD17,ANXA1,ANXA5,ANXA6,AP1B1,AP2S1,AP3B2,AP3D1,APBA2,APLP2,APOA2,APOD,AQP4,ARCN1,ARF1,ARF4,ARFGEF3,ARHGAP1,ARHGAP5,ARHGDIA,ARHGEF7,ARHGEF9,ARL6IP5,ARPC2,ARPP19…	747 (96)	95
LILRB1		transmembrane receptor	ADD2,Akt,AMPK,APP,ARRB1,ATF2,BCL2,CaMKII,CASP8,CBL,CCND1,CD247,CDKN1A,CEBPB,Creb,CREB1,CREBBP,CREM,CSF1,DUSP1,EGFR,EIF4EBP1,ELK1,ERF,ERK,ERK1/2,ESR1,ETS1,FOS,GAB2,GABPA,GATA4,GSK3B,HIF1A,HISTONE,HRAS,HSF1,HSPB8,ITK,JUN,JUND,KAT5,KLF4,L-serine,L1CAM,LAT,LCK,LCP2,LILRB1,LIN28A,LRP6,MAP2,MAP2K1,Mapk,MAPK1,MAPK14,MAPK3,MAPK8,MAPT,MCL1,MED1,MET,MKNK1,MYB,NCOA1,NCOA2,NCOA3,NEFH,NEUROD1,Nfat (family),NF…	3	Inhibited	biased	-9.389	4.57e-94	0.0001	ABAT,ABCD3,ACADVL,ACAT1,ACAT2,ACO1,ACOT11,ACOT7,ACSBG1,ACSF2,ACSL6,ACTC1,ACTG2,ACTN1,ACTR2,ADAR,ADD1,ADGRB1,ADH5,ADK,AGL,AGPAT3,AHSA1,AK2,AK3,AKR1A1,AKR1B1,AKR7A2,AKT2,ALDH1L1,ALDH4A1,ALDH7A1,ALDH9A1,ALDOC,ALG2,AMOT,AMPD3,Ank2,ANK3,ANKRD17,ANXA1,ANXA5,AP1B1,AP2S1,AP3B2,AP3D1,APBA2,APBB1,APLP2,APOA2,APOD,AQP4,ARCN1,ARF1,ARF4,ARF6,ARFGEF3,ARHGAP1,ARHGAP5,ARHGDIA,ARHGEF7,ARHGEF9,ARL6IP5,ARPC2,ARPP19…	765 (111)	109
VTX-2337		chemical drug	ABI1,ADAM17,AMPK,Ap1,ARRB1,ASCL1,ATF2,CASP8,CCND1,CDK2,CEBPB,Creb,CREB1,DDIT3,DUSP1,EDN1,EIF4E,ELK1,ERK,ERK1/2,ESR1,estrogen receptor,ETV5,FOS,FOXO4,GATA4,GSK3B,Ifn,Ikb,IRF1,IRF3,IRF5,IRF7,JINK1/2,Jnk,JUN,MAP2,MAP2K1,MAPK1,MAPK12,MAPK14,MAPK3,MAPK7,MAPKAPK2,MAPT,MEF2C,MKNK1,MTOR,MYC,MYCN,MYD88,NCOA2,Nfat (family),NFATC1,NFkB (complex),NFKB1,NFKBIA,NOS2,Notch,NPPB,P38 MAPK,p70 S6k,PDCD4,PI3K (comp…	3	Activated	biased	7.074	4.58e-94	0.0001	ABAT,ABCD3,ABCF2,ABCF3,ACAA1,ACADVL,ACAT1,ACAT2,ACO2,ACOT11,ACOT7,ACSBG1,ACSF2,ACSL6,ACTA1,ACTA2,ACTG2,ACTN1,ACTN2,ACTN4,ACTR2,ADD1,ADGRB1,ADH5,ADK,AHCYL1,AHSG,AK2,AKAP12,AKR1A1,AKR1B1,ALB,ALDH1L1,ALDH2,ALDH4A1,ALDH7A1,ALDH9A1,ALDOC,AMPD3,Ank2,ANK3,ANKRD17,ANXA2,ANXA5,ANXA6,AP1B1,AP2S1,AP3D1,AP3M2,APBA2,APBB1,APC,API5,ARF1,ARF4,ARF6,ARFGEF3,ARHGAP1,ARHGAP5,ARHGEF7,ARHGEF9,ARPC2,ARPP19,ASS1,ATP1A1…	754 (91)	89
STK26		kinase	ABI1,Akt,AKT1,AMPK,ARRB1,ASCL1,ATF2,ATM,CASP8,CCND1,CDK2,CEBPB,Creb,CREB1,CTNNB1,DDIT3,DUSP1,EDN1,EIF4E,ELK1,ERBB4,ERK,ESR1,estrogen receptor,ETV5,FOS,FOXO4,GATA4,GSK3B,Ikb,MAP2,MAP2K1,MAPK1,MAPK12,MAPK3,MAPK7,MAPKAPK2,MAPT,MEF2C,MKNK1,MTOR,MTORC1,MYC,MYCN,NCOA2,Nfat (family),NFATC1,NFkB (complex),NFKB1,NOS2,Notch,NPPB,p70 S6k,PDCD4,PI3K (complex),PLA2G4A,PLD2,PPARG,RAC1,RAF1,RELA,RUNX2,RXRA,SHC1…	3	Activated		5.367	5.84e-94	0.0001	ABAT,ABCD3,ABCF2,ABCF3,ACAA1,ACAT1,ACAT2,ACO2,ACOT11,ACSBG1,ACSF2,ACSL6,ACTG1,ACTG2,ACTN1,ACTN2,ACTN4,ACTR2,ADAR,ADD1,ADGRB1,ADH5,ADK,AHCYL1,AHSG,AK2,AK3,AKR1A1,AKR1B1,ALB,ALCAM,ALDH1L1,ALDH2,ALDH4A1,ALDH7A1,ALDH9A1,ALDOC,AMOT,Ank2,ANK3,ANKRD17,ANXA2,ANXA5,ANXA6,AP1B1,AP2S1,AP3D1,AP3M2,APBA2,APBB1,APC,API5,APLP2,ARF1,ARF4,ARF6,ARFGEF3,ARHGAP1,ARHGAP5,ARHGEF7,ARHGEF9,ARPC2,ARPP19,ATP1A1,ATP1A2,ATP…	741 (80)	79
cadmium		chemical toxicant	Abcb1b,Akt,cadmium,CASP3,CAT,E2F1,ERK1/2,ERN1,ESR1,estrogen receptor,GLUL,glutathione,GSR,Jnk,MAP2K1,MAPK1,MTORC1,NFE2L2,P38 MAPK,RAF1,reactive oxygen species,TP53,TXN,TXNRD1	2	Activated		7.27	6.16e-94	0.0001	ABAT,ACAA1,ACAA2,ACADVL,ACAT1,ACAT2,ACBD5,ACLY,ACO1,ACOT11,ACOT7,ACOX1,ACSBG1,ACSF2,ACSL3,ACSL6,ACSS1,ACSS2,ACTA2,ACTG1,ACTN4,ACTR2,ADAR,ADGRB1,ADH5,AGPAT3,AGT,AHNAK,AK3,AKR1A1,AKR1B1,AKR7A2,AKT2,ALB,ALDH1A1,ALDH1L1,ALDH4A1,ALDH9A1,AMOT,ANK3,ANXA2,ANXA5,ANXA6,AP1B1,AP2S1,APC,APLP2,APOA4,ARF1,ARF4,ARHGAP1,ARHGAP5,ARHGEF2,ARHGEF7,ARHGEF9,ASS1,ATP1A1,ATP1A2,ATP1A3,ATP2A1,ATP2A2,ATP5F1A,ATP5F1C,Atp5k…	589 (24)	24
SH3GLB1		enzyme	26s Proteasome,Actin,ADAM10,AKT1,AKT3,AMPK,APEX1,AR,ATF2,ATM,BAX,Calcineurin protein(s),CASP3,caspase,CAT,CCL2,CCND1,CDKN1A,CEBPB,CHUK,Creb,CREB1,CRK,CSF1R,CTNNB1,DICER1,EIF2AK2,ELK1,ERK,ERK1/2,ESR1,FOXO1,FOXO3,FYN,GATA3,GSK3B,HIF1A,HMOX1,IKBKB,IL10,IL18,ILK,IRS1,ITGB1,JAK2,JUN,KRAS,KSR1,MAP2K1,MAP3K1,MAP3K14,MAPK1,MAPK14,MAPK3,MAPK8,MAPT,MEF2,Mek,MMP14,MTOR,MTORC1,MYC,NFE2L2,NFkB (complex),NFKB1…	3	Activated	biased	8.728	7.56e-94	0.0001	ABCA1,ABCF2,ABCF3,ABHD4,ACAA1,ACAA2,ACADL,ACAT1,ACAT2,ACSBG1,ACSL1,ACTG1,ACTN2,ACTN4,ACTR2,ACTR3,ADCY2,ADD1,ADD3,ADRM1,AGPAT3,AHSG,AK1,AKR1A1,AKR1B1,AKR7A2,AKT2,ALCAM,ALDH1A1,ALDH1L1,ALDH7A1,ALDOA,ALDOC,AMPH,ANK3,ANKRD17,ANXA2,ANXA7,AP2A1,AP2S1,AP3M2,APBA2,APBB1,APC,API5,APOA4,APOD,APP,ARF1,ARF4,ARFGEF3,ARHGAP1,ARHGAP32,ARHGAP5,ARHGDIA,ARHGEF9,ARL6IP5,ARPC2,ARPC3,ASNS,ATL1,ATP1A2,ATP1A3,ATP2A1,AT…	728 (105)	105
tandutinib		chemical drug	ABI1,Akt,AKT1,AMPK,Ap1,ARRB1,ASCL1,ATF2,ATM,CASP8,CCND1,CDK2,CEBPB,Creb,CREB1,DDIT3,DUSP1,EDN1,EIF2AK2,EIF4E,ELK1,EPOR,ERK,ESR1,estrogen receptor,ETV5,FLT3,FOS,FOXO4,FYN,GAB2,GATA4,GSK3B,Ikb,JAK2,JINK1/2,JUN,KIT,LCK,LRP1,MAP2,MAP2K1,MAPK1,MAPK14,MAPK3,MAPK7,MAPK8,MAPKAPK2,MAPT,MEF2C,Mek,MITF,MKNK1,MMP14,MMP2,MTOR,MTORC1,MYC,MYCN,NCOA2,Nfat (family),NFATC1,NFkB (complex),NFKB1,NOS2,Notch,P38 MAPK,…	3	Inhibited	biased	-7.532	7.8e-94	0.0001	ABAT,ABCD3,ABCF2,ABCF3,ACAA1,ACADVL,ACAT1,ACOT11,ACOT7,ACSBG1,ACSF2,ACTG2,ACTN1,ACTN2,ACTN4,ACTR2,ADAR,ADD1,ADGRB1,ADH5,ADK,AHCYL1,AK2,AK3,AKR1A1,AKR1B1,ALB,ALCAM,ALDH1L1,ALDH2,ALDH3A2,ALDH4A1,ALDH7A1,ALDH9A1,ALDOC,AMOT,Ank2,ANK3,ANKRD17,ANXA2,ANXA6,ANXA7,AP1B1,AP2S1,AP3D1,AP3M2,APBA2,APBB1,APC,API5,APLP2,APOD,ARF1,ARF4,ARF6,ARFGEF3,ARHGAP1,ARHGAP5,ARHGEF7,ARHGEF9,ARPC2,ARPP19,ASS1,ATP1A1,ATP1A2,…	750 (95)	93
MHC II		group	ABI1,ADAM17,AMPK,Ap1,ARRB1,ASCL1,ATF2,CASP8,CCND1,CDK2,CEBPB,Creb,CREB1,DDIT3,DUSP1,EDN1,EIF4E,ELK1,ERK,ERK1/2,ESR1,estrogen receptor,ETV5,FOS,FOXO4,GATA4,GSK3B,HLA-DQA1,HLA-DRB4,Ikb,JINK1/2,JUN,MAP2,MAP2K1,MAPK1,MAPK12,MAPK3,MAPK7,MAPKAPK2,MAPT,MEF2C,MHC II,MKNK1,MTOR,MYC,MYCN,NCOA2,Nfat (family),NFATC1,NFkB (complex),NFKB1,NOS2,Notch,NPPB,p70 S6k,PDCD4,PI3K (complex),PLA2G4A,PPARG,PRKD1,RAC1,RB…	3	Activated	biased	7.699	1.05e-93	0.0001	ABAT,ABCD3,ABCF2,ABCF3,ACAA1,ACADVL,ACAT1,ACAT2,ACOT11,ACOT7,ACSBG1,ACSF2,ACSL6,ACTA1,ACTA2,ACTG2,ACTN1,ACTN2,ACTN4,ACTR2,ADAR,ADD1,ADGRB1,ADH5,ADK,AHCYL1,AHSG,AK2,AK3,AKAP12,AKR1A1,AKR1B1,ALB,ALDH1L1,ALDH2,ALDH4A1,ALDH7A1,ALDH9A1,ALDOC,Ank2,ANK3,ANKRD17,ANXA2,ANXA5,ANXA6,AP1B1,AP2S1,AP3D1,AP3M2,APBA2,APBB1,APC,API5,ARF1,ARF4,ARF6,ARFGEF3,ARHGAP1,ARHGAP5,ARHGEF7,ARHGEF9,ARPC2,ARPP19,ASS1,ATP1A1,A…	746 (79)	76
L-proline		chemical - endogenous mammalian	Abcb1b,ABL1,ACHE,ADD2,AKT1,AMPK,BECN1,CASP3,CASP8,CAV1,CBL,CD247,CD28,CD3,CD5,CDC37,CDK1,CDK5,CDKN2A,CREB1,CREBBP,CREM,CTLA4,CTNNB1,CXCL12,CXCR3,DAB1,EGFR,EIF4EBP1,ERK,ERK1/2,ERN1,ESR1,FOXP3,FYN,GRIN1,GSK3B,HMGA1,HNRNPK,HRAS,IKBKB,IRF3,IRF7,IRS1,ITCH,ITGB1,ITGB4,ITK,JAK2,Jnk,L-proline,L-serine,LCK,LCP2,LILRB1,MAP2,MAP2K1,MAPK1,MAPK14,MAPK8,MAPT,MED28,NFAT (complex),NFE2L2,NFkB (complex),NFKBIA,NM…	3	Activated	biased	6.591	1.05e-93	0.0001	AARS1,ABAT,ABCA1,ABCD3,ABHD16A,ACAA1,ACAA2,ACADL,ACAT1,ACAT2,ACBD5,ACLY,ACO1,ACO2,ACOT11,ACOT7,ACSBG1,ACSF2,ACSL1,ACSL3,ACSL4,ACSL6,ACSS1,ACSS2,ACTG1,ACTG2,ACTN1,ACTN4,ACTR2,ACTR3,ADAR,ADCY2,ADD1,ADD3,ADGRB1,AGPAT3,AHCYL1,AHSG,AIMP1,AK1,AK2,AK3,AKR1A1,AKR1B1,ALB,ALCAM,ALDH1A1,ALDH1L1,ALDH4A1,ALDH7A1,ALDH9A1,ALDOA,AMPD3,ANK3,ANXA1,ANXA6,AP2A1,AP2S1,APBB1,APC,API5,APOA4,APOD,APPL2,AQP4,ARAF,ARF1,AR…	694 (104)	104
glimepiride		chemical drug	26s Proteasome,ADAM10,AKR1B1,Akt,AKT1,AKT3,Alp,AMPK,AR,ATF2,BCL2,CASP3,CBL,CCL2,CCND1,CDK2,CDKN1A,CEBPB,CHUK,CREB1,CRK,CSF1R,CTNNB1,CYP2C8,ELK1,ERK,ERK1/2,ESR1,FOXO1,FYN,GATA3,GCK,glimepiride,GSK3B,HIF1A,HMGA1,IKBKB,IL10,ILK,INSR,Insulin,IRF3,IRS1,IRS2,ITGB1,Jnk,KCNJ11,KCNN4,KRAS,MAP2K1,MAP2K1/2,MAP3K14,MAPK1,MAPK14,MAPK3,MAPK8,MAPT,MDM2,MEF2,Mek,MMP14,MMP2,MTOR,MTORC1,MYC,NFE2L2,NFkB (complex),N…	3	Activated	biased	7.624	2.03e-93	0.0001	ABCA1,ABCF2,ABCF3,ACAA1,ACAA2,ACADM,ACADVL,ACAT2,ACLY,ACOX1,ACSBG1,ACTG1,ACTN2,ACTN4,ACTR2,ACTR3,ADCY2,ADD1,ADD3,ADRM1,AGPAT3,AK1,AKR1A1,AKR1B1,AKR7A2,ALCAM,ALDH1L1,ALDH6A1,ALDH7A1,ALDOA,ALDOC,AMOT,AMPH,ANK3,ANKRD17,ANXA1,ANXA2,ANXA5,ANXA7,AP2A1,AP2S1,AP3M2,APBB1,APC,API5,APOD,ARF1,ARF3,ARFGEF3,ARHGAP1,ARHGAP32,ARHGEF9,ARL6IP5,ARPC2,ARPC3,ASNS,ATP1A2,ATP1A3,ATP2A1,ATP2B1,ATP2B4,ATP5F1A,ATP5F1C,AT…	719 (102)	100
strychnine		chemical drug	ABI1,ADAM17,AMPK,Ap1,ARRB1,ASCL1,ATF2,CASP8,CCND1,CDK2,CEBPB,Creb,CREB1,DDIT3,DUSP1,EDN1,EIF4E,ELK1,ERK,ERK1/2,ESR1,estrogen receptor,ETV5,FOS,FOXO4,GATA4,Glycine Receptor,GSK3B,Ikb,JINK1/2,JUN,MAP2,MAP2K1,MAPK1,MAPK12,MAPK3,MAPK7,MAPKAPK2,MAPT,MEF2C,MKNK1,MTOR,MYC,MYCN,NAGLU,NCOA2,Nfat (family),NFATC1,NFkB (complex),NFKB1,NMDA Receptor,NOS2,Notch,NPPB,p70 S6k,PDCD4,PI3K (complex),PLA2G4A,PLCB1,P…	3	Inhibited	biased	-7.269	4.02e-93	0.0001	ABAT,ABCD3,ABCF2,ABCF3,ACAA1,ACADVL,ACAT1,ACAT2,ACO2,ACOT11,ACOT7,ACSBG1,ACSF2,ACSL6,ACTA1,ACTA2,ACTG2,ACTN1,ACTN2,ACTN4,ACTR2,ADAR,ADD1,ADGRB1,ADH5,ADK,AHCYL1,AHSG,AK2,AK3,AKAP12,AKR1A1,AKR1B1,ALDH1L1,ALDH2,ALDH4A1,ALDH7A1,ALDH9A1,ALDOC,Ank2,ANK3,ANKRD17,ANXA2,ANXA5,ANXA6,AP1B1,AP2S1,AP3D1,AP3M2,APBA2,APBB1,APC,API5,ARF1,ARF4,ARF6,ARFGEF3,ARHGAP1,ARHGAP5,ARHGEF7,ARHGEF9,ARPC2,ARPP19,ASS1,ASTN1,A…	744 (81)	79
ciprofloxacin		chemical drug	2-amino-1-methyl-6-phenylimidazo-4-5-b-pyridine,aflatoxin B1,APEX1,ARRB1,ATF2,ATM,BAX,BCL2,BCL6,benzo(a)pyrene,BIRC2,calpain,CASP3,CASP8,CAT,CCND1,CDK5,CDKN1A,CDKN1B,CEBPA,CEBPB,ciprofloxacin,Creb,CREB1,CREBBP,CREM,CTNNB1,CYP1A2,DICER1,DUSP1,EGFR,EGR1,EIF2AK2,ELK1,ERBB4,ERK,ERK1/2,ESR1,ETS,ETS1,ETV4,FOS,GABRA1,GATA1,GATA4,GSK3B,HBEGF,Hif1,HIF1A,IL10,IL18,IRS1,ITGB1,Jnk,JUN,JUND,MAP3K1,MAPK1,MAPK3…	3	Activated	biased	7.805	4.12e-93	0.0001	ABAT,ABCA1,ABCD3,ABCF2,ABCF3,ABHD4,ACAA1,ACADVL,ACAT1,ACAT2,ACO1,ACO2,ACOT11,ACSF2,ACSL6,ACTG2,ACTN1,ACTN4,ACTR2,ADAR,ADD1,ADGRB1,ADGRL3,ADK,AGPAT3,AHCYL1,AHSG,AK2,AKR1A1,AKR7A2,AKT2,ALCAM,ALDH2,ALDH3A2,ALDH4A1,ALDH7A1,ALDH9A1,ALDOC,ALG2,AMPD3,Ank2,ANK3,ANKRD17,ANXA5,ANXA6,AP1B1,AP1G1,AP2A1,AP2S1,AP3D1,AP3M2,APBA2,APC,APOA2,APOA4,APOD,APP,AQP4,ARF1,ARF4,ARFGEF3,ARHGAP1,ARHGAP32,ARHGEF9,ARL6IP5,AR…	775 (114)	113
HVCN1		ion channel	ABI1,ADAM17,Akt,AMPK,Ap1,ARRB1,ASCL1,ATF2,CASP8,CCND1,CDK2,CEBPB,Creb,CREB1,DDIT3,DUSP1,EDN1,EGFR,EIF4E,ELK1,EP300,ERK,ERK1/2,ESR1,estrogen receptor,ETV5,FOS,FOXO4,GATA4,GSK3B,HVCN1,Ikb,JINK1/2,Jnk,JUN,MAP2,MAP2K1,MAPK1,MAPK12,MAPK3,MAPK7,MAPKAPK2,MAPT,MEF2C,MKNK1,MTOR,MYC,MYCN,NADPH oxidase,NCOA2,Nfat (family),NFATC1,NFkB (complex),NFKB1,NOS2,Notch,NOX1,NOX4,NPPB,P38 MAPK,p70 S6k,PDCD4,PI3K (com…	3	Activated	biased	7.554	5.17e-93	0.0001	ABAT,ABCD3,ABCF2,ABCF3,ACAA1,ACADVL,ACAT1,ACAT2,ACO2,ACOT11,ACOT7,ACSBG1,ACSF2,ACSL6,ACTA1,ACTA2,ACTG2,ACTN1,ACTN2,ACTN4,ACTR2,ADAR,ADD1,ADGRB1,ADH5,ADK,AHCYL1,AHSG,AK2,AK3,AKAP12,AKR1A1,AKR1B1,ALB,ALDH1L1,ALDH2,ALDH4A1,ALDH7A1,ALDH9A1,ALDOC,AMOT,Ank2,ANK3,ANKRD17,ANXA2,ANXA5,ANXA6,AP1B1,AP2S1,AP3D1,AP3M2,APBA2,APBB1,APC,API5,APLP2,ARF1,ARF4,ARF6,ARFGEF3,ARHGAP1,ARHGAP5,ARHGEF7,ARHGEF9,ARPC2,ARPP…	753 (86)	85
CTDSP1		phosphatase	AMPK,ATF4,BCL2,BMI1,BRCA1,calpain,CASP3,CCND1,CDH1,CDK2,CDK4/6,CDKN1A,CDKN1B,CDKN2A,CTDSP1,CTNNB1,DKK1,EIF2AK4,EP300,ERK,F2,GCK,GLI1,GSK3B,Jnk,MAPK14,mir-22,MMP9,MYC,MYOD1,NFKBIA,NOTCH1,P38 MAPK,PIAS3,Pka,PRKAA,PTEN,RB1,RBL2,RELA,SFRP1,SP1,STAT3,Tgf beta,TP53,TP73,TRAF2,TWIST1,ZBTB17	3	Inhibited		-2.376	6.42e-93	0.0001	AARS1,ABAT,ABCA1,ABCD3,ABCF2,ABCF3,ABHD4,ACADM,ACAT1,ACAT2,ACLY,ACO1,ACOT11,ACSF2,ACSL3,ACSL6,ACSS1,ACSS2,ACTA1,ACTA2,ACTB,ACTN1,ACTN2,ACTN4,ADD1,ADGRB1,ADH5,AHNAK,AHSG,AK2,AK3,AKAP12,AKT2,ALB,ALCAM,ALDH1A1,ALDH4A1,ALDH9A1,ALDOA,AMPD3,ANKRD17,ANXA2,ANXA5,ANXA6,AP1B1,AP3M2,APOD,APOE,APPL2,AQP4,ARF4,ARHGDIA,ARHGEF2,ARHGEF7,ARPC2,ASS1,ATL1,ATP1B1,ATP2A1,ATP2A2,ATP5F1B,ATP5F1C,ATP5IF1,Atp5k,ATP5MF,AT…	661 (49)	49
PCYT1A		enzyme	ABI1,ADAM17,AMPK,Ap1,ARRB1,ASCL1,ATF2,CASP8,CCND1,CDK2,CEBPB,Creb,CREB1,DDIT3,DUSP1,EDN1,EIF4E,ELK1,ERK,ERK1/2,ERN1,ESR1,estrogen receptor,ETV5,FOS,FOXO4,GATA4,GSK3B,Ikb,JINK1/2,JUN,MAP2,MAP2K1,MAPK1,MAPK12,MAPK3,MAPK7,MAPKAPK2,MAPT,MAT1A,MEF2C,MKNK1,MTOR,MYC,MYCN,NCOA2,Nfat (family),NFATC1,NFkB (complex),NFKB1,NOS2,Notch,NPPB,p70 S6k,PCYT1A,PEMT,PI3K (complex),PLA2G4A,PLCB1,PLD2,PPARG,RAC1,RELA,…	3	Activated	biased	6.851	6.92e-93	0.0001	ABAT,ABCA1,ABCD3,ABCF2,ABCF3,ACAA1,ACADL,ACADVL,ACAT1,ACAT2,ACO2,ACOT11,ACOT7,ACSBG1,ACSF2,ACSL6,ACTA1,ACTA2,ACTG2,ACTN1,ACTN2,ACTN4,ACTR2,ADAR,ADD1,ADGRB1,ADH5,ADK,AHCYL1,AHSG,AK2,AK3,AKAP12,AKR1A1,AKR1B1,ALB,ALDH1L1,ALDH2,ALDH4A1,ALDH7A1,ALDH9A1,ALDOC,Ank2,ANK3,ANKRD17,ANXA2,ANXA5,ANXA6,AP1B1,AP2S1,AP3D1,AP3M2,APBA2,APBB1,APC,API5,APOA1,ARF1,ARF6,ARFGEF3,ARHGAP1,ARHGAP5,ARHGEF7,ARHGEF9,ARPC2,AR…	747 (79)	79
histone deacetylase inhibitor		chemical drug	Akt,AKT1,ARRB1,ATF2,ATM,BCL6,calpain,Cbp/p300,CCND1,CCR2,CDK5,CDKN1A,CDKN1B,CEBPA,CEBPB,Creb,CREB1,CREBBP,CREM,DNMT3A,DUSP1,EGFR,EGR1,ELK1,ERBB4,ERK,ERK1/2,ESR1,ETS,ETS1,FOS,GATA1,GATA4,GSK3B,Hdac,HDAC1,HDAC2,HDAC3,HDAC4,HDAC5,HDAC7,HDAC9,Hif1,HIF1A,histone deacetylase inhibitor,IL10,IRS1,ITGB1,Jnk,JUN,JUND,MAPK1,MAPK3,MAPT,MED1,MEF2,MITF,MKNK1,MMP2,MMP9,MTOR,MYC,MYOCD,Nfat (family),NFE2L2,NFkB (…	3	Activated	biased	9.511	6.96e-93	0.0001	ABAT,ABCA1,ABCD3,ABCF2,ABCF3,ACAT1,ACO1,ACO2,ACOT11,ACSF2,ACSL6,ACTG2,ACTN4,ACTR2,ADAR,ADD1,ADGRB1,ADGRL3,ADK,AGPAT3,AHCYL1,AK2,AKR1A1,AKR7A2,ALDH2,ALDH3A2,ALDH4A1,ALDH7A1,ALDH9A1,ALDOC,AMOT,Ank2,ANK3,ANKRD17,ANXA5,ANXA6,AP1B1,AP1G1,AP2A1,AP2S1,AP3D1,AP3M2,APBA2,APC,APLP2,APOA2,AQP4,ARF1,ARFGEF3,ARHGAP1,ARHGAP5,ARHGDIA,ARHGEF9,ARL6IP5,ARPC2,ARPP19,ASTN1,ATP1A1,ATP1A2,ATP1A3,ATP2B1,ATP2B4,ATP5F1B,…	756 (101)	100
CYSLTR1		G-protein coupled receptor	ABI1,Actin,Akt,AMPK,APEX1,ARRB1,ASCL1,ATF2,ATM,BAX,BCL2,BIRC2,calpain,CASP3,CASP8,CAT,CCND1,CEBPB,Creb,CREB1,CYSLTR1,DDIT3,DICER1,DUSP1,EDN1,EIF2AK2,EIF4E,ELK1,ERK,ERK1/2,ESR1,estrogen receptor,ETV5,FOS,FOXO4,GATA4,GSK3B,Ikb,IL18,JINK1/2,JUN,MAP2,MAP2K1,MAP3K1,MAPK1,MAPK12,MAPK3,MAPK7,MAPKAPK2,MAPT,MEF2C,MKNK1,MTOR,MYC,MYCN,NCOA2,Nfat (family),NFATC1,NFkB (complex),NFKB1,NOS2,Notch,NPPB,p70 S6k,P…	3	Activated		6.71	7.71e-93	0.0001	ABAT,ABCD3,ABCF2,ABCF3,ABHD4,ACADVL,ACAT1,ACAT2,ACO2,ACOT11,ACOT7,ACSBG1,ACSF2,ACSL6,ACTA2,ACTG2,ACTN1,ACTN2,ACTN4,ACTR2,ADAR,ADD1,ADGRB1,ADH5,ADK,AHCYL1,AHSG,AK2,AK3,AKAP12,AKR1A1,AKR1B1,ALB,ALDH1L1,ALDH2,ALDH4A1,ALDH7A1,ALDH9A1,ALDOC,AMOT,Ank2,ANK3,ANKRD17,ANXA2,ANXA5,ANXA6,AP1B1,AP2S1,AP3D1,AP3M2,APBA2,APBB1,APC,API5,APLP2,APOD,AQP4,ARF1,ARF4,ARF6,ARFGEF3,ARHGAP1,ARHGAP32,ARHGDIA,ARHGEF7,ARHGE…	754 (92)	91
adenosine 2',5'-diphosphate		chemical reagent	ADD2,adenosine 2',5'-diphosphate,Akt,APP,ARRB1,ATF2,BCL2,BCL2L1,CaMKII,CASP8,CCND1,CDKN1A,CEBPB,Creb,CREB1,CREBBP,CREM,CSF1,DUSP1,EGFR,EIF4EBP1,ELK1,ERF,ERK,ERK1/2,ESR1,ETS1,FOS,GAB2,GABPA,GATA4,GSK3B,HIF1A,HISTONE,HSF1,HSPB8,JUN,JUNB,JUND,KAT5,KLF4,L-serine,L1CAM,LIN28A,LRP6,MAP2,MAP2K1,MAP2K4,Mapk,MAPK1,MAPK3,MAPK8,MAPK9,MAPKAPK2,MAPT,MCL1,MED1,MET,MKNK1,MYB,NCOA1,NCOA2,NCOA3,NEFH,NEUROD1,NFATC…	3	Inhibited	biased	-8.676	7.95e-93	0.0001	ABAT,ABCD3,ACADVL,ACAT1,ACAT2,ACO1,ACO2,ACOT11,ACOT7,ACSBG1,ACSF2,ACSL6,ACTC1,ACTG2,ACTN1,ACTR2,ADAR,ADD1,ADGRB1,ADH5,ADK,AGL,AGPAT3,AHSA1,AK2,AK3,AKR1A1,AKR1B1,AKR7A2,AKT2,ALDH1L1,ALDH4A1,ALDH7A1,ALDH9A1,ALDOC,ALG2,AMOT,AMPD3,Ank2,ANK3,ANKRD17,ANXA1,ANXA5,ANXA6,AP1B1,AP2S1,AP3B2,AP3D1,APBA2,APLP2,APOA2,APOD,AQP4,ARCN1,ARF1,ARF4,ARFGEF3,ARHGAP1,ARHGAP5,ARHGDIA,ARHGEF7,ARHGEF9,ARL6IP5,ARPC2,ARPP19…	744 (100)	98
HSBP1	0.737	other	Akt,AKT1,Ap1,AR,ARRB1,ATF2,BCL2,BCL6,calpain,CCND1,CCR2,CDK5,CDKN1A,CEBPA,Creb,CREB1,CREBBP,CREM,CTNNB1,DUSP1,EGFR,EGR1,ELK1,ERBB4,ERK,ERK1/2,ESR1,ETS,ETS1,ETV4,FOS,GAB2,GATA1,GATA4,GSK3B,Hif1,HIF1A,HSBP1,HSF1,IL10,IRS1,ITGB1,Jnk,JUN,JUND,MAPK1,MAPK13,MAPK14,MAPK3,MAPK8,MAPK9,MAPKAPK2,MAPT,MED1,MITF,MKNK1,MMP2,MMP9,MTOR,MYC,MYOCD,Nfat (family),NFATC4,NFE2L2,NFkB (complex),NFKB1,NFKBIA,NR1I3,NR3C1…	3	Inhibited	biased	-8.574	1.01e-92	0.0001	ABAT,ABCA1,ABCB1,ABCD3,ABCF2,ABCF3,ACADVL,ACAT1,ACAT2,ACO1,ACO2,ACOT11,ACSF2,ACSL4,ACSL6,ACTG2,ACTN4,ACTR2,ACTR3,ADAR,ADD1,ADGRB1,ADGRL3,ADK,AGPAT3,AHSA1,AHSG,AK2,AKR1A1,AKR7A2,ALCAM,ALDH2,ALDH3A2,ALDH4A1,ALDH7A1,ALDH9A1,AMOT,AMPD3,Ank2,ANK3,ANKRD17,ANXA5,ANXA6,AP1B1,AP2A1,AP2A2,AP2S1,AP3D1,AP3M2,APBA2,APC,APLP2,APOA2,APOA4,APOD,AQP4,ARF1,ARFGEF3,ARHGAP1,ARHGAP5,ARHGDIA,ARHGEF9,ARL6IP5,ARPC2,ASTN…	780 (107)	106
TRIM24-BRAF		fusion gene/product	ADAM10,ADD2,Akt,ARRB1,ATF2,BCL2,BRAF,CaMKII,CASP8,CCND1,CDKN1A,CEBPB,CREB1,CREBBP,CSF1,DUSP1,EGFR,EIF4EBP1,ELK1,EP300,ERF,ERK,ERK1/2,ESR1,ETS1,FOS,GAB2,GABPA,GATA4,GSK3B,HIF1A,HSF1,JUN,JUND,KAT5,KLF4,L-serine,L1CAM,LIN28A,LRP6,MAP2,MAP2K1,MAP2K2,MAP3K1,Mapk,MAPK1,MAPKAPK2,MAPT,Mek,MET,MKNK1,MMP2,MYB,NCOA1,NCOA2,NCOA3,NEFH,NEUROD1,NFATC4,NFE2L2,NFkB (complex),NR2C1,NR3C1,NR4A1,p70 S6k,PAK1,PARP1,P…	3	Activated		8.131	1.08e-92	0.0001	ABAT,ABCD3,ACAA1,ACADVL,ACAT1,ACAT2,ACO1,ACO2,ACOT11,ACOT7,ACSBG1,ACSF2,ACSL3,ACSL6,ACTC1,ACTG2,ACTN1,ACTN2,ACTR2,ADAR,ADD1,ADGRB1,ADH5,AGL,AGPAT3,AHSA1,AHSG,AK3,AKR1A1,AKR1B1,AKR7A2,AKT2,ALDH1L1,ALDH4A1,ALDH7A1,ALDH9A1,ALDOC,AMOT,Ank2,ANK3,ANKRD17,ANXA1,ANXA5,ANXA6,AP1B1,AP2S1,AP3D1,APC,APLP2,APOA2,APOD,AQP4,ARF1,ARF4,ARFGEF3,ARHGAP1,ARHGAP5,ARHGDIA,ARHGEF7,ARHGEF9,ARPC2,ARPP19,ASNS,ASS1,ATP1A1,…	737 (93)	92
ANO6		ion channel	ADAM10,ADD2,Akt,AMPK,ANO6,ARRB1,ATF2,BCL2,CaMKII,CASP8,CCND1,CDKN1A,CEBPB,CREB1,CREBBP,CSF1,DUSP1,EGFR,EIF4EBP1,ELK1,EP300,ERF,ERK,ERK1/2,ESR1,ETS1,FOS,GAB2,GABPA,GATA4,GSK3B,HIF1A,HRAS,HSF1,ITK,JUN,JUND,KAT5,KLF4,L-serine,L1CAM,LAT,LCK,LCP2,LIN28A,LRP6,MAP2,MAP2K1,Mapk,MAPK1,MAPK14,MAPK8,MAPT,MET,MKNK1,MYB,NCOA1,NCOA2,NCOA3,NEFH,NEUROD1,Nfat (family),NFATC4,NFE2L2,NFkB (complex),NR2C1,NR3C1,NR4A…	3	Inhibited	biased	-8.444	1.09e-92	0.0001	ABAT,ABCD3,ACAA1,ACADVL,ACAT1,ACAT2,ACO1,ACOT11,ACOT7,ACSBG1,ACSF2,ACSL3,ACSL6,ACTC1,ACTG2,ACTN1,ACTN2,ACTR2,ADAR,ADD1,ADGRB1,ADH5,AGL,AGPAT3,AHSA1,AHSG,AK3,AKR1A1,AKR1B1,AKR7A2,AKT2,ALDH1L1,ALDH4A1,ALDH7A1,ALDH9A1,ALDOC,AMOT,Ank2,ANK3,ANKRD17,ANXA1,ANXA5,AP1B1,AP2S1,AP3D1,APBB1,APC,APLP2,APOA2,APOD,AQP4,ARF1,ARF4,ARF6,ARFGEF3,ARHGAP1,ARHGAP5,ARHGDIA,ARHGEF7,ARHGEF9,ARPC2,ARPP19,ASNS,ASS1,ATP1A1,…	747 (99)	97
necrostatin-1		chemical reagent	ABI1,Akt,AMPK,Ap1,APP,ARRB1,ASCL1,ATF2,BAX,BCL2,CAPN2,CASP8,caspase,CCND1,CDKN1A,CEBPB,Creb,CREB1,CREM,CSF1,DDIT3,DUSP1,EDN1,EIF2AK2,EIF4E,ELK1,ERK,ESR1,estrogen receptor,ETS1,ETV5,FOS,FOXO4,GAB2,GATA4,GSK3B,HIF1A,HSF1,HSPB8,Ikb,IKBKB,IL1B,IRF7,JINK1/2,JUN,LIN28A,LRP6,MAP2K1,MAP4K4,MAPK3,MAPK7,MAPK9,MAPT,MED1,MEF2C,MKNK1,MTOR,MYC,MYCN,NCOA2,necrostatin-1,Nfat (family),NFATC1,NFE2L2,NFKB1,NFKBIA,N…	3	Inhibited	biased	-8.771	1.1e-92	0.0001	ABAT,ABCF2,ABCF3,ACAT1,ACAT2,ACOT11,ACOT7,ACSBG1,ACSF2,ACSL6,ACTA2,ACTG2,ACTN1,ACTN4,ACTR2,ADD1,ADGRB1,ADH5,ADK,AGL,AHCYL1,AHSA1,AHSG,AK2,AK3,AKAP12,AKR1A1,AKR1B1,AKR7A2,ALCAM,ALDH1L1,ALDH2,ALDH9A1,ALDOC,ALG2,AMOT,Ank2,ANK3,ANKRD17,ANXA2,ANXA6,AP1B1,AP2S1,AP3B2,AP3D1,AP3M2,APBA2,APBB1,API5,APLP2,APOA2,AQP4,ARAF,ARCN1,ARF1,ARF4,ARF6,ARFGEF3,ARHGAP1,ARHGAP5,ARHGEF7,ARHGEF9,ARL6IP5,ARPC2,ARPP19,ASS1…	758 (109)	109
AGK-BRAF		fusion gene/product	ABI1,ADAM17,AGK-BRAF,Akt,AKT1,AMPK,ARRB1,ASCL1,ATF2,AXL,CASP8,CCAR2,CCND1,CDKN1A,CDKN1B,CEBPB,Creb,CREB1,CTNNB1,DDIT3,DUSP1,EDN1,EIF4E,ELK1,ERK,ERK1/2,ESR1,estrogen receptor,ETV5,FOS,FOXO4,GATA4,GSK3B,HMGA1,Ikb,IRF3,ITGB4,JINK1/2,Jnk,JUN,KDR,LRP6,MAP2,MAP2K1,MAP2K2,MAP2K3,MAP2K4,MAP2K5,MAP2K7,MAPK1,MAPK12,MAPK14,MAPK3,MAPK7,MAPK8,MAPKAPK2,MAPT,MCL1,MEF2C,Mek,MKNK1,MTOR,MYC,MYCN,NCL,NCOA2,Nfat (fa…	3	Activated	biased	7.255	1.12e-92	0.0001	ABAT,ABCD3,ABCF2,ABCF3,ACADVL,ACAT1,ACO2,ACOT11,ACOT7,ACSBG1,ACSF2,ACSL4,ACSL6,ACTA1,ACTA2,ACTG2,ACTN1,ACTN4,ACTR2,ADAR,ADGRB1,ADH5,ADK,AHCYL1,AHSG,AK2,AKR1A1,AKR1B1,ALB,ALDH1L1,ALDH2,ALDH4A1,ALDH7A1,ALDH9A1,ALDOC,AMOT,Ank2,ANK3,ANKRD17,ANXA2,ANXA5,ANXA6,AP1B1,AP1G1,AP2S1,AP3D1,AP3M2,APBA2,APBB1,APC,API5,APLP1,APLP2,APOE,ARF1,ARF4,ARF6,ARFGEF3,ARHGAP1,ARHGAP5,ARHGEF7,ARHGEF9,ARL1,ARPC2,ARPP19,ASS…	785 (106)	105
Vegfr dimer		complex	26s Proteasome,ADAM10,Akt,AKT1,AKT3,AMPK,AR,ATF2,BTK,CCL2,CCND1,CDK2,CDKN1A,CEBPB,CHUK,Creb,CREB1,CSF1R,DLEU2,EGFR,ELK1,ERK,ERK1/2,ESR1,FLT1,FOXO1,FOXO3,FYN,GATA3,GSK3B,HIF1A,HMOX1,IKBKB,IL10,ILK,IRF3,IRS1,ITGB1,JAK2,Jnk,JUN,KRAS,MAP2K1,MAP3K14,MAPK14,MAPK8,MAPT,MDM2,MEF2,Mek,MMP14,MTOR,MTORC1,MYC,NFE2L2,NFKBIA,NOS2,NR4A1,NRAS,P38 MAPK,p70 S6k,PAK2,PDPK1,phosphatidylinositol,PI3K (complex),PIK3CD…	3	Activated	biased	9.562	1.35e-92	0.0001	ABCA1,ABCF2,ABCF3,ACAT1,ACOT7,ACSBG1,ACSL1,ACTG1,ACTN2,ACTN4,ACTR2,ACTR3,ADCY2,ADD3,ADRM1,AGPAT3,AHSG,AK1,AKR1A1,AKR1B1,AKR7A2,ALDH1L1,ALDOA,ALDOC,AMOT,AMPH,ANK3,ANKRD17,ANXA1,ANXA5,ANXA7,AP2A1,AP2S1,APBA2,APBB1,APC,API5,APOA4,APOD,ARF1,ARFGEF3,ARHGAP1,ARHGAP32,ARHGEF9,ARL6IP5,ARPC2,ARPC3,ASNS,ATP1A3,ATP2B1,ATP2B4,ATP5IF1,Atp5k,ATP5PB,ATP5PF,ATP6V0A1,ATP6V0C,ATP6V0D1,ATP6V1A,ATP6V1B1,ATP6V1B2,ATP…	692 (96)	93
MMPI-2		chemical - protease inhibitor	ABI1,ADAM17,ADAMTS1,AMPK,Ap1,ARRB1,ASCL1,ATF2,CASP8,CCND1,CDK2,CEBPB,Creb,CREB1,DDIT3,DUSP1,EDN1,EIF4E,ELK1,ERK,ESR1,estrogen receptor,ETV5,FOS,FOXO4,GATA4,GSK3B,Ikb,JINK1/2,JUN,KDR,MAP2,MAP2K1,MAPK1,MAPK12,MAPK3,MAPK7,MAPKAPK2,MAPT,MEF2C,MKNK1,MMPI-2,MTOR,MYC,MYCN,NCOA2,Nfat (family),NFATC1,NFkB (complex),NFKB1,NOS2,Notch,NPPB,p70 S6k,PDCD4,PI3K (complex),PLA2G4A,PLD2,PPARG,RAC1,RELA,RUNX2,RXRA,…	3	Inhibited	biased	-6.801	1.37e-92	0.0001	ABAT,ABCD3,ABCF2,ABCF3,ACAA1,ACADVL,ACAT1,ACAT2,ACO2,ACOT11,ACOT7,ACSBG1,ACSF2,ACSL6,ACTA1,ACTA2,ACTG2,ACTN1,ACTN2,ACTN4,ACTR2,ADAR,ADD1,ADGRB1,ADH5,ADK,AHCYL1,AHSG,AK2,AK3,AKAP12,AKR1A1,AKR1B1,ALB,ALDH1L1,ALDH2,ALDH4A1,ALDH7A1,ALDH9A1,ALDOC,Ank2,ANK3,ANKRD17,ANXA2,ANXA5,ANXA6,AP1B1,AP2S1,AP3D1,AP3M2,APBA2,APBB1,APC,API5,ARF1,ARF4,ARF6,ARFGEF3,ARHGAP1,ARHGAP5,ARHGEF7,ARHGEF9,ARPC2,ARPP19,ASS1,ATP…	734 (77)	76
NMS-873		chemical reagent	ATXN3,BAX,BNIP3L,CCND1,CDK1,CDK2,CDK6,CSNK2A1,DUSP1,FAF2,GADD45A,GNAS,HDAC1,HGS,HSPA8,ITGB1,KRAS,MAPK3,MYC,NEDD8,NMS-873,NUP133,NUP98,PARP1,PLK4,PPP2R1A,PRKAR1A,RACK1,RNF31,RTN4,SQSTM1,TARDBP,TP53,UBE2I,VCP	2	Inhibited		-4.433	1.48e-92	0.0001	ABAT,ABCB1,ABCD3,ABCF2,ABCF3,ACAA2,ACADL,ACADM,ACADVL,ACAT1,ACLY,ACO1,ACOT11,ACSF2,ACSL1,ACSL3,ACSL6,ACSS1,ACSS2,ACTA1,ACTA2,ACTB,ACTN1,ACTN4,ACTR1A,ACTR3,ADCYAP1R1,ADD1,ADD3,ADGRB1,ADH5,AHNAK,AK1,AK2,AK3,AKAP12,AKR1B1,ALB,ALCAM,ALDH1A1,ALDH4A1,ALDH9A1,AMPD3,AMPH,Ank2,ANKRD17,ANXA1,ANXA2,ANXA6,AP1B1,AP2A2,Ap2b1,APLP2,APOE,ARHGAP5,ARHGDIA,ARHGEF2,ARHGEF7,ARPC3,ARPP19,ASS1,ATP1A1,ATP1B1,ATP2A1,ATP5…	520 (35)	34
lenvatinib		chemical drug	AKT1,ATF4,BMX,CASP1,CBL,CCL3,CDK1,Creb,CREBBP,EGFR,EIF4E,ELK1,EPOR,ERBB2,ERBB3,ERK1/2,ESR1,estrogen receptor,FGF2,FGFR1,FGFR2,FGFR3,FGFR4,FLT1,FLT4,FYN,GAB2,HRAS,HSF1,IRS1,ITGB1,ITGB3,JINK1/2,Jnk,JUN,KDR,KIF5B-RET,KIT,LCK,lenvatinib,MAP2K1/2,Mapk,MAPK11,MAPK7,MAPK8,Mek,MITF,MMP9,MYC,NFATC2,NFE2L2,nitric oxide,P38 MAPK,p70 S6k,PDGFRA,PDPK1,PI3K (complex),PLA2G4A,PRKCD,PRKD1,PTK2,PTPN6,RAC1,RAF1,RA…	3	Inhibited	biased	-11.107	1.95e-92	0.0001	AARS1,ABCD3,ABCF2,ABCF3,ACAT2,ACLY,ACO2,ACOT11,ACOT7,ACOX1,ACSL1,ACSL6,ACSS1,ACSS2,ACTA1,ACTA2,ACTB,ACTC1,ACTG1,ACTN2,ACTN4,ACTR2,ADD1,ADD3,ADGRL2,ADGRL3,ADK,AGPAT3,AHNAK,AHSA1,AHSG,AK1,AK2,AKR7A2,ALB,ALCAM,ALDH1A1,ALDH3A2,ALDOA,ALDOC,AMOT,ANK3,ANKRD17,ANXA2,ANXA5,ANXA6,AP2A1,AP2S1,APBA2,APBB1,APC,APLP2,APOA4,APOD,AQP4,ARF1,ARF6,ARHGAP1,ARHGAP32,ARHGEF17,ARHGEF7,ARHGEF9,ASNS,ASS1,ATP1A1,ATP1A3,AT…	681 (78)	74
C3G-CRKL		complex	Akt,AKT1,Ap1,ATM,BCR-ABL1,BRCA1,C3G-CRKL,Calcineurin protein(s),CEBPB,CHUK,CREB1,CRKL,EIF2AK2,EIF4E,ELK1,ESR1,ETS,FYN,Hdac,HRAS,IKBKB,Jnk,JUN,KRAS,MAP2K5,MAP3K1,MAPK1,MAPK14,MAPK3,MAPK7,MAPK8,MAPT,MTOR,MYC,Nfat (family),NFkB (complex),NFKBIA,NRAS,P38 MAPK,PI3K (complex),PIK3CA,PIK3CD,PIK3CG,Pkc(s),PLCE1,PRKAA,PTGS2,RAC1,RAF1,RALGDS,RAPGEF1,RAS,Ras homolog,RASSF5,RELA,ROCK,SRF,STAT,STAT1,STAT3,STA…	3	Activated	biased	7.544	2.63e-92	0.0001	ABCF2,ABCF3,ACADL,ACAT2,ACO1,ACOT7,ACOX1,ACSL1,ACSL4,ACSS1,ACTA1,ACTC1,ACTG1,ACTG2,ACTN4,ACTR2,ACTR3,ADAR,ADCY2,ADD1,ADD3,ADGRL3,AHNAK,AHSG,AK1,AKR1A1,AKR1B1,AKT2,ALB,ALCAM,ALDH1A1,ALDH7A1,ALDOA,ALDOC,AMOT,AMPH,ANK3,ANKRD17,ANXA1,ANXA2,ANXA5,ANXA6,AP2S1,AP3M2,APBB1,APC,APOA4,APOD,ARF1,ARF6,ARFGEF3,ARHGAP1,ARHGEF2,ARHGEF7,ARHGEF9,ARL6IP5,ARPC3,ASNS,ASS1,ATP1A1,ATP1A2,ATP2A1,ATP2B1,ATP2B4,ATP5F1A,A…	644 (66)	64
manoalide		chemical reagent	ADCY,ADD2,Akt,APP,ARRB1,ATF2,BCL2,Ca2+,CaMKII,CASP8,CCND1,CDKN1A,CEBPB,Creb,CREB1,CREBBP,CREM,CSF1,DUSP1,EGFR,EIF4EBP1,ELK1,EP300,ERF,ERK,ERK1/2,ESR1,ETS1,F3,FOS,GAB2,GABPA,GATA4,GSK3B,HIF1A,HISTONE,HSF1,HSPB8,Jnk,JUN,JUND,KAT5,KLF4,L-serine,L1CAM,LIN28A,LRP6,manoalide,MAP2,MAP2K1,MAP2K3,Mapk,MAPK1,MAPK14,MAPK3,MAPKAPK2,MAPT,MCL1,MED1,MET,MKNK1,MYB,NCOA1,NCOA2,NCOA3,NEFH,NEUROD1,NFATC4,NFE2L2,NFk…	3	Inhibited	biased	-8.825	2.67e-92	0.0001	ABAT,ABCD3,ACADVL,ACAT1,ACAT2,ACO1,ACO2,ACOT11,ACOT7,ACSBG1,ACSF2,ACSL6,ACTC1,ACTG2,ACTN1,ACTR2,ADAR,ADD1,ADGRB1,ADH5,ADK,AGL,AGPAT3,AHSA1,AK2,AK3,AKR1A1,AKR1B1,AKR7A2,AKT2,ALDH1L1,ALDH4A1,ALDH7A1,ALDH9A1,ALDOC,ALG2,AMOT,AMPD3,ANK3,ANKRD17,ANXA1,ANXA5,ANXA6,AP1B1,AP2S1,AP3B2,AP3D1,AP3M2,APBA2,APLP2,APOA2,APOD,AQP4,ARCN1,ARF1,ARF4,ARFGEF3,ARHGAP1,ARHGAP5,ARHGDIA,ARHGEF7,ARHGEF9,ARL1,ARL6IP5,ARPC2,…	756 (111)	109
USP36		peptidase	Akt,AKT1,AMPK,androgen,AR,ATF4,ATM,BAK1,BAX,calpain,caspase,CCND1,CDH1,CDK4/6,CDKN1A,CDKN1B,CDKN2A,Creb,CREB1,CREBBP,CTNNB1,DKK1,EGFR,EIF2AK4,ELK1,EP300,ERBB2,ERK,ESR1,EZH2,F2,GCK,GLI1,Jnk,MAPK1,MAPK14,MAPK3,MAPK7,Mek,mir-22,MMP9,MYC,MYOD1,NCOA2,NCOA4,NFKB1,NFKBIA,NOS3,Nr1h,NR3C1,NR4A1,P38 MAPK,PIAS3,PRKAA,PTEN,RB1,RBL2,RELA,SFRP1,SHC1,SMAD3,SP1,SRC,SRC (family),SREBF2,STAT3,STUB1,Tgf beta,TP73,T…	3			1.76	2.68e-92	0.0001	AARS1,ABCD3,ABCF2,ABCF3,ABHD4,ACADM,ACAT2,ACLY,ACO1,ACOT7,ACSL3,ACSS1,ACSS2,ACTB,ACTN1,ACTN2,ACTN4,ACTR2,ACTR3,ADAR,ADD1,ADGRL3,ADH5,ADK,AHSG,AK2,AKAP12,ALB,ALCAM,ALDH1A1,ALDOA,ALDOC,AMOT,AMPD3,ANK3,ANKRD17,ANXA2,ANXA5,ANXA6,AP2S1,AP3M2,APBA2,APOA2,APPL2,AQP4,ARF4,ARFGEF3,ARHGAP1,ARHGAP5,ARHGDIA,ARHGEF7,ARHGEF9,ARPC2,ASS1,ATL1,ATP1A1,ATP1A2,ATP1A3,ATP2A1,ATP2A2,ATP2B4,ATP5F1A,ATP5F1B,ATP5F1C,ATP5…	747 (74)	73
Proinsulin		group	26s Proteasome,ABL1,ACLY,ADRB2,Akt,AKT1,AKT3,AMPK,ANXA2,Ap1,ATM,BCAR1,Calmodulin,calpain,CAV1,CBS/CBSL,CCND1,CCNE1,CEBPA,CFL1,CREB1,CREBBP,CTNNB1,DNM1,EDN1,ELK1,ERK,ERK1/2,ERN1,ESR1,FASN,FOXA2,FOXO1,FOXO4,FYN,GATA2,GCK,GNAI2,GNAQ,GSK3B,HMGA1,HNRNPK,HRAS,IGF2,INS,Ins1,INSR,Insulin,IRS1,JAK1/2,JAK2,Jnk,JUN,KRAS,LPL,LRP6,MAP2K1,Mapk,MAPK1,MAPK14,MAPK3,MAPK8,MAPT,Mek,MTOR,MTORC1,NFkB (complex),NFKBIA…	3	Activated		6.127	2.69e-92	0.0001	ABCD3,ACAA1,ACAA2,ACAT1,ACAT2,ACLY,ACO1,ACO2,ACOT11,ACOT7,ACSBG1,ACSL1,ACSL4,ACSL6,ACSS1,ACTA2,ACTB,ACTN1,ACTN2,ACTR2,ACTR3,ADCY2,ADCYAP1R1,ADD3,ADH5,AGT,AHSG,AK1,AKR7A2,AKT2,ALB,ALCAM,ALDH1L1,ALDH2,ALDH3A2,ALDH6A1,ALDH7A1,ALDH9A1,ALDOC,AMOT,AMPD3,AMPH,ANK3,ANXA5,ANXA6,AP2A1,AP2M1,AP2S1,APC,APOA1,APOA2,APOA4,APOD,ARF1,ARF3,ARF4,ARF5,ARF6,ARFGEF3,ARHGAP1,ARHGAP32,ARHGDIA,ARHGEF7,ARHGEF9,ARL6IP5,AR…	737 (118)	118
2-methyl-4-isothiazolin-3-one		chemical drug	2-methyl-4-isothiazolin-3-one,Akt,AKT1,ALOX15,Ap1,AR,ARRB1,ATF2,BCL6,calpain,Cbp/p300,CCND1,CCR2,CDK5,CDKN1A,CDKN1B,CEBPA,CEBPB,Creb,CREB1,CREBBP,CREM,CTNNB1,DUSP1,EGFR,EGR1,ELK1,ERBB4,ERK,ERK1/2,ESR1,ETS,ETS1,ETV4,FOS,GAB2,GATA1,GATA4,GSK3B,Hif1,HIF1A,IL10,IRS1,ITGB1,Jnk,JUN,JUND,MAP2K1,MAPK1,MAPK3,MAPK8,MAPKAPK2,MAPT,MED1,MITF,MKNK1,MMP2,MMP9,MTOR,MYC,MYOCD,Nfat (family),NFATC4,NFE2L2,NFkB (com…	3	Activated	biased	9.093	2.75e-92	0.0001	ABAT,ABCA1,ABCD3,ABCF2,ABCF3,ACADVL,ACAT1,ACAT2,ACO1,ACO2,ACOT11,ACSBG1,ACSF2,ACSL4,ACSL6,ACTG2,ACTN4,ACTR2,ACTR3,ADAR,ADD1,ADGRB1,ADGRL3,ADK,AGPAT3,AHCYL1,AK2,AKR1A1,AKR7A2,ALCAM,ALDH1L1,ALDH2,ALDH3A2,ALDH4A1,ALDH7A1,ALDH9A1,ALDOC,AMOT,AMPD3,Ank2,ANK3,ANKRD17,ANXA5,ANXA6,AP1B1,AP1G1,AP2A1,AP2S1,AP3D1,AP3M2,APBA2,APC,APLP2,APOA2,APOD,AQP4,ARF1,ARFGEF3,ARHGAP1,ARHGAP5,ARHGDIA,ARHGEF9,ARL6IP5,ARPC2…	771 (101)	100
TEAD1		transcription regulator	ABI1,AMPK,Ap1,ARRB1,ASCL1,ATF2,CASP8,CCND1,CDK2,CEBPB,Creb,CREB1,DDIT3,DUSP1,EDN1,EIF4E,ELK1,ERK,ERK1/2,ESR1,estrogen receptor,ETV5,FOS,FOXO4,GATA4,GSK3B,Ikb,JINK1/2,JUN,MAP2,MAP2K1,MAPK1,MAPK12,MAPK3,MAPK7,MAPKAPK2,MAPT,MEF2C,MKNK1,MTOR,MYC,MYCN,NCOA2,Nfat (family),NFATC1,NFkB (complex),NFKB1,NOS2,Notch,NPPB,p70 S6k,PDCD4,PI3K (complex),PLA2G4A,PLCB1,PLD2,PPARG,RAC1,RELA,RUNX2,RXRA,SHC1,SIRT1,SM…	3	Activated	biased	6.828	3.09e-92	0.0001	ABAT,ABCD3,ABCF2,ABCF3,ACAA1,ACADVL,ACAT1,ACAT2,ACO2,ACOT11,ACOT7,ACSBG1,ACSF2,ACSL6,ACTA1,ACTA2,ACTG2,ACTN1,ACTN2,ACTN4,ACTR2,ADAR,ADD1,ADGRB1,ADH5,ADK,AHCYL1,AHSG,AK2,AK3,AK5,AKAP12,AKR1A1,AKR1B1,ALB,ALDH1L1,ALDH2,ALDH4A1,ALDH7A1,ALDH9A1,ALDOC,Ank2,ANK3,ANKRD17,ANXA2,ANXA5,ANXA6,AP1B1,AP2S1,AP3D1,AP3M2,APBA2,APBB1,APC,API5,ARF1,ARF4,ARF6,ARFGEF3,ARHGAP1,ARHGAP5,ARHGEF7,ARHGEF9,ARPC2,ARPP19,ASS1…	744 (76)	76
SHISA3		other	ABI1,ADAM17,Akt,AKT1,AMPK,ARRB1,ASCL1,ATF2,AXL,CASP8,CCAR2,CCND1,CDKN1A,CDKN1B,CEBPB,Creb,CREB1,CTNNB1,DDIT3,DUSP1,EDN1,EIF4E,ELK1,ERK,ERK1/2,ESR1,estrogen receptor,ETV5,FOS,FOXO4,GATA4,GSK3B,HMGA1,Ikb,IRF3,ITGB4,JINK1/2,Jnk,JUN,KDR,LRP6,MAP2,MAP2K1,MAP2K2,MAP2K3,MAP2K4,MAP2K5,MAP2K7,MAPK1,MAPK12,MAPK14,MAPK3,MAPK7,MAPK8,MAPKAPK2,MAPT,MCL1,MEF2C,Mek,MKNK1,MTOR,MYC,MYCN,NCL,NCOA2,Nfat (family),NFA…	3	Inhibited	biased	-7.224	3.54e-92	0.0001	ABAT,ABCD3,ABCF2,ABCF3,ACADVL,ACAT1,ACO2,ACOT11,ACOT7,ACSBG1,ACSF2,ACSL4,ACSL6,ACTA1,ACTA2,ACTG2,ACTN1,ACTN4,ACTR2,ADAR,ADGRB1,ADH5,ADK,AHCYL1,AHSG,AK2,AKR1A1,AKR1B1,ALB,ALDH1L1,ALDH2,ALDH4A1,ALDH7A1,ALDH9A1,ALDOC,AMOT,Ank2,ANK3,ANKRD17,ANXA2,ANXA5,ANXA6,AP1B1,AP1G1,AP2S1,AP3D1,AP3M2,APBA2,APBB1,APC,API5,APLP1,APLP2,APOE,ARF1,ARF4,ARF6,ARFGEF3,ARHGAP1,ARHGAP5,ARHGEF7,ARHGEF9,ARL1,ARPC2,ARPP19,ASS…	784 (106)	105
1alpha,25-dihydroxy-previtamin D3		chemical reagent	1alpha,25-dihydroxy-previtamin D3,ADAM10,ADD2,Akt,ARRB1,ATF2,BCL2,CaMKII,CASP8,CCND1,CDKN1A,CEBPB,CREB1,CREBBP,CSF1,DUSP1,EGFR,EIF4EBP1,ELK1,EP300,ERF,ERK,ESR1,ETS1,FOS,GAB2,GABPA,GATA4,GSK3B,HIF1A,HSF1,JUN,JUND,KAT5,KLF4,L-serine,L1CAM,LIN28A,LRP6,MAP2,MAP2K1,MAPK1,MAPK14,MAPKAPK2,MAPT,MET,MKNK1,MYB,NCOA1,NCOA2,NCOA3,NEFH,NEUROD1,NFATC4,NFE2L2,NFkB (complex),NR2C1,NR3C1,NR4A1,p70 S6k,PAK1,PARP1,…	3	Activated		7.995	3.67e-92	0.0001	ABAT,ABCD3,ACAA1,ACADVL,ACAT1,ACAT2,ACO1,ACO2,ACOT11,ACOT7,ACSBG1,ACSF2,ACSL3,ACSL6,ACTC1,ACTG2,ACTN1,ACTN2,ACTR2,ADAR,ADD1,ADGRB1,ADH5,AGL,AGPAT3,AHSA1,AHSG,AK3,AKR1A1,AKR1B1,AKR7A2,AKT2,ALDH1L1,ALDH4A1,ALDH7A1,ALDH9A1,ALDOC,AMOT,Ank2,ANK3,ANKRD17,ANXA1,ANXA5,ANXA6,AP1B1,AP2S1,AP3D1,APC,APLP2,APOA2,APOD,AQP4,ARF1,ARF4,ARFGEF3,ARHGAP1,ARHGAP5,ARHGDIA,ARHGEF7,ARHGEF9,ARPC2,ARPP19,ASNS,ASS1,ATP1A1,…	735 (86)	86
RPS14	1.343	translation regulator	AMPK,AR,ATF4,ATM,BRCA1,calpain,CCND1,CCNE1,CDK2,CDK4/6,CDKN1B,CTNNB1,DKK1,E2F1,EIF2AK4,ERK,F2,FBXW7,FLI1,FOXO1,GATA3,GCK,GLI1,GSK3B,HBP1,HDAC1,HIF1A,HIPK2,IGF1R,IRS1,Jnk,KAT5,MAPK14,MDM2,mir-22,MMP9,MYC,MYCN,NFATC1,NFKBIA,NR3C1,P38 MAPK,Pka,PRKAA,PTEN,RARA,RB1,RBL2,RELA,RPS14,RUNX3,SFRP1,SMAD2,SMAD3,SMAD4,SP1,STAT3,TBP,Tgf beta,TP53,TP63,TP73,TRAF2,TSG101,ZBTB17	3	Inhibited		-2.195	4.36e-92	0.0001	AARS1,ABAT,ABCA1,ABCD3,ABCF2,ABCF3,ABHD4,ACADM,ACAT1,ACAT2,ACLY,ACO1,ACOT11,ACSF2,ACSL3,ACSL6,ACSS1,ACSS2,ACTA1,ACTB,ACTG1,ACTN1,ACTN2,ACTN4,ACTR3,ADD1,ADGRB1,ADH5,AHNAK,AHSG,AK2,AK3,AKAP12,AKT2,ALB,ALDH4A1,ALDH9A1,ALDOA,ALDOC,AMPD3,ANKRD17,ANXA2,ANXA5,ANXA6,AP1B1,AP2A1,AP3M2,APOA4,ARF4,ARHGAP1,ARHGDIA,ARHGEF7,ARPC2,ASS1,ATL1,ATP1A1,ATP1A3,ATP1B1,ATP5F1B,ATP5F1C,ATP5F1D,ATP5IF1,Atp5k,ATP5MF,ATP5M…	700 (65)	64
Esr1-Estrogen-Sp1		complex	AHR,Akt,AKT1,AMPK,Ap1,APP,BAX,BRCA1,Calcineurin protein(s),CASR,CDKN1A,CREB1,CREBBP,CYP19A1,EGF,EGFR,EIF4EBP1,ELK1,ERK,ERK1/2,ESR1,Esr1-Estrogen-Sp1,estrogen,estrogen receptor,FOS,GATA1,HDAC1,HDAC2,HDAC3,HDAC4,HSD17B4,HSF1,IGF1R,IL6,JINK1/2,KDM1A,KDM5B,LDLR,LIF,MAPK8,Mek,MMP9,MYC,NCOA3,Nr1h,P38 MAPK,PGR,PI3K (complex),PIM1,Pkc(s),PRKCD,RAS,RELA,SMAD3,SMAD4,SP1,SRC,STAT5A,STAT5B,tamoxifen,TP53,UBA…	3	Activated		2.185	4.46e-92	0.0001	ABAT,ABCA1,ABCB1,ABCF2,ABCF3,ACAA1,ACAA2,ACADM,ACAT1,ACOT11,ACOT7,ACOX1,ACSF2,ACSL1,ACSL4,ACSS1,ACSS2,ACTA2,ACTG1,ACTN4,ACTR2,ADD1,ADD3,ADH5,AGT,AHCYL1,AHNAK,AHSA1,AHSG,AK1,AK2,AK3,AKAP12,AKR1B1,AKT2,ALB,ALDH2,ALDH3A2,ALDH4A1,AMOT,AMPD3,ANK3,ANKRD17,ANXA2,ANXA5,ANXA6,AP1B1,AP1G1,AP2S1,AP3B2,AP3D1,AP3M2,APC,APOA1,APOA2,APOA4,APOD,APOE,ARF1,ARF6,ARFGEF3,ARHGAP1,ARHGAP32,ARHGAP5,ARHGEF2,ARHGEF7,ARHG…	733 (63)	63
taurodeoxycholic acid		chemical - endogenous mammalian	ADAM10,ADD2,Akt,ARRB1,ATF2,BCL2,CaMKII,CASP8,CCND1,CDKN1A,CEBPB,CREB1,CREBBP,CSF1,DUSP1,EGFR,EIF4EBP1,ELK1,EP300,ERF,ERK,ESR1,ETS1,FOS,GAB2,GABPA,GATA4,GSK3B,HIF1A,HSF1,JUN,JUND,KAT5,KLF4,L-serine,L1CAM,LIN28A,LRP6,MAP2,MAP2K1,MAPK1,MAPK14,MAPKAPK2,MAPT,MET,MKNK1,MYB,NCOA1,NCOA2,NCOA3,NEFH,NEUROD1,NFATC4,NFE2L2,NFkB (complex),NR2C1,NR3C1,NR4A1,p70 S6k,PAK1,PARP1,PKM,PLA2G4A,POU5F1,PPARG,RAF1,RARA…	3	Activated		7.92	5.16e-92	0.0001	ABAT,ABCD3,ACAA1,ACADVL,ACAT1,ACAT2,ACO1,ACO2,ACOT11,ACOT7,ACSBG1,ACSF2,ACSL3,ACSL6,ACTC1,ACTG2,ACTN1,ACTN2,ACTR2,ADAR,ADD1,ADGRB1,ADH5,AGL,AGPAT3,AHSA1,AHSG,AK3,AKR1A1,AKR1B1,AKR7A2,AKT2,ALDH1L1,ALDH4A1,ALDH7A1,ALDH9A1,ALDOC,AMOT,Ank2,ANK3,ANKRD17,ANXA1,ANXA5,ANXA6,AP1B1,AP2S1,AP3D1,APC,APLP2,APOA2,APOD,AQP4,ARF1,ARF4,ARFGEF3,ARHGAP1,ARHGAP5,ARHGDIA,ARHGEF7,ARHGEF9,ARPC2,ARPP19,ASNS,ASS1,ATP1A1,…	735 (86)	86
GH2		other	26s Proteasome,ADAM10,AKR1B1,Akt,AKT1,AKT3,AMPK,AR,ATF2,BCL2,BTK,CASP3,CCL2,CCND1,CDK2,CDKN1A,CEBPB,CHUK,Creb,CREB1,CRK,CSF1R,CTNNB1,ELK1,ERK,ERK1/2,ESR1,FOXO1,FYN,GATA3,GH2,GSK3B,HIF1A,HMGA1,IKBKB,IL10,ILK,INSR,Insulin,IRF3,IRS1,ITGB1,JAK2,Jnk,KRAS,MAP2K1,MAP2K1/2,MAP3K14,MAPK1,MAPK14,MAPK3,MAPK8,MAPT,MDM2,MEF2,Mek,MMP14,MTOR,MTORC1,MYC,NFE2L2,NFkB (complex),NFKB1,NFKBIA,NOS2,NR4A1,NRAS,P38 MAPK…	3	Inhibited	biased	-8.407	5.21e-92	0.0001	ABCA1,ABCF2,ABCF3,ACAA1,ACAA2,ACAT2,ACOX1,ACSBG1,ACTG1,ACTN2,ACTN4,ACTR2,ACTR3,ADCY2,ADD1,ADD3,ADRM1,AGPAT3,AHSG,AK1,AKR1A1,AKR1B1,AKR7A2,ALCAM,ALDH1A1,ALDH1L1,ALDH6A1,ALDH7A1,ALDOA,ALDOC,AMOT,AMPH,ANK3,ANKRD17,ANXA1,ANXA2,ANXA5,ANXA7,AP2A1,AP2S1,AP3M2,APBA2,APBB1,APC,API5,APOA4,APOD,ARF1,ARFGEF3,ARHGAP1,ARHGAP32,ARHGEF9,ARL6IP5,ARPC2,ARPC3,ASNS,ATP1A2,ATP1A3,ATP2A1,ATP2B1,ATP2B4,ATP5F1A,ATP5F1D,…	732 (98)	97
duvelisib		chemical drug	26s Proteasome,ADAM10,Akt,AKT1,AKT3,AMPK,AR,ATF2,BTK,CASP3,CCL2,CCND1,CDK2,CDKN1A,CEBPB,CHUK,Creb,CREB1,CRK,CSF1R,CTNNB1,duvelisib,ELK1,ERK,ERK1/2,ESR1,FOXO1,FOXO3,FYN,GATA3,GSK3B,HIF1A,HMOX1,IKBKB,IL10,ILK,IRF3,IRS1,ITGB1,JAK2,Jnk,JUN,KRAS,MAP2K1,MAP3K14,MAPK1,MAPK14,MAPK3,MAPK8,MAPT,MDM2,MEF2,Mek,MMP14,MTOR,MTORC1,MYC,NFE2L2,NFkB (complex),NFKB1,NFKBIA,NOS2,NR4A1,NRAS,p70 S6k,PAK1,PAK2,PDPK1,ph…	3	Inhibited	biased	-8.548	6.19e-92	0.0001	ABCA1,ABCF2,ABCF3,ABHD4,ACAA1,ACAA2,ACADL,ACADVL,ACAT1,ACAT2,ACSBG1,ACSL1,ACTG1,ACTN2,ACTN4,ACTR2,ACTR3,ADCY2,ADD1,ADD3,ADRM1,AGPAT3,AHSG,AK1,AKR1A1,AKR1B1,AKR7A2,ALCAM,ALDH1A1,ALDH1L1,ALDH7A1,ALDOA,ALDOC,AMOT,AMPH,ANK3,ANKRD17,ANXA2,ANXA5,ANXA7,AP2A1,AP2S1,AP3M2,APBA2,APBB1,APC,API5,APOA4,APOD,ARF1,ARF4,ARFGEF3,ARHGAP1,ARHGAP32,ARHGAP5,ARHGDIA,ARHGEF9,ARL6IP5,ARPC2,ARPC3,ASNS,ATL1,ATP1A2,ATP1A3,…	746 (97)	95
POU2F1		transcription regulator	Akt,AR,ATF2,BRCA1,CASP3,CDK1,ERK1/2,ERN1,FOSB,GADD45A,GSK3B,ITCH,JUN,MAP2K4,MAP2K7,MAP3K1,MAPK8,MMP3,MMP9,MTOR,PDPK1,POU2F1,SKIL,SMAD2,SMAD3,SP1,TGFB1,TGFBR1,TP53	3	Activated		4.84	6.77e-92	0.0001	ABAT,ABCB1,ACAA2,ACADVL,ACAT1,ACO1,ACOT11,ACSF2,ACSL3,ACSL4,ACSL6,ACSS2,ACTA1,ACTA2,ACTB,ACTC1,ACTG2,ACTN1,ACTN4,ACTR3,ADAR,ADGRB1,ADH5,ADI1,ADK,AHNAK,AK1,AK3,AKR1A1,AKR1B1,ALDH2,ALDH4A1,ALDH9A1,Alyref,AMOT,ANXA1,ANXA2,ANXA6,AP1B1,APLP2,APOD,ARF1,ARF4,ARHGAP5,ARHGEF2,ARHGEF7,ARPC2,ASS1,ATP1A1,ATP1A3,ATP2B1,ATP5F1A,ATP5F1B,ATP5F1C,Atp5k,ATP5PB,ATXN2,B2M,BCAP31,BCAS3,BCKDHA,BDH1,BMPR2,BSG,CAB39L,CA…	549 (29)	29
GLIPR2		other	Akt,AKT1,Ap1,AR,ARRB1,ATF2,BCL6,calpain,Cbp/p300,CCND1,CCR2,CDK5,CDKN1A,CDKN1B,CEBPA,CEBPB,Creb,CREB1,CREBBP,CREM,CTNNB1,DUSP1,EGFR,EGR1,ELK1,ERBB4,ERK,ERK1/2,ESR1,ETS,ETS1,ETV4,FOS,GAB2,GATA1,GATA4,GLIPR2,GSK3B,Hif1,HIF1A,IL10,IRS1,ITGB1,Jnk,JUN,JUND,MAPK1,MAPK3,MAPKAPK2,MAPT,MED1,MITF,MKNK1,MMP2,MMP9,MTOR,MYC,MYOCD,Nfat (family),NFATC4,NFE2L2,NFkB (complex),NFKB1,NFKBIA,NR1I3,NR3C1,NR3C2,NR4A2,…	3	Activated	biased	9.304	7.32e-92	0.0001	ABAT,ABCA1,ABCD3,ABCF2,ABCF3,ACADVL,ACAT1,ACAT2,ACO1,ACO2,ACOT11,ACSF2,ACSL6,ACTA2,ACTG2,ACTN4,ACTR2,ACTR3,ADAR,ADD1,ADGRB1,ADGRL3,ADK,AGPAT3,AHCYL1,AHSG,AK2,AKR1A1,AKR7A2,ALCAM,ALDH2,ALDH3A2,ALDH4A1,ALDH7A1,ALDH9A1,ALDOC,AMOT,AMPD3,Ank2,ANK3,ANKRD17,ANXA5,ANXA6,AP1B1,AP1G1,AP2A1,AP2S1,AP3D1,AP3M2,APBA2,APC,APLP2,APOA2,APOA4,AQP4,ARF1,ARFGEF3,ARHGAP1,ARHGAP5,ARHGDIA,ARHGEF9,ARL6IP5,ARPC2,ARPP19,A…	778 (98)	98
tyramine		chemical - endogenous mammalian	26s Proteasome,ADAM10,AKR1B1,Akt,AKT1,AKT3,AMPK,AR,ATF2,BCL2,BTK,CASP3,CCL2,CCND1,CDK2,CDKN1A,CEBPB,CHUK,Creb,CREB1,CRK,CSF1R,CTNNB1,ELK1,ERK,ERK1/2,ESR1,FOXO1,FYN,GATA3,GSK3B,HIF1A,HMGA1,IKBKB,IL10,ILK,INSR,Insulin,IRF3,IRS1,ITGB1,JAK2,Jnk,KRAS,MAP2K1,MAP2K1/2,MAP3K14,MAPK1,MAPK14,MAPK3,MAPK8,MAPT,MDM2,MEF2,Mek,MMP14,MTOR,MTORC1,MYC,NFE2L2,NFkB (complex),NFKB1,NFKBIA,NOS2,NR4A1,NRAS,P38 MAPK,PAK…	3	Activated	biased	8.407	7.34e-92	0.0001	ABCA1,ABCF2,ABCF3,ACAA1,ACAA2,ACAT2,ACOX1,ACSBG1,ACTG1,ACTN2,ACTN4,ACTR2,ACTR3,ADCY2,ADD1,ADD3,ADRM1,AGPAT3,AHSG,AK1,AKR1A1,AKR1B1,AKR7A2,ALCAM,ALDH1A1,ALDH1L1,ALDH6A1,ALDH7A1,ALDOA,ALDOC,AMOT,AMPH,ANK3,ANKRD17,ANXA1,ANXA2,ANXA5,ANXA7,AP2A1,AP2S1,AP3M2,APBA2,APBB1,APC,API5,APOA4,APOD,ARF1,ARFGEF3,ARHGAP1,ARHGAP32,ARHGEF9,ARL6IP5,ARPC2,ARPC3,ASNS,ATP1A2,ATP1A3,ATP2A1,ATP2B1,ATP2B4,ATP5F1A,ATP5F1D,…	732 (98)	97
PRKACG		kinase	Akt,AKT1,Ap1,AR,ARRB1,ATF2,BCL6,BRAF,calpain,Cbp/p300,CCND1,CCR2,CDK5,CDKN1A,CDKN1B,CEBPA,CEBPB,Creb,CREB1,CREBBP,CREM,CTNNB1,DUSP1,EGFR,EGR1,ELK1,ERBB4,ERK,ERK1/2,ESR1,ETS,ETS1,ETV4,FOS,GAB2,GATA1,GATA4,GSK3B,Hif1,HIF1A,IL10,IRS1,ITGB1,Jnk,JUN,JUND,MAP2K1,MAP2K2,MAP3K1,MAPK1,MAPK14,MAPK3,MAPKAPK2,MAPT,MED1,Mek,MITF,MKNK1,MMP2,MMP9,MTOR,MYC,MYOCD,Nfat (family),NFATC4,NFE2L2,NFkB (complex),NFKB1,N…	3	Activated	biased	9.363	7.97e-92	0.0001	ABAT,ABCA1,ABCD3,ABCF2,ABCF3,ACADVL,ACAT1,ACAT2,ACO1,ACO2,ACOT11,ACSBG1,ACSF2,ACSL6,ACTG2,ACTN4,ACTR2,ACTR3,ADAR,ADD1,ADGRB1,ADGRL3,ADK,AGPAT3,AHCYL1,AHSG,AK2,AKR1A1,AKR7A2,ALCAM,ALDH1L1,ALDH2,ALDH3A2,ALDH4A1,ALDH7A1,ALDH9A1,ALDOC,AMOT,AMPD3,Ank2,ANK3,ANKRD17,ANXA5,ANXA6,AP1B1,AP1G1,AP2A1,AP2S1,AP3D1,AP3M2,APBA2,APC,APLP2,APOA2,APOA4,AQP4,ARF1,ARFGEF3,ARHGAP1,ARHGAP5,ARHGDIA,ARHGEF9,ARL6IP5,ARPC2…	780 (103)	102
1-(3-chlorophenyl)piperazine		chemical drug	1-(3-chlorophenyl)piperazine,ABI1,ADAM17,Ap1,ARRB1,ASCL1,ATF2,CASP8,CCND1,CDK2,CEBPB,Creb,CREB1,DDIT3,DUSP1,EDN1,EIF4E,ELK1,ERK,ERK1/2,ESR1,estrogen receptor,ETV5,FOS,FOXO4,GATA4,GSK3B,HRH1,Ikb,JINK1/2,JUN,KCND3,MAP2,MAP2K1,MAPK1,MAPK12,MAPK3,MAPK7,MAPKAPK2,MAPT,MEF2C,MKNK1,MTOR,MYC,MYCN,NCOA2,Nfat (family),NFATC1,NFkB (complex),NFKB1,NOS2,Notch,NPPB,P38 MAPK,p70 S6k,PDCD4,PI3K (complex),PLA2G4A,…	3	Inhibited	biased	-7.288	8.2e-92	0.0001	ABAT,ABCD3,ABCF2,ABCF3,ACAA1,ACADVL,ACAT1,ACAT2,ACOT11,ACOT7,ACSBG1,ACSF2,ACSL6,ACTA1,ACTA2,ACTG2,ACTN1,ACTN2,ACTN4,ACTR2,ADAR,ADD1,ADGRB1,ADH5,ADK,AHCYL1,AHSG,AK2,AK3,AKAP12,AKR1A1,AKR1B1,ALB,ALDH1L1,ALDH2,ALDH4A1,ALDH7A1,ALDH9A1,ALDOC,Ank2,ANK3,ANKRD17,ANXA2,ANXA5,ANXA6,AP1B1,AP2S1,AP3D1,AP3M2,APBA2,APBB1,APC,API5,ARF1,ARF4,ARF6,ARFGEF3,ARHGAP1,ARHGAP5,ARHGEF7,ARHGEF9,ARPC2,ARPP19,ASS1,ATP1A1,A…	740 (79)	77
EIF4G2	2.902	translation regulator	ABI1,ADAM17,AMPK,Ap1,ARRB1,ASCL1,ATF2,CASP8,CCND1,CDK2,CEBPB,Creb,CREB1,DDIT3,DUSP1,EDN1,EIF4E,EIF4G2,ELK1,ERK,ERK1/2,ESR1,estrogen receptor,ETV5,FOS,FOXO4,GATA4,GSK3B,Ikb,JINK1/2,JUN,MAP2,MAP2K1,MAPK1,MAPK12,MAPK3,MAPK7,MAPKAPK2,MAPT,MEF2C,MKNK1,MTOR,MYC,MYCN,NCOA2,Nfat (family),NFATC1,NFkB (complex),NFKB1,NOS2,Notch,NPPB,p70 S6k,PDCD4,PI3K (complex),PLA2G4A,PLCB1,PLD2,PPARG,RAC1,RELA,RUNX2,RXRA…	3	Activated	biased	6.92	8.2e-92	0.0001	ABAT,ABCD3,ABCF2,ABCF3,ACAA1,ACADVL,ACAT1,ACAT2,ACO2,ACOT11,ACOT7,ACSBG1,ACSF2,ACSL6,ACTA1,ACTA2,ACTB,ACTG2,ACTN1,ACTN2,ACTN4,ACTR2,ADAR,ADD1,ADGRB1,ADH5,ADK,AHCYL1,AHSG,AK2,AK3,AKAP12,AKR1A1,AKR1B1,ALB,ALDH1L1,ALDH2,ALDH4A1,ALDH7A1,ALDH9A1,ALDOC,Ank2,ANK3,ANKRD17,ANXA2,ANXA5,ANXA6,AP1B1,AP2S1,AP3D1,AP3M2,APBA2,APBB1,APC,API5,ARF1,ARF4,ARF6,ARFGEF3,ARHGAP1,ARHGAP5,ARHGEF7,ARHGEF9,ARPC2,ARPP19,ASS…	740 (77)	77
MAPK1	1.284	kinase	ADAM10,ADD2,Akt,ARRB1,ATF2,BCL2,CaMKII,CASP8,CCND1,CDKN1A,CEBPB,CREB1,CREBBP,CSF1,DUSP1,EGFR,EIF4EBP1,ELK1,EP300,ERF,ERK,ESR1,ETS1,FOS,GAB2,GABPA,GATA4,GSK3B,HIF1A,HSF1,JUN,JUND,KAT5,KLF4,L-serine,L1CAM,LIN28A,LRP6,MAP2,MAP2K1,MAPK1,MAPK14,MAPKAPK2,MAPT,MET,MKNK1,MYB,NCOA1,NCOA2,NCOA3,NEFH,NEUROD1,NFATC4,NFE2L2,NFkB (complex),NR2C1,NR3C1,NR4A1,p70 S6k,PAK1,PARP1,PKM,PLA2G4A,POU5F1,PPARG,RAF1,RARA…	2	Activated		7.963	8.49e-92	0.0001	ABAT,ABCD3,ACAA1,ACADVL,ACAT1,ACAT2,ACO1,ACO2,ACOT11,ACOT7,ACSBG1,ACSF2,ACSL3,ACSL6,ACTC1,ACTG2,ACTN1,ACTN2,ACTR2,ADAR,ADD1,ADGRB1,ADH5,AGL,AGPAT3,AHSA1,AHSG,AK3,AKR1A1,AKR1B1,AKR7A2,AKT2,ALDH1L1,ALDH4A1,ALDH7A1,ALDH9A1,ALDOC,AMOT,Ank2,ANK3,ANKRD17,ANXA1,ANXA5,ANXA6,AP1B1,AP2S1,AP3D1,APC,APLP2,APOA2,APOD,AQP4,ARF1,ARF4,ARFGEF3,ARHGAP1,ARHGAP5,ARHGDIA,ARHGEF7,ARHGEF9,ARPC2,ARPP19,ASNS,ASS1,ATP1A1,…	734 (85)	85
MTUS1		other	Akt,AKT1,Ap1,AR,ARRB1,ATF2,BCL6,calpain,Cbp/p300,CCND1,CCR2,CDK5,CDKN1A,CDKN1B,CEBPA,CEBPB,Creb,CREB1,CREBBP,CREM,CTNNB1,DUSP1,EGFR,EGR1,ELK1,ERBB4,ERK,ERK1/2,ESR1,ETS,ETS1,ETV4,FOS,GAB2,GATA1,GATA4,GSK3B,Hif1,HIF1A,IL10,IRS1,ITGB1,Jnk,JUN,JUND,MAPK1,MAPK3,MAPKAPK2,MAPT,MED1,MITF,MKNK1,MMP2,MMP9,MTOR,MTUS1,MYC,MYOCD,Nfat (family),NFATC4,NFE2L2,NFkB (complex),NFKB1,NFKBIA,NR1I3,NR3C1,NR3C2,NR4A2,p…	3	Inhibited	biased	-9.232	9.1e-92	0.0001	ABAT,ABCA1,ABCD3,ABCF2,ABCF3,ACADVL,ACAT1,ACAT2,ACO1,ACO2,ACOT11,ACSF2,ACSL6,ACTG2,ACTN4,ACTR2,ACTR3,ADAR,ADD1,ADGRB1,ADGRL3,ADK,AGPAT3,AHCYL1,AHSG,AK2,AKR1A1,AKR7A2,ALCAM,ALDH2,ALDH3A2,ALDH4A1,ALDH7A1,ALDH9A1,ALDOC,AMOT,AMPD3,Ank2,ANK3,ANKRD17,ANXA5,ANXA6,AP1B1,AP1G1,AP2A1,AP2S1,AP3D1,AP3M2,APBA2,APC,APLP2,APOA2,APOA4,AQP4,ARF1,ARFGEF3,ARHGAP1,ARHGAP5,ARHGDIA,ARHGEF9,ARL6IP5,ARPC2,ARPP19,ASTN1,A…	778 (98)	98
PLX8394		chemical drug	Akt,AKT1,Ap1,AR,ARRB1,ATF2,BCL6,BRAF,calpain,Cbp/p300,CCND1,CCR2,CDK5,CDKN1A,CDKN1B,CEBPA,CEBPB,Creb,CREB1,CREBBP,CREM,CTNNB1,DUSP1,EGFR,EGR1,ELK1,ERBB4,ERK,ERK1/2,ESR1,ETS,ETS1,ETV4,FOS,GAB2,GATA1,GATA4,GSK3B,Hif1,HIF1A,IL10,IRS1,ITGB1,Jnk,JUN,JUND,MAP2K1,MAP2K2,MAP3K1,MAPK1,MAPK14,MAPK3,MAPKAPK2,MAPT,MED1,Mek,MITF,MKNK1,MMP2,MMP9,MTOR,MYC,MYOCD,Nfat (family),NFATC4,NFE2L2,NFkB (complex),NFKB1,N…	3	Inhibited	biased	-9.363	9.91e-92	0.0001	ABAT,ABCA1,ABCD3,ABCF2,ABCF3,ACADVL,ACAT1,ACAT2,ACO1,ACO2,ACOT11,ACSBG1,ACSF2,ACSL6,ACTG2,ACTN4,ACTR2,ACTR3,ADAR,ADD1,ADGRB1,ADGRL3,ADK,AGPAT3,AHCYL1,AHSG,AK2,AKR1A1,AKR7A2,ALCAM,ALDH1L1,ALDH2,ALDH3A2,ALDH4A1,ALDH7A1,ALDH9A1,ALDOC,AMOT,AMPD3,Ank2,ANK3,ANKRD17,ANXA5,ANXA6,AP1B1,AP1G1,AP2A1,AP2S1,AP3D1,AP3M2,APBA2,APC,APLP2,APOA2,APOA4,AQP4,ARF1,ARFGEF3,ARHGAP1,ARHGAP5,ARHGDIA,ARHGEF9,ARL6IP5,ARPC2…	780 (103)	102
gliclazide		chemical drug	26s Proteasome,ADAM10,AKR1B1,Akt,AKT1,AKT3,AMPK,AR,ATF2,CASP3,CCL2,CCND1,CDK2,CDKN1A,CEBPB,CHUK,Creb,CREB1,CRK,CSF1R,CTNNB1,ELK1,ERK,ERK1/2,ESR1,FOXO1,FOXO3,FYN,GATA3,gliclazide,GSK3B,HIF1A,HMOX1,IKBKB,IL10,ILK,IRF3,IRS1,ITGB1,JAK2,Jnk,JUN,KRAS,MAP2K1,MAP2K1/2,MAP3K14,MAPK1,MAPK14,MAPK3,MAPK8,MAPT,MDM2,MEF2,Mek,MMP14,MTOR,MTORC1,MYC,NFE2L2,NFkB (complex),NFKB1,NFKBIA,NOS2,NR4A1,NRAS,p70 S6k,PAK1,…	3	Activated	biased	8.754	1.23e-91	0.0001	ABCA1,ABCF2,ABCF3,ACAA1,ACADL,ACADVL,ACAT1,ACAT2,ACOX1,ACSBG1,ACSL1,ACTG1,ACTN2,ACTN4,ACTR2,ACTR3,ADCY2,ADD1,ADD3,ADRM1,AGPAT3,AHSG,AK1,AKR1A1,AKR1B1,AKR7A2,ALCAM,ALDH1A1,ALDH1L1,ALDH7A1,ALDOA,ALDOC,AMOT,AMPH,ANK3,ANKRD17,ANXA1,ANXA2,ANXA5,ANXA7,AP2A1,AP2S1,AP3M2,APBA2,APBB1,APC,API5,APOA4,APOD,ARF1,ARFGEF3,ARHGAP1,ARHGAP32,ARHGEF9,ARL6IP5,ARPC2,ARPC3,ASNS,ATP1A2,ATP1A3,ATP2A1,ATP2B1,ATP2B4,ATP5I…	736 (97)	97
glutathione peroxidase		group	AKT1,ALOX5,ARG1,CASP3,caspase,EIF2AK3,ERK,glutathione peroxidase,GPX1,GPX4,GPX6,GPX7,GSTA1,GSTK1,GSTM1,GSTP1,GSTT1,GSTZ1,HBEGF,HSPA5,INSR,IRF3,Jnk,JUN,MAP2K4,MAP2K7,Mapk,MAPK1,MAPK3,MAPK8,MMP2,MTTP,MYC,NFE2L2,NFkB (complex),NFKBIA,P38 MAPK,PPARG,PRDX6,RELA,SMAD2,SRC,STAT1,STAT3,STAT5a/b,TBK1,Tgf beta,TGFB1,TP53	3	Inhibited	biased	-11.781	1.23e-91	0.0001	ABAT,ABCD3,ABCF2,ABCF3,ACAA1,ACAA2,ACAT1,ACO1,ACOT11,ACOX1,ACSF2,ACSL3,ACSL6,ACSS1,ACSS2,ACTA2,ACTB,ACTC1,ACTG1,ACTG2,ACTN4,ADD1,ADD3,ADGRB1,ADH5,ADI1,ADK,AGPAT3,AGT,AHNAK,AHSG,AK1,AK2,AK3,AKAP12,AKR1A1,AKR1B1,AKR7A2,ALDH2,ALDH4A1,ALDH6A1,ALDH7A1,ALDH9A1,AMPD3,ANKRD17,ANXA1,ANXA2,ANXA5,ANXA6,AP1B1,AP3M2,APOD,APP,ARF1,ARF4,ARHGAP5,ARHGEF2,ARHGEF7,ARPC2,ASNS,ASS1,ATP1A1,ATP1A2,ATP1B1,ATP2A1,ATP2A2,…	633 (49)	42
ARHGEF6/7		group	ABI1,Akt,AKT1,Ap1,ARHGEF6,ARHGEF6/7,ARHGEF7,ATF2,BAIAP2,CASP3,CDC42,Cdc42,CDH1,CTNNB1,E2f,EGFR,ELK1,ERK,ERK1/2,ESR1,estrogen receptor,FOXO3,HIF1A,HRAS,JAK1,JAK2,Jnk,JUN,LRRK2,MAP2K3,MAP2K4,MAP2K6,MAP3K1,MAP3K3,MAPK1,MAPK11,MAPK14,MAPK3,MAPK8,Mek,MMP2,MYC,NF2,NFAT (complex),Nfat (family),NFAT5,NFATC1,NFkB (complex),NFKBIA,NR3C2,P38 MAPK,PAK1,PAK2,PI3K (complex),PIK3CB,PIP5K1A,PIP5K1B,PLA2G4A,PPARG…	3	Activated	biased	5.702	1.4e-91	0.0001	ABAT,ABCD3,ABCF2,ABCF3,ACAA2,ACADL,ACAT1,ACAT2,ACO2,ACOT11,ACOT7,ACOX1,ACSF2,ACSL3,ACSL4,ACSL6,ACSS2,ACTA2,ACTG1,ACTG2,ACTN2,ACTR2,ADAR,ADD1,ADD3,ADGRB1,ADH5,AGT,AHNAK,AHSG,AK1,AK2,AK3,AKT2,ALCAM,ALDH1A1,ALDH4A1,ALDH7A1,ALDH9A1,ALDOA,ALDOC,AMOT,AMPD3,ANK3,ANKRD17,ANXA2,ANXA5,ANXA6,AP1B1,AP2S1,AP3M2,APBB1,APC,APLP2,APOA4,APOD,ARF1,ARF6,ARHGAP1,ARHGAP5,ARHGEF7,ARHGEF9,ARL1,ARPC2,ASNS,ATP1A2,ATP1A3,…	695 (77)	73
Ighg2b		other	ABI1,ADAM17,AMPK,Ap1,ARRB1,ASCL1,ATF2,CASP8,CCND1,CDK2,CEBPB,Creb,CREB1,DDIT3,DUSP1,EDN1,EIF4E,ELK1,ERK,ERK1/2,ESR1,estrogen receptor,ETV5,FOS,FOXO4,GATA4,GSK3B,Ighg2b,Ikb,JINK1/2,JUN,MAP2,MAP2K1,MAPK1,MAPK12,MAPK3,MAPK7,MAPKAPK2,MAPT,MEF2C,MKNK1,MTOR,MYC,MYCN,NCOA2,Nfat (family),NFATC1,NFkB (complex),NFKB1,NOS2,Notch,NPPB,p70 S6k,PDCD4,PI3K (complex),PLA2G4A,PLCB1,PLD2,PPARG,RAC1,RELA,RUNX2,RXRA…	3	Activated	biased	6.856	1.77e-91	0.0001	ABAT,ABCD3,ABCF2,ABCF3,ACAA1,ACADVL,ACAT1,ACAT2,ACO2,ACOT11,ACOT7,ACSBG1,ACSF2,ACSL6,ACTA1,ACTA2,ACTG2,ACTN1,ACTN2,ACTN4,ACTR2,ADAR,ADD1,ADGRB1,ADH5,ADK,AHCYL1,AHSG,AK2,AK3,AKAP12,AKR1A1,AKR1B1,ALB,ALDH1L1,ALDH2,ALDH4A1,ALDH7A1,ALDH9A1,ALDOC,Ank2,ANK3,ANKRD17,ANXA2,ANXA5,ANXA6,AP1B1,AP2S1,AP3D1,AP3M2,APBA2,APBB1,APC,API5,APP,ARF1,ARF4,ARF6,ARFGEF3,ARHGAP1,ARHGAP5,ARHGEF7,ARHGEF9,ARPC2,ARPP19,ASS1…	738 (77)	77
polymethacrylic acid		chemical reagent	ABI1,ADAM17,Akt,AKT1,AMPK,ARRB1,ASCL1,ATF2,CASP8,CCND1,CDK2,CEBPB,Creb,CREB1,DDIT3,DUSP1,EDN1,EGFR,EIF4E,ELK1,ERBB2,ERBB3,ERK,ERK1/2,ESR1,estrogen receptor,ETV5,FOS,FOXO4,GATA4,GSK3B,IGF1R,Ikb,JINK1/2,JUN,MAP2,MAP2K1,MAPK1,MAPK12,MAPK3,MAPK7,MAPKAPK2,MAPT,MEF2C,MKNK1,MTOR,MYC,MYCN,NCOA2,Nfat (family),NFATC1,NFkB (complex),NFKB1,NOS2,Notch,NOTCH1,NPPB,p70 S6k,PDCD4,PI3K (complex),PLA2G4A,PLCB1,PLD…	3	Activated	biased	7.804	1.86e-91	0.0001	ABAT,ABCD3,ABCF2,ABCF3,ACAA1,ACADVL,ACAT1,ACAT2,ACO2,ACOT11,ACOT7,ACSBG1,ACSF2,ACSL6,ACTA1,ACTA2,ACTG2,ACTN1,ACTN2,ACTN4,ACTR2,ADAR,ADD1,ADGRB1,ADGRL3,ADH5,ADK,AHCYL1,AHSG,AK2,AK3,AKAP12,AKR1A1,AKR1B1,ALB,ALDH1L1,ALDH2,ALDH4A1,ALDH7A1,ALDH9A1,ALDOC,AMOT,Ank2,ANK3,ANKRD17,ANXA5,ANXA6,AP1B1,AP2S1,AP3D1,AP3M2,APBA2,APBB1,APC,API5,AQP4,ARF1,ARF4,ARF6,ARFGEF3,ARHGAP1,ARHGAP5,ARHGEF7,ARHGEF9,ARPC2,ARPP…	761 (84)	83
UCP3		transporter	26s Proteasome,ADAM10,AKR1B1,Akt,AKT1,AKT3,AMPK,AR,ATF2,BCL2,CASP3,CCL2,CCND1,CDK2,CDKN1A,CEBPB,CHUK,Creb,CREB1,CRK,CSF1R,CTNNB1,ELK1,ERK,ERK1/2,ESR1,FOXO1,FYN,GATA3,GCK,GSK3B,HIF1A,HMGA1,IKBKB,IL10,ILK,INSR,Insulin,IRF3,IRS1,IRS2,ITGB1,Jnk,KRAS,MAP2K1,MAP2K1/2,MAP3K14,MAPK1,MAPK14,MAPK3,MAPK8,MAPT,MDM2,MEF2,Mek,MMP14,MTOR,MTORC1,MYC,NFE2L2,NFkB (complex),NFKB1,NFKBIA,NOS2,NR4A1,NRAS,P38 MAPK,PAK…	3	Activated	biased	7.88	1.97e-91	0.0001	ABCA1,ABCF2,ABCF3,ACAA1,ACAA2,ACAT2,ACLY,ACOX1,ACSBG1,ACTG1,ACTN2,ACTN4,ACTR2,ACTR3,ADCY2,ADD1,ADD3,ADRM1,AGPAT3,AK1,AKR1A1,AKR1B1,AKR7A2,ALCAM,ALDH1L1,ALDH6A1,ALDH7A1,ALDOA,ALDOC,AMOT,AMPH,ANK3,ANKRD17,ANXA1,ANXA2,ANXA5,ANXA7,AP2A1,AP2S1,AP3M2,APBA2,APBB1,APC,API5,APOD,ARF1,ARFGEF3,ARHGAP1,ARHGAP32,ARHGEF9,ARL6IP5,ARPC2,ARPC3,ASNS,ATP1A2,ATP1A3,ATP2A1,ATP2B1,ATP2B4,ATP5F1A,ATP5F1C,ATP5F1D,ATP5IF…	721 (95)	94
Ntrk dimer		complex	Akt,AKT1,Ap1,ATM,BRCA1,Calcineurin protein(s),CEBPB,CHUK,CREB1,CTNNB1,DLEU2,EGFR,EIF2AK2,EIF4E,ELK1,ERK,ERK1/2,ESR1,ETS,FOXO3,FRS2,Hdac,HRAS,IKBKB,JUN,KRAS,MAP2K1/2,MAP2K5,MAP3K1,MAPK14,MAPK7,MAPK8,MAPT,Mek,MTOR,MYC,Nfat (family),NFkB (complex),NFKBIA,NOS3,NRAS,Ntrk dimer,NTRK2,NTRK3,P38 MAPK,PIK3CD,PIK3CG,Pkc(s),PLCE1,PRKAA,PRKCD,PTGS2,RAC1,RAF1,RALGDS,RAPGEF1,RAS,RASSF5,REL,RELA,RHOA,ROCK,SHC1,…	3	Activated	biased	8.022	2.28e-91	0.0001	ABCF2,ABCF3,ACAA1,ACADVL,ACOT7,ACOX1,ACSL1,ACSS1,ACTA2,ACTG1,ACTG2,ACTN4,ACTR2,ACTR3,ADCY2,ADD1,ADD3,ADGRL3,ADH5,ADK,AHNAK,AHSG,AK1,AKR1A1,AKR1B1,AKT2,ALB,ALDH7A1,ALDOA,ALDOC,AMOT,AMPH,ANK3,ANKRD17,ANXA1,ANXA2,ANXA6,AP2S1,AP3M2,APBB1,APC,APOA4,APOD,AQP4,ARF1,ARF6,ARFGEF3,ARHGAP1,ARHGAP32,ARHGEF2,ARHGEF7,ARHGEF9,ARL6IP5,ARPC2,ARPC3,ASNS,ASS1,ATP1A1,ATP1A3,ATP2B1,ATP2B4,ATP5F1A,ATP5F1B,ATP5IF1,ATP5…	656 (72)	70
ZEB		group	Akt,AKT1,BAX,BBC3,CCND1,ERK1/2,Jnk,MMP14,MYC,Nfat (family),Notch,P38 MAPK,RB1,TP53,ZEB,ZEB1,ZEB2	3	Activated		4.517	2.47e-91	0.0001	ABAT,ABCD3,ABCF2,ABCF3,ACAA2,ACADL,ACADVL,ACAT1,ACO1,ACO2,ACOT11,ACSF2,ACSL1,ACSL3,ACSL6,ACSS2,ACTA1,ACTB,ACTC1,ACTN1,ACTN2,ADD1,ADD3,ADGRB1,ADH5,AGT,AHNAK,AK1,AK2,AK3,AKAP12,AKR1B1,ALDH1A1,ALDH4A1,ALDH9A1,ALDOA,AMOT,ANKRD17,ANXA1,ANXA2,ANXA5,ANXA6,ANXA7,AP1B1,APLP2,APOA1,APOE,ARHGAP5,ARHGEF2,ARHGEF7,ASS1,ATP1A3,ATP1B1,ATP5F1C,ATP5IF1,ATP5PB,ATP6V1D,ATP6V1E1,ATP6V1F,B2M,BCAP31,BCAS3,BCKDHA,BCLAF1…	532 (17)	16
HCAR1		G-protein coupled receptor	Akt,AKT1,Ap1,AR,ARRB1,ATF2,BCL6,calpain,Cbp/p300,CCND1,CCR2,CDK5,CDKN1A,CDKN1B,CEBPA,CEBPB,Creb,CREB1,CREBBP,CREM,CTNNB1,DUSP1,EGFR,EGR1,ELK1,ERBB4,ERK,ERK1/2,ESR1,ETS,ETS1,ETV4,FOS,GAB2,GATA1,GATA4,GSK3B,HCAR1,Hif1,HIF1A,IL10,IRS1,ITGB1,Jnk,JUN,JUND,MAPK1,MAPK3,MAPKAPK2,MAPT,MED1,MITF,MKNK1,MMP2,MMP9,MTOR,MYC,MYOCD,Nfat (family),NFATC4,NFE2L2,NFkB (complex),NFKB1,NFKBIA,NR1I3,NR3C1,NR3C2,NR4A2,p…	3	Activated	biased	9.274	2.58e-91	0.0001	ABAT,ABCA1,ABCD3,ABCF2,ABCF3,ACADVL,ACAT1,ACAT2,ACO1,ACO2,ACOT11,ACSF2,ACSL6,ACTG2,ACTN4,ACTR2,ACTR3,ADAR,ADD1,ADGRB1,ADGRL3,ADK,AGPAT3,AHCYL1,AHSG,AK2,AKR1A1,AKR7A2,ALCAM,ALDH2,ALDH3A2,ALDH4A1,ALDH7A1,ALDH9A1,ALDOC,AMOT,AMPD3,Ank2,ANK3,ANKRD17,ANXA5,ANXA6,AP1B1,AP1G1,AP2A1,AP2S1,AP3D1,AP3M2,APBA2,APC,APLP2,APOA2,APOA4,AQP4,ARF1,ARFGEF3,ARHGAP1,ARHGAP5,ARHGDIA,ARHGEF9,ARL6IP5,ARPC2,ARPP19,ASTN1,A…	777 (98)	98
PI3K (complex)		complex	26s Proteasome,ADAM10,AKR1B1,Akt,AKT1,AKT3,AMPK,AR,ATF2,BTK,CASP3,CCL2,CCND1,CDK2,CDKN1A,CEBPB,CHUK,Creb,CREB1,CRK,CSF1R,CTNNB1,ELK1,ERK,ERK1/2,ESR1,FOXO1,FOXO3,FYN,GATA3,GSK3B,HIF1A,HMOX1,IKBKB,IL10,ILK,IRF3,IRS1,ITGB1,JAK2,Jnk,JUN,KRAS,MAP2K1,MAP2K1/2,MAP3K14,MAPK1,MAPK14,MAPK3,MAPK8,MAPT,MDM2,MEF2,Mek,MMP14,MTOR,MTORC1,MYC,NFE2L2,NFkB (complex),NFKB1,NFKBIA,NOS2,NR4A1,NRAS,p70 S6k,PAK1,PAK2,PD…	2	Activated	biased	8.871	2.83e-91	0.0001	ABCA1,ABCF2,ABCF3,ACAA1,ACADL,ACADVL,ACAT1,ACAT2,ACOX1,ACSBG1,ACSL1,ACTG1,ACTN2,ACTN4,ACTR2,ACTR3,ADCY2,ADD1,ADD3,ADRM1,AGPAT3,AHSG,AK1,AKR1A1,AKR1B1,AKR7A2,ALCAM,ALDH1A1,ALDH1L1,ALDH7A1,ALDOA,ALDOC,AMOT,AMPH,ANK3,ANKRD17,ANXA1,ANXA2,ANXA5,ANXA7,AP2A1,AP2S1,AP3M2,APBA2,APBB1,APC,API5,APOA4,APOD,ARF1,ARFGEF3,ARHGAP1,ARHGAP32,ARHGEF9,ARL6IP5,ARPC2,ARPC3,ASNS,ATP1A2,ATP1A3,ATP2A1,ATP2B1,ATP2B4,ATP5I…	735 (97)	97
KLRD1		transmembrane receptor	Akt,AKT1,AR,ARRB1,ATF2,BCL6,calpain,CBL,Cbp/p300,CCND1,CD244,CDK5,CDKN1A,CDKN1B,CEBPA,CEBPB,Creb,CREB1,CREBBP,CREM,CTNNB1,DUSP1,EGFR,EGR1,ELK1,ERBB4,ERK1/2,ESR1,ETS,ETS1,ETV4,FOS,GAB2,GATA1,GATA4,GSK3B,Hif1,HIF1A,IL10,IRS1,ITGB1,Jnk,JUN,JUND,KLRC1,KLRD1,MAPK8,MAPKAPK2,MAPT,MED1,MITF,MKNK1,MMP2,MMP9,MTOR,MYC,MYOCD,Nfat (family),NFATC4,NFE2L2,NFKB1,NFKBIA,NR1I3,NR3C1,NR3C2,NR4A2,p70 S6k,PGR,PKM,PLA…	3	Activated	biased	9.172	2.83e-91	0.0001	ABAT,ABCA1,ABCF2,ABCF3,ACADVL,ACAT1,ACAT2,ACO2,ACOT11,ACSF2,ACSL4,ACSL6,ACTG2,ACTN4,ACTR2,ACTR3,ADD1,ADGRB1,ADGRL3,ADK,AGPAT3,AHCYL1,AHSG,AK2,AKR1A1,AKR7A2,ALCAM,ALDH2,ALDH3A2,ALDH4A1,ALDH9A1,ALDOC,AMOT,AMPD3,Ank2,ANK3,ANKRD17,ANXA5,ANXA6,AP1B1,AP1G1,AP2A1,AP2S1,AP3D1,AP3M2,APBA2,APC,APLP2,APOA2,APOA4,APOD,AQP4,ARF1,ARFGEF3,ARHGAP1,ARHGAP5,ARHGDIA,ARHGEF9,ARL6IP5,ARPP19,ASTN1,ATP1A1,ATP1A3,ATP2B1…	740 (95)	93
Rasgrp		group	Akt,AKT1,Ap1,ATM,BRCA1,Calcineurin protein(s),CEBPB,CHUK,CREB1,CXCL12,EIF2AK2,EIF4E,ERK,ERK1/2,ESR1,ETS,Hdac,HRAS,IKBKB,ITGB1,Jnk,JUN,KRAS,MAP2K1/2,MAP2K5,MAP3K1,Mapk,MAPK1,MAPK14,MAPK3,MAPK7,MAPK8,MAPK9,MAPT,Mek,MMP2,MMP9,MTOR,MYC,MYOD1,NCOR2,Nfat (family),NFkB (complex),NFKBIA,NRAS,P38 MAPK,PI3K (complex),PIK3CA,PIK3CD,PIK3CG,Pkc(s),PRKAA,PTEN,PTGS2,RAC1,RAF1,RALGDS,RAS,Rasgrp,RASGRP1,RASGRP2,R…	3	Activated	biased	7.308	3.32e-91	0.0001	ABCF2,ABCF3,ABHD4,ACAA1,ACAA2,ACADL,ACADM,ACAT2,ACO1,ACO2,ACOT7,ACOX1,ACSL4,ACSS1,ACTG1,ACTG2,ACTN4,ACTR2,ACTR3,ADAR,ADCY2,ADD1,ADD3,ADGRL3,AHNAK,AHSG,AK1,AKAP12,AKR1A1,AKR1B1,AKT2,ALB,ALCAM,ALDH1A1,ALDH7A1,ALDOA,ALDOC,AMOT,AMPH,ANK3,ANKRD17,ANXA1,ANXA2,ANXA5,ANXA6,AP2S1,AP3M2,APBB1,APC,APOA4,APOD,ARAF,ARF1,ARF4,ARF6,ARFGEF3,ARHGAP1,ARHGAP5,ARHGDIA,ARHGEF2,ARHGEF7,ARHGEF9,ARL6IP5,ARPC2,ARPC3,ASNS…	686 (73)	69
SIRT7		enzyme	EPAS1,GATA4,HIF1A,MTOR,MYC,RNA polymerase I,SIRT7,TP53	2	Inhibited	biased	-5.534	3.43e-91	0.0001	ABAT,ABCA1,ABCD3,ABCF2,ABCF3,ACAA2,ACADL,ACADM,ACADVL,ACAT1,ACLY,ACO1,ACOT11,ACSF2,ACSL1,ACSL3,ACSL6,ACSS1,ACSS2,ACTA1,ACTA2,ACTB,ACTC1,ACTG2,ACTN1,ACTN2,ACTN4,ADD1,ADD3,ADGRB1,ADH5,AGT,AK1,AK2,AK3,AKAP12,AKR1A1,ALB,ALDH1A1,ALDH4A1,ALDH9A1,ALDOC,ANKRD17,ANXA1,ANXA2,ANXA6,AP1B1,APOA1,APP,AQP4,ARHGAP5,ARHGEF7,ASNS,ASS1,ATP1A1,ATP2A2,ATP2B1,ATP5F1A,ATP5F1C,ATP5IF1,Atp5k,ATP5PF,BCAP31,BCAS3,BCR,BIN1,…	489 (8)	8
hymenialdisine		chemical - endogenous non-mammalian	26s Proteasome,Akt,AKT1,APP,AR,ATF2,CASP8,CCND1,CCND3,CCNE1,CDC20,CDH1,Cdk,CDK12,CDK19,CDK5,CDK6,CDKN1A,CDKN2A,CEBPB,CHUK,Creb,CREB1,DCX,DVL2,E2F1,EGFR,EGR1,ERK,ERK1/2,Foxo,FOXP3,FYN,GATA4,GCK,GFI1,GLI3,GPR37,GSK3B,HDAC3,HDAC4,HIF1A,HNF1B,HSF1,hymenialdisine,IGF1R,IKBKG,INSR,IRS1,JUN,KAT5,KLF5,L-serine,LEF1,LRP6,MAP2,MAP2K1,MAPK8,MAPT,MCL1,MITF,MMP9,MTOR,MYC,MYOG,NCOA1,NEFH,Nfat (family),NFATC1,N…	3	Inhibited		-5.288	3.53e-91	0.0001	ABAT,ABCF2,ABCF3,ACO1,ACOT11,ACOT7,ACOX1,ACSBG1,ACSF2,ACSL3,ACSL6,ACSS1,ACTA2,ACTG1,ACTG2,ACTN4,ADD1,ADD3,ADGRB1,ADK,ADRM1,AGL,AGPAT3,AHCYL1,AHCYL2,AHNAK,AHSA1,AHSG,AK1,AK2,AK3,AKAP12,AKT2,ALDH1L1,ALDH2,ALDH3A2,ALDH4A1,ALDH6A1,ALDH9A1,AMOT,AMPD3,ANKRD17,ANXA1,ANXA2,ANXA5,AP1B1,AP1G1,AP2A1,AP3B2,APBA2,APC,APLP2,APOD,APP,APPL2,AQP4,ARF1,ARFGEF3,ARHGAP5,ARHGDIA,ARHGEF12,ARHGEF2,ARPC2,ARPP19,ASNS,ASS…	696 (102)	101
ERK1/2		group	Akt,AKT1,Ap1,AR,ARRB1,ATF2,BCL6,calpain,Cbp/p300,CCND1,CCR2,CDK5,CDKN1A,CDKN1B,CEBPA,CEBPB,Creb,CREB1,CREBBP,CREM,CTNNB1,DUSP1,EGFR,EGR1,ELK1,ERBB4,ERK,ERK1/2,ESR1,ETS,ETS1,ETV4,FOS,GAB2,GATA1,GATA4,GSK3B,Hif1,HIF1A,IL10,IRS1,ITGB1,Jnk,JUN,JUND,MAPK1,MAPK3,MAPKAPK2,MAPT,MED1,MITF,MKNK1,MMP2,MMP9,MTOR,MYC,MYOCD,Nfat (family),NFATC4,NFE2L2,NFkB (complex),NFKB1,NFKBIA,NR1I3,NR3C1,NR3C2,NR4A2,p70 S6k…	2	Activated	biased	9.244	4.25e-91	0.0001	ABAT,ABCA1,ABCD3,ABCF2,ABCF3,ACADVL,ACAT1,ACAT2,ACO1,ACO2,ACOT11,ACSF2,ACSL6,ACTG2,ACTN4,ACTR2,ACTR3,ADAR,ADD1,ADGRB1,ADGRL3,ADK,AGPAT3,AHCYL1,AHSG,AK2,AKR1A1,AKR7A2,ALCAM,ALDH2,ALDH3A2,ALDH4A1,ALDH7A1,ALDH9A1,ALDOC,AMOT,AMPD3,Ank2,ANK3,ANKRD17,ANXA5,ANXA6,AP1B1,AP1G1,AP2A1,AP2S1,AP3D1,AP3M2,APBA2,APC,APLP2,APOA2,APOA4,AQP4,ARF1,ARFGEF3,ARHGAP1,ARHGAP5,ARHGDIA,ARHGEF9,ARL6IP5,ARPC2,ARPP19,ASTN1,A…	776 (97)	97
PAFAH1B1	0.697	enzyme	ABI1,Akt,AKT1,Ap1,ATF2,BAIAP2,BCL2,CDC42,Cdc42,CDH1,CDK6,CTNNB1,Dynein,EGFR,ERK,ERK1/2,ESR1,estrogen receptor,GSK3B,HIF1A,HRAS,Jnk,JUN,MAP2K3,MAP2K4,MAP2K6,MAP3K1,MAP3K3,MAPK1,MAPK11,MAPK14,MAPK3,MAPK8,Mek,MMP2,MMP9,MYL2,NF2,NFAT (complex),Nfat (family),NFAT5,NFkB (complex),NFKBIA,NR3C2,P38 MAPK,p70 S6k,PAFAH1B1,PAK1,PAK2,PI3K (complex),PIK3CB,PIP5K1A,PIP5K1B,PLA2G4A,PPARG,PRKCA,PRKCZ,PTK2,RAC1,R…	3	Activated	biased	3.767	4.35e-91	0.0001	ABAT,ABCD3,ACAA2,ACADL,ACAT1,ACAT2,ACO2,ACOT11,ACOT7,ACOX1,ACSF2,ACSL3,ACSL4,ACSL6,ACSS2,ACTA2,ACTG1,ACTG2,ACTN1,ACTN2,ACTN4,ACTR2,ADAR,ADD3,ADGRB1,ADH5,AGT,AHNAK,AHSG,AK1,AK2,AK3,AKT2,ALB,ALCAM,ALDH1A1,ALDH4A1,ALDH7A1,ALDH9A1,ALDOA,ALDOC,AMOT,AMPD3,ANK3,ANXA2,ANXA5,ANXA6,AP1B1,AP2S1,AP3M2,APBB1,APC,APLP2,APOA4,APOD,AQP4,ARF1,ARF6,ARHGAP1,ARHGAP5,ARHGEF7,ARHGEF9,ARL1,ARPC2,ASNS,ATP1A2,ATP1A3,ATP2…	666 (74)	72
ERK		group	ABI1,ADAM17,AMPK,Ap1,ARRB1,ASCL1,ATF2,CASP8,CCND1,CDK2,CEBPB,Creb,CREB1,DDIT3,DUSP1,EDN1,EIF4E,ELK1,ERK,ERK1/2,ESR1,estrogen receptor,ETV5,FOS,FOXO4,GATA4,GSK3B,Ikb,JINK1/2,JUN,MAP2,MAP2K1,MAPK1,MAPK12,MAPK3,MAPK7,MAPKAPK2,MAPT,MEF2C,MKNK1,MTOR,MYC,MYCN,NCOA2,Nfat (family),NFATC1,NFkB (complex),NFKB1,NOS2,Notch,NPPB,p70 S6k,PDCD4,PI3K (complex),PLA2G4A,PLCB1,PLD2,PPARG,RAC1,RELA,RUNX2,RXRA,SHC1,S…	2	Activated	biased	6.898	4.56e-91	0.0001	ABAT,ABCD3,ABCF2,ABCF3,ACAA1,ACADVL,ACAT1,ACAT2,ACO2,ACOT11,ACOT7,ACSBG1,ACSF2,ACSL6,ACTA1,ACTA2,ACTG2,ACTN1,ACTN2,ACTN4,ACTR2,ADAR,ADD1,ADGRB1,ADH5,ADK,AHCYL1,AHSG,AK2,AK3,AKAP12,AKR1A1,AKR1B1,ALB,ALDH1L1,ALDH2,ALDH4A1,ALDH7A1,ALDH9A1,ALDOC,Ank2,ANK3,ANKRD17,ANXA2,ANXA5,ANXA6,AP1B1,AP2S1,AP3D1,AP3M2,APBA2,APBB1,APC,API5,ARF1,ARF4,ARF6,ARFGEF3,ARHGAP1,ARHGAP5,ARHGEF7,ARHGEF9,ARPC2,ARPP19,ASS1,ATP…	737 (76)	76
TRRAP		transcription regulator	AJUBA,AMPK,APP,AR,ATF4,BAK1,BAX,BCL2,BRCA1,C/EBP,calpain,caspase,CCND1,CCNE1,CDC20,CDK1,CDK4/6,CDKN1A,CDKN2A,CDX2,CTNNB1,DKK1,DNM1L,EIF2AK4,ERK,ERK1/2,EZH2,F2,FOS,FOXO1,GCK,GLI1,GSK3B,HMGA1,ING1,IREB2,Jnk,JUN,JUNB,KAT5,MAP2K1,MASTL,MCL1,MDM4,mir-22,MMP9,MYC,MYOD1,NFKBIA,P38 MAPK,PIAS3,Pka,PRDX1,PRKAA,PTEN,PTTG1,RB1,RBL2,RELA,SFRP1,SKI,SOX2,SP1,SQSTM1,SRC,STAT3,Tgf beta,TP53,TP73,TRRAP,TSC1,VIM,YA…	3	Activated		4.729	4.73e-91	0.0001	AARS1,ABAT,ABCA1,ABCD3,ABCF2,ABCF3,ABHD4,ACAA2,ACADM,ACAT1,ACAT2,ACLY,ACO1,ACOT11,ACSBG1,ACSF2,ACSL1,ACSL3,ACSL6,ACSS1,ACSS2,ACTA1,ACTB,ACTG1,ACTN1,ACTN2,ACTN4,ACTR3,ADD1,ADD3,ADGRB1,AGT,AHNAK,AHSG,AK1,AK2,AK3,AKR1B1,AKT2,ALB,ALCAM,ALDH1L1,ALDH4A1,ALDH9A1,ALDOA,AMOT,AMPD3,ANKRD17,ANXA1,ANXA2,ANXA5,ANXA6,AP1B1,AP3B2,AP3D1,AP3M2,APLP2,APOA1,APOA4,APPL2,AQP4,ARF1,ARF4,ARHGAP1,ARHGAP5,ARHGDIA,ARHGEF2…	712 (73)	72
SP4		transcription regulator	Akt,AKT1,Ap1,ATM,BRCA1,Calcineurin protein(s),CEBPB,CHUK,CREB1,EIF2AK2,EIF4E,ELK1,ERK,ERK1/2,ESR1,ETS,Hdac,HRAS,IKBKB,Jnk,JUN,KRAS,MAP2K1/2,MAP2K5,MAP3K1,Mapk,MAPK1,MAPK14,MAPK3,MAPK7,MAPK8,MAPT,Mek,MTOR,MYC,Nfat (family),NFkB (complex),NFKBIA,NRAS,P38 MAPK,PI3K (complex),PIK3CA,PIK3CD,PIK3CG,Pkc(s),PLCE1,PRKAA,PTGS2,RAC1,RAF1,RALGDS,RAS,Ras homolog,RASSF5,RELA,ROCK,SP4,SRF,STAT,STAT1,STAT3,STAT5…	3	Activated	biased	7.896	5.57e-91	0.0001	ABCF2,ABCF3,ACADL,ACAT2,ACO1,ACOT7,ACOX1,ACSL1,ACSL4,ACSS1,ACTA1,ACTC1,ACTG1,ACTG2,ACTN4,ACTR2,ACTR3,ADAR,ADCY2,ADD1,ADD3,ADGRL3,ADH5,AHNAK,AHSG,AK1,AKR1A1,AKR1B1,AKT2,ALB,ALCAM,ALDH1A1,ALDH7A1,ALDOA,ALDOC,AMOT,AMPH,ANK3,ANKRD17,ANXA1,ANXA2,ANXA5,ANXA6,AP2S1,AP3M2,APBB1,APC,APOA4,APOD,ARF1,ARF6,ARFGEF3,ARHGAP1,ARHGEF2,ARHGEF7,ARHGEF9,ARL6IP5,ARPC2,ARPC3,ASNS,ASS1,ATP1A1,ATP1A2,ATP1A3,ATP2A1,ATP2B…	664 (66)	66
NCR2		transmembrane receptor	ABL1,ACTB,ADD2,Akt,AKT1,AMPK,Ap1,Calcineurin protein(s),CASP8,caspase,CAV1,CBL,CD247,CD28,CD3,CD5,Cdc42,CDH1,CDK2,Creb,CREB1,CREBBP,CTLA4,CTNNB1,CXCL12,CXCR3,DAB1,EGFR,ELP3,EP300,ERK,ERK1/2,ERN1,ESR1,FOXO1,FOXP3,FYN,GRIN1,HNRNPK,HRAS,IKBKB,IKZF1,IKZF3,IRF3,IRF7,ITCH,ITGB1,ITGB4,ITK,JAK2,Jnk,LCK,LCP2,LILRB1,MAP2,MAP2K1,Map3k7,MAPK8,MAPT,MED28,MTOR,MYD88,NCR2,NFAT (complex),Nfat (family),NFE2L2,NFk…	3	Activated	biased	8.121	6.25e-91	0.0001	AARS1,ABCA1,ABHD16A,ACAA1,ACADL,ACADVL,ACAT2,ACLY,ACO2,ACOT7,ACSBG1,ACSL1,ACSS2,ACTB,ACTG2,ACTN1,ACTR2,ACTR3,ADCY2,ADD1,ADD3,ADH5,ADK,AGPAT3,AHCYL1,AHSG,AIMP1,AK1,AK3,AKAP12,AKR1A1,AKR1B1,AKR7A2,ALB,ALCAM,ALDH1A1,ALDH1L1,ALDH7A1,ALDOA,AMOT,ANK3,ANXA1,ANXA6,AP1B1,AP2S1,AP3M2,APBA2,APBB1,APC,API5,APLP2,APOA4,APOD,ARAF,ARF1,ARF3,ARF4,ARF6,ARFGEF3,ARHGAP1,ARHGAP32,ARHGEF7,ARHGEF9,ARPC2,ASNS,ATP1A3,AT…	660 (107)	106
phorbol 12,13-didecanoate		chemical toxicant	Ap1,COPS5,CREB1,EIF4EBP1,ERK,ERK1/2,FOS,FOSL1,MAPK1,MAPK14,MAPK3,Mek,MKNK1,MYC,phorbol 12,13-didecanoate,PRKCD,RAF1,RB1,RPS6KB1,STAT3,TP53	2	Activated		2.04	6.5e-91	0.0001	ABAT,ABCB1,ABCD3,ABCF2,ABCF3,ACAA2,ACADL,ACADVL,ACAT1,ACAT2,ACO1,ACO2,ACOT11,ACOT7,ACSF2,ACSL1,ACSL3,ACSL6,ACSS2,ACTC1,ACTG1,ACTN1,ACTN2,ADAR,ADD1,ADD3,ADGRB1,ADH5,AGT,AHSG,AIMP1,AK1,AK2,AK3,AKR1B1,ALDH4A1,ALDH9A1,ALDOA,Ank2,ANKRD17,ANXA1,ANXA2,ANXA5,ANXA6,AP1B1,AP3D1,APC,APOA1,APOA4,APOE,APP,ARF1,ARFGEF3,ARHGAP32,ARHGAP5,ARHGEF7,ARPC2,ASS1,ATP1A1,ATP1A2,ATP1A3,ATP2A1,ATP2B4,ATP5F1C,ATP5IF1,Atp5k…	580 (21)	21
RAS		group	Akt,AKT1,Ap1,ATM,BRCA1,Calcineurin protein(s),CEBPB,CHUK,CREB1,EIF2AK2,EIF4E,ELK1,ERK,ERK1/2,ESR1,ETS,Hdac,HRAS,IKBKB,Jnk,JUN,KRAS,MAP2K1/2,MAP2K5,MAP3K1,Mapk,MAPK1,MAPK14,MAPK3,MAPK7,MAPK8,MAPT,Mek,MTOR,MYC,Nfat (family),NFkB (complex),NFKBIA,NRAS,P38 MAPK,PI3K (complex),PIK3CA,PIK3CD,PIK3CG,Pkc(s),PLCE1,PRKAA,PTGS2,RAC1,RAF1,RALGDS,RAS,Ras homolog,RASSF5,RELA,ROCK,SRF,STAT,STAT1,STAT3,STAT5A,TS…	2	Activated	biased	7.908	1.03e-90	0.0001	ABCF2,ABCF3,ACADL,ACAT2,ACO1,ACOT7,ACOX1,ACSL1,ACSL4,ACSS1,ACTA1,ACTC1,ACTG1,ACTG2,ACTN4,ACTR2,ACTR3,ADAR,ADCY2,ADD1,ADD3,ADGRL3,AHNAK,AHSG,AK1,AKR1A1,AKR1B1,AKT2,ALB,ALCAM,ALDH1A1,ALDH7A1,ALDOA,ALDOC,AMOT,AMPH,ANK3,ANKRD17,ANXA1,ANXA2,ANXA5,ANXA6,AP2S1,AP3M2,APBB1,APC,APOA4,APOD,ARF1,ARF6,ARFGEF3,ARHGAP1,ARHGEF2,ARHGEF7,ARHGEF9,ARL6IP5,ARPC2,ARPC3,ASNS,ASS1,ATP1A1,ATP1A2,ATP1A3,ATP2A1,ATP2B1,ATP…	662 (65)	65
HOXA10		transcription regulator	Ap1,AR,ATF2,CREBBP,EP300,ESR1,ESR2,estrogen receptor,FOXM1,FOXO1,GATA1,HNF4A,HOXA10,JUN,KLF1,MEF2C,MYC,MYOD1,NCOA1,NEUROG1,NFE2L2,NFkB (complex),NR3C1,NR3C2,PPARA,PPARG,RB1,RBCK1,RBL2,RELA,SP1,SP3,STAT1,STAT3,TFAP2A,TP53	3	Inhibited	biased	-9.858	1.43e-90	0.0001	ABAT,ABCD3,ABCF2,ABCF3,ACAA1,ACAA2,ACADVL,ACAT1,ACAT2,ACO1,ACO2,ACOT11,ACSF2,ACSL3,ACSL4,ACSL6,ACTA1,ACTB,ACTC1,ACTG1,ACTN2,ACTN4,ACTR2,ACTR3,ADAR,ADD1,AGL,AGPAT3,AGT,AHSG,AK2,AK3,AKR1A1,AKR1B1,AKR7A2,AKT2,ALCAM,ALDH1A1,ALDH3A2,ALDH4A1,ALDH7A1,ALDH9A1,ANK3,ANKRD17,ANXA6,AP1B1,AP2S1,AP3M2,APC,APOA2,APOA4,APOE,AQP4,ARF1,ARHGAP1,ARHGAP5,ARHGDIA,ARHGEF2,ARHGEF9,ARL2,ATP1A1,ATP1A2,ATP1A3,ATP1B1,ATP2A1…	706 (36)	36
endothall		chemical toxicant	ACLY,Akt,AKT1,AKT2,AKT3,AMPK,APC/APC2,ATF1,ATM,ATXN1,BCAR1,BCL2,CAMK2D,CAMK4,CaMKII,CASP8,CDK9,Creb,CREB1,EIF2AK2,ELF1,endothall,ERK,ERK1/2,ESR1,FOXO1,GJA1,GRIN1,GSK3B,IRF3,IRS1,JUN,MAP2,MAP2K1,MAP2K1/2,MAP2K2,MAP2K4,Mapk,MAPK1,MAPK3,MAPK8,MAPT,Mek,MET,MMP2,MMP9,MTOR,NCOA1,NEFH,NFkB (complex),NMDA Receptor,NOS3,NR1I2,NR1I3,P38 MAPK,p70 S6k,PDPK1,PIP5K1B,Pkc(s),PLK1,Pln,PP1 protein complex group,P…	3	Activated		3.838	2.09e-90	0.0001	ABAT,ABCD3,ACAA2,ACADVL,ACAT1,ACO1,ACO2,ACOT11,ACSBG1,ACSF2,ACSL3,ACSL4,ACSL6,ACTA1,ACTN1,ACTN4,ACTR2,ADGRB1,ADH5,ADK,AGL,AGT,AHSG,AK3,AKAP12,AKR1A1,AKR1B1,AKT2,ALDH1L1,ALDH3A2,ALDH4A1,ALDH7A1,ALDH9A1,ALDOA,ALDOC,AMOT,ANK3,ANXA1,ANXA2,ANXA5,ANXA6,AP1B1,AP2A1,AP2S1,AP3M2,APBA2,APC,APLP2,APOA4,APOD,ARAF,ARFGEF3,ARHGAP1,ARHGAP5,ARHGEF2,ARHGEF7,ARHGEF9,ARPC2,ASNS,ASS1,ATP1A1,ATP1A2,ATP1A3,ATP2A1,ATP2…	654 (81)	79
CUL4B		other	ACLY,AMPK,AR,ATF4,BAK1,BAX,BRCA1,calpain,CASP3,caspase,CCND1,CCNE1,CDK4/6,CDK6,CDKN2A,CDT1,CTNNB1,CUL4B,DKK1,E2F1,EIF2AK4,ERK,F2,GCK,GLI1,GSK3B,ID2,Jnk,MAPK14,MAPK8,MAPK9,mir-22,MMP1,MMP9,MYC,NANOG,NFKBIA,P38 MAPK,Pka,PLAUR,POU5F1,PRKAA,PTEN,RB1,RBL2,RELA,SFRP1,SKP2,SOX2,SP1,Tgf beta,TNF,TP53,TP73,ZBTB17,ZFP36	3	Inhibited		-3.365	2.42e-90	0.0001	AAK1,AARS1,ABAT,ABCA1,ABCD3,ABCF2,ABCF3,ABHD4,ABR,ACAA2,ACADM,ACAT1,ACAT2,ACLY,ACO1,ACOT11,ACSF2,ACSL3,ACSL4,ACSL6,ACSS1,ACSS2,ACTA1,ACTB,ACTN1,ACTN2,ACTN4,ACTR3,ADD1,ADD3,ADGRB1,AHNAK,AIMP1,AK1,AK2,AK3,AKT2,ALB,ALCAM,ALDH2,ALDH4A1,ALDH9A1,ALDOA,AMOT,AMPD3,ANK3,ANKRD17,ANXA1,ANXA11,ANXA2,ANXA5,ANXA6,AP1B1,AP3M2,APC,APOA1,APOD,APPL2,AQP4,ARHGAP5,ARHGDIA,ARHGEF17,ARHGEF2,ARHGEF7,ARL6IP5,ARPC2,ASS1,…	688 (56)	55
BAIAP2	0.583	kinase	ABI1,ABL1,Akt,AKT1,ATF2,BAIAP2,CASP3,Cdc42,CDH1,CTNNB1,EGFR,ELK1,ERK1/2,ESR1,HIF1A,HRAS,Jnk,JUN,MAP3K1,MAP3K3,MAPK11,MAPK14,MAPK8,Mek,MMP2,MYC,NF2,Nfat (family),NFAT5,NFATC1,NFKBIA,NR3C2,PAK1,PAK2,PI3K (complex),PIK3CB,PIP5K1A,PIP5K1B,PLA2G4A,PRKCA,Rac,RAC1,RAF1,reactive oxygen species,RHOA,ROCK,SRF,STAT1,TCF4,TP53,VIM,WASF1,ZAP70	3	Activated	biased	6.754	2.51e-90	0.0001	ABAT,ABCF2,ABCF3,ACAA1,ACAA2,ACADL,ACAT1,ACAT2,ACOT11,ACOT7,ACOX1,ACSF2,ACSL1,ACSL3,ACSL4,ACSL6,ACSS2,ACTA2,ACTC1,ACTG1,ACTG2,ACTR2,ADD1,ADD3,ADGRB1,ADH5,AGT,AHNAK,AK1,AK2,AK3,ALCAM,ALDH4A1,ALDH9A1,ALDOA,ALDOC,AMOT,AMPD3,ANK3,ANKRD17,ANXA2,ANXA6,AP1B1,AP2S1,APBB1,APC,APLP2,APOD,APP,AQP4,ARF1,ARF6,ARHGAP1,ARHGAP5,ARHGEF2,ARHGEF7,ARHGEF9,ASNS,ATP1A3,ATP5F1B,ATP5F1C,ATP5IF1,Atp5k,ATP5PB,ATP6V0D1,ATP…	607 (53)	52
CCS1477		chemical drug	Ap1,AR,ATF2,ATM,BCL6,BTK,CASP3,CCS1477,CREBBP,CRTC2,EP300,ESR1,ESR2,estrogen receptor,FOXA2,FOXM1,FOXO1,GATA1,GATA4,HIF1A,HNF4A,JUN,JUNB,KLF1,MAP3K1,MDM2,MEF2C,MYC,MYOD1,NCOA1,NEUROD1,NEUROG1,NFE2L2,NFkB (complex),NR3C1,NR3C2,PARP1,PDX1,PPARA,PPARG,RB1,RBCK1,RBL2,RELA,SP1,SP3,STAT1,STAT3,T3-TR-RXR,TFAP2A,TP53,VitaminD3-VDR-RXR,XBP1,ZBTB7B	3	Inhibited	biased	-10.973	6.81e-90	0.0001	ABAT,ABCF2,ABCF3,ACAA1,ACADL,ACADM,ACAT1,ACO1,ACO2,ACOT11,ACSF2,ACSL4,ACSL6,ACTA1,ACTA2,ACTC1,ACTG2,ACTN2,ACTR2,ACTR3,ADAR,ADD1,AGL,AGPAT3,AGT,AHSG,AK2,AK3,AKR1A1,AKR1B1,AKR7A2,AKT2,ALCAM,ALDH3A2,ALDH4A1,ALDH7A1,ALDH9A1,ALDOC,ALG2,ANK3,ANKRD17,ANXA6,AP1B1,AP2S1,AP3M2,APC,APOA2,APOA4,AQP4,ARCN1,ARF1,ARHGAP1,ARHGAP5,ARHGDIA,ARHGEF2,ARHGEF9,ASTN1,ATP1A1,ATP1A3,ATP1B1,ATP2A1,ATP5F1B,ATP5F1C,ATP5IF1,A…	718 (54)	53
EID1		transcription regulator	Ap1,AR,ATF2,ATM,BCL6,BTK,CASP3,CREBBP,CRTC2,EID1,EP300,ESR1,ESR2,estrogen receptor,FOXA2,FOXM1,FOXO1,GATA1,GATA4,HIF1A,HNF4A,JUN,JUNB,KLF1,MAP3K1,MDM2,MEF2C,MYC,MYOD1,NCOA1,NEUROD1,NEUROG1,NFE2L2,NFkB (complex),NR3C1,NR3C2,PARP1,PDX1,PPARA,PPARG,RB1,RBCK1,RBL2,RELA,SP1,SP3,STAT1,STAT3,T3-TR-RXR,TFAP2A,TP53,VitaminD3-VDR-RXR,XBP1,ZBTB7B	3	Inhibited	biased	-10.973	6.81e-90	0.0001	ABAT,ABCF2,ABCF3,ACAA1,ACADL,ACADM,ACAT1,ACO1,ACO2,ACOT11,ACSF2,ACSL4,ACSL6,ACTA1,ACTA2,ACTC1,ACTG2,ACTN2,ACTR2,ACTR3,ADAR,ADD1,AGL,AGPAT3,AGT,AHSG,AK2,AK3,AKR1A1,AKR1B1,AKR7A2,AKT2,ALCAM,ALDH3A2,ALDH4A1,ALDH7A1,ALDH9A1,ALDOC,ALG2,ANK3,ANKRD17,ANXA6,AP1B1,AP2S1,AP3M2,APC,APOA2,APOA4,AQP4,ARCN1,ARF1,ARHGAP1,ARHGAP5,ARHGDIA,ARHGEF2,ARHGEF9,ASTN1,ATP1A1,ATP1A3,ATP1B1,ATP2A1,ATP5F1B,ATP5F1C,ATP5IF1,A…	718 (54)	54
GLIPR1		other	Akt,AMPK,AR,ATF4,AXIN1,BAK1,BAX,BRCA1,BTRC,calpain,CCND1,CDK4/6,CDKN1A,CDKN1B,CDKN2A,CTNNB1,DKK1,E2F4,EIF2AK4,ERK1/2,ESRRA,EZH2,F2,FOXO4,GCK,GLI1,GLIPR1,GSK3B,HDAC1,IFITM1,Jnk,JUN,LEF1,MAPK14,Mek,mir-22,MMP9,MYC,NANOG,NFkB (complex),NFKBIA,PIAS3,Pka,PPARG,PRKAA,PTEN,PTGS2,RAF1,RB1,RELA,SFRP1,SMAD3,SNAI2,SP1,STAT3,TCF4,TCF7L2,Tgf beta,TP53,TP73,TRAF2,VDR,VIM	3	Activated	biased	5.33	6.91e-90	0.0001	AARS1,ABAT,ABCA1,ABCB1,ABCD3,ABCF2,ABCF3,ABHD4,ACAA1,ACADL,ACADM,ACADVL,ACAT1,ACAT2,ACLY,ACO1,ACOT11,ACOT7,ACSF2,ACSL6,ACSS1,ACSS2,ACTA1,ACTA2,ACTB,ACTC1,ACTN1,ACTN2,ACTN4,ACTR3,ADD1,ADD3,ADGRB1,ADGRL3,AHCYL2,AHNAK,AHSG,AK1,AK2,AK3,AKR1B1,ALB,ALCAM,ALDH1A1,ALDH4A1,ALDH7A1,ALDH9A1,ALDOA,ALDOC,AMOT,AMPD3,ANKRD17,ANXA1,ANXA2,AP1B1,AP3M2,APC,APLP1,APLP2,APOA4,APOD,APPL2,AQP4,ARF4,ARHGAP1,ARHGAP5,ARHG…	734 (63)	62
SKP2		other	Akt,CCNE1,CDK9,CDKN1A,CDKN1B,DUSP1,ELF4,FOXM1,FOXO1,FOXO3,MYC,RB1,RBL2,SKP2,SMAD4,TOB1,TP53,USP18	2	Inhibited		-5.8	7.44e-90	0.0001	ABAT,ABCA1,ABCD3,ABCF3,ACAA2,ACADL,ACADM,ACADVL,ACAT1,ACLY,ACO1,ACO2,ACOT11,ACSF2,ACSL1,ACSL3,ACSL6,ACSS1,ACSS2,ACTA1,ACTB,ACTC1,ACTN1,ACTN2,ACTN4,ADD1,ADD3,ADGRB1,ADH5,AK1,AK2,AK3,AKAP12,AKR1B1,AKT2,ALB,ALDH1A1,ALDH4A1,ALDH9A1,AMOT,ANKRD17,ANXA1,ANXA2,ANXA6,AP1B1,APLP2,APOA1,APOE,AQP4,ARHGAP5,ARHGEF2,ARHGEF7,ASS1,ATP1A1,ATP1B1,ATP2A1,ATP5F1B,ATP5F1C,ATP5IF1,Atp5k,ATP5PB,ATP5PF,ATP6V0A1,ATP6V1D,A…	520 (18)	18
xenon		chemical drug	Akt,APP,ARRB1,ATF2,BCL2,Calcineurin protein(s),calpain,CAPN2,CASP8,CCND1,CDKN1A,Creb,CREB1,CREM,CSF1,ELK1,ETS1,FOS,GAB2,GRIN3A,GRK2,HIF1A,HSF1,HSPB8,JUN,L-glutamic acid,LIN28A,LRP6,MAP2K1,Mapk,MAPK1,MAPK14,MAPK3,MAPKAPK2,MAPT,MED1,MKNK1,Nfat (family),NFE2L2,NFkB (complex),NFKBIA,NMDA Receptor,NRAS,NTRK2,P38 MAPK,p70 S6k,Pkc(s),PKM,PTK2B,PTPN11,RAS,RPS6KA1,RPS6KB1,RPTOR,SHC1,SMAD2,SNAI2,SRC,SREBF1…	3	Activated	biased	7.103	7.84e-90	0.0001	ABAT,ABCD3,ACAA1,ACAA2,ACADVL,ACAT1,ACOT11,ACOT7,ACSBG1,ACSF2,ACSL4,ACSL6,ACSS1,ACTA1,ACTB,ACTN2,ACTN4,ADAR,ADCY2,ADD3,ADGRB1,ADH5,ADK,AGPAT3,AGT,AHNAK,AHSA1,AHSG,AK1,AK2,AK3,AKAP12,AKR1A1,AKR1B1,AKR7A2,AKT2,ALCAM,ALDH1L1,ALDH4A1,ALDH7A1,ALDH9A1,ALDOC,ALG2,AMOT,AMPD3,Ank2,ANXA1,ANXA2,ANXA6,AP1B1,AP3B2,AP3D1,APBA2,APLP2,APOA2,APOA4,APOD,ARCN1,ARF1,ARF4,ARFGEF3,ARHGAP5,ARL6IP5,ASNS,ASS1,ATP1A2,ATP1…	638 (68)	67
MCM2		enzyme	ACLY,Akt,AKT1,AKT2,AKT3,AMPK,APC/APC2,ATF1,ATR,ATXN1,CAMK4,CASP2,CASP8,CDK1,CDK2,CDKN1A,Cdkn1c,CHEK1,Creb,CREB1,cytarabine,E2F1,E2F3,EGFR,EIF2AK2,EIF4EBP1,ELF1,ERK,ERK1/2,ESR1,FOXO1,GRIN1,GSK3B,H2AX,ING1,IRF3,IRS1,JUN,MAP2,MAP2K1/2,MAP2K4,MAPK1,MAPK3,MAPK8,MAPT,MCM2,MDM4,Mek,MET,NCOA1,NEFH,NFkB (complex),NOS3,NR1I3,P38 MAPK,p70 S6k,PDPK1,Pkc(s),PP2A,PPP2R1A,PRKAA,PRKCA,PRMT1,PTPA,PTPRA,PTTG1,RASS…	3	Activated		4.285	8.94e-90	0.0001	ABAT,ABCD3,ACAA2,ACADL,ACADVL,ACAT1,ACO1,ACOT11,ACOT7,ACSF2,ACSL3,ACSL4,ACSL6,ACTC1,ACTN1,ACTN2,ACTN4,ACTR2,ADGRB1,ADH5,ADK,AGL,AGT,AHSG,AK3,AKAP12,AKR1B1,AKT2,ALDH4A1,ALDH7A1,ALDH9A1,ALDOA,AMOT,ANK3,ANXA1,ANXA2,ANXA5,ANXA6,AP1B1,AP2A1,AP2S1,AP3M2,APBA2,APC,APLP2,APOA4,APOD,ARFGEF3,ARHGAP1,ARHGAP5,ARHGEF2,ARHGEF7,ARHGEF9,ARPC2,ASNS,ASS1,ATP1A2,ATP1A3,ATP2A1,ATP2B4,ATP5F1C,ATP5F1D,ATP5PB,ATP5PF,AT…	650 (78)	77
astragaloside IV		chemical - endogenous non-mammalian	Abcb1b,Akt,ALOX5,astragaloside IV,BCL2,CAMK4,CASP9,Creb,CTNNB1,DGAT1,EGFR,ERK,ERK1/2,FOXO1,GJA1,glutathione peroxidase,GPX1,GPX6,GSK3B,GSTK1,GSTT1,IKBKB,IRS1,ITGB2,Jnk,MAP2,Mapk,MAPK8,MAPT,MMP9,MTOR,MYC,Nfat (family),NFkB (complex),NMDA Receptor,NOS2,P38 MAPK,p70 S6k,Pkc(s),PTGS2,reactive oxygen species,RELA,Sod,SOD2,STAT4,TLR3,TP53	3	Inhibited		-4.394	9.3e-90	0.0001	ABAT,ABCD3,ABCF2,ABCF3,ACAA1,ACAA2,ACADVL,ACAT1,ACAT2,ACBD5,ACO1,ACOT11,ACOT7,ACOX1,ACSF2,ACSL1,ACSL3,ACSL4,ACSL6,ACSS2,ACTB,ACTC1,ADD1,ADD3,ADGRB1,ADGRL3,ADH5,ADK,AGT,AHNAK,AK1,AK2,AK3,AKAP12,AKR1A1,ALCAM,ALDH4A1,ALDH7A1,ALDH9A1,ALDOA,ALDOC,AMOT,AMPD3,ANKRD17,ANXA2,ANXA5,ANXA6,AP1B1,AP2A1,AP2A2,AP3M2,APBA2,API5,APLP2,APOA1,APOD,APP,ARHGAP5,ARHGEF7,ARPC2,ASS1,ATP1A3,ATP2A2,ATP2B1,ATP5F1B,ATP5F1C,…	607 (47)	45
ELMO1		other	ABI1,Akt,AKT1,Ap1,ATF2,BAIAP2,CASP3,Cdc42,CDH1,CTNNB1,DOCK2,EGFR,ELK1,ELMO1,ERK,ERK1/2,ESR1,HIF1A,HRAS,JAK1,JAK2,Jnk,JUN,MAP3K1,MAP3K3,MAPK1,MAPK11,MAPK14,MAPK3,MAPK8,Mek,MMP2,MYC,NF2,NFAT (complex),Nfat (family),NFAT5,NFATC1,NFkB (complex),NFKBIA,NR3C2,P38 MAPK,PAK1,PAK2,PI3K (complex),PIK3CB,PIP5K1A,PIP5K1B,PLA2G4A,PRKCA,Rac,RAC1,RAF1,reactive oxygen species,RELA,RHOA,ROCK,SRF,STAT1,STAT3,TCF4,…	3	Activated	biased	7.714	9.82e-90	0.0001	ABAT,ABCD3,ABCF2,ABCF3,ACAA1,ACAA2,ACADL,ACAT1,ACAT2,ACOT11,ACOT7,ACOX1,ACSF2,ACSL1,ACSL3,ACSL4,ACSL6,ACSS2,ACTA2,ACTC1,ACTG1,ACTG2,ACTR2,ADAR,ADD1,ADD3,ADGRB1,ADH5,AGT,AHNAK,AHSG,AK1,AK2,AK3,ALCAM,ALDH1A1,ALDH4A1,ALDH7A1,ALDH9A1,ALDOA,ALDOC,AMOT,AMPD3,ANK3,ANKRD17,ANXA2,ANXA5,ANXA6,AP1B1,AP2S1,AP3M2,APBB1,APC,APLP2,APOA4,APOD,AQP4,ARF1,ARF6,ARHGAP1,ARHGAP5,ARHGEF2,ARHGEF7,ARHGEF9,ARPC2,ASNS,ATP1…	682 (64)	61
steroid		chemical - endogenous mammalian	ABCB1,Abcb1b,ABL1,ACLY,AKT1,AKT3,AR,ATF2,ATF4,ATM,BRCA1,C3,calpain,CCK,CCND1,CD36,CDK4/6,CDKN1A,CDKN1B,CDKN2A,CEBPA,CEBPB,Creb,CREB1,CREBBP,CYP19A1,E2F1,EGFR,EIF2AK2,EIF2AK4,EIF4EBP1,ELF1,ESR1,estrogen receptor,F2,FOS,FOXO1,FOXO3,FYN,G6PD,GABA-A receptor,GABRG2,GATA1,GCK,HIF1A,HNF4A,HSF1,IDH1,IRS1,JUN,MAP2K4,MAPK8,Mek,MET,MMP2,MMP9,MYC,NEFH,NFE2L2,NR1H3,NR1I2,NR1I3,NR3C1,P glycoprotein,PDPK1,PGR,…	3			-0.513	1.1e-89	0.0001	AARS1,ABCA1,ABCB1,ABCF2,ABCF3,ABHD4,ACAA1,ACAA2,ACAT1,ACAT2,ACBD5,ACLY,ACSL1,ACSS1,ACSS2,ACTA1,ACTA2,ACTB,ACTG1,ACTG2,ACTN1,ACTN2,ACTN4,ACTR2,ACTR3,ADD1,ADI1,ADK,AGPAT3,AGT,AHCYL1,AHSA1,AK2,AK3,AKAP12,AKR1A1,AKR7A2,ALB,ALDH1A1,ALDH2,ALDH3A2,ALDOA,ALDOC,ANK3,ANKRD17,ANXA1,ANXA2,AP1G1,AP2A1,AP2A2,AP2S1,AP3D1,APBA2,APBB1,APC,APOA2,APOD,APOE,APOH,APP,APPL2,AQP4,ARAF,ARF1,ARF4,ARFGEF3,ARHGAP1,ARHGAP32…	747 (95)	91
NGF-TRKA		complex	ACHE,Akt,AKT1,APP,BCL2,CASP1,CASP3,caspase,Cdc42,CDK5,Creb,CREB1,CREBBP,EIF4E,ELK1,EP300,ERBB2,ERK,ERK1/2,ETS1,FOS,FOXO3,GSK3B,HINT1,HRAS,INSR,IRS1,LRP1,MAP2K1,MAP2K2,MAP3K8,MAPK1,MAPK14,MAPK3,MAPK7,MAPK8,MAPK9,MAPKAPK2,MAPT,MEF2,MEF2C,Mek,MYC,NCL,NFASC,Nfat (family),NFATC2,NFE2L2,NFkB (complex),NFKB1,NFKBIA,NGF,NGF-TRKA,NR4A1,NRAS,NTRK1,NTRK2,P38 MAPK,PDPK1,PI3K (complex),PIK3CD,PPARG,PPP3R1,PRK…	3	Activated	biased	8.557	1.14e-89	0.0001	ABAT,ABCD3,ABCF2,ABCF3,ACAA1,ACADL,ACAT1,ACAT2,ACLY,ACOT11,ACOT7,ACOX1,ACSBG1,ACSF2,ACSL1,ACSL3,ACSL4,ACSL6,ACSS2,ACTR3B,ADAR,ADCY2,ADD1,ADD3,ADGRB1,ADGRL3,AGPAT3,AHSG,AK1,AK2,AK3,AKR1A1,AKR1B1,AKR7A2,AKT2,ALDH1A1,ALDH1L1,ALDH4A1,ALDH6A1,ALDH7A1,ALDH9A1,ALDOA,ALDOC,AMOT,AMPD3,ANK3,ANKRD17,ANXA2,ANXA6,AP1B1,AP2A1,AP3B2,AP3D1,AP3M2,APBA2,APBB1,APC,APOA2,APOA4,APOD,ARF1,ARF6,ARFGEF3,ARHGAP32,ARHGAP5…	713 (86)	84
PND-1186		chemical drug	Akt,AURK,BAX,BMX,CASP9,CD247,CD28,CD3,CD46,CD5,CDK1,CDKN1A,CREB1,CTLA4,CXCL12,CXCR3,EGFR,ERK,ERK1/2,ESR1,FLT3,Focal adhesion kinase,FOXP3,FYN,GJA1,HNRNPK,HRAS,ITGB1,ITK,Jnk,LCK,LILRB1,MAP2K1,Mapk,MAPK14,MAPK8,MAPT,MDM2,MED28,MMP14,NANOG,NFAT (complex),Nfat (family),NFkB (complex),NFKBIA,NRAS,P38 MAPK,PAK2,PECAM1,PI3K (complex),PIK3R1,PND-1186,PRKCD,PTPN6,RAC1,RAS,RET,RHOA,SHC1,SRC,STAT3,STAT5A,ST…	3	Inhibited		-5.036	1.28e-89	0.0001	AARS1,ABAT,ABCA1,ABCD3,ACAA2,ACADL,ACADVL,ACAT1,ACLY,ACOT11,ACOT7,ACOX1,ACSBG1,ACSF2,ACSL1,ACSL3,ACSL4,ACSL6,ACSS1,ACSS2,ACTB,ACTC1,ACTG2,ACTN1,ACTN4,ACTR2,ACTR3,ADCY2,ADD3,ADGRB1,ADH5,AHCYL1,AHNAK,AHSG,AIMP1,AK1,AK2,AK3,AKAP12,AKR1B1,ALB,ALDH1A1,ALDH1L1,ALDH4A1,ALDH7A1,ALDH9A1,ALDOA,AMOT,AMPD3,ANK3,ANXA1,ANXA2,ANXA6,ANXA7,AP2S1,APBB1,APC,APLP2,APOA4,APOD,ARAF,ARF1,ARF6,ARFGEF3,ARHGAP1,ARHGAP32,A…	648 (66)	64
FBXL14		enzyme	Akt,AMPK,ATF4,BCL2,BMI1,BRCA1,calpain,CASP3,CCND1,CDH1,CDK4/6,CDKN1A,CDKN1B,CDKN2A,CTNNB1,DKK1,EIF2AK4,EP300,ERK,F2,FBXL14,GCK,GLI1,GSK3B,Jnk,MAPK14,mir-22,MMP9,MYC,MYOD1,NFKBIA,NOTCH1,P38 MAPK,PIAS3,Pka,PRKAA,PTEN,RB1,RBL2,RELA,SFRP1,SNAI1,STAT3,TAZ,Tgf beta,TP53,TP73,TRAF2,TWIST1,YAP1,ZBTB17	3	Inhibited		-3.05	1.5e-89	0.0001	AARS1,ABAT,ABCA1,ABCD3,ABCF2,ABCF3,ABHD4,ACADM,ACAT1,ACAT2,ACLY,ACO1,ACOT11,ACSF2,ACSL3,ACSL6,ACSS1,ACSS2,ACTA1,ACTA2,ACTB,ACTG1,ACTN1,ACTN2,ACTN4,ADD1,ADGRB1,AHNAK,AHSG,AK2,AK3,AKT2,ALB,ALCAM,ALDH1A1,ALDH4A1,ALDH9A1,ALDOA,ALDOC,AMOT,AMPD3,ANKRD17,ANXA2,ANXA5,ANXA6,AP1B1,AP3M2,APLP2,APOD,APOE,APPL2,AQP4,ARF4,ARHGDIA,ARHGEF2,ARHGEF7,ARPC2,ASS1,ATL1,ATP1B1,ATP2A1,ATP2A2,ATP5F1C,ATP5IF1,Atp5k,ATP5MF…	656 (51)	50
chlordecone		chemical toxicant	AHR,Akt,AKT1,AMPK,APP,BRCA1,Calcineurin protein(s),CDK2,chlordecone,CREB1,CYP19A1,EGF,ESR1,ESR2,GATA1,HSD17B4,IGF1R,JUN,Mmp,MMP2,MTOR,P38 MAPK,Pka,Pkc(s),PPARG,PRKCD,PTK2,RAS,RUNX2,SMAD2,SOD2,SP1,STAT3,STAT5B,tamoxifen,TP53,UBA3	3			0.472	1.63e-89	0.0001	ABAT,ABCB1,ACAA2,ACAT1,ACO2,ACOT11,ACOX1,ACSF2,ACSL1,ACSL4,ACSS1,ACSS2,ACTA2,ACTC1,ACTN2,ACTN4,ACTR2,ADAR,ADD3,ADGRB1,AGT,AHNAK,AHSG,AK1,AK3,AKAP12,AKR1A1,AKR1B1,ALCAM,ALDH2,ALDH3A2,ALDH4A1,ALDH9A1,ALDOA,AMOT,ANK3,ANXA2,ANXA5,ANXA6,AP1B1,AP2S1,AP3B2,APC,APOE,AQP4,ARF6,ARFGEF3,ARHGAP1,ARHGAP32,ARHGAP5,ARHGEF2,ARHGEF7,ARHGEF9,ARL6IP5,ASNS,ASS1,ATP1B1,ATP2B1,ATP2B2,ATP2B4,ATP5F1B,ATP5F1C,ATP5F1D,Atp…	648 (37)	37
SPEN		transcription regulator	AHR,Akt,AKT1,AMPK,Ap1,APP,BRCA1,Calcineurin protein(s),CASP3,CREB1,CYP19A1,EGF,EGFR,ERK,ERK1/2,ESR1,ESR2,GATA1,HSD17B4,IGF1R,IKBKB,Jnk,LCK,LEF1,MAPK8,Mmp,MMP2,MTOR,NCOA3,NOTCH1,Nr1h,P38 MAPK,p70 S6k,PDPK1,PI3K (complex),Pkc(s),PRKAA,PRKCD,PTK2,RBPJ,SMAD2,SP1,SPEN,SRC,STAT3,STAT5A,STAT5B,tamoxifen,TCF3,TP53,UBA3,Vegf	3	Inhibited		-2.717	1.71e-89	0.0001	ABAT,ABCB1,ACAA1,ACAA2,ACADM,ACAT1,ACO2,ACOT11,ACOT7,ACOX1,ACSF2,ACSL1,ACSL4,ACSS1,ACSS2,ACTA2,ACTB,ACTC1,ACTN2,ACTN4,ACTR2,ADD3,ADGRB1,ADGRL2,AGT,AHCYL2,AHNAK,AHSG,AK1,AK3,AKR1A1,ALDH2,ALDH3A2,ALDH4A1,ALDH9A1,ALDOA,AMOT,AMPD3,ANK3,ANXA2,ANXA5,ANXA6,AP1B1,AP2S1,AP3B2,APC,APOD,APOE,AQP4,ARF6,ARFGEF3,ARHGAP1,ARHGAP32,ARHGAP5,ARHGEF12,ARHGEF17,ARHGEF2,ARHGEF7,ARHGEF9,ARL6IP5,ARPC2,ASNS,ASS1,ATP1A3,A…	704 (52)	51
neamine		chemical reagent	Akt,AKT1,AMPK,Ap1,ATF2,CASP8,CAV1,CCND1,CDK6,CDKN1B,Creb,CREB1,CSF1R,CTNNB1,DIO3,EGFR,ELK1,ERBB2,ERK,ERK1/2,F3,FGF2,FGFR1,FGFR2,FLT1,FOXO1,FOXO3,GSK3B,HIF1A,HNF1A,HRAS,IGF1R,Ikb,INSR,Jnk,JUN,KDR,LRP6,MAP2K1,MAP2K1/2,MAPK1,MAPK11,MAPK14,MAPK3,MAPK7,MAPK8,MAPT,Mek,MET,MMP14,MMP2,MMP3,MMP9,MTOR,MYC,MYF6,neamine,NFASC,NFATC2,NFkB (complex),NFKB1,NFKBIA,P38 MAPK,p70 S6k,PAK2,PARP1,PI3K (complex),Pka,P…	3	Inhibited	biased	-7.548	2.13e-89	0.0001	ABAT,ABCF2,ABCF3,ACAA1,ACADL,ACADM,ACAT1,ACAT2,ACOT11,ACOT7,ACOX1,ACSBG1,ACSF2,ACSL1,ACSL3,ACSL6,ACTN2,ACTR2,ADCYAP1R1,ADD3,ADGRB1,ADGRL2,ADGRL3,ADH5,ADK,AHNAK,AHSG,AK1,AK3,AKR1A1,AKR1B1,ALB,ALCAM,ALDH1L1,ALDH2,ALDH4A1,ALDH6A1,ALDH7A1,ALDH9A1,ALDOA,ALDOC,Alyref,AMPD3,ANK3,ANKRD17,ANXA2,ANXA5,ANXA6,ANXA7,AP1B1,APBA2,APBB1,APOA4,APOD,ARF1,ARF6,ARFGEF3,ARHGAP32,ARHGAP5,ARHGEF17,ARHGEF2,ARHGEF7,ARPC2…	777 (97)	96
C8orf44-SGK3/SGK3		kinase	AKT1,AR,ATM,BAD,BAX,BCL2,BMP7,BTK,C8orf44-SGK3/SGK3,Calcineurin protein(s),CASP3,CASP8,caspase,CDKN1A,CSF2,CXCL12,ERK,ESR1,FLII,FOXO3,GATA4,GSK3B,HBEGF,HGS,HIF1A,Jnk,K ATP Channel,L-threonine,MAPK1,MAPK13,MMP14,MMP2,MTOR,NEDD4L,NFkB (complex),NTRK1,P38 MAPK,p70 S6k,PIK3CA,PIK3R1,PRMT5,RAC1,RAF1,RB1,RELA,RHOA,RICTOR,RPTOR,SGK1,SIRT1,SKIL,SLC6A3,SMAD2,SMAD3,SRC,SREBF1,STAT3,SYK,TGFB1,TGFBR1,TSG101,…	3	Activated		4.081	3.59e-89	0.0001	ABCD3,ACADL,ACADM,ACAT2,ACLY,ACO1,ACO2,ACOT7,ACOX1,ACSL1,ACSL4,ACSS1,ACSS2,ACTA2,ACTB,ACTN1,ACTN2,ACTR2,ACTR3,ADAR,ADD3,ADGRB1,ADI1,ADK,AHSG,AKR1B1,ALB,ALCAM,ALDH1A1,ALDH2,ALDH7A1,ALDOA,ALDOC,ANK3,ANXA1,ANXA2,ANXA5,ANXA7,AP2A1,AP2S1,AP3M2,APBB1,APC,APOA2,APOA4,APOE,AQP4,ARAF,ARF1,ARF4,ARHGAP1,ARHGEF9,ARPC2,ASNS,ASS1,ATP1A2,ATP2A1,ATP2B1,ATP5F1B,ATP5F1C,ATP5F1D,Atp5k,ATP5MF,ATP5MG,ATP5PB,ATP5PD,AT…	640 (62)	59
HECTD1	2.565	enzyme	AHR,Akt,APC,CD24,CSNK2A1,CTNNB1,diphtheria toxin,EGFR,EIF2AK2,ERBB2,ERK,ERK1/2,ESR1,ESR2,estrogen receptor,geldanamycin,H2AX,HECTD1,HSF1,Hsp90,HSP90AA1,HSP90AB1,HSP90B1,IRS2,Jnk,KDM3A,KLK3,MAPT,MTOR,Nfat (family),NOS3,NR1I2,NR3C2,P38 MAPK,PGR,PPARA,RACK1,RAF1,RELA,SMAD3,STAT1,STAT3,STK11,TLR2,TLR4,TP53	3	Inhibited		-2.895	4.03e-89	0.0001	ABAT,ABCD3,ACAA1,ACADL,ACADM,ACLY,ACO1,ACOT11,ACOT7,ACSF2,ACSL1,ACSL3,ACSL6,ACTA1,ACTB,ACTC1,ACTN4,ACTR2,ADAR,ADCYAP1R1,ADGRB1,ADGRL3,ADH5,AHCYL1,AHNAK,AHSA1,AHSG,AK1,AK2,AK3,ALB,ALDH3A2,ALDH4A1,ALDH9A1,ALDOC,AMOT,ANK3,ANXA5,ANXA6,ANXA7,AP1B1,AP1G1,AP2S1,AP3M2,APC,APOA1,APOA2,APOE,AQP4,ARF3,ARF5,ARHGAP1,ARHGAP5,ARHGDIA,ARHGEF2,ARHGEF7,ARHGEF9,ARPC2,ASNS,ASTN1,ATP1A1,ATP1A3,ATP1B1,ATP2A2,ATP5F1A,A…	674 (46)	45
UNC119		other	ABL1,ADD2,AMPK,BCR (complex),BCR-ABL1,BMX,CASP8,CAV1,CD247,CD28,CD3,CD5,CDK1,CDK5,CDKN1B,CREB1,CREBBP,CSF1R,CSF2RA,CSF2RB,CTLA4,CTNNB1,CXCL12,CXCR3,DAB1,DYRK1A,EGFR,EPHB4,EPOR,ERBB2,ERBB3,ERBB4,ERK,ERK1/2,ERN1,ESR1,FCGR2B,FGFR1,FGFR2,FLT1,FOXP3,FYN,GRIN1,HCK,HNRNPK,HRAS,IGF1R,IKBKB,INSR,IRF7,IRS1,ITCH,ITGB1,ITGB4,ITK,ITPR2,JAK1,JAK2,KDR,LCK,LCP2,LILRB1,LYN,MAP2,MAP2K1,MAP2K3,MAP2K4,MAP2K5,MAP2K7,…	3	Activated	biased	9.809	4.41e-89	0.0001	AARS1,ABCA1,ABCD3,ABHD16A,ACAA1,ACAA2,ACADL,ACADVL,ACAT2,ACOT11,ACOT7,ACSBG1,ACSL1,ACSL6,ACSS2,ACTB,ACTG1,ACTG2,ACTN1,ACTN4,ACTR2,ACTR3,ADCY2,ADD1,ADD3,ADGRL3,ADH5,AGPAT3,AHCYL1,AHSG,AIMP1,AK1,AK2,AKR1A1,AKR7A2,AKT2,ALB,ALCAM,ALDH1A1,ALDH1L1,ALDH3A2,ALDH6A1,ALDH7A1,ALDOA,ALDOC,AMPD3,ANK3,ANXA1,ANXA2,ANXA6,AP1B1,AP2A1,AP2S1,APBB1,APC,API5,APOA4,APOD,AQP4,ARAF,ARF1,ARF4,ARF6,ARFGEF3,ARHGAP1,ARHGAP3…	663 (124)	121
GDC-0077		chemical drug	Akt,AKT1,CCAR2,Creb,CSF2RB,ELAVL1,ERK,FOXO1,FOXO3,GDC-0077,GSK3B,HMGA1,IRF3,IRS1,MMP2,MMP9,MTOR,MYC,NCL,Nfat (family),NFKB1,NFKBIA,Notch,P38 MAPK,p70 S6k,PDGFRB,PDK1,PDPK1,PI3K (complex),PI3K (family),PIK3CA,PIK3CD,PIK3CG,PIK3R1,PPARGC1A,PRKAA,PRKCD,PRKD1,PTK2,PTK2B,RAC1,RAS,REL,RELA,RHOA,RPS6KB1,SP1,SREBF1,SREBF2,STAT1,STAT3,SYK,TP53	3	Inhibited		-4.11	4.48e-89	0.0001	ABAT,ABCA1,ABCF2,ABCF3,ACADL,ACO1,ACOT11,ACSF2,ACSL1,ACSL3,ACSL6,ACTA2,ACTB,ACTN1,ADAR,ADD1,ADD3,ADGRB1,ADK,AHNAK,AHSG,AK2,AK3,AKR1A1,ALCAM,ALDH1A1,ALDH4A1,ALDH9A1,ALDOA,ALDOC,AMOT,AMPD3,ANKRD17,ANXA1,ANXA2,ANXA5,ANXA6,AP1B1,AP2A1,AP3M2,APBA2,APBB1,APLP2,APOA1,APOA2,APOA4,APOD,AQP4,ARF4,ARHGAP32,ARHGAP5,ARHGEF2,ARHGEF7,ARPC2,ASNS,ATP2B1,ATP2B3,ATP5F1C,ATP5IF1,Atp5k,ATP5MF,ATP5PD,ATP5PF,ATP5PO,ATP…	595 (53)	52
ospemifene		chemical drug	AHR,Akt,AKT1,AMPK,APP,BRCA1,Calcineurin protein(s),CDK2,CREB1,CYP19A1,EGF,ESR1,ESR2,GATA1,HSD17B4,IGF1R,JUN,Mmp,MMP2,MTOR,ospemifene,P38 MAPK,Pka,Pkc(s),PPARG,PRKCD,PTK2,RAS,RUNX2,SMAD2,SOD2,SP1,STAT3,STAT5B,tamoxifen,TP53,UBA3	3			0.433	4.91e-89	0.0001	ABAT,ABCB1,ACAA2,ACAT1,ACO2,ACOT11,ACOX1,ACSF2,ACSL1,ACSL4,ACSS1,ACSS2,ACTA2,ACTC1,ACTN2,ACTN4,ACTR2,ADAR,ADD3,ADGRB1,AGT,AHNAK,AHSG,AK1,AK3,AKAP12,AKR1A1,AKR1B1,ALCAM,ALDH2,ALDH3A2,ALDH4A1,ALDH9A1,ALDOA,AMOT,ANK3,ANXA2,ANXA5,ANXA6,AP1B1,AP2S1,AP3B2,APC,APOE,AQP4,ARF6,ARFGEF3,ARHGAP1,ARHGAP32,ARHGAP5,ARHGEF2,ARHGEF7,ARHGEF9,ARL6IP5,ASNS,ASS1,ATP1B1,ATP2B1,ATP2B2,ATP2B4,ATP5F1B,ATP5F1C,ATP5F1D,Atp…	647 (37)	36
PFDN5		transcription regulator	ABCB1,ABL1,Akt,AMPK,ATF4,BAK1,BAX,BRCA1,calpain,CASP3,caspase,CCND1,CCNE1,CDK4/6,CDK5,CDKN1A,CDKN1B,CDKN2A,CTNNB1,DKK1,EIF2AK4,ERK,F2,GCK,GLI1,HIF1A,MAPK14,mir-22,MMP9,MYC,MYOD1,NFKBIA,P38 MAPK,PFDN5,Pka,PRKAA,PTEN,RBL2,RELA,SFRP1,SP1,Tgf beta,TP53,TP73,TRAF2	3	Inhibited		-4.369	5.02e-89	0.0001	AARS1,ABAT,ABCA1,ABCB1,ABCD3,ABCF2,ABCF3,ABHD4,ACAA2,ACADM,ACAT1,ACAT2,ACBD5,ACLY,ACO1,ACOT11,ACSF2,ACSL1,ACSL3,ACSL6,ACSS1,ACSS2,ACTA1,ACTA2,ACTB,ACTN1,ACTN4,ADD1,ADD3,ADGRB1,AHNAK,AK1,AK2,AK3,AKR1B1,AKT2,ALB,ALCAM,ALDH4A1,ALDH9A1,ALDOA,ALDOC,AMOT,AMPD3,ANKRD17,ANXA1,ANXA2,ANXA6,AP1B1,AP3M2,APLP2,APOA1,APPL2,ARF4,ARHGAP5,ARHGDIA,ARHGEF2,ARHGEF7,ARPC2,ASS1,ATL1,ATP2A1,ATP5F1B,ATP5IF1,ATP5MF,ATP5P…	637 (45)	45
endosulfan		chemical toxicant	AHR,Akt,AKT1,AMPK,APP,BRCA1,Calcineurin protein(s),CDK2,CREB1,CYP19A1,EGF,endosulfan,ESR1,ESR2,GATA1,HSD17B4,IGF1R,JUN,Mmp,MMP2,MTOR,P38 MAPK,Pka,Pkc(s),PPARG,PRKCD,PTK2,RAS,RUNX2,SMAD2,SOD2,SP1,STAT3,STAT5B,tamoxifen,TP53,UBA3	3			0.433	5.55e-89	0.0001	ABAT,ABCB1,ACAA2,ACAT1,ACO2,ACOT11,ACOX1,ACSF2,ACSL1,ACSL4,ACSS1,ACSS2,ACTA2,ACTC1,ACTN2,ACTN4,ACTR2,ADAR,ADD3,ADGRB1,AGT,AHNAK,AHSG,AK1,AK3,AKAP12,AKR1A1,AKR1B1,ALCAM,ALDH2,ALDH3A2,ALDH4A1,ALDH9A1,ALDOA,AMOT,ANK3,ANXA2,ANXA5,ANXA6,AP1B1,AP2S1,AP3B2,APC,APOE,AQP4,ARF6,ARFGEF3,ARHGAP1,ARHGAP32,ARHGAP5,ARHGEF2,ARHGEF7,ARHGEF9,ARL6IP5,ASNS,ASS1,ATP1B1,ATP2B1,ATP2B2,ATP2B4,ATP5F1B,ATP5F1C,ATP5F1D,Atp…	647 (37)	36
PROKR2		G-protein coupled receptor	ADCY,Akt,Ap1,APP,ARRB1,ATF2,BCL2,CAPN2,CASP8,CCND1,CDKN1A,Creb,CREM,CSF1,DUSP1,ELK1,ERK,ERK1/2,ETS1,FOS,G protein S,GAB2,GNAS,GRK2,HIF1A,HISTONE,HSF1,HSPB8,JUN,LIN28A,LRP6,MAP2K1,Mapk,MAPK1,MAPK3,MAPKAPK2,MAPT,MCL1,MED1,MKNK1,NFE2L2,NFkB (complex),NFKBIA,p70 S6k,PARP1,PKM,PRKACA,PROKR2,PTPN11,Rb,RPS6KA1,RPS6KB1,RPTOR,SHC1,SMAD2,SNAI2,SREBF1,SREBF2,STAT1,STAT3,TFCP2,TP53,TWIST1,XBP1	3	Activated	biased	9.34	6.35e-89	0.0001	ABAT,ABCD3,ACAA1,ACAA2,ACADVL,ACAT1,ACOT11,ACOT7,ACSBG1,ACSF2,ACSL4,ACSL6,ACSS1,ACTA1,ACTB,ACTN1,ACTN2,ACTN4,ADAR,ADD3,ADGRB1,ADH5,ADK,AGPAT3,AGT,AHNAK,AHSA1,AHSG,AK1,AK2,AK3,AKAP12,AKR1A1,AKR1B1,AKR7A2,AKT2,ALCAM,ALDH1L1,ALDH4A1,ALDH7A1,ALDH9A1,ALDOC,ALG2,AMOT,AMPD3,Ank2,ANXA1,ANXA2,ANXA5,ANXA6,AP1B1,AP3B2,AP3D1,APBA2,APLP2,APOA2,APOA4,APOD,AQP4,ARCN1,ARF1,ARF4,ARHGAP5,ARHGEF2,ARL6IP5,ARPC2,ASNS…	636 (64)	62
clomiphene		chemical drug	AHR,Akt,AKT1,AMPK,APP,BRCA1,Calcineurin protein(s),CDK2,clomiphene,CREB1,CYP19A1,EGF,ESR1,ESR2,GATA1,HSD17B4,IGF1R,JUN,Mmp,MMP2,MTOR,P38 MAPK,Pka,Pkc(s),PPARG,PRKCD,PTK2,RAS,RUNX2,SMAD2,SOD2,SP1,STAT3,STAT5B,tamoxifen,TP53,UBA3	3			0.433	7.09e-89	0.0001	ABAT,ABCB1,ACAA2,ACAT1,ACO2,ACOT11,ACOX1,ACSF2,ACSL1,ACSL4,ACSS1,ACSS2,ACTA2,ACTC1,ACTN2,ACTN4,ACTR2,ADAR,ADD3,ADGRB1,AGT,AHNAK,AHSG,AK1,AK3,AKAP12,AKR1A1,AKR1B1,ALCAM,ALDH2,ALDH3A2,ALDH4A1,ALDH9A1,ALDOA,AMOT,ANK3,ANXA2,ANXA5,ANXA6,AP1B1,AP2S1,AP3B2,APC,APOE,AQP4,ARF6,ARFGEF3,ARHGAP1,ARHGAP32,ARHGAP5,ARHGEF2,ARHGEF7,ARHGEF9,ARL6IP5,ASNS,ASS1,ATP1B1,ATP2B1,ATP2B2,ATP2B4,ATP5F1B,ATP5F1C,ATP5F1D,Atp…	647 (37)	36
Mt3		other	ABL1,Akt,APP,ATR,CASP1,CASP3,caspase,CAV1,CBL,CDK5,CDKN1B,CREB1,CTNNB1,cytarabine,EIF2AK2,EIF4EBP1,ERK,ESR1,GPX1,HIPK2,IRS1,JAK2,MAP2K4,MAP2K6,Mapk,MAPK1,MAPK14,MAPK3,MAPK9,MAPT,MDM2,Mt3,MTOR,NEDD9,NFAT5,NFkB (complex),NFKBIA,NTRK2,P38 MAPK,PARP1,PDPK1,PI3K (complex),PIK3R1,PLSCR1,PRKCD,PRKN,PXN,RAS,RB1,SNCA,SRC,STAT1,STAT3,STAT5A,TOP1,TP53,TP63,TP73	3	Activated		4.171	7.09e-89	0.0001	ABAT,ACAA1,ACAA2,ACADVL,ACAT1,ACAT2,ACO1,ACO2,ACOT11,ACOX1,ACSF2,ACSL3,ACSL6,ACSS1,ACSS2,ACTC1,ACTN1,ACTN4,ACTR2,ADAR,ADGRB1,ADH5,AHNAK,AHSG,AK2,AK3,AKAP12,AKR1A1,AKR1B1,AKT2,ALCAM,ALDH4A1,ALDH7A1,ALDH9A1,ALDOA,AMOT,AMPD3,ANK3,ANXA1,ANXA2,ANXA6,AP1B1,AP2A1,AP2S1,AP3B2,APLP2,APOA4,ARFGEF3,ARHGAP1,ARHGAP32,ARHGAP5,ARHGEF7,ARHGEF9,ARL6IP5,ARPC2,ASNS,ATP1A1,ATP1A2,ATP2A1,ATP2B1,ATP2B2,ATP2B4,ATP5F1C,…	647 (58)	58
PAX6		transcription regulator	26s Proteasome,Akt,AKT1,androgen,AR,ATM,BRCA1,CBL,CBS/CBSL,CCND1,CCNE1,CEBPA,CEBPB,Creb,CREB1,CREBBP,CTNNB1,DNMT1,E2F1,EGFR,EGR1,ELK1,EN1,EP300,ERBB2,ERK1/2,ERN1,ESR1,FOXA2,FOXO1,FOXO3,FOXO4,GATA2,GDNF,GNAI2,GSK3B,HNRNPK,INS,INSR,IRS1,JAK2,Jnk,JUN,LPL,MAF,MAP2K4,Mapk,MAPK1,MAPK14,MAPK3,MAPK7,MAPK8,MAPT,MDM2,MEF2,Mek,MTOR,MTORC1,MYOD1,NCOA2,NCOA4,NFE2L2,NFkB (complex),Nr1h,NR3C1,NR4A1,NRAS,OGT,P38…	3	Inhibited		-2.68	8.38e-89	0.0001	ABAT,ABCA1,ABCD3,ABCF2,ABHD4,ACAA1,ACADL,ACADM,ACADVL,ACAT1,ACLY,ACO1,ACO2,ACOT11,ACOX1,ACSF2,ACSL3,ACSS1,ACSS2,ACTA1,ACTA2,ACTB,ACTC1,ACTN2,ACTN4,ACTR2,ACTR3,ADAR,ADCY2,ADCYAP1R1,ADD3,ADGRB1,ADGRL3,ADK,ADRM1,AGPAT3,AGT,AHNAK,AK3,AKR1A1,AKR1B1,AKR7A2,AKT2,ALCAM,ALDH1A1,ALDH3A2,ALDH4A1,ALDH6A1,ALDH7A1,ALDH9A1,ALDOC,AMOT,ANK3,ANXA5,ANXA6,AP1B1,AP2A1,AP2S1,AP3M2,APBA2,APOA1,APOA2,AQP4,ARF1,ARF4,ARFG…	786 (99)	99
TAN 67		chemical reagent	Akt,Ap1,APP,ARRB1,ATF2,BCL2,CAPN2,CASP8,CCND1,CDKN1A,Creb,CREM,CSF1,DUSP1,ELK1,ERK,ERK1/2,ETS1,FOS,GAB2,GRK2,HIF1A,HSF1,HSPB8,JUN,LIN28A,LRP6,MAP2K1,Mapk,MAPK1,MAPK3,MAPKAPK2,MAPT,MCL1,MED1,MKNK1,NFE2L2,NFkB (complex),NFKBIA,p70 S6k,PARP1,PKM,PTPN11,Rb,RPS6KA1,RPS6KB1,RPTOR,SHC1,SMAD2,SNAI2,SREBF1,SREBF2,STAT1,STAT3,TAN 67,TFCP2,TP53,TWIST1,XBP1	3	Activated	biased	9.261	1.18e-88	0.0001	ABAT,ABCD3,ACAA1,ACAA2,ACADVL,ACAT1,ACOT11,ACOT7,ACSBG1,ACSF2,ACSL4,ACSL6,ACSS1,ACTA1,ACTB,ACTN1,ACTN2,ACTN4,ADAR,ADD3,ADGRB1,ADH5,ADK,AGPAT3,AGT,AHNAK,AHSA1,AHSG,AK1,AK2,AK3,AKAP12,AKR1A1,AKR1B1,AKR7A2,AKT2,ALCAM,ALDH1L1,ALDH4A1,ALDH7A1,ALDH9A1,ALDOC,ALG2,AMOT,AMPD3,Ank2,ANXA1,ANXA2,ANXA5,ANXA6,AP1B1,AP3B2,AP3D1,APBA2,APLP2,APOA2,APOA4,APOD,AQP4,ARCN1,ARF1,ARF4,ARHGAP5,ARHGEF2,ARL6IP5,ARPC2,ASNS…	636 (59)	59
EIF3F	2	translation regulator	26s Proteasome,ABL1,Akt,AKT1,AMPK,CAV1,EIF3F,EIF4EBP1,ERK,ERK1/2,FLCN,HRAS,IRS1,ITGB1,Jnk,MAPK1,MAPK14,MTORC1,NFE2L2,NFKB1,NFKB2,NFKBIA,NOS3,P38 MAPK,p70 S6k,PNPLA2,PPARG,PPP2CA,PRKAA,PRKAA1,PRKAA2,PRKN,RELA,RELB,RICTOR,RPS6KA1,RPS6KB1,S6K1,SIRT1,STAT3,TP53,TSC2,ULK1,YAP1	3	Activated		2.007	1.33e-88	0.0001	ABAT,ABCB1,ABCD3,ACAA1,ACAA2,ACADVL,ACAT1,ACO2,ACOT11,ACOT7,ACOX1,ACSF2,ACSL3,ACSL6,ACSS1,ACSS2,ACTA2,ACTN1,ACTN4,ADAR,ADD3,ADGRB1,ADH5,ADRM1,AGPAT3,AGT,AHSG,AK1,AK2,AK3,AKAP12,AKR1A1,AKR1B1,AKR7A2,ALB,ALDH4A1,ALDH9A1,AMOT,AMPD3,ANXA1,ANXA2,ANXA5,ANXA6,AP1B1,AP2A1,AP3M2,APLP2,APOA1,APOA4,ARF6,ARHGAP5,ARPC2,ASNS,ASTN1,ATP1A1,ATP1A2,ATP1A3,ATP1B1,ATP2A1,ATP2A2,ATP5F1B,ATP5F1D,Atp5k,ATP5MG,ATP5PB,AT…	574 (44)	43
Atf		group	AMPK,AR,Atf,ATF1,ATF2,ATF3,ATF4,ATF5,ATF6,CASP3,Creb,DDIT3,EPO,ERK,FOS,HIF1A,IRF7,JUN,MCL1,MTOR,NFE2L2,RB1,RUNX2,STAT3,STAT5A,TP53,TP63	3	Activated		7.325	1.62e-88	0.0001	AARS1,ABAT,ABCA1,ACAA2,ACADVL,ACAT1,ACO1,ACOT11,ACOX1,ACSF2,ACSL1,ACSL3,ACSL6,ACSS1,ACSS2,ACTA1,ACTB,ACTC1,ACTN1,ACTN2,ACTN4,ACTR3,ADAR,ADD3,ADGRB1,ADH5,ADK,AGPAT3,AHSG,AK1,AK3,AKAP12,AKR1A1,AKR1B1,AKR7A2,ALB,ALDH4A1,ALDH9A1,ALDOC,ANXA1,ANXA2,ANXA6,AP1B1,AP3D1,APBA2,APOA1,APOA4,AQP4,ARF1,ARHGAP5,ARHGEF7,ARPC2,ASNS,ATP1A1,ATP1A3,ATP1B1,ATP2A2,ATP2B1,ATP5F1C,Atp5k,ATP5PB,ATP5PF,ATP6V1D,ATP6V1F,ATXN…	531 (27)	25
CCNE2		other	Akt,ATF1,BRCA1,CCNE1,CCNE2,CDK1,CDK2,CDK3,CDK9,CDKN1A,CDKN1B,CDX2,CEBPB,CTNNB1,Cyclin E,E2F1,E2F2,E2F3,ELF4,ESR1,estrogen receptor,FOXO1,FOXP3,ID2,ID3,Lamin b,MAPT,MCL1,MDM2,MYC,MYOD1,NCOA1,NFATC4,NOTCH1,NR1I2,PARP1,PELP1,PGR,PTTG1,RB1,RBL2,SF3B1,SKP2,SMARCA4,SNAI2,SOX2,SP1,SPHK1,STAT3,TFCP2,TP53,VIM,WT1,XRCC6	3	Activated		4.96	1.76e-88	0.0001	ABAT,ABCD3,ABCF3,ACAA1,ACAA2,ACADM,ACADVL,ACAT1,ACAT2,ACO1,ACO2,ACOT11,ACSF2,ACSL3,ACSL4,ACSL6,ACSS2,ACTA1,ACTN2,ACTN4,ACTR2,ADD1,ADGRB1,ADH5,AGL,AHCYL1,AHNAK,AHSG,AK2,AKAP12,AKR1B1,AKT2,ALCAM,ALDH2,ALDH3A2,ALDH4A1,ALDH9A1,AMOT,ANK3,ANXA11,ANXA2,ANXA6,AP1B1,AP1G1,AP2S1,AP3M2,APP,AQP4,ARAF,ARHGAP1,ARHGAP5,ARHGEF2,ARHGEF7,ARHGEF9,ARL2,ARPP19,ASS1,ATP2A1,ATP5F1A,ATP5F1C,ATP5IF1,ATP5PB,ATP5PF,ATP6V0A…	670 (54)	52
CP	1.051	enzyme	Akt,ALOX5,ARG1,BCL2,CD247,CP,doxorubicin,EIF2AK3,INSR,IRS1,MAP2K1/2,MAPK3,MAPK8,MMP2,MMP9,MPO,MTTP,MYC,NFkB (complex),nitric oxide,NOS2,NOS3,P38 MAPK,PDE5A,PLG,PPARG,PRKAA2,PRKG1,SERPINE1,SLC2A4,STAT1,STAT3,TGFB1,TP53,ZAP70	3	Activated		3.743	2.17e-88	0.0001	ABAT,ABCB1,ABCF3,ACAA1,ACADL,ACAT1,ACO1,ACO2,ACOT11,ACOT7,ACOX1,ACSF2,ACSL3,ACSL4,ACSL6,ACSS1,ACSS2,ACTA1,ACTB,ACTC1,ACTG2,ACTN4,ADD1,ADD3,ADGRB1,ADH5,ADI1,ADK,AGT,AHNAK,AHSG,AK1,AK2,AK3,AKAP12,AKR1B1,ALDH1A1,ALDH2,ALDH4A1,ALDH6A1,ALDH7A1,ALDH9A1,AMOT,ANKRD17,ANXA5,ANXA6,AP1B1,AP2A1,API5,APLP2,APOA1,APOA4,APOD,APOH,APP,ARF1,ARF4,ARHGAP5,ARHGEF2,ARHGEF7,ASS1,ASTN1,ATP1A1,ATP5F1B,ATP5F1C,ATP5F1D,AT…	595 (35)	34
MAPK3	-2.807	kinase	Akt,Ap1,APP,ARRB1,ATF2,BCL2,CAPN2,CASP8,CCND1,CDKN1A,Creb,CREM,CSF1,DUSP1,ELK1,ERK,ERK1/2,ETS1,FOS,GAB2,GRK2,HIF1A,HISTONE,HSF1,HSPB8,JUN,LIN28A,LRP6,MAP2K1,Mapk,MAPK1,MAPK3,MAPKAPK2,MAPT,MCL1,MED1,MKNK1,NFE2L2,NFkB (complex),NFKBIA,p70 S6k,PARP1,PKM,PTPN11,Rb,RPS6KA1,RPS6KB1,RPTOR,SHC1,SMAD2,SNAI2,SREBF1,SREBF2,STAT1,STAT3,TFCP2,TP53,TWIST1,XBP1	2	Activated	biased	9.308	3.15e-88	0.0001	ABAT,ABCD3,ACAA1,ACAA2,ACADVL,ACAT1,ACOT11,ACOT7,ACSBG1,ACSF2,ACSL4,ACSL6,ACSS1,ACTA1,ACTB,ACTN1,ACTN2,ACTN4,ADAR,ADD3,ADGRB1,ADH5,ADK,AGPAT3,AGT,AHNAK,AHSA1,AHSG,AK1,AK2,AK3,AKAP12,AKR1A1,AKR1B1,AKR7A2,AKT2,ALCAM,ALDH1L1,ALDH4A1,ALDH7A1,ALDH9A1,ALDOC,ALG2,AMOT,AMPD3,Ank2,ANXA1,ANXA2,ANXA5,ANXA6,AP1B1,AP3B2,AP3D1,APBA2,APLP2,APOA2,APOA4,APOD,AQP4,ARCN1,ARF1,ARF4,ARHGAP5,ARHGEF2,ARL6IP5,ARPC2,ASNS…	635 (59)	59
DIAPH3		enzyme	Akt,APP,ATF2,CCND1,CCND3,CDH1,CDKN1A,CEBPB,CHUK,CLASP2,CREB1,CTNNB1,DCX,DIAPH3,DVL2,E2F1,EGR1,ERK1/2,FOS,Foxo,FOXP3,FYN,GATA4,GFI1,GLI3,GSK3B,HDAC3,HDAC4,HIF1A,HNF1B,HSF1,IGF1R,INS,INSR,IRS1,JUN,KAT5,KLF5,L-serine,LEF1,LRP6,MAF,MAP2K1,MAPK14,MAPT,MCL1,MDM2,MITF,MMP9,MTOR,MUC1,MYC,MYOG,NCOA1,NEFH,Nfat (family),NFATC1,NFATC4,NFE2L2,NFkB (complex),NFKB1,NFKBIA,P38 MAPK,PAX2,PAX6,PDX1,PGR,PI3K (compl…	3	Inhibited		-5.25	4.09e-88	0.0001	ABAT,ABCF2,ABCF3,ABHD4,ACO1,ACOT11,ACOX1,ACSBG1,ACSF2,ACSL3,ACSL6,ACSS1,ACTA1,ACTA2,ACTB,ACTC1,ACTG1,ACTG2,ACTN1,ACTN4,ADCYAP1R1,ADD1,ADD3,ADGRB1,AGL,AGPAT3,AHCYL1,AHCYL2,AHNAK,AHSA1,AHSG,AK1,AK2,AK3,AKAP12,ALCAM,ALDH1L1,ALDH2,ALDH3A2,ALDH4A1,ALDH6A1,ALDH7A1,ALDH9A1,AMOT,AMPD3,ANKRD17,ANXA1,ANXA2,ANXA5,AP1B1,AP1G1,AP2A1,AP3B2,AP3D1,AP3M2,APC,APLP2,APP,AQP4,ARFGEF3,ARHGAP5,ARHGDIA,ARHGEF12,ARHGEF2…	705 (90)	89
JUN/JUNB/JUND		group	26s Proteasome,AR,ATF6,ATG5,ATR,BACE1,BCL2,BRCA1,CAV1,CBL,CDKN1A,CEBPB,Collagen type I (complex),Creb,CREB1,DDIT3,E2F1,EGFR,ELK1,ERK,ESR1,FN1,GATA1,GATA4,GC-GCR dimer,GSK3B,Hif1,HIF1A,HNF1A,HNF4A,IRF3,JUN,JUN/JUNB/JUND,JUNB,JUND,KAT5,KRT8,LRP6,MAP2K2,MAP2K4,MAPK1,MAPK14,MAPK8,MAPT,MEF2A,MEF2C,Mek,MKNK1,MMP2,MTOR,MYOD1,Nfat (family),NFAT5,NFE2L2,NFKB1,NR3C1,NR4A1,P38 MAPK,p70 S6k,PPARA,PPARGC1A,PP…	3	Inhibited		-2.678	5.66e-88	0.0001	ABAT,ABCA1,ACAA1,ACAA2,ACADVL,ACAT2,ACLY,ACOT11,ACOT7,ACSBG1,ACSF2,ACSL3,ACSL4,ACTA1,ACTA2,ACTG1,ACTG2,ACTN4,ACTR2,ACTR3,ADD1,ADGRB1,ADI1,ADRM1,AGPAT3,AGT,AHSG,AK3,AKAP12,AKR1A1,AKR1B1,AKR7A2,ALCAM,ALDH1L1,ALDH2,ALDH3A2,ALDH4A1,ALDH9A1,ALDOA,Ank2,ANK3,ANXA1,ANXA6,AP1B1,AP2A2,AP2S1,AP3M2,APBA2,APC,APOA4,APOD,APOE,APOH,APP,AQP4,ARF1,ARF4,ARFGEF3,ARHGAP1,ARHGAP5,ARHGDIA,ARHGEF9,ARPP19,ATP1A1,ATP1A2,…	747 (81)	81
TPX-0046		chemical drug	ABL1,Akt,AKT1,AKT2,Alpha catenin,AMPK,Ap1,ATF4,BMX,BTK,CASP3,CAV1,CCKBR,CD247,CDH1,CHUK,Clathrin,Creb,CTNNB1,CYP7A1,DNM1,EGFR,EGR1,EIF4E,ELK1,ERBB2,ERK,ERK1/2,ESR1,estrogen receptor,ETS1,FHIT,FOS,FYN,GIT1,GNAQ,GRIN3A,GTF2I,HBEGF,HGS,HINT1,HNRNPK,HRAS,HSF1,IGF1R,IKBKB,IRF4,IRF5,IRS1,ITGB1,ITK,JAK1,Jnk,JUN,JUP,KRAS,L1CAM,LRP1,MAP2K1,MAP2K3,MAP2K6,Mapk,MAPK1,MAPK14,MAPK3,MAPK7,MAPK8,MAPK9,MKNK1,Mmp,…	3	Inhibited	biased	-6.34	5.99e-88	0.0001	AARS1,ABCD3,ACAA1,ACADL,ACADM,ACADVL,ACAT2,ACLY,ACOT11,ACOT7,ACSBG1,ACSL1,ACSL6,ACSS2,ACTA1,ACTC1,ACTN1,ACTN2,ACTR2,ACTR3,ADAR,ADD3,ADGRL3,ADH5,ADK,ADRM1,AHCYL1,AHNAK,AHSA1,AHSG,AK1,AK2,AKR1A1,AKR1B1,ALCAM,ALDH1L1,ALDH2,ALDH3A2,ALDH7A1,ALDOA,ALDOC,AMOT,AMPD3,Ank2,ANK3,ANXA5,ANXA6,AP2A1,AP2S1,AP3D1,AP3M2,APBA2,APBB1,APC,API5,APOA4,APOD,AQP4,ARF1,ARF6,ARHGAP1,ARHGAP32,ARHGDIA,ARHGEF7,ARHGEF9,ARL1,A…	740 (129)	128
SDC3		other	ABL1,Akt,AKT1,Alpha catenin,AMPK,Ap1,BMX,BTK,CASP3,CAV1,CCND1,CD247,Cdc42,CDH1,CHUK,Clathrin,Creb,CREB1,CTNNB1,CYP7A1,DAG1,DNM1,EGFR,EGR1,EIF4E,ERBB2,ERK,ERK1/2,ESR1,estrogen receptor,ETS1,FHIT,FOS,FYN,GNAQ,GNAS,GRIN3A,GSK3B,HBEGF,HGS,HINT1,HNRNPK,HRAS,IGF1R,IKBKB,IRF4,IRF5,ITGB1,ITK,JAK1,JAK2,Jnk,JUN,KRAS,L-serine,LCK,LRP1,MAP2K3,MAP2K6,Mapk,MAPK1,MAPK14,MAPK3,MAPK7,MAPK8,MAPK9,MKNK1,Mmp,MMP2,MM…	3	Activated		5.499	6.96e-88	0.0001	ABAT,ABCD3,ABHD4,ACADL,ACADM,ACAT1,ACAT2,ACLY,ACOT7,ACSF2,ACSL3,ACSL6,ACTA1,ACTA2,ACTN1,ACTN2,ACTN4,ACTR2,ACTR3,ADAR,ADD3,ADGRB1,ADGRL3,ADK,ADRM1,AHCYL1,AHSG,AK1,AK2,AK3,AKR1B1,ALB,ALCAM,ALDH2,ALDH3A2,ALDH4A1,ALDH7A1,ALDH9A1,ALDOA,ALDOC,AMOT,AMPD3,Ank2,ANK3,ANXA5,ANXA6,AP1B1,AP2S1,AP3D1,AP3M2,APBA2,APBB1,APC,API5,APOA4,APOD,AQP4,ARF1,ARF4,ARF6,ARFGEF3,ARHGAP1,ARHGAP32,ARHGEF7,ARHGEF9,ARL1,ARL6IP5…	768 (130)	129
Nectin		group	ABL1,Akt,AKT1,AKT2,Alpha catenin,AMPK,ATF2,BTK,CASP3,CAV1,CD247,CDC42,Cdc42,CDH1,CHUK,Clathrin,Creb,CTNNB1,CYP7A1,DAG1,DNM1,EGFR,EGR1,EIF4E,ERBB2,ERK,ERK1/2,ESR1,estrogen receptor,ETS1,FARP2,FHIT,FOS,FYN,GIT1,GNAQ,GNAS,GRIN3A,HBEGF,HGS,HINT1,HNRNPK,HRAS,IGF1R,IKBKB,IRF4,IRS1,ITGB1,ITK,JAK1,JUN,JUP,KRAS,L-serine,L1CAM,LRP1,MAP2K1,MAP2K3,MAP2K4,MAP2K6,MAP3K1,Mapk,MAPK1,MAPK11,MAPK14,MAPK3,MAPK7,MAP…	3	Activated		4.792	7.45e-88	0.0001	ABAT,ABCD3,ACAA2,ACADL,ACAT1,ACAT2,ACOT7,ACSBG1,ACSF2,ACSL3,ACSL6,ACSS2,ACTG2,ACTN1,ACTN2,ACTN4,ACTR2,ACTR3,ADAR,ADD3,ADGRB1,ADGRL3,ADK,ADRM1,AHCYL1,AHNAK,AHSG,AK1,AK2,AK3,AKR1B1,ALB,ALCAM,ALDH1L1,ALDH2,ALDH3A2,ALDH4A1,ALDH7A1,ALDH9A1,ALDOA,ALDOC,AMOT,AMPD3,Ank2,ANK3,ANXA6,AP1B1,AP2A1,AP2S1,AP3D1,AP3M2,APBA2,APBB1,APC,API5,APOA4,APOD,AQP4,ARF1,ARF6,ARHGAP1,ARHGAP32,ARHGAP5,ARHGDIA,ARHGEF7,ARHGEF9…	740 (137)	132
drospirenone		chemical drug	AHR,AKT1,AMPK,androgen,APP,AR,ATM,Calcineurin protein(s),CASP8,CCNE1,CREB1,CTNNB1,CYP19A1,drospirenone,EGF,EGFR,ELK1,EP300,ERBB2,ERK,ESR1,ESR2,estrogen receptor,FOS,GATA1,GATA3,HSD17B4,IGF1R,Jnk,JUN,MAPK7,MCU,MED1,Mek,MTOR,NCOA1,NCOA2,NCOA3,Nfat (family),Nr1h,NR1H4,NR3C1,NR3C2,NR4A1,NTRK1,P38 MAPK,p70 S6k,PGR,PI3K (complex),Pkc(s),PPARG,PRKCD,PTGS2,PTK2,RAS,RUNX2,SMAD3,SOD2,SRC,SREBF2,STAT1,STUB1…	3	Inhibited		-5.963	7.45e-88	0.0001	ABAT,ABCA1,ABCB1,ACAA1,ACADM,ACAT1,ACAT2,ACO2,ACOT7,ACSF2,ACSL1,ACSS2,ACTA1,ACTA2,ACTB,ACTG1,ACTN2,ACTN4,ACTR2,ACTR3,ADAR,ADD3,ADGRB1,ADGRL3,AGL,AHCYL1,AHNAK,AK1,AK3,AKAP12,AKR1A1,AKT2,ALCAM,ALDH1A1,ALDH2,ALDH4A1,ALDH9A1,ALDOC,ANK3,ANXA1,ANXA2,ANXA5,ANXA6,AP1B1,AP1G1,AP2S1,AP3B2,AP3D1,APC,APOA2,APP,AQP4,ARF1,ARF6,ARFGEF3,ARHGAP1,ARHGAP32,ARHGAP5,ARHGEF2,ARHGEF9,ARL6IP5,ARPC2,ASS1,ATP1A3,ATP1B1,AT…	740 (68)	67
SMYD3		enzyme	AHR,Akt,AKT1,AMPK,Ap1,APP,ATM,BRCA1,Calcineurin protein(s),CASP3,CREB1,CTNNB1,CYP19A1,EGF,EGFR,EIF4EBP1,ERK,ERK1/2,ESR1,ESR2,GATA1,HSD17B4,IGF1R,MAPK1,Mmp,MMP2,NCOA3,NFkB (complex),Nr1h,P38 MAPK,PI3K (complex),Pkc(s),PRKCD,PTK2,RB1,RELA,RUNX2,SMAD2,SMYD3,SP1,SRC,STAT5A,STAT5B,tamoxifen,TERT,TP53,UBA3	3			1.017	1.19e-87	0.0001	ABAT,ABCB1,ACAA1,ACAA2,ACADM,ACAT1,ACAT2,ACO1,ACOT11,ACOT7,ACOX1,ACSF2,ACSL1,ACSL4,ACSS1,ACSS2,ACTA2,ACTN4,ACTR2,ADAR,ADD3,ADGRB1,AGT,AHNAK,AK1,AK3,AKR1B1,ALCAM,ALDH2,ALDH3A2,ALDH4A1,ALDH7A1,ALDH9A1,ALDOA,AMOT,ANK3,ANXA2,ANXA5,ANXA6,AP1B1,AP2S1,AP3B2,AP3M2,APC,APOA4,APOD,APOE,AQP4,ARF6,ARFGEF3,ARHGAP1,ARHGAP32,ARHGAP5,ARHGEF2,ARHGEF7,ARHGEF9,ARL6IP5,ARPC2,ASNS,ASS1,ATP1A2,ATP1A3,ATP1B1,ATP2A1,ATP…	707 (47)	46
CDH3		other	ABI1,Akt,AKT1,Ap1,ATF2,BAIAP2,CDC42,Cdc42,CDH1,CDH3,CDK6,CTNNB1,DPYD,E2f,EGFR,ERK,ERK1/2,ESR1,estrogen receptor,HIF1A,HRAS,Jnk,JUN,MAP2K3,MAP2K4,MAP2K6,MAP3K1,MAP3K3,MAPK1,MAPK11,MAPK14,MAPK3,MAPK8,Mek,MMP2,MYL2,NF2,NFAT (complex),Nfat (family),NFAT5,NFkB (complex),NFKBIA,NR3C2,P38 MAPK,PAK1,PAK2,PAK4,PI3K (complex),PIK3CB,PIP5K1A,PIP5K1B,PLA2G4A,PPARG,PRKCA,PRKCZ,RAC1,RAF1,RAS,RB1,reactive oxyge…	3	Activated	biased	3.446	1.32e-87	0.0001	ABAT,ABCD3,ACAA2,ACADL,ACAT1,ACAT2,ACO2,ACOT11,ACOT7,ACOX1,ACSF2,ACSL3,ACSL4,ACSL6,ACSS2,ACTA2,ACTG1,ACTG2,ACTN1,ACTN2,ACTN4,ACTR2,ADAR,ADD3,ADGRB1,ADH5,AGT,AHNAK,AHSG,AK1,AK2,AK3,AKT2,ALB,ALCAM,ALDH1A1,ALDH4A1,ALDH7A1,ALDH9A1,ALDOA,ALDOC,AMOT,AMPD3,ANK3,ANXA2,ANXA5,ANXA6,AP1B1,AP2S1,AP3M2,APBB1,APC,APLP2,APOA4,APOD,AQP4,ARF1,ARF6,ARHGAP1,ARHGAP5,ARHGEF7,ARHGEF9,ARL1,ARPC2,ASNS,ATP1A2,ATP1A3,ATP2…	655 (72)	71
CA3		enzyme	ABL1,Akt,AKT1,AKT2,Alpha catenin,AMPK,BAX,BMX,BTK,CA3,CASP3,CASP8,CAV1,CD247,CDH1,CDKN1A,CHUK,Clathrin,Creb,CTNNB1,CYP7A1,DAG1,DNM1,EGFR,EGR1,EIF4E,ERBB2,ERK,ERK1/2,ESR1,estrogen receptor,ETS1,FHIT,Focal adhesion kinase,FOS,FYN,GIT1,GNAQ,GNAS,GRIN3A,HBEGF,HGS,HINT1,HNRNPK,HRAS,IGF1R,IKBKB,IRF4,IRS1,ITGB1,ITK,JAK1,Jnk,JUN,JUP,KRAS,L-serine,L1CAM,LRP1,MAP2K1,MAP2K3,MAP2K6,Mapk,MAPK1,MAPK14,MAPK3,MA…	3	Activated		4.859	1.99e-87	0.0001	ABAT,ABCD3,ACAA1,ACAA2,ACADL,ACADM,ACAT1,ACAT2,ACLY,ACOT7,ACSBG1,ACSF2,ACSL1,ACSL3,ACSL6,ACSS2,ACTN1,ACTN2,ACTN4,ACTR2,ACTR3,ADAR,ADD3,ADGRB1,ADGRL3,ADK,ADRM1,AHCYL1,AHNAK,AHSG,AK1,AK2,AK3,AKR1B1,ALB,ALCAM,ALDH1L1,ALDH2,ALDH3A2,ALDH4A1,ALDH7A1,ALDH9A1,ALDOA,ALDOC,AMOT,AMPD3,Ank2,ANK3,ANXA6,AP1B1,AP2A1,AP2S1,AP3D1,AP3M2,APBA2,APBB1,APC,API5,APOA4,APOD,AQP4,ARF1,ARF6,ARHGAP1,ARHGAP32,ARHGAP5,ARHGDI…	742 (127)	126
NECTIN3		other	ABI1,Akt,AKT1,Ap1,ATF2,BAIAP2,CDC42,Cdc42,CDH1,CDK6,CTNNB1,E2f,EGFR,ERK,ERK1/2,ESR1,estrogen receptor,HIF1A,HRAS,Jnk,JUN,MAP2K3,MAP2K4,MAP2K6,MAP3K1,MAP3K3,MAPK1,MAPK11,MAPK14,MAPK3,MAPK8,Mek,MMP2,MYL2,NECTIN3,NF2,NFAT (complex),Nfat (family),NFAT5,NFkB (complex),NFKBIA,NR3C2,P38 MAPK,PAK1,PAK2,PAK4,PI3K (complex),PIK3CB,PIP5K1A,PIP5K1B,PLA2G4A,PPARG,PRKCA,PRKCZ,RAC1,RAF1,RAS,RB1,reactive oxygen …	3	Activated	biased	3.567	2.14e-87	0.0001	ABAT,ABCD3,ACAA2,ACADL,ACAT1,ACAT2,ACO2,ACOT11,ACOT7,ACOX1,ACSF2,ACSL3,ACSL4,ACSL6,ACSS2,ACTA2,ACTG1,ACTG2,ACTN1,ACTN2,ACTN4,ACTR2,ADAR,ADD3,ADGRB1,ADH5,AGT,AHNAK,AHSG,AK1,AK2,AK3,AKT2,ALB,ALCAM,ALDH1A1,ALDH4A1,ALDH7A1,ALDH9A1,ALDOA,ALDOC,AMOT,AMPD3,ANK3,ANXA2,ANXA5,ANXA6,AP1B1,AP2S1,AP3M2,APBB1,APC,APLP2,APOA4,APOD,AQP4,ARF1,ARF6,ARHGAP1,ARHGAP5,ARHGEF7,ARHGEF9,ARL1,ARPC2,ASNS,ATP1A2,ATP1A3,ATP2…	654 (70)	69
USP37		peptidase	AKT1,AMPK,ATF2,ATF4,BAK1,BAX,BRCA1,calpain,CCND1,CDK4/6,CDKN1A,CDKN1B,CDKN2A,CEBPB,Creb,DKK1,E2F1,EIF2AK3,EIF2AK4,EIF2S1,ERK,estrogen receptor,F2,FOS,GCK,GLI1,GSK3B,Histone h3,HRAS,HSF1,Jnk,JUN,KMT2A,MAPK14,mir-22,MMP9,MYC,NFkB (complex),NFKBIA,NLRP3,NR3C1,P38 MAPK,PIAS3,Pka,PRKAA,PTEN,RARA,RELA,RHOA,RUVBL1,RXRA,SFRP1,SLC10A1,SP1,STAT3,Tgf beta,TP73,TRAF2,tretinoin,USP37,ZBTB17	3	Activated		4.047	2.15e-87	0.0001	AARS1,ABCA1,ABCD3,ABCF2,ABCF3,ABHD4,ACAA2,ACADM,ACLY,ACSS1,ACSS2,ACTA1,ACTB,ACTG1,ACTN1,ACTN4,ADAR,ADCYAP1R1,ADD1,ADD3,ADH5,ADK,AHNAK,AHSA1,AHSG,AIMP1,AK1,AK2,AKAP12,AKR1B1,ALB,ALDH1A1,ALDH3A2,ALDH7A1,ALDH9A1,ALDOA,AMPD3,ANKRD17,ANXA6,Ap2b1,AP3D1,AP3M2,APBA2,APOA2,APOA4,APOD,APPL2,AQP4,ARF1,ARF4,ARF6,ARHGAP1,ARHGAP5,ARHGDIA,ARHGEF7,ARPC2,ARPP19,ASS1,ATL1,ATP1A3,ATP5F1B,ATP5F1C,ATP5IF1,ATP5MF,ATP5…	676 (61)	60
DOCK6		other	ABI1,Akt,AKT1,Ap1,ATF2,BAIAP2,CDC42,Cdc42,CDH1,CDK6,CTNNB1,DOCK6,E2f,EGFR,ERK,ERK1/2,ESR1,estrogen receptor,HIF1A,HRAS,Jnk,JUN,MAP2K3,MAP2K4,MAP2K6,MAP3K1,MAP3K3,MAPK1,MAPK11,MAPK14,MAPK3,MAPK8,Mek,MMP2,MYL2,NF2,NFAT (complex),Nfat (family),NFAT5,NFkB (complex),NFKBIA,NR3C2,P38 MAPK,PAK1,PAK2,PAK4,PI3K (complex),PIK3CB,PIP5K1A,PIP5K1B,PLA2G4A,PPARG,PRKCA,PRKCZ,RAC1,RAF1,RAS,RB1,reactive oxygen sp…	3	Activated	biased	3.567	2.41e-87	0.0001	ABAT,ABCD3,ACAA2,ACADL,ACAT1,ACAT2,ACO2,ACOT11,ACOT7,ACOX1,ACSF2,ACSL3,ACSL4,ACSL6,ACSS2,ACTA2,ACTG1,ACTG2,ACTN1,ACTN2,ACTN4,ACTR2,ADAR,ADD3,ADGRB1,ADH5,AGT,AHNAK,AHSG,AK1,AK2,AK3,AKT2,ALB,ALCAM,ALDH1A1,ALDH4A1,ALDH7A1,ALDH9A1,ALDOA,ALDOC,AMOT,AMPD3,ANK3,ANXA2,ANXA5,ANXA6,AP1B1,AP2S1,AP3M2,APBB1,APC,APLP2,APOA4,APOD,AQP4,ARF1,ARF6,ARHGAP1,ARHGAP5,ARHGEF7,ARHGEF9,ARL1,ARPC2,ASNS,ATP1A2,ATP1A3,ATP2…	654 (70)	69
GSDMB		other	ABI1,Akt,AKT1,Ap1,ATF2,BAIAP2,CDC42,Cdc42,CDH1,CDK6,CTNNB1,E2f,EGFR,ERK,ERK1/2,ESR1,estrogen receptor,GSDMB,HIF1A,HRAS,Jnk,JUN,MAP2K3,MAP2K4,MAP2K6,MAP3K1,MAP3K3,MAPK1,MAPK11,MAPK14,MAPK3,MAPK8,Mek,MMP2,MYL2,NF2,NFAT (complex),Nfat (family),NFAT5,NFkB (complex),NFKBIA,NR3C2,P38 MAPK,PAK1,PAK2,PAK4,PI3K (complex),PIK3CB,PIP5K1A,PIP5K1B,PLA2G4A,PPARG,PRKCA,PRKCZ,RAC1,RAF1,RAS,RB1,reactive oxygen sp…	3	Activated	biased	3.567	2.41e-87	0.0001	ABAT,ABCD3,ACAA2,ACADL,ACAT1,ACAT2,ACO2,ACOT11,ACOT7,ACOX1,ACSF2,ACSL3,ACSL4,ACSL6,ACSS2,ACTA2,ACTG1,ACTG2,ACTN1,ACTN2,ACTN4,ACTR2,ADAR,ADD3,ADGRB1,ADH5,AGT,AHNAK,AHSG,AK1,AK2,AK3,AKT2,ALB,ALCAM,ALDH1A1,ALDH4A1,ALDH7A1,ALDH9A1,ALDOA,ALDOC,AMOT,AMPD3,ANK3,ANXA2,ANXA5,ANXA6,AP1B1,AP2S1,AP3M2,APBB1,APC,APLP2,APOA4,APOD,AQP4,ARF1,ARF6,ARHGAP1,ARHGAP5,ARHGEF7,ARHGEF9,ARL1,ARPC2,ASNS,ATP1A2,ATP1A3,ATP2…	654 (70)	69
DOCK10		other	ABI1,Akt,AKT1,Ap1,ATF2,BAIAP2,CDC42,Cdc42,CDH1,CDK6,CTNNB1,DOCK10,E2f,EGFR,ERK,ERK1/2,ESR1,estrogen receptor,HIF1A,HRAS,Jnk,JUN,MAP2K3,MAP2K4,MAP2K6,MAP3K1,MAP3K3,MAPK1,MAPK11,MAPK14,MAPK3,MAPK8,Mek,MMP2,MYL2,NF2,NFAT (complex),Nfat (family),NFAT5,NFkB (complex),NFKBIA,NR3C2,P38 MAPK,PAK1,PAK2,PAK4,PI3K (complex),PIK3CB,PIP5K1A,PIP5K1B,PLA2G4A,PPARG,PRKCA,PRKCZ,RAC1,RAF1,RAS,RB1,reactive oxygen s…	3	Activated	biased	3.567	2.41e-87	0.0001	ABAT,ABCD3,ACAA2,ACADL,ACAT1,ACAT2,ACO2,ACOT11,ACOT7,ACOX1,ACSF2,ACSL3,ACSL4,ACSL6,ACSS2,ACTA2,ACTG1,ACTG2,ACTN1,ACTN2,ACTN4,ACTR2,ADAR,ADD3,ADGRB1,ADH5,AGT,AHNAK,AHSG,AK1,AK2,AK3,AKT2,ALB,ALCAM,ALDH1A1,ALDH4A1,ALDH7A1,ALDH9A1,ALDOA,ALDOC,AMOT,AMPD3,ANK3,ANXA2,ANXA5,ANXA6,AP1B1,AP2S1,AP3M2,APBB1,APC,APLP2,APOA4,APOD,AQP4,ARF1,ARF6,ARHGAP1,ARHGAP5,ARHGEF7,ARHGEF9,ARL1,ARPC2,ASNS,ATP1A2,ATP1A3,ATP2…	654 (70)	69
DCD		other	ABI1,Akt,AKT1,Ap1,ATF2,BAIAP2,CDC42,Cdc42,CDH1,CDK6,CTNNB1,DCD,E2f,EGFR,ERK,ERK1/2,ESR1,estrogen receptor,HIF1A,HRAS,Jnk,JUN,MAP2K3,MAP2K4,MAP2K6,MAP3K1,MAP3K3,MAPK1,MAPK11,MAPK14,MAPK3,MAPK8,Mek,MMP2,MYL2,NF2,NFAT (complex),Nfat (family),NFAT5,NFkB (complex),NFKBIA,NR3C2,P38 MAPK,PAK1,PAK2,PAK4,PI3K (complex),PIK3CB,PIP5K1A,PIP5K1B,PLA2G4A,PPARG,PRKCA,PRKCZ,RAC1,RAF1,RAS,RB1,reactive oxygen spec…	3	Activated	biased	3.567	2.41e-87	0.0001	ABAT,ABCD3,ACAA2,ACADL,ACAT1,ACAT2,ACO2,ACOT11,ACOT7,ACOX1,ACSF2,ACSL3,ACSL4,ACSL6,ACSS2,ACTA2,ACTG1,ACTG2,ACTN1,ACTN2,ACTN4,ACTR2,ADAR,ADD3,ADGRB1,ADH5,AGT,AHNAK,AHSG,AK1,AK2,AK3,AKT2,ALB,ALCAM,ALDH1A1,ALDH4A1,ALDH7A1,ALDH9A1,ALDOA,ALDOC,AMOT,AMPD3,ANK3,ANXA2,ANXA5,ANXA6,AP1B1,AP2S1,AP3M2,APBB1,APC,APLP2,APOA4,APOD,AQP4,ARF1,ARF6,ARHGAP1,ARHGAP5,ARHGEF7,ARHGEF9,ARL1,ARPC2,ASNS,ATP1A2,ATP1A3,ATP2…	654 (70)	69
JNJ-26483327		chemical drug	ABL1,ADD2,AGT,AMPK,ANXA7,APP,AR,ATM,calpain,CASP8,CCND1,CD247,CD28,CD3,CD5,Cdc42,CDK2,CDKN1B,CEACAM1,CHUK,Creb,CREB1,CREBBP,CTLA4,CTNNB1,CXCL12,CXCR3,EGFR,EGR1,EPB41,EPOR,ERBB2,ERBB4,ERK,ERK1/2,ERN1,ESR1,estrogen receptor,ETV1,FCGR2B,FLT4,FOS,FOXO1,FOXO3,FOXP3,FYN,GNAS,GSK3B,HBEGF,HGS,HIF1A,HIPK2,HNRNPK,HRAS,IKBKB,IRS1,ITCH,ITGB4,ITK,ITPR2,JAK1,JAK2,JINK1/2,JNJ-26483327,JUN,JUP,KRAS,LCK,LILRB1,LY…	3	Inhibited		-6.499	2.6e-87	0.0001	AARS1,ABAT,ABCA1,ABCD3,ABHD16A,ACAA2,ACADL,ACAT2,ACOT7,ACSBG1,ACSF2,ACSL3,ACSL6,ACSS2,ACTA1,ACTB,ACTG2,ACTN1,ACTN4,ACTR2,ACTR3,ADCY2,ADD1,ADGRB1,ADGRL3,ADK,ADRM1,AGPAT3,AHSG,AK1,AK2,AK3,AKR1A1,AKR7A2,AKT2,ALB,ALCAM,ALDH1A1,ALDH1L1,ALDH3A2,ALDH4A1,ALDH7A1,ALDH9A1,ALDOA,ALDOC,AMPD3,AMPH,Ank2,ANK3,Anp32a,ANXA1,ANXA2,ANXA6,ANXA7,AP1G1,AP2A1,AP2S1,AP3B2,AP3D1,AP3M2,APBA2,APBB1,API5,APLP2,APOA4,APOD,AR…	798 (139)	136
abciximab		biologic drug	ABCA1,abciximab,AHR,Akt,Ap1,CASP1,CASP8,CBL,CCND1,CCNE1,COL18A1,Creb,CREB1,CTNNB1,CXCL8,CYTH1,EGFR,EIF2AK3,ELAVL1,ERK,ESR1,F10,F2,F2R,F3,F7,FGF1,FLI1,FYN,GAPDH,GSK3B,HNRNPK,IGF1R,IKBKB,IRS1,ITGA2B,ITGAV,ITGB3,ITGB4,Jnk,KDR,LCP2,LPL,MAP2K1,MAP3K14,MAPK1,MAPK13,MAPK14,MAPK3,MAPK8,MAPK9,MAPT,MCL1,Mek,MMP14,MMP9,MTOR,NFE2L2,NFkB (complex),NFKB1,nitric oxide,NOS3,NR3C2,ODC1,P38 MAPK,PI3K (complex),PLA…	3	Inhibited		-7.783	2.61e-87	0.0001	ABAT,ABCA1,ABCD3,ACAA1,ACAA2,ACADL,ACAT1,ACO1,ACO2,ACOT11,ACOT7,ACOX1,ACSBG1,ACSF2,ACSL3,ACSL4,ACSL6,ACSS1,ACSS2,ACTG1,ACTG2,ACTN1,ACTN2,ACTN4,ACTR2,ADAR,ADD3,ADGRB1,ADH5,ADI1,AGPAT3,AHCYL1,AHSG,AK1,AK3,AK5,AKR7A2,AKT2,ALCAM,ALDH1L1,ALDH4A1,ALDH7A1,ALDH9A1,AMOT,AMPD3,ANK3,ANXA1,ANXA2,ANXA5,ANXA6,ANXA7,AP1B1,AP2A1,AP2S1,AP3M2,APBA2,APBB1,APLP2,APOA2,APOA4,APOD,APOH,AQP4,ARF1,ARF4,ARF6,ARFGEF3,ARHG…	739 (90)	88
BIRC5		other	BAX,BCL2,BIRC5,CASP3,CASP8,caspase,CDK2,EP300,HDAC1,MYC,RAC1,RB1,SP1,TP53,VEGFA,XIAP	2	Activated		3.053	3.59e-87	0.0001	ABAT,ABCB1,ABCD3,ABCF2,ABCF3,ACAA2,ACADL,ACADVL,ACAT1,ACO1,ACO2,ACOT11,ACSF2,ACSL1,ACSL3,ACSL6,ACSS2,ACTA1,ACTC1,ACTN1,ACTN2,ADD1,ADD3,ADGRB1,AK1,AK2,AK3,AKR1B1,ALCAM,ALDH1A1,ALDH2,ALDH4A1,ALDH9A1,ALDOA,AMPD3,ANKRD17,ANXA1,ANXA2,ANXA6,AP1B1,APBB1,APOA1,APOE,APP,ARHGAP5,ARHGEF7,ASNS,ASS1,ATP1A1,ATP1B1,ATP2A2,ATP5F1B,ATP5F1C,ATP5IF1,Atp5k,ATP5MF,ATP5PB,ATP5PO,ATP6V1D,ATP6V1F,B2M,BCAP31,BCAS3,BCKDHA…	498 (16)	16
ZDHHC21		enzyme	Akt,AMPK,ATF2,ATF4,Calcineurin protein(s),CASP8,CASP9,CBL,CD247,CD28,CD3,CD5,CDK1,Creb,CREB1,CREB3,CREB3L3,CREBBP,CRTC2,CTLA4,CTNNB1,CXCL12,CXCR3,EGFR,EGR1,ELK1,ERK,ERK1/2,ESR1,FOXP3,FYN,HNRNPK,HRAS,ITGB1,ITK,Jnk,JUN,LAT,LCK,LCP2,LILRB1,MAP2K1,MAPK8,MED28,MMP2,NFAT (complex),Nfat (family),NFkB (complex),NFKB1,NRAS,PAK1,PAK2,PI3K (complex),PIK3R1,Pkc(s),PLCG1,PPARG,PPARGC1A,PRKCA,PRKCD,PRKD1,PTPN6…	3	Activated		7.262	4.98e-87	0.0001	AARS1,ABAT,ABCA1,ACAA1,ACADL,ACAT2,ACLY,ACO2,ACOT11,ACOT7,ACSBG1,ACSF2,ACSL1,ACSL3,ACSL4,ACSL6,ACSS1,ACSS2,ACTA2,ACTC1,ACTG1,ACTG2,ACTN1,ACTN4,ACTR2,ACTR3,ADCY2,ADD3,ADGRB1,ADK,AHCYL1,AHNAK,AHSG,AIMP1,AK3,AKAP12,AKR1B1,ALB,ALCAM,ALDH1A1,ALDH1L1,ALDH4A1,ALDH7A1,ALDH9A1,ALDOA,AMOT,ANK3,ANXA1,ANXA2,ANXA6,AP2S1,AP3M2,APBA2,APBB1,APC,APLP2,APOA4,APP,ARAF,ARF1,ARF4,ARF6,ARFGEF3,ARHGAP1,ARHGAP32,ARHGAP5…	652 (75)	74
VPS28	3	transporter	26s Proteasome,ABI1,Actin,Akt,AKT1,ATF2,ATM,BAIAP2,BCL2,Calcineurin protein(s),calpain,CASP3,CASP8,CASP9,CAT,Cdc42,CDH1,CTNNB1,DICER1,EGFR,EIF2AK2,ERK,ERK1/2,ESR1,FOXO3,H2AX,HIF1A,HRAS,IL18,ITGB2,JUN,MAP2K3,MAP2K4,MAP3K3,MAP3K5,MAPK9,Mek,MMP14,MMP2,MYL2,NFAT (complex),Nfat (family),NFAT5,NFE2L2,NFKBIA,NR3C2,PAK1,PARP1,PDPK1,PI3K (complex),PIK3CB,PIP5K1A,PLA2G4A,PRKCA,PRKCD,PRKCZ,PRKN,PTEN,RAC1,re…	3			1.089	5.28e-87	0.0001	ABAT,ABHD4,ACADL,ACADM,ACAT1,ACAT2,ACO2,ACOT11,ACOT7,ACOX1,ACSF2,ACSL3,ACSL6,ACSS1,ACSS2,ACTA2,ACTC1,ACTG2,ACTN1,ACTN4,ACTR2,ADD3,ADGRB1,ADRM1,AGPAT3,AGT,AHNAK,AHSG,AK1,AK2,AK3,AKR1A1,AKR7A2,AKT2,ALB,ALCAM,ALDH1A1,ALDH4A1,ALDH9A1,ALDOC,AMOT,AMPD3,ANK3,ANXA2,ANXA6,ANXA7,AP1B1,AP2S1,AP3M2,APBB1,APC,APLP2,ARF4,ARF6,ARHGAP1,ARHGAP32,ARHGDIA,ARHGEF2,ARHGEF7,ARHGEF9,ARL1,ARPC2,ASNS,ATL1,ATP1A3,ATP5F1B,…	618 (71)	69
CBR3-AS1		other	ABL1,Akt,APP,AR,ATF2,C/EBP,CBR3-AS1,CCND1,CCND3,CDH1,CDK2,CDKN1A,CEBPB,CHUK,CLASP2,CREB1,CTNNB1,DCX,DNMT1,DVL2,E2F1,EGR1,ERK1/2,Foxo,FOXP3,FYN,GATA4,GFI1,GLI3,GSK3B,HDAC3,HDAC4,HIF1A,HNF1B,HSF1,IGF1R,INSR,IRS1,JUN,KAT5,KLF5,L-serine,LEF1,LGALS3,LRP6,MAP2K1,MAPK14,MAPT,MCL1,MDM2,MITF,MMP9,MTOR,MUC1,MYC,MYOG,NCOA1,NEFH,Nfat (family),NFATC1,NFATC4,NFE2L2,NFkB (complex),NFKB1,NFKBIA,P38 MAPK,PDX1,PGR…	3	Inhibited		-5.888	5.96e-87	0.0001	ABAT,ABCF3,ABHD4,ACO1,ACOT11,ACOX1,ACSBG1,ACSF2,ACSL3,ACSL6,ACSS1,ACTC1,ACTG1,ACTG2,ACTN1,ACTN4,ADD1,ADD3,ADGRB1,AGL,AGPAT3,AHCYL1,AHCYL2,AHNAK,AHSA1,AHSG,AK1,AK2,AK3,AKAP12,ALCAM,ALDH1L1,ALDH2,ALDH3A2,ALDH4A1,ALDH6A1,ALDH7A1,ALDH9A1,ALDOC,AMOT,AMPD3,ANKRD17,ANXA1,ANXA2,ANXA5,AP1B1,AP1G1,AP2A1,AP3B2,AP3M2,APC,APLP2,APP,AQP4,ARF1,ARFGEF3,ARHGAP5,ARHGDIA,ARHGEF12,ARHGEF2,ARPP19,ASNS,ASS1,ATL1,ATP1A…	706 (91)	91
PRKAG1		kinase	AKT1,AMPK,BIRC5,BRAF,Calcineurin protein(s),CASP8,CDKN1A,Creb,CRTC2,E2F1,ELK1,EPAS1,ERK,ESR1,ESRRA,ESRRG,FOXO1,FOXO3,FOXO4,GSK3B,HDAC2,HSF1,Jnk,MAP2K1,MAP2K2,MAP3K1,MAPK1,MAPK14,Mek,MMP2,MTOR,MYC,NFE2L2,NFkB (complex),NFKB1,Nr1h,NR1H4,PARP1,PI3K (complex),PPARA,PPARGC1A,PRKAG1,RB1,RNA polymerase I,SIRT1,SLC9A1,SREBF1,STAT3,STAT5a/b,STK11,TP53,TP73,TRIM28,XBP1	3			-0.419	6.68e-87	0.0001	ABAT,ABCA1,ABCB1,ABCF2,ABCF3,ACAA1,ACADL,ACADM,ACAT2,ACLY,ACOT11,ACSBG1,ACSF2,ACSL3,ACSL4,ACSL6,ACTA2,ACTB,ACTC1,ACTG1,ACTN1,ACTN2,ACTN4,ACTR2,ADAR,ADD1,ADD3,ADGRB1,ADK,AGPAT3,AGT,AHNAK,AHSA1,AHSG,AK3,AKAP12,AKR1A1,AKR7A2,ALCAM,ALDH1L1,ALDH2,ALDH3A2,ALDH4A1,ALDH7A1,ALG2,ANK3,ANKRD17,ANXA1,ANXA2,ANXA5,ANXA6,AP1B1,AP2S1,APBA2,APC,AQP4,ARCN1,ARF1,ARF4,ARF5,ARHGAP1,ARHGAP5,ARHGDIA,ARHGEF2,ARHGEF9,ARP…	692 (54)	53
Cbp/p300		group	Cbp/p300,CREBBP,CTNNB1,EP300,ESR1,ESR2,estrogen receptor,NFE2L2,NR3C2,PPARG,RELA,Smad2/3,SMAD3,TP53	2	Activated	biased	8.549	7.16e-87	0.0001	ABAT,ABCA1,ACAA1,ACAA2,ACADVL,ACAT1,ACAT2,ACO1,ACOT11,ACSF2,ACSL3,ACSL6,ACSS2,ACTA1,ACTC1,ACTG1,ACTN4,ACTR2,ADAR,ADGRB1,ADH5,AGPAT3,AHNAK,AK3,AKAP12,AKR1A1,AKR1B1,AKR7A2,AKT2,ALB,ALCAM,ALDH4A1,ALDH9A1,ANK3,ANXA1,ANXA2,ANXA6,AP1B1,AP2S1,AP3M2,APC,APOA1,APOA4,AQP4,ARF1,ARHGAP1,ARHGAP5,ARHGEF2,ARHGEF7,ARHGEF9,ASS1,ATP1A1,ATP1B1,ATP2A2,ATP5F1A,ATP5F1C,Atp5k,ATP5PB,ATP5PO,ATP6V0D1,ATP6V1A,ATP6V1D,ATP6…	578 (14)	14
CREBBP		transcription regulator	Ap1,AR,ATF2,CREBBP,EP300,ESR1,ESR2,estrogen receptor,FOXM1,FOXO1,GATA1,HNF4A,JUN,KLF1,MEF2C,MYC,MYOD1,NCOA1,NEUROG1,NFE2L2,NFkB (complex),NR3C1,NR3C2,PPARA,PPARG,RB1,RBCK1,RBL2,RELA,SP1,SP3,STAT1,STAT3,TFAP2A,TP53	2	Activated	biased	9.664	8.04e-87	0.0001	ABAT,ABCD3,ABCF2,ABCF3,ACAA1,ACAA2,ACADVL,ACAT1,ACAT2,ACO1,ACO2,ACOT11,ACSF2,ACSL3,ACSL4,ACSL6,ACTC1,ACTG1,ACTN2,ACTN4,ACTR2,ACTR3,ADAR,ADD1,AGL,AGPAT3,AGT,AHSG,AK2,AK3,AKR1A1,AKR1B1,AKR7A2,AKT2,ALCAM,ALDH3A2,ALDH4A1,ALDH7A1,ALDH9A1,ANK3,ANKRD17,ANXA6,AP1B1,AP2S1,AP3M2,APC,APOA2,APOA4,AQP4,ARF1,ARHGAP1,ARHGAP5,ARHGDIA,ARHGEF2,ARHGEF9,ATP1A1,ATP1A3,ATP1B1,ATP2A1,ATP5F1B,ATP5F1C,ATP5IF1,Atp5k,ATP5P…	685 (35)	35
MEKK1/5		group	26s Proteasome,Ap1,ATF2,calpain,CASP3,caspase,CHUK,EP300,ERK,ERK1/2,ESR1,FOXO3,IKBKB,IRF3,JINK1/2,Jnk,JUN,MAP2K1,MAP2K2,MAP2K3,MAP2K4,MAP2K5,MAP2K6,MAP2K7,MAP3K1,MAP3K5,Mapk,MAPK1,MAPK11,MAPK12,MAPK13,MAPK14,MAPK3,MAPK7,MAPK8,MAPK9,MAPT,Mek,MEKK1/5,MKK3/6,MMP14,Nfat (family),NFE2L2,NFkB (complex),NFKB1,NFKBIA,NFKBIB,NOS3,P38 MAPK,PAX2,PDPK1,PGR,RAF1,RAS,RHOA,SMAD2,STAT3,TP53,TRAF2	3	Activated	biased	9.025	9.07e-87	0.0001	ABAT,ABCD3,ACAA2,ACADVL,ACAT1,ACAT2,ACO1,ACOT11,ACOT7,ACSBG1,ACSF2,ACSL3,ACSL4,ACSL6,ACSS1,ACTG1,ACTN1,ACTN4,ACTR2,ADGRB1,ADRM1,AGPAT3,AGT,AHCYL1,AHSG,AK2,AKR1A1,AKR1B1,AKR7A2,ALB,ALDH1L1,ALDH4A1,ALDH7A1,ALDH9A1,ALDOC,AMPD3,ANK3,ANXA1,ANXA2,ANXA5,ANXA6,ANXA7,AP1B1,AP1G1,AP2S1,APC,APOA4,APOD,AQP4,ARF1,ARHGAP1,ARHGAP5,ARHGEF7,ARHGEF9,ARL1,ARL6IP5,ARPC2,ASNS,ASS1,ATP1A1,ATP1A2,ATP1A3,ATP2A1,ATP2A2,A…	620 (59)	56
Integrin alpha 6 beta 1		complex	ABL1,Akt,AKT1,Ap1,ATF2,BMX,BRCA1,calpain,CASP8,CCND1,CCNE1,Cdc42,CDK2,CDKN1B,CFL1,CHUK,COL18A1,Creb,CREB1,CTNNB1,DIAPH1,DIRAS3,EGFR,ERK,ERK1/2,FYN,GLI2,GRIN1,HIF1A,I kappa b kinase,IGF1R,IKBKB,IKBKE,IKBKG,ILK,Integrin alpha 6 beta 1,IRF7,IRS1,ITGA2,ITGA3,ITGA6,ITGB1,JAK2,JUN,JUP,L-serine,LCK,LCP2,MAP2K1,MAP2K4,MAP2K6,MAP3K1,Mapk,MAPK1,MAPK14,MAPK3,MAPK8,MAPT,MET,MMP2,MRTFA,MTOR,MYC,MYD88,NEDD9,Nf…	3			0.039	1.1e-86	0.0001	ABAT,ABCA1,ABCF2,ABCF3,ABHD4,ACADL,ACADM,ACAT1,ACAT2,ACOT11,ACOT7,ACOX1,ACSBG1,ACSF2,ACSL3,ACSL4,ACSL6,ACSS1,ACTA1,ACTA2,ACTG1,ACTG2,ACTN1,ACTN2,ACTN4,ADD1,ADD3,ADGRB1,ADH5,ADK,AHNAK,AHSG,AK3,AKR1A1,AKT2,ALB,ALCAM,ALDH1A1,ALDH1L1,ALDH4A1,ALDH7A1,ALDH9A1,ALDOC,AMOT,AMPD3,ANKRD17,ANXA6,AP1B1,AP2A1,AP3M2,APBA2,APC,APLP2,APOA4,APOD,AQP4,ARF4,ARFGEF3,ARHGAP32,ARHGDIA,ARHGEF2,ARHGEF7,ARL6IP5,ARPC2,ASNS…	669 (104)	98
methoxychlor		chemical toxicant	AHR,AKT1,AMPK,APP,BID,BRCA1,Calcineurin protein(s),CASP8,caspase,CDK2,CREB1,CYP19A1,DIO1,EGF,EIF2AK2,ESR1,ESR2,GATA1,HSD17B4,IGF1R,Jnk,JUN,levothyroxine,MAP3K1,MAPK8,methoxychlor,Mmp,MMP2,MTOR,P38 MAPK,PAK2,PARP1,Pka,Pkc(s),PPARG,PRKCD,PTK2,RB1,RUNX2,SMAD2,SOD2,SP1,STAT1,STAT3,STAT5B,STK3,STK4,tamoxifen,thyroid hormone,TP53,UBA3	3			-0.472	1.16e-86	0.0001	ABAT,ABCB1,ACAA2,ACAT1,ACOT11,ACOX1,ACSF2,ACSL1,ACSS1,ACSS2,ACTA2,ACTC1,ACTN4,ACTR2,ADAR,ADD3,ADGRB1,AGT,AHNAK,AHSG,AK1,AK3,AKAP12,AKR1A1,AKR1B1,AKT2,ALCAM,ALDH2,ALDH3A2,ALDH4A1,ALDH9A1,ALDOA,ANK3,ANXA2,ANXA5,ANXA6,AP1B1,AP2S1,AP3B2,APC,APOE,APP,AQP4,ARF6,ARFGEF3,ARHGAP1,ARHGAP32,ARHGAP5,ARHGEF2,ARHGEF7,ARHGEF9,ARL6IP5,ASNS,ASS1,ATP1B1,ATP2B1,ATP2B2,ATP2B4,ATP5F1B,ATP5F1C,ATP5F1D,Atp5k,ATP5MF,ATP…	648 (51)	50
SWAP70		other	ABL1,AKT1,AMPK,ATF2,AXL,BCAR1,BCL2,calpain,CASP3,Cdc42,CHUK,Creb,DIAPH1,EGFR,EIF4E,EIF4EBP1,ELK1,ERBB2,ERK1/2,GATA4,GJA1,GLI2,HRAS,IKBKB,IRS1,Jnk,JUN,LIN28A,MAP2K1,MAP2K1/2,MAP2K4,MAP2K6,MAP2K7,MAP3K1,MAPK1,MAPK12,MAPK14,MAPK7,MAPK8,MAPK9,MAPKAPK2,MMP2,MRTFA,MYC,MYL2,MYOD1,NCOR2,Nfat (family),NFATC1,NFATC4,NFE2L2,NFkB (complex),NFKB1,PAK1,PAK2,PLD2,PPARG,PRKCA,PRKCB,PTK2,Rac,RAC1,RAF1,RELA,RHOA,R…	3	Activated	biased	5.856	1.56e-86	0.0001	ABAT,ABCB1,ABCD3,ABCF2,ABCF3,ACAA1,ACAA2,ACADL,ACADVL,ACAT1,ACAT2,ACO2,ACOT11,ACOX1,ACSBG1,ACSF2,ACSL3,ACSL4,ACSL6,ACTA1,ACTA2,ACTC1,ACTG1,ACTG2,ACTN2,ADAR,ADD1,ADD3,ADGRB1,ADGRL3,ADK,AGPAT3,AGT,AK1,AK2,AK3,AKR1A1,AKR1B1,AKR7A2,AKT2,ALCAM,ALDH1L1,ALDH4A1,ALDH7A1,ALDOC,AMPD3,ANKRD17,ANXA6,AP1B1,AP2A1,AP3M2,APBA2,APBB1,APC,APOD,AQP4,ARF1,ARF5,ARF6,ARHGAP5,ARHGEF7,ARL6IP5,ASNS,ASTN1,ATP1A2,ATP1A3,AT…	616 (80)	79
trans-hydroxytamoxifen		chemical drug	ADCY,ADCY5,AHR,Akt,AMPK,Ap1,APP,BRCA1,Calcineurin protein(s),Creb,CREB1,cyclic AMP,CYP19A1,EGF,EGFR,ESR1,ESR2,GATA1,HBEGF,HSD17B4,IGF1R,MAPK1,Mmp,MMP2,NCOA3,NFkB (complex),Nr1h,P38 MAPK,PI3K (complex),Pkc(s),PRKCD,PTK2,RELA,RUNX2,SELP,SMAD2,SP1,SRC,STAT3,STAT5A,STAT5a/b,STAT5B,STK11,tamoxifen,Tgf beta,TP53,trans-hydroxytamoxifen,TRPM8,UBA3	3	Activated		2.552	1.62e-86	0.0001	ABAT,ABCB1,ACAA1,ACAA2,ACADM,ACAT1,ACO1,ACO2,ACOT11,ACOT7,ACOX1,ACSF2,ACSL1,ACSL4,ACSS1,ACSS2,ACTA2,ACTB,ACTC1,ACTN2,ACTN4,ACTR2,ADAR,ADCY2,ADD3,ADGRB1,ADK,AGT,AHNAK,AHSG,AK1,AK2,AK3,AKR1A1,AKR1B1,ALDH2,ALDH3A2,ALDH4A1,ALDH7A1,AMOT,ANK3,ANXA2,ANXA5,ANXA6,AP1B1,AP1G1,AP2S1,AP3B2,AP3M2,APBA2,APC,APOA4,APOD,APOE,AQP4,ARF5,ARF6,ARFGEF3,ARHGAP1,ARHGAP32,ARHGAP5,ARHGEF2,ARHGEF7,ARHGEF9,ARL6IP5,ASNS,ASS…	712 (49)	49
Alp		group	Alp,ATF4,BCR-ABL1,BRCA1,CBL,CD247,Creb,CREB1,CREB3,CREBBP,CRTC2,CSN2,CTNNB1,dopamine,EGFR,EIF2AK3,ERBB2,ERK1/2,ESR1,FLT1,FOSL1,FYN,GCK,HBEGF,HGS,IGF1,IGF1R,IL6ST,IRF1,ITGA5,KCNN4,LCK,MAP2K1,MAPK1,MAPK14,MAPK7,MAPK9,MET,MMP2,MTOR,NFATC1,NFE2L2,NFkB (complex),NFKBIA,NOTCH1,NR3C1,ODC1,PDPK1,PIKFYVE,PPARG,PPARGC1A,PRKAA,PRKCA,PRL,RAC1,RAS,RB1,RELA,RET,RGS19,RUNX2,SMAD2,SP1,SRC,STAT1,STAT3,STAT5A,STAT…	3	Activated		6.873	1.86e-86	0.0001	AARS1,ABAT,ABCD3,ABCF2,ACAA1,ACADL,ACAT2,ACO1,ACO2,ACOT11,ACOT7,ACSBG1,ACSF2,ACSL3,ACTA2,ACTB,ACTG1,ACTG2,ACTN2,ACTN4,ACTR1B,ACTR2,ACTR3,ADAR,ADD1,ADGRB1,ADGRL3,ADI1,ADK,AGPAT3,AHSG,AK2,AK3,AKAP12,AKR7A2,AKT2,ALB,ALCAM,ALDH1A1,ALDH1L1,ALDH2,ALDH3A2,ALDH4A1,ALDH7A1,ALDH9A1,ALDOC,AMPD3,ANK3,ANXA1,ANXA2,ANXA5,ANXA6,AP1B1,AP2S1,AP3M2,APBA2,APBB1,APC,APP,AQP4,ARF1,ARF3,ARFGEF3,ARHGAP1,ARHGAP5,ARHGEF9,…	714 (77)	75
ethynodiol diacetate		chemical drug	AHR,Akt,AKT1,AMPK,APP,BRCA1,Calcineurin protein(s),CREB1,CTNNB1,CYP19A1,EGF,EGFR,ERK,ERK1/2,ESR1,ESR2,estrogen receptor,ethynodiol diacetate,GATA1,HSD17B4,IGF1R,MAPK1,Mmp,NCOA1,NCOA3,NFkB (complex),Nr1h,P38 MAPK,PGR,PI3K (complex),Pkc(s),PRKCD,PTK2,RELA,RUNX2,SP1,SRC,STAT1,STAT3,STAT5A,tamoxifen,TP53,UBA3	3	Activated		3.286	2.04e-86	0.0001	ABAT,ABCB1,ACAA1,ACAA2,ACADM,ACAT1,ACAT2,ACO1,ACO2,ACOT7,ACSF2,ACSL1,ACSS1,ACSS2,ACTA2,ACTB,ACTN2,ACTN4,ACTR2,ADAR,ADD3,ADGRB1,AGL,AGT,AHCYL1,AHNAK,AHSG,AK1,AK3,AKR1B1,AKT2,ALCAM,ALDH2,ALDH4A1,ALDH7A1,ALDH9A1,ANK3,ANXA2,ANXA5,ANXA6,AP1B1,AP1G1,AP2S1,AP3B2,AP3M2,APC,APOD,APOE,AQP4,ARF6,ARFGEF3,ARHGAP1,ARHGAP32,ARHGAP5,ARHGEF2,ARHGEF7,ARHGEF9,ARL6IP5,ARPC2,ASNS,ASS1,ATP1A2,ATP1A3,ATP1B1,ATP2A1,ATP2…	703 (43)	42
etonogestrel		chemical drug	AHR,Akt,AKT1,AMPK,APP,BRCA1,Calcineurin protein(s),CREB1,CTNNB1,CYP19A1,EGF,EGFR,ERK,ERK1/2,ESR1,ESR2,estrogen receptor,etonogestrel,GATA1,HSD17B4,IGF1R,MAPK1,Mmp,NCOA1,NCOA3,NFkB (complex),Nr1h,P38 MAPK,PGR,PI3K (complex),Pkc(s),PRKCD,PTK2,RELA,RUNX2,SP1,SRC,STAT1,STAT3,STAT5A,tamoxifen,TP53,UBA3	3	Activated		3.286	2.04e-86	0.0001	ABAT,ABCB1,ACAA1,ACAA2,ACADM,ACAT1,ACAT2,ACO1,ACO2,ACOT7,ACSF2,ACSL1,ACSS1,ACSS2,ACTA2,ACTB,ACTN2,ACTN4,ACTR2,ADAR,ADD3,ADGRB1,AGL,AGT,AHCYL1,AHNAK,AHSG,AK1,AK3,AKR1B1,AKT2,ALCAM,ALDH2,ALDH4A1,ALDH7A1,ALDH9A1,ANK3,ANXA2,ANXA5,ANXA6,AP1B1,AP1G1,AP2S1,AP3B2,AP3M2,APC,APOD,APOE,AQP4,ARF6,ARFGEF3,ARHGAP1,ARHGAP32,ARHGAP5,ARHGEF2,ARHGEF7,ARHGEF9,ARL6IP5,ARPC2,ASNS,ASS1,ATP1A2,ATP1A3,ATP1B1,ATP2A1,ATP2…	703 (43)	42
YAF2		transcription regulator	Akt,AMPK,BRCA1,calpain,CCND1,CCNE1,CDK2,CDK4/6,CDKN1A,CDKN1B,CDKN2A,CTNNB1,DKK1,EIF2AK4,F2,GABP,GABPA,GABPB1,GCK,GLI1,GSK3B,Jnk,MAPK14,mir-22,MMP2,MMP9,MYC,MYCN,NFKBIA,P38 MAPK,PIAS3,Pka,PRKAA,PTEN,RB1,RBL2,RELA,SFRP1,SP1,STAT3,Tgf beta,TP53,TP73,TRAF2,YAF2	3			-1.889	2.2e-86	0.0001	ABAT,ABCB1,ABHD4,ACADL,ACADM,ACAT1,ACAT2,ACLY,ACO1,ACOT11,ACSF2,ACSL3,ACSL6,ACSS1,ACSS2,ACTA1,ACTG1,ACTN1,ACTN2,ADD1,ADGRB1,ADH5,AGT,AHNAK,AHSG,AK2,AK3,AKAP12,AKT2,ALB,ALCAM,ALDH1A1,ALDH4A1,ALDH9A1,AMOT,AMPD3,ANKRD17,ANXA2,ANXA5,ANXA6,AP1B1,AP3M2,APLP2,APOA4,APOE,APPL2,AQP4,ARF4,ARHGDIA,ARHGEF2,ARHGEF7,ASS1,ATL1,ATP1A1,ATP1B1,ATP2A2,ATP5F1B,ATP5F1C,ATP5IF1,Atp5k,ATP5MF,ATP5PB,ATP6V1B1,ATP6V1D,ATP…	621 (45)	43
DOCK2		other	ABI1,ABL1,Akt,AKT1,Ap1,ATF2,calpain,CASP3,Cdc42,CDH1,CDK4/6,CDKN1B,CHUK,CTNNB1,DIAPH1,DOCK2,EGFR,ELAVL1,ELK1,ESR1,HIF1A,HRAS,IRS1,JAK1,JAK2,Jnk,JUN,MAP3K1,MAP3K3,MAPK1,MAPK11,MAPK12,MAPK14,MAPK3,MAPK8,MAPT,Mek,MMP2,MRTFA,MTOR,MYC,NF2,NFAT (complex),Nfat (family),NFAT5,NFATC1,NFkB (complex),NFKB1,NFKBIA,Nos,NOS3,NR3C2,P38 MAPK,PAK1,PAK2,PIP5K1A,PIP5K1B,PLA2G4A,PLD2,PPARG,PRKCA,PRKCB,PTK2,Rac,RAC1,…	3	Activated	biased	6.596	2.37e-86	0.0001	ABAT,ABCD3,ABCF2,ABCF3,ACAA2,ACAT1,ACAT2,ACOT11,ACOT7,ACOX1,ACSF2,ACSL3,ACSL4,ACSL6,ACSS2,ACTA1,ACTA2,ACTC1,ACTG1,ACTG2,ACTR2,ADAR,ADD1,ADD3,ADGRB1,ADH5,AHNAK,AHSG,AK1,AK2,AK3,AKR1A1,ALCAM,ALDH1A1,ALDH4A1,ALDH7A1,ALDH9A1,ALDOA,ALDOC,AMOT,AMPD3,ANK3,ANKRD17,ANXA2,ANXA5,ANXA6,AP1B1,AP2A1,AP2S1,AP3M2,APBB1,APC,APLP2,APOA4,APOD,AQP4,ARF1,ARF6,ARHGAP1,ARHGAP5,ARHGEF2,ARHGEF7,ARHGEF9,ARL6IP5,ASNS,ATP1A…	683 (81)	78
desogestrel		chemical drug	AHR,Akt,AKT1,AMPK,APP,BRCA1,Calcineurin protein(s),CREB1,CTNNB1,CYP19A1,desogestrel,EGF,EGFR,ERK,ERK1/2,ESR1,ESR2,estrogen receptor,GATA1,HSD17B4,IGF1R,MAPK1,Mmp,NCOA1,NCOA3,NFkB (complex),Nr1h,P38 MAPK,PGR,PI3K (complex),Pkc(s),PRKCD,PTK2,RELA,RUNX2,SP1,SRC,STAT1,STAT3,STAT5A,tamoxifen,TP53,UBA3	3	Activated		3.286	2.56e-86	0.0001	ABAT,ABCB1,ACAA1,ACAA2,ACADM,ACAT1,ACAT2,ACO1,ACO2,ACOT7,ACSF2,ACSL1,ACSS1,ACSS2,ACTA2,ACTB,ACTN2,ACTN4,ACTR2,ADAR,ADD3,ADGRB1,AGL,AGT,AHCYL1,AHNAK,AHSG,AK1,AK3,AKR1B1,AKT2,ALCAM,ALDH2,ALDH4A1,ALDH7A1,ALDH9A1,ANK3,ANXA2,ANXA5,ANXA6,AP1B1,AP1G1,AP2S1,AP3B2,AP3M2,APC,APOD,APOE,AQP4,ARF6,ARFGEF3,ARHGAP1,ARHGAP32,ARHGAP5,ARHGEF2,ARHGEF7,ARHGEF9,ARL6IP5,ARPC2,ASNS,ASS1,ATP1A2,ATP1A3,ATP1B1,ATP2A1,ATP2…	703 (43)	42
KLF9		transcription regulator	AHR,Akt,AKT1,AMPK,APP,BRCA1,Calcineurin protein(s),CREB1,CTNNB1,CYP19A1,EGF,EGFR,ERK,ERK1/2,ESR1,ESR2,estrogen receptor,GATA1,HSD17B4,IGF1R,KLF9,MAPK1,Mmp,NCOA1,NCOA3,NFkB (complex),Nr1h,P38 MAPK,PGR,PI3K (complex),Pkc(s),PRKCD,PTK2,RELA,RUNX2,SP1,SRC,STAT1,STAT3,STAT5A,tamoxifen,TP53,UBA3	3	Inhibited		-3.286	2.86e-86	0.0001	ABAT,ABCB1,ACAA1,ACAA2,ACADM,ACAT1,ACAT2,ACO1,ACO2,ACOT7,ACSF2,ACSL1,ACSS1,ACSS2,ACTA2,ACTB,ACTN2,ACTN4,ACTR2,ADAR,ADD3,ADGRB1,AGL,AGT,AHCYL1,AHNAK,AHSG,AK1,AK3,AKR1B1,AKT2,ALCAM,ALDH2,ALDH4A1,ALDH7A1,ALDH9A1,ANK3,ANXA2,ANXA5,ANXA6,AP1B1,AP1G1,AP2S1,AP3B2,AP3M2,APC,APOD,APOE,AQP4,ARF6,ARFGEF3,ARHGAP1,ARHGAP32,ARHGAP5,ARHGEF2,ARHGEF7,ARHGEF9,ARL6IP5,ARPC2,ASNS,ASS1,ATP1A2,ATP1A3,ATP1B1,ATP2A1,ATP2…	703 (43)	42
niflumic acid		chemical drug	Abcb1b,Akt,AKT1,CASP3,CASP9,caspase,Cdc42,Creb,CYP19A1,EGFR,EP300,ERBB2,ERK,ERK1/2,IGF1R,Jnk,LIN28B,MMP14,MMP2,MMP9,MTOR,NADPH oxidase,NCF1,niflumic acid,NOX4,P38 MAPK,PI3K (complex),Pkc(s),PLA2G1B,PPARA,PPARG,PRKAA,PRKACA,PTEN,PTGS2,PXN,reactive oxygen species,RHOA,SP1,STK11,TP53	3	Inhibited		-3.335	3e-86	0.0001	ABAT,ABHD4,ACADL,ACADM,ACAT2,ACBD5,ACLY,ACO1,ACO2,ACOT11,ACOT7,ACSF2,ACSL3,ACSL6,ACSS1,ACSS2,ACTA1,ACTB,ACTN1,ACTN4,ADD3,ADGRB1,ADGRL3,ADK,AK1,AK2,AK3,AKT2,ALB,ALCAM,ALDH1A1,ALDH2,ALDH3A2,ALDH4A1,ALDH9A1,ALDOC,AMOT,ANXA2,ANXA5,ANXA6,ANXA7,AP1B1,APBA2,APOA1,APOA2,APOA4,AQP4,ARF4,ARF5,ARPC2,ASTN1,ATL1,ATP1A1,ATP1A3,ATP2B1,ATP5F1B,ATP5F1C,Atp5k,ATP5MG,ATP5PD,ATP5PF,ATP5PO,ATP6V1A,ATP6V1D,ATP6V1E1,AT…	564 (41)	39
M119		chemical reagent	ABI1,Akt,AKT1,ATF2,BAIAP2,CCAR2,Cdc42,CDH1,Creb,CTNNB1,EGFR,ELAVL1,ERK1/2,ESR1,FOXO1,GSK3B,HIF1A,HMGA1,HRAS,IRF3,Jnk,JUN,M119,MAP3K1,MAPK1,MAPK14,MAPK3,MAPK8,Mek,MMP2,MMP9,MYC,NCL,NFAT (complex),Nfat (family),NFAT5,NFkB (complex),NFKB1,NFKBIA,Notch,NR3C2,PAK1,PAK2,PDPK1,PI3K (complex),PI3K (family),PIK3CA,PIK3CD,PIK3CG,PIK3R1,PIP5K1A,PLA2G4A,PPARGC1A,PRKCA,PRKCD,PRKD1,PTK2,RAC1,RAS,reactive oxyge…	3	Inhibited	biased	-7.007	3.07e-86	0.0001	ABAT,ABCA1,ABCD3,ABCF2,ABCF3,ACAA1,ACADL,ACAT2,ACOT11,ACOT7,ACSF2,ACSL1,ACSL3,ACSL6,ACTA2,ACTC1,ACTG1,ACTG2,ACTR2,ADD1,ADD3,ADGRB1,ADK,AGT,AHSG,AK2,AK3,ALCAM,ALDH1A1,ALDH4A1,ALDH7A1,ALDH9A1,ALDOA,ALDOC,AMOT,AMPD3,ANK3,ANKRD17,ANXA2,ANXA6,AP1B1,AP2S1,AP3M2,APBA2,APBB1,APC,APLP2,APOA2,APOA4,AQP4,ARF1,ARF4,ARF6,ARHGAP1,ARHGAP32,ARHGAP5,ARHGEF2,ARHGEF7,ARHGEF9,ASNS,ATP1A2,ATP1A3,ATP2A1,ATP2A2,ATP2B3,…	701 (74)	73
PPAR ligand-PPAR-Retinoic acid-RXRα		complex	26s Proteasome,ADCY,Akt,AKT1,ALDH2,AR,ATF1,ATF2,ATM,BAX,CCND1,Cdc42,CDK2,CDK5,CEBPA,CEBPB,Creb,CREB1,CTNNB1,CYP19A1,CYP27A1,DIO3,DPP4,DTNA,ELK1,ERBB2,ERK,ERK1/2,F3,FOS,FOXO3,Fus,GCK,GSK3B,HNF4A,IGFBP2,IRF1,JINK1/2,JUN,JUNB,MAPK1,MMP2,MMP9,MTOR,MYC,NR1H3,NR1I3,NR3C1,NR4A1,ODC1,p70 S6k,PGR,PI3K (complex),Pkc(s),PPAR ligand-PPAR-Retinoic acid-RXRα,PPARA,PPARD,PPARG,PRKCA,PRKCD,PTEN,RAC1,RAF1,RARA,RB…	3	Activated		6.217	3.12e-86	0.0001	AARS1,ABAT,ABCA1,ABCD3,ABCF3,ABHD4,ACAA1,ACAA2,ACADL,ACADM,ACADVL,ACAT1,ACAT2,ACO2,ACOT7,ACOX1,ACSF2,ACSL1,ACSL3,ACSL4,ACSL6,ACSS2,ACTG1,ACTG2,ACTN2,ACTN4,ACTR3,ADAR,ADCYAP1R1,ADD1,ADD3,ADGRB1,ADGRL3,ADH5,ADI1,ADRM1,AGT,AHCYL1,AHNAK,AHSG,AIMP1,AK1,AK2,AK3,AKAP12,AKR1A1,AKR1B1,ALDH2,ALDH4A1,ALDH9A1,ALDOC,AMOT,ANKRD17,ANXA1,ANXA2,ANXA5,ANXA6,AP1B1,AP1G1,Ap2b1,AP3D1,AP3M2,APBA2,APBB1,APC,APLP2,APOA1…	831 (87)	86
FUS		transcription regulator	Akt,APP,AR,ATF2,CCND1,CCND3,CDH1,CDKN1A,CEBPB,CHUK,CLASP2,CREB1,CTNNB1,DCX,DVL2,E2F1,EGR1,ERK1/2,Foxo,FOXP3,FUS,FYN,GATA4,GFI1,GLI3,GSK3B,HDAC3,HDAC4,HIF1A,HNF1B,HSF1,IGF1R,INSR,IRS1,JUN,KAT5,KLF5,L-serine,LEF1,LRP6,MAP2K1,MAPK14,MAPT,MCL1,MDM2,MITF,MMP9,MTOR,MUC1,MYC,MYOG,NCOA1,NEFH,Nfat (family),NFATC1,NFATC4,NFE2L2,NFkB (complex),NFKB1,NFKBIA,P38 MAPK,PDX1,PGR,PI3K (complex),PPARA,PSEN1,PTEN,P…	3	Activated		5.626	3.25e-86	0.0001	ABAT,ABCF2,ABCF3,ABHD4,ACO1,ACOT11,ACOX1,ACSBG1,ACSF2,ACSL3,ACSL6,ACSS1,ACTC1,ACTG1,ACTG2,ACTN1,ACTN4,ADD1,ADD3,ADGRB1,AGL,AGPAT3,AHCYL1,AHCYL2,AHNAK,AHSA1,AHSG,AK1,AK2,AK3,AKAP12,ALCAM,ALDH1L1,ALDH2,ALDH3A2,ALDH4A1,ALDH6A1,ALDH7A1,ALDH9A1,ALDOC,AMOT,AMPD3,ANKRD17,ANXA1,ANXA2,ANXA5,AP1B1,AP1G1,AP2A1,AP3B2,AP3M2,APC,APLP2,APP,AQP4,ARF1,ARFGEF3,ARHGAP5,ARHGDIA,ARHGEF12,ARHGEF2,ARPP19,ASNS,ASS1,ATL1…	696 (82)	82
NEK8		kinase	CASP3,CDC20,Cdk,CDK1,CDK12,CDK19,CDK2,CDK5,CDK6,CDK9,CDKN2A,CEBPB,CSN2,CTNNB1,Cyclin A,Cyclin E,E2F1,E2F2,E2F3,ELF4,estrogen receptor,ID3,MYBL2,MYC,NEK8,NRF1,PGR,RB1,SKP2,SP1,TFCP2,TP53	3	Inhibited		-4.885	3.77e-86	0.0001	ABAT,ABCD3,ABCF2,ABCF3,ABHD4,ACAA1,ACAA2,ACADM,ACADVL,ACAT1,ACAT2,ACLY,ACO1,ACO2,ACOT11,ACOX1,ACSF2,ACSL3,ACSL6,ACSS2,ACTA1,ACTN1,ACTN2,ACTN4,ADD1,ADGRB1,ADH5,AHCYL1,AK1,AK2,AKAP12,AKR1B1,AKT2,ALB,ALCAM,ALDH4A1,ALDH9A1,ALDOC,ANKRD17,ANXA2,ANXA6,AP1B1,AP1G1,APOE,APPL2,ARHGAP5,ARHGEF7,ARPP19,ASNS,ASS1,ATP5F1A,ATP5F1B,ATP5F1C,ATP5IF1,ATP5PB,ATP6V1D,ATP6V1F,BAIAP2,BCAP31,BCAS3,BCKDHA,BCR,BIN1,BMPR1A,…	537 (32)	30
YWHAH	0.133	transcription regulator	26s Proteasome,ADCY5,Akt,AKT1,BAK1,BAX,BCL2,CASP8,CCNE1,CDK1,CDK2,CDK5,CHUK,CREB1,CTNNB1,EGFR,ELK1,ERF,ERK,ERK1/2,FOXO1,GC-GCR dimer,GCK,GPR37,GSK3B,HRAS,IKBKB,IKBKG,ITGB3,Jnk,JUN,LPL,MAP2K1,MAP2K2,MAP2K5,MAPK1,MAPK14,MAPK3,MAPK8,MAPT,MCL1,Mek,MYOD1,NFAT (complex),NFATC1,NFATC4,NFE2L2,NFKB1,NFKBIA,NOTCH1,NUMBL,P38 MAPK,p70 S6k,PDGFRB,Pkc(s),PRKN,RAF1,SEPTIN5,SLC6A3,SNCA,SRC,STAT3,TFEB,TP53,TRAF2,…	3	Activated		6.021	3.92e-86	0.0001	ABAT,ACAA1,ACAA2,ACADM,ACADVL,ACAT1,ACAT2,ACO1,ACOT11,ACOT7,ACOX1,ACSBG1,ACSF2,ACSL1,ACSL3,ACSL4,ACSL6,ACSS1,ACTA2,ACTB,ACTC1,ACTG1,ACTN1,ACTN4,ADAR,ADCY2,ADD3,ADGRB1,ADH5,ADRM1,AGPAT3,AGT,AHSG,AK1,AK2,AK3,AKAP12,AKR1A1,AKR1B1,AKR7A2,AKT2,ALCAM,ALDH1L1,ALDH4A1,ALDH9A1,ALDOC,AMOT,ANXA1,ANXA2,AP1B1,APLP2,APOA4,APOD,ARF1,ARF6,ARFGEF3,ARHGAP5,ARL6IP5,ARPC2,ASNS,ATP1A1,ATP1A2,ATP1A3,ATP1B1,ATP2A1,ATP2…	592 (68)	66
SC-202525		chemical reagent	ABCA1,Akt,AKT1,Ap1,CASP1,CBL,CCND1,CCNE1,Creb,CREB1,CTNNB1,CTTN,CYTH1,EGFR,EIF2AK3,ELAVL1,ERK,ERK1/2,ESR1,FGF1,FLI1,GAPDH,GSK3B,HNRNPK,IKBKB,IRS1,ITGB2,ITGB4,Jnk,KRAS,LPL,MAPK1,MAPK13,MAPK14,MAPK3,MAPK8,MAPK9,MAPT,MCL1,Mek,MMP14,MMP9,NFE2L2,NFkB (complex),NFKB1,NFKBIB,NOS3,NR3C2,NRAS,ODC1,P38 MAPK,PLA2G4A,PLCB3,PRKCA,PRKCD,PRKD1,RAC1,RAF1,RB1,RELA,RHOA,ROCK,SC-202525,SRC,STAT1,STAT3,TEAD1,TP53,TP…	3	Inhibited	biased	-7.04	4.46e-86	0.0001	ABAT,ABCA1,ABCD3,ACAA1,ACAA2,ACADL,ACAT1,ACO1,ACO2,ACOT11,ACOT7,ACOX1,ACSF2,ACSL3,ACSL4,ACSL6,ACSS1,ACSS2,ACTB,ACTG1,ACTN1,ACTN2,ACTN4,ACTR2,ACTR3,ADAR,ADCY2,ADD3,ADGRB1,ADH5,ADK,AGPAT3,AHSG,AK3,AK5,AKR1A1,AKR1B1,AKR7A2,AKT2,ALCAM,ALDH2,ALDH4A1,ALDH7A1,ALDH9A1,AMOT,AMPD3,AMPH,ANK3,ANXA1,ANXA2,ANXA5,ANXA6,ANXA7,AP1B1,AP2A1,AP2S1,AP3M2,APBA2,APBB1,APC,APOA2,APOA4,APOD,AQP4,ARF1,ARF6,ARFGEF3,ARHGAP1…	700 (70)	67
Stat1 dimer		complex	ABL1,ADAM17,Akt,AR,ATF2,ATF4,BRCA1,calpain,CCND1,CDK4/6,CDK6,CDKN1A,CDKN1B,CDKN2A,CTNNB1,CTSS,DKK1,E2F1,EIF2AK4,ERK,ERK1/2,F2,FANCC,FOS,GATA1,GCK,GLI1,GSK3B,Hif1,HIF1A,Ifn,IFN Beta,IRF1,Jnk,JUN,MAPK1,MAPK14,MMP2,MMP9,MYC,NFkB (complex),NFKBIA,nitric oxide,NOS2,NR0B2,P38 MAPK,Pka,Pkc(s),PPARα-RXRα,PTEN,RB1,RBL2,RUNX2,SFRP1,SMAD3,STAT1,Stat1 dimer,STAT5a/b,Tcf 1/3/4,TCF3,Tgf beta,TGFB1,TP53,TP73,TR…	3			-0.037	5.13e-86	0.0001	AARS1,ABAT,ABCA1,ABCD3,ABCF2,ABCF3,ABHD4,ACADM,ACAT1,ACAT2,ACLY,ACOT11,ACSF2,ACSL3,ACSL6,ACSS1,ACSS2,ACTA1,ACTA2,ACTB,ACTG1,ACTG2,ACTN1,ACTN2,ACTN4,ACTR3,ADAR,ADD1,ADGRB1,ADI1,ADK,AK2,AK3,AKAP12,ALB,ALDH2,ALDH4A1,ALDH7A1,ALDH9A1,ALDOA,ALDOC,AMOT,AMPD3,ANKRD17,ANXA2,ANXA5,ANXA6,AP1B1,AP2A2,AP3D1,API5,APLP2,APOA2,APOE,APOH,APP,APPL2,AQP4,ARF4,ARHGDIA,ARHGEF7,ARPC2,ASS1,ATL1,ATP1A1,ATP1A2,ATP1A3,ATP…	732 (66)	65
norethindrone acetate		chemical drug	AHR,AKT1,AMPK,APP,BRCA1,Calcineurin protein(s),CREB1,CTNNB1,CYP19A1,EGF,EGFR,ERK,ERK1/2,ESR1,ESR2,estrogen receptor,GATA1,HSD17B4,IGF1R,JUN,MAPK1,MCU,MTOR,NCOA1,NCOA3,NFkB (complex),norethindrone acetate,Nr1h,P38 MAPK,PGR,PI3K (complex),Pkc(s),PPARG,PRKCD,PTK2,RAS,RELA,RUNX2,SOD2,SRC,STAT1,STAT5A,tamoxifen,TP53,UBA3	3	Activated		5.626	5.27e-86	0.0001	ABAT,ABCB1,ACAA1,ACADM,ACAT1,ACAT2,ACO1,ACO2,ACOT7,ACSF2,ACSL1,ACSS2,ACTA2,ACTB,ACTN2,ACTN4,ACTR2,ADAR,ADD3,ADGRB1,AGL,AGT,AHCYL1,AHNAK,AK1,AK3,AKAP12,AKR1A1,AKT2,ALCAM,ALDH2,ALDH4A1,ALDH7A1,ALDH9A1,ANK3,ANXA2,ANXA5,ANXA6,AP1B1,AP1G1,AP2S1,AP3B2,AP3M2,APC,APOD,AQP4,ARF6,ARFGEF3,ARHGAP1,ARHGAP32,ARHGAP5,ARHGEF2,ARHGEF7,ARHGEF9,ARL6IP5,ARPC2,ASS1,ATP1A2,ATP1A3,ATP1B1,ATP2A1,ATP2B2,ATP2B4,ATP5F1C,AT…	695 (45)	44
STAT3/5		group	Akt,AKT1,AR,BCAR1,CASP3,CASP8,CASP9,CEBPA,CHUK,CTNNB1,EGFR,ERK,ERK1/2,ESR1,ESR2,estrogen receptor,FOS,FOXA2,GATA4,GSK3B,HNF4A,JAK2,JUN,Mapk,MET,mir-21,MYC,PPARA,PPARG,PRL,RELA,RHOA,SOD2,SRC,STAT1,STAT3,STAT3/5,STAT4,STAT5A,STAT5a/b,STAT5B,TP53,TP63,TWIST	3	Activated		5.729	6.72e-86	0.0001	ABAT,ABCA1,ABCB1,ABCF2,ABCF3,ACADVL,ACAT2,ACOT11,ACOT7,ACSF2,ACSL3,ACSL6,ACTA1,ACTA2,ACTC1,ACTG1,ACTG2,ACTN2,ACTR2,ACTR3,ADD1,ADD3,ADGRB1,ADH5,AGT,AHSG,AK1,AK2,AK3,AKR1B1,AKT2,ALCAM,ALDH1A1,ALDH2,ALDH3A2,ALDH4A1,ALDH9A1,ALDOA,ALDOC,AMOT,AMPD3,ANK3,ANKRD17,ANXA5,ANXA6,AP1B1,AP2A2,AP2S1,AP3D1,AP3M2,APC,APLP2,APOA4,APOE,ARCN1,ARF1,ARF3,ARF4,ARF6,ARHGAP1,ARHGAP5,ARHGDIA,ARHGEF2,ARHGEF9,ARPC2,ASNS,AST…	707 (44)	43
IFI6		other	Akt,Ap1,CASP1,CASP14,CASP3,CASP8,caspase,EIF2AK2,ERK,ERK1/2,ESR1,ESR2,estrogen receptor,FOS,GNAQ,GNAS,Hif1,IFI6,Jnk,JUN,KMT2A,MAP3K1,Mapk,MAPK1,MAPK8,Mmp,MMP2,MMP9,NFkB (complex),PAK2,PARP1,PI3K (complex),RB1,RXRA,SMPD1,SRC,STAT1,STAT5A,TP53	3	Activated		2.314	7.84e-86	0.0001	ABAT,ABCA1,ABCD3,ACAA2,ACADL,ACADVL,ACAT1,ACLY,ACO2,ACOT11,ACOX1,ACSF2,ACSL1,ACSL3,ACSL4,ACSL6,ACSS1,ACSS2,ACTB,ACTC1,ACTG1,ACTN1,ACTN2,ACTN4,ACTR2,ADAR,ADD3,ADGRB1,AHNAK,AK1,AK3,AKR1B1,AKT2,ALB,ALDH4A1,ALDH7A1,ALDH9A1,ALDOA,AMOT,ANK3,ANXA1,ANXA2,ANXA5,ANXA6,AP1B1,AP2S1,AP3D1,APC,APLP2,APOA1,APOD,APP,ARF1,ARHGAP1,ARHGAP5,ARHGEF2,ARHGEF7,ARHGEF9,ARPC2,ASS1,ATP1A2,ATP1A3,ATP2A1,ATP2A2,ATP5F1C,ATP5P…	610 (39)	38
CINK4		chemical drug	ABL1,Akt,AKT1,AR,BRCA1,CCND1,CDK4,CDK5,CDKN2A,CEBPB,CINK4,E2F1,E2F3,EGR1,EP300,estrogen receptor,FOXM1,FOXO3,GLI1,H2AX,HDAC1,JUN,MAPK14,MAPK3,MAPK8,MAPT,MDM2,MEF2C,MTOR,MYC,MYOD1,NOS3,NR4A1,NR4A2,NRF1,OTX2,P38 MAPK,PELP1,PIP5K1A,PTEN,RAF1,RB1,RBL2,RHOA,ROCK,ROCK2,RUNX3,SND1,STAT3,TFE3,TFEB,THRB,TP53,TSC1,TSC2,WT1,ZNF335	3			-0.523	8.32e-86	0.0001	ABAT,ABCF3,ABHD4,ACAT1,ACAT2,ACO1,ACO2,ACOT11,ACOT7,ACSF2,ACSL3,ACSL4,ACSL6,ACSS1,ACSS2,ACTB,ACTC1,ACTN2,ACTN4,ACTR3,ADD1,ADD3,ADGRB1,AHNAK,AHSG,AK2,AK3,AKR1A1,ALCAM,ALDH4A1,ALDH9A1,AMOT,AMPD3,ANKRD17,ANXA11,ANXA2,ANXA5,ANXA6,AP1B1,APC,APOA1,APOA4,APOD,APPL2,AQP4,ARF4,ARHGDIA,ARHGEF2,ARHGEF7,ARL2,ARPP19,ASNS,ATL1,ATP1A1,ATP1A3,ATP1B1,ATP2A1,ATP2B1,ATP5F1A,ATP5F1B,ATP5F1C,ATP5IF1,Atp5k,ATP5MF,ATP5…	619 (57)	54
N-Ac-Leu-Leu-norleucinal		chemical - protease inhibitor	26s Proteasome,Akt,calpain,CASP3,CDK1,CEBPB,CTNNB1,CTSB,EPOR,ERK,ETV5,GJA1,ITGB3,Jnk,MMP2,MYCN,N-Ac-Leu-Leu-norleucinal,NFkB (complex),P38 MAPK,RB1,RELA,STAT5a/b,TP53	2			-1.023	1.14e-85	0.0001	ABAT,ABCA1,ABCD3,ABCF2,ABCF3,ACAA1,ACAA2,ACADM,ACADVL,ACAT1,ACAT2,ACLY,ACO1,ACO2,ACOT11,ACSF2,ACSL1,ACSL3,ACSL6,ACSS1,ACSS2,ACTG1,ACTN1,ACTN2,ACTN4,ADD3,ADGRB1,ADH5,ADRM1,AGT,AHNAK,AK1,AK3,AKAP12,AKR1B1,ALB,ALCAM,ALDH4A1,ALDH7A1,ALDH9A1,AMOT,ANXA1,ANXA2,ANXA5,ANXA6,AP1B1,AP3M2,APLP2,APOA1,APOE,APP,AQP4,ARHGAP5,ARPC2,ARPP19,ASS1,ATP1B1,ATP2A2,ATP5F1C,ATP5PB,ATP6V1D,ATP6V1F,ATP6V1H,ATXN2,B2M,BAG3,B…	506 (23)	23
phosphatidylethanolamine		chemical - endogenous mammalian	ALOX5,ARG1,CYP27A1,CYP7A1,EIF2AK3,ERK,MTTP,MYC,P38 MAPK,phosphatidylethanolamine,PPARG,STAT3,SYK/ZAP,TGFB1,TP53	3	Inhibited		-7.584	1.24e-85	0.0001	ABAT,ABCA1,ABCB1,ABCD3,ABCF2,ABCF3,ACAA1,ACAA2,ACADL,ACADVL,ACAT1,ACO1,ACOT11,ACOX1,ACSF2,ACSL3,ACSL6,ACSS1,ACSS2,ACTA1,ACTB,ACTC1,ACTG2,ACTN4,ADD1,ADD3,ADGRB1,ADH5,ADI1,ADK,AGT,AHNAK,AHSG,AK1,AK2,AK3,AKAP12,AKR1B1,ALB,ALDH1A1,ALDH2,ALDH4A1,ALDH9A1,ANKRD17,ANXA1,ANXA2,ANXA5,ANXA6,AP1B1,APOA1,APOA4,APOE,APP,ARF1,ARF4,ARHGAP5,ARHGEF2,ARHGEF7,ARPC2,ASNS,ASS1,ATP1A1,ATP2A2,ATP5F1A,ATP5F1C,ATP5IF1,Atp…	561 (15)	14
SEMA4C		other	ABL1,Akt,AKT1,AR,ATM,calpain,CAV1,Cdc42,CDK2,CDKN1B,CHUK,CTNNB1,DIAPH1,ERBB2,ERBB3,ERBB4,ERK1/2,ESR1,estrogen receptor,ETV1,FOXO3,FYN,HBEGF,HIF1A,HRAS,ILK,IRS1,ITGB1,Jnk,JUN,MAP3K1,Mapk,MAPK1,MAPK12,MAPK14,MAPK8,MED1,MMP9,MRTFA,MXD1,MYL2,NCOA3,NFATC1,NFkB (complex),NFkB (family),NFKB1,NFKBIA,NOTCH1,P38 MAPK,PDPK1,PIK3R1,PLD2,PPARG,PRKCA,PRKCB,PRKCZ,PTK2,PTPN11,RAC1,RAF1,RAS,RB1,RELA,RHOA,ROCK,SEM…	3	Activated	biased	3.117	1.26e-85	0.0001	ABAT,ABCD3,ACAA2,ACADL,ACAT1,ACAT2,ACOT7,ACSF2,ACSL3,ACSL6,ACSS2,ACTA1,ACTA2,ACTB,ACTC1,ACTG1,ACTG2,ACTN2,ACTN4,ACTR2,ACTR3,ADAR,ADD3,ADGRB1,ADGRL3,AGT,AHNAK,AHSG,AIMP1,AK1,AK2,AK3,AKR1B1,AKT2,ALB,ALCAM,ALDH1A1,ALDH3A2,ALDH4A1,ALDH7A1,ALDH9A1,ALDOA,ALDOC,AMOT,AMPD3,ANK3,ANXA2,ANXA5,ANXA6,AP1B1,AP2A1,AP2S1,AP3M2,APBB1,APC,APLP2,APOA4,APOD,ARF1,ARF6,ARHGAP1,ARHGAP5,ARHGEF9,ARL6IP5,ASNS,ASS1,ATP1A2,…	696 (78)	77
DDT		chemical toxicant	AHR,AKT1,AMPK,APEX1,APP,ATM,BAX,BCL2,BIRC2,BRCA1,calpain,CASP3,CASP8,caspase,CREB1,CYP19A1,DDT,DICER1,EGF,EGFR,EIF2AK2,ERK,ERK1/2,ESR1,ESR2,GATA1,HSD17B4,IGF1R,IL18,JUN,MAPK1,MCU,MMP2,MTOR,NCOA3,NFkB (complex),Nr1h,P38 MAPK,PARP1,PI3K (complex),Pkc(s),PPARG,PRKN,PTEN,PTK2,RELA,RUNX2,SMAD2,SOD2,SRC,STAT3,STAT5A,STAT5B,tamoxifen,TP53,UBA3	3	Activated		4.07	1.63e-85	0.0001	ABAT,ABCB1,ABHD4,ACADM,ACAT1,ACO1,ACO2,ACOT11,ACOT7,ACOX1,ACSF2,ACSL1,ACSL4,ACSS2,ACTA2,ACTB,ACTC1,ACTN2,ACTN4,ACTR2,ADAR,ADD3,ADGRB1,AGT,AHNAK,AHSG,AK1,AK3,AKAP12,AKR1A1,AKT2,ALCAM,ALDH2,ALDH3A2,ALDH4A1,ALDH7A1,ALDH9A1,ALDOA,ANK3,ANXA2,ANXA5,ANXA6,AP1B1,AP2S1,AP3B2,AP3M2,APC,APOA4,APOD,ARF4,ARF6,ARFGEF3,ARHGAP1,ARHGDIA,ARHGEF2,ARHGEF7,ARHGEF9,ARL6IP5,ARPC2,ASS1,ATL1,ATP1A2,ATP1A3,ATP1B1,ATP2A1,A…	707 (56)	55
GSK3B	1.655	kinase	Akt,APP,AR,ATF2,CCND1,CCND3,CDH1,CDKN1A,CEBPB,CHUK,CLASP2,CREB1,CTNNB1,DCX,DVL2,E2F1,EGR1,ERK1/2,Foxo,FOXP3,FYN,GATA4,GFI1,GLI3,GSK3B,HDAC3,HDAC4,HIF1A,HNF1B,HSF1,IGF1R,INSR,IRS1,JUN,KAT5,KLF5,L-serine,LEF1,LRP6,MAP2K1,MAPK14,MAPT,MCL1,MDM2,MITF,MMP9,MTOR,MUC1,MYC,MYOG,NCOA1,NEFH,Nfat (family),NFATC1,NFATC4,NFE2L2,NFkB (complex),NFKB1,NFKBIA,P38 MAPK,PDX1,PGR,PI3K (complex),PPARA,PSEN1,PTEN,PTTG1…	2	Activated		5.558	1.68e-85	0.0001	ABAT,ABCF2,ABCF3,ABHD4,ACO1,ACOT11,ACOX1,ACSBG1,ACSF2,ACSL3,ACSL6,ACSS1,ACTC1,ACTG1,ACTG2,ACTN1,ACTN4,ADD1,ADD3,ADGRB1,AGL,AGPAT3,AHCYL1,AHCYL2,AHNAK,AHSA1,AHSG,AK1,AK2,AK3,AKAP12,ALCAM,ALDH1L1,ALDH2,ALDH3A2,ALDH4A1,ALDH6A1,ALDH7A1,ALDH9A1,ALDOC,AMOT,AMPD3,ANKRD17,ANXA1,ANXA2,ANXA5,AP1B1,AP1G1,AP2A1,AP3B2,AP3M2,APC,APLP2,APP,AQP4,ARF1,ARFGEF3,ARHGAP5,ARHGDIA,ARHGEF12,ARHGEF2,ARPP19,ASNS,ASS1,ATL1…	694 (81)	81
TENM4		other	ABI1,ABL1,Actin,Akt,AKT1,Ap1,ATF2,BAIAP2,BCL2,CASP3,CCND1,Cdc42,CDH1,CDK6,CREB1,CTNNB1,EGFR,ERK,ERK1/2,ESR1,GIT1,HIF1A,HRAS,IGF1R,IRS1,JAK2,Jnk,JUN,LCK,MAP2K1,MAP3K1,MAP3K3,Mapk,MAPK1,MAPK11,MAPK14,MAPK3,MAPK8,Mek,MET,MMP2,MMP9,MYD88,NEDD9,NF2,NFAT (complex),NFAT5,NFkB (complex),NFKBIA,NR3C2,P38 MAPK,p70 S6k,PAK2,PI3K (complex),PIK3CB,PIK3R1,PIP5K1A,PLA2G4A,PRKCA,PRKCZ,PTEN,PTK2,PXN,RAC1,RAS,reac…	3	Activated	biased	6.362	1.74e-85	0.0001	ABAT,ABCD3,ABHD4,ACADL,ACADM,ACAT1,ACAT2,ACLY,ACO2,ACOT11,ACOT7,ACOX1,ACSBG1,ACSF2,ACSL3,ACSL4,ACSL6,ACSS1,ACTA1,ACTA2,ACTC1,ACTG1,ACTG2,ACTN1,ACTN4,ACTR2,ADAR,ADD3,ADGRB1,ADH5,AGT,AHSG,AK1,AK2,AK3,ALB,ALCAM,ALDH1A1,ALDH1L1,ALDH4A1,ALDH7A1,ALDH9A1,ALDOA,ALDOC,AMOT,AMPD3,ANK3,ANXA5,ANXA6,AP1B1,AP2A1,AP2S1,AP3M2,APBB1,APC,APLP2,APOA4,APOD,AQP4,ARF1,ARF4,ARF6,ARFGEF3,ARHGAP1,ARHGDIA,ARHGEF7,ARHGEF9,…	693 (82)	81
DDX54		transcription regulator	AHR,AKT1,AMPK,APP,ATF2,BRCA1,Calcineurin protein(s),CEBPB,Creb,CREB1,CYP19A1,DDX54,EGF,EGFR,ERK,ERK1/2,ESR1,ESR2,estrogen receptor,FOS,GATA1,HSD17B4,IGF1R,JUN,MAPK1,MCU,MTOR,NCOA1,NCOA3,NFkB (complex),Nr1h,P38 MAPK,PGR,PI3K (complex),Pkc(s),PPARG,PRKCD,RARA,RAS,RELA,RUNX2,RXRA,SOD2,SOX9,SRC,STAT5A,tamoxifen,TP53,tretinoin,UBA3	3	Inhibited		-5.422	1.87e-85	0.0001	ABAT,ABCB1,ACAT1,ACO1,ACO2,ACOT7,ACSF2,ACSL1,ACSS2,ACTA2,ACTB,ACTG1,ACTN2,ACTN4,ACTR2,ADAR,ADCYAP1R1,ADD3,ADGRB1,ADK,AGL,AGT,AHCYL1,AHNAK,AIMP1,AK1,AK3,AKAP12,AKR1A1,AKT2,ALDH1A1,ALDH2,ALDH4A1,ALDH7A1,ANK3,ANXA2,ANXA5,AP1B1,AP1G1,Ap2b1,AP2S1,AP3B2,AP3D1,AP3M2,APBA2,APC,APOA2,AQP4,ARF1,ARF6,ARFGEF3,ARHGAP1,ARHGAP32,ARHGAP5,ARHGEF2,ARHGEF7,ARHGEF9,ARL6IP5,ARPC2,ARPP19,ASS1,ATP1A2,ATP1A3,ATP1B1,ATP2…	738 (50)	49
PRKCD		kinase	ABCA1,Akt,AKT1,Ap1,APC,CASP1,CCND1,CCNE1,Creb,CREB1,CTNNB1,CYTH1,EGFR,EIF2AK3,ELAVL1,ERK,ERK1/2,ESR1,FGF1,FLI1,GAPDH,GSK3B,HNRNPK,IKBKB,IRS1,ITGB2,ITGB4,Jnk,LPL,MAPK1,MAPK13,MAPK14,MAPK3,MAPK8,MAPK9,MAPT,MCL1,Mek,MMP14,MMP9,NFE2L2,NFkB (complex),NFKB1,NFKBIB,NOS3,NR3C2,ODC1,P38 MAPK,PLA2G4A,PRKCA,PRKCD,PRKD1,RAC1,RAF1,RB1,RELA,RHOA,ROCK,SRC,STAT1,STAT3,TEAD1,TP53,TP73,VEGFA	2	Activated	biased	7.223	2.1e-85	0.0001	ABAT,ABCA1,ABCD3,ACAA1,ACAA2,ACADL,ACAT1,ACO1,ACO2,ACOT11,ACOT7,ACOX1,ACSF2,ACSL3,ACSL4,ACSL6,ACSS1,ACSS2,ACTB,ACTG1,ACTN1,ACTN2,ACTN4,ACTR2,ADAR,ADD3,ADGRB1,ADH5,ADK,AGPAT3,AHSG,AK1,AK3,AK5,AKR1A1,AKR1B1,AKR7A2,AKT2,ALCAM,ALDH2,ALDH4A1,ALDH7A1,ALDH9A1,AMOT,AMPD3,ANK3,ANXA1,ANXA2,ANXA5,ANXA6,ANXA7,AP1B1,AP2A1,AP2S1,AP3M2,APBA2,APBB1,APC,APLP2,APOA2,APOA4,APOD,AQP4,ARF1,ARF6,ARFGEF3,ARHGAP1,ARHGAP…	694 (65)	65
OSU-CG12		chemical reagent	Akt,AKT1,AMPK,AR,BECN1,CAV1,CDKN1B,CDKN2A,CEBPA,CRTC2,CTBP1,CTNNB1,E2F3,EGFR,EP300,ERK,ERK1/2,ERN1,F3,FASN,FBXW7,FOXO1,FOXO3,HDAC1,HDAC2,HDAC3,HDAC4,HDAC5,Hif1,HIF1A,HNF4A,HRAS,INSR,Insulin,IRS1,Jnk,KDM1A,KDM5A,KDM5B,LEF1,MAP2K3,MAPK1,MAPK14,MAPK8,MED1,MEF2C,MKNK1,MLXIPL,MTOR,MTORC1,MYOD1,NFkB (complex),NOS2,OSU-CG12,P38 MAPK,p70 S6k,PGR,PI3K (complex),PPARG,PPARGC1A,PRKAA,PRKAA1,PRKAA2,PTGS2,RAC…	3			1.206	2.65e-85	0.0001	ABAT,ABCD3,ACAA1,ACAA2,ACADVL,ACAT2,ACO2,ACOT11,ACSF2,ACSL3,ACSS2,ACTA1,ACTC1,ACTG1,ACTG2,ACTN1,ACTN2,ACTN4,ACTR3,ADCYAP1R1,ADD3,ADGRL3,ADI1,ADK,AGT,AHCYL1,AHCYL2,AHNAK,AK3,AKAP12,AKR1A1,ALCAM,ALDH4A1,ALDH6A1,ALDH7A1,ALDH9A1,ALDOA,ALDOC,AMOT,AMPD3,Ank2,ANXA5,ANXA6,AP1B1,AP1G1,AP2A1,AP3D1,APC,API5,APLP2,APOA1,APOA2,APPL2,AQP4,ARF1,ARF6,ARHGAP5,ARHGEF12,ARHGEF2,ARHGEF7,ARL1,ARL6IP5,ARPC2,ASNS,ASTN1…	706 (77)	77
SOCS7		other	Akt,AKT1,AR,BCAR1,CASP3,CASP8,CASP9,CEBPA,CHUK,CTNNB1,ERK,ERK1/2,ESR1,ESR2,estrogen receptor,FOS,GATA4,GSK3B,JAK2,JUN,Mapk,MET,mir-21,MYC,NFkB (complex),PRL,RHOA,SOCS7,SOD2,SRC,STAT1,STAT3,STAT4,STAT5A,STAT5a/b,STAT5B,TP53,TP63,TWIST	3	Inhibited		-4.838	2.9e-85	0.0001	ABAT,ABCA1,ABCD3,ABCF2,ABCF3,ACAA1,ACAA2,ACADVL,ACAT1,ACAT2,ACO1,ACOX1,ACSF2,ACSL1,ACSL3,ACSL6,ACSS2,ACTA1,ACTA2,ACTG1,ACTG2,ACTN2,ACTR2,ACTR3,ADD1,ADD3,ADGRB1,ADH5,AGT,AHNAK,AHSG,AK1,AK2,AK3,AKR1B1,AKT2,ALCAM,ALDH1A1,ALDH3A2,ALDH4A1,ALDH7A1,ALDH9A1,ALDOA,ALDOC,AMOT,AMPD3,ANK3,ANKRD17,ANXA5,ANXA6,AP1B1,AP2A2,AP2S1,AP3D1,APC,APLP2,APOA1,APOA4,APOE,ARCN1,ARF1,ARF3,ARF4,ARF6,ARHGAP1,ARHGAP5,ARHGEF2,…	691 (39)	38
FGF2		growth factor	Akt,AKT1,AMPK,Ap1,BCAR1,CASP8,CCND1,CDK6,CDKN1B,Creb,CREB1,CSF1R,CTNNB1,DIO3,EGFR,EIF4EBP1,ELK1,ERBB2,ERK,ERK1/2,FGF2,FGFR1,FGFR2,FOXO1,FOXO3,GSK3B,HNF1A,HRAS,IGF1R,INSR,Jnk,JUN,LRP6,MAP2K1,MAP2K1/2,MAPK1,MAPK14,MAPK3,MAPK7,MAPK8,MAPT,Mek,MET,MMP14,MMP2,MMP3,MMP9,MTOR,MYC,MYF6,NFASC,NFATC2,NFkB (complex),P38 MAPK,p70 S6k,PI3K (complex),Pka,Pkc(s),PLA2G4A,PRKCD,PTK2,PTK2B,RAC1,RAF1,RAS,RB1,RET,RUN…	2	Activated	biased	6.159	3.54e-85	0.0001	ABAT,ABCD3,ABCF2,ABCF3,ACAA1,ACADL,ACAT1,ACAT2,ACOT11,ACOT7,ACSBG1,ACSF2,ACSL1,ACSL3,ACSL6,ACSS2,ACTA2,ACTN2,ADCYAP1R1,ADD1,ADD3,ADGRB1,ADGRL2,ADGRL3,ADK,AHNAK,AHSG,AK1,AK2,AK3,AKR1A1,AKR1B1,ALB,ALCAM,ALDH1L1,ALDH4A1,ALDH6A1,ALDH7A1,ALDH9A1,ALDOA,ALDOC,Alyref,ANK3,ANKRD17,ANXA2,ANXA5,ANXA6,ANXA7,AP1B1,APBA2,APBB1,APOA4,APOD,ARF1,ARF6,ARFGEF3,ARHGAP32,ARHGAP5,ARHGEF17,ARHGEF2,ARHGEF7,ARPC2,ASNS,AS…	747 (79)	79
GCSAM		other	ABL1,Akt,AKT1,ARHGEF11,BCAR1,calpain,Cdc42,CHUK,Creb,DIAPH1,ERK1/2,GCSAM,GFAP,GJA1,HRAS,IKBKB,IRF4,Jnk,MAP2K1/2,MAP3K1,MAP3K8,MAPK1,MAPK12,MAPK14,MAPK3,MAPK8,MMP2,MMP9,MRTFA,MYC,MYL2,NFATC1,NFkB (complex),NFKB1,Nos,NOS3,P38 MAPK,PI3K (complex),PIP5K1A,PLD2,PPARG,PRKCA,PRKCB,PTEN,PTK2,RAC1,RAF1,RELA,RHOA,ROCK,SLC9A1,SMAD3,SRF,STAT3,STAT5a/b,Tgf beta,TP53,VIM	3	Activated		4.148	3.84e-85	0.0001	ABAT,ABCA1,ABCD3,ABCF2,ABCF3,ABHD4,ACAA1,ACADL,ACADVL,ACAT1,ACAT2,ACO2,ACOT11,ACOT7,ACOX1,ACSF2,ACSL3,ACSL4,ACSL6,ACSS2,ACTA1,ACTA2,ACTC1,ACTG2,ADAR,ADD1,ADD3,ADGRB1,ADH5,ADK,AGT,AHSG,AK1,AK2,AK3,AKAP12,AKR1B1,ALDH1A1,ALDH4A1,ALDH7A1,ALDH9A1,ALDOA,AMOT,AMPD3,ANKRD17,ANXA2,ANXA5,ANXA6,AP1B1,AP3M2,APBA2,APBB1,APC,APLP2,APOA4,APOD,AQP4,ARF1,ARF4,ARF6,ARHGDIA,ARHGEF7,ARL6IP5,ASNS,ATL1,ATP1A1,ATP1A2,A…	595 (58)	57
PAK5		kinase	Akt,AKT1,APP,ATF2,BAX,BCL2,BCL2L1,BTRC,CAMK4,CCND1,CDKN1A,Creb,CTNNB1,CTNND1,DTX1,E2F1,EGFR,EIF2AK3,ELK1,ERK,ESR1,FOXO3,glucocorticoid,GSK3B,HDAC7,HES1,HIF1A,HNF4A,HSF1,INSR,IRF3,IRF7,IRS1,ITCH,JINK1/2,Jnk,JUN,JUNB,KSR1,L-serine,LRP6,MAPK8,MAPK9,MAPT,MARK2,MCL1,MMP2,MYC,NFAT (complex),NFATC2,NFE2L2,NFkB (complex),NMDA Receptor,NR3C1,NR4A1,PAK5,PRKN,RAC1,RARA,RELA,RICTOR,RPTOR,RXRA,SHC1,SIRT1,SMAD…	3	Activated		4.276	4.85e-85	0.0001	ABAT,ABCA1,ABCB1,ABCF2,ABCF3,ACAA1,ACAT2,ACO2,ACOT11,ACOT7,ACSF2,ACSL4,ACSL6,ACSS1,ACSS2,ACTC1,ACTG1,ACTN1,ACTN2,ACTN4,ACTR2,ADD1,ADGRB1,ADH5,ADK,AGPAT3,AHSA1,AHSG,AK2,AK3,AKAP12,AKR1A1,AKR1B1,AKR7A2,AKT2,ALDH2,ALDH4A1,ALDH6A1,ALDH7A1,ALDH9A1,ALDOC,AMOT,ANK3,ANKRD17,ANXA1,ANXA2,ANXA5,ANXA6,AP1B1,AP2A1,AP2S1,AP3B2,AP3M2,APBA2,APBB1,APOA1,APOA2,APOD,APOE,APP,ARF1,ARHGAP5,ARHGEF7,ARHGEF9,ARL6IP5,ARP…	689 (74)	73
PKC (α,ε,θ)		group	ADRB2,Akt,AKT1,ATF2,BCAR1,BCL2,CASP8,CASP9,CDKN1B,CHUK,CLOCK,Creb,CREB1,CREBBP,DOCK8,EGFR,EIF4E,ELAVL1,ELK1,ERK1/2,ESR1,ESRRA,F3,FGFR2,FOS,GABRG2,GSK3B,GSTP1,HDAC6,HMGA1,IKBKB,INSR,IRF3,IRS1,ITGB2,ITGB4,Jnk,JUN,L-serine,LCK,LPL,MAP2K4,Map3k7,MAPK1,MAPK8,MAPK9,MITF,MKNK1,MMP2,MMP9,NANOG,NFkB (complex),NFKB1,NFKBIA,NFKBIB,NOS3,NRIP1,OGG1,P38 MAPK,PARP1,PI3K (complex),Pka,Pka catalytic subunit,PKC (…	3	Activated		7.352	6.03e-85	0.0001	ABAT,ABCD3,ACAA1,ACAT1,ACAT2,ACO1,ACOT11,ACOT7,ACSF2,ACSL6,ACSS1,ACTC1,ACTG2,ACTN2,ACTN4,ACTR2,ADGRB1,ADH5,ADK,AK2,AK3,AK5,AKR1A1,AKR1B1,ALB,ALDH2,ALDH3A2,ALDH4A1,ALDH6A1,ALDH7A1,ALDH9A1,ALDOC,AMPD3,Ank2,ANK3,ANXA5,ANXA6,AP1B1,AP2A1,AP2S1,AP3D1,AP3M2,APBA2,APBB1,APC,APLP2,APOA2,APOD,ARF1,ARF5,ARFGEF3,ARHGAP32,ARHGAP5,ARHGDIA,ARHGEF7,ARHGEF9,ARL6IP5,ASTN1,ATP1A1,ATP1A2,ATP1A3,ATP2A1,ATP2B4,ATP5F1C…	677 (94)	93
ethacrynic acid		chemical drug	26s Proteasome,Actin,AKT1,APP,AR,ATF2,ATM,ATP1A1,ATP1A2,BCL2,BCL2L1,calpain,CASP3,CASP8,CASP9,caspase,CAT,Cdc42,CDH1,CHUK,CTNNB1,DCX,DDIT3,DICER1,EGR1,EIF2AK2,EIF4E,ELK1,ERK,ethacrynic acid,FOS,FOXO1,GSK3B,HMOX1,IL12 (complex),IL18,IRF3,IRS1,ITGB2,JAK2,Jnk,JUN,JUNB,KRT8,L-serine,MAP2K4,MAPK1,MAPT,MEF2C,MMP12,MMP2,MMP9,MTOR,MYC,Nfat (family),NFATC1,NFATC3,NFATC4,NFE2L2,NFKB1,NR4A1,P38 MAPK,p70 S6k…	3	Activated		5.532	6.38e-85	0.0001	AAK1,ABAT,ABCF2,ABCF3,ABHD4,ABR,ACAT1,ACAT2,ACO2,ACOT11,ACSF2,ACSL3,ACSL6,ACTG1,ACTN1,ACTN4,ADD1,ADGRB1,ADH5,ADRM1,AGPAT3,AGT,AHCYL1,AHNAK,AHSG,AIMP1,AK1,AK3,AKR1A1,AKR1B1,AKR7A2,AKT2,ALDH4A1,ALDH9A1,ALDOA,ALDOC,ANK3,ANKRD17,ANXA11,ANXA2,ANXA5,ANXA6,AP1B1,AP2A1,AP3B2,AP3D1,AP3M2,APBB1,APC,APOA2,APOA4,APP,AQP4,ARF1,ARHGAP32,ARHGDIA,ARHGEF17,ARL6IP5,ARPC2,ATL1,ATP1A1,ATP1A2,ATP2B2,ATP2B4,ATP5F1D,AT…	691 (90)	88
3,4-dichloroisocoumarin		chemical - protease inhibitor	26s Proteasome,3,4-dichloroisocoumarin,ADAM10,Akt,AKT1,APP,ATM,BCL2,beta-estradiol,Calcineurin protein(s),calpain,CASP3,CASP7,CASP9,CEBPB,CFTR,CRBN,CREBBP,Cyclin E,DICER1,EGFR,EIF2AK2,EIF2AK3,ELANE,ERN1,ESR1,F2R,fulvestrant,H2AX,HSF1,HTT,Ikb,IL18,IL1B,IREB2,JINK1/2,KSR1,L-methionine,MAPK8,MDM2,MET,MTORC1,NCOA1,NCOA2,NCOA3,NFkB (complex),Notch,NR3C1,ODC1,PAK2,PARP1,Pka,PRKCD,PRKN,PSMB11,PTEN,RELA,…	3	Activated		5.534	6.75e-85	0.0001	AARS1,ABAT,ABCB1,ABCD3,ABHD4,ACAA2,ACADL,ACADM,ACADVL,ACAT1,ACLY,ACOT11,ACOT7,ACSF2,ACSL3,ACSL4,ACSL6,ACSS1,ACSS2,ACTA2,ACTC1,ACTN4,ACTR2,ADCY2,ADGRB1,ADH5,ADK,ADRM1,AGL,AHNAK,AHSA1,AHSG,AIMP1,AK3,AKAP12,AKT2,ALCAM,ALDH3A2,ALDH6A1,ALDH7A1,ALDH9A1,AMOT,AMOTL1,AMPD3,Anp32a,ANXA2,ANXA6,AP1B1,AP2S1,AP3B2,AP3M2,APOD,APP,AQP4,ARAF,ARF5,ARHGAP1,ARHGAP32,ARHGAP5,ARHGDIA,ARHGEF2,ARHGEF7,ARHGEF9,ARL6IP5,AR…	699 (67)	65
U0126		chemical drug	AHR,AKT1,Ap1,AR,BCL2,calpain,CD247,CDK5,CDKN1B,CEBPB,CREB1,CYP19A1,DUSP1,EGF,EGFR,EGR1,EIF4E,ELK1,ERK,ERK1/2,ETS1,FMR1,FOS,FOXO3,GATA3,GATA4,GJA1,GSK3B,HTT,IKBKB,IRF1,ITGB1,ITK,JINK1/2,JUN,LCK,LIN28A,MAP2K1,MAP2K2,MAP2K5,MAPK1,MAPK3,MAPK7,MAPK8,MAPT,MCL1,Mek,MKNK1,MMP1,MMP14,MMP2,MMP9,MTOR,MYC,NEFH,NF2,NFE2L2,NFkB (complex),NFKBIA,NOS3,NR4A1,NRF1,NTRK2,p70 S6k,PAK1,Pde4,PDPK1,PGR,PI3K (complex),P…	2	Inhibited	biased	-10.483	7.07e-85	0.0001	ABAT,ABCB1,ABCD3,ABCF2,ABCF3,ACAA1,ACAA2,ACAT1,ACO2,ACOT11,ACOT7,ACSBG1,ACSF2,ACSL3,ACSL6,ACTA2,ACTC1,ACTG2,ACTN4,ACTR3,ADAR,ADD1,ADGRB1,ADGRL3,ADH5,AGPAT3,AGT,AHNAK,AHSG,AK1,AK2,AKAP12,AKR1A1,AKR1B1,AKR7A2,ALCAM,ALDH1L1,ALDH2,ALDH3A2,ALDH4A1,ALDH7A1,ALDH9A1,ALDOC,AMPD3,Ank2,ANKRD17,ANXA1,ANXA2,ANXA5,ANXA6,ANXA7,AP1B1,AP1G1,Ap2b1,AP3D1,AP3M2,APC,APOD,ARF1,ARF6,ARFGEF3,ARHGAP5,ARPC2,ARPP19,ASNS,AS…	739 (97)	97
mecamylamine		chemical drug	26s Proteasome,Akt,BAX,beta-estradiol,CASP8,CFTR,CHRNA1,CHRNA10,CHRNA3,CHRNA7,CHRNA9,CREBBP,EGFR,EIF2AK3,ERK,ERN1,ESR1,fulvestrant,FYN,HTT,Ikb,IREB2,L-methionine,MAPK1,MAPK14,MAPT,mecamylamine,MMP9,MTORC1,MYC,NCOA1,NCOA2,NCOA3,nicotine,nicotinic acetylcholine receptor,NR3C1,ODC1,P38 MAPK,Pka,PSMB11,RELA,SQSTM1,SRC,STAT1,STAT3,tamoxifen,TP53,Ubiquitin	3	Inhibited		-3.233	7.12e-85	0.0001	AARS1,ABAT,ABCF2,ABCF3,ACAA1,ACAA2,ACADL,ACADVL,ACAT1,ACO1,ACO2,ACOT11,ACOT7,ACSF2,ACSL3,ACSL4,ACSL6,ACSS2,ACTC1,ACTN2,ACTR2,ADAR,ADCY2,ADD1,ADGRB1,ADH5,ADK,ADRM1,AGL,AHNAK,AHSG,AIMP1,AK2,AK3,AKAP12,AKR1B1,ALCAM,ALDH3A2,ALDH6A1,ALDH9A1,AMOT,AMOTL1,ANKRD17,Anp32a,ANXA1,ANXA2,ANXA5,ANXA6,AP1B1,AP2S1,AP3M2,APLP2,APOD,ARAF,ARF4,ARF5,ARHGAP1,ARHGAP5,ARHGEF2,ARHGEF9,ARPC2,ASNS,ATP1A1,ATP1A2,ATP2A1,ATP2…	663 (48)	42
PPARGC1B		transcription regulator	AHR,Akt,AKT1,Alp,Ap1,APP,BRCA1,Calcineurin protein(s),CBL,Creb,CREB1,CREBBP,CYP19A1,CYP1A2,EGF,EGFR,ERK,ERK1/2,ESR1,ESR2,ESRRA,ESRRB,ESRRG,FOXO1,FOXO3,GATA1,HMOX1,HNF1A,HNF4A,HSD17B4,IGF1R,MAPK1,Mmp,MMP2,MTOR,NCOA3,NFkB (complex),Nr1h,P38 MAPK,PI3K (complex),Pkc(s),PPARGC1A,PPARGC1B,PRKCD,PRL,PTK2,RELA,RUNX2,SP1,SRC,STAT5A,STAT5B,tamoxifen,TP53,UBA3	3	Activated		2.525	7.77e-85	0.0001	ABAT,ABCA1,ABCB1,ACAA2,ACADL,ACADM,ACADVL,ACAT1,ACO2,ACOT11,ACOT7,ACSF2,ACSL1,ACSL4,ACSS1,ACSS2,ACTA2,ACTN2,ACTN4,ACTR2,ACTR3,ADAR,ADD3,ADGRB1,ADK,AGT,AK1,AK3,AKR1A1,ALB,ALCAM,ALDH2,ALDH3A2,ALDH4A1,ALDH7A1,ALDH9A1,ALDOA,ALDOC,AMOT,ANK3,ANXA5,ANXA6,AP1B1,AP2S1,AP3B2,AP3M2,APBA2,APC,APOA1,APOA2,APOA4,APOE,APP,ARF3,ARF6,ARFGEF3,ARHGAP1,ARHGAP32,ARHGAP5,ARHGEF2,ARHGEF7,ARHGEF9,ARL6IP5,ARPC2,ASNS,ASS1…	748 (55)	54
EYA3		phosphatase	Akt,Ap1,ATF2,ATM,BAIAP2,CASP3,CDC42,Cdc42,CDH1,E2f,ELK1,ERK,ERK1/2,estrogen receptor,EYA3,H2AX,JAK1,JAK2,Jnk,JUN,MAP2,MAP2K3,MAP2K4,MAP2K6,MAP3K1,Mapk,MAPK11,MAPK14,MAPK8,MYC,NF2,NFAT (complex),Nfat (family),NFATC1,NFkB (complex),P38 MAPK,PAK1,PAK2,PARP1,PI3K (complex),PIP5K1A,PIP5K1B,PPARG,PRKAR2A,PRKCA,PRKCQ,Rac,RAC1,RAF1,RAS,RB1,RHOA,RPS6KB1,SLC9A1,SRF,STAT1,STAT3,TP53,trabectedin,ZAP70	3	Activated	biased	3.79	9.45e-85	0.0001	ABAT,ABCD3,ABCF2,ABCF3,ACAA1,ACAA2,ACADL,ACADVL,ACAT1,ACAT2,ACO2,ACOT11,ACOT7,ACOX1,ACSF2,ACSL3,ACSL4,ACSL6,ACSS2,ACTA1,ACTG1,ACTG2,ACTN2,ADD1,ADD3,ADGRB1,ADH5,AHSG,AK1,AK2,AK3,AKR1B1,AKT2,ALDH1A1,ALDH4A1,ALDH7A1,ALDH9A1,ALDOA,AMOT,ANKRD17,ANXA2,ANXA5,ANXA6,AP1B1,APBB1,APLP2,APOA4,APOD,ARHGAP5,ARHGEF2,ARHGEF7,ARL1,ARPC2,ASNS,ATP1A1,ATP1A3,ATP5F1A,ATP5F1C,ATP5IF1,Atp5k,ATP5MF,ATP5PB,ATP5PO,ATP6V1A…	566 (60)	58
ABR	-2.161	other	ABR,Akt,Ap1,ATF2,BAIAP2,CASP3,CDC42,Cdc42,CDH1,E2f,ELK1,ERK,ERK1/2,estrogen receptor,JAK1,JAK2,Jnk,JUN,MAP2,MAP2K3,MAP2K4,MAP2K6,MAP3K1,Mapk,MAPK1,MAPK11,MAPK14,MAPK8,MYC,NF2,NFAT (complex),Nfat (family),NFATC1,NFkB (complex),P38 MAPK,PAK1,PAK2,PI3K (complex),PIP5K1A,PIP5K1B,PPARG,PRKAR2A,PRKCA,PRKCQ,Rac,RAC1,RAF1,RAS,RB1,RHO,RHOA,RPS6KB1,SLC9A1,SRF,STAT1,STAT3,TP53,ZAP70	3	Activated	biased	3.839	9.77e-85	0.0001	ABAT,ABCD3,ABCF2,ABCF3,ACAA1,ACAA2,ACADL,ACADM,ACADVL,ACAT1,ACAT2,ACO2,ACOT11,ACOT7,ACOX1,ACSF2,ACSL3,ACSL4,ACSL6,ACSS2,ACTG1,ACTG2,ACTN2,ADAR,ADD1,ADD3,ADGRB1,ADH5,AHSG,AK1,AK2,AK3,AKR1B1,AKT2,ALDH1A1,ALDH4A1,ALDH7A1,ALDH9A1,ALDOA,AMOT,ANKRD17,ANXA2,ANXA5,ANXA6,AP1B1,AP2A2,APBB1,APLP2,APOA4,APOD,APP,ARHGAP5,ARHGEF2,ARHGEF7,ARL1,ARPC2,ASNS,ATP1A1,ATP1A2,ATP1A3,ATP1B1,ATP2A1,ATP5F1C,ATP5IF1,Atp5k,…	589 (58)	56
GSTM5	-1.246	enzyme	26s Proteasome,Ap1,ATF2,calpain,CASP3,caspase,CHUK,EP300,ERK,ERK1/2,ESR1,FOXO3,GSTM5,IKBKB,IRF3,JINK1/2,Jnk,JUN,MAP2K1,MAP2K2,MAP2K3,MAP2K4,MAP2K5,MAP2K7,MAP3K1,MAP3K5,Mapk,MAPK1,MAPK12,MAPK14,MAPK3,MAPK8,MAPK9,MAPT,Mek,MMP14,Nfat (family),NFE2L2,NFkB (complex),NFKB1,NFKBIA,NFKBIB,NOS3,P38 MAPK,PAX2,PDPK1,PGR,RAF1,RAS,RHOA,SMAD2,STAT3,TP53,TRAF2	3	Inhibited	biased	-9.025	9.86e-85	0.0001	ABAT,ABCD3,ACAA2,ACADVL,ACAT1,ACAT2,ACO1,ACOT11,ACOT7,ACSBG1,ACSF2,ACSL3,ACSL4,ACSL6,ACSS1,ACTG1,ACTN1,ACTN4,ACTR2,ADGRB1,ADRM1,AGPAT3,AGT,AHCYL1,AHSG,AK2,AKR1A1,AKR1B1,AKR7A2,ALB,ALDH1L1,ALDH4A1,ALDH7A1,ALDH9A1,ALDOC,AMPD3,ANK3,ANXA1,ANXA2,ANXA5,ANXA6,ANXA7,AP1B1,AP1G1,AP2S1,APC,APOA4,APOD,AQP4,ARF1,ARHGAP1,ARHGAP5,ARHGEF7,ARHGEF9,ARL1,ARL6IP5,ARPC2,ASNS,ASS1,ATP1A1,ATP1A2,ATP1A3,ATP2A1,ATP2A2,A…	620 (54)	52
Mir200		group	AGO2,AKT1,BAX,BBC3,CCND1,ERK,ERK1/2,Jnk,mir-8,Mir200,MMP14,MYC,Nfat (family),Notch,P38 MAPK,RB1,TP53,ZEB1,ZEB2	3	Inhibited		-5.36	1e-84	0.0001	ABAT,ABCD3,ABCF2,ABCF3,ACAA2,ACADL,ACADVL,ACAT1,ACO1,ACO2,ACOT11,ACSF2,ACSL1,ACSL3,ACSL6,ACSS2,ACTA1,ACTA2,ACTC1,ACTN1,ACTN2,ADD1,ADD3,ADGRB1,ADH5,AGT,AHNAK,AK1,AK2,AK3,AKAP12,AKR1B1,ALDH1A1,ALDH4A1,ALDH9A1,ALDOA,ANKRD17,ANXA1,ANXA2,ANXA5,ANXA6,ANXA7,AP1B1,APOA1,APOE,ARHGAP5,ARHGEF2,ARHGEF7,ARPC2,ASS1,ATP1A3,ATP1B1,ATP5F1C,ATP5IF1,ATP5PB,ATP6V1D,ATP6V1E1,ATP6V1F,B2M,BCAP31,BCAS3,BCKDHA,BCLAF1,BCR…	520 (19)	19
FARP2		other	ABI1,Akt,AKT1,Ap1,ATF2,BAIAP2,CASP3,CDC42,Cdc42,CDH1,CTNNB1,E2f,ELK1,ERK,ERK1/2,ESR1,estrogen receptor,FARP2,HIF1A,HRAS,ITGB1,JAK1,JAK2,Jnk,JUN,MAP2K3,MAP2K4,MAP2K6,MAP3K1,MAP3K3,MAPK1,MAPK11,MAPK14,MAPK3,MAPK8,Mek,MMP2,MYC,NF2,NFAT (complex),Nfat (family),NFAT5,NFATC1,NFkB (complex),NFKBIA,NR3C2,P38 MAPK,PAK1,PAK2,PI3K (complex),PIK3CB,PIP5K1A,PIP5K1B,PIP5K1C,PLA2G4A,PPARG,PRKCA,Rac,RAC1,RAF1,RA…	3	Activated	biased	5.216	1.29e-84	0.0001	ABAT,ABCD3,ABCF2,ABCF3,ACAA2,ACADL,ACAT1,ACAT2,ACO2,ACOT11,ACOX1,ACSF2,ACSL3,ACSL4,ACSL6,ACSS2,ACTA2,ACTG1,ACTG2,ACTN2,ACTR2,ADAR,ADD1,ADD3,ADGRB1,ADH5,AGT,AHNAK,AHSG,AK1,AK2,AK3,AKT2,ALCAM,ALDH1A1,ALDH4A1,ALDH7A1,ALDH9A1,ALDOA,ALDOC,AMOT,AMPD3,ANK3,ANKRD17,ANXA2,ANXA5,ANXA6,AP1B1,AP2S1,AP3M2,APBB1,APC,APLP2,APOA4,APOD,AQP4,ARF1,ARF6,ARHGAP1,ARHGAP5,ARHGEF7,ARHGEF9,ARL1,ARPC2,ASNS,ATP1A2,ATP1A3,A…	662 (74)	71
wortmannin		chemical drug	ACLY,Akt,AKT1,AKT3,ALDH2,Ap1,AR,ATM,ATR,BCAR1,CACNA1A,CASP3,CASP9,CEBPA,CHUK,Creb,CREB1,CSF2RB,EGFR,EIF4E,EIF4G1,ERK,ERK1/2,ESR1,FOXO1,FOXO3,FOXO4,GSK3B,HGS,HIF1A,HRAS,IKBKB,INSR,ITGB1,ITK,JUN,KRAS,MAP2K1,Mapk,MAPK1,MAPK11,MAPK14,MAPK3,MAPT,Mek,MMP1,MTOR,NFkB (complex),NFKBIA,Nos,NOS3,Notch,NR3C1,p70 S6k,PDPK1,PI3K (complex),PIK3CA,PIK3CD,PIK3CG,PIK3R1,PRKCA,PRKCB,PRKCD,PRKCI,PRKCZ,PTEN,PTGS2,RAC…	2	Inhibited		-5.028	1.36e-84	0.0001	ABAT,ABCD3,ABHD4,ACAA1,ACAA2,ACADVL,ACAT2,ACO1,ACOT11,ACOX1,ACSBG1,ACSF2,ACSL3,ACSL4,ACSL6,ACSS1,ACTA2,ACTB,ACTC1,ACTN1,ACTN2,ACTN4,ACTR2,ACTR3,ADAR,ADGRB1,ADGRL3,ADH5,ADK,AGT,AHNAK,AHSG,AK2,AK3,AKR1A1,AKR1B1,ALCAM,ALDH1L1,ALDH4A1,ALDH6A1,ALDH7A1,ALDH9A1,ALDOC,AMOT,AMPD3,AMPH,ANK3,ANXA2,AP1B1,AP2S1,AP3M2,APBA2,APBB1,APC,APOA2,APOA4,ARF1,ARF6,ARFGEF3,ARHGAP1,ARHGAP32,ARHGAP5,ARHGDIA,ARHGEF9,ARL6IP…	723 (84)	84
cyanocobalamin		chemical - endogenous mammalian	26s Proteasome,ACE,ACHE,AGER,Akt,AMPK,Ap1,APP,C3,Ca2+,calpain,CaMKII,CASP8,CDK5,CDKN1A,CFB,COPS5,Creb,CTNNB1,CTSD,cyanocobalamin,EGR1,EIF2AK2,ELK1,ERK,ERK1/2,FOS,FOXO1,FOXO3,FYN,GSK3B,GSR,HIF1A,IGF1R,IKBKB,INSR,Jnk,JUN,MAP2,Mapk,MAPK1,MAPK3,MAPK8,MAPK9,MAPT,Mmp,MMP2,MTOR,NFAT (complex),NFkB (complex),NFKBIA,Ngf,NGFR,Nos,NOTCH1,P38 MAPK,PARP1,PDPK1,PI3K (complex),Pka,Pkc(s),PLA2G4A,PRKAA,RAC1,RAF1…	3	Inhibited		-3.204	1.38e-84	0.0001	ABAT,ABCD3,ACAA1,ACAT1,ACAT2,ACO2,ACOT11,ACOT7,ACOX1,ACSF2,ACSL3,ACSL4,ACSL6,ACSS1,ACSS2,ACTB,ACTC1,ACTG1,ACTN1,ACTN2,ACTN4,ADAR,ADD3,ADGRB1,ADH5,ADK,ADRM1,AGT,AHSG,AIMP1,AK1,AK2,AK3,AKAP12,AKR1A1,AKT2,ALB,ALCAM,ALDH4A1,ALDH6A1,ALDH7A1,ALDH9A1,AMOT,AMPD3,Ank2,ANXA2,ANXA5,ANXA6,AP1B1,AP3B2,AP3D1,AP3M2,APBA2,APBB1,APC,APLP2,APOA2,APOA4,APOD,APOE,APP,ARF1,ARHGAP5,ARL6IP5,ARPC2,ASNS,ASS1,ATP1A2,ATP1A…	644 (83)	83
PLXNB2		transmembrane receptor	ABL1,Akt,AKT1,AR,ATF2,ATM,calpain,CAV1,Cdc42,CDK2,CDKN1B,CHUK,Creb,CTNNB1,DIAPH1,DIRAS3,ERBB2,ERBB3,ERBB4,ERK1/2,ESR1,estrogen receptor,ETV1,FOXO3,FYN,HBEGF,HIF1A,HRAS,ILK,IRS1,ITGB1,Jnk,JUN,JUP,MAP2K4,MAP2K6,MAP2K7,MAP3K1,Mapk,MAPK1,MAPK12,MAPK14,MAPK8,MED1,MMP2,MMP9,MRTFA,MXD1,MYL2,NCOA3,Nfat (family),NFATC1,NFkB (complex),NFkB (family),NFKB1,NFKBIA,NOTCH1,P38 MAPK,PDPK1,PIK3R1,PLD2,PLXNB2,PPAR…	3	Activated	biased	3.477	1.4e-84	0.0001	ABAT,ABCA1,ABCD3,ACAA2,ACADL,ACAT1,ACAT2,ACOT7,ACSF2,ACSL3,ACSL6,ACSS2,ACTA1,ACTA2,ACTB,ACTC1,ACTG1,ACTG2,ACTN2,ACTN4,ACTR2,ACTR3,ADAR,ADD3,ADGRB1,ADGRL3,ADK,AGT,AHNAK,AHSG,AIMP1,AK1,AK2,AK3,AKR1B1,AKT2,ALB,ALCAM,ALDH1A1,ALDH3A2,ALDH4A1,ALDH7A1,ALDH9A1,ALDOA,ALDOC,AMOT,AMPD3,ANK3,ANXA2,ANXA5,ANXA6,AP1B1,AP2A1,AP2S1,AP3M2,APBA2,APBB1,APC,APLP2,APOA4,APOD,ARF1,ARF6,ARHGAP1,ARHGAP5,ARHGEF9,ARL6IP5,A…	703 (94)	93
IRS4		other	Akt,AKT1,CBL,CCAR2,Creb,EGFR,ELAVL1,ERBB3,ERK,ERK1/2,FOXO1,GSK3B,HIF1A,HMGA1,IGF1R,IRF3,IRS4,MAPK7,MMP2,MMP9,MYC,NCL,Nfat (family),NFkB (complex),NFKB1,NFKBIA,Notch,P38 MAPK,PDGFRB,PDPK1,PI3K (family),PIK3CA,PIK3CD,PIK3CG,PIK3R1,PPARGC1A,PRKCD,PRKD1,PTK2,PTK6,RAS,REL,RELA,RHOA,RPS6KB1,SP1,SREBF1,SREBF2,STAT1,SYK,TP53	3	Activated		5.253	1.65e-84	0.0001	ABAT,ABCA1,ABCD3,ABCF2,ABCF3,ACADL,ACO1,ACOT11,ACOT7,ACOX1,ACSF2,ACSL1,ACSL3,ACSL6,ACTA2,ACTB,ACTN1,ADAR,ADD1,ADD3,ADGRB1,ADK,AHNAK,AK2,AK3,AKR1B1,ALCAM,ALDH4A1,ALDH7A1,ALDH9A1,ALDOA,ALDOC,AMOT,AMPD3,ANKRD17,ANXA2,ANXA5,ANXA6,AP1B1,AP3M2,APBA2,APLP2,APOA1,APOA2,APOD,AQP4,ARF4,ARHGAP32,ARHGAP5,ARHGEF2,ARHGEF7,ARPC2,ASNS,ATP1A3,ATP2A2,ATP2B3,ATP5F1C,ATP5F1D,ATP5IF1,Atp5k,ATP5MF,ATP5MG,ATP5PB,ATP5PD…	607 (51)	50
triflusal		chemical drug	ATF1,BTRC,CASP9,caspase,Creb,EGFR,ERK,ERK1/2,FOS,FOXO1,FOXO3,GADD45A,GATA3,GJA1,GSK3B,IKBKB,IRS1,ITGB2,MAP2K4,MAP3K8,MAPK1,MAPK3,MAPK8,MAPT,Mek,MTOR,MYC,NFkB (complex),NFKB1,NFKBIA,NOS2,p70 S6k,PDE10A,PTGS1,PTGS2,STAT3,STAT4,STAT5a/b,TLR3,TP53,triflusal	3	Activated		2.911	2.11e-84	0.0001	ABAT,ABCB1,ABCD3,ABCF2,ABCF3,ACAA2,ACADL,ACADVL,ACAT1,ACO1,ACOT11,ACOT7,ACSF2,ACSL1,ACSL3,ACSL4,ACSL6,ACSS2,ACTB,ACTC1,ACTG1,ACTN1,ADAR,ADD1,ADD3,ADGRB1,ADGRL3,ADH5,ADK,AHNAK,AHSG,AK1,AK2,AK3,AKAP12,AKR1A1,ALDH4A1,ALDH7A1,ALDH9A1,ALDOA,ALDOC,ANKRD17,ANXA2,ANXA6,AP1B1,AP2A1,AP2A2,AP3D1,APBA2,API5,APOA1,APOA4,APOD,APOE,APP,AQP4,ARF1,ARHGAP5,ARHGEF7,ARPC2,ASS1,ATP1A1,ATP1A2,ATP1A3,ATP1B1,ATP2A1,ATP2…	597 (41)	39
rocuronium		chemical drug	ADCY,Akt,AKT1,CHRM2,CHRNA1,CHRNA3,CHRNA4,CHRNA7,CHRNB2,EGFR,ERK1/2,MAPK1,MAPK14,MAPK8,MAPT,MMP14,MMP9,MYC,nicotine,P38 MAPK,RAS,RGS4,rocuronium,SHC1,TP53,TP53RK	3			1.233	2.45e-84	0.0001	ABAT,ABCB1,ABCD3,ABCF2,ABCF3,ACAA2,ACADL,ACADVL,ACAT1,ACO1,ACOT11,ACOT7,ACSF2,ACSL1,ACSL3,ACSL4,ACSL6,ACSS2,ADAR,ADD1,ADD3,ADGRB1,ADH5,ADHFE1,AK1,AK2,AK3,AKAP12,AKR1B1,ALDH1A1,ALDH4A1,ALDH9A1,ALDOA,AMOT,ANKRD17,ANXA1,ANXA2,ANXA5,ANXA6,ANXA7,AP1B1,APLP2,APOA1,APOD,APP,ARHGAP5,ARHGEF2,ARHGEF7,ATP1A1,ATP1A2,ATP1A3,ATP1B1,ATP2A1,ATP5F1A,ATP5F1C,ATP5IF1,Atp5k,ATP5MF,ATP5PB,ATP6V1E1,B2M,BCAP31,BCAS3,BC…	519 (26)	20
cyproterone acetate		chemical drug	AHR,Akt,AKT1,AMPK,Ap1,APP,BRCA1,Calcineurin protein(s),CREB1,CTNNB1,CYP19A1,cyproterone acetate,EGF,EGFR,ERK,ESR1,ESR2,estrogen receptor,GATA1,HSD17B4,IGF1R,MAPK1,Mmp,MMP2,NCOA1,NCOA3,Nr1h,P38 MAPK,PGR,PI3K (complex),Pkc(s),PRKCD,promegestone,RELA,RUNX2,SMAD2,SP1,STAT1,STAT3,STAT5A,STAT5B,tamoxifen,TP53,UBA3	3			0.876	3.41e-84	0.0001	ABAT,ABCB1,ACAA2,ACADM,ACAT1,ACAT2,ACO1,ACO2,ACOT11,ACOT7,ACOX1,ACSF2,ACSL4,ACSS2,ACTA2,ACTB,ACTC1,ACTN2,ACTN4,ACTR2,ADAR,ADD3,ADGRB1,AGL,AGT,AHCYL1,AHNAK,AHSG,AK1,AK3,AKR1B1,AKT2,ALDH2,ALDH3A2,ALDH4A1,ALDH9A1,ALDOA,AMOT,ANK3,ANXA2,ANXA5,ANXA6,AP1B1,AP1G1,AP2S1,AP3B2,AP3M2,APC,APOA4,APOD,APOE,AQP4,ARF6,ARFGEF3,ARHGAP1,ARHGAP32,ARHGAP5,ARHGEF2,ARHGEF7,ARHGEF9,ARL6IP5,ARPC2,ASNS,ASS1,ATP1A2,ATP2A1,…	691 (44)	43
SEMA5A		transmembrane receptor	ABI1,Akt,AKT1,Ap1,ATF2,BAIAP2,Cdc42,CDH1,CDK6,CTNNB1,EGFR,ERK1/2,ESR1,FSCN1,HIF1A,HRAS,Jnk,JUN,MAP3K1,MAP3K3,MAPK1,MAPK11,MAPK14,MAPK3,MAPK8,Mek,MMP2,MYL2,NF2,NFAT (complex),NFAT5,NFkB (complex),NFKBIA,NR3C2,P38 MAPK,PAK1,PAK2,PAK4,PI3K (complex),PIK3CB,PIP5K1A,Pkc(s),PLA2G4A,PRKCA,PRKCZ,RAC1,reactive oxygen species,RELA,RHOA,ROCK,SEMA5A,SRF,STAT1,STAT3,TCF4,TP53,VIM,WAS	3	Inhibited	biased	-5.177	3.49e-84	0.0001	ABAT,ABCD3,ACAA1,ACAA2,ACADL,ACADM,ACAT1,ACAT2,ACLY,ACOT11,ACOT7,ACOX1,ACSF2,ACSL1,ACSL3,ACSL4,ACSL6,ACSS1,ACSS2,ACTA2,ACTC1,ACTG1,ACTG2,ACTN4,ACTR2,ADAR,ADD3,ADGRB1,ADH5,AGT,AHNAK,AHSG,AK1,AK2,AK3,ALB,ALCAM,ALDH1A1,ALDH4A1,ALDH7A1,ALDH9A1,ALDOA,ALDOC,AMOT,AMPD3,ANK3,ANXA2,ANXA5,ANXA6,AP1B1,AP2S1,AP3M2,APBB1,APC,APLP2,APOA4,APOD,AQP4,ARF1,ARF6,ARHGAP1,ARHGAP5,ARHGEF2,ARHGEF7,ARHGEF9,ASNS,ATP1A2,A…	625 (58)	57
ACP-319		chemical drug	ACP-319,Akt,AKT1,CCAR2,Creb,CSF1R,ELAVL1,ERK1/2,FOXO1,FOXO3,GSK3A,GSK3B,HMGA1,IRF3,MMP2,MMP9,MYC,NCL,Nfat (family),NFkB (complex),NFKB1,NFKBIA,Notch,P38 MAPK,p70 S6k,PDGFRB,PDPK1,PI3K (complex),PI3K (family),PIK3CA,PIK3CD,PIK3CG,PIK3R1,PPARGC1A,PRKCD,PRKD1,PTEN,RAS,RELA,RHOA,RPS6KB1,SP1,SREBF1,SREBF2,STAT1,STAT3,SYK,TP53	3	Inhibited		-4.646	3.77e-84	0.0001	ABAT,ABCA1,ABCD3,ABCF2,ABCF3,ABHD4,ACAA1,ACADL,ACO1,ACO2,ACOT11,ACOX1,ACSF2,ACSL1,ACSL3,ACSL6,ACTA2,ACTB,ADAR,ADD1,ADD3,ADGRB1,AHNAK,AHSG,AK2,AK3,AKR1B1,ALCAM,ALDH1A1,ALDH4A1,ALDH7A1,ALDH9A1,ALDOA,ALDOC,AMOT,AMPD3,ANKRD17,ANXA1,ANXA2,ANXA5,ANXA6,AP1B1,AP3M2,APBA2,APLP2,APOA1,APOA2,APOA4,APOD,AQP4,ARF4,ARHGAP32,ARHGAP5,ARHGDIA,ARHGEF2,ARHGEF7,ASNS,ATL1,ATP1A3,ATP2A2,ATP2B3,ATP5F1C,ATP5IF1,Atp5k,AT…	605 (48)	47
ERN2		kinase	26s Proteasome,Ap1,APP,ATF2,BCL2,CASP3,caspase,CCND1,CCND3,CDKN1A,ELK1,ERN2,FOXO3,FOXO4,GABPA,JINK1/2,Jnk,JUN,JUND,L-serine,MAP2K1/2,MAP2K3,MAP2K4,MAP2K6,MAP2K7,MAP3K5,Mapk,MAPK1,MAPK10,MAPK11,MAPK12,MAPK13,MAPK14,MAPK8,MAPK9,MAPT,MCL1,MMP14,NFAT (complex),Nfat (family),NFATC1,NFATC3,NFE2L2,NR3C1,P38 MAPK,PDPK1,STAT5a/b,TP53	3	Activated	biased	6.553	3.85e-84	0.0001	ABAT,ABCA1,ABCD3,ACAA2,ACADL,ACADM,ACADVL,ACAT1,ACO1,ACOT11,ACSF2,ACSL1,ACSL3,ACSL4,ACSL6,ACSS1,ACSS2,ACTB,ACTG1,ACTN2,ACTN4,ADAR,ADD3,ADGRB1,ADRM1,AGPAT3,AGT,AHNAK,AK1,AK3,AKAP12,AKR1A1,AKR1B1,AKR7A2,ALDH1A1,ALDH4A1,ALDH9A1,ANXA1,ANXA2,ANXA5,ANXA6,ANXA7,AP1B1,AP3B2,APC,APLP2,APOA4,APOD,APP,AQP4,ARF1,ARHGAP5,ARHGEF2,ARL1,ARL6IP5,ASNS,ASS1,ATP1A1,ATP1A2,ATP1B1,ATP2A1,ATP2A2,ATP2B2,ATP5F1A,ATP5F1C,…	528 (48)	47
NDUFV1	1.969	enzyme	ADRB2,Akt,AKT1,AKT3,ATM,BCL2,Calmodulin,CAV1,Creb,CREB1,CRTC2,E2F1,ELK1,EPAS1,ERK,ERK1/2,ESRRA,ESRRG,FOXL2,FOXO3,FYN,GSK3B,HDAC2,HIF1A,HMGA1,HSF1,IGF2,INSR,Insulin,IRS1,JAK1/2,Jnk,JUN,Mapk,MAPK14,MAPT,Mek,MYC,NDUFV1,NFE2L2,NFKB1,Nr1h,NR1H4,P38 MAPK,p70 S6k,PARP1,PDX1,PIK3CG,PPARA,PPARGC1A,PRKCI,PTPN11,PTPN6,RB1,RELA,RNA polymerase I,SIRT1,SREBF1,STAT5B,STK11,SYNCRIP,TIMP3,TP53,TP73,TRIM28,VAV3,XB…	3			1.439	4.03e-84	0.0001	ABAT,ABCA1,ABCB1,ABCF2,ABCF3,ACAA1,ACAA2,ACADVL,ACAT2,ACO2,ACOX1,ACSF2,ACSL1,ACSL3,ACSL4,ACSL6,ACTB,ACTG1,ACTN1,ACTN2,ACTN4,ADAR,ADD1,ADD3,ADGRB1,ADK,AGPAT3,AGT,AHSA1,AK3,AKR1A1,AKR1B1,ALB,ALCAM,ALDH2,ALDH4A1,ALDH6A1,ALG2,AMOT,ANKRD17,ANXA1,ANXA6,AP1B1,AP2A1,AP3M2,APBA2,APLP2,ARCN1,ARF1,ARF4,ARF5,ARFGEF3,ARHGAP5,ARHGDIA,ARHGEF7,ARPC2,ASTN1,ATP1A3,ATP2B3,ATP2B4,ATP5F1A,ATP5F1B,ATP5F1D,ATP5IF1,ATP5…	663 (67)	66
CAND1	1.285	transcription regulator	Akt,AKT1,androgen,AR,ATM,BCL2,BRCA1,BTRC,CAND1,CASP8,CCNE1,CHUK,Creb,CREB1,CREBBP,EGFR,ELK1,EP300,ERBB2,ERK,ESR1,GSK3B,Hsp27,IKBKB,Jnk,Mapk,MAPK1,MAPK3,MAPK7,MAPK8,MAPK9,Mek,MTOR,NCOA2,NCOA4,NFkB (complex),NFKB2,NFKBIA,NOS3,Nr1h,NR3C1,NR4A1,Pka,PRKACA,PTGS2,REL,RELA,RELB,SHC1,SMAD3,SRC,SRC (family),SREBF2,STUB1,TP53,UBA3	3	Activated		3.283	4.22e-84	0.0001	ABAT,ABCA1,ABCD3,ACAA2,ACADVL,ACAT1,ACO1,ACO2,ACOT11,ACOT7,ACOX1,ACSF2,ACSL1,ACSL3,ACSL4,ACSL6,ACSS1,ACTA1,ACTB,ACTN1,ACTN4,ACTR2,ACTR3,ADAR,ADD3,ADGRB1,ADH5,ADK,AHNAK,AK1,AK2,AK3,AKAP12,AKR1A1,AKR1B1,AKT2,ALB,ALDH1A1,ALDH4A1,ALDH7A1,ALDH9A1,ALDOA,ALDOC,AMOT,AMPD3,ANK3,ANXA5,ANXA6,AP1B1,AP2S1,AP3M2,APBA2,APOA1,APOA2,APOA4,ARFGEF3,ARHGAP1,ARHGAP5,ARHGEF2,ARHGEF7,ARHGEF9,ARL6IP5,ARPC2,ATP1A1,ATP1A2…	688 (56)	56
beta-escin		chemical drug	ABL1,Akt,AKT1,BCAR1,beta-escin,CASP3,CASP9,CCND1,CCNE1,CDK2,CEBPB,CHUK,CTNNB1,E2F1,EGR1,ERK1/2,FOS,FOXO3,GATA4,GSK3B,JUN,MAPK14,MAPK3,MAPK8,MAPT,MDM2,MEF2,MEF2C,MET,mir-21,MYC,MYOD1,NFkB (complex),NOS3,NR4A1,NR4A2,P38 MAPK,PI3K (complex),PIP5K1A,PPARG,PTEN,RAF1,RB1,RHOA,SOD2,SRC,STAT1,STAT3,STAT5a/b,TP53,TP63	3	Inhibited		-3.923	4.59e-84	0.0001	ABAT,ABCD3,ABCF2,ABCF3,ABHD4,ACADL,ACAT1,ACAT2,ACO1,ACO2,ACOT11,ACOT7,ACOX1,ACSF2,ACSL3,ACSL4,ACSL6,ACSS1,ACSS2,ACTA2,ACTB,ACTC1,ACTG1,ACTG2,ACTN2,ACTN4,ADD1,ADD3,ADGRB1,AGT,AHNAK,AHSG,AK1,AK2,AK3,AKT2,ALCAM,ALDH1A1,ALDH4A1,ALDH7A1,ALDH9A1,AMOT,AMPD3,ANKRD17,ANXA2,ANXA5,ANXA6,AP1B1,AP3D1,APLP2,APOA4,APOD,AQP4,ARCN1,ARF1,ARF6,ARHGDIA,ARHGEF2,ARPP19,ATL1,ATP1A1,ATP1B1,ATP2A1,ATP5F1A,ATP5F1B,ATP5F1C…	639 (51)	50
ferulic acid		chemical - endogenous non-mammalian	26s Proteasome,Abcb1b,ACHE,Akt,BACE1,CASP3,CASP9,Creb,CREB1,CTSD,cyclic AMP,DGAT1,ferulic acid,GSK3B,HCAR2,HMOX1,IKBKB,IRF3,Jnk,MAOA,MAPT,Nfat (family),NFE2L2,NFKB1,NRG1,P38 MAPK,p70 S6k,Pka,reactive oxygen species,RELA,SMAD2,SMAD3,Sod,SOD1,SOD2,TP53	3	Activated		3.979	4.64e-84	0.0001	ABAT,ACAA2,ACADL,ACADM,ACADVL,ACAT1,ACBD5,ACLY,ACO1,ACOT11,ACOX1,ACSF2,ACSL1,ACSL3,ACSL6,ACSS1,ACSS2,ACTG1,ACTN4,ADAR,ADD3,ADGRB1,ADH5,ADK,ADRM1,AGPAT3,AGT,AHNAK,AK1,AK3,AKAP12,AKR1A1,AKR1B1,AKR7A2,ALDH1A1,ALDH4A1,ALDH9A1,ALDOA,AMOT,AMPD3,ANXA1,ANXA2,ANXA5,ANXA6,AP1B1,AP3M2,APBA2,APLP2,APOA1,APOA4,APP,AQP4,ARF1,ARFGEF3,ARHGAP5,ASS1,ATP1A1,ATP2B4,ATP5F1A,ATP5F1C,Atp5k,ATP5PB,ATP6V1D,ATP6V1H,BCAP31…	527 (36)	34
cloprostenol		chemical drug	Akt,AKT1,AR,BCAR1,CASP3,CASP9,CEBPA,CHUK,cloprostenol,CTNNB1,ERK,ERK1/2,ESR1,ESR2,estrogen receptor,FOS,GATA4,GC-GCR dimer,GSK3B,JUN,Mapk,MET,mir-21,MYC,PI3K (complex),PRL,RHOA,SOD2,SRC,STAT3,STAT4,STAT5A,STAT5a/b,STAT5B,TP53,TP63	3	Activated		3.576	5.48e-84	0.0001	ABAT,ABCA1,ABCF2,ABCF3,ACAA1,ACAA2,ACADM,ACAT1,ACAT2,ACO1,ACOX1,ACSF2,ACSL3,ACSL6,ACSS2,ACTA1,ACTA2,ACTB,ACTG1,ACTG2,ACTN2,ACTN4,ACTR2,ADD1,ADD3,ADGRB1,ADH5,AGT,AHNAK,AHSG,AK1,AK2,AK3,AKT2,ALCAM,ALDH1A1,ALDH3A2,ALDH4A1,ALDH9A1,ALDOC,AMOT,AMPD3,ANK3,ANKRD17,ANXA1,ANXA5,ANXA6,AP1B1,AP2A2,AP2S1,AP3D1,APC,APLP2,APOA4,APOE,ARCN1,ARF1,ARF3,ARF4,ARF6,ARHGAP1,ARHGAP5,ARHGEF2,ARHGEF9,ARPC2,ATP1A1,ATP1B1,A…	665 (36)	35
DOCK5		other	ABI1,Akt,AKT1,Ap1,ATF2,BAIAP2,BCAR1,BCAR3,CASP3,Cdc42,CDH1,CTNNB1,DOCK5,EGFR,ELAVL1,ELK1,ERK,ERK1/2,ESR1,HIF1A,HRAS,JAK1,JAK2,Jnk,JUN,MAP3K1,MAP3K3,MAPK1,MAPK11,MAPK14,MAPK3,MAPK8,Mek,MMP2,MYC,NF2,NFAT (complex),Nfat (family),NFAT5,NFATC1,NFkB (complex),NFKBIA,NR3C2,P38 MAPK,PAK1,PAK2,PI3K (complex),PIK3CB,PIP5K1A,PIP5K1B,PLA2G4A,PLD2,PRKCA,PTK2,PXN,Rac,RAC1,RAC2,RAF1,reactive oxygen species,RELA…	3	Activated	biased	7.33	5.69e-84	0.0001	ABAT,ABCD3,ABCF2,ABCF3,ACAA1,ACAA2,ACADL,ACAT1,ACAT2,ACOT7,ACOX1,ACSF2,ACSL1,ACSL3,ACSL4,ACSL6,ACSS2,ACTA2,ACTC1,ACTG1,ACTG2,ACTR2,ADAR,ADD1,ADD3,ADGRB1,ADH5,AGT,AHNAK,AHSG,AK1,AK2,AK3,ALCAM,ALDH1A1,ALDH3A2,ALDH4A1,ALDH7A1,ALDH9A1,ALDOA,ALDOC,AMOT,AMPD3,ANK3,ANKRD17,ANXA2,ANXA5,ANXA6,AP1B1,AP2S1,AP3M2,APBB1,APC,APLP2,APOA4,APOD,AQP4,ARF1,ARF6,ARHGAP1,ARHGAP5,ARHGEF2,ARHGEF7,ARHGEF9,ARPC2,ASNS,ATP…	682 (73)	71
TRIM28	1.101	transcription regulator	E2F1,E2F3,MYC,STAT3,TP53,TRIM28	2	Inhibited		-5.134	5.71e-84	0.0001	ABAT,ABCA1,ABCB1,ABCD3,ABCF2,ABCF3,ACAA2,ACADM,ACADVL,ACAT1,ACLY,ACO1,ACOT11,ACSF2,ACSL1,ACSL3,ACSL6,ACSS1,ACSS2,ACTA1,ACTB,ACTN1,ACTN4,ADD1,ADD3,ADGRB1,ADH5,AGT,AHSG,AK1,AK2,AK3,AKAP12,AKR1B1,ALB,ALDH4A1,ALDH9A1,ANKRD17,ANXA1,ANXA2,ANXA6,AP1B1,APOA1,APOA4,APOE,APP,ARHGAP5,ARHGEF7,ASS1,ATP1A1,ATP5F1A,ATP5F1C,ATP5IF1,Atp5k,ATP5PB,BCAP31,BCAS3,BCR,BIN1,BMPR1A,BUB3,C1orf198,CA2,CALU,CAMK2B,CAMK2D,CA…	478 (6)	6
lithium		chemical drug	ADCY,Akt,AKT1,APP,AXIN1,calpain,CEBPB,ERK,GSK3A,GSK3B,JUN,lithium,MAPK1,MAPK14,MAPK3,MAPT,MYC,NR3C1,NTRK2,P38 MAPK,PI3K (complex),PTGS2,STAT3,TP53	2	Inhibited		-2.585	6.3e-84	0.0001	ABAT,ABCA1,ABCB1,ABCD3,ABCF2,ABCF3,ACAA2,ACADL,ACADVL,ACAT1,ACO1,ACOT11,ACSF2,ACSL1,ACSL3,ACSL6,ACSS2,ACTN1,ACTN2,ADAR,ADCY2,ADD1,ADD3,ADGRB1,ADGRL3,ADH5,AGT,AHSG,AK1,AK2,AK3,AKR1B1,ALDH1A1,ALDH4A1,ALDH9A1,ALDOA,AMOT,ANK3,ANKRD17,ANXA2,ANXA5,ANXA6,AP1B1,AP3B2,APC,APOA1,APOA4,APP,AQP4,ARHGAP5,ARHGEF7,ARL6IP5,ARPC2,ARPP19,ATP1A1,ATP1A2,ATP1B1,ATP2A1,ATP2A2,ATP2B2,ATP5F1A,ATP5F1C,ATP5IF1,Atp5k,ATP5M…	560 (24)	24
N-acetyl-L-cysteine		chemical drug	Abcb1b,ABL1,Akt,AKT1,AMPK,ATM,CASP3,CASP8,CAT,CAV1,CREB3L3,CTNNB1,CYP1A1,DDIT3,DICER1,EGFR,EIF2AK2,EIF2AK3,ERK,ERK1/2,FGFR2,FYN,GLUL,GSR,HIF1A,HRAS,INSR,JAK2,Jnk,JUN,Mapk,MAPK1,MAPK14,MAPK8,MAPK9,MMP2,MTOR,N-acetyl-L-cysteine,NFAT (complex),Nfat (family),NFATC1,NFE2L2,NFkB (complex),NFKB1,NFKBIA,Nos,P38 MAPK,p70 S6k,PARP1,PCYT1A,PDX1,PI3K (complex),PRKAA,PRKCA,PRKCB,PRKCD,PTPN11,PTPN6,RAC1,RAF1,R…	2	Inhibited	biased	-10.416	6.47e-84	0.0001	ABAT,ABCB1,ABCD3,ACAA1,ACAA2,ACAT1,ACBD5,ACO1,ACO2,ACOT7,ACSF2,ACSL3,ACSL6,ACSS1,ACTA1,ACTA2,ACTB,ACTG2,ACTN1,ACTN2,ACTN4,ADAR,ADD3,ADGRB1,ADH5,ADI1,ADK,AGPAT3,AHCYL1,AHSG,AK1,AK2,AK3,AKR1A1,AKR1B1,AKR7A2,AKT2,ALCAM,ALDH2,ALDH4A1,ALDH6A1,ALDH7A1,ALDH9A1,ALDOC,AMPD3,ANXA5,ANXA6,AP1B1,AP3M2,APBB1,APLP2,APOA4,APOD,AQP4,ARF4,ARF6,ARHGAP32,ARHGAP5,ARPC2,ASS1,ATP1A1,ATP1A2,ATP1A3,ATP2A1,ATP2B1,ATP5F1C,…	673 (75)	75
U2AF2	0.415	other	ABL1,Akt,AKT1,Alpha catenin,AMPK,Ap1,calpain,CASP3,CAV1,CCND1,CD247,Cdc42,CDH1,CDKN1B,CHUK,Clathrin,Creb,CREB1,CTNNB1,CYP7A1,DAG1,DIAPH1,DNM1,EGFR,EGR1,EIF4E,ERBB2,ERK1/2,ESR1,estrogen receptor,ETS1,FHIT,FOS,FYN,GNAQ,GNAS,GRIN3A,GSK3B,HBEGF,HGS,HINT1,HNRNPK,HRAS,IGF1R,IKBKB,IRF4,ITGB1,ITK,JAK1,JAK2,Jnk,JUN,KRAS,L-serine,LCK,LRP1,MAP2K3,MAP2K6,MAP3K1,Mapk,MAPK1,MAPK12,MAPK14,MAPK3,MAPK7,MAPK8,MAPK…	3	Activated		4.634	6.76e-84	0.0001	ABAT,ABCD3,ABHD4,ACADL,ACAT1,ACAT2,ACOT7,ACSF2,ACSL3,ACSL6,ACTA2,ACTG2,ACTN2,ACTN4,ACTR2,ACTR3,ADAR,ADD3,ADGRB1,ADGRL3,ADK,ADRM1,AGT,AHCYL1,AHSG,AK1,AK2,AK3,AKR1B1,ALB,ALCAM,ALDH2,ALDH3A2,ALDH4A1,ALDH7A1,ALDH9A1,ALDOA,ALDOC,AMOT,AMPD3,Ank2,ANK3,ANXA5,ANXA6,AP1B1,AP2S1,AP3D1,AP3M2,APBA2,APBB1,APC,API5,APOA4,APOD,AQP4,ARF1,ARF4,ARF6,ARFGEF3,ARHGAP1,ARHGAP32,ARHGEF7,ARHGEF9,ARL1,ARL6IP5,ARPC3,ARPP19…	755 (134)	133
anisomycin		chemical - endogenous non-mammalian	anisomycin,Ap1,APP,ATF1,ATF2,BCL2,CASP8,caspase,CDK1,CREB1,EIF4E,ELK1,ERK,ERK1/2,GSK3B,Hsp27,IRS1,Jnk,JUN,MAP2K3,MAP2K4,MAP2K6,MAP2K7,Mapk,MAPK1,MAPK11,MAPK12,MAPK13,MAPK14,MAPK3,MAPK8,MAPK9,MAPKAPK2,MAPT,MDM2,MTOR,MTORC1,MYB,NFKB1,NR4A1,P38 MAPK,p70 S6k,PDPK1,PIK3R1,PLA2G4A,PPARG,SRF,STAT1,TP53,TSC2,WWOX,ZFP36	2			1.554	7.32e-84	0.0001	ABAT,ABCD3,ACAA1,ACADVL,ACAT1,ACO2,ACOT11,ACOX1,ACSF2,ACSL1,ACSL3,ACSL4,ACSL6,ACSS1,ACSS2,ACTA1,ACTB,ACTC1,ACTG1,ACTG2,ACTN1,ACTN2,ACTN4,ADAR,ADD3,ADGRB1,ADH5,AK1,AK3,AKAP12,AKR1A1,AKR1B1,ALDH1A1,ALDH4A1,ALDH9A1,ALDOA,ANXA1,ANXA2,ANXA5,ANXA6,AP1B1,AP2A1,AP3B2,APC,APLP2,APOD,ARFGEF3,ARHGAP5,ARL1,ARL6IP5,ARPC2,ASNS,ASS1,ATP1A1,ATP1A2,ATP1A3,ATP1B1,ATP2A1,ATP2A2,ATP2B1,ATP2B2,ATP2B4,ATP5F1B,ATP5F1C,…	570 (52)	52
PDE2A	1.661	enzyme	ABI1,ADCY,ADCY1,ADCY5,AKT1,AMPK,ATF2,BAIAP2,Cdc42,CDH1,CDK6,Creb,CTNNB1,cyclic AMP,EGFR,ERK,ERK1/2,ESR1,HIF1A,HRAS,ITGB2,Jnk,JUN,KCNN4,MAP3K1,MAP3K3,MAPK1,MAPK11,MAPK14,MAPK3,MAPK8,Mek,MMP2,MYL2,NF2,NFAT5,NFkB (complex),NFKBIA,NR3C2,P38 MAPK,PAK1,PAK2,PDE2A,PI3K (complex),PIK3CB,PIP5K1A,Pka,PLA2G4A,PRKCA,PRKCZ,RAC1,reactive oxygen species,RELA,RHOA,ROCK,SELP,SRF,STAT1,STAT3,STAT5a/b,STK11,TCF4,TP…	3	Activated		3.702	7.42e-84	0.0001	ABAT,ABCD3,ACAA1,ACAA2,ACADL,ACADM,ACAT1,ACAT2,ACLY,ACO2,ACOT11,ACOT7,ACOX1,ACSF2,ACSL1,ACSL3,ACSL4,ACSL6,ACSS1,ACSS2,ACTA2,ACTC1,ACTG1,ACTG2,ACTN1,ACTN4,ACTR2,ADAR,ADCY2,ADD3,ADGRB1,ADH5,ADK,AGT,AHNAK,AHSG,AK1,AK3,AKR1A1,ALB,ALCAM,ALDH1A1,ALDH4A1,ALDH7A1,ALDH9A1,ALDOC,AMPD3,ANK3,ANXA2,ANXA5,ANXA6,AP1B1,AP2S1,AP3M2,APBA2,APBB1,APC,APOA4,APOD,AQP4,ARF1,ARF5,ARF6,ARHGAP1,ARHGAP5,ARHGEF2,ARHGEF7,ARH…	634 (66)	65
SMARCA2	2.26	transcription regulator	AHR,Akt,AKT1,AMPK,Ap1,APOB,APP,ATM,BRCA1,Calcineurin protein(s),CASP3,CCNE1,CREB1,CTNNB1,CYP19A1,CYP7A1,E2F1,EGF,EGFR,EIF2AK2,ERK1/2,ESR1,ESR2,GATA1,HDAC2,HSD17B4,Hspa1b,IGF1R,Jnk,Mmp,MMP2,MTORC1,MYOD1,NCOA3,Nr1h,P38 MAPK,PDX1,PI3K (complex),Pkc(s),PRKCD,SIRT1,SMARCA2,SP1,SRC,STAT5A,STAT5B,tamoxifen,TP53,UBA3	3			1.889	7.72e-84	0.0001	ABAT,ABCA1,ACAA1,ACAA2,ACADL,ACADM,ACAT1,ACAT2,ACO2,ACOT11,ACOT7,ACOX1,ACSF2,ACSL1,ACSL4,ACSS1,ACSS2,ACTA1,ACTA2,ACTB,ACTG1,ACTN2,ACTN4,ACTR2,ADD3,ADGRB1,AGT,AHNAK,AK1,AK3,AKR7A2,AKT2,ALCAM,ALDH2,ALDH3A2,ALDH4A1,ALDH9A1,AMOT,ANK3,ANXA2,ANXA6,AP1B1,AP2S1,AP3B2,APC,APOA4,APOD,APOE,AQP4,ARF6,ARFGEF3,ARHGAP1,ARHGAP32,ARHGAP5,ARHGEF2,ARHGEF7,ARHGEF9,ARL6IP5,ASS1,ATP1A3,ATP1B1,ATP2B1,ATP2B2,ATP2B4,ATP5…	675 (49)	48
PLEKHG2		other	Akt,Ap1,ATF2,BAIAP2,CASP3,CDC42,Cdc42,CDH1,E2f,ELK1,ERK,ERK1/2,estrogen receptor,JAK1,JAK2,Jnk,JUN,MAP2,MAP2K3,MAP2K4,MAP2K6,MAP3K1,Mapk,MAPK1,MAPK11,MAPK14,MAPK8,MYC,NF2,NFAT (complex),Nfat (family),NFATC1,NFkB (complex),P38 MAPK,PAK1,PAK2,PI3K (complex),PIP5K1A,PIP5K1B,PLEKHG2,PPARG,PRKAR2A,PRKCA,PRKCQ,Rac,RAC1,RAF1,RAS,RB1,RHOA,RPS6KB1,SLC9A1,SRF,STAT1,STAT3,TP53,ZAP70	3	Activated	biased	3.82	9.61e-84	0.0001	ABAT,ABCD3,ABCF2,ABCF3,ACAA1,ACAA2,ACADL,ACADVL,ACAT1,ACAT2,ACO2,ACOT11,ACOT7,ACOX1,ACSF2,ACSL3,ACSL4,ACSL6,ACSS2,ACTA1,ACTG1,ACTG2,ACTN2,ADAR,ADD1,ADD3,ADGRB1,ADH5,AHSG,AK1,AK2,AK3,AKR1B1,AKT2,ALDH1A1,ALDH4A1,ALDH7A1,ALDH9A1,ALDOA,AMOT,ANKRD17,ANXA2,ANXA5,ANXA6,AP1B1,APBB1,APLP2,APOA4,APOD,ARHGAP5,ARHGEF2,ARHGEF7,ARL1,ARPC2,ASNS,ATP1A1,ATP1A2,ATP1A3,ATP1B1,ATP2A1,ATP5F1C,ATP5IF1,Atp5k,ATP5MF,ATP…	582 (57)	55
ESR1		ligand-dependent nuclear receptor	AHR,Akt,AKT1,AMPK,Ap1,APP,BRCA1,Calcineurin protein(s),CREB1,CYP19A1,EGF,EGFR,ERK,ERK1/2,ESR1,ESR2,GATA1,HSD17B4,IGF1R,MAPK1,Mmp,MMP2,NCOA3,NFkB (complex),Nr1h,P38 MAPK,PI3K (complex),Pkc(s),PRKCD,PTK2,RELA,RUNX2,SMAD2,SP1,SRC,STAT5A,STAT5B,tamoxifen,TP53,UBA3	2			1.949	1.06e-83	0.0001	ABAT,ABCB1,ACAA1,ACAA2,ACADM,ACAT1,ACO1,ACO2,ACOT11,ACOT7,ACOX1,ACSF2,ACSL1,ACSL4,ACSS1,ACSS2,ACTA2,ACTB,ACTC1,ACTN2,ACTN4,ACTR2,ADAR,ADD3,ADGRB1,AGT,AHNAK,AK1,AK3,AKR1B1,ALCAM,ALDH2,ALDH3A2,ALDH4A1,ALDH7A1,ALDH9A1,ALDOA,AMOT,ANK3,ANXA2,ANXA5,ANXA6,AP1B1,AP2S1,AP3B2,AP3M2,APC,APOA4,APOD,APOE,AQP4,ARF6,ARFGEF3,ARHGAP1,ARHGAP32,ARHGAP5,ARHGEF2,ARHGEF7,ARHGEF9,ARL6IP5,ARPC2,ASNS,ASS1,ATP1A2,ATP1A3,A…	687 (40)	40
LTK		kinase	AKT1,Ap1,AR,ATF2,BCL2,BCR-ABL1,CASP3,CBL,CD247,CDC42,Cdc42,CDH1,EGFR,EIF2AK3,ELK1,ERBB2,estrogen receptor,FLT1,FYN,GSK3B,HGS,IGF1R,Jnk,JUN,LCK,LTK,MAP2K3,MAP2K4,MAP2K6,MAP3K1,MAPK11,MAPK14,MAPK8,MET,MMP9,MTOR,MYC,Nfat (family),NFATC1,NFkB (complex),NOTCH1,P38 MAPK,p70 S6k,PAK1,PAK2,PDPK1,PI3K (complex),PIP5K1A,PIP5K1B,PPARG,PRKAA,PRKCA,PTK2,PTPN11,Rac,RAF1,RAS,RB1,RET,RUNX2,SLC9A1,SRC,SRF,STAT1,S…	3			-1.652	1.16e-83	0.0001	ABAT,ABCD3,ABCF2,ABCF3,ACAA1,ACAA2,ACADL,ACADVL,ACAT1,ACAT2,ACO2,ACOT11,ACOX1,ACSF2,ACSL3,ACSL6,ACTA1,ACTA2,ACTG1,ACTN2,ACTR2,ACTR3,ADD1,ADD3,ADGRB1,ADGRL3,ADH5,ADI1,ADK,AHNAK,AK1,AK2,AK3,AKR1A1,AKT2,ALDH2,ALDH4A1,ALDH7A1,ALDH9A1,ALDOC,ANKRD17,ANXA5,ANXA6,AP1B1,APOD,AQP4,ARF1,ARF4,ARHGAP5,ARL1,ATP1A1,ATP2B1,ATP5F1B,ATP5F1C,ATP5F1D,ATP5IF1,Atp5k,ATP5MF,ATP5MG,ATP5PD,ATP5PF,ATP5PO,ATP6V1A,ATP6V1B1,…	591 (69)	68
UTS2		other	ABL1,Akt,AKT1,BCAR1,calpain,Cdc42,CHUK,Creb,DIAPH1,ERK1/2,GFAP,GJA1,HPGD,HRAS,IKBKB,IRF4,Jnk,MAP2K1/2,MAP3K1,MAP3K8,MAPK1,MAPK12,MAPK14,MAPK3,MAPK8,MMP2,MRTFA,MYC,MYL2,NFATC1,NFkB (complex),NFKB1,Nos,NOS3,P38 MAPK,PI3K (complex),PIP5K1A,PLD2,PPARG,PRKCA,PRKCB,prostaglandin,PTEN,PTK2,RAC1,RAF1,RELA,RHOA,ROCK,SLC9A1,SMAD3,SRF,STAT3,STAT5a/b,Tgf beta,TP53,UTS2,VIM,YAP1	3	Activated		4.059	1.22e-83	0.0001	ABAT,ABCD3,ABCF2,ABCF3,ABHD4,ACAA1,ACADL,ACADVL,ACAT1,ACAT2,ACO2,ACOT11,ACOT7,ACOX1,ACSF2,ACSL3,ACSL4,ACSL6,ACSS2,ACTA1,ACTA2,ACTC1,ACTG1,ACTG2,ADAR,ADD1,ADD3,ADGRB1,ADH5,ADK,AGT,AHSG,AK1,AK2,AK3,AKAP12,AKR1B1,ALDH1A1,ALDH4A1,ALDH7A1,ALDH9A1,ALDOA,AMOT,AMPD3,ANKRD17,ANXA2,ANXA5,ANXA6,AP1B1,AP3M2,APBA2,APBB1,APC,APLP2,APOA4,APOD,AQP4,ARF1,ARF4,ARF6,ARHGDIA,ARHGEF7,ARL6IP5,ASNS,ATL1,ATP1A1,ATP1A2,A…	597 (59)	57
5'-guanylylimidodiphosphate		chemical reagent	5'-guanylylimidodiphosphate,ACO1,ADCY,ADCY5,Akt,ALOX5,AMPK,ANXA7,ARG1,Creb,cyclic AMP,EGFR,EIF2AK3,EP300,Jnk,MTTP,MYC,NADPH oxidase,NFkB (complex),NOX4,Pka,PPARG,reactive oxygen species,RELA,RHOA,SELP,SP1,STAT5a/b,STK11,TGFB1,TP53,TRPM8	3	Inhibited		-3.31	1.24e-83	0.0001	ABAT,ABCF2,ABCF3,ACAA1,ACAA2,ACADL,ACADVL,ACAT1,ACO1,ACO2,ACOT11,ACOT7,ACOX1,ACSF2,ACSL3,ACSL6,ACSS1,ACSS2,ACTC1,ACTG2,ACTN4,ADCY2,ADD1,ADD3,ADGRB1,ADI1,ADK,AGT,AHNAK,AK1,AK3,AKR1A1,AKR1B1,ALCAM,ALDH1A1,ALDH2,ALDH4A1,ALDH7A1,AMOT,ANKRD17,ANXA2,ANXA6,AP1B1,AP3M2,APBA2,APC,APLP2,APOA1,APOA4,ARAF,ARF1,ARF4,ARF5,ARHGAP5,ARHGEF2,ARHGEF7,ASTN1,ATP1A1,ATP5F1B,ATP5F1D,ATP5IF1,ATP5MF,ATP5PB,ATP5PO,ATP6V1D…	589 (32)	31
poziotinib		chemical drug	ABL1,AGT,Akt,AKT1,ANXA7,Ap1,AR,ATM,calpain,Cdc42,CDK2,CEACAM1,Creb,CREB1,CTNNB1,EGFR,EGR1,EPB41,ERBB2,ERBB4,ERK,ERK1/2,ESR1,estrogen receptor,ETV1,FAS,FOS,FOXO1,FOXO3,FYN,GNAS,GSK3B,HBEGF,HGS,HIF1A,HRAS,ITCH,ITGB1,ITGB4,JAK1,JAK2,JINK1/2,Jnk,JUN,JUP,KLF11,KRAS,MAP2K4,Mapk,MAPK1,MAPK14,MAPK8,MED1,Mek,MET,MMP9,MUC1,MXD1,NCOA3,NEDD9,NFkB (complex),NFKB1,NFKBIA,NRG1,ODC1,P38 MAPK,PARP1,PDPK1,PGR,PI3K…	3	Inhibited		-4.397	1.31e-83	0.0001	ABAT,ABCD3,ACAA2,ACADL,ACAT2,ACOT7,ACSF2,ACSL3,ACSL6,ACSS2,ACTA1,ACTB,ACTC1,ACTN1,ACTN2,ACTN4,ACTR2,ACTR3,ADAR,ADGRB1,ADGRL3,ADK,ADRM1,AHSG,AIMP1,AK1,AK2,AK3,AKR1B1,AKT2,ALB,ALCAM,ALDH1A1,ALDH2,ALDH3A2,ALDH4A1,ALDH7A1,ALDH9A1,ALDOA,ALDOC,AMOT,AMPD3,AMPH,Ank2,ANK3,Anp32a,ANXA1,ANXA2,ANXA5,ANXA6,AP1B1,AP1G1,AP2S1,AP3D1,AP3M2,APBA2,APBB1,APC,APLP2,APOA4,APOD,ARAF,ARF1,ARF6,ARFGEF3,ARHGAP1,ARHGAP32,A…	773 (97)	96
allitinib		chemical drug	ABL1,AGT,Akt,AKT1,allitinib,ANXA7,Ap1,AR,ATM,calpain,Cdc42,CDK2,CEACAM1,Creb,CREB1,CTNNB1,EGFR,EGR1,EPB41,ERBB2,ERBB4,ERK,ERK1/2,ESR1,estrogen receptor,ETV1,FAS,FOS,FOXO1,FOXO3,FYN,GNAS,GSK3B,HBEGF,HGS,HIF1A,HRAS,ITCH,ITGB1,ITGB4,JAK1,JAK2,JINK1/2,Jnk,JUN,JUP,KLF11,KRAS,MAP2K4,Mapk,MAPK1,MAPK14,MAPK8,MED1,Mek,MET,MMP9,MUC1,MXD1,NCOA3,NEDD9,NFkB (complex),NFKB1,NFKBIA,NRG1,ODC1,P38 MAPK,PARP1,PDPK…	3	Inhibited		-4.397	1.31e-83	0.0001	ABAT,ABCD3,ACAA2,ACADL,ACAT2,ACOT7,ACSF2,ACSL3,ACSL6,ACSS2,ACTA1,ACTB,ACTC1,ACTN1,ACTN2,ACTN4,ACTR2,ACTR3,ADAR,ADGRB1,ADGRL3,ADK,ADRM1,AHSG,AIMP1,AK1,AK2,AK3,AKR1B1,AKT2,ALB,ALCAM,ALDH1A1,ALDH2,ALDH3A2,ALDH4A1,ALDH7A1,ALDH9A1,ALDOA,ALDOC,AMOT,AMPD3,AMPH,Ank2,ANK3,Anp32a,ANXA1,ANXA2,ANXA5,ANXA6,AP1B1,AP1G1,AP2S1,AP3D1,AP3M2,APBA2,APBB1,APC,APLP2,APOA4,APOD,ARAF,ARF1,ARF6,ARFGEF3,ARHGAP1,ARHGAP32,A…	773 (97)	96
pirotinib		chemical drug	ABL1,AGT,Akt,AKT1,ANXA7,Ap1,AR,ATM,calpain,Cdc42,CDK2,CEACAM1,Creb,CREB1,CTNNB1,EGFR,EGR1,EPB41,ERBB2,ERBB4,ERK,ERK1/2,ESR1,estrogen receptor,ETV1,FAS,FOS,FOXO1,FOXO3,FYN,GNAS,GSK3B,HBEGF,HGS,HIF1A,HRAS,ITCH,ITGB1,ITGB4,JAK1,JAK2,JINK1/2,Jnk,JUN,JUP,KLF11,KRAS,MAP2K4,Mapk,MAPK1,MAPK14,MAPK8,MED1,Mek,MET,MMP9,MUC1,MXD1,NCOA3,NEDD9,NFkB (complex),NFKB1,NFKBIA,NRG1,ODC1,P38 MAPK,PARP1,PDPK1,PGR,PI3K…	3	Inhibited		-4.397	1.31e-83	0.0001	ABAT,ABCD3,ACAA2,ACADL,ACAT2,ACOT7,ACSF2,ACSL3,ACSL6,ACSS2,ACTA1,ACTB,ACTC1,ACTN1,ACTN2,ACTN4,ACTR2,ACTR3,ADAR,ADGRB1,ADGRL3,ADK,ADRM1,AHSG,AIMP1,AK1,AK2,AK3,AKR1B1,AKT2,ALB,ALCAM,ALDH1A1,ALDH2,ALDH3A2,ALDH4A1,ALDH7A1,ALDH9A1,ALDOA,ALDOC,AMOT,AMPD3,AMPH,Ank2,ANK3,Anp32a,ANXA1,ANXA2,ANXA5,ANXA6,AP1B1,AP1G1,AP2S1,AP3D1,AP3M2,APBA2,APBB1,APC,APLP2,APOA4,APOD,ARAF,ARF1,ARF6,ARFGEF3,ARHGAP1,ARHGAP32,A…	773 (97)	96
BMS-599626		chemical drug	ABL1,AGT,Akt,AKT1,ANXA7,Ap1,AR,ATM,BMS-599626,calpain,Cdc42,CDK2,CEACAM1,Creb,CREB1,CTNNB1,EGFR,EGR1,EPB41,ERBB2,ERBB4,ERK,ERK1/2,ESR1,estrogen receptor,ETV1,FAS,FOS,FOXO1,FOXO3,FYN,GNAS,GSK3B,HBEGF,HGS,HIF1A,HRAS,ITCH,ITGB1,ITGB4,JAK1,JAK2,JINK1/2,Jnk,JUN,JUP,KLF11,KRAS,MAP2K4,Mapk,MAPK1,MAPK14,MAPK8,MED1,Mek,MET,MMP9,MUC1,MXD1,NCOA3,NEDD9,NFkB (complex),NFKB1,NFKBIA,NRG1,ODC1,P38 MAPK,PARP1,PDP…	3	Inhibited		-4.397	1.31e-83	0.0001	ABAT,ABCD3,ACAA2,ACADL,ACAT2,ACOT7,ACSF2,ACSL3,ACSL6,ACSS2,ACTA1,ACTB,ACTC1,ACTN1,ACTN2,ACTN4,ACTR2,ACTR3,ADAR,ADGRB1,ADGRL3,ADK,ADRM1,AHSG,AIMP1,AK1,AK2,AK3,AKR1B1,AKT2,ALB,ALCAM,ALDH1A1,ALDH2,ALDH3A2,ALDH4A1,ALDH7A1,ALDH9A1,ALDOA,ALDOC,AMOT,AMPD3,AMPH,Ank2,ANK3,Anp32a,ANXA1,ANXA2,ANXA5,ANXA6,AP1B1,AP1G1,AP2S1,AP3D1,AP3M2,APBA2,APBB1,APC,APLP2,APOA4,APOD,ARAF,ARF1,ARF6,ARFGEF3,ARHGAP1,ARHGAP32,A…	773 (97)	96
CDKN1A		kinase	Ap1,ATM,CASP3,CASP8,caspase,CCND1,CCNE1,CDK1,CDK2,CDK4/6,CDKN1A,EGR1,EIF2AK3,EP300,ERK,ERK1/2,FOS,H2AX,Jnk,Mapk,MAPK9,MDM2,Mek,MYC,NFE2L2,NFkB (complex),P38 MAPK,PARP1,Rb,RB1,RELA,ROCK,STAT3,Stat3-Stat3,TP53	2			-0.808	1.33e-83	0.0001	ABAT,ABCF2,ABCF3,ACAA2,ACADL,ACADM,ACADVL,ACAT1,ACLY,ACO1,ACO2,ACOT11,ACSF2,ACSL1,ACSL3,ACSL6,ACSS1,ACSS2,ACTA2,ACTC1,ACTN2,ACTN4,ADD1,ADD3,ADGRB1,ADH5,AGPAT3,AHNAK,AHSG,AK1,AK2,AK3,AKAP12,AKR1A1,AKR1B1,AKR7A2,AKT2,ALB,ALDH4A1,ALDH7A1,ALDH9A1,ANKRD17,ANXA1,ANXA2,ANXA5,ANXA6,AP1B1,AP3D1,AP3M2,APOA1,ARF1,ARHGAP5,ARHGEF2,ARHGEF7,ARPC2,ASS1,ATP1A3,ATP1B1,ATP2A2,ATP5F1A,ATP5F1C,ATP5IF1,ATP5PB,ATP6V1D,…	557 (35)	35
quiflapon		chemical reagent	ALOX5,ARG1,EIF2AK3,ERK,MTTP,MYC,P38 MAPK,PPARG,quiflapon,SYK/ZAP,TGFB1,TP53	3	Inhibited	biased	-8.302	1.45e-83	0.0001	ABAT,ABCB1,ABCD3,ABCF2,ABCF3,ACAA1,ACAA2,ACADL,ACADVL,ACAT1,ACO1,ACOT11,ACOX1,ACSF2,ACSL3,ACSL6,ACSS1,ACSS2,ACTA1,ACTB,ACTC1,ACTG2,ACTN4,ADD1,ADD3,ADGRB1,ADH5,ADI1,ADK,AHNAK,AK1,AK2,AK3,AKAP12,AKR1B1,ALB,ALDH1A1,ALDH2,ALDH4A1,ALDH9A1,ANKRD17,ANXA1,ANXA2,ANXA5,ANXA6,AP1B1,APOA1,APOA4,APP,ARF1,ARF4,ARHGAP5,ARHGEF2,ARHGEF7,ARPC2,ASNS,ASS1,ATP1A1,ATP2A2,ATP5F1A,ATP5F1C,ATP5IF1,Atp5k,ATP5PB,ATP5PO,ATP…	550 (12)	12
EHD2		other	ABI1,Akt,AKT1,Ap1,ATF2,BAIAP2,Cdc42,CDH1,CDK6,CTNNB1,EGFR,EHD2,ERK,ERK1/2,ESR1,HIF1A,HRAS,Jnk,JUN,MAP3K1,MAP3K3,MAPK1,MAPK11,MAPK14,MAPK3,MAPK8,Mek,MMP2,MYL2,NF2,NFAT (complex),NFAT5,NFkB (complex),NFKBIA,NR3C2,P38 MAPK,PAK1,PAK2,PAK4,PI3K (complex),PIK3CB,PIP5K1A,PLA2G4A,PRKCA,PRKCZ,RAC1,reactive oxygen species,RELA,RHOA,ROCK,SRF,STAT1,STAT3,TCF4,TP53,VIM,WAS	3	Inhibited	biased	-5.427	1.51e-83	0.0001	ABAT,ABCD3,ACAA1,ACAA2,ACADL,ACADM,ACAT1,ACAT2,ACLY,ACOT11,ACOT7,ACOX1,ACSF2,ACSL1,ACSL3,ACSL4,ACSL6,ACSS1,ACSS2,ACTA2,ACTC1,ACTG1,ACTG2,ACTN1,ACTN4,ACTR2,ADAR,ADD3,ADGRB1,ADH5,AGT,AHNAK,AHSG,AK1,AK2,AK3,ALB,ALCAM,ALDH1A1,ALDH4A1,ALDH7A1,ALDH9A1,ALDOA,ALDOC,AMOT,AMPD3,ANK3,ANXA2,ANXA5,ANXA6,AP1B1,AP2S1,AP3M2,APBB1,APC,APLP2,APOA4,APOD,AQP4,ARF1,ARF6,ARHGAP1,ARHGAP5,ARHGEF2,ARHGEF7,ARHGEF9,ARPC2,A…	632 (57)	57
Plexin A		group	ABL1,Akt,AKT1,AMPK,Ap1,ARHGEF12,ATF2,CASP1,CAV1,CBL,CD247,CD28,CDK5,CREBBP,CTLA4,CTNNB1,DAB1,EGFR,ELK1,ERK,ERK1/2,ERN1,FARP1,FYN,GRIN1,HRAS,IKBKB,IRF3,IRF7,ITCH,ITGB1,ITGB4,JAK1,JAK2,Jnk,LCK,LCP2,MAP2,MAP3K1,Map3k7,MAPK1,MAPK14,MAPK8,MAPK8IP1,MAPT,MYC,NFAT (complex),Nfat (family),NFATC1,NFE2L2,NFkB (complex),NMDA Receptor,NOS2,NTRK2,P38 MAPK,PAK1,PAK2,PI3K (complex),PIK3CA,PIK3CB,PIK3CD,PIK3CG,PI…	3	Activated	biased	9.534	1.69e-83	0.0001	ABCD3,ABCF2,ABCF3,ABHD16A,ACAA1,ACADL,ACADM,ACADVL,ACAT2,ACLY,ACO2,ACOT7,ACOX1,ACSL4,ACSS1,ACTG1,ACTN4,ACTR3,ADH5,AGPAT3,AHCYL1,AHNAK,AHSG,AK2,AKR1A1,AKR7A2,ALB,ALCAM,ALDH1A1,ALDH7A1,ALDOA,AMOT,AMPD3,ANKRD17,ANXA5,ANXA6,AP1B1,APBB1,API5,APLP2,APOA4,APOD,ARF1,ARF4,ARF6,ARHGAP32,ARHGEF2,ARHGEF7,ARPC2,ASNS,ATP1A1,ATP1A2,ATP1A3,ATP1B1,ATP2A1,ATP5F1B,ATP5F1C,ATP5IF1,ATP5MF,ATP5PF,ATP6V1B1,ATP6V1E1,ATP…	591 (84)	80
DBNL	0.598	other	ABL1,Akt,AKT1,APP,ATF2,BAX,BCAR1,BCL2,BCL2L1,BTRC,calpain,CCND1,Cdc42,CDKN1A,CDKN1B,CHUK,Creb,CTNNB1,DBNL,DTX1,E2F1,EGFR,EIF2AK3,ELK1,ERK,ERK1/2,ESR1,FOXO3,GJA1,glucocorticoid,HES1,HIF1A,HNF4A,HRAS,HSF1,INSR,IRF3,IRF7,IRS1,ITCH,JINK1/2,JUN,JUNB,L-serine,LRP6,MAP2,MAP3K1,MAPK1,MAPK3,MAPK8,MAPK9,MAPT,MMP2,MRTFA,MYC,NFATC2,NFE2L2,NFkB (complex),NFKB1,Nos,NOS3,NR3C1,NR4A1,PI3K (complex),PPARG,PRKCA,P…	3	Activated		3.252	1.78e-83	0.0001	ABAT,ABCA1,ABCB1,ABCF2,ABCF3,ACAA1,ACO2,ACOT11,ACSF2,ACSL4,ACSL6,ACSS1,ACSS2,ACTA1,ACTA2,ACTG2,ACTN2,ACTN4,ACTR2,ADD1,ADGRB1,ADH5,ADK,AGPAT3,AGT,AHSA1,AK2,AK3,AKAP12,AKR1A1,AKR1B1,AKR7A2,AKT2,ALCAM,ALDH2,ALDH4A1,ALDH6A1,ALDH7A1,ALDH9A1,ALDOC,AMOT,AMPD3,ANK3,ANKRD17,ANXA2,ANXA6,AP1B1,AP2A1,AP2S1,AP3B2,APBA2,APOA1,APOA2,APOD,APOE,ARF6,ARHGAP5,ARHGEF7,ARHGEF9,ARL6IP5,ARPC2,ATP1A1,ATP1A2,ATP1A3,ATP1B…	685 (87)	86
PRDM16		transcription regulator	Akt,AKT1,AMPK,APP,CaMKII,CAT,CDH1,Creb,Ctbp,CTBP1,CTNNB1,CYP19A1,CYP27A1,ERK1/2,ESR1,ESR2,ESRRA,Esrra,ESRRB,ESRRG,FOXO1,GSK3B,IL2,JUN,MEF2C,MMP2,MMP9,Nfat (family),NFE2L2,NFkB (complex),NFKBIA,NR1H3,NR1H4,NR5A2,NRF1,NRIP1,P38 MAPK,PDPK1,PGR,PI3K (complex),PPARA,PPARD,PPARG,PPARGC1A,PPARGC1B,PPRC1,PRDM16,progesterone,RAC1,RB1,RELA,RHOA,RXRA,SAT1,SMAD3,SMAD4,STAT1,STAT3,STAT5a/b,STAT5B,T3-TR-RXR,TF…	3	Activated		7.206	1.93e-83	0.0001	ABAT,ABCA1,ABCD3,ACAA1,ACAA2,ACADL,ACADM,ACADVL,ACAT1,ACAT2,ACLY,ACOT7,ACOX1,ACSF2,ACSL1,ACSL3,ACSL6,ACSS1,ACSS2,ACTA2,ACTG1,ACTN2,ACTN4,ACTR2,ADAR,ADCYAP1R1,ADK,AGL,AGPAT3,AGT,AHCYL1,AHSG,AK1,AK2,AK3,AKR1A1,AKR7A2,ALDH2,ALDH3A2,ALDH4A1,ALDH7A1,ALDH9A1,AMOT,ANK3,ANXA2,ANXA5,ANXA6,AP1B1,AP1G1,AP2S1,AP3B2,AP3M2,APBA2,APBB1,APC,APOA2,APOA4,APOD,APOE,APP,ARF1,ARHGAP32,ARHGAP5,ARHGDIA,ARHGEF12,ARHGEF9…	713 (65)	65
HAVCR1		other	Akt,AKT1,Calcineurin protein(s),CBLB,CD247,Cdc42,ERK,ERK1/2,HAVCR1,ITGB1,ITK,JUN,JUN/JUNB/JUND,JUNB,JUND,LCP2,Mapk,MAPK1,MAPK3,MTOR,NFAT (complex),Nfat (family),NFATC2,NFE2L2,P38 MAPK,PI3K (complex),RAC1,RAS,SHC1,SLC4A1,SRC,STAT5a/b,TCR,TP53,ZAP70	3	Activated		5.417	2.34e-83	0.0001	ABAT,ACAA2,ACADL,ACADM,ACADVL,ACAT1,ACOT11,ACSF2,ACSL1,ACSL3,ACSL6,ACSS1,ACSS2,ACTG1,ACTN1,ACTN4,ADAR,ADD3,ADGRB1,ADH5,AGPAT3,AK1,AK3,AKR1A1,AKR7A2,ALB,ALDH1A1,ALDH4A1,ALDH9A1,ALDOA,AMOT,ANXA1,ANXA2,ANXA5,ANXA6,AP1B1,APBB1,APLP2,APOA1,APOA4,ARF1,ARHGAP5,ARHGEF2,ARPC2,ASS1,ATP1A2,ATP1A3,ATP1B1,ATP2A1,ATP2B1,ATP5F1B,ATP5F1C,Atp5k,ATP5PD,ATP6V1A,ATP6V1E1,B2M,BCAN,BCAP31,BCAS3,BIN1,BMPR1A,BSG,C3,CA2,…	528 (35)	35
mir-28		microRNA	ABI1,Akt,AKT1,Ap1,ATF2,BAIAP2,CDC42,Cdc42,CDH1,CDK6,Creb,CTNNB1,DIAPH1,DIRAS3,E2f,EGFR,ERK,ERK1/2,ESR1,estrogen receptor,FYN,HIF1A,HRAS,Jnk,JUN,JUP,MAP2K3,MAP2K4,MAP2K6,MAP3K1,MAP3K3,MAPK1,MAPK11,MAPK14,MAPK3,MAPK8,Mek,mir-28,MMP2,MRTFA,MYL2,NF2,NFAT (complex),Nfat (family),NFAT5,NFkB (complex),NFKBIA,NR3C2,P38 MAPK,PAK1,PAK2,PAK4,PI3K (complex),PIK3CB,PIK3R1,PIP5K1A,PIP5K1B,PLA2G4A,PPARG,PRKCA,P…	3	Activated	biased	4.025	2.46e-83	0.0001	ABAT,ABCA1,ABCD3,ACAA2,ACADL,ACAT1,ACAT2,ACO2,ACOT11,ACOT7,ACOX1,ACSF2,ACSL3,ACSL4,ACSL6,ACSS2,ACTA2,ACTG1,ACTG2,ACTN1,ACTN2,ACTN4,ACTR2,ADAR,ADD3,ADGRB1,ADH5,ADK,AGT,AHNAK,AHSG,AK1,AK2,AK3,AKT2,ALB,ALCAM,ALDH1A1,ALDH4A1,ALDH7A1,ALDH9A1,ALDOA,ALDOC,AMOT,AMPD3,ANK3,ANXA2,ANXA5,ANXA6,AP1B1,AP2S1,AP3M2,APBA2,APBB1,APC,APLP2,APOA4,APOD,AQP4,ARF1,ARF6,ARHGAP1,ARHGAP5,ARHGDIA,ARHGEF7,ARHGEF9,ARL1,ARPC2…	658 (83)	83
N-(6,6-dimethyl-5-((1-methylpiperidin-4-yl)carbonyl)-1,4,5,6-tetrahydropyrrolo(3,4-c)pyrazol-3-yl)-3-methylbutanamide		chemical drug	26s Proteasome,ACE,ACHE,AGER,Akt,AMPK,Ap1,APP,BACE1,C3,Ca2+,calpain,CaMKII,CASP8,caspase,CDK5,CDKN1A,CFB,COPS5,Creb,CTNNB1,CTSD,EGR1,EIF2AK2,ELK1,ERK,ERK1/2,FOS,FOXO1,FOXO3,FYN,GSK3B,GSR,HIF1A,IGF1R,IKBKB,INSR,Jnk,JUN,MAP2,Mapk,MAPK1,MAPK3,MAPK8,MAPK9,MAPT,MME,Mmp,MMP2,MTOR,N-(6,6-dimethyl-5-((1-methylpiperidin-4-yl)carbonyl)-1,4,5,6-tetrahydropyrrolo(3,4-c)pyrazol-3-yl)-3-methylbutanamide,NFAT (…	3	Inhibited		-3.214	3.02e-83	0.0001	ABAT,ABCD3,ACAA1,ACAT1,ACAT2,ACO2,ACOT11,ACOT7,ACOX1,ACSF2,ACSL3,ACSL4,ACSL6,ACSS1,ACSS2,ACTB,ACTC1,ACTG1,ACTN1,ACTN2,ACTN4,ADAR,ADD3,ADGRB1,ADH5,ADK,ADRM1,AGT,AHSG,AIMP1,AK1,AK2,AK3,AKAP12,AKR1A1,AKT2,ALB,ALCAM,ALDH4A1,ALDH6A1,ALDH7A1,ALDH9A1,AMOT,AMPD3,Ank2,ANXA2,ANXA5,ANXA6,AP1B1,AP3B2,AP3D1,AP3M2,APBA2,APBB1,APC,APLP2,APOA2,APOA4,APOD,APOE,APP,ARF1,ARHGAP5,ARL6IP5,ARPC2,ASNS,ASS1,ATP1A2,ATP1A…	640 (89)	88
methacholine		chemical drug	26s Proteasome,ABI1,Actin,AKT1,ATF2,BAIAP2,Cdc42,CDH1,CDK6,CFTR,CHRM1,CHRM2,CHRM3,CHRM4,CHRM5,CSNK1A1,CTNNB1,EGFR,ELK1,ERK,ESR1,F2,GNAQ,HDAC1,HRAS,Jnk,KCNJ2,L-serine,LEF1,MAP3K3,MAPK14,MAPK7,MAPK9,methacholine,mitomycin C,Mlc,MMP2,MMP9,Muscarinic cholinergic receptor,MYC,MYL2,NFAT (complex),NFAT5,NFkB (complex),NFKBIA,Nos,NOS2,NR3C2,PAK1,PAK2,PDE5A,PI3K (complex),PIK3CB,PIP5K1A,Pkc(s),Pkg,PRKCA,P…	3			-0.623	3.02e-83	0.0001	ABAT,ABCF2,ABCF3,ACAA2,ACADL,ACADM,ACAT1,ACOT11,ACOX1,ACSF2,ACSL1,ACSL3,ACSL6,ACSS1,ACTA2,ACTC1,ACTG1,ACTG2,ACTN1,ACTN4,ACTR2,ADD1,ADD3,ADGRB1,ADH5,ADRM1,AGT,AHCYL2,AHNAK,AHSG,AK1,AK3,ALB,ALDH1A1,ALDH4A1,ALDH7A1,ALDH9A1,ANK3,ANKRD17,ANXA2,ANXA6,AP1B1,AP2S1,APBB1,APC,API5,APOA4,ARF1,ARF6,ARHGAP1,ARHGAP32,ARHGAP5,ARHGEF12,ARHGEF9,ARPC2,ATP5F1B,ATP5F1C,ATP5IF1,Atp5k,ATP5PB,ATP6V0A1,ATP6V0D1,ATP6V1A,…	582 (76)	71
PQQ cofactor		chemical - endogenous non-mammalian	26s Proteasome,ACHE,Akt,AKT1,ATF2,ATF4,BCL2,BMI1,BRCA1,CASP3,CCND1,CDKN1A,CDKN1B,CEBPB,CHUK,Creb,CREB1,CREB3,CREBBP,CRTC2,CTNNB1,CYP19A1,disulfiram,EGFR,ELK1,EP300,ERK,ESR1,ESR2,estrogen receptor,EZH2,FOXO1,FOXO3,FOXO4,FYN,GSK3B,GSR,HIF1A,HMOX1,HSF1,HTT,IKBKB,IRF1,IRS1,Jnk,JUN,KAT6A,LEF1,MAP3K8,MAPK1,MAPT,MMP2,MMP9,MTOR,MTORC1,NCF1,Nfat (family),NFAT5,NFE2L2,NFKBIA,NR4A1,NRF1,p70 S6k,PDX1,PIKFYVE…	3	Activated		7.192	3.64e-83	0.0001	AARS1,ABAT,ABHD4,ACADL,ACADM,ACAT2,ACO1,ACOT11,ACSF2,ACSL3,ACSL4,ACSL6,ACTG1,ACTN1,ACTN2,ACTN4,ACTR2,ADD3,ADGRB1,ADGRL2,ADGRL3,ADK,ADRM1,AGPAT3,AGT,AHCYL2,AHSA1,AHSG,AK2,AK3,AKR1A1,AKR7A2,ALDH1A1,ALDH4A1,ALDOA,ALDOC,AMOT,ANK3,ANKRD17,ANXA5,AP1B1,AP2A1,AP2S1,APBA2,APBB1,APC,APLP2,APOA1,APOA2,APOA4,APP,ARF1,ARF5,ARFGEF3,ARHGDIA,ARHGEF12,ARHGEF17,ARHGEF7,ARHGEF9,ARL6IP5,ARPC2,ARPP19,ASS1,ASTN1,ATL1,…	762 (99)	98
PRL		cytokine	Akt,AKT1,AR,ATF2,BRCA1,CASP3,Creb,CSN2,dopamine,EGFR,ERBB2,ERK,ERK1/2,ESR1,FYN,GCK,Hif1,IGF1,IGF1R,IRF1,JAK2,MAP2K1,MAP2K1/2,Mapk,MAPK1,MAPK3,MAPK7,MAPK8,MAPK9,NFkB (complex),NFKBIA,Nos,ODC1,PAK1,PI3K (complex),PRKCA,PRL,PTPN11,RAS,RB1,RELA,SHC1,SP1,STAT1,STAT3,STAT5A,STAT5a/b,STAT5B,TP53,ZAP70	2	Activated	biased	6.641	3.82e-83	0.0001	ABAT,ABCD3,ABCF2,ACAA2,ACADL,ACADVL,ACAT1,ACO1,ACO2,ACOT11,ACOT7,ACOX1,ACSBG1,ACSF2,ACSL3,ACTA1,ACTB,ACTN1,ACTN2,ACTN4,ACTR1B,ACTR2,ACTR3,ADAR,ADGRB1,ADGRL3,ADH5,ADK,AGT,AHNAK,AHSG,AK2,AK3,AKAP12,AKR1B1,AKT2,ALB,ALDH1L1,ALDH3A2,ALDH4A1,ALDH7A1,ALDH9A1,ALDOA,ALDOC,AMOT,AMPD3,ANK3,ANXA1,ANXA2,ANXA5,ANXA6,AP1B1,AP2S1,AP3M2,APBA2,APC,APLP2,APOA4,APOD,APP,AQP4,ARF3,ARHGAP1,ARHGAP5,ARHGEF9,ARPC2,ASNS,A…	665 (50)	50
NCDN	1.158	other	ABI1,Akt,AKT1,Ap1,ATF2,BAIAP2,Cdc42,CDH1,CDK6,CTNNB1,EGFR,ERK,ERK1/2,ESR1,HIF1A,HRAS,Jnk,JUN,MAP3K1,MAP3K3,MAPK1,MAPK11,MAPK14,MAPK3,MAPK8,Mek,MMP2,MYL2,NCDN,NF2,NFAT (complex),NFAT5,NFkB (complex),NFKBIA,NR3C2,P38 MAPK,PAK1,PAK2,PAK4,PI3K (complex),PIK3CB,PIP5K1A,PLA2G4A,PREX1,PRKCA,PRKCZ,RAC1,reactive oxygen species,RELA,RHOA,ROCK,SRF,STAT1,STAT3,TCF4,TP53,VIM,WAS	3	Activated	biased	5.312	3.92e-83	0.0001	ABAT,ABCD3,ACAA1,ACAA2,ACADL,ACADM,ACAT1,ACAT2,ACLY,ACOT11,ACOT7,ACOX1,ACSF2,ACSL1,ACSL3,ACSL4,ACSL6,ACSS1,ACSS2,ACTA2,ACTC1,ACTG1,ACTG2,ACTN1,ACTN4,ACTR2,ADAR,ADD3,ADGRB1,ADH5,AGT,AHNAK,AHSG,AK1,AK2,AK3,ALB,ALCAM,ALDH1A1,ALDH4A1,ALDH7A1,ALDH9A1,ALDOA,ALDOC,AMOT,AMPD3,ANK3,ANXA2,ANXA5,ANXA6,AP1B1,AP2S1,AP3M2,APBB1,APC,APLP2,APOA4,APOD,AQP4,ARF1,ARF6,ARHGAP1,ARHGAP5,ARHGEF2,ARHGEF7,ARHGEF9,ARPC2,A…	631 (58)	57
ALOX5		enzyme	ALOX5,ARG1,EIF2AK3,ERK,MTTP,MYC,P38 MAPK,PPARG,SYK/ZAP,TGFB1,TP53	2	Activated	biased	8.267	3.95e-83	0.0001	ABAT,ABCB1,ABCD3,ABCF2,ABCF3,ACAA1,ACAA2,ACADL,ACADVL,ACAT1,ACO1,ACOT11,ACOX1,ACSF2,ACSL3,ACSL6,ACSS1,ACSS2,ACTA1,ACTB,ACTC1,ACTG2,ACTN4,ADD1,ADD3,ADGRB1,ADH5,ADI1,ADK,AHNAK,AK1,AK2,AK3,AKAP12,AKR1B1,ALB,ALDH1A1,ALDH2,ALDH4A1,ALDH9A1,ANKRD17,ANXA1,ANXA2,ANXA5,ANXA6,AP1B1,APOA1,APOA4,APP,ARF1,ARF4,ARHGAP5,ARHGEF2,ARHGEF7,ARPC2,ASNS,ASS1,ATP1A1,ATP2A2,ATP5F1A,ATP5F1C,ATP5IF1,Atp5k,ATP5PB,ATP5PO,ATP…	549 (11)	11
dyphylline		chemical drug	ADORA1,ADORA2A,ADORA2B,ADORA3,ADRB2,Akt,APEX1,BDNF,CASP1,caspase,CREB1,DRD2,dyphylline,EGFR,ERK,Jnk,K ATP Channel,Mapk,MAPK1,MAPK11,MAPK12,MAPK14,MAPK3,NFkB (complex),NFKBIA,NTRK1,NTRK2,Pde,PDE10A,PDE3A,PDE4A,PDE4B,PDE4D,PDE5A,PDE8A,Pkg,PRKACA,PTEN,RAF1,RHOA,ROCK,SCAP,SREBF2,STAT1,TP53	3			-0.347	4.44e-83	0.0001	ABAT,ABCA1,ABCD3,ABHD4,ACAA1,ACAA2,ACADL,ACADM,ACADVL,ACAT1,ACAT2,ACO2,ACOT11,ACOX1,ACSF2,ACSL3,ACSL4,ACSL6,ACSS1,ACTA1,ACTB,ACTN1,ACTN4,ADAR,ADD3,ADGRB1,ADH5,AK1,AK2,AK3,AKR1B1,AKT2,ALB,ALDH1A1,ALDH4A1,ALDH7A1,ALDH9A1,ALDOA,ALDOC,AMOT,AMPD3,Ank2,ANXA2,ANXA6,AP1B1,AP3D1,APC,APLP2,APOA2,APP,ARF3,ARF4,ARFGEF3,ARHGAP5,ARHGDIA,ARHGEF7,ARPC2,ATL1,ATP1A2,ATP1A3,ATP1B1,ATP2A1,ATP2B1,ATP2B3,ATP2B4,ATP5F1…	534 (45)	40
FLNC		other	ABI1,Akt,AKT1,Ap1,ATF2,BAIAP2,Cdc42,CDH1,CDK6,CTNNB1,EGFR,ERK,ERK1/2,ESR1,FLNC,HIF1A,HRAS,ITGB3,Jnk,JUN,MAP3K1,MAP3K3,MAPK1,MAPK11,MAPK14,MAPK3,MAPK8,Mek,MMP2,MYL2,NF2,NFAT (complex),NFAT5,NFkB (complex),NFKBIA,NR3C2,P38 MAPK,PAK1,PAK2,PAK4,PI3K (complex),PIK3CB,PIP5K1A,PLA2G4A,PRKCA,PRKCZ,RAC1,reactive oxygen species,RELA,RHOA,RHOG,ROCK,SRF,STAT1,STAT3,SYK,TCF4,TP53,VIM,WAS	3	Activated	biased	5.188	4.95e-83	0.0001	ABAT,ABCD3,ACAA1,ACAA2,ACADL,ACADM,ACAT1,ACAT2,ACLY,ACOT11,ACOT7,ACOX1,ACSF2,ACSL1,ACSL3,ACSL4,ACSL6,ACSS1,ACSS2,ACTA2,ACTC1,ACTG1,ACTG2,ACTN1,ACTN4,ACTR2,ADAR,ADD3,ADGRB1,ADH5,AGT,AHNAK,AHSG,AK1,AK2,AK3,ALB,ALCAM,ALDH1A1,ALDH4A1,ALDH7A1,ALDH9A1,ALDOA,ALDOC,AMOT,AMPD3,ANK3,ANXA2,ANXA5,ANXA6,AP1B1,AP2S1,AP3M2,APBB1,APC,APLP2,APOA4,APOD,AQP4,ARF1,ARF6,ARHGAP1,ARHGAP5,ARHGEF2,ARHGEF7,ARHGEF9,ARPC2,A…	633 (60)	58
ITX-3		chemical reagent	ABI1,Akt,AKT1,Ap1,ATF2,BAIAP2,Cdc42,CDH1,CDK6,CTNNB1,EGFR,ERK,ERK1/2,ESR1,HIF1A,HRAS,ITGB3,ITX-3,Jnk,JUN,MAP3K1,MAP3K3,MAPK1,MAPK11,MAPK14,MAPK3,MAPK8,Mek,MMP2,MYL2,NF2,NFAT (complex),NFAT5,NFkB (complex),NFKBIA,NR3C2,P38 MAPK,PAK1,PAK2,PAK4,PI3K (complex),PIK3CB,PIP5K1A,PLA2G4A,PRKCA,PRKCZ,RAC1,reactive oxygen species,RELA,RHOA,RHOG,ROCK,SRF,STAT1,STAT3,SYK,TCF4,TP53,VIM,WAS	3	Inhibited	biased	-5.188	5.58e-83	0.0001	ABAT,ABCD3,ACAA1,ACAA2,ACADL,ACADM,ACAT1,ACAT2,ACLY,ACOT11,ACOT7,ACOX1,ACSF2,ACSL1,ACSL3,ACSL4,ACSL6,ACSS1,ACSS2,ACTA2,ACTC1,ACTG1,ACTG2,ACTN1,ACTN4,ACTR2,ADAR,ADD3,ADGRB1,ADH5,AGT,AHNAK,AHSG,AK1,AK2,AK3,ALB,ALCAM,ALDH1A1,ALDH4A1,ALDH7A1,ALDH9A1,ALDOA,ALDOC,AMOT,AMPD3,ANK3,ANXA2,ANXA5,ANXA6,AP1B1,AP2S1,AP3M2,APBB1,APC,APLP2,APOA4,APOD,AQP4,ARF1,ARF6,ARHGAP1,ARHGAP5,ARHGEF2,ARHGEF7,ARHGEF9,ARPC2,A…	633 (60)	58
ABI2		other	ABI2,ABL1,Akt,APP,ATR,CASP8,CAV1,CBL,CDK5,CDKN1B,CRK,CTNNB1,cytarabine,EIF4EBP1,ESR1,GPX1,HIPK2,JAK2,Jnk,MAP2K4,MAP2K6,MAP3K1,MAPK14,MAPK8,MAPK9,MAPT,MDM2,MTOR,NEDD9,NFAT5,NFkB (complex),NFKBIA,P38 MAPK,PAK2,PDPK1,PI3K (complex),PIK3R1,PLSCR1,PRKCD,PRKN,PXN,RHOA,RIN1,SNCA,STAT3,STAT5A,STK4,TOP1,TP53,TP63,TP73	3	Activated		3.638	5.67e-83	0.0001	ABAT,ACAA1,ACAA2,ACADVL,ACAT1,ACAT2,ACO1,ACOT11,ACOX1,ACSF2,ACSL3,ACSL4,ACSL6,ACSS1,ACSS2,ACTB,ACTC1,ACTN2,ACTN4,ACTR2,ADGRB1,ADH5,AHNAK,AHSG,AK2,AK3,AKAP12,AKR1A1,AKR1B1,ALCAM,ALDH4A1,ALDH7A1,ALDH9A1,ALDOA,AMOT,AMPD3,ANK3,ANXA1,ANXA2,ANXA5,ANXA6,AP1B1,AP2S1,AP3B2,APLP2,APOA4,APOD,ARHGAP1,ARHGAP32,ARHGAP5,ARHGEF2,ARHGEF7,ARHGEF9,ARL6IP5,ASNS,ATP1A1,ATP1B1,ATP2B1,ATP2B2,ATP5F1A,ATP5F1C,Atp5k,ATP5P…	613 (51)	51
BRINP1		peptidase	Akt,AMPK,ATM,BIRC5,BRINP1,Creb,CRTC2,E2F1,EPAS1,ERK,ERK1/2,ESRRA,ESRRG,FOXL2,FOXO1,FOXO4,GSK3B,HDAC2,HDAC3,HIF1A,HSF1,Jnk,MAPK14,MAPK8,MAPT,MTOR,MYC,NFE2L2,NFkB (complex),NFKB1,Nr1h,NR1H4,p70 S6k,PARP1,PI3K (complex),PPARA,PPARG,PPARGC1A,RB1,RELA,RNA polymerase I,RUNX2,SIRT1,SREBF1,STAT3,STAT5a/b,STK11,TGFB1,THRB,TLR9,TP53,TP73,TRIM28,XBP1	3			1.229	5.96e-83	0.0001	ABAT,ABCA1,ABCB1,ABCF2,ABCF3,ACADL,ACADM,ACAT2,ACOT11,ACSF2,ACSL3,ACSL6,ACTB,ACTG1,ACTG2,ACTN1,ACTN2,ACTN4,ADAR,ADD1,ADD3,ADI1,ADK,AGPAT3,AGT,AHNAK,AHSA1,AHSG,AK3,AKAP12,AKR1A1,AKR7A2,ALCAM,ALDH2,ALDH3A2,ALDH4A1,ALDH7A1,ALG2,AMOT,ANKRD17,ANXA1,ANXA5,ANXA6,AP1B1,AP3M2,APBA2,APLP2,AQP4,ARCN1,ARF1,ARF5,ARHGAP5,ARHGDIA,ARHGEF2,ARHGEF7,ARPC2,ASTN1,ATP1A3,ATP1B1,ATP2B1,ATP2B3,ATP5F1B,ATP5F1D,ATP5IF1,AT…	682 (54)	53
PI3K (family)		group	Akt,AKT1,CCAR2,Creb,ELAVL1,ERK,ERK1/2,FOXO1,GSK3B,HMGA1,IRF3,MMP2,MMP9,MYC,NCL,Nfat (family),NFkB (complex),NFKB1,NFKBIA,Notch,P38 MAPK,PDGFRB,PDPK1,PI3K (family),PIK3CA,PIK3CD,PIK3CG,PIK3R1,PPARGC1A,PRKCD,PRKD1,PTK2,RAS,REL,RELA,RHOA,RPS6KB1,SP1,SREBF1,SREBF2,STAT1,STAT3,SYK,TP53	2	Activated		4.67	7.27e-83	0.0001	ABAT,ABCA1,ABCD3,ABCF2,ABCF3,ACADL,ACO1,ACOT11,ACOX1,ACSF2,ACSL1,ACSL3,ACSL6,ACTA2,ACTB,ACTN1,ADAR,ADD1,ADD3,ADGRB1,ADK,AHNAK,AHSG,AK2,AK3,AKR1B1,ALCAM,ALDH1A1,ALDH4A1,ALDH7A1,ALDH9A1,ALDOA,ALDOC,AMOT,AMPD3,ANKRD17,ANXA1,ANXA2,ANXA5,ANXA6,AP1B1,AP3M2,APBA2,APLP2,APOA1,APOA2,APOA4,APOD,ARF4,ARHGAP32,ARHGAP5,ARHGEF2,ARHGEF7,ARPC2,ASNS,ATP1A3,ATP2A2,ATP2B3,ATP5F1C,ATP5IF1,Atp5k,ATP5MF,ATP5PB,ATP5PD,…	599 (44)	44
ARHGDIB		enzyme	ABI1,Akt,AKT1,ARHGDIB,ATF2,BAIAP2,Cdc42,CDH1,CDK6,CTNNB1,diacylglycerol,EGFR,ERK1/2,ESR1,HIF1A,HRAS,IRF3,ITGB2,JUN,MAP3K1,MAP3K3,MAPK1,MAPK11,MAPK14,MAPK3,MAPK8,Mek,MMP2,MYL2,NF2,NFAT (complex),NFAT5,NFkB (complex),NFKB1,NFKBIA,NR3C2,NRAS,PAK1,PAK2,PIK3CB,PIP5K1A,Pkc(s),PLA2G4A,PLC gamma,PRKCA,PRKCB,PRKCZ,PRKD1,RAC1,RAF1,reactive oxygen species,RELA,ROCK,SRF,STAT1,STAT3,TCF4,TP53,VIM,WAS	3	Inhibited		-4.26	7.27e-83	0.0001	ABAT,ABCD3,ACAA1,ACAA2,ACADL,ACAT1,ACLY,ACOT11,ACOX1,ACSF2,ACSL1,ACSL3,ACSL4,ACSL6,ACSS1,ACSS2,ACTA2,ACTC1,ACTG1,ACTG2,ACTN4,ACTR2,ADAR,ADCY2,ADD3,ADGRB1,ADH5,AGT,AHNAK,AHSG,AK2,AK3,ALB,ALCAM,ALDH1A1,ALDH4A1,ALDH7A1,ALDH9A1,ALDOA,ALDOC,AMOT,AMPD3,ANK3,ANXA2,ANXA6,AP1B1,AP2S1,AP3M2,APBB1,APC,APLP2,APOA4,APOD,AQP4,ARF1,ARF6,ARHGAP1,ARHGAP5,ARHGEF2,ARHGEF7,ARHGEF9,ASNS,ATP1A2,ATP2A1,ATP2A2,ATP5F1B,A…	599 (60)	58
12(S)-HPETE		chemical - endogenous mammalian	12(S)-HPETE,Akt,AKT1,APP,ATF2,ATF4,BAX,BCL2,BTRC,CASP3,CCND1,CDKN1A,Creb,CTNNB1,DTX1,E2F1,EGFR,EIF2AK3,ELK1,ERK,ESR1,FOXO3,glucocorticoid,HES1,HIF1A,HNF4A,HSF1,INSR,IRF3,IRF7,IRS1,ITCH,JINK1/2,Jnk,JUN,JUNB,LRP6,MAP2,MAPK8,MAPK9,MAPT,MCL1,MMP2,MYC,NFAT (complex),NFATC2,NFE2L2,NFKBIA,NR3C1,NR4A1,PRKN,RARA,RELA,RICTOR,RPTOR,RXRA,SHC1,SIRT1,SMAD2,SMAD3,SPIB,STAT3,STK4,TFCP2,TP53,TRPV1	3	Activated		4.505	7.59e-83	0.0001	AARS1,ABAT,ABCA1,ABCB1,ABCF2,ABCF3,ACAA1,ACAT2,ACO2,ACOT11,ACOT7,ACSF2,ACSL4,ACSL6,ACSS1,ACSS2,ACTA1,ACTC1,ACTG1,ACTN2,ACTN4,ACTR2,ADD1,ADGRB1,ADH5,ADK,AGPAT3,AHSA1,AHSG,AK3,AKAP12,AKR1A1,AKR1B1,AKR7A2,AKT2,ALCAM,ALDH2,ALDH4A1,ALDH6A1,ALDH9A1,ALDOC,AMOT,AMPD3,ANK3,ANKRD17,ANXA1,ANXA2,ANXA5,ANXA6,AP1B1,AP2A1,AP2S1,AP3B2,AP3M2,APBA2,APOA1,APOA2,APOD,APOE,ARF1,ARHGAP5,ARHGEF7,ARHGEF9,ARL6IP5,ARPC2,A…	688 (66)	65
SV2C		other	ABI1,ABL1,Akt,AKT1,AKT2,Alpha catenin,AMPK,Ap1,ATF2,BMX,BTK,CASP3,CAV1,CD247,Cdc42,CDH1,CHUK,Clathrin,Creb,CTNNB1,CYP7A1,DAG1,DNM1,EGFR,EGR1,EIF4E,ERBB2,ERK,ERK1/2,ESR1,estrogen receptor,ETS1,FHIT,FOS,FYN,GIT1,GNAQ,GNAS,GRIN3A,HBEGF,HGS,HIF1A,HINT1,HNRNPK,HRAS,IGF1R,IKBKB,IRF4,IRF5,IRS1,ITGB1,ITK,JAK1,Jnk,JUN,JUP,KRAS,L-serine,L1CAM,LRP1,MAP2K1,MAP2K3,MAP2K6,MAP3K1,MAP3K3,Mapk,MAPK1,MAPK11,MAPK14…	3	Activated		6.086	8.67e-83	0.0001	ABAT,ABCD3,ACAA1,ACAA2,ACADL,ACADM,ACAT1,ACAT2,ACLY,ACOT7,ACSBG1,ACSF2,ACSL1,ACSL3,ACSL6,ACSS2,ACTA2,ACTG2,ACTN1,ACTN2,ACTN4,ACTR2,ACTR3,ADAR,ADD3,ADGRB1,ADGRL3,ADK,ADRM1,AGT,AHCYL1,AHNAK,AHSG,AK1,AK2,AK3,ALB,ALCAM,ALDH1L1,ALDH2,ALDH3A2,ALDH4A1,ALDH7A1,ALDH9A1,ALDOA,ALDOC,AMOT,AMPD3,Ank2,ANK3,ANXA5,ANXA6,AP1B1,AP2A1,AP2S1,AP3D1,AP3M2,APBA2,APBB1,APC,API5,APOA4,APOD,AQP4,ARF1,ARF6,ARHGAP1,ARHGAP32…	757 (143)	142
NREP		other	ABI1,Akt,AKT1,Ap1,ATF2,BAIAP2,Cdc42,CDH1,CDK6,CTNNB1,EGFR,ERK,ERK1/2,ESR1,HIF1A,HRAS,Jnk,JUN,MAP3K1,MAP3K3,MAPK1,MAPK11,MAPK14,MAPK3,MAPK8,Mek,MMP2,MYL2,NF2,NFAT (complex),NFAT5,NFkB (complex),NFKBIA,NR3C2,NREP,P38 MAPK,PAK1,PAK2,PAK4,PI3K (complex),PIK3CB,PIP5K1A,PLA2G4A,PRKCA,PRKCZ,RAC1,reactive oxygen species,RELA,RHOA,ROCK,SRF,STAT1,STAT3,TCF4,TP53,VIM,WAS	3	Activated	biased	5.312	8.97e-83	0.0001	ABAT,ABCD3,ACAA1,ACAA2,ACADL,ACADM,ACAT1,ACAT2,ACLY,ACOT11,ACOT7,ACOX1,ACSF2,ACSL1,ACSL3,ACSL4,ACSL6,ACSS1,ACSS2,ACTA2,ACTC1,ACTG1,ACTG2,ACTN1,ACTN4,ACTR2,ADAR,ADD3,ADGRB1,ADH5,AGT,AHNAK,AHSG,AK1,AK2,AK3,ALB,ALCAM,ALDH1A1,ALDH4A1,ALDH7A1,ALDH9A1,ALDOA,ALDOC,AMOT,AMPD3,ANK3,ANXA2,ANXA5,ANXA6,AP1B1,AP2S1,AP3M2,APBB1,APC,APLP2,APOA4,APOD,AQP4,ARF1,ARF6,ARHGAP1,ARHGAP5,ARHGEF2,ARHGEF7,ARHGEF9,ARPC2,A…	631 (57)	57
RAC1	0.095	enzyme	ABI1,Akt,AKT1,Ap1,ATF2,BAIAP2,Cdc42,CDH1,CDK6,CTNNB1,EGFR,ERK,ERK1/2,ESR1,HIF1A,HRAS,Jnk,JUN,MAP3K1,MAP3K3,MAPK1,MAPK11,MAPK14,MAPK3,MAPK8,Mek,MMP2,MYL2,NF2,NFAT (complex),NFAT5,NFkB (complex),NFKBIA,NR3C2,P38 MAPK,PAK1,PAK2,PAK4,PI3K (complex),PIK3CB,PIP5K1A,PLA2G4A,PRKCA,PRKCZ,RAC1,reactive oxygen species,RELA,RHOA,ROCK,SRF,STAT1,STAT3,TCF4,TP53,VIM,WAS	2	Activated	biased	5.276	1.01e-82	0.0001	ABAT,ABCD3,ACAA1,ACAA2,ACADL,ACADM,ACAT1,ACAT2,ACLY,ACOT11,ACOT7,ACOX1,ACSF2,ACSL1,ACSL3,ACSL4,ACSL6,ACSS1,ACSS2,ACTA2,ACTC1,ACTG1,ACTG2,ACTN1,ACTN4,ACTR2,ADAR,ADD3,ADGRB1,ADH5,AGT,AHNAK,AHSG,AK1,AK2,AK3,ALB,ALCAM,ALDH1A1,ALDH4A1,ALDH7A1,ALDH9A1,ALDOA,ALDOC,AMOT,AMPD3,ANK3,ANXA2,ANXA5,ANXA6,AP1B1,AP2S1,AP3M2,APBB1,APC,APLP2,APOA4,APOD,AQP4,ARF1,ARF6,ARHGAP1,ARHGAP5,ARHGEF2,ARHGEF7,ARHGEF9,ARPC2,A…	630 (56)	56
UBE2E1		enzyme	26s Proteasome,Akt,BAK1,BAX,BIRC2,BIRC3,BIRC7,carbon monoxide,CASP8,CD247,Cdc42,CDKN1B,COMMD1,DNM1L,ERK1/2,ESR1,GSK3B,HMOX1,HTT,IRF7,IRF8,JUN,LCK,MAPK8,MAPK9,MYC,P38 MAPK,PGR,PTEN,RAC1,RELA,Rho gdi,RHOA,RIPK2,RNF128,SOX9,TARDBP,TP53,TRIM21,UBE2E1,UBE3A,XIAP	3	Activated		4.136	1.1e-82	0.0001	ABAT,ABCF2,ABCF3,ABHD4,ACAA1,ACAA2,ACADVL,ACAT1,ACLY,ACO1,ACO2,ACOT11,ACSF2,ACSL3,ACSL4,ACSL6,ACSS1,ACSS2,ACTB,ACTN1,ACTN2,ACTN4,ACTR2,ADD1,ADGRB1,ADH5,ADRM1,AHCYL1,AK3,AKAP12,AKR1B1,ALB,ALDH1A1,ALDH4A1,ALDH9A1,AMOT,ANK3,ANKRD17,ANXA1,ANXA2,ANXA6,AP1B1,AP1G1,AP2S1,AP3M2,APBB1,APC,APLP2,APOD,ARF4,ARHGAP1,ARHGAP5,ARHGDIA,ARHGEF2,ARHGEF7,ARHGEF9,ASS1,ATL1,ATP1A1,ATP1A3,ATP5F1C,ATP5IF1,Atp5k,ATP5PB,A…	576 (42)	38
FBXL2		other	26s Proteasome,ACE,ACHE,AGER,AMPK,Ap1,APP,C3,Ca2+,calpain,CaMKII,CASP8,caspase,CCND1,CCND2,CCND3,CDK2,CDK5,CDK6,CDKN1A,CEBPA,CFB,COPS5,Creb,EGR1,EIF2AK2,ELK1,ERK1/2,FBXL2,FOS,FOXO1,FOXO3,FYN,GATA4,GRIN1,GSK3B,GSR,HIF1A,IGF1R,IKBKB,INSR,Jnk,JUN,MAP2,Mapk,MAPK1,MAPK12,MAPK14,MAPK3,MAPK8,MAPK9,MAPT,Mmp,MMP2,MTOR,NFAT (complex),NFkB (complex),NFKBIA,Ngf,NGFR,NMDA Receptor,Nos,NOTCH1,P38 MAPK,PARP1,PD…	3	Inhibited		-2.995	1.12e-82	0.0001	ABAT,ABCD3,ABCF2,ACAA1,ACAT1,ACAT2,ACO2,ACOT11,ACOT7,ACSF2,ACSL3,ACSL4,ACSL6,ACSS1,ACSS2,ACTB,ACTG1,ACTG2,ACTN2,ACTN4,ADAR,ADD3,ADGRB1,ADH5,ADK,ADRM1,AGT,AHNAK,AHSG,AIMP1,AK1,AK2,AK3,AKR1A1,AKT2,ALB,ALDH4A1,ALDH6A1,ALDH7A1,ALDH9A1,AMPD3,Ank2,ANXA2,ANXA5,ANXA6,AP1B1,AP3B2,AP3D1,AP3M2,APBA2,APBB1,APC,APLP2,APOA2,APOA4,APOD,APOE,APP,ARF1,ARHGAP5,ARHGEF2,ARL6IP5,ASNS,ASS1,ATP1A2,ATP1A3,ATP1B1,ATP2A1,…	649 (94)	94
AICAR		chemical - endogenous mammalian	ABL1,AICAR,Akt,AKT1,AMPK,CAV1,CFTR,CTNNB1,EGFR,ERK,ERK1/2,GSK3B,HSD11B1,Jnk,KRAS,LIPE,MAP2K3,MAP3K7,MAPK1,MAPK14,MAPT,MPO,MTOR,NOS3,P38 MAPK,p70 S6k,PI3K (complex),PPARGC1A,PRKAA,PRKAA1,PRKAA2,PRKACA,RB1,RPS6KB1,SNCA,SREBF1,STAT3,TP53	2			1.284	1.31e-82	0.0001	ABAT,ABCA1,ACADVL,ACAT1,ACAT2,ACO1,ACO2,ACOT11,ACOT7,ACSF2,ACSL1,ACSL3,ACSL4,ACSS1,ACTA1,ACTA2,ACTC1,ACTN1,ACTN2,ACTN4,ACTR3,ADAR,ADD3,ADGRB1,ADH5,AHSG,AK1,AK3,AKAP12,AKR1A1,ALB,ALCAM,ALDH4A1,ALDH9A1,ALDOC,AMOT,AMPH,ANXA2,ANXA6,AP1B1,APOA1,APOA2,APOA4,APOD,APOE,ARF4,ARHGAP5,ARL1,ARPC2,ARPC3,ARPP19,ASNS,ASS1,ASTN1,ATP1A1,ATP1A2,ATP1A3,ATP2A1,ATP2A2,ATP2B1,ATP2B3,ATP5F1B,ATP5F1C,Atp5k,ATP5MF,ATP5PD…	547 (38)	38
PPARGC1A		transcription regulator	Akt,AKT2,AMPK,BACE1,CASP3,ESR1,ESR2,Esrra,ESRRA,ESRRG,FOXO1,HNF4A,HNF4α dimer,IRS1,MEF2C,NR1H4,NR3C1,NR5A2,NRF1,PPARA,PPARD,PPARG,PPARGC1A,PRKCQ,RXRA,T3-TR-RXR,TFAM,TP53,trypsin	2	Activated		7.114	1.34e-82	0.0001	ABAT,ABCA1,ABCD3,ACAA1,ACAA2,ACADL,ACADM,ACADVL,ACAT1,ACAT2,ACO2,ACOT11,ACOX1,ACSF2,ACSL3,ACSL6,ACSS1,ACTA1,ACTC1,ACTN2,ACTN4,ACTR2,ADAR,ADH5,AGL,AGT,AK1,AK3,AKAP12,AKR1B1,ALCAM,ALDH3A2,ALDH4A1,ALDH9A1,ALDOA,AMOT,ANK3,ANXA1,ANXA6,AP1B1,AP2A1,AP2S1,APC,APLP2,APOA4,APOD,ARHGAP1,ARHGAP5,ARHGDIA,ARHGEF2,ARHGEF7,ARHGEF9,ATP1B1,ATP2A1,ATP2A2,ATP2B3,ATP5F1A,ATP5F1B,ATP5F1C,Atp5k,ATP5MF,ATP5PD,ATP5PF,ATP…	614 (29)	29
ilorasertib		chemical drug	Akt,AKT1,ANXA2,ANXA7,Ap1,APP,AR,ATM,AURKA,AURKB,BIRC5,BRCA1,CaMKII,CAV1,CCND1,CDK1,CDKN1B,CHUK,CTNNB1,EGFR,ERBB2,ERK,ERK1/2,ESR1,FLT1,FOXO3,FYN,GFAP,GIT1,GMNN,GSK3B,HIPK2,HNRNPK,HRAS,IKBKB,ilorasertib,ITGB1,ITK,JAK2,Jnk,JUP,LCK,LCP2,LRP1,MAP2,Mapk,MAPK1,MAPT,Mek,MET,MMP14,MTOR,MYBL2,MYC,NDFIP2,NF2,NFkB (complex),NOS2,P38 MAPK,Pdgfr,PGR,PI3K (complex),PIK3CA,PIK3CD,Pka,Pkc(s),PKM,PRKCD,PRKCZ,PRKD1…	3	Inhibited	biased	-6.879	1.39e-82	0.0001	ABAT,ABCF2,ABCF3,ACAA1,ACAA2,ACADVL,ACAT1,ACAT2,ACOT11,ACOT7,ACSF2,ACSL3,ACSL6,ACSS1,ACTA2,ACTG1,ACTN2,ACTN4,ACTR2,ACTR3,ADAR,ADGRB1,ADGRL3,ADH5,AHCYL1,AHSG,AKR1A1,AKR1B1,AKT2,ALCAM,ALDH2,ALDH4A1,ALDH7A1,ALDH9A1,ALDOC,AMOT,ANK3,ANXA5,ANXA7,AP1B1,AP1G1,AP2S1,AP3B2,APBB1,API5,ARAF,ARF1,ARF6,ARHGAP1,ARHGAP32,ARHGAP5,ARHGEF9,ARPC2,ASNS,ASS1,ATP1A1,ATP1A2,ATP1A3,ATP2A1,ATP2B1,ATP2B2,ATP5F1A,ATP5F1B,AT…	703 (94)	91
ABL1		kinase	ABL1,Akt,APP,ATR,CASP8,CAV1,CBL,CDK5,CDKN1B,CRK,CTNNB1,cytarabine,EIF4EBP1,ESR1,GPX1,HIPK2,JAK2,Jnk,MAP2K4,MAP2K6,MAP3K1,MAPK14,MAPK8,MAPK9,MAPT,MDM2,MTOR,NEDD9,NFAT5,NFkB (complex),NFKBIA,P38 MAPK,PAK2,PDPK1,PI3K (complex),PIK3R1,PLSCR1,PRKCD,PRKN,PXN,RHOA,RIN1,SNCA,STAT3,STAT5A,STK4,TOP1,TP53,TP63,TP73	2	Activated		3.601	1.67e-82	0.0001	ABAT,ACAA1,ACAA2,ACADVL,ACAT1,ACAT2,ACO1,ACOT11,ACOX1,ACSF2,ACSL3,ACSL4,ACSL6,ACSS1,ACSS2,ACTB,ACTC1,ACTN2,ACTN4,ACTR2,ADGRB1,ADH5,AHNAK,AHSG,AK2,AK3,AKAP12,AKR1A1,AKR1B1,ALCAM,ALDH4A1,ALDH7A1,ALDH9A1,ALDOA,AMOT,AMPD3,ANK3,ANXA1,ANXA2,ANXA5,ANXA6,AP1B1,AP2S1,AP3B2,APLP2,APOA4,APOD,ARHGAP1,ARHGAP32,ARHGAP5,ARHGEF2,ARHGEF7,ARHGEF9,ARL6IP5,ASNS,ATP1A1,ATP1B1,ATP2B1,ATP2B2,ATP5F1A,ATP5F1C,Atp5k,ATP5P…	612 (50)	50
PD98059		chemical - kinase inhibitor	Akt,AKT1,ATF1,ATF2,BCL2,berberine,calpain,CAMK4,CaMKII,CASP3,CASP8,CDK5,CDKN1A,CEBPB,CHUK,Creb,CREB1,CREBBP,CREM,CXCL8,DIO3,EGF,EGFR,EGR1,EIF4E,EIF4G1,ELK1,EP300,ERBB2,ERK,ERK1/2,ESR1,ETS,F3,FGF2,FOS,GATA4,GSK3B,H3,Hdac,HIF1A,IL10,IL6,INSR,IRS1,Jnk,JUN,KCNJ2,MAP2,MAP2K1,MAP2K2,MAP2K5,MAPK1,MAPK14,MAPK3,MAPK7,MAPK9,MAPT,Mek,MKNK1,MMP2,MMP9,MYC,NEFH,NFATC4,NFkB (complex),NFKB1,NOS2,NOS3,NR4A1,P38 M…	2	Inhibited	biased	-8.787	3.61e-82	0.0001	AAK1,ABAT,ABCA1,ABCF2,ABCF3,ABR,ACAA1,ACAT2,ACOT11,ACOT7,ACSBG1,ACSF2,ACSL3,ACTA2,ACTG1,ACTG2,ACTN2,ACTN4,ACTR2,ACTR3,ADAR,ADCYAP1R1,ADD1,ADH5,AGT,AHNAK,AHSG,AIMP1,AK3,AKAP12,AKR1B1,AKT2,ALDH1L1,ALDH2,ALDH3A2,ALDH4A1,ALDH6A1,ALDH7A1,ALDOA,ALDOC,AMOT,AMPD3,ANKRD17,ANXA1,ANXA11,ANXA5,ANXA6,AP1B1,AP2A1,AP2A2,AP2S1,AP3D1,AP3M2,APBA2,APBB1,API5,APOA1,APOD,AQP4,ARF1,ARF4,ARF6,ARFGEF3,ARHGAP1,ARHGAP5,AR…	807 (107)	107
LMNB1		other	ATF2,ATF4,ATM,ATR,CDK1,CDKN1A,Cdkn1c,CHEK1,Creb,CREB1,CREB3,CREB3L3,CREBBP,CRTC2,CTNNB1,cytarabine,E2F1,E2F3,EGFR,ERK1/2,H2AX,ING1,LMNB1,MAPT,MDM4,MMP2,P38 MAPK,PP2A,PPARG,PPARGC1A,RASSF1,RB1,RELA,SRC,TP53	3			0.686	4.05e-82	0.0001	AARS1,ABAT,ACAA1,ACADL,ACADM,ACAT2,ACLY,ACO1,ACO2,ACOT11,ACOT7,ACOX1,ACSF2,ACSL1,ACSL3,ACSL6,ACSS1,ACSS2,ACTA2,ACTC1,ACTN2,ACTN4,ADD3,ADGRB1,ADK,AK3,AKAP12,AKR1B1,ALB,ALCAM,ALDH4A1,ALDH9A1,ALDOA,ANXA1,ANXA2,ANXA5,ANXA6,AP1B1,AP3M2,APBA2,APOA1,APOA4,APOD,APOE,ARF4,ARFGEF3,ARHGAP5,ASNS,ASS1,ATP1A3,ATP1B1,ATP2A2,ATP2B3,ATP2B4,ATP5F1A,ATP5F1B,ATP5F1C,ATP5MF,ATP5PB,ATP5PD,ATP5PO,ATP6V1D,ATP6V1F,ATRX,B…	546 (35)	34
FBXO32		enzyme	Akt,AKT1,AMPK,APP,ATF4,BAK1,BAX,BRCA1,Calcineurin A,Calcineurin protein(s),calpain,CASP3,caspase,CCNE1,CDKN1A,CDKN1B,CDKN2A,Creb,CREB1,CTNNB1,DKK1,DMD,DNM1,EIF2AK4,ELK1,ERK1/2,F2,FBXO32,GAB2,GCK,GLI1,GSK3B,Hdac,HDAC5,HDAC9,HTT,ITGB4,MAP2,MAP2K4,MAPK1,MAPK8,MAPT,MEF2,mir-22,MMP9,MYC,MYD88,MYOD1,NFAT (complex),Nfat (family),NFATC2,NFkB (complex),NFKB1,NOS3,Pka,PPP3R1,PRKAA,PRKCA,PRKCB,PRKCQ,PTEN,RA…	3	Inhibited		-4.455	4.61e-82	0.0001	AARS1,ABCA1,ABCD3,ABCF2,ABCF3,ABHD4,ACAA2,ACADM,ACAT2,ACLY,ACO1,ACOT7,ACSL1,ACSS1,ACTA1,ACTA2,ACTB,ACTC1,ACTN1,ACTN4,ACTR3B,ADAR,ADCYAP1R1,ADD1,ADD3,ADGRL3,ADH5,ADK,AGT,AK1,AK2,AK3,AKAP12,AKR1B1,AKT2,ALB,ALCAM,ALDH7A1,AMOT,ANKRD17,ANXA1,AP3B2,APBA2,APC,APOD,APPL2,AQP4,ARF4,ARFGEF3,ARHGAP5,ARHGDIA,ARHGEF7,ARL6IP5,ASS1,ATL1,ATP1A1,ATP1A2,ATP1A3,ATP1B1,ATP2A1,ATP2A2,ATP2B2,ATP2B4,ATP5F1A,ATP5F1B,ATP…	634 (71)	71
flumatinib		chemical drug	Akt,AKT1,ANXA7,BCR,BCR-ABL1,CASP3,Cdc42,CDKN1B,CSF2RB,CTNNB1,EPOR,ERK,flumatinib,FOXO3,FYN,GLI1,GSK3B,Hdac,HRAS,ITGB1,JAK1,JAK2,Jnk,JUP,KIT,LCK,LRP1,MAP3K1,Mapk,MAPK1,MAPK7,MAPK8,Mek,MITF,MYC,NMDA Receptor,P38 MAPK,p70 S6k,Pdgfr,PI3K (complex),PIK3CA,PIK3CD,PIK3CG,PIK3R1,Pkc(s),PLA2G4A,PRKCD,PTK2,PTPN11,PTPN6,RAC1,RAF1,RAS,RHOA,SHC1,SLC9A1,SRC,STAT3,STAT5a/b,STAT6,TP53	3	Inhibited	biased	-6.587	5.16e-82	0.0001	ABAT,ABCD3,ABCF2,ABCF3,ACAA1,ACAA2,ACADL,ACAT1,ACAT2,ACO2,ACOT11,ACOT7,ACOX1,ACSF2,ACSL1,ACSL3,ACSL6,ACSS2,ACTA2,ACTB,ACTC1,ADAR,ADD1,ADD3,ADGRB1,ADGRL3,ADH5,AHCYL1,AHNAK,AHSG,AK1,AK2,AK3,AKAP12,AKR1B1,ALCAM,ALDH1A1,ALDH2,ALDH4A1,ALDH9A1,ALDOA,ALDOC,AMOT,ANKRD17,ANXA2,ANXA5,ANXA6,AP1B1,APBB1,APC,APLP2,APOD,AQP4,ARAF,ARF1,ARF6,ARHGAP32,ARHGAP5,ARHGEF2,ARHGEF7,ARPC2,ASNS,ASS1,ATP1A2,ATP1B1,ATP2A1,A…	593 (61)	60
HUWE1	1.5	transcription regulator	AR,HGS,HUWE1,KRAS,MCL1,MYC,PRKAR1A,TP53	2	Inhibited		-5.104	5.37e-82	0.0001	ABAT,ABCB1,ABCD3,ABCF2,ABCF3,ACAA2,ACADL,ACADM,ACADVL,ACAT1,ACLY,ACO1,ACOT11,ACSF2,ACSL1,ACSL3,ACSL6,ACSS1,ACSS2,ACTA2,ACTB,ACTN1,ACTN4,ADD1,ADD3,ADGRB1,ADH5,AK1,AK2,AK3,AKAP12,AKR1B1,ALB,ALDH1A1,ALDH4A1,ALDH9A1,AMPH,ANKRD17,ANXA1,ANXA2,ANXA6,AP1B1,APLP2,APOA1,APOE,ARHGAP5,ARHGEF7,ARPC3,ARPP19,ASS1,ATP1A1,ATP1A3,ATP1B1,ATP2A2,ATP5F1C,ATP5IF1,Atp5k,ATP5PB,B2M,BCAP31,BCAS3,BCR,BDH1,BIN1,BMPR1A,BMPR…	474 (8)	7
CEACAM6		other	ABL1,Akt,AKT1,Alpha catenin,AMPK,ATM,BAX,BCL2,BMX,Calcineurin protein(s),calpain,CASP3,CASP8,CAV1,CCND1,CD247,Cdc42,CDH1,CEACAM6,CHUK,Clathrin,Creb,CREB1,CTNNB1,CYP7A1,DAG1,DICER1,DNM1,EGFR,EGR1,EIF2AK2,EIF4E,ERBB2,ERK,ERK1/2,ESR1,estrogen receptor,ETS1,FHIT,FOS,FYN,GNAQ,GNAS,GRIN3A,GSK3B,HBEGF,HGS,HINT1,HNRNPK,HRAS,IGF1R,IKBKB,IL18,IRF4,IRF5,ITGB1,ITK,JAK1,JAK2,Jnk,JUN,KRAS,L-serine,LCK,LRP1,MAP…	3	Activated		4.873	5.73e-82	0.0001	ABAT,ABCD3,ABHD4,ACADL,ACADM,ACAT1,ACAT2,ACLY,ACOT7,ACSF2,ACSL3,ACSL6,ACTA1,ACTA2,ACTN1,ACTN2,ACTN4,ACTR2,ACTR3,ADAR,ADD3,ADGRB1,ADGRL3,ADK,ADRM1,AHCYL1,AHSG,AK1,AK2,AK3,AKR1B1,ALB,ALCAM,ALDH2,ALDH3A2,ALDH4A1,ALDH7A1,ALDH9A1,ALDOA,ALDOC,AMOT,AMPD3,Ank2,ANK3,ANXA5,ANXA6,AP1B1,AP2S1,AP3D1,AP3M2,APBA2,APBB1,APC,API5,APOA4,ARF1,ARF4,ARF6,ARFGEF3,ARHGAP1,ARHGEF7,ARHGEF9,ARL1,ARL6IP5,ARPC2,ARPC3,ARPP19…	749 (137)	136
MUSK		kinase	AHR,Akt,Ap1,ATF2,BAIAP2,CASP3,CDC42,Cdc42,CDH1,ELK1,ERK,ERK1/2,estrogen receptor,JAK1,JAK2,Jnk,JUN,L-tyrosine,MAP2K3,MAP2K4,MAP2K6,MAP3K1,Mapk,MAPK1,MAPK11,MAPK14,MAPK8,MUSK,MYC,NF2,NFAT (complex),Nfat (family),NFATC1,NFkB (complex),P38 MAPK,p70 S6k,PAK1,PAK2,PIP5K1A,PIP5K1B,PPARG,PRKAR2A,PRKCA,PRKCQ,Rac,RAC1,RAF1,RAS,RB1,RHOA,RPS6KB1,SLC9A1,SRF,STAT1,STAT3,TP53,ZAP70	3	Activated	biased	3.84	5.74e-82	0.0001	ABAT,ABCD3,ABCF2,ABCF3,ACAA1,ACAA2,ACADL,ACADVL,ACAT1,ACAT2,ACO2,ACOT11,ACOT7,ACOX1,ACSF2,ACSL3,ACSL4,ACSL6,ACSS2,ACTA1,ACTG1,ACTG2,ACTN2,ADAR,ADD1,ADD3,ADGRB1,ADH5,AHSG,AK1,AK2,AK3,AKR1B1,AKT2,ALDH1A1,ALDH2,ALDH4A1,ALDH7A1,ALDH9A1,ALDOA,AMOT,ANKRD17,ANXA2,ANXA5,ANXA6,AP1B1,APBB1,APLP2,APOA4,APOD,ARHGAP5,ARHGEF2,ARHGEF7,ARL1,ARPC2,ASNS,ATP1A1,ATP1A2,ATP1A3,ATP1B1,ATP2A1,ATP2B1,ATP5F1C,ATP5IF1,Atp…	576 (57)	54
SYN1	0.379	transporter	ABL1,ADCY,Akt,AKT1,AKT2,Alpha catenin,AMPK,Ap1,APP,AR,BTK,Calcineurin protein(s),CaMKII,CASP3,CAV1,CCND1,CD247,CDH1,CDKN1B,CHUK,Clathrin,Creb,CTLA4,CTNNB1,CYP7A1,DNM1,EGFR,EGR1,EIF4E,ERBB2,ERK,ERK1/2,ESR1,estrogen receptor,ETS1,FHIT,FOS,FOXO3,FYN,GIT1,GNAI2,GNAS,GRIN3A,HBEGF,HGS,HIPK2,HNRNPK,HRAS,IGF1R,IKBKB,IRF4,IRF5,IRS1,ITGB1,ITK,JAK1,JAK2,Jnk,JUN,JUP,KRAS,L-serine,L1CAM,LCK,LCP2,LRP1,MAP2,MAP…	3	Activated	biased	6.159	6.06e-82	0.0001	ABCD3,ACAA1,ACADL,ACADM,ACADVL,ACAT2,ACLY,ACOT11,ACOT7,ACSBG1,ACSL1,ACSL6,ACTA1,ACTN1,ACTN2,ACTR2,ACTR3,ADAR,ADD3,ADGRL3,ADH5,ADHFE1,ADK,ADRM1,AHCYL1,AHSG,AK1,AK2,AK3,AKR1A1,AKR1B1,ALB,ALCAM,ALDH1L1,ALDH2,ALDH3A2,ALDH7A1,ALDOA,ALDOC,AMOT,AMPD3,Ank2,ANK3,ANXA5,ANXA6,ANXA7,AP1G1,AP2A1,AP2S1,AP3B2,AP3D1,AP3M2,APBA2,APBB1,API5,APOA4,APOD,ARF1,ARF6,ARHGAP1,ARHGAP32,ARHGDIA,ARHGEF9,ARL1,ARPC2,ARPC3,ARP…	757 (149)	148
PPP2R2B		phosphatase	ACLY,AMPK,AR,ATF4,BAK1,BAX,BMP4,BRCA1,calpain,CASP3,caspase,CCND1,CCNE1,CDK1,CDK2,CDK4/6,CDK6,CDKN1A,CDKN2A,CTNNB1,diphtheria toxin,DKK1,E2F1,EIF2AK4,ELK1,ERK1/2,F2,FURIN,GCK,GLI1,GSK3B,ID2,ITGB1,Jnk,MAPK1,MAPK14,mir-22,MMP14,MMP2,MYC,NANOG,NFKBIA,Notch,NR1H3,PIAS3,Pka,POU5F1,PPP2R2B,PRKAA,PTEN,RAC1,RB1,RBL2,RELA,SFRP1,SKP2,SMAD2,SMAD3,SNAI1,SOX2,SP1,STAT3,Tgf beta,TGFB1,TP73,VAV2,VIM	3	Inhibited		-6.685	6.46e-82	0.0001	AARS1,ABCA1,ABCD3,ABCF2,ABCF3,ABHD4,ACAA2,ACADM,ACAT2,ACLY,ACO1,ACSL1,ACSL3,ACSS1,ACSS2,ACTA1,ACTB,ACTG2,ACTN1,ACTN2,ACTN4,ACTR3,ADAR,ADD1,ADD3,ADGRB1,ADH5,ADI1,ADK,AHNAK,AHSG,AK1,AK2,AKAP12,AKR1B1,AKT2,ALB,ALCAM,ALDH1A1,ALDH2,ALDOA,AMOT,AMPD3,ANKRD17,ANXA1,ANXA2,ANXA7,AP3M2,APBB1,APC,APOA1,APOA4,APOD,APPL2,AQP4,ARF1,ARHGAP5,ARHGDIA,ARHGEF2,ARHGEF7,ASS1,ATL1,ATP1A1,ATP1A2,ATP1A3,ATP1B1,ATP2A1,ATP…	665 (67)	66
lisofylline		chemical drug	5-hydroxytryptamine,Akt,AKT1,ATF1,ATF2,ATF6,BCL2,calpain,CASP8,CEBPA,CEBPB,Creb,CREB1,CYP19A1,DDIT3,EGFR,EGR1,EIF4E,ELK1,ERK,ERK1/2,ESR1,estrogen receptor,FASN,FOS,GATA3,GATA4,GSK3B,IGF1,IKBKB,IRF3,JUN,KAT5,L-serine,LEP,lisofylline,LRP6,MAP2K2,MAPK1,MAPK14,MAPT,MEF2,MEF2C,MET,MITF,MKNK1,MMP12,MMP2,MMP9,MTOR,MYB,MYC,Nfat (family),NFAT5,NFATC2,NFE2L2,NFkB (complex),NFKB1,NFKBIA,NOS3,NR3C1,P38 MAPK,…	3	Inhibited	biased	-7.448	6.74e-82	0.0002	ABAT,ABCA1,ABCD3,ABCF2,ABCF3,ACAA1,ACAA2,ACADVL,ACAT1,ACAT2,ACO1,ACOT11,ACOT7,ACSBG1,ACSF2,ACSL3,ACTG2,ACTN1,ACTN4,ACTR1B,ACTR2,ADGRB1,ADH5,ADK,AGPAT3,AHCYL1,AK2,AKR7A2,ALDH1L1,ALDH2,ALDH3A2,ALDH4A1,ALDH7A1,ALDH9A1,AMOT,AMPD3,Ank2,ANK3,ANKRD17,ANXA5,ANXA6,AP1B1,AP1G1,AP3D1,AP3M2,APBA2,APBB1,APC,APLP2,APOH,AQP4,ARFGEF3,ARHGAP1,ARHGAP5,ARHGDIA,ARHGEF2,ARHGEF7,ARHGEF9,ARL6IP5,ARPC2,ARPP19,ASS1,ATP1A…	783 (93)	92
GRIK2		ion channel	Akt,AKT1,APP,ATF2,BAX,BCL2,BCL2L1,BTRC,CASP3,CCND1,CDKN1A,Creb,CTNNB1,DTX1,E2F1,EGFR,EIF2AK3,ELK1,ESR1,FOXO3,FOXO4,glucocorticoid,Grik,GRIK2,HES1,HIF1A,HNF4A,HSF1,INSR,IRF3,IRF7,IRS1,ITCH,JINK1/2,Jnk,JUN,JUNB,L-glutamic acid,L-serine,LRP6,MAP2,MAPK8,MAPK9,MAPT,MCL1,MMP2,MYC,NFAT (complex),NFATC2,NFE2L2,NR3C1,NR4A1,PRKN,RARA,RELA,RICTOR,RPTOR,RXRA,SHC1,SIRT1,SMAD2,SMAD3,SPIB,STAT3,STK4,TFCP2,TP53	3	Activated		4.602	6.82e-82	0.0001	ABAT,ABCA1,ABCB1,ABCD3,ABCF2,ABCF3,ACAA1,ACAT2,ACO2,ACOT11,ACOT7,ACSF2,ACSL4,ACSL6,ACSS1,ACSS2,ACTA1,ACTC1,ACTG1,ACTN1,ACTN2,ACTN4,ACTR2,ADD1,ADGRB1,ADH5,ADK,AGPAT3,AHSA1,AHSG,AK2,AK3,AKAP12,AKR1A1,AKR1B1,AKR7A2,AKT2,ALCAM,ALDH2,ALDH4A1,ALDH6A1,ALDH9A1,ALDOC,AMOT,ANK3,ANKRD17,ANXA1,ANXA2,ANXA5,ANXA6,AP1B1,AP2A1,AP2S1,AP3B2,AP3M2,APBA2,APOA1,APOA2,APOD,APOE,ARF1,ARHGAP5,ARHGEF7,ARHGEF9,ARL6IP5,ATP…	682 (67)	65
BMP15		growth factor	AR,ATF2,ATM,BCL6,BMP15,BMP7,BTK,CASP8,CDK2,CREBBP,CRTC2,EP300,ERK1/2,ERN1,ESR1,estrogen receptor,ETS1,F3,FOXA2,FOXP1,GATA4,GDF9,HIF1A,HNF4A,ITCH,Jnk,JUN,JUNB,KLF1,MAP3K1,MAPK8,MDM2,MEF2C,MTOR,MYOD1,NEUROD1,NFE2L2,NFkB (complex),P38 MAPK,PARP1,PDPK1,PDX1,PPARA,PPARG,RB1,RHOA,SKIL,SMAD1,SMAD1/5/9,SMAD2,Smad2/3,SMAD5,SP1,SP3,STAT3,T3-TR-RXR,TFAP2A,TGFB1,TP53,VitaminD3-VDR-RXR,XBP1,ZBTB7B	3	Activated	biased	8.782	7.54e-82	0.0001	ABAT,ACADL,ACADM,ACAT2,ACO1,ACO2,ACOT11,ACSF2,ACSL4,ACSL6,ACTA1,ACTA2,ACTG2,ACTN1,ACTR2,ACTR3,ADI1,ADK,AGPAT3,AGT,AHSG,AK3,AKAP12,AKR1A1,AKR1B1,AKR7A2,AKT2,ALCAM,ALDH3A2,ALDH4A1,ALDH7A1,ALDH9A1,ALDOC,ALG2,ANK3,ANXA6,AP1B1,AP2A1,AP2S1,APC,APOD,AQP4,ARCN1,ARF1,ARF4,ARHGAP1,ARHGAP5,ARHGDIA,ARHGEF9,ARPC2,ASTN1,ATP1A3,ATP2A1,ATP2B1,ATP5F1A,ATP5F1C,ATP5PB,ATP5PD,ATP5PO,ATP6V0D1,ATP6V1A,ATP6V1F,ATP6V1H,…	679 (62)	60
1,3-bis(4-hydroxyphenyl)-4-methyl-5-[4-(2-piperidinylethoxy)phenol]-1H-pyrazole		chemical reagent	1,3-bis(4-hydroxyphenyl)-4-methyl-5-[4-(2-piperidinylethoxy)phenol]-1H-pyrazole,26s Proteasome,ABL1,Akt,AR,ATF2,BCL2,CASP3,CDK2,CDK6,E2F1,EGFR,ELK1,ERK1/2,FOS,FOXO1,GATA1,GSK3B,Hif1,HIF1A,IRS1,JUN,MAPK8,MAPK9,MAPT,mitomycin C,MMP9,MTOR,MYC,NFkB (complex),Nos,NOS2,NR0B2,P38 MAPK,p70 S6k,Pkc(s),PPARα-RXRα,PRKCD,PTGS2,RB1,RELA,SMAD2,SP1,SPI1,STAT4,Tcf 1/3/4,TCF3,TGFB1,TLR3,TP53	3			0.659	1.27e-81	0.0001	ABAT,ABCD3,ABCF2,ABCF3,ACAA1,ACAA2,ACADVL,ACAT1,ACO1,ACO2,ACOT11,ACOT7,ACOX1,ACSF2,ACSL1,ACSL3,ACSL4,ACSL6,ACSS2,ACTA2,ACTC1,ACTG1,ACTG2,ACTN1,ACTN2,ACTR3,ADD1,ADGRB1,ADGRL3,ADH5,ADI1,ADK,ADRM1,AHSG,AK1,AK2,AK3,AKAP12,AKR1A1,ALCAM,ALDH2,ALDH4A1,ALDH7A1,ALDH9A1,ALDOC,AMOT,ANKRD17,ANXA2,ANXA6,AP1B1,AP2A1,AP3D1,AP3M2,API5,APLP2,APOA2,APOD,APOE,APOH,AQP4,ARF4,ARHGAP32,ARHGAP5,ARHGEF7,ARPC2,ATP1A1,ATP…	669 (50)	49
FCN-159		chemical drug	Akt,AKT1,AMPK,AXL,BCL2,CCAR2,CDKN1A,CHUK,Creb,CTNNB1,EGFR,EIF4E,EIF4EBP1,ELK1,ERBB2,ERK,ERK1/2,ESR1,FCN-159,FOS,GATA4,GLI2,HMGA1,IKBKB,IRF3,ITGB4,Jnk,JUN,KDR,LIN28A,LRP6,MAP2K1,MAP2K2,MAP2K3,MAP2K4,MAP2K5,MAP2K6,MAP2K7,Mapk,MAPK1,MAPK11,MAPK12,MAPK14,MAPK7,MAPK8,MAPK9,MAPKAPK2,MCL1,Mek,MMP2,MTORC1,MYOD1,NCL,NCOR2,NFATC4,NFE2L2,NFkB (complex),NFKB1,NFKBIB,NR3C1,PGR,PI3K (complex),PPARG,PRKAA,RAF1,…	3	Inhibited		-6.245	1.36e-81	0.0001	ABCB1,ABCD3,ACAA2,ACADL,ACADM,ACADVL,ACAT2,ACO1,ACSBG1,ACSL3,ACSL4,ACSS1,ACTA2,ACTB,ACTG2,ACTN1,ACTR2,ADAR,ADD1,ADD3,ADGRL3,ADH5,ADK,AGPAT3,AHCYL1,AHNAK,AK1,AK2,AK3,AKR1A1,AKR7A2,ALB,ALDH1L1,ALDH7A1,ALDH9A1,AMOT,AMPD3,ANK3,ANXA2,AP1G1,AP2S1,AP3D1,APBA2,APC,APLP1,APOE,ARF1,ARF5,ARHGAP1,ARHGEF2,ARHGEF7,ARHGEF9,ARL1,ARL6IP5,ARPC2,ASNS,ASTN1,ATP1A2,ATP1A3,ATP2A1,ATP5F1B,ATP5F1C,ATP5F1D,ATP5PO,ATP6V0D…	643 (77)	76
MAPK8	-1.548	kinase	Akt,AKT1,APP,ATF2,BAX,BCL2,BCL2L1,BTRC,CASP3,CCND1,CDKN1A,Creb,CTNNB1,DTX1,E2F1,EGFR,EIF2AK3,ELK1,ESR1,FOXO3,FOXO4,glucocorticoid,HES1,HIF1A,HNF4A,HSF1,INSR,IRF3,IRF7,IRS1,ITCH,JINK1/2,Jnk,JUN,JUNB,L-serine,LRP6,MAP2,MAPK8,MAPK9,MAPT,MCL1,MMP2,MYC,NFAT (complex),NFATC2,NFE2L2,NR3C1,NR4A1,PRKN,RARA,RELA,RICTOR,RPTOR,RXRA,SHC1,SIRT1,SMAD2,SMAD3,SPIB,STAT3,STK4,TFCP2,TP53	2	Activated		4.413	1.37e-81	0.0001	ABAT,ABCA1,ABCB1,ABCD3,ABCF2,ABCF3,ACAA1,ACAT2,ACO2,ACOT11,ACOT7,ACSF2,ACSL4,ACSL6,ACSS1,ACSS2,ACTA1,ACTC1,ACTG1,ACTN1,ACTN2,ACTN4,ACTR2,ADD1,ADGRB1,ADH5,ADK,AGPAT3,AHSA1,AHSG,AK2,AK3,AKAP12,AKR1A1,AKR1B1,AKR7A2,AKT2,ALCAM,ALDH2,ALDH4A1,ALDH6A1,ALDH9A1,ALDOC,AMOT,ANK3,ANKRD17,ANXA1,ANXA2,ANXA5,ANXA6,AP1B1,AP2A1,AP2S1,AP3B2,AP3M2,APBA2,APOA1,APOA2,APOD,APOE,ARF1,ARHGAP5,ARHGEF7,ARHGEF9,ARL6IP5,ATP…	681 (64)	64
RPL11		other	MDM2,MYC,RPL11,TP53	2	Inhibited		-2.048	1.5e-81	0.0001	ABAT,ABCA1,ABCB1,ABCD3,ABCF2,ABCF3,ACAA2,ACADL,ACADVL,ACAT1,ACO1,ACOT11,ACSF2,ACSL1,ACSL3,ACSL6,ACSS2,ACTA1,ACTA2,ACTB,ACTN1,ADD1,ADD3,ADGRB1,ADH5,AK1,AK2,AK3,AKAP12,AKR1B1,ALDH1A1,ALDH4A1,ALDH9A1,ALDOA,ANKRD17,ANXA1,ANXA2,ANXA6,AP1B1,APOA1,APOE,APP,ARHGAP5,ARHGEF7,ASS1,ATP1A1,ATP5F1A,ATP5F1C,ATP5IF1,Atp5k,ATP5PB,BCAP31,BCAS3,BCR,BIN1,BMPR1A,Cald1,CALU,CAMK2B,CAMK2D,CAMK2N1,CAND1,CANX,CAP1,CAPN2,…	443 (4)	4
policosanol		chemical drug	26s Proteasome,Akt,AKT1,BAK1,CASP3,ERK,ERK1/2,FOXO1,GSK3B,HIF1A,HMGCR,HSD11B1,HSF1,Jnk,Mapk,MTOR,MTORC1,MYC,NOS3,NR3C1,policosanol,PPARGC1A,PRKAA,PRKAA1,PRKAA2,PRKACA,PRKCZ,PRKN,RAF1,RAS,RPTOR,SIRT1,SREBF1,STIM1,TP53,TSC1,TSC2,YAP1	3	Inhibited		-2.774	1.55e-81	0.0001	ABAT,ABCA1,ABCD3,ABCF2,ABCF3,ACAA2,ACADVL,ACAT1,ACAT2,ACO1,ACOT11,ACOX1,ACSF2,ACSL1,ACSL3,ACSL4,ACSS2,ACTB,ACTG1,ADAR,ADD1,ADD3,ADGRB1,ADH5,ADRM1,AHSA1,AK1,AK2,AK3,AKR1A1,ALDH1A1,ALDH4A1,ALDH9A1,ALDOA,ALDOC,AMOT,ANKRD17,ANXA1,ANXA2,ANXA5,ANXA6,AP1B1,APLP2,APOA2,APOA4,APOD,APOE,AQP4,ARF4,ARHGAP5,ARHGEF2,ARHGEF7,ARPC2,ASNS,ASS1,ASTN1,ATP1A1,ATP1A3,ATP2B1,ATP2B3,ATP5F1B,ATP5F1C,ATP5IF1,Atp5k,ATP5MF,…	569 (38)	37
norethynodrel		chemical toxicant	2-amino-1-methyl-6-phenylimidazo-4-5-b-pyridine,9,10-dimethyl-1,2-benzanthracene,aflatoxin B1,Akt,AKT1,androgen,AR,ATM,benzo(a)pyrene,BRCA1,CASP8,CASP9,Creb,CREB1,CREBBP,CYP1A2,CYP2C9,CYP3A,diclofenac,EGFR,ELK1,EP300,ERBB2,ERK,ESR1,ESR2,estrogen receptor,FOS,GSK3B,Hif1,Jnk,JUN,KMT2A,losartan potassium,MAPK7,MAPK8,Mek,Mmp,MMP2,MMP9,NCOA2,NCOA4,NFkB (complex),norethynodrel,Nr1h,NR3C1,NR4A1,PI3K (co…	3	Inhibited		-2.672	1.59e-81	0.0001	ABAT,ABCD3,ABHD4,ACAA2,ACADVL,ACAT1,ACO2,ACOT11,ACOT7,ACOX1,ACSF2,ACSL1,ACSL3,ACSL4,ACSL6,ACSS1,ACTA1,ACTB,ACTG1,ACTN1,ACTN4,ACTR2,ACTR3,ADD3,ADGRB1,ADGRL3,ADK,AHNAK,AK1,AK3,AKR1B1,AKT2,ALB,ALDH1A1,ALDH4A1,ALDH7A1,ALDH9A1,ALDOA,ALDOC,ALG2,AMOT,ANK3,ANXA1,ANXA5,ANXA6,AP1B1,AP2S1,AP3D1,AP3M2,APBA2,APOA2,APOA4,AQP4,ARF1,ARFGEF3,ARHGAP1,ARHGAP5,ARHGDIA,ARHGEF2,ARHGEF7,ARHGEF9,ARPC2,ATP1A3,ATP2A2,ATP2…	669 (58)	56
clasto-lactacystin beta-lactone		chemical - protease inhibitor	Akt,ATR,BRCA1,caspase,CCNE1,CDK2,CDK9,CDKN1A,CDKN1B,CDX2,clasto-lactacystin beta-lactone,CTNNB1,Cyclin E,E2F1,E2F2,E2F3,EGFR,EIF2S1,ELF4,ERK,ERK1/2,estrogen receptor,FOXO1,FOXP3,GHR,HSF1,ID2,ID3,JAK2,Lamin b,MAPT,MCL1,MDM2,MYC,MYOD1,NCOA1,NFkB (complex),NFKB1,NR1I2,PARP1,PELP1,PGR,PTTG1,RAD51,RB1,RBL2,RELA,SF3B1,SKP2,SMARCA4,SOX2,SP1,STAT1,STAT5A,TFCP2,TP53,VIM,wortmannin,WT1	3	Activated	biased	5.892	1.71e-81	0.0001	ABAT,ABCB1,ABCD3,ABCF3,ACAA1,ACAA2,ACADM,ACADVL,ACAT1,ACAT2,ACO1,ACO2,ACOT11,ACOT7,ACOX1,ACSF2,ACSL3,ACSL4,ACSL6,ACSS2,ACTA1,ACTA2,ACTN2,ACTN4,ADD1,ADGRB1,ADH5,AGL,AHCYL1,AHSA1,AK1,AK2,AKAP12,AKR1B1,AKT2,ALCAM,ALDH2,ALDH3A2,ALDH4A1,ALDH7A1,ALDH9A1,AMOT,ANXA11,ANXA2,ANXA6,AP1B1,AP1G1,AP3M2,APC,APOE,AQP4,ARAF,ARHGAP5,ARHGEF7,ARL2,ARPC2,ASNS,ASS1,ATP1A3,ATP2A1,ATP2A2,ATP5F1A,ATP5F1C,ATP5IF1,ATP5PB,A…	619 (59)	58
S6K1		group	Akt,IRS1,PI3K (complex),PPARG,RICTOR,RPS6KA1,RPS6KB1,S6K1,TP53	2			-0.724	2.53e-81	0.0001	ABAT,ABCB1,ACAA1,ACAA2,ACADL,ACADVL,ACAT1,ACO1,ACOT11,ACOX1,ACSF2,ACSL3,ACSL6,ACSS1,ACSS2,ACTN4,ADD3,ADGRB1,ADH5,AK1,AK3,AKAP12,AKR1B1,ALB,ALDH1A1,ALDH4A1,ALDH9A1,ALDOA,AMOT,ANXA1,ANXA2,ANXA6,AP1B1,AP2A1,APLP2,APOA1,ARHGAP5,ATP1A1,ATP2A2,ATP5F1B,ATP5F1D,Atp5k,ATP5MF,ATP5MG,ATP5PB,ATP5PD,ATP5PF,ATP6AP1,ATP6V0A1,ATP6V0C,ATP6V0D1,ATP6V1A,ATP6V1B1,ATP6V1B2,ATP6V1C1,ATP6V1E1,ATP6V1F,ATP6V1G1,ATP6V1G2,…	431 (9)	8
sapitinib		chemical drug	ABL1,AGT,Akt,AKT1,ANXA7,Ap1,AR,ATM,calpain,Cdc42,CDK2,CEACAM1,Creb,CREB1,CTNNB1,EGFR,EGR1,EPB41,ERBB2,ERBB3,ERK,ERK1/2,ESR1,estrogen receptor,ETV1,FAS,FOS,FOXO1,FOXO3,FYN,GJB1,GNAS,GSK3B,HBEGF,HGS,HIF1A,HRAS,ITCH,ITGB1,ITGB4,JAK1,JAK2,JINK1/2,Jnk,JUN,JUP,KLF11,KRAS,MAP2K1,MAP2K4,Mapk,MAPK1,MAPK14,MAPK8,MED1,Mek,MET,MMP9,MTOR,MUC1,MXD1,NCOA3,NEDD9,NFkB (complex),NFKB1,NFKBIA,NOS3,ODC1,P38 MAPK,p70…	3	Inhibited	biased	-3.749	2.59e-81	0.0001	ABCD3,ACAA2,ACADL,ACADVL,ACAT2,ACO1,ACOT11,ACOT7,ACSBG1,ACSL3,ACSL6,ACSS2,ACTA1,ACTB,ACTC1,ACTN1,ACTN2,ACTR2,ACTR3,ADAR,ADGRL3,ADH5,ADK,ADRM1,AHSG,AIMP1,AK1,AK2,AK3,AKR1A1,AKR1B1,AKT2,ALB,ALCAM,ALDH1A1,ALDH1L1,ALDH2,ALDH3A2,ALDH7A1,ALDOA,ALDOC,AMOT,AMPD3,AMPH,Ank2,ANK3,Anp32a,ANXA1,ANXA2,ANXA5,ANXA6,AP1G1,AP2S1,AP3D1,AP3M2,APBA2,APBB1,APC,APLP2,APOA4,APOD,ARAF,ARF1,ARF4,ARF6,ARFGEF3,ARHGAP1,ARHGA…	758 (102)	101
BDTX-189		chemical drug	ABL1,AGT,Akt,AKT1,ANXA7,Ap1,AR,ATM,BDTX-189,calpain,Cdc42,CDK2,CEACAM1,Creb,CREB1,CTNNB1,EGFR,EGR1,EPB41,ERBB2,ERBB3,ERK,ERK1/2,ESR1,estrogen receptor,ETV1,FAS,FOS,FOXO1,FOXO3,FYN,GJB1,GNAS,GSK3B,HBEGF,HGS,HIF1A,HRAS,ITCH,ITGB1,ITGB4,JAK1,JAK2,JINK1/2,Jnk,JUN,JUP,KLF11,KRAS,MAP2K1,MAP2K4,Mapk,MAPK1,MAPK14,MAPK8,MED1,Mek,MET,MMP9,MTOR,MUC1,MXD1,NCOA3,NEDD9,NFkB (complex),NFKB1,NFKBIA,NOS3,ODC1,P38…	3	Inhibited	biased	-3.749	2.59e-81	0.0001	ABCD3,ACAA2,ACADL,ACADVL,ACAT2,ACO1,ACOT11,ACOT7,ACSBG1,ACSL3,ACSL6,ACSS2,ACTA1,ACTB,ACTC1,ACTN1,ACTN2,ACTR2,ACTR3,ADAR,ADGRL3,ADH5,ADK,ADRM1,AHSG,AIMP1,AK1,AK2,AK3,AKR1A1,AKR1B1,AKT2,ALB,ALCAM,ALDH1A1,ALDH1L1,ALDH2,ALDH3A2,ALDH7A1,ALDOA,ALDOC,AMOT,AMPD3,AMPH,Ank2,ANK3,Anp32a,ANXA1,ANXA2,ANXA5,ANXA6,AP1G1,AP2S1,AP3D1,AP3M2,APBA2,APBB1,APC,APLP2,APOA4,APOD,ARAF,ARF1,ARF4,ARF6,ARFGEF3,ARHGAP1,ARHGA…	758 (102)	101
CYP1A2		enzyme	2-amino-1-methyl-6-phenylimidazo-4-5-b-pyridine,9,10-dimethyl-1,2-benzanthracene,aflatoxin B1,AHR,AKT1,androgen,AR,ATM,benzo(a)pyrene,BRCA1,CASP8,CASP9,CAT,CCNE1,CDK1,Creb,CREB1,CREBBP,CYP11A1,CYP1A2,EGFR,ELK1,EP300,ERBB2,ERK,ERK1/2,ESR1,FYN,GSK3B,HRAS,Jnk,JUN,LCK,MAP2K4,Mapk,MAPK1,MAPK3,MAPK7,MAPK8,Mek,NCOA2,NCOA4,NFkB (complex),Nos,NOS3,Nr1h,NR3C1,NR4A1,Pka,RAC1,RELA,SHC1,SMAD3,SRC,SRC (family)…	3	Activated	biased	5.05	4.36e-81	0.0001	ABAT,ABCA1,ABCB1,ABCD3,ABHD4,ACAA2,ACADVL,ACAT1,ACO1,ACO2,ACOT11,ACOT7,ACOX1,ACSF2,ACSL1,ACSL3,ACSL4,ACSL6,ACSS1,ACTA1,ACTB,ACTN1,ACTN4,ACTR2,ACTR3,ADAR,ADD3,ADGRB1,ADGRL3,ADH5,ADK,AHNAK,AHSG,AK1,AK3,AKAP12,AKR1B1,AKT2,ALDH1A1,ALDH2,ALDH4A1,ALDH7A1,ALDH9A1,ALDOA,ALDOC,ALG2,ANK3,ANXA1,ANXA5,AP1B1,AP2S1,AP3M2,APBA2,APBB1,APOA1,APOA2,ARF1,ARF6,ARFGEF3,ARHGAP1,ARHGAP5,ARHGDIA,ARHGEF2,ARHGEF7,ARHGEF9,…	676 (62)	62
DUSP19		phosphatase	Akt,AKT1,APLP2,APP,ATF2,BCL2,BCL2L1,CASP8,caspase,CCND1,CCND3,CDK1,CDKN1A,CTNNB1,DUSP19,EGFR,ELK1,ERK1/2,GABPA,H2AX,HNRNPK,HSF1,INSR,IRS1,L-serine,MAP2,MAP2K4,MAP2K7,MAPK1,MAPK9,NFAT (complex),NFATC1,NFATC3,NFE2L2,NR3C1,PRKCD,RELA,RPS6KB1,RXRA,STAT3,STAT4,TOB1,TP53	3			-0.925	4.85e-81	0.0001	ABAT,ABCD3,ACAA1,ACAT1,ACAT2,ACLY,ACO1,ACO2,ACOT11,ACOT7,ACOX1,ACSF2,ACSL1,ACSL3,ACSL6,ACSS2,ACTA1,ACTC1,ACTG1,ACTN2,ACTN4,ADAR,ADD3,ADGRB1,ADH5,AGPAT3,AHNAK,AHSA1,AHSG,AK1,AK3,AKR1A1,AKR1B1,AKR7A2,ALCAM,ALDH4A1,ALDH6A1,ALDH9A1,ALDOA,ALDOC,AMOT,ANXA1,ANXA2,ANXA6,AP1B1,AP2A1,AP2A2,AP3B2,AP3M2,APC,APLP2,ARF1,ARHGAP32,ARHGAP5,ARHGEF2,ARL6IP5,ASNS,ATP1A2,ATP1A3,ATP1B1,ATP2A1,ATP2A2,ATP2B2,ATP5F1B,ATP…	569 (43)	42
geldanamycin		chemical drug	AKT1,ATF2,BCL2L1,CASP3,CASP8,CDK1,CTNNB1,EIF2AK2,ERBB2,geldanamycin,HSF1,Hsp90,HSP90AB1,IKBKB,Jnk,JUN,MAP2K1,MAP2K4,MAPK1,MAPK8,MMP2,NFkB (complex),NOS3,NTRK1,P38 MAPK,PIM1,PLK1,PTPN6,RAF1,RELA,RHOA,STAT1,STAT3,STK11,TP53,TRAP1	2	Inhibited	biased	-3.551	5.34e-81	0.0001	ABAT,ABCA1,ABCD3,ACAA1,ACAA2,ACADM,ACADVL,ACAT1,ACAT2,ACLY,ACO1,ACOT11,ACOT7,ACSBG1,ACSF2,ACSL1,ACSL3,ACSL4,ACSL6,ACSS1,ACTA2,ACTC1,ACTN4,ADAR,ADD3,ADGRB1,ADGRL3,ADH5,AGT,AHSA1,AHSG,AK1,AK2,AK3,AKR1A1,AKR1B1,AKT2,ALB,ALDH1L1,ALDH4A1,ALDH7A1,ALDH9A1,ALDOC,AMPD3,ANXA1,ANXA2,ANXA5,ANXA6,ANXA7,AP1B1,AP3M2,APLP2,APOA1,APOA4,APOD,ARAF,ARF1,ARF5,ARHGAP5,ASNS,ASS1,ASTN1,ATP1A1,ATP1A2,ATP1B1,ATP2A1,ATP5F1…	575 (36)	36
MYCN		transcription regulator	Akt,ATF4,CASP3,CASP8,ERK,MDM2,MMP2,MYBL2,MYCN,TP53	2	Activated		2.966	7.88e-81	0.0001	AARS1,ABAT,ABCA1,ABCB1,ABCD3,ABCF2,ABCF3,ACAA2,ACADL,ACADM,ACADVL,ACAT1,ACLY,ACO1,ACOT11,ACSF2,ACSL1,ACSL3,ACSL6,ACSS1,ACSS2,ACTB,ACTG1,ACTN1,ACTN4,ADD3,ADGRB1,ADH5,AK1,AK3,AKAP12,AKR1B1,ALB,ALDH1A1,ALDH4A1,ALDH9A1,ALDOA,AMOT,ANXA1,ANXA2,ANXA6,AP1B1,APLP2,APOA1,APOE,APP,ARHGAP5,ARPC2,ASNS,ATP1A1,ATP5F1A,ATP5F1C,Atp5k,ATP5PB,ATXN2,B2M,BCAP31,BCAS3,Cald1,CALR,CALU,CAMK2B,CAMK2D,CAMK2N1,CAMK4,CAND1,…	424 (10)	10
EGF		growth factor	ABL1,Akt,AKT1,AKT3,AMPK,Ap1,AR,ATF1,ATF2,Calmodulin,calpain,CAPN2,CAPN3,CASP8,CAV1,Cdc42,CDK5,CDK6,Creb,CREB1,CREBBP,CREM,CSF1R,CTNNB1,DIO2,DUSP1,EGF,EGFR,EGR1,EIF4E,ELK1,ERBB2,ERBB3,ERBB4,ERK,ERK1/2,ESR1,ESRRA,estrogen receptor,FASN,FOS,FOXO1,FOXO3,FOXO4,GAST,GSK3B,H2AX,HGS,HIF1A,HRAS,HSD11B1,IGF1R,INSR,ITGB1,ITGB4,JINK1/2,Jnk,JUN,JUP,KRAS,KRT8,LEF1,LIF,MAP2K1,MAP2K1/2,MAP2K2,MAP3K1,Mapk,MAPK1,M…	2	Activated	biased	7.798	1.26e-80	0.0001	ABAT,ABCF2,ABCF3,ACADVL,ACAT1,ACAT2,ACO1,ACOT11,ACOT7,ACSBG1,ACSF2,ACSL3,ACSL4,ACTG2,ACTN2,ACTN4,ACTR2,ACTR3,ADCY2,ADD1,ADGRB1,ADK,ADRM1,AHCYL1,AHCYL2,AHNAK,AHSG,AKR1A1,AKR1B1,ALCAM,ALDH1L1,ALDH3A2,ALDH4A1,ALDH6A1,ALDH7A1,ALDH9A1,ALDOC,Alyref,AMOT,AMPD3,AMPH,Ank2,ANK3,ANKRD17,ANXA5,ANXA7,AP1B1,AP1G1,AP2S1,AP3D1,AP3M2,APBA2,APBB1,APC,API5,APOA1,APOD,ARCN1,ARF1,ARF4,ARF5,ARF6,ARFGEF3,ARHGAP1,ARHGAP…	799 (130)	130
APP	1.356	other	26s Proteasome,ACE,ACHE,AGER,AMPK,Ap1,APP,C3,Ca2+,calpain,CaMKII,CASP8,caspase,CDK5,CDKN1A,CFB,COPS5,Creb,CTSD,EGR1,EIF2AK2,ELK1,ERK1/2,FOS,FOXO1,FOXO3,FYN,GRIN1,GSK3B,GSR,HIF1A,IGF1R,IKBKB,INSR,Jnk,JUN,MAP2,Mapk,MAPK1,MAPK3,MAPK8,MAPK9,MAPT,Mmp,MMP2,MTOR,NFAT (complex),NFkB (complex),NFKBIA,Ngf,NGFR,NMDA Receptor,Nos,NOTCH1,P38 MAPK,PARP1,PDPK1,PI3K (complex),Pka,Pkc(s),PLA2G4A,PRKAA,RAC1,RAF1,R…	2	Activated		3.546	1.27e-80	0.0001	ABAT,ABCD3,ACAT1,ACAT2,ACO2,ACOT11,ACOT7,ACOX1,ACSF2,ACSL3,ACSL4,ACSL6,ACSS1,ACSS2,ACTB,ACTC1,ACTG1,ACTN2,ACTN4,ADAR,ADD3,ADGRB1,ADH5,ADK,ADRM1,AGT,AHSG,AIMP1,AK1,AK2,AK3,AKAP12,AKR1A1,AKT2,ALB,ALDH4A1,ALDH6A1,ALDH7A1,ALDH9A1,AMPD3,Ank2,ANXA2,ANXA5,ANXA6,AP1B1,AP3B2,AP3D1,AP3M2,APBA2,APBB1,APC,APLP2,APOA2,APOA4,APOD,APOE,ARF1,ARHGAP5,ARL6IP5,ASNS,ASS1,ATP1A2,ATP1A3,ATP1B1,ATP2A1,ATP2B1,ATP2B2,ATP…	621 (83)	83
IGF1		growth factor	ABL1,ADCY,Akt,AKT1,AKT2,AKT3,AMPK,AR,Calcineurin protein(s),CASP3,CAV1,CDK2,CDK5,CEACAM1,CEBPA,Creb,CREB1,CTNNB1,CYP19A1,CYP27B1,dinoprost,EGFR,EIF4E,ELK1,ERBB2,ERK,ERK1/2,ESR1,estrogen receptor,ETV6-NTRK3,FOS,FOXO1,FOXO3,FOXO4,FYN,GATA4,GCK,Growth hormone,GSK3B,HIF1A,HRAS,HTT,IGF1,IGF1R,ILK,INSR,IRS1,ITGA3,ITGB1,JAK2,JUN,MAPK1,MAPK11,MAPK14,MAPK3,MAPK7,MAPK9,MAPT,MDM2,MMP2,MTOR,MTORC1,NFkB (comp…	2	Activated		3.839	1.66e-80	0.0001	ABAT,ABCA1,ABCF2,ACAA1,ACADL,ACAT1,ACAT2,ACOT7,ACSF2,ACSL3,ACSL4,ACSL6,ACSS2,ACTA1,ACTA2,ACTG1,ACTG2,ACTN1,ACTN4,ACTR1B,ACTR2,ACTR3,ADAR,ADD3,ADGRB1,ADGRL3,ADK,AHNAK,AHSG,AK1,AK2,AK3,AKR1A1,AKR1B1,ALCAM,ALDH1A1,ALDH3A2,ALDH4A1,ALDH6A1,ALDH7A1,ALDH9A1,ALDOA,ALDOC,AMOT,AMPD3,ANK3,ANXA5,ANXA6,AP1B1,AP2A1,AP2S1,AP3D1,AP3M2,APBA2,APC,API5,APOA4,APP,AQP4,ARF1,ARF6,ARFGEF3,ARHGAP1,ARHGAP32,ARHGAP5,ARHGE…	737 (101)	101
LMO4		transcription regulator	ABL1,Akt,AKT1,APP,AR,BCR-ABL1,CaMKII,CASP9,CD247,CEBPA,CHUK,CSF1R,CTNNB1,EGFR,EIF2AK3,EPOR,ESR1,FOS,GATA4,IGF1R,IL2,INSR,Insulin,IRS1,ITGB1,LEPR,LMO4,MAPK1,MAPK3,MAPK8,MET,mir-21,MMP2,MMP9,MYC,Nfat (family),NFE2L2,NFKBIA,NTRK2,PAK2,PDPK1,PGR,PPARA,PPARG,PPARGC1A,progesterone,PTPN1,RAC1,RAF1,RELA,SAT1,SMAD3,SOD2,SRC,SRC (family),STAT3,STAT5B,STAT6,TP53,TP63	3	Activated		9.941	1.76e-80	0.0001	ABAT,ABCA1,ABCF2,ABCF3,ACAA1,ACAA2,ACADM,ACAT1,ACLY,ACO1,ACO2,ACOX1,ACSF2,ACSL1,ACSL3,ACSL4,ACSS1,ACTA2,ACTG2,ACTN2,ACTN4,ACTR2,ACTR3,ADAR,ADCYAP1R1,ADD1,ADGRB1,AGPAT3,AGT,AHNAK,AHSG,AK3,AKR1A1,AKR7A2,ALCAM,ALDH1A1,ALDH2,ALDH3A2,ALDH4A1,ALDH6A1,ALDH9A1,AMOT,ANK3,ANKRD17,ANXA6,AP1B1,AP1G1,AP2A1,AP2S1,AP3B2,AP3D1,AP3M2,APBB1,APC,APOA2,APOA4,APOD,APOE,APP,AQP4,ARCN1,ARF1,ARF4,ARF6,ARHGAP32,ARHGAP5,A…	717 (60)	60
EYA2		phosphatase	Actin,AKT1,Ap1,APEX1,ATF2,ATM,BCL2,Calcineurin protein(s),calpain,CASP3,CASP8,CASP9,CAT,CDC42,Cdc42,CDH1,DICER1,E2f,EIF2AK2,ELK1,ERK,ERK1/2,estrogen receptor,EYA2,H2AX,IL18,JAK1,JAK2,Jnk,JUN,MAP2,MAP2K3,MAP2K4,MAP3K1,Mapk,MAPK14,MAPK8,MYC,NF2,NFAT (complex),Nfat (family),NFATC1,NFkB (complex),P38 MAPK,PAK1,PAK2,PI3K (complex),PIP5K1A,PIP5K1B,PPARG,PRKAR2A,PRKCA,PRKCD,PRKCQ,PRKN,PTEN,Rac,RAC1,RAF1…	3	Activated		3.615	1.87e-80	0.0001	ABAT,ABCD3,ABCF2,ABCF3,ABHD4,ACAA2,ACADL,ACADVL,ACAT1,ACAT2,ACO2,ACOT11,ACOT7,ACSF2,ACSL3,ACSL4,ACSL6,ACSS2,ACTG1,ACTG2,ACTN2,ADD1,ADD3,ADGRB1,ADH5,AHSG,AK1,AK2,AK3,AKR1B1,ALDH1A1,ALDH4A1,ALDH7A1,ALDH9A1,ALDOA,ANKRD17,ANXA2,ANXA5,ANXA6,AP1B1,APBB1,APOA4,APOD,AQP4,ARF4,ARHGAP32,ARHGAP5,ARHGDIA,ARHGEF2,ARHGEF7,ARL1,ARPC2,ASNS,ATL1,ATP1A1,ATP1A3,ATP5F1A,ATP5F1C,ATP5IF1,Atp5k,ATP5MF,ATP5PB,ATP5PO,ATP…	568 (70)	68
forskolin		chemical toxicant	26s Proteasome,ABCA1,ADRB2,Akt,AMPK,AR,ATF1,CASP3,CAV1,CCN2,CFTR,CNR1,Creb,CREB1,CREBBP,CRTC1,CTNNB1,CXCL8,cyclic AMP,CYP1B1,DDIT3,DIO2,DUSP1,ERK,ERK1/2,ESR1,ESR2,estrogen receptor,forskolin,FOS,FOXO1,FOXO3,GCK,GSK3B,HDAC4,HRAS,IGF1,IRS1,KCNJ2,LCK,LIPE,MAP2K1,Mapk,MAPK1,MAPK7,MAPK8,MAPT,Mek,MTOR,NFkB (complex),NFKB1,NOS2,NR1I2,P38 MAPK,p70 S6k,Pkc(s),PLG,PLIN1,PPP2CA,PSEN1,PTPN11,RAC1,RAF1,RAPGEF…	2	Activated		6.889	2.01e-80	0.0002	ABCA1,ABCD3,ABCF2,ACAA1,ACAA2,ACADVL,ACO2,ACOT11,ACOT7,ACOX1,ACSBG1,ACSL1,ACSL4,ACSL6,ACSS1,ACTA1,ACTA2,ACTB,ACTG1,ACTG2,ACTN1,ACTR1B,ACTR2,ACTR3,ADAR,ADD3,ADH5,ADK,ADRM1,AHNAK,AK1,AK2,AKAP12,AKT2,ALDH1L1,ALDH3A2,ALDH7A1,ALDH9A1,ALDOA,ALDOC,AMOT,ANK3,ANXA2,ANXA6,AP2A1,AP2S1,AP3D1,APBA2,APC,API5,APLP2,APOA1,APOA2,APOA4,APOD,APOH,APP,AQP4,ARAF,ARF1,ARF5,ARF6,ARFGEF3,ARHGEF2,ARHGEF9,ARL6IP5,ARPC2,AS…	700 (79)	79
Max-Myc		complex	AKT1,AMPK,ATF4,BAK1,BAX,BRCA1,calpain,CASP3,caspase,CDK6,CDKN1A,CDKN1B,CDKN2A,CTNNB1,DKK1,E2F1,EIF2AK3,EIF2AK4,ERK,estrogen receptor,F2,GCK,GLI1,GSK3B,HRAS,HSF1,JINK1/2,Jnk,JUN,LMNA,MAPK14,MAX,Max-Myc,mir-22,MMP9,MYC,NFkB (complex),NFKBIA,NR3C1,P38 MAPK,Pka,PRKAA,PTEN,RAS,RB1,RBL2,RELA,RHOA,SFRP1,SP1,STAT1,Tgf beta,TP73,TRAF2,ZBTB17	3	Activated		3.597	2.35e-80	0.0001	AARS1,ABCA1,ABCD3,ABCF2,ABCF3,ABHD4,ACAA2,ACADM,ACAT2,ACLY,ACSL1,ACSS1,ACTA1,ACTB,ACTN1,ACTN2,ACTN4,ADD1,ADD3,ADH5,AHSA1,AK1,AK2,AKR1B1,ALB,ALCAM,ALDH7A1,ALDOA,AMPD3,ANKRD17,ANXA5,ANXA6,AP3M2,APOA1,APPL2,AQP4,ARF1,ARF4,ARF6,ARHGAP5,ARHGDIA,ARHGEF7,ARPC2,ASS1,ATL1,ATP1A1,ATP1A3,ATP1B1,ATP5F1A,ATP5F1C,ATP5IF1,Atp5k,ATP5MF,ATP5PF,ATP6V1B1,ATP6V1D,ATP6V1E1,ATP6V1F,ATRX,B2M,BAG3,BCKDHA,BCKDK,BCR,BIN1,…	588 (55)	54
5-fluorouracil		chemical drug	5-fluorouracil,ADAM17,Akt,CASP1,CASP3,CASP8,CASP9,caspase,CDKN1A,CHUK,DDIT3,DYRK1B,ERK,HES1,Hsp27,IL10,JUN,MAPK14,MAPK8,NFkB (complex),NFkB (family),NFKBIA,P38 MAPK,p70 S6k,PI3K (family),RB1,SRC (family),STAT3,TP53	2			0.444	2.52e-80	0.0001	ABAT,ABCD3,ACAA2,ACADL,ACADM,ACADVL,ACAT1,ACLY,ACO1,ACO2,ACOT11,ACOX1,ACSF2,ACSL1,ACSL3,ACSL4,ACSL6,ACSS1,ACSS2,ACTA1,ACTB,ACTC1,ACTN1,ACTN2,ACTN4,ADD3,ADGRB1,ADH5,AHSA1,AHSG,AK1,AK2,AK3,AKAP12,AKR1B1,ALB,ALDH1A1,ALDH4A1,ALDH7A1,ALDH9A1,ALDOA,AMOT,AMPD3,ANXA1,ANXA2,ANXA5,ANXA6,AP1B1,APLP2,APOA4,APOD,ARHGAP5,ARL6IP5,ARPC2,ASNS,ASS1,ATP1A1,ATP1B1,ATP2A2,ATP5F1B,ATP5F1C,Atp5k,ATP5PB,ATP5PO,ATP6V1B1,…	512 (29)	29
domatinostat		chemical drug	Akt,AR,CDKN2A,domatinostat,E2F3,EGFR,F3,GTF2I,HDAC1,HDAC2,HDAC3,KDM1A,LEF1,MAPK8,MAPT,MTOR,NFkB (complex),p70 S6k,PPARG,RB1,RUNX2,SMAD7,TGFB1,THRB,TLR9,TP53	3			1.532	2.53e-80	0.0001	ABAT,ABCD3,ACAA1,ACAA2,ACADL,ACADVL,ACAT1,ACO1,ACO2,ACOT11,ACOT7,ACOX1,ACSF2,ACSL3,ACSL4,ACSL6,ACSS2,ACTG2,ACTN1,ACTN2,ACTN4,ACTR3,ADD3,ADH5,ADI1,ADK,AGT,AHCYL2,AHNAK,AK3,AKAP12,AKR1A1,ALCAM,ALDH2,ALDH4A1,ALDH7A1,ALDH9A1,ALDOA,AMOT,AMPD3,ANXA6,AP1B1,APC,APLP2,APOA1,APOD,APPL2,ARF1,ARF4,ARHGAP5,ARHGEF12,ARHGEF2,ARHGEF7,ARPC2,ASNS,ASS1,ATP1A1,ATP1A3,ATP1B1,ATP2B1,ATP5F1C,Atp5k,ATP5MG,ATP5PO,ATP6V0A…	586 (26)	25
PTPN9		phosphatase	ABL1,AGT,Akt,AKT1,ANXA7,AR,ATM,calpain,Cdc42,CDK2,CEBPA,CHUK,Creb,CREB1,EGFR,EGR1,EPB41,ERBB2,ERK,ESR1,estrogen receptor,ETV1,FAS,FOS,FOXO3,FYN,GAB1,GATA4,GJB1,GNAS,HBEGF,HGS,HIF1A,HRAS,IRS1,ITCH,ITGB1,ITGB4,JUN,JUP,KRAS,MAP2K1,MAP2K2,MAP2K4,MAPK1,MAPK8,MED1,Mek,MET,mir-21,MMP9,MTORC1,MXD1,MYC,NCOA3,NEDD9,NFkB (complex),NFKB1,NFKBIA,NOS3,NSF,ODC1,P38 MAPK,PARP1,PDPK1,PGR,PI3K (complex),PI3K (fami…	3	Inhibited	biased	-7.535	2.56e-80	0.0002	ABCD3,ABCF2,ABCF3,ACAA2,ACADM,ACO1,ACOT11,ACOT7,ACSBG1,ACSL3,ACSL6,ACSS2,ACTA1,ACTB,ACTG2,ACTN2,ACTN4,ACTR2,ACTR3,ADAR,ADD1,ADGRL3,ADH5,ADK,ADRM1,AGT,AHSG,AIMP1,AK1,AK2,AK3,AKR1B1,AKT2,ALDH1A1,ALDH1L1,ALDH2,ALDH3A2,ALDH7A1,ALDOA,ALDOC,AMOT,AMPD3,AMPH,Ank2,ANK3,ANKRD17,Anp32a,ANXA1,ANXA2,ANXA6,AP1G1,AP2A1,AP2S1,AP3D1,AP3M2,APBA2,APBB1,APC,APLP2,APOA4,APOD,ARAF,ARCN1,ARF1,ARF4,ARFGEF3,ARHGAP1,ARHGA…	765 (97)	95
S-equol		chemical drug	Akt,ESR1,ESR2,KAT5,NOS3,S-equol,TP53	2	Activated		3.619	3.38e-80	0.0001	ABAT,ACAA2,ACADL,ACADM,ACADVL,ACAT1,ACLY,ACO1,ACOT11,ACOX1,ACSF2,ACSL3,ACSL6,ACSS1,ACSS2,ACTA1,ACTA2,ACTN4,ACTR2,ADAR,ADGRB1,ADH5,AGT,AHNAK,AK3,AKAP12,AKR1B1,ALB,ALDH1A1,ALDH4A1,ALDH9A1,ALDOA,AMOT,ANK3,ANXA1,ANXA2,ANXA6,AP1B1,AP2S1,APC,APLP2,APOA1,APP,ARHGAP1,ARHGAP5,ARHGEF2,ARHGEF7,ARHGEF9,ASS1,ATP1A1,ATP1B1,ATP5F1A,ATP5F1C,Atp5k,ATP5PB,ATP6V0D1,ATP6V1A,ATP6V1H,BANF1,BCAP31,BCAS3,BCLAF1,BCR,BMPR…	502 (7)	6
Nfatc		group	Akt,CDK6,ESR1,ESR2,FOXO1,GAP43,Gsk3,JUN,MEF2D,Nfat (family),Nfatc,NFATC1,NFATC2,NFATC3,NFATC4,NFkB (complex),SRC,TP53	3			1.961	3.45e-80	0.0001	ABAT,ABCD3,ACAA2,ACADL,ACADM,ACADVL,ACAT1,ACO1,ACOT11,ACOX1,ACSF2,ACSL1,ACSL3,ACSL6,ACSS1,ACSS2,ACTA1,ACTA2,ACTN4,ACTR2,ADAR,ADD3,ADGRB1,ADH5,AHNAK,AK1,AK3,AKR1B1,ALDH1A1,ALDH4A1,ALDH7A1,ALDH9A1,ALDOA,AMOT,ANK3,ANXA1,ANXA2,ANXA6,AP1B1,AP2S1,APC,APLP2,APOA1,APP,ARHGAP1,ARHGAP5,ARHGEF2,ARHGEF7,ARHGEF9,ASS1,ATP1A1,ATP1B1,ATP2A2,ATP5F1A,ATP5F1B,ATP5F1C,Atp5k,ATP5PB,ATP5PF,ATP6V0A1,ATP6V0D1,ATP6V1A,AT…	553 (18)	17
4-hydroxytamoxifen		chemical drug	4-hydroxytamoxifen,AHR,Akt,EGFR,ERK1/2,ESR1,ESRRG,estrogen receptor,IGF1,IGF1R,JAK2,JUN,MAPK14,MAPK3,MYC,NFkB (complex),NR1I2,NRF1,P38 MAPK,PLD2,PTPN11,PTPN6,SRC	2	Activated		5.536	3.71e-80	0.0001	ABCB1,ABCF3,ACLY,ACO1,ACO2,ACOT7,ACOX1,ACSL4,ACSS1,ACSS2,ACTB,ACTC1,ACTN4,ACTR1B,ACTR2,ADD1,ADD3,AHNAK,AK1,AK2,AKAP12,AKR1B1,AKT2,ALDH1A1,ALDH2,ALDH3A2,ALDH7A1,ALDOA,ALDOC,AMOT,ANK3,ANKRD17,ANXA5,AP2S1,APC,APLP2,APOA4,AQP4,ARAF,ARHGAP1,ARHGEF2,ARHGEF7,ARHGEF9,ASS1,ATP1A1,ATP1A3,ATP1B1,ATP2A1,ATP2A2,ATP2B1,ATP5F1A,ATP5F1B,ATP5F1D,ATP5IF1,ATP5MF,ATP5MG,ATP5PD,ATP5PF,ATP5PO,ATP6V0D1,ATP6V1A,ATP6V1H,…	547 (23)	23
PP2A		complex	ACLY,Akt,AKT1,AKT2,AKT3,AMPK,APC/APC2,ATF1,ATM,ATXN1,CAMK4,CASP8,CDK2,Creb,CREB1,EIF2AK2,EIF4EBP1,ELF1,ERK,ERK1/2,ESR1,FOXO1,GJA1,GRIN1,GSK3B,IRF3,IRS1,JUN,MAP2,MAP2K1/2,MAP2K4,Mapk,MAPK1,MAPK3,MAPK8,MAPT,Mek,MET,NCOA1,NEFH,NFkB (complex),NOS3,NR1I3,p70 S6k,PDPK1,Pkc(s),PLK1,Pln,PP2A,PPP2R1A,PRKAA,PRKCA,PRMT1,PTPA,PTPRA,PTTG1,RELA,SLC6A3,SLC6A4,SP1,STAT3,STAT5a/b,TP53,UPF1,YAP/TAZ	2	Inhibited		-4.366	4.08e-80	0.0001	ABAT,ABCD3,ACAA2,ACADL,ACADVL,ACAT1,ACO1,ACO2,ACOT11,ACSF2,ACSL3,ACSL4,ACSL6,ACTA1,ACTN1,ACTN4,ACTR2,ADGRB1,ADH5,ADK,AGL,AGT,AHSG,AK3,AKAP12,AKR1B1,AKT2,ALDH4A1,ALDH7A1,ALDH9A1,ALDOA,AMOT,ANK3,ANXA1,ANXA2,ANXA6,AP1B1,AP2A1,AP2S1,AP3M2,APBA2,APC,APLP2,APOA4,APOD,ARFGEF3,ARHGAP1,ARHGAP5,ARHGEF2,ARHGEF7,ARHGEF9,ARPC2,ASNS,ASS1,ATP1A1,ATP1A2,ATP1A3,ATP2A1,ATP2B4,ATP5F1C,ATP5F1D,Atp5k,ATP5PB,ATP5PF,AT…	614 (65)	65
DNAJC3	1.252	other	Akt,AMPK,ATF3,ATF4,C/EBP,Calcineurin protein(s),CASP1,CASP3,CASP8,CASP9,caspase,CDK1,CFTR,CHUK,Creb,DDIT3,DHX9,DNAJC3,EIF2A,EIF2AK2,EIF2AK3,EIF2S1,ERK,ERK1/2,ERN1,estrogen receptor,FOXO1,FOXO3,GSK3B,HSPA8,IFNAR1,IKBKB,IRF1,IRS1,Jnk,MAPK14,MAPK8,MAPT,NFE2L2,NFkB (complex),NFKBIA,P38 MAPK,PPARG,RAC1,RELA,Srebp,STAT1,STAT3,STK11,STUB1,TP53,TSC2	3	Inhibited	biased	-8.042	4.46e-80	0.0001	AARS1,ABAT,ABCA1,ABCD3,ACAA1,ACAA2,ACADL,ACADVL,ACAT1,ACO1,ACO2,ACOT11,ACOX1,ACSF2,ACSL3,ACSL4,ACSL6,ACTA1,ACTG1,ACTN1,ACTN4,ADD3,ADGRB1,ADH5,ADK,AGPAT3,AGT,AHSG,AK1,AK2,AK3,AKAP12,AKR1A1,AKR1B1,AKR7A2,AKT2,ALB,ALCAM,ALDH4A1,ALDH7A1,ALDH9A1,AMOT,AMPD3,ANXA5,ANXA6,AP1B1,AP2A1,AP3M2,APBA2,APBB1,APLP2,APOA4,APOD,AQP4,ARF4,ARF5,ARHGAP5,ARL6IP5,ARPC2,ASS1,ASTN1,ATP1A1,ATP1A3,ATP5F1B,ATP5F1C,ATP5F1D,At…	584 (52)	50
PD173955		chemical drug	ABL1,Akt,AKT1,AKT2,Alpha catenin,AMPK,Ap1,BAX,BMX,BTK,CASP3,CAV1,CCKBR,CD247,CDCP1,CDH1,CHUK,Clathrin,Creb,CTNNB1,CYP7A1,DAG1,DNM1,EGFR,EGR1,EIF4E,ERBB2,ERK,ERK1/2,ESR1,estrogen receptor,ETS1,FAS,FHIT,FOS,FYN,GIT1,GNAQ,GNAS,GRIN3A,GTF2I,HBEGF,HGS,HINT1,HNRNPK,HRAS,IGF1R,IKBKB,IRF4,IRF5,IRS1,ITGB1,ITK,JAK1,Jnk,JUN,JUP,KRAS,L-serine,L1CAM,LRP1,MAP2K1,MAP2K3,MAP2K6,Mapk,MAPK1,MAPK14,MAPK3,MAPK7,MAPK…	3	Inhibited	biased	-6.326	6.86e-80	0.0001	ABCD3,ACAA1,ACADL,ACADM,ACADVL,ACAT2,ACLY,ACOT11,ACOT7,ACSBG1,ACSL1,ACSL6,ACSS2,ACTN1,ACTN2,ACTR2,ACTR3,ADAR,ADD3,ADGRL3,ADH5,ADK,ADRM1,AHCYL1,AHNAK,AHSG,AK1,AK2,ALCAM,ALDH1L1,ALDH2,ALDH3A2,ALDH7A1,ALDOA,ALDOC,AMOT,AMPD3,Ank2,ANK3,ANXA5,ANXA6,AP2A1,AP2S1,AP3D1,AP3M2,APBA2,APBB1,APC,API5,APOA4,APOD,AQP4,ARF1,ARF6,ARHGAP1,ARHGAP32,ARHGDIA,ARHGEF7,ARHGEF9,ARL1,ARL6IP5,ARPC2,ARPC3,ARPP19,ASNS,ASS1,AT…	701 (134)	131
SELP		transmembrane receptor	5-hydroxytryptamine,Akt,AKT1,ATF1,ATF2,ATF6,BCL2,calpain,CASP8,CBL,CEBPA,CEBPB,Creb,CREB1,CYP19A1,DDIT3,EGFR,EGR1,EIF4E,ELK1,ERK1/2,ESR1,estrogen receptor,FOS,FOXO1,FYN,GATA3,GATA4,GSK3B,IGF1,IGF1R,IKBKB,IRF3,JUN,KAT5,L-serine,L1CAM,LCK,LEP,LRP6,MAP2K2,MAPK1,MAPK14,MAPT,MDM2,MEF2,MEF2C,Mek,MET,MITF,MKNK1,MMP12,MMP2,MMP3,MMP9,MTOR,MYB,MYC,Nfat (family),NFAT5,NFATC2,NFE2L2,NFkB (complex),NFKB1,NFKB…	3	Activated	biased	7.764	7.17e-80	0.0001	ABAT,ABCA1,ABCD3,ABCF2,ABCF3,ACAA1,ACAA2,ACADVL,ACAT1,ACAT2,ACO1,ACOT11,ACOT7,ACSBG1,ACSF2,ACSL3,ACTG2,ACTN4,ACTR1B,ACTR2,ADGRB1,ADH5,ADK,AGPAT3,AHCYL1,AHSG,AK2,AKR7A2,ALDH1L1,ALDH2,ALDH3A2,ALDH4A1,ALDH7A1,ALDH9A1,Alyref,AMOT,AMPD3,Ank2,ANK3,ANKRD17,ANXA5,ANXA6,AP1B1,AP1G1,AP3D1,AP3M2,APBA2,APBB1,APC,APLP2,APOH,AQP4,ARFGEF3,ARHGAP1,ARHGAP5,ARHGDIA,ARHGEF7,ARHGEF9,ARL6IP5,ARPP19,ASS1,ATP1A2,ATP1A3…	778 (108)	107
acetyl-coenzyme A		chemical - endogenous mammalian	acetyl-coenzyme A,Akt,AKT1,Ap1,AR,ATF2,ATM,BCL6,BTK,CASP2,CASP3,CASP8,CDK9,CREBBP,CRTC2,EP300,ESR1,estrogen receptor,FASN,FOXA2,GATA4,Hdac,HIF1A,HNF4A,Jnk,JUN,JUNB,KLF1,MAP3K1,MDM2,MEF2C,MYOD1,NEUROD1,NFE2L2,PARP1,PDK,PDK1,PDK4,PDX1,PPARG,PXN,SP1,SP3,STAT3,T3-TR-RXR,TFAP2A,TP53,VitaminD3-VDR-RXR,XBP1,ZBTB7B	3	Activated	biased	10.33	7.24e-80	0.0001	ABAT,ACAA1,ACADL,ACADM,ACAT1,ACAT2,ACLY,ACO1,ACOT11,ACOX1,ACSF2,ACSL6,ACTA1,ACTA2,ACTC1,ACTG2,ACTN2,ACTR2,ACTR3,ADGRL3,AGPAT3,AGT,AHSG,AK3,AKAP12,AKR1A1,AKR1B1,AKR7A2,AKT2,ALCAM,ALDH2,ALDH4A1,ALDH9A1,ALDOC,ALG2,AMOT,ANK3,ANXA5,ANXA6,AP1B1,AP2S1,APC,APLP2,APOA2,APOA4,AQP4,ARCN1,ARF1,ARHGAP1,ARHGAP5,ARHGEF2,ARHGEF9,ASS1,ASTN1,ATP1A1,ATP1A3,ATP1B1,ATP2A1,ATP5F1B,ATP5F1C,Atp5k,ATP5PB,ATP5PD,ATP5PO,AT…	624 (50)	48
voltage-gated calcium channel		complex	ABL1,Akt,AKT1,AKT2,Alpha catenin,AMPH,AMPK,Ap1,ATM,BIN1,BMX,BTK,Ca2+,CACNA1A,CACNA1C,CACNA1D,CACNA2D1,CACNG2,Calcineurin protein(s),CAMK4,CAV1,CD247,CDH1,CHUK,Clathrin,Creb,CREB1,CRTC2,CTNNB1,CYP7A1,DAG1,DNM1,EGFR,EGR1,EIF4E,EPS15,ERBB2,ESR1,estrogen receptor,ETS1,FHIT,FOS,FYN,GIT1,GNAQ,GNAS,GRIA4,GRIN1,GRIN3A,HBEGF,HINT1,HNRNPK,HRAS,HTR2A,IGF1R,IKBKB,IRF4,IRF5,ITGB1,ITK,ITPR,ITPR2,JAK1,Jnk,JUN,J…	3	Activated	biased	6.123	8.12e-80	0.0001	ABCD3,ACAA1,ACADL,ACADM,ACADVL,ACAT2,ACLY,ACOT11,ACOT7,ACSBG1,ACSL1,ACSL6,ACSS2,ACTA1,ACTN2,ACTR2,ACTR3,ADD3,ADGRL3,ADH5,ADK,ADRM1,AHCYL1,AHNAK,AHSG,AK1,AK2,ALCAM,ALDH1L1,ALDH2,ALDH3A2,ALDH7A1,ALDOA,ALDOC,AMOT,AMPD3,ANK3,ANXA2,ANXA5,ANXA6,ANXA7,AP2S1,AP3D1,AP3M2,APBA2,APBB1,APC,API5,APOA4,APOD,APOE,APP,AQP4,ARF1,ARF6,ARFGEF3,ARHGAP1,ARHGAP32,ARHGDIA,ARHGEF7,ARHGEF9,ARL1,ARL6IP5,ARPC3,ARPP19,ASNS,…	704 (146)	141
Cyclin D1/cdk4		complex	ABL1,Akt,AKT1,AR,BRCA1,CCND1,CDK4,CDK5,CDKN2A,CEBPB,Cyclin D1/cdk4,DNMT1,E2F1,E2F3,EGR1,EP300,estrogen receptor,FOXM1,FOXO3,GLI1,H2AX,HDAC1,JUN,MAPK14,MAPK3,MAPK8,MAPT,MDM2,MEF2C,MTOR,MYC,NEUROD1,NOS3,NR4A1,NR4A2,NRF1,OTX2,P38 MAPK,PELP1,PIP5K1A,PTEN,RAF1,Rb,RB1,RBL1,RHOA,ROCK,ROCK2,RUNX2,RUNX3,SKP2,STAT3,TCF3,TFE3,TFEB,THRB,TP53,TSC1,TSC2,WT1,ZNF335	3			0.445	8.25e-80	0.0001	ABAT,ABCF3,ABHD4,ACAT1,ACAT2,ACO1,ACO2,ACOT11,ACOT7,ACSF2,ACSL3,ACSL4,ACSL6,ACSS1,ACSS2,ACTB,ACTC1,ACTN2,ACTN4,ACTR3,ADD1,ADD3,ADGRB1,AHNAK,AHSG,AK2,AK3,AKR1A1,ALCAM,ALDH4A1,ALDH9A1,AMOT,AMPD3,ANKRD17,ANXA11,ANXA2,ANXA5,ANXA6,AP1B1,APC,APOA1,APOA4,APOD,APPL2,AQP4,ARF4,ARHGDIA,ARHGEF2,ARHGEF7,ARL2,ARPP19,ASNS,ATL1,ATP1A1,ATP1A3,ATP1B1,ATP2B1,ATP5F1A,ATP5F1B,ATP5F1C,ATP5IF1,Atp5k,ATP5MF,ATP5MG,ATP5…	613 (61)	59
mini-GAGR		chemical reagent	26s Proteasome,Abcb1b,Akt,CASP3,Creb,DGAT1,ERK1/2,GSK3B,HMOX1,IKBKB,IRF3,Jnk,mini-GAGR,Nfat (family),NFE2L2,NFKB1,P38 MAPK,p70 S6k,reactive oxygen species,RELA,SMAD2,SMAD3,Sod,SOD1,SOD2,TP53	3	Activated		4.017	9.39e-80	0.0001	ABAT,ACAA2,ACADL,ACADM,ACADVL,ACAT1,ACBD5,ACLY,ACO1,ACOT11,ACOX1,ACSF2,ACSL1,ACSL3,ACSL6,ACSS1,ACSS2,ACTG1,ACTN4,ADAR,ADD3,ADGRB1,ADH5,ADK,ADRM1,AGPAT3,AGT,AHNAK,AK1,AK3,AKAP12,AKR1A1,AKR1B1,AKR7A2,ALDH1A1,ALDH4A1,ALDH9A1,ALDOA,AMOT,AMPD3,ANXA1,ANXA2,ANXA5,ANXA6,AP1B1,AP3M2,APBA2,APLP2,APOA1,APOA4,ARF1,ARHGAP5,ASS1,ATP1A1,ATP1A3,ATP5F1A,ATP5F1C,Atp5k,ATP5PB,ATP6V1D,ATP6V1H,BAG3,BCAP31,BCAS1,BCAS3…	483 (26)	26
ACTB	-5.728	other	ABCA1,ACTB,Akt,AKT1,AR,ATF2,C3,CDK2,CTNNB1,E2F1,EGFR,EIF4EBP1,ERK,ERK1/2,ESR1,HMOX1,IGF1,JUN,Mapk,MAPK1,MAPK14,MAPK8,MTORC1,NFkB (complex),p70 S6k,Pld,PLD1,PLD2,PRKCA,PRKCQ,PRKCZ,RAC1,RAS,RB1,SMARCA4,SRC,TP53,TRPC3	3			1.405	1.14e-79	0.0001	ABAT,ABCA1,ABCB1,ABCD3,ABCF2,ACAA1,ACAA2,ACADM,ACAT1,ACAT2,ACLY,ACO1,ACO2,ACOT11,ACOT7,ACOX1,ACSF2,ACSL3,ACSL4,ACSL6,ACSS1,ACSS2,ACTA1,ACTA2,ACTG1,ACTN1,ACTN2,ACTN4,ACTR1B,ACTR2,ACTR3,ADAR,ADGRB1,ADH5,AGT,AHNAK,AK3,ALB,ALCAM,ALDH2,ALDH4A1,ALDH7A1,ALDH9A1,ALDOA,AMOT,ANK3,ANXA2,ANXA6,AP1B1,AP2S1,AP3M2,APBB1,APC,APLP2,APOA2,APOD,APP,AQP4,ARHGAP1,ARHGAP5,ARHGEF2,ARHGEF9,ARPC2,ASNS,ATP1A2,ATP2A1,ATP2A…	626 (38)	38
TAOK3		kinase	26s Proteasome,Akt,ATF2,CASP3,CASP8,CHUK,CXCL12,ELK1,ERK1/2,FOXO3,HBEGF,HNF4A,IKBKB,IKBKG,JINK1/2,Jnk,JUN,JUNB,JUND,MAP2K1,MAP2K3,MAP3K1,MAP3K5,Map3k7,MAP3K8,MAP4K4,Mapk,Mmp,MMP14,MMP2,Nfat (family),NFE2L2,NFkB (complex),NFkB (family),NFKB1,NFKBIA,P38 MAPK,PDPK1,RAC1,RELA,RHOA,Sapk,SRC,SREBF1,STAT5a/b,TAOK3,TGFB1,TICAM1,TP53,TRAF2,TXN	3	Activated		6.107	1.26e-79	0.0001	ABAT,ABCD3,ACADL,ACAT1,ACO2,ACOT11,ACSBG1,ACSF2,ACSL3,ACSL6,ACSS1,ACTB,ACTC1,ACTG1,ACTG2,ACTN1,ACTN4,ADD3,ADI1,ADK,ADRM1,AGL,AHNAK,AK1,AK2,AK3,AKR1A1,AKR1B1,AKR7A2,ALCAM,ALDH1L1,ALDH7A1,ALDH9A1,ALDOC,AMOT,ANXA1,ANXA2,ANXA6,ANXA7,AP1B1,AP3M2,APBB1,APLP2,APOA2,AQP4,ARAF,ARF1,ARF4,ARHGAP5,ARHGEF2,ARL1,ARL6IP5,ARPC2,ASS1,ATP1A1,ATP1A3,ATP5F1A,ATP5F1C,Atp5k,ATP5PB,ATP6V1B1,ATP6V1D,ATP6V1E1,ATP6V1H,ATR…	562 (51)	48
SEMA4D		transmembrane receptor	ABL1,AHR,Akt,AKT1,Alp,Alpha catenin,AR,ATM,CASP3,CASP8,CAV1,CBL,CD72,Cdc42,CDH1,CDK2,CDKN1B,CHUK,Creb,CSF2RB,CTNNB1,DIAPH1,ERBB2,ERBB3,ERBB4,ERK1/2,ESR1,estrogen receptor,ETV1,FOXO1,FOXO3,FYN,GAB1,HBEGF,HIF1A,HRAS,ILK,IRS1,IRS2,JUN,JUP,KCNN4,L-tyrosine,LCP2,LRP6,MAP2K1,MAP2K2,MAP2K5,MAP3K1,MAP3K8,Mapk,MAPK1,MAPK12,MAPK14,MED1,Mek,MET,Mlc,MMP9,MRTFA,MST1R,MXD1,MYD88,MYL2,NCOA3,NFATC1,NFKB1,NFKBIA,…	3	Activated		2.418	1.32e-79	0.0001	ABAT,ACAA2,ACADL,ACAT1,ACSBG1,ACSF2,ACSL3,ACSL6,ACSS2,ACTA1,ACTA2,ACTB,ACTC1,ACTG1,ACTG2,ACTN2,ACTN4,ACTR2,ADAR,ADD3,ADGRB1,ADGRL3,ADK,AGT,AHNAK,AHSG,AIMP1,AK1,AK2,AK3,AKR1B1,AKT2,ALCAM,ALDH1A1,ALDH1L1,ALDH2,ALDH3A2,ALDH4A1,ALDH9A1,ALDOA,ALDOC,AMOT,AMPD3,ANK3,ANXA2,ANXA6,AP1B1,AP2A1,AP2S1,AP3M2,APBA2,APBB1,APC,APLP2,APOA4,ARF1,ARF3,ARF6,ARHGAP1,ARHGAP5,ARHGEF9,ARL6IP5,ASNS,ASS1,ATP1A2,ATP1A3,ATP2…	684 (110)	103
alpha-tocotrienol		chemical - endogenous mammalian	ABL1,Akt,AKT1,AKT2,Alpha catenin,alpha-tocotrienol,AMPK,Ap1,BMX,BTK,CASP3,CAV1,CCKBR,CD247,CDH1,CHUK,Clathrin,Creb,CTNNB1,DAG1,DNM1,EGFR,EGR1,EIF4E,ERBB2,ERK1/2,ESR1,estrogen receptor,ETS1,FHIT,FOS,FYN,GIT1,GNAQ,GNAS,GRIN3A,GTF2I,HBEGF,HGS,HINT1,HNRNPK,HRAS,IGF1R,IKBKB,IRF4,IRF5,IRS1,ITGB1,ITK,JAK1,Jnk,JUN,JUP,KRAS,L-serine,L1CAM,LRP1,MAP2K1,MAP2K3,MAP2K6,Mapk,MAPK1,MAPK14,MAPK3,MAPK8,MAPK9,MKNK1…	3	Inhibited	biased	-6.459	1.45e-79	0.0002	ABCD3,ACAA1,ACAA2,ACADL,ACADM,ACADVL,ACAT2,ACLY,ACOT11,ACOT7,ACSBG1,ACSL1,ACSL6,ACSS2,ACTN2,ACTR2,ACTR3,ADAR,ADD3,ADGRL3,ADH5,ADK,ADRM1,AHCYL1,AHNAK,AHSG,AK1,AK2,ALCAM,ALDH1L1,ALDH2,ALDH3A2,ALDH7A1,ALDOA,ALDOC,AMOT,AMPD3,Ank2,ANK3,ANXA5,ANXA6,AP2A1,AP2S1,AP3D1,AP3M2,APBA2,APBB1,APC,API5,APOA2,APOA4,APOD,AQP4,ARF1,ARF6,ARHGAP1,ARHGAP32,ARHGDIA,ARHGEF7,ARHGEF9,ARL1,ARL6IP5,ARPC3,ARPP19,ASNS,ASS1,AT…	705 (128)	127
TIP60		complex	ABCB1,ABL1,Akt,AR,ATM,ATR,BAX,CDK5,CEBPB,CEBPD,CTNNB1,EOMES,GSK3B,HIF1A,Jnk,KAT5,MAPK8,MAPK9,MYC,MYOD1,NFkB (complex),PAX6,PLG,PTHLH,RB1,RELA,RUVBL1,RUVBL2,SOX9,SRSF2,STAT3,TIP60,TP53,TP73,ULK1	3	Activated		5.054	1.8e-79	0.0001	ABAT,ABCB1,ABCD3,ABCF2,ABCF3,ACAA1,ACAA2,ACADM,ACADVL,ACAT1,ACAT2,ACBD5,ACO1,ACO2,ACOT11,ACSF2,ACSL1,ACSL3,ACSL4,ACSL6,ACSS1,ACSS2,ACTA2,ACTB,ACTC1,ACTN1,ACTN2,ACTN4,ACTR3,ADD1,ADD3,ADGRB1,ADH5,AHSG,AK1,AK2,AK3,AKAP12,AKR1B1,ALCAM,ALDH4A1,ALDH7A1,ALDH9A1,ALDOC,AMOT,ANKRD17,ANXA1,ANXA2,ANXA5,ANXA6,AP1B1,AP3M2,APLP2,APOA1,APOA4,APOD,APOH,AQP4,ARHGAP5,ARHGEF7,ARPP19,ASNS,ASS1,ATP1A1,ATP1A3,ATP1B1,AT…	604 (35)	33
estrogen		chemical drug	Akt,AKT1,BAX,CASR,CDK2,CREB1,EIF4EBP1,ERK1/2,ESR1,ESR2,estrogen,estrogen receptor,FOS,HSF1,IL6,JINK1/2,LDLR,LIF,MAPK1,MAPK3,MAPK8,Mek,MMP2,MMP9,MYC,NFkB (complex),NOS3,PGR,PI3K (complex),PIM1,Pkc(s),PTK2,RB1,RUNX2,SMAD2	2			0.645	1.87e-79	0.0001	ABCF2,ABCF3,ACAA2,ACADM,ACLY,ACO1,ACO2,ACSL1,ACSL4,ACTB,ACTC1,ACTG1,ACTN1,ACTN2,ACTN4,ACTR2,ADAR,ADD1,ADD3,ADGRB1,ADH5,AGT,AHCYL1,AHSA1,AHSG,AK1,AK2,AK3,AKAP12,AKT2,ALB,ALCAM,ALDH7A1,ALDH9A1,ALDOA,AMOT,ANK3,ANKRD17,ANXA1,AP1G1,AP2S1,AP3D1,APC,APLP2,APOA1,APOA2,APOD,AQP4,ARF1,ARFGEF3,ARHGAP1,ARHGEF2,ARHGEF9,ARID1A,ATP1A2,ATP1A3,ATP2A2,ATP2B4,ATP5F1A,ATP5IF1,Atp5k,ATP5PF,ATP6V0D1,ATP6V1A,ATP6V1D,AT…	618 (35)	35
[truncated: 2,555 more rows]
