# Supplementary material for: Activity-Induced Cortical Glutamatergic Neuron Nascent Proteins
Source: J Neurosci. 2022 Oct 19;42(42):7900–20. doi: 10.1523/JNEUROSCI.0707-22.2022 (PMC9617616; doi:10.1523/JNEUROSCI.0707-22.2022)
Supplement: Figure 9-4 — IPA Analysis of NSP Regulator Effects. IPA functional network analysis links regulation of a phenotype, function, or disease to upstream regulators. Table lists: Network ID, Consistency Score, Node Total, Regulator Total, Regulators, Target Total, Target Molecules in Dataset, Diseases and Functions Total, and Diseases and Functions. Shown highlighted are Regulators ANRT2, NRG1, SIM1, and SMARCAB1, which target 20 NSPs and are predicted to regulate functions Branching of cells and Cell Movement. Download Figure 9-4, XLSX file. [file ns-JN-RM-0707-22-s20.xlsx]

## Sheet: Sheet0
ID	Consistency Score	Node Total	Regulator Total	Regulators	Target Total	Target Molecules in Dataset	Disease & Function Total	Diseases & Functions	Known Regulator-Disease/Function Relationship
1	13.5	57	3	IRF4,MED13,MXD1	36	AIMP1,B2M,CANX,COQ9,DARS1,DBI,EIF4A1,EIF4G1,EZR,FASN,GPD2,GRB2,ITGB1,KARS1,KNG1,MAPK9,MAPRE1,NTRK2,PPIB,PRKAR2B,PRKCA,PSMA1,PSMA2,RAC1,RHOA,RHOB,RPL3,RPL30,SARS1,SCN2A,SMARCA4,SUB1,TKT,TOP1,UBE2H,YBX1	18	Advanced lung cancer,Cell movement of kidney cell lines,Congenital malformation of brain,Endocytosis by eukaryotic cells,Engulfment of tumor cell lines,Formation of cytoskeleton,Formation of filaments,Formation of filopodia,Formation of focal adhesions,Infection of embryonic cell lines,Infection of epithelial cell lines,Infection of kidney cell lines,Metastatic solid tumor,Organization of actin c…	2% (1/54)
2	10.088	45	4	LARP1,MLXIPL,MYC,TCF7L2	39	ANXA1,APP,CSE1L,EEF1A1,EIF3E,EIF3F,EIF3G,GAPDH,HSPA9,KIF5B,LAMP1,PABPC1,PRKCA,RPL10,RPL13,RPL13A,RPL19,Rpl23a,RPL27,RPL3,Rpl32,RPL35A,RPL5,RPLP0,RPS11,RPS14,RPS15A,RPS16,RPS18,RPS19,RPS21,RPS24,RPS28,RPS3,Rps3a1,RPS4Y1,SNAP23,STXBP3,VDAC2	2	Cell death of osteosarcoma cells,Fusion of vesicles	0% (0/8)
3	9.584	86	5	HOXA4,HSF2,LARP1,MLXIPL,STAT4	75	ACADL,ACLY,ACSS1,ACTA2,BSG,C3,CCT2,CDKN1B,CLU,CPT1A,Ctla2a/Ctla2b,DNAJB6,EEF1A1,EEF2,EIF3A,EIF3E,EIF3F,EIF3H,FASN,GJA1,HSBP1,HSPA1A/HSPA1B,Hspa1b,HSPA4,HSPH1,ITGB1,LRP1,MAPK8IP3,MID1IP1,MYH11,NDRG1,PABPC1,PGP,PRDX6,PSMA1,PSMA5,PSMB2,PSMB5,PSMC4,RACK1,RPL10,RPL13,RPL13A,RPL19,Rpl23a,RPL24,RPL27,RPL3,Rpl32,RPL35A,RPL4,RPL5,RPLP0,RPS11,RPS14,RPS15A,RPS16,RPS18,RPS19,RPS21,RPS24,RPS28,RPS3,Rps3a1,RPS…	6	Cell death of osteosarcoma cells,Cell viability,Infection by RNA virus,Invasive tumor,Morbidity or mortality,Replication of Influenza A virus	20% (6/30)
4	8.854	17	1	SOX4	10	BMPR2,CAPN2,CDH2,CTNNB1,FN1,PTK2,SERPINE2,TUBA1A,UCHL1,VIM	6	Bleeding,Cell movement of breast cancer cell lines,Cell movement of central nervous system cells,Cell spreading,Invasion of tumor cell lines,Shape change of tumor cell lines	17% (1/6)
5	8.227	65	4	CREB3L2,EGR2,MYCL,NFE2L1	48	ARF4,ARPP19,BUB3,CAMK4,CAST,CDC5L,CNTFR,COPB1,CSNK1A1,CYP51A1,DDX3X,DLG3,EPHA4,GOLGB1,GRIA2,GRIN2A,GSTP1,HSPA5,HSPD1,MAP2,MBP,NARS1,NCL,NOTCH1,NSF,PCDHGC3,PPP2CA,PPP3CB,PSMB2,PSMB5,PSMC3,PSMD1,RPL13,RPL13A,RPL19,SEC23B,SLC12A2,SLC1A3,SLC25A4,SLC25A5,SSB,TAOK1,TFRC,TOLLIP,TOP1,TOP2B,USO1,YARS1	13	Ataxia,Bleeding,Cancer of cells,Cellular homeostasis,Cognition,Coordination,Growth of organism,Invasion of cells,Metastatic solid tumor,Migration of neurons,Neurotransmission,Synaptic depression,Translation of RNA	13% (7/52)
6	8.05	30	4	ARNT2,NRF1,SIM1,SMARCB1	20	ACTR2,APOE,CDH2,DOCK4,FNBP1,GLUL,GRIN1,PEA15,PFN1,PLCB1,PSMB7,PSMC1,PSMC4,PSMC6,PSMD14,PSMD3,RYR2,TJP1,VIM,WASF3	6	Branching of cells,Cell movement of fibroblast cell lines,Protein kinase cascade,Shape change of neurites,Shape change of neurons,Sprouting	4% (1/24)
7	7.826	32	2	FEV,Fus	20	ANXA2,CHGB,CNTN1,GRIA2,GRIA4,H1-2,HTRA1,ITGB1,JAM2,NEFL,Nefm,NFIA,NFIX,SCG2,SDCBP,SLC1A3,SYT1,TUBA4A,VCAM1,VIM	10	Apoptosis of neurons,Assembly of cell-cell contacts,Cell movement of central nervous system cells,Development of vasculature,Formation of intercellular junctions,Formation of plasma membrane,Movement Disorders,Quantity of nervous tissue,Size of body,Synaptic transmission	20% (4/20)
8	7.313	34	4	CEBPB,LEF1,SOX4,SP1	27	ABCA1,AGT,ARHGEF12,CAPN2,CAV1,CDH2,CDKN1B,CRYAB,CTNNB1,DDX5,DIAPH1,DNM1,FGFR2,FLNA,FN1,FOXO3,GJA1,HSP90AA1,HSPA8,ITGAV,NDRG1,NRCAM,PRKCA,PTK2,SERPINA1,STAT3,VIM	3	Cell movement of breast cancer cell lines,Cell movement of fibroblast cell lines,Internalization of protein	8% (1/12)
9	7.005	40	3	CEBPB,LEF1,SOX4	31	ABCB1,AGT,ALB,APP,ARHGEF12,ATP6V0A1,C3,CAPN2,CAV1,CDH2,CDKN1B,CTNNB1,DDX5,DHX9,FGFR2,FN1,FOXO3,GFAP,HLA-A,HP,HSP90AA1,HSPA8,NRCAM,PSMA3,PTK2,SERPINA1,STAT3,TUBA1A,TUBB3,UCHL1,VIM	6	Cell movement of breast cancer cell lines,Cell movement of fibroblast cell lines,Cell spreading of tumor cell lines,Engulfment of cells,Infection by Retroviridae,Internalization of protein	6% (1/18)
10	6.364	15	1	TFEB	8	ATP6V0C,ATP6V1A,ATP6V1B2,CTSA,CTSB,CTSD,PSAP,TPP1	6	Ataxia,Endocytosis by eukaryotic cells,Engulfment of tumor cell lines,Replication of Influenza A virus,Seizures,Tremor	17% (1/6)
11	6.328	28	2	ATF2,NFYA	21	ABCB1,ACLY,ALB,ASNS,CALR,CAT,CTNNB1,FASN,FGFR2,FN1,FTH1,GUCY1B1,HSPA5,LMAN1,MAT2A,NOTCH1,PENK,PKM,RHOB,TF,VCAM1	5	Apoptosis of tumor cell lines,Cell death of cervical cancer cell lines,Cell viability,Organization of organelle,Secretion of molecule	30% (3/10)
12	6.286	37	3	ATF2,ATF4,NFYA	31	ABCA1,ABCB1,ACLY,ALB,APOE,ASNS,ATP1A2,CALR,CANX,CAT,CDKN1B,CTNNB1,FASN,FGFR2,FN1,FTH1,GUCY1B1,HSP90B1,HSPA5,HYOU1,IGFBP5,MAP1LC3B,NDRG1,NOTCH1,PENK,PKM,SHMT2,SLC1A4,STAT3,TF,VCAM1	3	Cell viability,Paralysis,Secretion of molecule	22% (2/9)
13	6.197	21	1	NFYA	15	ABCB1,ACLY,ALB,CALR,CAT,CBS/CBSL,FASN,FGFR2,FTH1,GUCY1B1,HSPA5,NOTCH1,PKM,RHOB,VWF	5	Apoptosis of tumor cell lines,Cell death of cervical cancer cell lines,Cell viability,Quantity of cells,Secretion of molecule	20% (1/5)
14	5.747	46	6	ATF2,HIF1A,IRF4,NEUROD1,PPARGC1B,SMAD3	35	ABCA1,ACADL,ACADM,ACADVL,ACTA2,ALB,APOE,ATP2A2,C3,CAV1,CDKN1B,DDX5,FASN,FOXO3,HSPA5,MAT2A,PC,PDHA1,PFKL,PKM,POR,PPIA,PRKAR2B,PRKCA,PSMA1,PSMA2,RHOB,RPS6,SCG5,STAT3,SUB1,TFRC,UBE2H,XIAP,YBX1	5	Hepatic steatosis,Infection of embryonic cell lines,Infection of epithelial cell lines,Infection of kidney cell lines,Viral hepatitis	3% (1/30)
15	5.63	28	2	ATF6,NFYA	23	ABCB1,ACLY,ALB,APP,ATP2A2,CALR,CAT,CBS/CBSL,CPT1A,DNAJC3,FASN,FGFR2,FTH1,GUCY1B1,HSP90B1,HSPA5,MAP1LC3B,NOTCH1,PGK1,PKM,PRNP,RHEB,VWF	3	Cell viability,Organismal death,Synthesis of protein	50% (3/6)
16	5.578	23	2	EGR2,REST	17	CAMK4,CDKN1B,CNTNAP1,EPHA4,GRIA2,GRIN1,GRIN2A,GRIN2B,HSPA5,L1CAM,MAP2,NOTCH1,SCN2A,SLC12A2,SLC1A3,SNAP25,TOP2B	4	Ataxia,Coordination,Long term synaptic depression,Migration of neurons	13% (1/8)
17	5.543	54	5	CTNNB1,MLXIPL,SREBF1,SREBF2,TCF7L2	47	ACADVL,ACSS2,ADD1,ALDOA,ANXA1,CD47,CYP51A1,FGFR2,FKBP1A,FN1,G6PD,HSPA5,IDH1,IMPDH2,PICALM,PPP3CA,PTPN11,RHOA,RPL10,RPL13,RPL13A,RPL19,Rpl23a,RPL27,RPL3,Rpl32,RPL35A,RPL5,RPLP0,RPS11,RPS14,RPS15A,RPS16,RPS18,RPS19,RPS21,RPS24,RPS28,RPS3,Rps3a1,RPS4Y1,RPS6,SF3A1,SLC20A1,STAT3,TF,VCAM1	2	Anemia,Cell death of osteosarcoma cells	0% (0/10)
18	5.33	27	3	HIF1A,LEF1,SOX4	22	AKAP12,ARHGEF12,ARPC2,CAPN2,CDKN1B,CORO1A,CTNNB1,EDNRB,FN1,GPI,IGFBP5,ITGAV,L1CAM,LGALS1,NRCAM,NTRK2,PTK2,SDC4,STAT3,UCHL1,VCAM1,VIM	2	Cell movement of fibroblast cell lines,Cell spreading	17% (1/6)
19	5.286	59	4	CREBBP,SOX4,SP1,YAP1	49	ABCA1,ABCB1,ACSL4,ACTA2,AGT,APOA1,APOE,CA2,CAPN2,CAT,CAV1,CBL,CBS/CBSL,CDH2,CDKN1B,CKM,CTNNB1,DIAPH1,FLNA,FN1,FNBP1,GAB1,GJA1,GNAI2,GNAS,GNG2,HSPA5,ITGAV,JUP,LDHA,MECP2,MYH9,NDRG1,NF1,NOTCH1,PREX1,PRKCA,PTK2,PTPRF,RAPGEF4,RHOA,SDC4,SOAT1,STAT3,THBD,TUBA1A,UCHL1,VIM,VWF	6	Apoptosis of liver cells,Cell movement of breast cancer cell lines,Cell movement of central nervous system cells,Density of dendritic spines,Hydrolysis of nucleotide,Infarction of heart	8% (2/24)
20	5.06	105	5	ATF2,ATF4,FEV,REST,STAT4	90	AARS1,ABCA1,ACTB,AHNAK,ALDOC,ANXA2,APOE,ASNS,ATP1A2,BSG,C3,CALR,CANX,CAST,CDKN1B,CHGB,CNTN1,CNTNAP1,CTNNB1,DNAJB6,ENO2,FASN,FGF12,FN1,GHITM,GJA1,GLG1,GRIA2,GRIA4,GRIN1,GRIN2A,GRIN2B,HSP90B1,Hspa1b,HSPA5,HTRA1,HYOU1,IGFBP5,ITGB1,ITGB8,JAM2,KCNAB2,L1CAM,LRP1,MAP1LC3B,MAPK8IP3,NCAM2,NDRG1,NFIA,NFIX,NOTCH1,NPTXR,OAT,PCLO,PENK,PFN2,PGP,PHGDH,PRDX6,PSAT1,RAB3A,RHOB,S100B,SARS1,SCG2,SCG5,SCN2A,SDCBP,SF3…	10	Benign lesion,Cell viability,Congenital encephalopathy,Coordination,Epilepsy or neurodevelopmental disorder,Female genital neoplasm,Generalized seizures,Motor dysfunction or movement disorder,Motor seizure,Tumorigenesis of reproductive tract	30% (15/50)
21	5.004	28	2	ERG,LEF1	23	ACTA2,ACTN1,BMPR2,CAV1,CDH2,CHCHD10,CLIP1,CTNNB1,CYFIP1,DAAM1,DBN1,FLNB,FN1,ILK,ITGB8,NCAM1,NDRG1,NRCAM,PTPN11,PXN,RHOA,VIM,VWF	3	Cell movement of tumor cell lines,Cerebral disorder,Extension of cellular protrusions	50% (3/6)
22	4.964	44	3	EP300,ERG,HOXD10	39	ACTA2,ACTN1,AGT,AKAP12,CAMK4,CDH2,CDKN1B,CLASP2,CTNNB1,CYFIP1,DAAM1,DBN1,EZR,FASN,FLNB,FN1,FOXO1,GSK3B,HSP90AB1,ILK,JUP,LDHA,LGALS3BP,LMNA,MAPT,NDRG1,Nebl,NME1,NOTCH1,NRF1,PAK1,PTPN11,PXN,RAPGEF3,RHOA,RHOB,RHOC,SDC4,VIM	2	Extension of cellular protrusions,Migration of tumor cell lines	33% (2/6)
23	4.811	32	2	ERG,SP1	27	ABCA1,ACTN1,APOE,CAT,CAV1,CBS/CBSL,CDH2,CDKN1B,CTNNB1,CYFIP1,DAAM1,DBN1,DIAPH1,FLNA,FN1,GJA1,GRIN1,ILK,ITGAV,ITPR1,NDRG1,PRKCA,PRNP,PXN,RHOA,STAT3,VIM	3	Apoptosis of liver,Cell movement of breast cancer cell lines,Extension of cellular protrusions	33% (2/6)
24	4.765	74	4	CEBPB,LEF1,SOX4,SP1	67	ABCA1,ABCB1,ADD3,AGT,APOE,APP,ARHGEF12,ATP2A2,ATP5F1B,BMPR2,CAPN2,CAV1,CBS/CBSL,CDH2,CDKN1B,CKB,CPE,CRYAB,CTNNA1,CTNNB1,DDX5,DIAPH1,DMD,EZR,FASN,FGFR1,FGFR2,FLNA,FN1,FOXO3,GJA1,GNAS,GRIA2,GRIN1,HADHA,HDAC2,HINT1,HK2,HSP90AA1,ITGAV,ITPR1,MAPT,MBP,MECP2,NCAM1,NDRG1,NF1,NRCAM,NRXN2,PCNA,PGK1,PKM,PREX1,PRKCA,PTK2,SERPINA1,SERPINE2,SNAP25,SNRPN,STAT3,TAGLN,THBD,TOP1,TUBA1A,TUBB3,UCHL1,VIM	3	Cell movement of breast cancer cell lines,Cell movement of fibroblast cell lines,Upper gastrointestinal tract tumor	25% (3/12)
25	4.75	23	1	EGR1	16	ABCB1,ACTA2,APOA1,APP,ATP2A2,CAV1,CLU,FN1,GNAS,MAOB,ME1,NDRG1,PCSK2,SLC12A2,SYN1,VCAM1	6	Amyloidosis,Benign solid tumor,Fatty acid metabolism,Organization of cells,Phosphorylation of protein,Quantity of filaments	33% (2/6)
26	4.111	14	1	LEF1	10	ACTA2,ARHGEF12,BMPR2,CAV1,CHCHD10,FN1,ITGB8,NCAM1,NRCAM,VIM	3	Cell movement of fibroblast cell lines,Cerebral disorder,Migration of tumor cell lines	67% (2/3)
27	3.973	75	3	ATF4,NFYA,SP1	69	ABCA1,ABCB1,ACLY,ACTA2,ADH5,ALB,APOA1,APOE,ASNS,ASS1,ATP1A2,CALR,CANX,CAT,CAV1,CDH2,CDKN1B,CPLX1,CRYAB,CTNNB1,CTSD,CYP51A1,DIAPH1,DMD,DNM1,EZR,FASN,FGFR1,FGFR2,FLNA,FN1,FTH1,GJA1,GNAI2,GNAS,GUCY1B1,HDAC1,HDAC2,HINT1,HK2,HSP90B1,Hspa1b,HSPA5,HYOU1,IGFBP5,ITPR1,MAOB,MAP1LC3B,MECP2,NDRG1,NF1,NOTCH1,PENK,PKM,PREX1,PRKCA,PRKCB,PRNP,PSIP1,RHOB,SHMT2,SLC2A1,SLC2A3,SNAP25,SOAT1,STAT3,STX1A,THBD,VIM	3	Cell survival,Development of cytoplasm,Secretion of molecule	11% (1/9)
28	3.78	11	1	HOXC6	7	APBB1,CNTN1,FGFR2,PAK1,SIPA1L1,SLC1A3,VCAM1	3	Morphogenesis of neurons,Outgrowth of cells,Proliferation of neuronal cells	0% (0/3)
29	3.731	44	3	CREB1,SOX4,SP1	38	ABCA1,ACTA2,APOA1,APOE,BAG3,CAMK4,CAPN2,CAV1,CD9,CDH2,CDKN1B,CTNNA2,CTNNB1,CTSD,DIAPH1,DMD,EHD4,FGFR2,FLNA,FN1,FOXO3,GDA,GJA1,GNAI2,GNAS,HDAC1,HDAC2,ITGAV,MYH10,NDRG1,NF1,NOTCH1,PREX1,PRKCA,PTK2,STAT3,STMN1,VIM	3	Cell movement of breast cancer cell lines,Cell movement of central nervous system cells,Development of cytoplasm	22% (2/9)
30	3.536	25	2	MITF,USF1	18	ABCA1,AGT,AP1B1,APC,APOA2,APOE,ATP6V1B2,B2M,CAT,CD151,DIAPH1,FASN,FMOD,MBP,MDH1,MYH9,RAB7A,SORT1	5	Cell death of cancer cells,Endocytosis,Infection of hepatoma cell lines,Metabolism of nucleic acid component or derivative,Stabilization of microtubules	10% (1/10)
31	3.162	14	2	CREBBP,EGR2	10	B2M,CAMK2B,CAMK4,GRIA2,GRIN1,GRIN2A,HSD11B1,NOTCH1,PPP3CB,SLC12A2	2	Memory,Synaptic depression	25% (1/4)
32	3.128	28	1	HIF1A	23	ACTA2,AKAP12,APOE,CDH2,CORO1A,EDNRB,FN1,HSPA5,IGFBP5,ITGAV,JUP,L1CAM,LGALS1,NEFL,NOTCH1,NTRK2,PPIA,PRKCA,SDC4,STAT3,TFRC,VCAM1,VIM	4	Axonogenesis,Cell spreading,Hypoplasia of heart ventricle,Viral hepatitis	0% (0/4)
33	3.098	21	1	REST	15	CDKN1B,FGF12,GRIA2,GRIN1,GRIN2A,GRIN2B,L1CAM,Nefm,SCG2,SCN2A,SLC12A5,SNAP25,STX1A,SYN1,TUBB3	5	Benign lesion,Coordination,Generalized seizures,Growth of axons,Motor seizure	20% (1/5)
34	3.062	28	3	CEBPB,HOXA4,SMAD3	24	ABCB1,ACTA2,ALB,APOA1,APP,C3,CYP51A1,DDX5,DHX9,FDFT1,FN1,HLA-A,HSP90B1,HSPA5,IFITM3,ITGB1,POR,PSMA3,RHOB,RPS6,SERPINA1,TAGLN2,TUBB3,XIAP	1	Infection by RNA virus	0% (0/3)
35	2.84	20	1	EPAS1	15	CAT,CAV1,CHMP2B,CORO1A,CYP51A1,ENO2,FN1,GJA1,HSPA5,ITPR1,L1CAM,MIF,NEFL,NOTCH1,PTPRZ1	4	Apoptosis of neurons,Congenital heart disease,Dendritic growth/branching,Organization of cells	0% (0/4)
36	2.683	27	4	IKZF1,MRTFB,MYOD1,USF1	20	ABCA1,B2M,CAV1,CDKN1B,CTNNB1,DNAJC6,DNM1,DNM3,FGFR1,FLNA,FN1,GRB2,ITGB1,LRP1,MAP2,MYH10,MYH9,PTK2,SEPTIN4,SLC12A2	3	Migration of neurons,Quantity of synaptic vesicles,Receptor-mediated endocytosis	8% (1/12)
37	2.646	11	1	NEUROD1	7	ACTN4,ATP2A2,DDX5,NTRK2,PKM,RANGAP1,SCG5	3	Hepatic steatosis,Perinatal death,Transport of protein	0% (0/3)
38	2.634	123	5	CREBBP,PML,SP1,SREBF2,USF1	113	ABCA1,ABCB1,ACLY,ACSL4,ACSS2,ACTA2,ACTG1,ADD3,AGT,AKR1A1,ALDH3A2,AP3M2,APOA1,APOE,ATP2A2,ATP5F1B,B2M,CA2,CACYBP,CAMK2B,CAMK2G,CAT,CAV1,CBL,CBS/CBSL,CDH2,CDH5,CDKN1B,CIT,CKB,CKM,CORO2B,CPE,CRYAB,DBI,DGKE,DIAPH1,DMD,DNAJB4,DNAJB6,EZR,FABP5,FASN,FDFT1,FGFR1,FGFR3,FLNA,FN1,G6PD,GJA1,GNAI2,GNAS,GRIA1,GRIA2,GRIN1,GRIN2A,HADHA,HDAC1,HDAC11,HDAC2,HINT1,HK2,HSD11B1,Hspa1b,IDH1,ITGAV,ITPR1,JUP,LRP1,MAOB,MA…	5	Development of central nervous system,Metabolism of nucleotide,Ovarian lesion,Peripheral vascular disease,Upper gastrointestinal tract tumor	12% (3/25)
39	2.598	15	2	FOS,IRF4	12	AGT,C3,CADM1,EZR,FGA,FN1,GRB2,ITGB1,RALB,RANBP9,RHOA,VIM	1	Cell movement of kidney cell lines	0% (0/2)
40	2.524	23	2	HOXA4,SMAD3	19	ACTA2,ALB,APOA1,C3,CTNNB1,CYP51A1,FDFT1,FN1,FOXO3,HSP90B1,HSPA5,ITGB1,POR,RHOB,RPS6,SLC25A4,STAT3,TAGLN2,XIAP	2	Cell death of liver,Infection by RNA virus	25% (1/4)
41	2.309	16	1	KAT5	12	ALB,APOA1,CACNB2,DDB1,HSPD1,IGFBP5,MAPT,NME2,PTPRZ1,SCN2A,SRSF2,XIAP	3	Metabolism of protein,Migration of cells,Transport of molecule	0% (0/3)
42	1.941	17	1	SRF	13	ACTC1,AKAP12,CAP1,CTNNB1,FERMT2,FLNA,ITGB1,LRP4,MYH9,SPTBN2,TLN1,TUBB4B,VCL	3	Cell spreading,Organization of neurons,Ventricular septal defect	33% (1/3)
43	1.809	16	1	ATF2	11	ACTB,ASNS,CTNNB1,FN1,ITGB8,MAT2A,NOTCH1,PENK,RHOB,TF,VCAM1	4	Cell viability,Liver lesion,Organization of cytoplasm,Organization of organelle	100% (4/4)
44	1.75	20	1	SMARCA4	16	ABCA1,ACTN4,AGT,ALB,ATP2A1,BIN1,FGFR2,GSTP1,ITGAV,LMNA,MAOB,MAP1B,MAPK1,MYH11,PDE4B,SMARCC2	3	Arrhythmia of heart ventricle,Failure of kidney,Perinatal death	0% (0/3)
45	1.549	21	4	EPAS1,FMR1,MITF,RB1	15	ACTC1,APC,APP,CDKN1B,CFL1,CYP51A1,DIAPH1,DNM1L,GJA1,MAP1B,MBP,PTK2B,TUBA1A,TUBG1,YWHAE	2	Stabilization of filaments,Ventricular septal defect	13% (1/8)
46	1.376	23	3	CREBBP,EPAS1,SP1	19	APOE,CAMK4,CAV1,CDH2,CHMP2B,CLASP2,FGFR1,FGFR3,FNBP1,GRIN1,ITPR1,L1CAM,MECP2,NEFL,NF1,NOTCH1,PTPRF,RAPGEF4,RHOA	1	Dendritic growth/branching	0% (0/3)
47	1.265	12	1	HNF1A	10	ACAT2,AGT,AIMP1,APOA2,F2,FGA,FGB,HSD11B1,HSPA5,KNG1	1	Secretion of molecule	100% (1/1)
48	1.118	24	2	MRTFA,MRTFB	20	ACTA1,ACTA2,ACTC1,CD151,COMT,CRK,DNAJB4,FLNA,HLA-A,ITGB1,LMNA,MAP2,MYH11,MYH9,MYL9,PFN2,RAC1,S1PR1,TAGLN,VCL	2	Hereditary myopathy,Lung cancer	0% (0/4)
49	0.667	11	1	PDX1	9	AKR1B1,ALB,ATP5PF,CROT,FH,LTA4H,MDH1,PHGDH,SDHA	1	Fatty acid metabolism	0% (0/1)
50	0.392	170	5	CREBBP,Esrra,KDM5A,KLF15,TP53	163	ABAT,ABCB1,ACADVL,ACLY,ACSS2,ACTA2,ACTC1,ACTN2,ACTN4,AGL,AK3,AKR1B1,ALB,ALDH1A1,AP1B1,APC,APOA1,APOE,ATP1A1,B2M,BDH1,CA2,CAMK2B,CAND1,CAP1,CBL,CD47,CDKN1B,CLIC4,CLU,CLUH,CNN3,COMT,CORO2B,COX5A,COX6A1,CP,CRYAB,CS,CTNNB1,CYCS,CYFIP2,DCTN2,DDX3X,DDX5,DGKE,DLD,DNM1L,DNM2,DPYSL4,DSTN,ENO1,ENO2,ENO3,EPHX1,EPS8,FGFR1,FGFR3,FN1,FOXO3,FUBP1,GAPDH,GART,GC,GNA13,GNAI2,GNAQ,GNAS,GPD1L,GPM6B,GRIA2,GRIN1,GRIN2…	2	Hereditary myopathy,Ovarian lesion	20% (2/10)
51	0.206	99	2	FOS,RB1	94	ABCB1,ACOX1,ACTC1,ACTG1,ACTN2,ADD2,ANK3,AP3D1,APLP2,APPL2,ARF1,ATP2C1,ATP5F1A,ATP6V1F,ATXN2,C3,CA2,CADM1,CAP1,CAST,CAT,CDKN1B,CELF2,CLIP1,CLU,COBLL1,CTNND1,CTSB,DDX3X,DLAT,DNM1L,ENAH,ENO1,EPS8,FASN,FETUB,FGA,FN1,GJA1,GJB6,GMPS,GSK3B,GSTP1,HSP90B1,IFITM3,IGFBP5,ITGAV,ITGB1,KIF1B,KIF2A,MAP2K7,MAPK1,MAPK3,MTOR,MYH9,NDUFA10,NDUFA2,NDUFA9,NDUFS2,NDUFS4,NDUFS7,NME1,NPTX2,NRF1,OPA1,PCDHGC3,PCNA,PGRMC1,P…	3	Colorectal cancer,Congenital neurological disorder,Ventricular septal defect	33% (2/6)
52	0	11	2	CREB1,IKZF1	8	ABCA1,B2M,DNAJC6,DNM1,DNM3,ERC2,FGFR2,SYN2	1	Quantity of synaptic vesicles	0% (0/2)
53	0	24	1	KLF3	22	ACOT11,AHNAK,APOE,CTNNA1,CYRIA,EIF5A,GIT2,GPD2,GSTP1,HM13,HNRNPH1,MIF,MSN,MYO5A,NDRG1,PFKP,RAP1GAP2,SERPINH1,SNX2,TMOD3,TUBA1A,USP7	1	Upper gastrointestinal tract tumor	100% (1/1)
54	-1.291	17	1	HSF2	15	CCT2,CCT3,CCT4,CCT5,CCT6A,CCT7,CCT8,CLU,HSPA1A/HSPA1B,HSPA4,HSPH1,PSMA5,PSMB5,PSMC4,TCP1	1	Necrosis	0% (0/1)
55	-1.658	46	1	HNF4A	44	ACLY,ACTA2,AGT,ALB,ALDH1L1,ALDH2,ALDH5A1,APOA1,APOA2,APOA4,APOE,APP,C3,C4A/C4B,CAV1,CBS/CBSL,CDK5,CTSB,FGA,FH,GAPDH,GSK3B,GSN,HSD11B1,HSPA5,KHDRBS1,KNG1,MAOB,NFS1,NTRK2,OPA1,PCNA,PSAP,PSMB5,PSMD1,PTGDS,SCP2,SERPINA1,SERPINA3,TF,TFRC,TOM1,UBQLN1,UCHL1	1	Amyloidosis	0% (0/1)
56	-2.111	13	1	EGR1	11	ABCB1,APP,ATP2A2,CAV1,CLU,FN1,GNAS,GRIA1,ME1,NDRG1,VCAM1	1	Cell proliferation of tumor cell lines	100% (1/1)
57	-2.53	12	1	MRTFB	10	ACTB,ACTG1,DDAH1,FLNA,ITGB1,MAP2,MYH10,MYH9,S1PR1,VCL	1	Microtubule dynamics	100% (1/1)
58	-2.593	20	1	SMARCA4	18	ACTN4,AGT,APOA1,CD47,CDKN1B,CTSB,FGFR2,GAPDH,IFITM3,IGFBP5,ITGAV,ITGB1,LGALS1,MAPK1,MFGE8,PDP1,SEMA7A,TWF1	1	Growth of lesion	0% (0/1)
59	-3.098	17	1	NFE2L2	15	ALDOA,CAT,FN1,FOXO3,G6PD,GSTM1,HPRT1,HSPA9,IDH1,MGLL,PRDX1,SLC2A1,TXNRD1,UGT1A1,VCAM1	1	Anemia	100% (1/1)
60	-3.317	13	1	KAT5	11	ALB,APOA1,DDB1,HSPD1,IGFBP5,MAPT,NME2,PTPRZ1,SCN2A,SRSF2,XIAP	1	Apoptosis	100% (1/1)
61	-3.92	13	1	XBP1	11	APP,ATP2A2,FN1,GOLGB1,LMAN1,PPIB,PRNP,RAB3A,SEC16A,TOP1,USO1	1	Organization of organelle	0% (0/1)
62	-4.491	8	1	ZBTB7B	6	ACAA2,ACADL,ACADM,ACADVL,ATP5F1A,HADHA	1	Hepatic steatosis	0% (0/1)
63	-5.292	30	1	PPARGC1A	28	ACADM,ACAT1,AK1,APOA4,APOD,ATP2B3,ATP5PO,C3,CPLX1,CTSA,CYCS,GSK3B,IDH3A,IGFBP5,IL18,IMPA1,LDHA,LDHB,MAOB,MBP,NRF1,PDK2,PHYH,SDHA,SDHB,SERPINA3,SPARCL1,VAMP2	1	Movement Disorders	100% (1/1)
64	-6.261	7	1	EP300	5	FNBP1,MAPT,PTPRF,RAPGEF4,RHOA	1	Density of neurons	0% (0/1)
65	-7.906	12	1	CEBPB	10	CDKN1B,DDX5,DHX9,FGFR2,GSK3B,HSP90AA1,HSPD1,IFITM3,SERPINA1,STAT3	1	Replication of virus	0% (0/1)
66	-8	11	1	XBP1	9	ARCN1,COPB1,COPB2,HSP90B1,PDIA3,PDIA6,PPIB,PRNP,RAB3A	1	Infection of tumor cell lines	0% (0/1)
67	-8.485	10	1	IRF4	8	ITGB1,PPIB,PSMA1,PSMA2,SLC2A1,SUB1,UBE2H,YBX1	1	Infection by HIV-1	0% (0/1)
68	-8.5	38	1	SP1	36	ABCB1,ACSL1,ACTA2,APOA1,APOE,ATP5F1B,ATP6V0C,CAT,CAV1,CDKN1B,CRYAB,CYP51A1,DIAPH1,DNM1,FASN,FGFR1,FLNA,FN1,GRIN1,HDAC1,HDAC2,HSPA5,IFITM3,ITGAV,MAOB,MAT2A,PRKCA,PRKCB,PRNP,PSIP1,SLC2A1,SLC2A3,SOAT1,STAT3,THBD,VWF	1	Viral Infection	0% (0/1)
69	-13.416	7	1	SMARCA4	5	CDKN1B,CNP,MAP1B,ROCK1,TUBB	1	Formation of microtubules	0% (0/1)
