# Supplementary material for: Activity-Induced Cortical Glutamatergic Neuron Nascent Proteins
Source: J Neurosci. 2022 Oct 19;42(42):7900–20. doi: 10.1523/JNEUROSCI.0707-22.2022 (PMC9617616; doi:10.1523/JNEUROSCI.0707-22.2022)
Supplement: Figure 10-1 — Data for Figure 10. Activity-induced NSPs are enriched in ChIP-seq targets of CREB1. ChEA 2016 All Proteins. Table lists: Term (the top transcription factors, publication PMID number, cell type, and organism), -log (p-value), Overlap, p-value, Adjusted p-value, Odds Ratio, Combined Score, and Genes. Download Figure 10-1, XLSX file. [file ns-JN-RM-0707-22-s21.xlsx]

## Sheet: Fig 10 ChEA_2016_AllProteins
Term	-log(pvalue)	Overlap	P-value	Adjusted P-value	Old P-value	Old Adjusted P-value	Odds Ratio	Combined Score	Genes
CREM 20920259 ChIP-Seq GC1-SPG Mouse	59.015	902/5776	9.6598e-60	6.23057e-57	0	0	2.21452	300.925	TFRC;2810408A11RIK;GHITM;PSMD8;PREX1;PSMD7;AKT2;PSMD3;PSMD1;PRKACB;GABARAPL2;PRKAB2;STARD7;SCAMP1;HDHD2;GAPVD1;SND1;MYL6;EWSR1;PRKAR1A;RUFY3;PSME3;SF1;MTMR3;TTYH3;SAR1A;RNF214;HSPH1;EPB41L1;PRKAR2B;PRKAR2A;EPB41L3;MYO6;LTA4H;PIP5K1C;JUP;CADM1;FN1;BTBD11;LNPEP;ERLIN2;MLLT11;PPFIBP1;EIF5;QARS;FASN;NMT2;STRN;HYOU1;GSTM5;ARF4;ARF1;ARF2;RPLP0;ARHGAP1;TUBA1B;PCMTD1;DLGAP4;LRRC47;UPF1;ELOVL5;PGAM1;SLC39…
EKLF 21900194 ChIP-Seq ERYTHROCYTE Mouse	44.2442	287/1239	5.69885e-45	1.83788e-42	0	0	3.0022	305.853	RPL4;RPL3;RPL32;PITPNB;HDAC11;PITPNA;PREP;PPP2R2A;GHITM;ENO1;NUDT3;RPS14;LGALS1;RPS16;TRIM28;SNRPD2;HERC1;RPS18;STMN1;LONP1;UBAP2L;RPS11;GABARAPL2;ECH1;AP1B1;MIF;MAPK8IP3;ASRGL1;MYL6;POR;PRKAR1A;CDC37;ADPRH;UQCRC1;RPL24;TAGLN2;RPL27;SUCLG1;PFN1;SF1;SAR1A;ANP32A;SAR1B;SHMT2;EIF5A2;HTATSF1;ARPP19;PPP3R1;LDHA;CADM3;SMARCA5;PA2G4;PRDX6;SMARCA4;CS;SMU1;PPP5C;RPS28;SNW1;QARS;ADI1;NMT1;CALR;RPS24;CPEB4;…
KDM5B 21448134 ChIP-Seq MESCs Mouse	39.9279	605/3724	1.1806e-40	2.53829e-38	0	0	2.0708	190.384	CYFIP2;NCKAP1;RPL5;CYFIP1;TFRC;GLDC;HNRNPU;HNRNPR;GHITM;SMC3;FNBP1L;SCAMP5;NUB1;PSMD7;TFG;DPYSL2;PSMD2;PSMD3;LUC7L;PSMD1;VPS35;DDX17;MBNL2;RPL23;SCAMP1;GAPVD1;SND1;DYNC1LI2;DAAM1;EWSR1;PRKAR1A;PSME3;UQCRC1;NUP98;UQCRC2;SF1;MTMR3;SAR1A;PDXDC1;CTBP1;VPS26B;PLA2G7;ADH5;GLG1;MTDH;ABR;PPP3R1;HSPH1;PRDX1;RAD21;LTA4H;FDFT1;BTF3;NEBL;CADM2;ST13;RDX;FN1;LNPEP;PA2G4;PRDX6;CS;HNRNPM;GLUD1;PPFIBP1;HNRNPK;EIF…
CREB1 23762244 ChIP-Seq HIPPOCAMPUS Rat	35.2443	425/2393	5.69825e-36	9.18843e-34	0	0	2.19975	178.516	RNH1;2810408A11RIK;ARAF;HNRNPR;GHITM;GLS;PSMD7;AKT2;PSMD3;LUC7L;PIP4K2B;PRKACB;DDX17;GABARAPL2;PRKAB2;MBNL2;ZFYVE21;SND1;MYL6;BIN1;PSME3;RPL24;NUP98;PI4K2A;SF1;SAR1A;ARPP19;RNF214;LDHA;PPP3R1;HSPH1;LTA4H;FDFT1;JUP;LNPEP;ERLIN2;PA2G4;HNRNPL;MLLT11;HNRNPK;EHD4;QARS;FASN;NMT1;OGDH;STRN;HYOU1;HNRNPC;FERMT2;CPEB4;ARF4;WDR47;ARF1;ARF2;CLTC;ARHGAP1;CLTB;TUBA1C;TUBA1A;ENSA;NEFM;EMD;ELOVL5;DDB1;PSMA5;TUBB…
NELFA 20434984 ChIP-Seq ESCs Mouse	31.1864	362/2000	6.51085e-32	8.39899e-30	0	0	2.20907	158.631	EIF4A2;EIF4A1;CYFIP1;RPL3;TFRC;2810408A11RIK;GLDC;PITPNB;HNRNPU;ENO1;SMC3;ACTB;CRKL;GLS;CCT6B;TIAL1;PSMD8;PNN;PCMT1;PNP;PSMD7;SNRPD2;TRIM28;PSMD4;RPS18;FTH1;PSMD2;BSG;PSMD3;STMN1;CPNE1;LUC7L;VPS35;RPS11;GLUL;UNC13A;FNBP1;STARD7;RPL23;CIRBP;ALG2;ACTN4;MIF;ASRGL1;POR;MYL6;RRAGA;PPA1;SUB1;PSME3;UQCRC1;VDAC2;TAGLN2;UQCRC2;RPL28;STX1A;SF1;LRPAP1;SDC4;DHX9;CTBP1;IQGAP1;VPS26B;GSPT1;ADH5;GLG1;CYB5R3;PRD…
NUCKS1 24931609 ChIP-Seq HEPATOCYTES Mouse	28.3881	152/588	4.09198e-29	4.39888e-27	0	0	3.31542	216.715	RPL5;NCKAP1;EIF4A1;TFRC;CRTC1;CSE1L;UBE3A;CLU;CDH2;TRIM28;FTH1;ARHGDIA;CAPN2;B2M;KPNA1;MAP2K1;SMARCC2;PRKCA;ACTN4;MAPK8IP3;CLIP1;ACAP2;BIN1;NCL;FKBP8;FKBP4;TLN1;KPNB1;VCL;FKBP5;DDX5;TSG101;CTBP1;PXN;CUL1;IQGAP1;FOXO3;KLC1;NDRG2;NDRG1;FOXO1;MTDH;HSP90B1;LDHA;SNX1;MYO6;DVL3;PLCG1;PIP5K1C;HSPA8;JUP;FN1;LNPEP;PA2G4;EEF2;ARHGAP26;SMARCA4;PPP5C;DLG1;SYNJ1;ARPC2;CDK5;RHEB;PTPRA;GNAQ;CPE;CYCS;DYNLRB1;RAB…
ZFX 18555785 ChIP-Seq MESCs Mouse	26.3618	502/3249	4.34671e-27	4.00518e-25	0	0	1.86212	113.031	CYFIP2;NCKAP1;RPL30;RPL3;TFRC;RPL32;GLDC;PHB2;SCAMP5;PSMD9;PCMT1;NUB1;PSMD7;CAPNS1;TFG;PSMD4;PSMD2;PSMD3;RPL36;LUC7L;PSMD1;VPS35;CHGB;DDX17;FNBP1;STARD7;RPL23;SCAMP1;HDHD2;DYNC1LI2;EWSR1;PRKAR1A;PSME3;ADPRH;UQCRC1;RPL24;RPL27;NUP98;UQCRC2;RPL28;PI4K2A;SF1;LRPAP1;MTMR3;TTYH3;CTBP1;VPS26A;ARPP19;ADH5;GLG1;MTDH;LDHB;PPP3R1;PRKAR2B;S100A16;PRKAR2A;PRDX1;PTPMT1;RAD21;EPB41L3;SERPINH1;PLCG1;BTF3;ST13;R…
HNF4A 19822575 ChIP-Seq HepG2 Human	25.3127	818/6083	4.86739e-26	3.92433e-24	0	0	1.67548	97.6545	TFRC;GHITM;PREX1;SYNGAP1;PSMD7;DPYSL4;SCP2;PSMD4;DPYSL2;AKT2;PSMD3;PSMD1;PRKAB2;FNBP1;STARD7;HPCAL1;GAPVD1;SND1;BCR;PRKAR1B;PRKAR1A;RUFY3;UQCRC1;SPARCL1;UQCRC2;NGEF;ABCB1;MTMR3;TTYH3;SAR1B;IQGAP1;PLA2G7;C3;GRIN2A;CYB5R3;HSPH1;EPB41L1;EPB41L2;PRKAR2A;PIP5K1C;PSMF1;ABCA1;JUP;CADM1;FN1;BTBD11;CP;GRIN2B;CS;PPFIBP1;FASN;NMT2;STRN;SFXN5;FERMT2;ARHGAP1;ARHGAP5;MECP2;EEA1;TUBA1C;DLGAP1;DLGAP4;LRRC47;UPF1…
XRN2 22483619 ChIP-Seq HELA Human	23.7982	278/1529	1.5913e-24	1.14043e-22	0	0	2.16283	118.517	EIF4A2;RPL4;EIF4A1;RPL5;RPL3;TFRC;RPL32;EIF4A3;HNRNPU;HNRNPR;ACTB;CCT6B;SCAMP5;TIAL1;RPS14;NUB1;PNP;SNRPD2;RPS19;RPS18;FTH1;BSG;RPL36;UBAP2L;ARFIP1;B2M;GLUL;ATP6V1G2;ACTN1;RPL23;CIRBP;CSNK1D;MAPK8IP3;SRRM1;MYL6;POR;CDC37;RPL24;TAGLN2;RPL27;PFN1;EZR;RPL28;ALDH7A1;VPS28;SF1;PDXDC1;HSPA4L;C12ORF57;CYB5R3;PCBP1;PRDX1;VAT1;DTNA;SMARCA5;PA2G4;PUM1;GNG12;MANF;CCT6A;RPS28;HNRNPK;NCEH1;FASN;FUBP1;CALR;HNR…
E2F1 18555785 ChIP-Seq MESCs Mouse	23.6676	599/4172	2.14975e-24	1.38659e-22	0	0	1.72771	94.1547	RPL4;RPL30;RNH1;RPL3;RPL32;GLDC;GHITM;ENO1;FNBP1L;EPS8;SCAMP5;PSMD9;GJA1;NSDHL;PSMD7;CAPNS1;TFG;STMN1;LUC7L;PSMD1;DDX17;GABARAPL2;FNBP1;HPCAL1;GAPVD1;SND1;MYL6;DYNC1LI2;DAAM1;EWSR1;PRKAR1A;UQCRC1;RPL24;RPL27;NUP98;UQCRC2;RPL28;PI4K2A;LRPAP1;MTMR3;SHMT2;CTBP1;VPS26A;IQGAP1;PLA2G7;GLG1;LDHB;PPP3R1;EPB41L1;PRKAR2B;PRDX1;PTPMT1;LTA4H;PIP5K1C;PSMF1;GSTM1;JUP;ST13;FN1;ERLIN2;PA2G4;PRDX6;CS;GLUD1;PPP5C;…
CLOCK 20551151 ChIP-Seq 293T Human	21.7167	109/407	1.92019e-22	1.12593e-20	0	0	3.42606	171.318	TFRC;AQP4;COMT;CLU;ACTB;NSDHL;PSMD4;UBAP2L;BSN;TGM2;GPT2;ACTN1;CIRBP;PRPF4B;PDIA6;PDIA4;ACLY;CLIP1;NCL;UQCRC2;FKBP4;MYL9;PPID;VCL;SF1;FKBP5;PSMD11;ANP32A;NDUFB10;AK2;ITPR1;AK3;PLA2G7;MTDH;HSP90B1;SLC9A3R1;CYB5R3;CALD1;PCBP2;SERPINH1;ATP6V1D;MARK3;ABCA1;UBE2H;HSPA5;ST13;FUS;EPHX1;EEF2;PTK2;EIF5;FUBP1;CALR;STT3B;CDKN1B;HSP90AB1;PTPRS;DDX3X;HMGB3;ATP2A2;ELAVL1;RBM3;THBD;LASP1;TUBA1A;CCT3;HSP90AA1;PD…
OCT4 18692474 ChIP-Seq MEFs Mouse	20.7363	328/1992	1.83541e-21	9.8653e-20	0	0	1.92715	92.0159	IFITM3;EIF4A2;EIF4A1;CNTFR;RPL5;RPL3;PLEKHB1;PREP;ENO1;PHB2;ACTB;NUDT3;GLS;SCAMP5;RPS14;GJA1;PNP;RPS16;PSMD7;CAPNS1;TRIM28;RPS19;RPS18;KIF21A;SNRPD3;RPS11;PRKACB;SCN1A;DDX17;CPT1A;ATP6V1G2;FNBP1;CACNA2D1;CIRBP;ACTN4;CSNK1E;MIF;ANK3;MAPK8IP3;ADPRH;UQCRC1;SPARCL1;RPL27;LAP3;TLN1;ATP6V0D1;VPS28;ASTN1;LRPAP1;SDC4;CFH;ANP32A;DHX9;TTYH1;PDE1B;PDE1A;TWF2;IQGAP1;GSPT1;HSD11B1;LDHB;SYNGR1;PRDX1;RAD21;PIP5…
MYC 19030024 ChIP-ChIP MESCs Mouse	18.5554	542/3868	2.7834e-19	1.38099e-17	0	0	1.64133	70.1265	RPL4;NCKAP1;RPL5;RPL30;RNH1;RPL3;TFRC;RPL32;2810408A11RIK;GLDC;ARAF;ENO1;PHB2;ENO3;GJA1;NUB1;PSMD7;CAPNS1;PSMD3;STMN1;RPL36;LUC7L;DDX17;STARD7;RPL23;HDHD2;SND1;EWSR1;PSME3;RPL24;RPL27;NUP98;RPL28;SAR1B;SHMT2;CTBP1;VPS26B;ADH5;MTDH;LDHB;LDHA;PRKAR2A;PRDX1;BTF3;ST13;RDX;FN1;PA2G4;PRDX6;EHD1;MLLT11;PPP5C;EIF5;ADI1;FASN;OGDH;NMT2;HYOU1;SFXN5;ITPA;CPEB4;ARF3;ARF1;CLTC;ARHGAP1;ADK;UBL5;TUBA1B;ENSA;NUDC…
YY1 23942234 ChIP-Seq MYOBLASTS AND MYOTUBES Mouse	17.5235	250/1466	2.99543e-18	1.38004e-16	0	0	1.97305	79.6114	RPL4;EIF4A1;APP;AHCYL2;RPL30;AHCYL1;RPL3;ECI1;TXNDC15;CRKL;TIAL1;PSMD7;SCP2;RPL36;LONP1;PSMD1;SEC62;RPS11;TNS1;DDX17;SRRM2;RBFOX2;ATP6V1G2;ECH1;CIRBP;ANK3;SND1;MYL6;DDX39B;PRKAR1B;DAAM1;EWSR1;UQCRC1;SUCLG2;ALDH7A1;MACF1;SAR1B;HTATSF1;ACTR3B;GLG1;FXR1;SNX1;RAD21;DHX36;ERI3;ATP6V0A1;BTF3;PRRC2C;LNPEP;PUM1;PTK2;SMARCA4;MANF;HNRNPM;EHD3;RPS28;EIF5;SNW1;HNRNPK;FUBP1;NMT1;OGDH;NMT2;HNRNPC;CPEB4;ARF2;GD…
MITF 21258399 ChIP-Seq MELANOMA Human	16.5669	721/5578	2.71062e-17	1.16557e-15	0	0	1.52674	58.24	NCKAP1;RPL5;CYFIP1;RNH1;TRIO;RPL3;HNRNPU;ENO1;SMC3;ENO2;FNBP1L;SLC4A4;GLS;PREX1;DPYSL4;DPYSL2;STMN1;VPS35;PIP4K2C;PRKACB;CHGB;GABARAPL2;MBNL2;ACOT7;UNC13A;FNBP1;PRKCB;STARD7;RPL23;HPCAL1;PRKCA;SND1;DKK3;BCR;BCAN;DYNC1LI2;DAAM1;PRKAR1B;EWSR1;DAAM2;PRKAR1A;RUFY3;PADI2;RPL24;RPL27;UQCRC2;MYL9;PI4K2A;LRPAP1;TTYH3;SAR1A;PDXDC1;SHMT2;CTBP1;C1ORF198;ENDOD1;VPS26A;MTDH;ABR;LDHA;GRIN2A;PPP3R1;CYB5R3;EPB41…
CREB1 20920259 ChIP-Seq GC1-SPG Mouse	16.3994	439/3057	3.98667e-17	1.60713e-15	0	0	1.65353	62.4388	TRIO;RPL3;RPL32;2810408A11RIK;GLDC;HNRNPU;GHITM;SMC3;GLS;PREX1;NUB1;ALCAM;PSMD4;PSMD3;PIP4K2B;PRKACB;CHGB;DDX17;UNC13A;PRKCB;RPL23;SND1;BCR;MYL6;PSME3;RPL24;RPL27;NUP98;UQCRC2;RPL28;PI4K2A;VPS28;SF1;LRPAP1;TTYH3;SAR1A;CTBP1;C3;ABR;LDHA;CYB5R3;EPB41L2;PTPMT1;RAD21;FDFT1;BTF3;CADM3;JUP;FN1;ERLIN2;L1CAM;HNRNPL;EHD1;HNRNPM;EHD4;HNRNPF;NMT1;OGDH;HYOU1;CPEB3;ARF3;ARF4;ARF1;RPLP0;CLTC;TUBA1C;TUBA1B;TUBA…
TTF2 22483619 ChIP-Seq HELA Human	15.2601	248/1512	5.49429e-16	2.0846e-14	0	0	1.87541	65.8975	EIF4A2;RPL4;EIF4A1;RPL5;RPL3;TFRC;RPL32;GHITM;ENO1;ACTB;SCAMP5;RPS14;PNP;RPS18;STMN1;RPL36;LONP1;PSMD1;SNRPD3;SEC62;RPS11;PRKACB;GLUL;ATP6V1G1;ATP6V1G2;ACOT7;STARD7;ACSL1;RPL23;SACM1L;ACSL3;ASRGL1;BCAN;POR;CDC37;RPL24;UQCRC2;EZR;ALDH7A1;EIF5A2;GSPT1;C12ORF57;PPP3R1;PRDX5;LDHA;HSPH1;CYB5R3;PTPMT1;PRDX1;MYO6;DHX36;LTA4H;ZBED5;GPM6B;CTSA;DTNA;LNPEP;PA2G4;L1CAM;PUM1;GNG12;SMARCA4;RPS28;EIF5;ADI1;FASN…
DMRT1 23473982 ChIP-Seq TESTES Mouse	15.1836	317/2072	6.55312e-16	2.3482e-14	0	0	1.74463	60.9946	NCKAP1;APP;TRIO;CPNE5;PITPNB;EIF4A3;ARAF;KLHDC7A;ENO1;SMC3;SLC4A4;TXNDC15;ACTB;NUDT3;EPS8;SCAMP5;RPS14;PREX1;GJA1;TRIM28;HERC1;RPS19;DPYSL2;AKT2;PIP4K2B;UBAP2L;BSN;SYNPO;SEC62;PRKACB;TNS3;EIF2A;TNS1;RBFOX3;ACTN1;CIRBP;ALG2;AP1B1;ZFYVE21;ANK3;ASRGL1;INPP4A;POR;MYL6;SOAT1;PRKAR1B;DAAM2;CDC37;CSNK2B;VDAC3;SUCLG1;PFN2;SAR1A;SDC4;TWF1;VPS26A;MTDH;LDHA;PPP3R1;PRDX1;PCBP2;FDFT1;CADM1;CADM2;IQSEC1;HSPA12…
CHD1 26751641 Chip-Seq LNCaP Human	15.1222	308/2000	7.54798e-16	2.56234e-14	0	0	1.75563	61.1313	IFITM3;CYFIP2;NCKAP1;RPL5;APP;PPP2R2A;ENO1;SMC3;FNBP1L;ACTB;GLS;TIAL1;PSMD8;NUB1;PSMD7;DPYSL4;SCP2;TFG;ARL6IP5;CKMT1B;VPS35;SEC62;CPT1A;SACM1L;CIRBP;CSNK1D;ACSL3;MAPK8IP3;HPCAL4;ASRGL1;SRRM1;SOAT1;PPA1;BIN1;UQCRC2;ATP6V0D1;SPTBN4;PDXDC1;STXBP3;ANP32A;DHX9;CTBP1;ENDOD1;GSPT1;LDHB;RNF214;LDHA;PRDX1;MYO6;PCBP2;DHX36;CDK17;TRAP1;ST13;RDX;PUM1;GNG12;SMARCA2;PTK2;CS;HNRNPM;GLUD1;RPS28;EIF5;FUBP1;HNRNPD…
KLF4 18555785 ChIP-Seq MESCs Mouse	13.4758	354/2444	3.34344e-14	1.07826e-12	0	0	1.63828	50.8346	IFITM3;EIF4A2;EIF4A1;RPL5;CYFIP1;AHCYL1;TFRC;2810408A11RIK;PITPNB;ICAM5;ENO1;FNBP1L;GLS;GOLGA2;TRIM28;RPS19;DPYSL2;PSMD2;SNRPD3;RPS11;PRKAB2;UNC13A;FNBP1;ACTN1;RPL23;SACM1L;ECH1;ACTN4;MIF;SND1;SRRM1;BCR;POR;RRAGA;PRKAR1A;VDAC3;ALDH7A1;SAR1A;SDC4;VPS26A;HTATSF1;ADH5;GLG1;MTDH;SYNGR1;EPB41L1;PDCD10;PCBP1;PRDX1;FDFT1;BTF3;ST13;RDX;LNPEP;PA2G4;HSPA12A;PAICS;EHD1;MLLT11;CCT6A;PPFIBP1;ALDH6A1;RPS28;EIF…
CCND1 20090754 ChIP-ChIP RETINA Mouse	13.338	317/2137	4.59236e-14	1.40992e-12	0	0	1.67559	51.4603	RPL4;EIF4A1;CYFIP1;APP;RPL3;TFRC;2810408A11RIK;ICAM5;ENO3;ACTB;CCT6B;TIAL1;PCMT1;RPS16;CAPNS1;SNRPD2;TRIM28;TFG;RPS19;PPP2R1A;STMN1;RPL36;VPS35;UBAP2L;ATP6V1E1;GLUL;PDK2;EPHA4;PRKAB2;SACM1L;ALG2;TALDO1;ZFYVE21;CSNK1D;SCAMP1;ASRGL1;EWSR1;PRKAR1A;CSNK2B;ATP6V0D1;TLN1;PFN1;SF1;ANP32A;SHMT2;CTBP1;PCDH10;GSPT1;SYNGR1;PDCD10;PCBP1;FDFT1;VAT1;PRRT1;ST13;FN1;LNPEP;PA2G4;SMARCA2;PAICS;MLLT11;ALDH6A1;EIF5;…
RUNX1 21571218 ChIP-Seq MEGAKARYOCYTES Human	13.3179	648/5071	4.80904e-14	1.40992e-12	0	0	1.47244	45.1535	RPL4;RPL5;RNH1;TFRC;SERPINE2;GLDC;ARAF;GHITM;ENO1;SMC3;GLS;PREX1;PCMT1;NUB1;SYNGAP1;PSMD7;CAPNS1;DPYSL2;STMN1;LUC7L;PIP4K2B;CHGB;GSTK1;PRKAB2;MBNL2;UNC13A;FNBP1;PRKCB;RPL23;HPCAL1;PRKCA;SCAMP1;SND1;BCR;BCAN;DYNC1LI2;PRKAR1B;EWSR1;PRKAR1A;UQCRC1;NUP98;NGEF;LRPAP1;TTYH3;PDXDC1;CTBP1;TTYH1;HSPA4L;ARPP19;GLG1;C12ORF57;HSD11B1;C3;LDHB;ABR;GRIN2A;PRDX5;HSPH1;PRKAR2B;PRDX1;LTA4H;RDX;BTBD11;ERLIN2;PA2G4;…
YAP1 20516196 ChIP-Seq MESCs Mouse	13.1602	339/2329	6.91582e-14	1.93944e-12	0	0	1.64307	49.789	EIF4A2;APP;AHCYL2;SPON1;RNH1;PITPNB;PITPNA;PLEKHB1;HNRNPU;ACTB;GLS;CCT6B;PCMT1;ALCAM;PSMD7;CAPNS1;FTH1;DPYSL3;PSMD3;TNS3;GLUL;SRRM2;EPHA4;MBNL2;LIMCH1;PRKCB;ACSL1;CACNA2D1;CSNK1D;PRKCA;ANK2;ACTN4;SND1;ASRGL1;BCR;PPA2;PRKAR1A;SUCLG2;SPARCL1;SUCLG1;PFN1;MACF1;MTMR3;PCDH10;GSPT1;ABR;GRIN2A;CYB5R3;PCBP1;PRDX1;PCBP2;STXBP6;HMOX2;SRPK2;DTNA;JUP;CADM1;CADM2;IQSEC1;FN1;SMARCA5;BTBD11;GNG12;SMARCA2;GRIN2B…
VDR 23849224 ChIP-Seq CD4+ Human	13.0715	327/2231	8.4818e-14	2.27948e-12	0	0	1.65344	49.7658	EIF4A2;NCKAP1;EIF4A1;RPL5;AHCYL1;RPL3;TFRC;RPL32;CRKL;CCT6B;PSMD8;RPS14;PNN;PSMD9;SCP2;HERC1;RPS19;DPYSL2;RPL36;ARL6IP5;PSMD1;SNRPD3;RPS11;EIF2A;SRRM2;PRKAB2;ATP6V1G1;STARD7;RPL23;SACM1L;ECH1;CIRBP;CSNK1D;SCAMP1;SRRM1;DYNC1LI2;RRAGA;SUB1;RUFY3;PSME3;RPL24;VDAC2;SUCLG1;RPL27;UQCRC2;LAP3;ATP6V0D1;PFN1;LRPAP1;STXBP3;SAR1B;EIF5A2;MYL12A;MTDH;SNX1;HSPH1;PCBP2;DHX36;ZBED5;ATP6V1C1;HMOX2;SEC31A;CDK17;ST…
MYCN 18555785 ChIP-Seq MESCs Mouse	12.9493	330/2261	1.12373e-13	2.89923e-12	0	0	1.64547	49.063	EIF4A2;NCKAP1;EIF4A1;CYFIP1;RPL3;TFRC;PITPNB;PREP;ENO1;SMC3;PHB2;ENO3;NUDT3;CRKL;GLS;SCAMP5;GOLGA2;PCMT1;RPS16;DPYSL2;FTH1;BSG;STMN1;RPS11;SRRM2;ATP6V1G2;ACOT7;ACSL1;HDHD2;SND1;SRRM1;DAAM1;PPA1;RRAGB;PSME3;ADPRH;VDAC2;LAP3;ATP6V0D1;PFN1;ALDH7A1;SDC4;DHX9;EIF5A2;VPS26B;ADH5;GLG1;MTDH;LDHB;LDHA;PRDX5;PRKAR2A;PCBP1;ABCA1;ST13;RDX;FN1;LNPEP;PA2G4;STAM;PAICS;SMARCA4;EHD1;MLLT11;CCT6A;GLUD1;ALDH6A1;RPS…
ETS1 20019798 ChIP-Seq JURKAT Human	11.4715	245/1607	3.37638e-12	8.37602e-11	0	0	1.70642	45.0738	RPL5;AHCYL2;RPL3;RPL32;GHITM;CCT6B;TIAL1;PSMD8;PNN;RPS14;RPS16;PSMD7;RPS19;PSMD4;AKT2;PSMD3;LONP1;RPL36;LUC7L;PSMD1;SNRPD3;ATP6V1E1;RPS11;PRKCG;SRRM2;RPL23;ALG2;GAPVD1;DAAM1;PSME3;CSNK2B;RPL24;SUCLG1;RPL27;UQCRC2;GSPT1;C12ORF57;HSPH1;PDCD10;PCBP1;PCBP2;ERI3;LTA4H;PSMF1;SPTBN1;ERLIN2;PA2G4;EIF5;SNW1;WNK1;CALM1;CPEB3;RPS21;CPEB4;ARF4;UBXN1;CAB39L;RPLP0;CCDC124;CLTC;PRPF19;CLINT1;UBL5;ACTR1A;MAP1LC3…
SOX2 18692474 ChIP-Seq MEFs Mouse	11.427	291/1991	3.74083e-12	8.93643e-11	0	0	1.63369	42.9853	IFITM3;EIF4A2;EIF4A1;RPL3;2810408A11RIK;PREP;ENO1;CRKL;TIAL1;PSMD8;SCAMP5;RPS14;GJA1;PNP;PSMD7;CAPNS1;DPYSL4;TRIM28;RPS19;RPS18;ARL6IP5;PSMD1;KIF21A;RPS11;SCN1A;DDX17;EPHA4;CPT1A;FNBP1;CACNA2D1;RPL23;ACTN4;CSNK1E;MIF;ANK3;SOAT1;RUFY3;RPL27;LAP3;PFN1;RPL28;VPS28;ASTN1;LRPAP1;SDC4;CFH;ANP32A;DHX9;TTYH1;PDE1B;PDE1A;TWF2;GSPT1;LDHB;SYNGR1;SNX1;PRKAR2A;SERPINH1;APOE;SCN3A;FDFT1;GSTM3;DTNA;JUP;RDX;FN1;…
ZFP281 18757296 ChIP-ChIP E14 Mouse	11.3096	292/2004	4.90195e-12	1.1292e-10	0	0	1.62757	42.3842	EIF4A2;EIF4A1;TFRC;CPNE5;HDAC11;PLEKHB1;ENO1;ENO2;ACTB;CRKL;TIAL1;SCAMP5;GJA1;TRIM28;TFG;RPL18A;DPYSL2;STMN1;DAG1;UBAP2L;SNRPD3;GLUL;SRRM2;GABARAPL2;SMARCC2;UNC13A;CIRBP;ALG2;ANK2;SRRM1;DYNC1LI2;EWSR1;PRKAR1A;BIN1;RBP1;TAGLN2;LAP3;TLN1;PFN1;STX1A;SF1;ASTN1;SDC4;ANP32A;SHMT2;PCDH10;VPS26B;ADH5;LDHB;ABR;LDHA;GRIN2A;PCBP2;SERPINH1;APOE;VAT1;JUP;ST13;BTBD11;HSPA12A;PAICS;MLLT11;PPFIBP1;PPP5C;EIF5;ADI…
ESRRB 18555785 ChIP-Seq MESCs Mouse	10.7993	221/1434	1.58746e-11	3.53073e-10	0	0	1.72028	42.777	EIF4A2;CPNE5;HDAC11;PITPNA;ABAT;KLHDC7A;ENO2;GLS;NUB1;STMN1;SRRM2;CPT1A;SLC6A17;ACTN2;AP1B1;CSNK1D;GAPVD1;SCAMP1;HDHD2;MAPK8IP3;BCR;BCAN;PPA2;UQCRC1;VDAC3;SUCLG1;UQCRC2;ATP5K;ACTR3B;ABR;SYNGR1;PDCD10;PRDX1;EPB41L3;ATP6V1C1;CTSA;CADM2;LNPEP;PAICS;PRDX6;EHD1;EIF5;OGDH;SFXN5;CLTC;GDI2;PYGM;SIPA1L1;ACADL;NNT;DHX15;ANXA6;SPIN1;NEFL;DLAT;PCMTD1;CTSB;UBL7;LRRC47;CDV3;TPI1;PGAM1;MINK1;ANXA5;SYN2;AP3B2;AL…
WT1 20215353 ChIP-ChIP NEPHRON PROGENITOR Mouse	10.6005	248/1663	2.50921e-11	5.28465e-10	0	0	1.66016	40.522	NCKAP1;APP;TFRC;GLDC;PITPNA;ICAM5;SLC4A4;TIAL1;PCMT1;LGALS1;ALCAM;PPP2R1A;UBAP2L;GLUL;UNC13A;CACNA2D1;ACTN1;ZFYVE21;SCAMP1;HPCAL4;DYNC1LI2;PRKAR1B;DAAM2;PRKAR1A;BIN1;ADPRH;RBP1;PADI2;PI4K2A;PFN2;ANP32A;VPS26B;GSPT1;MTDH;LDHB;GRIN2A;PRDX5;PRKAR2B;PIP5K1C;TRAP1;JUP;SMARCA5;LNPEP;L1CAM;PUM1;GNG12;SMARCA2;HSPA12B;PPFIBP1;PPP5C;WNK1;FASN;PPP1R1B;CALM1;GABRB3;ARF3;SETD7;DIRAS2;CLTC;AP2A1;WASL;AP2A2;SYN…
SOX9 24532713 ChIP-Seq HFSC Mouse	10.5952	214/1384	2.53991e-11	5.28465e-10	0	0	1.72464	42.075	EIF4A2;APP;AHCYL2;EMC10;ENO1;NUB1;ALCAM;RPL18A;PPP2R1A;LONP1;KIF21A;SNRPD3;TNS3;TNS1;ACOT7;MBNL2;ACTN1;RPL23;PRKCA;ANK3;ACSL3;SND1;DKK3;DAAM1;CSNK2B;SIK3;RPL24;TAGLN2;EZR;MACF1;IQGAP1;PRDX1;ERI3;APOE;SCN3A;ABCA1;PRRT1;JUP;IQSEC1;ST13;BTBD11;PUM1;SMARCA2;CCT6A;CCDC88A;PPFIBP1;NCEH1;FUBP3;HNRNPF;HYOU1;HNRNPC;SFXN5;ARF1;WDR47;PTPRS;CDKN1B;HIP1;PTPRF;PPP3CA;NUDCD3;ACTR1A;MAP1LC3B;SDF4;DLGAP4;PCMTD1;U…
GABP 19822575 ChIP-Seq HepG2 Human	10.5185	362/2639	3.03071e-11	6.10878e-10	0	0	1.52707	36.9852	RPL30;RNH1;TRIO;PITPNB;GDE1;HNRNPU;GHITM;ENO1;PHB2;ACTB;GOLGA2;RPS14;PSMD9;SYNGAP1;RPS16;PSMD7;CAPNS1;TRIM28;TFG;RPS19;RPL18A;DPYSL2;CPNE1;LONP1;LUC7L;ARFIP1;BSN;GABARAPL2;ATP6V1G1;UNC13A;STARD7;CIRBP;AP1B1;ACTN4;MIF;ACSL3;HDHD2;GAPVD1;MAPK8IP3;ASRGL1;SRRM1;RRAGA;PPA2;PPA1;CDC37;CSNK2B;UQCRC1;VDAC3;VDAC2;RPL27;ATP6V0D1;TLN1;RPL28;ALDH7A1;VPS28;STX1A;LRPAP1;SPTBN4;SAR1A;PDXDC1;SAR1B;DHX9;CTBP1;STX…
FOXA2 19822575 ChIP-Seq HepG2 Human	10.4382	399/2968	3.64597e-11	7.12622e-10	0	0	1.498	36.0041	CYFIP2;TRIO;ABAT;ENO1;SMC3;ALCAM;AKT2;STMN1;PSMD1;MBNL2;ACOT7;STARD7;HPCAL1;PRKCA;GAPVD1;DKK3;BCR;DAAM1;PRKAR1B;DAAM2;RUFY3;NGEF;ABCB1;PDXDC1;C1ORF198;IQGAP1;C3;GRIN2A;EPB41L1;S100A16;EPB41L2;PRDX1;RAD21;PSMF1;FDFT1;PRRT1;ABCA1;JUP;CADM1;NEBL;FN1;BTBD11;LNPEP;CP;HNRNPM;GLUD1;PPFIBP1;FASN;HNRNPF;NMT1;NMT2;STRN;CPEB3;SFXN5;ITPA;FERMT2;CPEB4;SERPINA1;ARHGAP1;ADK;ARHGAP5;TUBA1C;TRIM9;CSRP1;CHL1;ANXA7…
RARB 27405468 Chip-Seq BRAIN Mouse	10.3558	287/2000	4.40786e-11	8.36197e-10	0	0	1.594	38.009	TRIO;RPL3;TFRC;CPNE5;2810408A11RIK;PLEKHB1;PPP2R2A;ABAT;ENO2;PSMD8;DPYSL4;DPYSL2;AKT2;FTH1;PRKACB;MBNL2;ACTN2;PRKCB;ACTN1;ECH1;CIRBP;AP1B1;ACSL6;ZFYVE21;CSNK1D;PRKCA;SCAMP1;STX1B;CDC37;PSME3;RPL27;TLN1;IGSF5;TTYH3;ANP32A;CTBP1;TTYH1;PCDH10;PDE1B;STXBP1;PHYHIPL;LDHB;ABR;GRIN2A;PRKAR2B;PCBP1;PCBP2;PENK;APOD;LTA4H;HMOX2;ATP6V0A1;PRRT1;CADM3;NEBL;CADM2;PDE2A;LNPEP;STAM;GRIN2B;DCLK1;SMARCA4;CCDC88A;AD…
MYC 19079543 ChIP-ChIP MESCs Mouse	10.3407	222/1458	4.56397e-11	8.41075e-10	0	0	1.69454	40.3473	RPL4;EIF4A1;RPL5;RPL30;RPL3;CPNE5;RPL32;ARAF;ENO1;ACTB;NUDT3;CRKL;TIAL1;RPS14;GJA1;PSMD7;RPS16;TRIM28;RPS19;RPL18A;RPS18;RPL36;LUC7L;ATP6V1E1;RPS11;DDX17;SRRM2;ACTN1;RPL23;MIF;SRRM1;PRKAR1B;EWSR1;DAAM2;PSME3;RPL24;RPL27;ATP6V0D1;RPL28;PCDH10;MTDH;LDHA;PCBP1;DHX36;TSPAN7;PIP5K1C;ST13;SMARCA5;PAICS;PRDX6;EHD1;CCT6A;RPS28;EIF5;SNW1;WNK2;NMT1;CALU;HYOU1;RNPS1;RPS21;RPS24;CCDC124;CLTC;PTPRF;AKAP12;SYN…
FLI1 21571218 ChIP-Seq MEGAKARYOCYTES Human	10.1064	709/5834	7.82789e-11	1.4025e-09	0	0	1.38084	32.1332	CYFIP2;RPL4;NCKAP1;CYFIP1;RPL30;RNH1;TRIO;RPL3;TFRC;RPL32;SERPINE2;GLDC;ENO1;PHB2;PSMD8;PREX2;PREX1;PCMT1;NUB1;SYNGAP1;PSMD7;SCP2;CAPNS1;TFG;PSMD4;DPYSL2;AKT2;RPL36;LUC7L;PIP4K2B;DDX17;ACOT7;UNC13A;FNBP1;PRKCB;HPCAL1;PRKCA;HDHD2;GAPVD1;SND1;DKK3;BCAN;PRKAR1B;PRKAR1A;BIN1;PSME3;SPARCL1;RPL24;RPL27;MYL9;RPL28;NGEF;LRPAP1;TTYH3;PDXDC1;TTYH1;IQGAP1;VPS26B;ARPP19;ADH5;C12ORF57;C3;ABR;RNF214;LDHA;PRDX5…
FOXP1 21924763 ChIP-Seq HESCs Human	10.0287	481/3724	9.3597e-11	1.63162e-09	0	0	1.44196	33.2978	RPL4;CNTFR;RNH1;RPL3;HNRNPU;SMC3;ENO2;EPS8;PSMD8;SCAMP5;PSMD9;SYNGAP1;ALCAM;CAPNS1;RPL36;PSMD1;PIP4K2B;PRKCG;PRKAB2;RBFOX2;ACOT7;STARD7;HPCAL1;SCAMP1;SND1;BCAN;MYL6;DAAM1;DDX39B;MAP1B;RUFY3;PSME3;MAP1A;RPL24;RPL27;MTMR3;PDXDC1;SHMT2;GLG1;C12ORF57;ABR;RNF214;LDHA;CYB5R3;PTPMT1;MYO6;LTA4H;PIP5K1C;HMOX2;CADM3;JUP;CADM1;ERLIN2;PA2G4;GRIN2B;MLLT11;GLUD1;EHD3;PPP5C;EHD4;ADI1;HNRNPF;NMT1;HNRNPD;CPEB3;WD…
RUNX2 24764292 ChIP-Seq MC3T3 Mouse	9.94723	285/2000	1.1292e-10	1.91667e-09	0	0	1.57901	36.1661	IFITM3;NCKAP1;AHCYL1;RPL3;ACTB;NUDT3;GLS;LGALS1;CAPNS1;RPS19;RPL18A;FTH1;DAG1;SYNPO;TNS3;PDK2;SRRM2;EPHA4;ATP6V1G1;FNBP1;ACTN1;CIRBP;ZFYVE21;SND1;DKK3;DAAM1;DAAM2;PRKAR1A;BIN1;PADI2;TAGLN2;NUP98;TLN2;TLN1;PFN1;TTYH3;SDC4;PDXDC1;CFH;ANP32A;ADH5;MYL12B;LDHA;CYB5R3;HSPH1;S100A16;PRKAR2A;SERPINH1;ATP6V0A1;VAT1;CDK17;SRPK2;TRAP1;GSTM1;JUP;FN1;LNPEP;ERLIN2;PTK2;EHD1;PPFIBP1;RPS28;ADI1;WNK1;HNRNPF;PPP1R…
SMARCA4 20176728 ChIP-ChIP TSCs Mouse	9.61535	177/1118	2.42467e-10	4.01002e-09	0	0	1.76122	38.9937	MTCH1;ALDH1L1;SERPINE2;PDCD6;CSE1L;CLSTN1;PREP;ENO1;SMC3;ACTB;NUB1;FTH1;PSMD1;GSTK1;GABARAPL2;EPHA4;MBNL2;FNBP1;APLP2;TALDO1;ANK3;ACYP1;SCAMP1;HPCAL4;SRRM1;PDIA4;EWSR1;SUB1;SBDS;VDAC3;SPARCL1;ELMO2;CHMP4B;TAGLN2;MATR3;SQSTM1;ALDH7A1;STX1A;VCL;SNRPA;VCP;TTYH3;TMED10;CD151;NDUFB10;ABHD4;GLO1;ENDOD1;VPS26A;IQGAP1;NRF1;CABP1;PLA2G7;ABR;LDHA;RAP1A;KLC2;CALD1;RAD21;DHX36;PSAP;G3BP2;MYH14;MBP;CYC1;SRGAP…
SMARCA4 23332759 ChIP-Seq OLIGODENDROCYTES Mouse	9.30426	342/2522	4.963e-10	8.00283e-09	0	0	1.49789	32.0906	NCKAP1;APP;RPL32;SERPINE2;PPP2R2A;ENO1;NUDT3;PREX2;GJA1;ALCAM;PNP;PSMD7;RASSF2;EDNRB;DPYSL2;DPYSL3;STMN1;ARL6IP5;PRKACB;TNS1;EPHA4;PRKAB2;ATP6V1G1;RBFOX1;MBNL2;FNBP1;LIMCH1;ACSL1;SACM1L;AP1B1;HPCAL1;CSNK1D;PRKCA;ANK3;MAPK8IP3;SND1;ASRGL1;INPP4A;RRAGA;PPA2;SOAT1;DAAM1;PPA1;BIN1;SUB1;MAP1B;SUCLG2;LAP3;EZR;STXBP3;PDE1A;HSPA4L;PHYHIPL;TWF1;ACTR3B;MYL12B;ABR;SNX1;PPP3R1;SNX2;EPB41L1;S100A16;MAP2;EPB41…
PPARG 20887899 ChIP-Seq 3T3-L1 Mouse	9.00085	457/3565	9.98041e-10	1.57009e-08	0	0	1.42015	29.4328	RPL4;RPL5;TFRC;HNRNPU;GHITM;ENO1;ENO2;PHB2;EPS8;PREX2;PSMD9;ALCAM;DPYSL4;SCP2;LUC7L;MBNL2;ACOT7;ZFYVE21;SCAMP1;DKK3;DAAM1;RPL27;RPL28;MTMR3;HSPA4L;ENDOD1;ARPP19;ADH5;GLG1;MTDH;ABR;LDHA;CYB5R3;HSPH1;PRKAR2B;PRKAR2A;EPB41L3;SERPINH1;SRP54C;PSMF1;PLCG1;LNPEP;ERLIN2;GRIN2B;HNRNPL;EHD1;CS;NMT1;HNRNPD;PYGB;ARHGAP1;ARHGAP5;WDR45;EEA1;TUBA1C;CSRP1;IMPA1;TRIM2;TNKS1BP1;ANXA1;ANXA2;ELOVL5;ANXA5;GNL1;PSMA5;…
KLF6 26769127 Chip-Seq PDAC-Cell line Human	8.96105	280/2000	1.09384e-09	1.67982e-08	0	0	1.54182	31.8133	NCKAP1;EIF4A1;RPL5;TRIO;CISD1;HNRNPU;HNRNPR;KLHDC7A;ENO1;FNBP1L;CRKL;FTH1;STMN1;ARL6IP5;KIF21A;PDK2;CPT1A;ACOT7;LIMCH1;ACTN1;HPCAL1;TALDO1;PRKCA;ASRGL1;SRRM1;BCR;MYL6;SOAT1;PPA1;RBP1;VDAC2;EZR;SF1;STXBP3;ANP32A;C1ORF198;ENDOD1;TWF2;TWF1;VPS26A;MYL12A;C12ORF57;LDHA;S100A16;EPB41L2;PTPMT1;PCBP2;DHX36;SPTBN1;SPTBN2;GSTM3;JUP;STAM;PUM1;GNG12;PRDX6;EHD4;EIF5;FASN;FUBP1;NMT2;GRB2;CALM1;FERMT2;PYGB;SERP…
FOXO3 22982991 ChIP-Seq MACROPHAGES Mouse	8.76987	279/2000	1.69874e-09	2.4902e-08	0	0	1.53444	30.9855	RNH1;ECI1;PPP2R2A;SMC3;TXNDC15;NUDT3;CRKL;TIAL1;PSMD7;HERC1;TFG;RPL18A;PSMD2;PSMD3;LONP1;VPS35;PIP4K2C;GLUL;DDX17;ACOT7;ACTN4;HDHD2;MYL6;RRAGA;DDX39B;PSME3;VDAC2;UQCRC2;RPL28;PI4K2A;SAR1B;DHX9;HSPA4L;ATP5K;VPS26B;HTATSF1;GSPT1;ADH5;GLG1;MTDH;RNF214;FXR2;EPB41L1;EPB41L2;PRDX1;MYO6;SEC31A;ABCA1;ST13;SMARCA5;STAM;PAICS;PTK2;SMARCA4;AIMP1;HNRNPL;EHD1;GLUD1;FUBP1;NMT2;HYOU1;HNRNPC;RPS21;CPEB2;ITPA;TOP…
P300 27058665 Chip-Seq ZR-75-30cells Human	8.76987	279/2000	1.69874e-09	2.4902e-08	0	0	1.53444	30.9855	RPL5;AHCYL1;TRIO;SERPINE2;PITPNA;CISD1;HNRNPR;GHITM;ENO1;GLS;TIAL1;PREX1;PCMT1;EDNRB;TRIM28;FTH1;STMN1;LONP1;ARL6IP5;KIF21A;UBAP2L;CPT1A;MBNL2;ACOT7;UNC13A;ACTN2;TALDO1;ANK3;ACSL3;HPCAL4;SRRM1;BCR;BCAN;SOAT1;DAAM2;SIK3;VDAC2;TAGLN2;PI4K2A;SF1;MACF1;ANP32A;DHX9;PCDH10;HEPACAM;ENDOD1;VPS26B;ABR;S100A16;PRDX1;PCBP2;SERPINH1;PLCG1;SPTBN2;VAT1;ABCA1;CDK17;GSTM1;CADM1;ST13;RDX;PUM1;GNG12;EHD1;MLLT11;EH…
TAL1 20887958 ChIP-Seq HPC-7 Mouse	8.62462	286/2067	2.37347e-09	3.40156e-08	0	0	1.52053	30.1961	EIF4A2;RPL4;EIF4A1;RPL3;TFRC;2810408A11RIK;PITPNB;PITPNA;SMC3;ACTB;SCAMP5;RPS14;PNN;PSMD7;TRIM28;RPS19;PPP2R1A;RPS18;FTH1;PSMD2;BSG;STMN1;LONP1;RPL36;LUC7L;SEC62;PTGDS;B2M;GLUL;EIF2A;SRRM2;CPT1A;ATP6V1G2;SMARCC2;ACOT7;STARD7;CIRBP;HDHD2;POR;RRAGA;PPA2;EWSR1;PSME3;CSNK2B;SIK3;VDAC2;TAGLN2;RPL27;PFN1;RPL28;SAR1A;MTDH;LDHA;FXR2;PCBP1;PRDX1;PCBP2;PIP5K1C;APOE;ATP6V1C1;HMOX2;CDK17;HSPA12B;HNRNPL;CS;ML…
MYC 18555785 ChIP-Seq MESCs Mouse	8.61512	183/1200	2.42592e-09	3.40156e-08	0	0	1.68288	33.3835	RPL4;RPL5;MTCH2;RPL30;NDUFA13;RPL3;TFRC;RPL32;CSE1L;EIF4A3;OGDHL;PPP2R2A;ACTB;GLS;EEF1B2;EFTUD2;RPS14;GJA1;PSMD7;LAMP1;RPS19;RPL18A;RPS18;KHSRP;CFL1;RPL36;LUC7L;BANF1;VPS35;EIF2A;GTF2I;SRRM2;PRKAB2;RPS9;TPM3;TMOD3;RPL23;RPS6;CIRBP;ALG2;MIF;EEF1A1;ALDH3A2;ACLY;ILF3;RRAGA;EWSR1;RPL27;MATR3;LAP3;NUP98;PPIB;FKBP4;PPIA;RPL28;FKBP3;KPNB1;SNRPA;SF1;DDX5;PSMD12;TMED10;SHMT2;NRF1;KLC1;ACTR3B;RTN4;BAG3;PRD…
DACH1 20351289 ChIP-Seq MDA-MB-231 Human	8.44809	242/1698	3.56378e-09	4.89072e-08	0	0	1.56512	30.4455	EIF4A2;RPL5;AHCYL1;TFRC;SERPINE2;ICAM5;ENO1;NUDT3;SCAMP5;RPS14;ALCAM;CAPNS1;PSMD3;VPS35;KIF21A;SEC62;PDK2;SRRM2;EPHA4;PRKAB2;SMARCC2;SACM1L;ECH1;ZFYVE21;PRKCA;MAPK8IP3;MYL6;DYNC1LI2;SOAT1;PSME3;VDAC2;RPL27;RPL28;VPS28;PFN2;LRPAP1;SAR1A;SDC4;SAR1B;CTBP1;ENDOD1;VPS26B;C12ORF57;FXR1;PDCD10;PCBP1;PCBP2;SERPINH1;ATP6V0A1;BTF3;SMARCA2;PTK2;SMARCA4;GLUD1;PPP5C;HNRNPK;ADI1;WNK1;FASN;TOLLIP;OGDH;GRB2;CPEB…
NCOR 22465074 ChIP-Seq MACROPHAGES Mouse	8.39362	277/2000	4.03998e-09	5.21158e-08	0	0	1.51972	29.3716	IFITM3;CYFIP2;EIF4A1;APP;2810408A11RIK;PITPNA;CISD1;PREP;HNRNPU;ACTB;GLS;PREX1;NUB1;ALCAM;PSMD7;RASSF2;PIP4K2B;B2M;TNS3;GLUL;SEC63;CPT1A;MBNL2;ACOT7;AP1B1;HPCAL1;TALDO1;CSNK1E;SCAMP1;POR;MYL6;PRKAR1A;TAGLN2;PI4K2A;MTMR3;SAR1A;PDXDC1;CFH;DHX9;TWF1;VPS26A;UGT1A7C;MTDH;LDHB;PRDX5;CYB5R3;SNX2;PDCD10;MYO6;APOE;FDFT1;ATP6V0A1;BTF3;CDK17;GSTM1;JUP;LNPEP;PA2G4;PUM1;GNG12;PRDX6;PTK2;EHD1;CS;GLUD1;EHD4;ADI…
ELF3 26769127 Chip-Seq PDAC-Cell line Human	8.39362	277/2000	4.03998e-09	5.21158e-08	0	0	1.51972	29.3716	NCKAP1;APP;AHCYL1;GDE1;HNRNPU;HNRNPR;KLHDC7A;ENO1;FNBP1L;GLS;TIAL1;LGALS1;PSMD7;PPP2R1A;ARL6IP5;GLUL;EPHA4;PRKAB2;CPT1A;SMARCC2;ACOT7;PRKCA;ACTN4;CSNK1E;ANK3;ACSL3;SRRM1;INPP4A;BCAN;DYNC1LI2;DAAM1;PPA1;PRKAR1A;BIN1;SIK3;TAGLN2;EZR;SAR1A;CFH;ANP32A;TWF1;VPS26A;VPS26B;MYL12A;HSD11B1;C3;PRDX1;FDFT1;ATP6V0A1;CDK17;RDX;STAM;PUM1;GNG12;PRDX6;GLUD1;EIF5;WNK1;FUBP1;HYOU1;CALM1;RPS24;FERMT2;ARF3;PYGB;SERP…
SOX2 27498859 Chip-Seq STOMACH Mouse	8.39362	277/2000	4.03998e-09	5.21158e-08	0	0	1.51972	29.3716	NCKAP1;APP;AHCYL2;2810408A11RIK;GDE1;HNRNPU;GLS;SCAMP5;ALCAM;PSMD7;CAPNS1;TRIM28;TFG;RPS19;DAG1;KIF21A;SYNPO;PTGDS;SEC63;SRRM2;GABARAPL2;CPT1A;ACSL1;CIRBP;AP1B1;PRKCA;ACTN4;ANK3;SRRM1;DKK3;SOAT1;RBP1;SIK3;VDAC2;TAGLN2;MYL9;NGEF;SF1;TTYH3;ABR;SYNGR1;LDHA;FXR2;APOH;RAD21;MYO6;PIP5K1C;STXBP6;FDFT1;GSTM3;GSTM1;DTNA;IQSEC1;PA2G4;STAM;PRDX6;SMARCA4;HNRNPL;EHD1;CS;EIF5;NCEH1;ADI1;OGDH;HNRNPC;PYGB;PTPRS;…
ELK3 25401928 ChIP-Seq HUVEC Human	8.20855	276/2000	6.18659e-09	7.79504e-08	0	0	1.51238	28.5853	IFITM3;RNH1;PITPNA;HNRNPR;ICAM5;ENO1;ACTB;PREX1;SYNGAP1;PSMD4;FTH1;PRKACB;TNS1;EPHA4;PRKAB2;CPT1A;HPCAL1;CSNK1E;SRRM1;MYL6;BIN1;MAP1A;VDAC2;TAGLN2;PFN1;STX1A;TTYH3;STXBP3;ANP32A;DHX9;PCDH10;HEPACAM;TWF2;GSPT1;ABR;LDHA;PRDX5;PPP3R1;CYB5R3;S100A16;PRDX1;PCBP2;SERPINH1;PLCG1;FDFT1;SPTBN2;VAT1;CDK17;JUP;SMARCA2;HSPA12B;PRDX6;HNRNPL;EHD1;PPP5C;EHD4;EIF5;ADI1;WNK1;HYOU1;RPS21;CPEB2;ARF3;TOP2B;ARF1;MIA3…
TCFAP2C 20176728 ChIP-ChIP TROPHOBLAST STEM CELLS Mouse	8.19818	352/2667	6.33614e-09	7.79504e-08	0	0	1.44814	27.3365	CYFIP2;SERPINE2;2810408A11RIK;PITPNB;AQP4;SMC3;ACTB;CCT6B;PSMD8;PNN;PCMT1;NUB1;LGALS1;PNP;SNRPD2;TFG;RPS18;FTH1;PSMD3;DAG1;ARL6IP5;LUC7L;KIF21A;RPS11;CHGB;DDX17;GSTK1;GABARAPL2;EPHA4;CPT1A;MBNL2;FNBP1;ACTN2;ECH1;CIRBP;CSNK1E;ANK3;SCAMP1;HPCAL4;ASRGL1;SRRM1;RRAGA;EWSR1;SUB1;CDC37;PSME3;VDAC3;TAGLN2;ALDH7A1;NGEF;SDC4;STXBP1;ENDOD1;IQGAP1;GSPT1;SEC14L2;ABR;CYB5R3;SNX2;EPB41L1;PRKAR2B;RAD21;APOE;STXB…
DCP1A 22483619 ChIP-Seq HELA Human	8.19347	126/759	6.40523e-09	7.79504e-08	0	0	1.84578	34.8227	RNH1;GTF2B;NDUFA10;ENO1;SMC3;IPO4;EFTUD2;RPS16;LGALS1;TRIM28;AKT2;BSG;PSMD1;PIP4K2B;SRRM2;GPT2;ACTN1;RPS6;ATXN2L;DYNC1LI2;MYL6;ILF3;EEF1A2;VDAC2;LAP3;PPIA;VPS28;PSMD12;PDXDC1;SAR1A;CNP;UQCRB;SAR1B;STXBP1;HSP90B1;C12ORF57;VCPIP1;PRDX1;PCBP1;PCBP2;ATP6V1H;HSPA9;FUS;API5;GOT2;CHCHD10;STAM;HNRNPL;UQCRQ;GNB2;NF1;CPE;CYCS;HYOU1;CALM1;RAB5A;OGT;EIF4G2;RPS24;PICALM;GSK3B;CLTC;RPLP0;SLC2A1;GPHN;TUBA1C;LAS…
PRDM5 23873026 ChIP-Seq MEFs Mouse	8.16575	160/1029	6.82725e-09	8.15477e-08	0	0	1.71525	32.2507	MTCH1;GLDC;ECI2;ARAF;PPP2R2A;AMOT;GOLGA2;PCMT1;CHCHD2;PLS3;FAM3C;TNS3;PSPH;GTF2I;ATP6V1G1;CDKL5;FNBP1;ALG2;CASK;EPDR1;PRPF4B;GAPVD1;PDIA4;CLIP2;RRAGA;POR;PRKAR1B;SLC9A6;RRAGB;CSNK2B;MAP7D2;ARMCX6;SBDS;VDAC3;UTRN;TLN1;EZR;VCP;TTYH3;ABCB1;NOTCH1;CCDC25;GLO1;CUL1;AK3;FOXO3;HTATSF1;ATP6V1H;CYC1;ATP6V1C1;FDFT1;SRPK2;UBE2H;HSPA5;VTA1;SEC16A;NONO;LNPEP;ERLIN2;TBCA;QKI;PTK2;GRHPR;COPS6;CDK5;FUBP3;DLG3;RH…
KLF4 26769127 Chip-Seq PDAC-Cell line Human	7.6656	273/2000	2.15973e-08	2.53277e-07	0	0	1.49047	26.3079	CISD1;GDE1;HNRNPU;HNRNPR;AQP4;KLHDC7A;ICAM5;ENO1;FNBP1L;ACTB;GJA1;CAPNS1;BSG;STMN1;RPL36;KIF21A;UBAP2L;PIP4K2C;PRKACB;GLUL;CPT1A;ACOT7;ACTN1;HPCAL1;PRKCA;ASRGL1;SRRM1;BCR;BCAN;SOAT1;PRKAR1A;SIK3;VDAC2;TAGLN2;EZR;SF1;PFN2;ANP32A;DHX9;C1ORF198;GSPT1;C12ORF57;ABR;LDHA;PPP3R1;S100A16;PCBP1;PRDX1;SPTBN1;SPTBN2;CDK17;GSTM3;RDX;PUM1;HSPA12A;GNG12;PRDX6;GLUD1;EIF5;WNK1;HNRNPF;FUBP1;NMT2;HYOU1;WDR47;CLIC4…
SFPI1 20887958 ChIP-Seq HPC-7 Mouse	7.64414	315/2369	2.26911e-08	2.61353e-07	0	0	1.45227	25.5618	EIF4A2;RPL5;CYFIP1;TFRC;PITPNA;PREP;ENO1;PHB2;NUB1;RPS16;SNRPD2;FTH1;BSG;RPL36;LUC7L;PIP4K2B;SYNPO;B2M;GLUL;EIF2A;SEC63;SRRM2;GABARAPL2;PRKAB2;SMARCC2;ACSL1;AP1B1;HPCAL1;TALDO1;MIF;HDHD2;POR;RRAGA;PPA2;DAAM1;PPA1;RRAGB;SIK3;PADI2;VDAC2;SUCLG1;RPL27;RPL28;SAR1A;ANP32A;EIF5A2;TWF2;HTATSF1;ACTR3B;ARPP19;ADH5;UGT1A7C;MYL12B;SEC14L2;PPP3R1;FXR2;CYB5R3;MYO6;LTA4H;PIP5K1C;HMOX2;MYO5A;ERLIN2;STAM;SMARCA4…
E2F4 21247883 ChIP-Seq LYMPHOBLASTOID Human	7.56948	385/2998	2.69479e-08	3.04937e-07	0	0	1.40475	24.4839	RPL4;RNH1;HNRNPU;HNRNPR;ENO1;SMC3;ENO2;FNBP1L;ENO3;EPS8;SCAMP5;PSMD9;PSMD7;STMN1;LUC7L;VPS35;PIP4K2C;PRKACB;GABARAPL2;PRKAB2;ACOT7;ZFYVE21;MYL6;DYNC1LI2;NUP98;PI4K2A;SF1;PDXDC1;SHMT2;ENDOD1;VPS26A;VPS26B;GLG1;C12ORF57;LDHB;RNF214;LDHA;GRIN2A;PRDX5;PRDX1;PTPMT1;HMOX2;RDX;BTBD11;PA2G4;PRDX6;EHD1;MLLT11;GLUD1;EHD4;EIF5;HNRNPF;TOLLIP;CPEB3;WDR47;ARF1;CDKN1B;RPLP0;ADK;EEA1;TUBA1C;TRIM9;TUBA1B;CSRP1;UB…
TRIM28 19339689 ChIP-ChIP MESCs Mouse	7.39048	392/3072	4.06926e-08	4.5253e-07	0	0	1.39451	23.7307	RPL32;ENO3;PCMT1;PSMD7;CAPNS1;DPYSL2;CHGB;GABARAPL2;PRKAB2;UNC13A;STARD7;GAPVD1;BCAN;DYNC1LI2;NUP98;RPL28;SF1;ASTN1;MTMR3;TTYH3;SAR1B;HSPA4L;ENDOD1;VPS26B;ADH5;MTDH;PRKAR2A;PLCG1;GSTM1;JUP;NEBL;RDX;FN1;LNPEP;MLLT11;EHD3;EHD4;FASN;NMT2;STRN;CPEB3;ARF3;ARF4;ARF1;CDKN1B;SLC6A1;EEA1;TRIM9;NEFL;DLGAP2;UPF1;NUDC;TPI1;HSBP1;SLC39A10;DYNLL1;DYNLL2;PSMA3;PSMA4;TCP1;TKT;PLCB1;DLD;CHST2;VAMP3;ARF6;DLST;PSMA…
ELK1 19687146 ChIP-ChIP HELA Human	7.21736	142/916	6.06237e-08	6.62751e-07	0	0	1.70194	28.2839	EIF4A2;NCKAP1;RPL30;RPL32;GTF2B;GHITM;ENO3;GLS;PSMD8;EEF1B2;RPS14;CHCHD2;TFG;RPS19;PPP2R1A;RPS18;PLS3;BANF1;PRKACB;EIF2A;SEC63;GABARAPL2;IK;TPM3;RPL23;ECH1;PRPF4B;ACYP2;SND1;MYL6;RBMXL1;RRAGB;SUB1;RPL24;SUCLG1;MATR3;SNRPC;VCL;SF1;SNRPB;PFN2;ANKRD17;ATP6V1A;TMED10;TSG101;RBM8A;ABHD4;PCDH10;HSPA4L;COX7A2;IQGAP1;SUPT6H;RTN4;C12ORF57;PPP3R1;PRDX5;CALD1;SERPINH1;PLTP;MARK2;HSPA4;IDH1;M6PR;LNPEP;PUM1;M…
MYC 18358816 ChIP-ChIP MESCs Mouse	7.17455	428/3413	6.69029e-08	7.19206e-07	0	0	1.3705	22.6406	RPL4;RPL5;RPL30;RNH1;RPL3;TFRC;RPL32;GLDC;ENO1;PHB2;ENO3;PCMT1;GJA1;NUB1;PSMD7;CAPNS1;PSMD3;STMN1;RPL36;LUC7L;VPS35;DDX17;GABARAPL2;STARD7;RPL23;HDHD2;EWSR1;PSME3;UQCRC1;RPL24;RPL27;RPL28;SHMT2;ADH5;MTDH;LDHA;PRDX5;PRKAR2A;PRDX1;GSTM1;ST13;FN1;LNPEP;PA2G4;PRDX6;EHD1;MLLT11;PPP5C;EHD4;EIF5;QARS;FASN;OGDH;HYOU1;ITPA;ARF3;ARF1;CLTC;ARHGAP1;ADK;ANXA7;UBL7;PGAM1;SLC39A10;DDB1;PSMA5;PSMA3;PSMA2;TCP1;TK…
BCL3 23251550 ChIP-Seq MUSCLE Mouse	7.02954	134/858	9.34235e-08	9.87838e-07	0	0	1.71457	27.7523	EIF4A1;RPL5;NDUFA13;PITPNA;GHITM;ICAM5;PPP1CB;RPH3A;PCMT1;RPL18A;KIF5B;FTH1;ARHGDIA;BANF1;SNRPD3;PDK2;DDX17;SMARCC2;ECH1;CIRBP;ACYP2;ANK3;POR;HNRNPUL2;NCL;SRSF2;ATP6V0D1;FKBP3;KPNB1;ISCU;GLYR1;SDC4;NDUFB10;CUL2;ATP5K;VPS26B;FOXO3;HSPBP1;FOXO1;GSPT1;GLG1;VCPIP1;SNX1;PRDX5;HSPH1;PSAP;HSPA9;HSPA5;FUS;IDH1;SLC4A10;HSPA2;EEF2;HNRNPL;HNRNPK;GJB6;CYCS;TPP2;HNRNPC;ACBD3;RPS21;ITGB1;YWHAE;CDKN1B;RNF14;ATP…
EGR1 20690147 ChIP-Seq ERYTHROLEUKEMIA Human	6.98472	724/6207	1.03582e-07	1.07759e-06	0	0	1.29642	20.8502	CNTFR;CYFIP1;RNH1;TRIO;RPL3;GLDC;ABAT;ENO2;FNBP1L;PREX1;NSDHL;NUB1;SYNGAP1;DPYSL4;SCP2;CAPNS1;AKT2;DPYSL3;STMN1;LUC7L;VPS35;PRKCG;GABARAPL2;ACOT7;FNBP1;STARD7;CACNA2D1;HPCAL1;PRKCA;HPCAL4;SND1;DKK3;BCR;BCAN;DYNC1LI2;PRKAR1B;DAAM2;PRKAR1A;BIN1;PADI2;HPRT1;MYL9;RPL28;VPS28;SF1;ASTN1;ABCB1;TTYH3;SHMT2;CTBP1;TTYH1;VPS26A;MTDH;C3;ABR;PRDX5;PPP3R1;HSPH1;EPB41L1;PRKAR2B;S100A16;EPB41L2;PRDX1;SERPINH1;PI…
KDM2B 26808549 Chip-Seq DND41 Human	6.80181	268/2000	1.57829e-07	1.61587e-06	0	0	1.45429	22.7767	IFITM3;AHCYL1;PPP2R2A;ENO1;ENO2;FNBP1L;ENO3;TIAL1;SYNGAP1;RASSF2;TRIM28;BSG;STMN1;PSMD1;PRKACB;TNS3;GLUL;PRKAB2;CPT1A;ACTN1;CIRBP;HPCAL1;TALDO1;ZFYVE21;CSNK1D;ACTN4;CSNK1E;MIF;SRRM1;DAAM1;PPA1;RUFY3;MAP1A;SUCLG2;TAGLN2;PFN1;RPL28;STX1A;STXBP3;ANP32A;STXBP1;C1ORF198;GSPT1;GLG1;C12ORF57;ABR;SYNGR1;LDHA;PRDX5;CYB5R3;PRDX1;PTPMT1;SERPINH1;ADHFE1;LNPEP;STAM;SMARCA2;GRIN2B;SMARCA4;HNRNPL;HNRNPM;PPP5C;E…
SPI1 22790984 ChIP-Seq ERYTHROLEUKEMIA Mouse	6.6908	263/1962	2.03797e-07	2.0539e-06	0	0	1.45363	22.3948	AHCYL2;RPL30;RNH1;RPL32;PREP;PHB2;GLS;CCT6B;TIAL1;PSMD8;RPS14;NUB1;RPS16;SCP2;TFG;RPS19;RPL18A;PSMD4;PSMD3;LUC7L;UBAP2L;SNRPD3;RPS11;SEC63;GABARAPL2;ACOT7;RPL23;CIRBP;CSNK1D;INPP4A;DAAM1;DDX39B;SUCLG1;RPL27;NUP98;TLN1;PFN1;RPL28;ALDH7A1;SF1;ARPP19;GSPT1;UGT1A7C;GLG1;RNF214;SNX1;PPP3R1;PRDX5;FXR2;HSPH1;CYB5R3;PCBP1;RAD21;HMOX2;SEC31A;ERLIN2;SMU1;EHD3;EIF5;NCEH1;WNK1;HNRNPF;NMT2;STRN;RPS21;CPEB2;AR…
ATF3 27146783 Chip-Seq COLON Human	6.63526	267/2000	2.31601e-07	2.29819e-06	0	0	1.4471	22.1092	CYFIP1;RPL3;RPL32;HNRNPU;PPP2R2A;GHITM;SMC3;GLS;ALCAM;RPS16;CPNE1;LONP1;VPS35;SNRPD3;SYNPO;PRKACB;PDK2;GABARAPL2;UNC13A;ECH1;CIRBP;ANK2;CSNK1E;SND1;PSME3;RBP1;SUCLG1;TAGLN2;TLN2;PFN1;PI4K2A;STX1A;MAOB;SHMT2;TWF2;HTATSF1;ACTR3B;ABR;LDHA;S100A16;PCBP1;RAD21;PCBP2;HMOX2;SPTBN2;ERLIN2;GRIN2B;PRDX6;PTK2;HNRNPL;GLUD1;FASN;OGDH;STRN;RNPS1;CALM1;SERPINA3;CLIC4;SETD7;AP2A1;AP2A2;CLINT1;EEA1;PPP3CA;TUBA1C;…
HOXB4 20404135 ChIP-ChIP EML Mouse	6.48656	246/1824	3.26169e-07	3.18757e-06	0	0	1.46049	21.8137	RPL3;RPL32;2810408A11RIK;PLEKHB1;ARAF;ICAM5;GHITM;PSMD8;PNN;PCMT1;CAPNS1;TFG;RPS19;RPL18A;PSMD4;PPP2R1A;RPS18;DAG1;ARL6IP5;LUC7L;PRKACB;GABARAPL2;PRKAB2;RPL23;ECH1;CIRBP;AP1B1;CSNK1D;ACSL3;MYL6;RRAGA;EWSR1;RPL24;SUCLG1;ATP6V0D1;ALDH7A1;SF1;LRPAP1;GSPT1;MTDH;PRKAR2B;PCBP1;PRDX1;RAD21;MYO6;DHX36;LTA4H;ATP6V0A1;SRPK2;GSTM1;SMARCA4;CS;GLUD1;QARS;WNK1;FUBP1;NMT1;CALU;HYOU1;GRB2;RNPS1;CALR;RPS21;ARF4;H…
PPARA 22158963 ChIP-Seq LIVER Mouse	6.47078	266/2000	3.38234e-07	3.25613e-06	0	0	1.43993	21.4543	EIF4A1;GLDC;HDAC11;CISD1;KLHDC7A;ABAT;GHITM;ENO1;SMC3;FNBP1L;RPS19;BSG;SYNPO;PTGDS;GLUL;PDK2;SEC63;GSTK1;ATP6V1G1;CPT1A;ACSL1;AP1B1;ZFYVE21;CSNK1D;SRRM1;BCR;DAAM1;SUCLG2;SUCLG1;PFN1;VPS28;NGEF;SF1;SDC4;CFH;SAR1B;SHMT2;VPS26A;ADH5;SEC14L2;HSD11B1;C3;LDHA;FXR2;CYB5R3;MUG1;PRKAR2A;PCBP1;APOE;PSMF1;PLCG1;DECR1;GSTM1;JUP;CADM1;IQSEC1;ST13;ADHFE1;FN1;LNPEP;PA2G4;STAM;CP;PRDX6;CS;EIF5;ADI1;FASN;NMT1;OGD…
KDM5A 27292631 Chip-Seq BREAST Human	6.36803	150/1012	4.28519e-07	4.06463e-06	0	0	1.61299	23.6512	RNH1;TFRC;GLDC;UBE3A;PARK7;ACTB;IPO5;EEF1B2;PSMD9;NPEPPS;CFL1;KPNA6;SIRPA;UBAP2L;RAB2B;STARD7;TPM3;CSNK1D;SDHA;SDHB;SRRM1;TUFM;PDIA4;PRKAR1B;SOAT1;TMX2;PSME3;CMPK1;FKBP4;PFN1;DDX6;FKBP2;RBM8A;COPB1;GMPS;AK2;LIN7C;CPLX1;CORO1B;GSPT1;MYL12B;STIP1;S100A16;PTPMT1;RAD21;PCBP2;TPR;SERPINH1;PSMF1;NPTX1;STXBP6;NDUFV1;MARK2;CPSF6;HSPA5;FUS;HSPA4;PA2G4;STAM;EEF2;HSPA12A;PRDX6;EIF2S1;SMARCA4;EHD1;DIAPH1;EIF…
WT1 25993318 ChIP-Seq PODOCYTE Human	6.28341	427/3464	5.20705e-07	4.86746e-06	0	0	1.33838	19.3637	CYFIP2;NCKAP1;TRIO;GLDC;ENO1;SMC3;FNBP1L;GJA1;ALCAM;SCP2;DPYSL2;RBFOX1;MBNL2;RBFOX2;ACOT7;RBFOX3;FNBP1;HPCAL1;ZFYVE21;PRKCA;SCAMP1;BCR;DAAM1;DAAM2;MAP1B;MAP1A;ADPRH;RPL24;RPL27;NGEF;ASTN1;LRPAP1;MTMR3;IQGAP1;LDHB;ABR;LDHA;GRIN2A;CYB5R3;EPB41L1;PRKAR2B;S100A16;EPB41L3;MYO6;LTA4H;FDFT1;CDK17;GSTM1;JUP;CADM1;NEBL;BTBD11;GRIN2B;HNRNPL;CS;EIF5;FASN;HNRNPC;CPEB3;CPEB2;FERMT2;ARF3;SETD7;ARHGAP1;ADK;PYGM…
NANOG 18692474 ChIP-Seq MEFs Mouse	6.18753	263/1989	6.49335e-07	5.98316e-06	0	0	1.42852	20.3526	EIF4A2;2810408A11RIK;PREP;ENO1;NUDT3;CRKL;SCAMP5;RPS14;GJA1;PNP;PSMD7;CAPNS1;DPYSL4;RPS19;STMN1;ARL6IP5;KIF21A;GLUL;SCN1A;DDX17;SRRM2;SMARCC2;FNBP1;CACNA2D1;RPL23;ACTN4;CSNK1E;VDAC3;SPARCL1;LAP3;LRPAP1;MTMR3;SDC4;CFH;ANP32A;TTYH1;PDE1B;PDE1A;TWF2;IQGAP1;HSD11B1;LDHB;LDHA;PPP3R1;PRKAR2A;PRDX1;RAD21;PIP5K1C;APOE;FDFT1;DTNA;RDX;FN1;MYO5A;BTBD11;STAM;PUM1;SMARCA2;PRDX6;CS;GLUD1;GRB2;CALM1;RPS21;SCN2B…
GFI1B 20887958 ChIP-Seq HPC-7 Mouse	6.0924	249/1871	8.08342e-07	7.28182e-06	0	0	1.43681	20.1559	IFITM3;EIF4A2;PITPNB;PITPNA;ENO3;PNN;LGALS1;PNP;RPS18;FTH1;PSMD2;PSMD3;STMN1;LONP1;ARL6IP5;PSMD1;GLUL;SRRM2;ATP6V1G2;UNC13A;STARD7;ACTN1;SND1;STX1B;POR;PPA2;PRKAR1A;CDC37;SIK3;RPL27;RPL28;PI4K2A;STX1A;ANP32A;SAR1B;HSPA4L;ACTR3B;ARPP19;ADH5;MTDH;PPP3R1;PTPMT1;PRDX1;MYO6;LTA4H;PIP5K1C;APOE;ATP6V1C1;ATP6V0A1;CTSA;GSTM1;RDX;ERLIN2;SMARCA2;HNRNPL;MLLT11;CCDC88A;PPFIBP1;RPS28;NCEH1;FUBP3;HNRNPF;CALU;NM…
EOMES 21245162 ChIP-Seq HESCs Human	6.08999	139/932	8.12855e-07	7.28182e-06	0	0	1.62166	22.74	CYFIP2;IFITM3;CNTFR;NCKAP1;APP;RPL3;PLEKHB1;CLSTN1;CISD1;ENO1;EFTUD2;PSMD9;NPEPPS;RPS14;UROD;PSMD3;SIRPA;KIF21A;PIP4K2C;GLUL;FADS1;PDK2;MAP2K1;MBNL2;TPM2;APLP1;ACSL4;ATP1B2;SDHB;ALDH3A2;ACLY;CACNB3;DAAM1;PRKAR1A;BIN1;ARMCX6;VDAC2;FKBP4;ISCU;MACF1;DDX5;PSMD12;BRSK2;PSMD11;RTN1;RBM8A;ABHD4;STXBP3;USP54;IQGAP1;RAP1GAP;HSPH1;FXR2;S100A16;MAP2;PRDX1;SPTBN1;ATP6V0A1;VAT1;FN1;HSPA12A;QKI;DCLK1;PTPRD;COP…
MYB 26560356 Chip-Seq TH2 Human	5.98985	263/2000	1.02365e-06	9.04454e-06	0	0	1.41851	19.5643	EIF4A2;CYFIP2;EIF4A1;AHCYL2;AHCYL1;PREP;ENO1;ACTB;ALCAM;PNP;PSMD7;STMN1;ARL6IP5;B2M;GLUL;SEC63;CHGB;SRRM2;CPT1A;MBNL2;ACOT7;FNBP1;PRKCB;SACM1L;ACSL6;ACTN4;DKK3;INPP4A;DYNC1LI2;CDC37;ADPRH;SUCLG2;TAGLN2;UQCRC2;EZR;STX1A;SF1;MACF1;ANP32A;GSPT1;MYL12A;GLG1;LDHA;PPP3R1;PCBP1;PRDX1;RAD21;APOD;PIP5K1C;PSMF1;PLCG1;ZBED5;SPTBN1;LNPEP;ERLIN2;PA2G4;STAM;PUM1;SMARCA2;HNRNPL;WNK1;GRB2;CALR;HNRNPC;CALM1;TOP2B…
TCFCP2L1 18555785 ChIP-Seq MESCs Mouse	5.90677	261/1987	1.23944e-06	1.08032e-05	0	0	1.41603	19.2591	IFITM3;RNH1;PPP2R2A;ENO1;SLC4A4;CRKL;GLS;TIAL1;PSMD8;GJA1;NSDHL;NUB1;RPS16;RPS19;DPYSL2;DAG1;KIF21A;RPS11;EIF2A;CPT1A;ACOT7;TALDO1;ACTN4;MIF;SCAMP1;ASRGL1;SRRM1;BCR;DAAM1;PPA1;BIN1;VDAC3;TAGLN3;ATP6V0D1;STX1A;TTYH3;SDC4;CTBP1;ENDOD1;SNX1;PDCD10;ATP6V0A1;BTF3;TRAP1;ST13;ADHFE1;MYO5A;LNPEP;STAM;SMARCA4;GLUD1;PPFIBP1;QARS;TOLLIP;FUBP1;NMT2;RNPS1;CALM1;RYR2;CDKN1B;HIP1;CETN2;CROT;AP2A2;UBL5;TUBA1C;NU…
SMAD2 18955504 ChIP-ChIP HaCaT Human	5.87094	255/1936	1.34606e-06	1.14238e-05	0	0	1.41954	19.1897	EIF4A2;CYFIP2;RPL4;APP;RNH1;RPL3;HNRNPU;ENO3;ACTB;GLS;EPS8;NUB1;ALCAM;CAPNS1;CKMT1B;VPS35;ATP6V1E1;SYNPO;PRKAB2;MBNL2;FNBP1;LIMCH1;ACTN1;ECH1;CIRBP;ALG2;TALDO1;DKK3;BCR;SOAT1;PPA1;MAP1B;RPL24;VDAC2;TAGLN2;TLN1;PFN1;EZR;STX1A;HSPA4L;ACTR3B;GSPT1;SEC14L2;ABR;LDHA;PCBP1;PRDX1;ZBED5;SPTBN1;PRRT1;JUP;NEBL;RDX;LNPEP;PUM1;GNG12;PRDX6;PTK2;EHD1;CCDC88A;FUBP3;FUBP1;STRN;TOP2B;PTPRS;CLTC;GDI2;ADK;IDE;PTPRF…
SMAD3 18955504 ChIP-ChIP HaCaT Human	5.87094	255/1936	1.34606e-06	1.14238e-05	0	0	1.41954	19.1897	EIF4A2;CYFIP2;RPL4;APP;RNH1;RPL3;HNRNPU;ENO3;ACTB;GLS;EPS8;NUB1;ALCAM;CAPNS1;CKMT1B;VPS35;ATP6V1E1;SYNPO;PRKAB2;MBNL2;FNBP1;LIMCH1;ACTN1;ECH1;CIRBP;ALG2;TALDO1;DKK3;BCR;SOAT1;PPA1;MAP1B;RPL24;VDAC2;TAGLN2;TLN1;PFN1;EZR;STX1A;HSPA4L;ACTR3B;GSPT1;SEC14L2;ABR;LDHA;PCBP1;PRDX1;ZBED5;SPTBN1;PRRT1;JUP;NEBL;RDX;LNPEP;PUM1;GNG12;PRDX6;PTK2;EHD1;CCDC88A;FUBP3;FUBP1;STRN;TOP2B;PTPRS;CLTC;GDI2;ADK;IDE;PTPRF…
KDM2B 26808549 Chip-Seq HPB-ALL Human	5.83372	262/2000	1.4665e-06	1.22843e-05	0	0	1.41141	18.9589	EIF4A2;NCKAP1;CISD1;HNRNPU;HNRNPR;ENO1;FNBP1L;ACTB;ALCAM;RASSF2;DPYSL2;BSG;STMN1;GLUL;DDX17;PRKAB2;CPT1A;SMARCC2;ACTN1;CIRBP;ZFYVE21;CSNK1D;CSNK1E;MIF;SRRM1;BCR;POR;EWSR1;PPA1;MAP1A;RPL28;PI4K2A;TTYH3;STXBP3;ANP32A;DHX9;CTBP1;STXBP1;EIF5A2;C1ORF198;GSPT1;C12ORF57;CYB5R3;APOH;PRDX1;PTPMT1;SERPINH1;ZBED5;ATP6V0A1;CDK17;SRPK2;MYO5A;LNPEP;SMARCA4;HNRNPL;MLLT11;EIF5;WNK1;FASN;HNRNPF;HYOU1;GRB2;CALM1;C…
CTNNB1 20460455 ChIP-Seq HCT116 Human	5.71691	144/988	1.91907e-06	1.58692e-05	0	0	1.57804	20.7728	RAB3C;AHCYL2;UHRF1BP1L;NDUFA13;TRIO;KIAA1191;CTNND1;GDE1;HNRNPR;MSI2;ACTB;CAPN2;NRCAM;PRKACB;SCN1A;IK;ATP6V1G2;MBNL2;FNBP1;PRKCB;TMOD3;GPT2;ANXA11;CSNK1D;ANK2;UBE4B;PRKCA;IPCEF1;ATXN2L;CACNB1;BCAN;TOM1L2;TMX2;DAAM2;TNIK;UTRN;VPS28;ARL8B;FKBP5;ANKRD17;GNAZ;MACF1;COPA;CD151;CTBP1;ITPR1;GLG1;FXR2;PCBP2;MBP;ZBED5;MARK3;PLXNA4;GRIA4;ATP6V0A1;UBE2H;SYT1;IDH1;RDX;FN1;BTBD11;ARHGAP26;GRIN2B;ACSF2;DLG2;GN…
TAL1 20566737 ChIP-Seq PRIMARY FETAL LIVER ERYTHROID Mouse	5.69958	247/1875	1.9972e-06	1.63062e-05	0	0	1.41787	18.6078	RPL3;TRIO;TFRC;RPL32;HDAC11;EIF4A3;PREP;AQP4;SMC3;ACTB;PSMD9;RPS19;PPP2R1A;AKT2;FTH1;BSG;STMN1;PIP4K2C;TNS3;CPT1A;CIRBP;ALG2;TALDO1;PRKCA;SCAMP1;SRRM1;POR;RRAGA;PPA2;DAAM1;PPA1;PSME3;VDAC2;TAGLN2;MYL9;MACF1;TTYH3;ANP32A;CTBP1;TWF2;SYNGR1;PRKAR2B;SRP54C;FDFT1;ATP6V0A1;VAT1;ABCA1;SRPK2;IQSEC1;HSPA12B;PRDX6;EHD1;EIF5;HNRNPF;HYOU1;GRB2;CALM1;GSTM5;CLIC4;CLTC;ADK;WASL;AP2A2;SIPA1L1;NNT;TRIM2;DLGAP4;CT…
MYB 21317192 ChIP-Seq ERMYB Mouse	5.68208	136/923	2.07933e-06	1.66492e-05	0	0	1.59674	20.8908	AHCYL2;TRIO;PLEKHB1;PITPNA;FNBP1L;SMC3;TIAL1;PREX1;NUB1;ALCAM;CAPN2;SIRPA;FAM3C;TNS3;ACOT7;ACSL1;GPT2;HPCAL1;ACTN4;CSNK1E;BCR;ALDH3A2;ACLY;CLIP2;ILF3;POR;DAAM1;SUB1;SQSTM1;PPID;VCL;FKBP5;PFN2;ATP6V1A;NOTCH1;ANP32A;ITPR1;FOXO3;RAP1GAP;RTN4;HSD11B1;RAP1B;FXR1;SDCBP;HSPH1;BAG3;G3BP1;ESD;MBP;ATP6V1C1;MFAP3L;SRPK2;PRNP;HSPA8;UBE2H;GSTM1;VCAM1;IQSEC1;IDH1;PA2G4;HSPA2;COQ9;GNG12;GRHPR;PPFIBP1;QARS;RNF18…
NCOR1 26117541 ChIP-Seq K562 Human	5.67968	261/2000	2.09083e-06	1.66492e-05	0	0	1.40432	18.3656	NCKAP1;AHCYL2;HNRNPU;HNRNPR;ICAM5;ENO1;CRKL;PNN;PREX1;PCMT1;SYNGAP1;LGALS1;HERC1;RPS19;FTH1;BSG;STMN1;RPL36;KIF21A;ATP6V1E1;SYNPO;B2M;PDK2;GABARAPL2;CPT1A;MBNL2;FNBP1;STARD7;ECH1;CSNK1D;SND1;BCR;EWSR1;PPA1;TAGLN2;PFN1;RPL28;STX1A;SPTBN4;SAR1A;STXBP1;ENDOD1;VPS26A;MYL12A;GLG1;MYL12B;C12ORF57;LDHA;SNX1;PDCD10;RAD21;ZBED5;DECR1;FDFT1;VAT1;CDK17;JUP;SMARCA5;L1CAM;SMARCA2;PRDX6;HNRNPL;EHD1;CS;MLLT11;H…
SIN3B 21632747 ChIP-Seq MESCs Mouse	5.66292	512/4302	2.17309e-06	1.70932e-05	0	0	1.29105	16.8345	RPL30;RNH1;TRIO;ENO1;FNBP1L;PHB2;GLS;SCAMP5;PREX1;PSMD9;NSDHL;PSMD7;DPYSL4;SCP2;STMN1;RPL36;LUC7L;PIP4K2C;CHGB;GABARAPL2;MBNL2;UNC13A;RBFOX3;STARD7;PRKCA;HPCAL4;BCAN;PRKAR1B;DDX39B;PRKAR1A;BIN1;PSME3;RPL24;RPL27;UQCRC2;PI4K2A;SF1;SAR1A;SHMT2;CTBP1;IQGAP1;ADH5;GLG1;GRIN2A;CYB5R3;PRKAR2B;RAD21;PIP5K1C;PSMF1;HMOX2;PRRT1;CDK17;CADM3;ERLIN2;L1CAM;EHD1;MLLT11;HNRNPM;HNRNPF;NMT1;HNRNPD;CPEB3;CPEB2;SFXN5…
SOX9 26525672 Chip-Seq HEART Mouse	5.48663	226/1702	3.26117e-06	2.53428e-05	0	0	1.4271	18.0292	CYFIP2;APP;RPL30;CPNE5;SERPINE2;PITPNA;CISD1;HNRNPU;PPP2R2A;ENO1;SMC3;ENO3;CCT6B;PREX1;GJA1;ALCAM;PPP2R1A;DPYSL2;PSMD1;PIP4K2B;SYNPO;GLUL;TNS3;PDK2;RBFOX1;MBNL2;FNBP1;ZFYVE21;ANK2;CSNK1E;ANK3;GAPVD1;SCAMP1;DAAM1;EWSR1;BIN1;PFN1;MACF1;PDXDC1;PCDH10;PHYHIPL;MTDH;MYL12B;HSD11B1;ERI3;LTA4H;PIP5K1C;ATP6V1C1;FDFT1;PRRT1;NEBL;CADM2;ADHFE1;PUM1;SMU1;EHD3;EIF5;NMT1;STRN;HNRNPC;CALM1;CPEB3;RYR2;CLIC4;ARF2;…
RACK7 27058665 Chip-Seq MCF-7 Human	5.37791	259/2000	4.18883e-06	3.21642e-05	0	0	1.39018	17.2148	IFITM3;EIF4A1;AHCYL1;CISD1;HNRNPR;PPP2R2A;KLHDC7A;ENO1;TIAL1;PREX1;CAPNS1;AKT2;RPL36;ARL6IP5;PIP4K2B;UBAP2L;B2M;GLUL;EPHA4;PRKAB2;CPT1A;MBNL2;ACTN1;CIRBP;AP1B1;HPCAL1;TALDO1;ACTN4;MAPK8IP3;SRRM1;BCR;MYL6;SOAT1;SIK3;TAGLN2;EZR;RPL28;TTYH3;SDC4;DHX9;CTBP1;C12ORF57;SYNGR1;LDHA;CYB5R3;EPB41L1;S100A16;PRDX1;SPTBN2;GSTM3;JUP;CADM1;RDX;MYO5A;PA2G4;PUM1;GNG12;PRDX6;EHD1;EHD4;WNK1;FASN;HNRNPF;WNK2;CALM1;S…
TFEB 21752829 ChIP-Seq HELA Human	5.24432	120/808	5.69751e-06	4.3234e-05	0	0	1.60708	19.4063	MTCH1;MTCH2;AHCYL2;GTF2B;OGDHL;LGALS1;LAMP1;UROD;KHSRP;ARHGDIA;BSG;STMN1;CFL1;TOM1;LONP1;VPS35;PIP4K2C;ATP6V1E1;ATP6V1G1;SUPT16H;TRAPPC2L;UBE4B;EEF1A1;ACAP2;RRAGB;SUB1;NCL;ARMCX6;SIK3;TAGLN2;UQCRC2;UBE2V1;SNRPC;ATP6V0D1;SNRPA;FKBP5;GLYR1;ATP6V1A;KHDRBS1;DDX5;TMED10;EIF5A2;VPS26A;MYL12A;SNX2;ATP6V1H;ATP6V1C1;ST13;M6PR;EEF2;CS;HNRNPM;PPFIBP1;RPS28;GNB2;FUBP1;HNRNPD;OGDH;TPP1;CALR;SAE1;RAB5A;PICALM;…
CHD1 19587682 ChIP-ChIP MESCs Mouse	5.19314	124/843	6.41e-06	4.76481e-05	0	0	1.58959	19.0078	RPL4;CYFIP1;RPL3;RPL32;2810408A11RIK;NDUFA12;PARK7;PPP1CB;TIAL1;NPEPPS;NUB1;CAPNS1;TRIM28;SNRPD2;TFG;PPP2R1A;KIF5B;CFL1;SNRPD3;RPS9;MBNL2;USP5;RPL23;PRPF4B;MIF;ANK3;HDHD2;WBP11;PDIA4;CACNB1;PSPC1;VDAC3;UBE2V1;ATP6V0D1;VPS28;SNRPA;ISCU;ATP6V1A;LRPAP1;FKBP2;MTMR3;TMED10;GSPT1;GLG1;STIP1;SYNGR1;PRDX1;RAD21;APOE;FDFT1;ATP6V0A1;ACBD5;HSPA4;NEK7;LSM4;GRHPR;CDK5;GNB2;RNF181;TPP1;OGT;EIF4G2;WDR1;SLC44A1;…
NR1H3 23393188 ChIP-Seq ATHEROSCLEROTIC-FOAM Human	5.19199	94/599	6.42696e-06	4.76481e-05	0	0	1.70954	20.4376	ACADVL;ABCD3;SERPINE2;DDX46;SLC2A1;SLC2A3;DBI;NENF;YBX1;ACTB;PTPRF;CNDP2;TUBA1C;THBD;TUBA1B;MAP1LC3B;TUBA1A;CAPNS1;SCRN1;HERC1;PEA15;ME1;LONP1;UBAP2L;PHGDH;SEC62;TMED4;TGM2;ACTR3;ELOVL5;SGIP1;ACSL1;TUBB;FN3KRP;AP1B1;TOMM34;PRKCA;ACSL3;PGD;SAFB;EPN1;CACNB3;NDUFS8;PSME3;CDC42EP4;CANX;EEF1A2;DNAJB11;VDAC3;ERH;ALDOC;TKT;FKBP5;ATP6V1A;PDXK;NFIX;NOTCH1;CD151;TOMM40;GLO1;HM13;PPM1H;PLA2G7;RAP1GAP;AP3M2;…
TCF3 18692474 ChIP-Seq MEFs Mouse	5.17531	112/745	6.6787e-06	4.89518e-05	0	0	1.62852	19.4064	EIF4A2;CNTFR;DGKE;PREP;ENO1;RPS14;GJA1;CHCHD2;PNP;CAPNS1;RPS19;DAG1;KIF21A;PRKACB;SH3GL2;SCN1A;SNRPN;FNBP1;TMOD3;CASK;ANXA11;ACTN4;ANK3;SOAT1;GPD2;LAP3;FKBP4;UTRN;ASTN1;LRPAP1;ANP32A;PDE1B;PDE1A;CUL2;ITPR1;TWF2;ARL2;SLC1A3;NRF1;RASGRP1;RTN4;LDHB;PPP3R1;KIF3A;PRKAR2A;SERPINH1;GSTM3;UBE2H;DTNA;EPHX2;RDX;FN1;ASNS;STAM;PRDX6;SMARCA2;GLUD1;NACA;GNAS;SPIRE1;FGFR2;FGFR1;SLC25A1;CUEDC2;ABCD3;HMGB3;UBL5;S…
ASH2L 23239880 ChIP-Seq MESCs Mouse	5.13901	404/3336	7.26096e-06	5.26216e-05	0	0	1.30179	15.4041	RPL5;CYFIP1;RNH1;TRIO;ENO1;PHB2;SCAMP5;GJA1;CAPNS1;PSMD2;DPYSL3;PSMD3;RPL36;LUC7L;PSMD1;FNBP1;STARD7;RPL23;ADPRH;RBP1;SPARCL1;PADI2;RPL24;RPL28;PDXDC1;HSPA4L;PHYHIPL;IQGAP1;PLA2G7;ADH5;MTDH;LDHB;GRIN2A;EPB41L2;PTPMT1;PSMF1;BTF3;CADM1;BTBD11;PRDX6;EHD3;EHD4;QARS;FASN;NMT1;CPEB3;FERMT2;ARF3;WDR47;ARF2;ADK;CLTB;ARHGAP5;WDR45;SLC6A1;EEA1;UBL5;TUBA1C;TUBA1B;TUBA1A;CSRP1;IMPA1;TRIM2;SPIN1;APPL2;DLGAP4;…
KDM2B 26808549 Chip-Seq SUP-B15 Human	5.08456	257/2000	8.23081e-06	5.89875e-05	0	0	1.37611	16.111	APP;AHCYL1;PITPNA;GDE1;HNRNPR;FNBP1L;GLS;ALCAM;RASSF2;DPYSL2;FTH1;STMN1;RPL36;GLUL;DDX17;CPT1A;ATP6V1G2;PRKCB;STARD7;CIRBP;TALDO1;MAPK8IP3;SRRM1;BCR;PPA1;BIN1;MAP1A;TAGLN2;NUP98;RPL28;STX1A;TTYH3;SHMT2;ABR;SYNGR1;LDHA;HSPH1;PIP5K1C;PLCG1;ZBED5;FDFT1;ATP6V0A1;SPTBN2;CDK17;JUP;IQSEC1;ADHFE1;MYO5A;LNPEP;GNG12;SMARCA2;PTK2;SMARCA4;EHD4;WNK1;NMT2;HYOU1;GRB2;CALM1;CPEB3;CPEB2;SFXN5;CDKN1B;HIP1;TECR;GDI…
SPI1 23547873 ChIP-Seq NB4 Human	5.00858	388/3198	9.80443e-06	6.9493e-05	0	0	1.30202	15.0157	SLC4A4;GLS;SCAMP5;PCMT1;ALCAM;PSMD7;SCP2;TFG;PSMD4;DDX17;PRKCB;SCAMP1;GAPVD1;BCAN;MYL6;PRKAR1A;PADI2;RPL27;RPL28;PI4K2A;SF1;TTYH3;VPS26A;IQGAP1;ARPP19;LDHB;ABR;PPP3R1;HSPH1;SERPINH1;LTA4H;BTF3;JUP;PRRC2C;ERLIN2;HNRNPL;EHD1;CS;GLUD1;PPFIBP1;EIF5;HNRNPF;GJB6;HNRNPD;HNRNPC;CPEB3;CPEB2;ITPA;CPEB4;ARF4;SETD7;CLTC;ARHGAP1;CLTB;CLINT1;EEA1;TUBA1C;PEA15;C16ORF74;APPL2;ANXA1;EXOC7;ELOVL5;HSBP1;PGAM1;CIT;H…
RXR 22158963 ChIP-Seq LIVER Mouse	4.94105	256/2000	1.14538e-05	8.03012e-05	0	0	1.3691	15.5766	AHCYL1;GLDC;PITPNB;HDAC11;PLEKHB1;CISD1;GDE1;KLHDC7A;ENO1;ACTB;CRKL;GLS;C4B;PSMD9;SCP2;AKT2;BSG;SNRPD3;SYNPO;PTGDS;PDK2;CPT1A;CIRBP;ZFYVE21;CSNK1D;ANK2;ANK3;DKK3;POR;DAAM1;SUCLG2;RPL24;PFN1;SDC4;PDXDC1;CFH;ANP32A;SAR1B;SHMT2;ARPP19;ADH5;SEC14L2;C3;LDHA;CYB5R3;APOH;MUG1;PRKAR2A;APOE;PLCG1;DECR1;SEC31A;ABCA1;CDK17;GSTM3;GSTM1;JUP;ST13;FN1;STAM;SMARCA2;CP;PRDX6;CS;NCEH1;FASN;FERMT2;CPEB4;TOP2B;ADK;G…
KLF4 18358816 ChIP-ChIP MESCs Mouse	4.89815	222/1700	1.26429e-05	8.76843e-05	0	0	1.39663	15.7517	EIF4A2;ENO1;ENO3;ACTB;CRKL;RPS14;PCMT1;CAPNS1;RPS19;DPYSL2;STMN1;RPS11;GLUL;EIF2A;GABARAPL2;EPHA4;CPT1A;UNC13A;ACOT7;ACTN1;RPL23;SACM1L;ECH1;PRKAR1B;EWSR1;ADPRH;PADI2;TAGLN2;TLN1;PFN1;ANP32A;HSPA4L;IQGAP1;ADH5;GRIN2A;SNX1;PRDX5;EPB41L1;PIP5K1C;APOE;VAT1;GSTM1;JUP;RDX;FN1;MYO5A;LNPEP;L1CAM;PUM1;MLLT11;CCT6A;FUBP3;CALU;CALR;CDKN1B;PTPRS;SLC44A1;CLTC;ARHGAP1;SLC6A1;AKAP12;MAP1LC3B;HINT1;CSRP1;CHL1;N…
PPARG 19300518 ChIP-PET 3T3-L1 Mouse	4.78992	50/272	1.62211e-05	0.000111304	0	0	2.05453	22.6598	ACADVL;ACAA2;YWHAB;HP;DBI;ETFB;ENO2;ENO3;GOLGA2;THBD;RPS19;ACADL;ACADM;ACAA1;ACSL1;ECH1;ZFYVE21;MLF2;RHOB;HADHB;POR;SLC9A6;NDUFS7;GPD2;GPD1;TAGLN2;CD47;ALDOA;CHST2;KPNB1;MVK;PON2;AK2;ATP1A2;COX5A;ACAT2;C3;HSD11B1;GNG2;NDUFV1;IDH1;IMMT;PEX14;AGT;SMARCA4;CS;FASN;UBE2N;CYCS;ACO2
ZFP42 18358816 ChIP-ChIP MESCs Mouse	4.73963	196/1480	1.82123e-05	0.000123652	0	0	1.41532	15.4459	EIF4A2;RPL4;EIF4A1;RPL5;RPL3;MLC1;ENO1;PHB2;CRKL;CCT6B;PSMD8;PNN;RPS14;PPP2R1A;RPS18;RPL36;DAG1;PSMD1;LUC7L;UBAP2L;RPS11;DDX17;SRRM2;EPHA4;UNC13A;SACM1L;ECH1;CIRBP;HDHD2;DKK3;EWSR1;RUFY3;ADPRH;RPL24;RPL28;ANP32A;SAR1B;ATP5K;MTDH;PCBP1;ADHFE1;CCT6A;EIF5;QARS;TOLLIP;CPEB4;ARF2;PTPRS;SLC44A1;CCDC124;NUDCD3;ENSA;DHX15;SDF4;KIF1B;ACADM;SDF2;UBL7;PGAM1;MLF2;ENAH;HADHB;HADHA;PSMA3;RAP2B;TUBB2A;IVD;ARHGE…
SPI1 23127762 ChIP-Seq K562 Human	4.64324	185/1389	2.27382e-05	0.000152772	0	0	1.42279	15.2117	CYFIP2;NCKAP1;CRTC1;PDCD6;PITPNA;GDE1;COX6A1;COMT;NUDT3;CMIP;CRKL;GLS;GOLGA2;EFTUD2;PREX1;PCMT1;SNRPD2;TFG;RPS19;RPS18;DPYSL2;KIF5B;CFL1;CWC22;KPNA6;BANF1;UBAP2L;NRCAM;ACAA1;RPS11;AP2M1;PPFIA3;TGM2;PDIA3;IK;ACTN2;TPM3;RPL23;TMOD2;TALDO1;ACYP2;ACTN4;ANK3;IPCEF1;SND1;ASRGL1;BCR;INPP4A;CACNB2;POR;MAP7D1;AMPH;TNIK;RPL28;ANKRD17;MACF1;NOTCH1;RAB5C;ANP32A;HTRA1;C1ORF198;IQGAP1;CABP1;FOXO3;CPLX2;CORO1A;…
CIITA 25753668 ChIP-Seq RAJI Human	4.61604	74/459	2.4208e-05	0.000160971	0	0	1.75893	18.6953	YWHAE;UHRF1BP1L;GDI1;CAB39L;CCDC124;GHITM;TXNDC15;ACTB;PSMD8;NUDCD3;MAP1LC3B;MPC2;PSMD3;IDH3B;CPNE1;LONP1;SDF4;DLGAP1;RPS11;DDX17;SRRM2;BCKDHA;ACTR2;ATRX;ECH1;CIRBP;RPL13A;HLA-A;ARID1A;EEF1A1;PREPL;SFPQ;DNAJC7;PSMA2;CSDE1;NDUFS2;GART;CRK;PPIA;ISCU;RAB7A;DDX5;TMED10;NDRG3;ROCK1;CSTF2T;COX7A2;NRF1;ACTR3B;GANAB;PSMB5;ZMAT2;TRA2B;NCDN;RAB6A;SF3B1;ZBED5;MARK3;RBM39;GBF1;AP3D1;RSRC2;PUM1;COPS4;PSMC5;HN…
TAF7L 23326641 ChIP-Seq C3H10T1-2 Mouse	4.54518	129/912	2.84983e-05	0.000187566	0	0	1.51694	15.8758	SLC27A1;MTCH2;ACAA2;PDCD6;HDLBP;HNRNPU;PPP2R2A;ENO1;CHCHD2;LGALS1;RPS19;AKT2;CAST;IK;SMARCC2;ACOT7;MBNL2;ACSL1;ECH1;ACYP2;MAPK8IP3;POR;PREPL;GPD1;RPL27;MATR3;SF1;DDX5;NDUFB10;AK1;ARL1;ARL2;SLC1A4;VPS26A;HSP90B1;MTDH;ATXN2;PRKAR2A;COBLL1;PCBP2;PSAP;PSMF1;DECR1;HSPA9;ACBD5;HSPA5;ST13;ADHFE1;NEK7;LNPEP;COQ9;CS;QDPR;GLUD1;CCDC88A;ALDH6A1;EIF5;REEP5;CAPRIN1;CALU;CYCS;ACO2;STT3B;DYNLRB1;OSBPL1A;CALM1;A…
MYB 26560356 Chip-Seq TH1 Human	4.52324	253/2000	2.99752e-05	0.000195293	0	0	1.34817	14.0413	CYFIP2;RNH1;HNRNPU;ENO1;SMC3;CCT6B;TIAL1;PNN;LGALS1;ALCAM;PNP;DPYSL2;STMN1;ARL6IP5;PSMD1;B2M;GLUL;CPT1A;ACOT7;ACTN1;ZFYVE21;MIF;SND1;SRRM1;BCR;DAAM1;MAP1A;RBP1;VDAC3;TAGLN2;PFN1;STX1A;SF1;MACF1;SDC4;SHMT2;ENDOD1;VPS26B;GSPT1;MYL12A;C12ORF57;FXR1;PPP3R1;ERI3;APOD;SPTBN1;GSTM3;JUP;IQSEC1;ERLIN2;STAM;SMARCA2;PRDX6;HNRNPL;EHD4;CPEB3;GABRB2;ARF4;CDKN1B;GDI2;ARHGAP5;CLINT1;EEA1;SYNCRIP;MAP1LC3B;PCM1;PP…
CRX 20693478 ChIP-Seq ADULT RETINA Mouse	4.39414	99/668	4.03511e-05	0.000260265	0	0	1.59631	16.1513	EIF4A1;APP;DGKE;TRIO;CTNND2;ARAF;MSI2;RPS14;PSMD4;DPYSL3;DAG1;PRKAB2;IK;CDKL5;USP4;SACM1L;ACSL6;AP1B1;UBE4B;ATP1B2;PGD;UQCRC1;MATR3;GRIA1;GPM6A;SAR1B;ENDOD1;SLC1A4;SEC14L2;FXR2;S100A16;PRKAR2A;G3BP1;PLXNA2;APOE;GPM6B;HSPA9;CADM3;ARHGAP26;UQCRQ;DLG4;AAK1;CSPG5;AMOTL1;CALM1;ACADVL;MEGF10;CLTC;ADAR;HK2;MECP2;CALB1;SCRN1;PSD2;ENSA;ANXA6;KIF1B;EIF5A;BCAS3;VBP1;SYP;SMC1A;DYNLL2;AP3B2;RHOA;NDUFS2;ARHGEF…
LXR 22158963 ChIP-Seq LIVER Mouse	4.38821	252/2000	4.0906e-05	0.000261231	0	0	1.34122	13.552	GLDC;PITPNB;CISD1;HNRNPU;KLHDC7A;ABAT;SLC4A4;SCP2;HERC1;SYNPO;RPS11;PTGDS;TNS1;GSTK1;CPT1A;ACSL1;ACTN1;CIRBP;ANK2;DKK3;BCR;POR;DAAM1;RUFY3;SIK3;SUCLG2;SUCLG1;SDC4;CFH;SAR1B;SEC14L2;C3;LDHA;CYB5R3;MUG1;ATP6V1C1;ABCA1;CDK17;GSTM3;FN1;PUM1;GNG12;CP;PRDX6;PPFIBP1;FASN;WNK2;HNRNPD;FERMT2;SCN2B;CPEB4;PTPRS;SLC44A1;TECR;SLC7A14;ADK;GPT;CROT;ARHGAP5;AP2A2;PTPRF;TUBA1C;ENSA;TNKS1BP1;KIF1B;ACADM;DLAT;UPF1;…
E2F1 21310950 ChIP-Seq MCF-7 Human	4.15854	154/1145	6.94164e-05	0.000438956	0	0	1.4327	13.7187	PPP2R2A;MSI2;CYP46A1;SMC3;IPO7;CMIP;EPS8;PPP1CB;PNN;FBL;TUBB6;ALCAM;DPYSL2;AKT2;BSG;LUC7L;DDX17;MBNL2;TPM3;MIF;PGD;ATXN2L;DYNC1LI2;ILF3;SOAT1;GPD2;NCL;TAGLN2;ERH;MATR3;TNIK;PFN1;FKBP5;SNRPB;ANKRD17;RTN1;SHMT2;DHX9;ABHD3;EIF5A2;GMPS;SLC1A2;AK2;RASAL2;EPB41L2;COBLL1;MYO6;ESD;DVL3;ZBED5;SEC31A;PDHA1;GOT1;FUS;IQSEC1;RDX;HSPA2;SMARCA4;COPS3;DIAPH1;ALDH6A1;PPP5C;DMXL2;PIN1;CYCS;TPP2;STT3B;ACBD3;FGF12;S…
ATF3 23680149 ChIP-Seq GBM1-GSC Human	4.14687	271/2189	7.13058e-05	0.000446527	0	0	1.31506	12.5568	EIF4A2;RPL3;RPL32;GHITM;ENO1;SMC3;PSMD8;GOLGA2;RPS14;SYNGAP1;RPS16;DPYSL2;PSMD2;PSMD3;ARL6IP5;UBAP2L;SYNPO;PRKAB2;ATP6V1G2;MBNL2;ACOT7;ACSL1;ACTN1;SACM1L;ALG2;CSNK1D;ACTN4;DKK3;BCAN;MYL6;RRAGA;DAAM1;PSME3;RBP1;RPL24;TAGLN2;RPL27;NUP98;TLN1;PI4K2A;STX1A;PFN2;SPTBN4;TTYH3;SDC4;SHMT2;PCDH10;ENDOD1;IQGAP1;C12ORF57;LDHA;PRDX5;CYB5R3;S100A16;PRDX1;PCBP2;LTA4H;PLCG1;MAP4;ZBED5;ATP6V0A1;VAT1;DTNA;IQSEC2;…
MAF 26560356 Chip-Seq TH1 Human	4.12455	250/2000	7.50665e-05	0.000465557	0	0	1.32737	12.6062	IFITM3;CYFIP2;HNRNPR;PPP2R2A;ENO1;GLS;LGALS1;ALCAM;STMN1;ARL6IP5;GLUL;DDX17;PRKAB2;SMARCC2;HPCAL4;SRRM1;BCR;MYL6;PPA2;SOAT1;TAGLN2;PFN1;ANP32A;DHX9;TWF2;VPS26A;C12ORF57;LDHA;PCBP1;PRDX1;SERPINH1;MAP6;PLCG1;ZBED5;SPTBN1;SPTBN2;GSTM3;STAM;L1CAM;PUM1;EHD4;EIF5;WNK1;HNRNPF;FUBP1;CALU;NMT2;GRB2;CALM1;WDR47;ARF1;CLIC4;CDKN1B;RPLP0;GDI2;PYGM;SYNCRIP;TUBA1C;ACTR1A;PPP3CB;TUBA1B;ENSA;SDF4;TMED2;ACADM;GIT1…
SOX17 20123909 ChIP-Seq XEN Mouse	4.1065	244/1947	7.82525e-05	0.000480694	0	0	1.33055	12.5811	EIF4A1;APP;RPL3;TFRC;ENO1;CCT6B;PSMD8;GJA1;RPS16;SNRPD2;FTH1;PSMD1;KIF21A;RPS11;PDK2;CHGB;EPHA4;SMARCC2;MBNL2;ACOT7;ACTN1;ECH1;CIRBP;ANK3;SRRM1;MYL6;RUFY3;SUCLG2;TAGLN2;ATP6V0D1;LRPAP1;ATP5K;PHYHIPL;GLG1;PCBP1;SERPINH1;PIP5K1C;PLCG1;SRPK2;LNPEP;GNG12;SMARCA2;CP;PAICS;PTK2;SMU1;GLUD1;SNW1;QARS;WNK1;NMT1;CALM1;CPEB3;CPEB4;RYR2;CDKN1B;SLC44A1;GDI1;CCDC124;CLTC;ADK;EEA1;SYNCRIP;UBL5;NUDCD3;MAP1LC3B;A…
ESR1 17901129 ChIP-ChIP LIVER Mouse	4.09008	70/444	8.1269e-05	0.000494514	0	0	1.7103	16.1072	RPL3;AHCYL1;ACAA2;CD81;ETFA;ETFB;ICAM5;ACTB;EEF1B2;PCMT1;ALDH2;AKT2;RB1CC1;BSG;KIF1B;PTGDS;B2M;CTSB;FGB;CPT1A;ARHGEF12;GPT2;FGG;APOA2;MLF2;ACLY;RABEP1;ACOX1;NDUFS1;HAGH;FKBP4;PPIA;NGEF;PI4K2A;ECHS1;LRP1;SDC4;SLC20A2;RNMT;PSMD13;CRIP2;RRBP1;NDRG2;BPHL;KNG1;C3;SEC14L2;RAP1A;CBS;GC;MAP2K7;SEMA4A;PDHA1;GOT1;IDH1;STAT3;GOT2;EEF2;PRDX6;ASS1;PEX14;CS;GRHPR;PSMC4;NFIC;STUB1;ACO2;OSBPL1A;CPEB4;PICALM
HOXC9 25013753 ChIP-Seq NEUROBLASTOMA BE2-C Human	4.05416	251/2014	8.8275e-05	0.000532125	0	0	1.32255	12.3461	RPL30;RPL3;TFRC;RPL32;HNRNPR;ACTB;CCT6B;TIAL1;PSMD9;LGALS1;PNP;RPS16;SCP2;HERC1;RPS19;PSMD4;DPYSL2;FTH1;LONP1;ARL6IP5;VPS35;KIF21A;SNRPD3;ATP6V1E1;B2M;PDK2;EIF2A;CHGB;SRRM2;PRKAB2;ATP6V1G1;MBNL2;ACTN1;CIRBP;ALG2;ACSL3;SCAMP1;POR;CDC37;MAP1B;RUFY3;CSNK2B;RPL24;UQCRC2;ATP6V0D1;ALDH7A1;SAR1B;ARPP19;DHX36;SCN3A;BTF3;CDK17;CS;MLLT11;CCDC88A;EHD3;RPS28;NCEH1;GOLGB1;NMT1;CALU;SCN2A;CPEB3;CPEB2;RPS24;SCN…
ZFP281 27345836 Chip-Seq ESCs Mouse	3.99592	249/2000	0.000100943	0.000602854	0	0	1.32047	12.1496	CYFIP2;CNTFR;CPNE5;RPL32;PLEKHB1;CISD1;HNRNPU;PPP2R2A;ACTB;NUDT3;CRKL;TIAL1;PNN;GJA1;LGALS1;RASSF2;TFG;DPYSL2;BSG;PSMD3;RPL36;GLUL;SEC63;EPHA4;UNC13A;SACM1L;AP1B1;CSNK1D;PRKCA;ACTN4;CSNK1E;ANK3;GAPVD1;BCR;SOAT1;EWSR1;PRKAR1A;TAGLN2;PFN1;ASTN1;PFN2;MACF1;SHMT2;DHX9;PCDH10;VPS26A;PLA2G7;LDHA;SERPINH1;LTA4H;VAT1;PRRT1;ABCA1;CDK17;TRAP1;CADM3;JUP;CADM1;FN1;HSPA12B;PRDX6;SMARCA4;MLLT11;GLUD1;FASN;PPP1…
POU3F1 26484290 ChIP-Seq ESCss Mouse	3.86943	248/2000	0.000135073	0.000792019	0	0	1.31358	11.7036	CYFIP2;RPL3;PLEKHB1;PREP;PPP2R2A;GLS;RPS14;PNN;NUB1;EDNRB;DPYSL2;DPYSL3;STMN1;LONP1;PSMD1;SNRPD3;ATP6V1E1;GLUL;CHGB;GABARAPL2;EPHA4;MBNL2;ACOT7;FNBP1;ACTN1;ECH1;ACSL6;ANK2;ANK3;SND1;DKK3;DAAM1;RPL27;TLN1;MACF1;PDXDC1;DHX9;CTBP1;PCDH10;PDE1A;PRKAR2A;TSPAN7;PCBP2;ERI3;ATP6V0A1;CDK17;CADM3;JUP;IQSEC1;PDE2A;SMARCA2;PRDX6;MLLT11;HNRNPM;HNRNPF;GOLGB1;STRN;CPEB4;GABRB3;GABRB2;TOP2B;PTPRS;SLC44A1;SETD7;T…
KDM2B 26808549 Chip-Seq SIL-ALL Human	3.86943	248/2000	0.000135073	0.000792019	0	0	1.31358	11.7036	IFITM3;NCKAP1;EIF4A1;AHCYL1;PITPNA;HNRNPU;HNRNPR;ENO1;ENO2;ACTB;SYNGAP1;LGALS1;ALCAM;CAPNS1;DPYSL2;FTH1;STMN1;RPL36;BSN;PRKACB;GLUL;CPT1A;ACTN1;CIRBP;HPCAL1;CSNK1E;SRRM1;DYNC1LI2;DAAM1;MAP1A;VDAC2;PFN1;RPL28;STX1A;SF1;TTYH3;ANP32A;SHMT2;C1ORF198;VPS26A;VPS26B;GSPT1;C12ORF57;ABR;SYNGR1;LDHA;PPP3R1;CYB5R3;PTPMT1;PSMF1;PLCG1;ZBED5;VAT1;CDK17;RDX;PUM1;SMARCA2;HNRNPL;GLUD1;EIF5;WNK1;HNRNPF;GRB2;CALM1;…
GATA4 21415370 ChIP-Seq HL-1 Mouse	3.83328	252/2039	0.000146797	0.000853009	0	0	1.3088	11.5521	NCKAP1;CISD1;SLC4A4;TXNDC15;TIAL1;RPS14;PSMD7;HERC1;TFG;PSMD4;AKT2;FTH1;LONP1;DAG1;ARL6IP5;EPHA4;PRKAB2;CPT1A;MBNL2;FNBP1;ACSL1;ALG2;AP1B1;CSNK1D;ANK3;DKK3;SOAT1;DAAM1;PRKAR1A;SUB1;RUFY3;NUP98;UQCRC2;LAP3;PFN1;PFN2;CTBP1;ADH5;MTDH;SEC14L2;LTA4H;PSMF1;ATP6V0A1;CTSA;SRPK2;NEBL;LNPEP;HNRNPL;CCDC88A;FUBP3;HNRNPC;CALM1;SFXN5;TOP2B;CDKN1B;HIP1;CLTC;GDI2;ADK;CROT;ARHGAP5;PRPF19;HINT1;SIPA1L1;ACADL;TRIM2…
THAP11 20581084 ChIP-Seq MESCs Mouse	3.74968	119/864	0.000177961	0.000991508	0	0	1.46613	12.6585	RAB3C;SLC27A1;TIAL1;PPME1;KIF5C;RPS18;STMN1;CFL1;RPL36;BANF1;AP2M1;GTF2I;PRKAB2;USP5;TMOD3;GPT2;TUFM;ACLY;EWSR1;CSNK2B;CHMP4B;SUCLG1;TLN1;SNRPA;NDRG3;PSMD11;SHMT2;ITPR1;PRPF8;GSPT1;GLG1;PDCD10;PCBP2;TPR;KIF3C;NDUFV1;ATP6V1D;ATP6V1F;TRAP1;GOT2;M6PR;PA2G4;EIF2S1;COPS4;CDK5;WNK1;NMT1;AAK1;UBE2N;STRN;CPEB3;SFXN5;COPE;FGFR1;YWHAE;ACADVL;DDX46;HP1BP3;ILK;PRPF19;NUDCD3;PCM1;OPA1;DNM1L;YWHAG;CTSB;TMED4;T…
NFI 21473784 ChIP-Seq ESCs Mouse	3.74508	247/2000	0.000179855	0.000991508	0	0	1.30671	11.2683	IFITM3;RPL5;HNRNPU;ACTB;GLS;CCT6B;LGALS1;RPS16;TRIM28;RPS19;DPYSL2;DAG1;ARFIP1;B2M;CHGB;DDX17;ECH1;DYNC1LI2;SOAT1;SPARCL1;UQCRC2;SDC4;CFH;CTBP1;PCDH10;PDE1B;ATP5K;TWF2;ABR;PRDX1;RAD21;ERI3;SERPINH1;ATP6V0A1;SEC31A;TRAP1;CADM1;PDE2A;FN1;ERLIN2;STAM;GNG12;GRIN2B;PAICS;PTK2;HNRNPL;MLLT11;PPP5C;FUBP3;WNK1;OGDH;SFXN5;PYGB;GABRB2;ARF4;CAB39L;CLTC;ARHGAP1;CROT;WASL;MAP1LC3A;PCLO;IMPA1;CHMP1A;NCS1;DHX15;…
TBX20 22080862 ChIP-Seq HEART Mouse	3.74508	247/2000	0.000179855	0.000991508	0	0	1.30671	11.2683	RNH1;TRIO;TFRC;PITPNA;PLEKHB1;CISD1;GDE1;AQP4;SLC4A4;ACTB;EPS8;CAPNS1;LUC7L;SNRPD3;SYNPO;GLUL;PDK2;SRRM2;CPT1A;MBNL2;ACTN2;LIMCH1;ACSL1;RPL23;CIRBP;PRKCA;PRKAR1B;PRKAR1A;BIN1;CDC37;VDAC3;RPL27;TLN2;VPS28;LRPAP1;STXBP1;PDE1A;TWF2;IQGAP1;MYL12B;FXR1;FXR2;RAD21;PCBP2;SERPINH1;PSMF1;SEC31A;BTF3;CDK17;GSTM1;JUP;NEBL;IQSEC1;FN1;HSPA12A;PTK2;HNRNPL;CCT6A;HNRNPM;GLUD1;EHD4;QARS;HNRNPD;GM5424;GRB2;CPEB2;C…
TBX20 22328084 ChIP-Seq HEART Mouse	3.74508	247/2000	0.000179855	0.000991508	0	0	1.30671	11.2683	RNH1;TRIO;TFRC;PITPNA;PLEKHB1;CISD1;GDE1;AQP4;SLC4A4;ACTB;EPS8;CAPNS1;LUC7L;SNRPD3;SYNPO;GLUL;PDK2;SRRM2;CPT1A;MBNL2;ACTN2;LIMCH1;ACSL1;RPL23;CIRBP;PRKCA;PRKAR1B;PRKAR1A;BIN1;CDC37;VDAC3;RPL27;TLN2;VPS28;LRPAP1;STXBP1;PDE1A;TWF2;IQGAP1;MYL12B;FXR1;FXR2;RAD21;PCBP2;SERPINH1;PSMF1;SEC31A;BTF3;CDK17;GSTM1;JUP;NEBL;IQSEC1;FN1;HSPA12A;PTK2;HNRNPL;CCT6A;HNRNPM;GLUD1;EHD4;QARS;HNRNPD;GM5424;GRB2;CPEB2;C…
KDM2B 26808549 Chip-Seq JURKAT Human	3.74508	247/2000	0.000179855	0.000991508	0	0	1.30671	11.2683	IFITM3;NCKAP1;CNTFR;APP;EIF4A3;HNRNPU;HNRNPR;ENO1;FNBP1L;GLS;TIAL1;ALCAM;RASSF2;CAPNS1;TRIM28;PSMD1;GLUL;CPT1A;ACOT7;ACTN1;CIRBP;HPCAL1;TALDO1;PRKCA;CSNK1E;SRRM1;DKK3;BCR;SOAT1;MAP1B;MAP1A;RPL28;SAR1A;ANP32A;STXBP1;VPS26B;GLG1;C12ORF57;ABR;LDHA;PRDX1;PTPMT1;APOD;PIP5K1C;ZBED5;ATP6V0A1;VAT1;CDK17;ADHFE1;PUM1;HSPA12A;SMARCA2;HNRNPL;EHD1;HNRNPM;WNK1;HNRNPF;GRB2;CALM1;CPEB2;RPS24;GPI;WDR47;ARF1;CLIC4…
UTX 26944678 Chip-Seq JUKART Human	3.74508	247/2000	0.000179855	0.000991508	0	0	1.30671	11.2683	CYFIP2;RPL5;AHCYL1;PITPNA;HDAC11;HNRNPU;ENO1;TXNDC15;ENO3;ACTB;LGALS1;RPS16;DPYSL2;FTH1;STMN1;RPL36;SNRPD3;GLUL;SRRM2;PRKAB2;CPT1A;ACOT7;ACTN1;SACM1L;ZFYVE21;BCR;INPP4A;MYL6;SOAT1;MAP1A;SUCLG2;PFN1;STX1A;MACF1;SAR1A;PCDH10;VPS26B;GLG1;MTDH;MYL12B;C12ORF57;SEC14L2;PRDX5;RAD21;PCBP2;SERPINH1;PLCG1;ATP6V0A1;VAT1;CDK17;GSTM1;LNPEP;PA2G4;SMARCA2;PRDX6;PTK2;HNRNPL;SMU1;HNRNPK;WNK1;FASN;HNRNPF;NMT2;CALR…
JARID1A 20064375 ChIP-Seq MESCs Mouse	3.65706	265/2171	0.000220261	0.00120397	0	0	1.29052	10.8671	RPL4;AHCYL1;RPL3;PITPNA;EIF4A3;ARAF;GHITM;PHB2;CCT6B;PSMD8;PSMD9;RPS16;PSMD7;SNRPD2;RPL18A;PSMD4;RPS18;PSMD2;PSMD3;LONP1;LUC7L;VPS35;SNRPD3;PRKACB;EIF2A;ATP6V1G2;ACTN1;RPL23;CIRBP;MAPK8IP3;MYL6;CDC37;PSME3;CSNK2B;RPL27;ATP6V0D1;ALDH7A1;VPS28;SAR1A;PDXDC1;SAR1B;TTYH1;ATP5K;TWF1;VPS26B;SEC14L2;DHX36;PSMF1;ATP6V1C1;ATP6V0A1;CTSA;TRAP1;ST13;ADHFE1;ERLIN2;SMU1;CCT6A;ALDH6A1;RPS28;EIF5;QARS;FUBP3;PPP1R…
EOMES 20176728 ChIP-ChIP TSCs Mouse	3.64866	218/1744	0.000224566	0.00121718	0	0	1.32149	11.1023	CYFIP1;RPL32;PLEKHB1;AQP4;ENO1;SMC3;NUB1;PSMD7;EDNRB;SNRPD2;FTH1;KIF21A;ATP6V1E1;EIF2A;GABARAPL2;EPHA4;MBNL2;FNBP1;TALDO1;ANK3;GAPVD1;SRRM1;EWSR1;PSME3;VDAC3;SUCLG1;TAGLN2;NGEF;PFN2;SDC4;DHX9;IQGAP1;ABR;CYB5R3;PCBP1;RAD21;FDFT1;ATP6V0A1;SMARCA5;BTBD11;PAICS;CS;CALU;GRB2;ARF1;CLIC4;CDKN1B;CAB39L;CLTC;WDR45;ACTR1A;MAP1LC3B;CSRP1;NEFL;KIF1B;RAC1;SDF2;ACADM;DLGAP2;PCMTD1;CTSB;ANXA2;TSC22D1;CACYBP;RHO…
FOXP3 21729870 ChIP-Seq TREG Human	3.63514	180/1404	0.000231666	0.00124521	0	0	1.35635	11.353	RPL3;RPL32;ATP8A1;GTF2B;PITPNB;PDCD5;PARK7;SMC3;PHB2;BZW1;IPO4;EFTUD2;PSMD9;PNN;RPS14;SYNGAP1;CAPNS1;SCP2;RPS19;UROD;PSMD3;CWC22;KPNA6;ARL6IP5;PSMD1;PIP4K2B;SNRPD3;PDK2;RAB2B;SACM1L;ECH1;ALG2;SCAMP1;PGD;TUBA4A;SRRM1;EEF1A1;ILF3;POR;PREPL;EWSR1;PRKAR1A;SUB1;MADD;SBDS;RPL24;TAGLN2;SUCLG1;UQCRC2;SNRPC;PFN1;FKBP3;SNRPB;PDXDC1;CNP;SAR1B;CCDC25;GLO1;COPB1;CUL2;RPS4Y1;MYL12A;C12ORF57;STIP1;PPP3R1;PCBP1;…
FOXA1 26769127 Chip-Seq PDAC-Cell line Human	3.62287	246/2000	0.000238305	0.00127031	0	0	1.29986	10.8434	RPL5;AHCYL1;GDE1;HNRNPR;KLHDC7A;GHITM;ENO1;SMC3;FNBP1L;NUDT3;TIAL1;ALCAM;PNP;SCP2;BSG;STMN1;ARL6IP5;VPS35;KIF21A;PIP4K2B;GLUL;PRKAB2;MBNL2;ACOT7;STARD7;ACTN1;TALDO1;BCR;INPP4A;MYL6;PPA1;RBP1;VDAC2;TAGLN2;LAP3;PI4K2A;PFN2;SAR1A;CFH;STXBP3;ANP32A;DHX9;C1ORF198;EPB41L1;S100A16;PTPMT1;MYO6;LTA4H;SPTBN1;ATP6V0A1;SPTBN2;CDK17;CADM1;RDX;STAM;PUM1;GNG12;CP;PRDX6;EHD1;GLUD1;WNK1;HNRNPF;CPEB3;PYGB;SERPINA3…
ERG 20887958 ChIP-Seq HPC-7 Mouse	3.55036	242/1969	0.000281603	0.0014888	0	0	1.29791	10.6105	RPL4;CYFIP1;RPL5;PITPNA;PREP;HNRNPR;TXNDC15;GOLGA2;PSMD9;PNP;RPS16;TRIM28;HERC1;BSG;PSMD3;STMN1;LONP1;LUC7L;SEC62;GLUL;SRRM2;GABARAPL2;PRKAB2;ATP6V1G1;SMARCC2;STARD7;ACSL1;CIRBP;HPCAL1;TALDO1;STX1B;DAAM1;PRKAR1A;SIK3;UQCRC1;RPL24;VDAC2;SUCLG1;TAGLN2;LAP3;PFN1;PI4K2A;SF1;TWF2;ARPP19;UGT1A7C;MTDH;MYL12B;SNX2;PRDX1;MYO6;SRP54C;PIP5K1C;PLCG1;ATP6V1C1;CDK17;RDX;PUM1;PAICS;HNRNPL;CS;CALU;OGDH;RNPS1;RPS…
GATA1 19941827 ChIP-Seq MEL Mouse	3.53037	227/1834	0.000294872	0.00154628	0	0	1.30687	10.6235	CYFIP2;TRIO;RPL32;HDAC11;PREP;ABAT;ICAM5;ENO1;NUDT3;LGALS1;CAPNS1;PSMD4;BSG;ARFIP1;SNRPD3;ATP6V1E1;BSN;CPT1A;ALG2;HPCAL1;CSNK1D;PRKCA;CSNK1E;ANK3;SND1;BCR;POR;DAAM1;EWSR1;CDC37;VDAC2;STX1A;MACF1;MTMR3;TTYH3;CTBP1;EIF5A2;ENDOD1;UGT1A7C;GLG1;SEC14L2;PRKAR2B;EPB41L3;APOE;PSMF1;GPM6B;ABCA1;PUM1;SMARCA4;EHD1;MLLT11;GRB2;SFXN5;ARF3;FKBP10;PTPRS;ADK;AP2A1;AP2A2;CLINT1;UBL5;TRIM9;NUDCD3;CHL1;DLGAP1;PHGDH…
POU5F1 18555785 ChIP-Seq MESCs Mouse	3.49223	81/555	0.00032194	0.00167461	0	0	1.56159	12.5569	SLC25A1;EIF4A2;CYFIP1;RPL5;RPL3;CLTC;IPO7;PPP1CB;EEF1B2;PSMD9;CHCHD2;RPS16;AP1G1;DPYSL2;KHSRP;ARHGDIA;KIF5A;RPL36;LONP1;BANF1;YWHAG;ACTR3;BCKDHA;GABARAPL2;ACTR2;SUPT16H;HSP90AA1;TPM3;ACTN2;ANXA11;WIPI2;ARID1A;RAD23B;ATXN2L;PPM1A;PREPL;SFPQ;MATR3;NDUFS1;HAGH;VAMP4;SEC22B;TLN1;ALDH7A1;KPNB1;DYNC1I2;HDAC2;NOTCH1;POLDIP3;CUL3;COPB1;PPM1H;CSTF2T;ATP1A1;HSD17B11;CORO1B;NAPG;PPP2CB;MAPK9;SYNGR1;FXR2;PPP…
TFAP2C 20629094 ChIP-Seq MCF-7 Human	3.44203	156/1203	0.000361381	0.00186473	0	0	1.37064	10.8631	TRIO;CD81;CTNND2;CLSTN1;COX6A1;COMT;CMIP;EPS8;CAPNS1;TUBB3;AKT2;DAG1;NRCAM;TNS3;DDX17;TPM4;IGFBP5;SLC6A17;ACTN1;HPCAL1;ANXA11;PRKCA;ACTN4;CSNK1E;INPP4A;STX1B;BCAN;PCP4;RBMXL1;PPA1;BIN1;SCG5;UTRN;FKBP4;ATP6V0D1;SQSTM1;STX1A;ANKRD17;IGSF5;CNP;SAR1B;RAP1GAP;ABR;S100A16;BAG3;EPB41L2;ERI3;PLXNA2;MBP;PLCG1;ZC3H15;MARK2;SPTBN2;RAP1GAP2;UBE2H;JUP;HSPA5;IDH1;IDH2;BTBD11;DCLK1;GNAO1;PPP5C;HNRNPK;ARPC2;FASN…
PDX1 19855005 ChIP-ChIP MIN6 Mouse	3.37264	94/669	0.000423994	0.00216794	0	0	1.49542	11.6131	SLC27A1;HSP90AB1;DDX3X;ADK;DDX42;ADAR;MECP2;TIAL1;AKAP12;EEF1B2;THBD;FBL;NUDCD3;PPP2R1A;ENSA;DBT;SDF2;PDK2;CCT3;GABARAPL2;RAB2B;BCAS3;CPT1A;HSDL2;TPI1;ATP6V1G2;SGIP1;RPL13A;CACYBP;TOM1L2;PCP4;ALDH5A1;NDUFS8;TST;DNAJB11;ERH;AMPH;TAGLN3;HAGH;ATP6V0D1;GART;VPS28;RAPGEF3;PAFAH1B2;KHDRBS1;DDX5;ACSS2;TOMM40;PCNA;UQCRB;WBP2;HSD17B12;HSP90B1;GNA13;LDHB;STIP1;ANKMY2;PABPN1;PDCD10;PPP1R7;WASF1;CDIPT;BCAP31…
KLF4 19030024 ChIP-ChIP MESCs Mouse	3.36971	189/1502	0.000426865	0.00216794	0	0	1.32716	10.2975	EIF4A2;RPL4;EIF4A1;RPL5;MTCH2;SPON1;RPL3;SERPINE2;CLSTN1;ENO1;ACTB;ACTG1;NSDHL;GJA1;CHCHD2;DPYSL4;TRIM28;RPL18A;KIF5C;TUBB3;PPP2R1A;RPS18;FTH1;ARHGDIA;STMN1;CFL1;RPS11;SH3GL2;GTF2I;GABARAPL2;RPS9;PHYH;SNRPN;TPM4;IGFBP5;ECH1;ACOT11;CIRBP;MIF;CACNB1;ALDH3A2;ILF3;NCL;TAGLN2;RPL27;MATR3;LAP3;NPTXR;ATP6V0D1;PPIA;ARL8A;SF1;FKBP2;TMED10;TSG101;RTN1;NOTCH1;PDXDC1;ANP32A;PCDH10;PDE1A;ADH5;CNN3;RAP1B;SEC14…
UBF1/2 26484160 Chip-Seq HMECs Human	3.2691	243/2000	0.00053814	0.00271172	0	0	1.27939	9.63047	EIF4A1;SPON1;RNH1;SERPINE2;PLEKHB1;HNRNPU;ENO1;ACTB;EPS8;PSMD9;ALCAM;PSMD4;DPYSL2;FTH1;PSMD2;BSG;STMN1;UBAP2L;PRKACB;GLUL;PDK2;SRRM2;ACOT7;AP1B1;CSNK1D;CSNK1E;SOAT1;PRKAR1B;PADI2;VDAC2;SUCLG1;SF1;SAR1A;PDXDC1;STXBP3;TTYH1;PCDH10;STXBP1;ENDOD1;VPS26A;VPS26B;C12ORF57;SEC14L2;C3;LDHB;LDHA;APOH;PRDX1;PTPMT1;PCBP2;MAP6;LTA4H;ZBED5;SPTBN1;ABCA1;CDK17;CADM1;RDX;FN1;GLUD1;RPS28;EIF5;WNK1;CPEB3;RPS21;RPS2…
TCF7L2 21901280 ChIP-Seq H4IIE Rat	3.20763	134/1023	0.000619975	0.00307628	0	0	1.38301	10.2147	TFRC;GLDC;PITPNB;HNRNPU;ENO1;CMIP;CCT6B;GOLGA2;PCMT1;ALCAM;CDH2;PPME1;BSG;TOM1;COTL1;PSPH;CAST;NSF;GABARAPL2;CPT1A;PHYH;CACNA2D1;ACTN1;HPCAL1;PRPF4B;PRKCA;SCAMP1;CLIP1;POR;PRKAR1B;PPA2;VDAC2;AMPH;TNIK;NPTXR;PPIB;ARL8B;RTN3;DHX9;CUL2;SLC1A2;HTRA1;ITPR1;AK3;TWF1;LIN7C;ADH5;HSD11B1;ABR;CALD1;BAG3;PSAP;G3BP2;SRPK2;ACBD5;SYT1;EPHX1;DSTN;ARHGAP26;CS;PTPRA;GNB2;GNAQ;ACO2;RPS24;ARF3;CDKN1B;HIP1;ABCD3;DOC…
RELA 24523406 ChIP-Seq FIBROSARCOMA Human	3.20759	152/1182	0.000620026	0.00307628	0	0	1.35596	10.0148	EIF4A2;CYFIP1;APP;SERPINE2;PDCD5;AQP4;ENO1;PARK7;UBE2Z;ENO2;ENO3;EPS8;NUB1;LGALS1;ALCAM;CAPNS1;TFG;CFL2;FTH1;TOM1;ARL6IP5;COTL1;NRCAM;PTGDS;SYNPO;B2M;TGM2;PRKAB2;G6PD;SUPT16H;TPM4;HLA-A;SRCIN1;ATXN2L;CDC37;SUB1;UQCRC2;UTRN;PFN1;SQSTM1;STX1A;ABCB1;TSG101;SDC4;SAR1B;DHX9;USP54;CCDC25;CPLX2;C3;ABR;SDCBP;GRIN2A;CALD1;G3BP1;PENK;PGK1;SERPINH1;MBP;APOD;APOE;ABCA1;CDK17;VCAM1;SYT1;CAV1;FN1;DSTN;QKI;MLLT…
PADI4 21655091 ChIP-ChIP MCF-7 Human	3.11941	135/1037	0.000759616	0.00374009	0	0	1.37294	9.86142	EIF4A2;RAB3C;CISD1;PARK7;SMC3;BZW1;PNN;RPS16;SNRPD2;PPME1;PSMD3;CPNE1;LONP1;BANF1;SNRPD3;AP2M1;EIF2A;RAB2B;IK;USP5;SACM1L;APLP2;WBP11;EEF1A1;INPP4A;EWSR1;PSME3;DNAJB11;MADD;TNIK;RPL28;FKBP3;SNRPA;SF1;ATP6V1A;DDX5;UQCRB;SHMT2;AK2;COX7A2;GSPT1;HSP90B1;C12ORF57;HSPH1;EPB41L1;CALD1;PDCD10;PRDX1;LTA4H;NDUFV1;MARK2;HSPA8;PDHA1;GFPT1;PA2G4;EEF2;EIF2S1;HNRNPL;PPFIBP1;ALDH6A1;HNRNPK;CDK5;UQCRQ;RHEB;GOLGB1…
POU5F1 18347094 ChIP-ChIP MESCs Mouse	3.06275	253/2109	0.000865459	0.00422895	0	0	1.26048	8.88923	IFITM3;EIF4A2;RPL3;TFRC;CPNE5;KLHDC7A;ENO1;ENO3;NUDT3;GJA1;NUB1;RPS19;DPYSL2;STMN1;DAG1;KIF21A;TNS3;GLUL;SCN1A;SRRM2;EPHA4;PRKAB2;ACOT7;CACNA2D1;ACTN1;ACSL6;PRKCA;ANK2;CSNK1E;ANK3;ACSL3;SCAMP1;HPCAL4;MYL6;EWSR1;PPA1;TAGLN3;TLN1;PFN1;ASTN1;LRPAP1;CFH;ANP32A;TTYH1;PDE1A;VPS26B;ACTR3B;SYNGR1;PPP3R1;EPB41L1;PCBP1;PRDX1;RAD21;EPB41L3;SCN3A;CADM2;FN1;LNPEP;SMARCA2;MLLT11;GLUD1;FUBP3;ADI1;FASN;NMT2;CALM…
NR0B1 18358816 ChIP-ChIP MESCs Mouse	3.01278	207/1691	0.000970994	0.00470895	0	0	1.28567	8.91894	TFRC;KLHDC7A;ENO1;SMC3;ACTB;CRKL;RPS14;DPYSL4;CAPNS1;DPYSL2;STMN1;RPL36;ARL6IP5;GLUL;EPHA4;CPT1A;UNC13A;SACM1L;UQCRC1;PADI2;TAGLN2;TAGLN3;TTYH3;ANP32A;LDHB;PIP5K1C;APOE;VAT1;TRAP1;RDX;FN1;MYO5A;HSPA12A;PAICS;PRDX6;EHD1;MLLT11;FUBP3;CALU;OGDH;NMT2;CALR;RYR2;ARF1;CDKN1B;SLC44A1;CLTC;PYGM;SLC6A1;AKAP12;SYNCRIP;MAP1LC3B;UCHL1;CSRP1;ENSA;NEFL;ACADM;CTSB;TSC22D4;PABPC4;PGAM1;AMPD3;RHOA;HADHB;ENAH;HADHA…
SIN3A 21632747 ChIP-Seq MESCs Mouse	3.00572	151/1186	0.000986905	0.00471568	0	0	1.33941	9.26998	UHRF1BP1L;RAB3A;EIF4A3;ICAM5;PHB2;CNDP2;RPH3A;FBL;TUBB6;RPS16;HERC1;TUBB3;STMN1;TOM1;LUC7L;SEC62;AP2M1;CHGB;CAST;PDIA3;GABARAPL2;PRKAB2;UNC13A;RBFOX3;USP4;APLP1;CIRBP;CLIP1;DDX39B;PPA1;HGS;EEF1A2;FKBP8;ELMO2;CHMP4B;TLN2;UTRN;KPNB1;PI4K2A;PFN2;COPB2;GLO1;ITPR1;ARL2;PHYHIPL;CABP1;SEZ6L2;VCPIP1;LDHB;KLC2;KIF3A;PRDX1;G3BP2;ATP6V1H;NPTX1;NDUFV1;MARK3;PACSIN1;HSPA8;GOT2;IDH2;FN1;COQ9;EEF2;MLLT11;EHD1;S…
TET1 21490601 ChIP-Seq MESCs Mouse	3.00568	240/1994	0.000987003	0.00471568	0	0	1.26383	8.74677	CYFIP2;APP;CISD1;PREP;KLHDC7A;FNBP1L;PCMT1;EDNRB;TFG;PSMD3;ARFIP1;KIF21A;PIP4K2C;SYNPO;GLUL;CHGB;GSTK1;PRKAB2;ACOT7;SLC6A17;ACTN2;TALDO1;ANK2;ACSL3;SCAMP1;BCAN;BIN1;SIK3;UQCRC1;ATP6V0D1;ALDH7A1;VPS28;SDC4;ANP32A;PDE1B;ACTR3B;RNF214;EPB41L1;PRDX1;SERPINH1;LTA4H;VAT1;JUP;CADM1;LNPEP;PA2G4;SMARCA2;HSPA12B;PAICS;MLLT11;PPFIBP1;HNRNPK;NCEH1;HNRNPF;PPP1R1B;NMT2;CALM1;CPEB3;GABRB3;RYR2;WDR47;CAB39L;SETD…
CDKN2AIP 20523734 ChIP-Seq CORTICAL Neurons	2.98669	24/123	0.00103112	0.00489023	0	0	2.19741	15.1118	SRPK2;SPON1;NPM1;PTPRS;SYT1;ATP1A3;SRP68;BZW1;CORO2B;BPHL;SLC7A2;CDH5;NUB1;CYB5R3;NDUFS8;YWHAQ;DNAJC7;PRKAR1A;AP1G1;CAMK2N1;NCAM2;LY6H;MARK3;RBMX
MECOM 23826213 ChIP-Seq KASUMI Mouse	2.9696	235/1951	0.00107252	0.00504944	0	0	1.26427	8.64476	IFITM3;CYFIP2;RNH1;ARAF;HNRNPR;NUDT3;GLS;RASSF2;AKT2;FTH1;ARL6IP5;LUC7L;B2M;TNS1;MBNL2;UNC13A;ACOT7;ECH1;TALDO1;ACSL4;GAPVD1;SND1;INPP4A;MYL6;RRAGA;RRAGB;RPL27;UQCRC2;TLN1;SHMT2;CTBP1;HSPA4L;TWF2;VPS26B;MTDH;SEC14L2;LDHA;PDCD10;PRKAR2B;PRDX1;ATP6V0A1;SEC31A;VAT1;MYO5A;L1CAM;SMARCA2;PRDX6;SMARCA4;HNRNPL;MLLT11;NCEH1;QARS;WNK1;HNRNPF;HNRNPC;CPEB2;TOP2B;ARF4;CDKN1B;UBXN1;PTPRS;CAB39L;SETD7;CLTB;AP2A…
HCFC1 20581084 ChIP-Seq MESCs Mouse	2.95295	48/306	0.00111442	0.00520869	0	0	1.69196	11.5044	ARF3;DYNC1I2;SHMT2;RAB1B;GDI2;ARHGAP1;CSTF2T;PRPF19;TIAL1;NUDCD3;PCM1;RPS19;RPS18;PPME1;PSMF1;LTA4H;CCT8;BUB3;ABCF2;CCT5;AP2M1;YWHAG;GTF2I;RBM39;NDUFA7;SMARCC2;USP5;MDH2;HSPA4;SUPT5H;RANGAP1;RAB11A;NUDT21;RRAGA;RPS28;PSMC5;CDK5;NDUFS7;CSNK2B;NMT1;CHMP4B;SUCLG1;RPL27;PRPF31;ERH;SLC25A11;COPE;LUC7L2
PRDM14 21183938 ChIP-Seq MESCs Mouse	2.9433	234/1944	0.00113947	0.00528748	0	0	1.26306	8.55997	CPNE5;EIF4A3;PREP;HNRNPR;PPP2R2A;ENO2;ACTB;NUDT3;EPS8;SCAMP5;RPS14;PCMT1;CAPNS1;HERC1;RPS19;STMN1;ARL6IP5;GLUL;TNS3;EPHA4;SMARCC2;FNBP1;LIMCH1;CACNA2D1;CSNK1E;MIF;DKK3;INPP4A;ADPRH;SIK3;SPARCL1;TAGLN2;LRPAP1;MACF1;MTMR3;SDC4;TTYH1;PCDH10;ABR;SYNGR1;LDHA;APOH;PRKAR2A;PCBP1;ERI3;SRP54C;APOD;LTA4H;PIP5K1C;PSMF1;ATP6V1C1;ATP6V0A1;CDK17;GSTM1;JUP;ST13;FN1;BTBD11;PUM1;GLUD1;FUBP3;STRN;CALM1;RPS21;FERMT…
ELF5 23300383 ChIP-Seq T47D Human	2.88345	139/1087	0.00130782	0.00602532	0	0	1.34429	8.9253	APP;TFRC;RPL32;CTNND1;PREP;CISD1;CRKL;RPH3A;PNN;CHCHD2;CAPNS1;LAMP1;RPS19;PPP2R1A;RUVBL2;DPYSL3;CFL1;LUC7L;TNS3;TGM2;RAB2A;CPT1A;PRKCB;SACM1L;ANXA11;ANK3;ACSL3;EEF1A1;PRPF6;CHMP4B;ERH;FKBP4;ATP6V0D1;FKBP3;COPB2;KHDRBS2;BRSK2;NOTCH1;ENDOD1;CABP1;NDRG1;MTDH;C12ORF57;SLC9A3R1;SDCBP;KLC2;ZMAT2;CALD1;G3BP1;PCBP2;ATP6V1H;APOD;PSMF1;STXBP6;ZBED5;NDUFV1;ATP6V1D;MFAP3L;SPTBN2;HSPA8;ACBD5;CPSF6;HSPA4;ERLIN…
SMAD4 21799915 ChIP-Seq A2780 Human	2.83306	289/2464	0.00146873	0.00670958	0	0	1.22974	8.02204	CYFIP2;NCKAP1;AHCYL2;GLDC;SLC4A4;GLS;PREX2;PCMT1;ALCAM;HERC1;KIF21A;PIP4K2B;BSN;SYNPO;CHGB;TNS1;PRKAB2;SLC6A17;LIMCH1;PRKCB;ACTN1;PRKCA;ANK3;INPP4A;PPA2;SOAT1;DAAM1;MAP1B;RUFY3;SIK3;SUCLG2;TLN2;ASTN1;PFN2;ABCB1;MAOB;DHX9;PDE1A;ENDOD1;ACTR3B;MTDH;HSD11B1;LDHB;GRIN2A;SNX2;EPB41L1;PDCD10;EPB41L2;APOH;MYO6;TSPAN7;PENK;LTA4H;PLCG1;ZBED5;SPTBN1;CADM3;NEBL;CADM2;RDX;BTBD11;HSPA12A;SMARCA2;GRIN2B;PRDX6;D…
GATA1 22383799 ChIP-Seq G1ME Mouse	2.82753	239/2000	0.00148755	0.00670958	0	0	1.25231	8.15332	EIF4A1;RPL3;PITPNA;PREP;GDE1;HNRNPR;FNBP1L;GLS;PNN;LGALS1;CAPNS1;FTH1;BSG;ARL6IP5;ARFIP1;DDX17;CIRBP;AP1B1;ACSL6;TALDO1;ACTN4;ANK3;ASRGL1;SRRM1;SOAT1;DAAM1;PPA1;PRKAR1A;PSME3;SIK3;UQCRC1;EZR;MYL9;TTYH3;DHX9;HEPACAM;GLG1;SEC14L2;SYNGR1;LDHA;CYB5R3;PCBP2;HMOX2;ATP6V0A1;VAT1;PRRT1;SRPK2;TRAP1;STAM;PRDX6;EHD3;EIF5;SNW1;NMT1;GRB2;HNRNPC;CALM1;TOP2B;FKBP10;ARF1;UBXN1;PTPRS;CLTC;AP2A2;CLINT1;TUBA1C;MAP1…
TCF7 22412390 ChIP-Seq EML Mouse	2.82753	239/2000	0.00148755	0.00670958	0	0	1.25231	8.15332	EIF4A1;TRIO;HNRNPU;ICAM5;ACTB;GLS;PREX1;RASSF2;TRIM28;AKT2;BSG;STMN1;SEC63;CPT1A;SMARCC2;UNC13A;ECH1;CIRBP;ZFYVE21;CSNK1E;SCAMP1;GAPVD1;INPP4A;BCAN;SUB1;CDC37;PFN1;STX1A;SF1;ANP32A;DHX9;HSPA4L;TWF2;GSPT1;SYNGR1;PCBP1;PTPMT1;PIP5K1C;APOE;PLCG1;SEC31A;CDK17;SMARCA5;GNG12;HSPA12B;PAICS;SMARCA4;HNRNPL;RPS28;HNRNPK;EIF5;WNK1;HNRNPF;WNK2;HNRNPD;NMT2;CALM1;CPEB2;CLIC4;CDKN1B;HIP1;PTPRS;SETD7;CLTC;GPT;PY…
FOXM1 25889361 ChIP-Seq OE33 AND U2OS Human	2.81146	121/932	0.00154363	0.00691419	0	0	1.36567	8.8408	CTNND1;HDLBP;GHITM;SMC3;IPO4;EPS8;LGALS1;KIF5B;FTH1;BANF1;PIP4K2B;SNRPD3;PDK2;IK;USP5;SCAMP1;ATXN2L;ILF3;POR;TMX2;HNRNPUL2;NCL;DNAJB11;PGP;TAGLN2;MATR3;UBE2V1;NUP98;KPNB1;PI4K2A;SF1;FKBP2;PSMD13;CUL3;VPS26B;HSP90B1;C12ORF57;VCPIP1;ZMAT2;PCBP1;RAD21;COBLL1;MARK2;GOT1;CAV1;DSTN;SUPT5H;HNRNPL;EHD1;COPS4;COPS6;RHEB;GNB2;HNRNPF;HNRNPD;CYCS;DYNLRB1;GSK3B;CDKN1B;ABCD3;NUMA1;HP1BP3;GDI2;HMGB3;CLINT1;GPHN…
ZFP281 18358816 ChIP-ChIP MESCs Mouse	2.77296	80/578	0.00168672	0.00750297	0	0	1.4652	9.35529	MTCH1;FKBP10;GSK3B;SLC25A3;RNH1;TFRC;NPCD;HDLBP;DBI;SCAMP5;UCHL1;CAPNS1;TRIM28;RPL18A;CFL1;DAG1;ITGAV;UBAP2L;GLUL;CTSD;GTF2I;SRRM2;GRIPAP1;PHYH;SNRPN;DST;AHSA1;RHOC;RAD23B;UCHL5;RHOB;ENAH;CACNB3;LMBRD2;VGF;EWSR1;CDC42EP4;CSDE1;EEF1A2;TAGLN2;MATR3;SLC25A12;SLC25A4;GAPDH;BLVRA;RTN3;HDAC2;DDX5;ANP32A;SDC4;DHX9;SLC20A1;SLC3A2;ADH5;CST3;ABR;LDHB;BCLAF1;PSMB3;CAMK2N1;UBQLN1;SLC17A7;PCDH1;MEF2D;MYH10;VA…
MYC 22102868 ChIP-Seq BL Human	2.71612	105/797	0.00192256	0.00849349	0	0	1.38668	8.67241	EIF4A1;PARK7;IPO7;TIAL1;RPS14;SYNGAP1;RASSF2;CAPNS1;TUBB3;DPYSL2;KHSRP;COTL1;GTF2I;CIRBP;ATXN2L;ILF3;ERH;PFN1;PPIA;KPNB1;FKBP5;GNAZ;FKBP2;TMED10;ANP32A;CUL1;UBR4;FOXO3;CORO1A;STIP1;CALD1;ESD;CYC1;BTF3;HSPA8;ACBD5;IQSEC1;GOT2;PA2G4;EEF2;CORO2B;SMARCA4;HNRNPL;PPP5C;SON;PTPRA;FASN;TOLLIP;HNRNPF;CAPRIN1;GNB1;UBE2N;HNRNPD;CALR;GALK1;GPI;HSP90AB1;HP1BP3;SETD7;GDI2;ADK;SLC2A1;ATP2A2;ADAR;YBX1;PPP1R9B;EE…
TP53 23651856 ChIP-Seq MEFs Mouse	2.69938	365/3193	0.00199811	0.0087672	0	0	1.19849	7.44925	APP;TRIO;CPNE5;SERPINE2;GDE1;KLHDC7A;SMC3;GJA1;SNRPD2;RPS19;PIP4K2B;ATP6V1E1;SYNPO;TNS3;TNS1;EPHA4;MBNL2;ACOT7;PRKCB;ACTN1;CIRBP;HPCAL1;TALDO1;ZFYVE21;PRKCA;ACTN4;CSNK1E;MIF;ANK3;GAPVD1;SND1;BCR;INPP4A;BCAN;PRKAR1A;ADPRH;SIK3;RPL27;HPRT1;EZR;ADCYAP1R1;HEPACAM;HSPA4L;UGT1A7C;HSD11B1;SYNGR1;PPP3R1;EPB41L1;PRKAR2B;EPB41L3;APOD;PIP5K1C;PLCG1;SCN3A;VAT1;CADM3;JUP;CADM2;IQSEC1;ST13;PDE2A;MYO5A;BTBD11;L…
SMAD4 19686287 ChIP-ChIP HaCaT Human	2.68973	59/405	0.00204299	0.00890359	0	0	1.55182	9.61096	RPL3;CCDC47;CLSTN1;DDX42;HNRNPR;ETFA;ACTB;ALCAM;NPTN;PLS3;SNRPD3;ATP6V1E1;TGM2;MBNL2;ANXA1;ANXA2;DST;UGT1A1;SACM1L;TUBB;TMOD3;TALDO1;ENAH;EEF1A1;RAP2B;THRAP3;CDC42EP4;TCP1;VDAC2;RPL27;SEC22B;CD151;TOMM40;RASAL2;SRI;LIN7C;NDRG1;CAMKK1;RTN4;MAPK8;MYO6;CLPTM1;PLXNA2;UGT1A4;UGT1A3;RAB6A;UGT1A8;UGT1A6;SPAG9;TXNRD1;DSTN;AP2B1;GNG12;NUDT21;EIF5;FUBP3;HNRNPA2B1;TJP2;PICALM
GATA3 20176728 ChIP-ChIP TSCs Mouse	2.68263	109/834	0.00207667	0.00898959	0	0	1.37426	8.48881	CLSTN1;PREP;PEBP1;CYP46A1;SMC3;CLU;FBL;CAPNS1;SNRPD2;FTH1;ACSL4;CSNK1E;HPCAL4;SRRM1;RRAGA;SPARCL1;CHMP4B;SUCLG1;AMPH;MATR3;NGEF;ANKRD17;TTYH3;TMED10;UQCRB;CTBP1;AK1;ENDOD1;PLA2G7;HSP90B1;RAP1A;KLC2;PRKAR2B;ATP6V0A1;SRPK2;PDHA1;SMARCA5;TBCA;LSM4;PTK2;EHD1;WNK2;NF1;HYOU1;TPP1;OGT;PICALM;RYR2;HSP90AB1;CDKN1B;WDR1;CLTC;CLTB;CHD4;YBX1;WDR45;PPP1R9B;EEA1;HINT1;ACADL;CSRP1;SDF4;ITGAV;RAC1;PCMTD1;PGM2L1;…
RUNX1 22412390 ChIP-Seq EML Mouse	2.61967	237/2000	0.00240068	0.0102545	0	0	1.23886	7.47282	CYFIP2;NCKAP1;EIF4A1;EIF4A3;HNRNPU;NUDT3;NUB1;LGALS1;CAPNS1;FTH1;ARL6IP5;ATP6V1E1;PTGDS;TNS3;TALDO1;PRKCA;SND1;BCR;POR;PPA2;SOAT1;DAAM1;PRKAR1A;PADI2;LAP3;TLN1;EZR;SDC4;PDXDC1;VPS26B;GLG1;SEC14L2;CYB5R3;PRDX1;LTA4H;APOE;PLCG1;ATP6V0A1;PRRT1;CDK17;TRAP1;JUP;IQSEC2;SMARCA5;LNPEP;PA2G4;PUM1;GNG12;HSPA12B;HNRNPL;SMU1;CS;NCEH1;ADI1;TOLLIP;FUBP1;CALU;CALR;CALM1;SFXN5;CLIC4;HIP1;TECR;CLTC;IDE;AP2A2;CLIN…
CREB1 26743006 Chip-Seq LNCaP Human	2.61967	237/2000	0.00240068	0.0102545	0	0	1.23886	7.47282	RPL5;HNRNPU;AQP4;PPP2R2A;ABAT;ICAM5;ENO1;FNBP1L;ALCAM;RPS16;DPYSL4;CAPNS1;STMN1;RPL36;ARL6IP5;PRKACB;PRKAB2;ATP6V1G2;MBNL2;ACSL1;HPCAL4;SRRM1;SOAT1;PPA1;VDAC2;TLN2;PFN1;SPTBN4;STXBP3;SHMT2;DHX9;PDE1B;STXBP1;MYL12B;C12ORF57;LDHA;CYB5R3;PRDX1;MYO6;ATP6V0A1;GSTM3;PDE2A;GNG12;PRDX6;HNRNPL;EIF5;WNK1;HNRNPF;CALM1;CPEB3;RPS21;SFXN5;ARF3;ARF1;UBXN1;GPT;MIA3;PRPF19;TRIM9;MAP1LC3B;TUBA1B;CSRP1;PEA15;ENSA;S…
STAT3 23295773 ChIP-Seq U87 Human	2.61022	361/3165	0.00245349	0.0104112	0	0	1.19446	7.17902	APP;AHCYL2;AHCYL1;TRIO;TFRC;SERPINE2;GLDC;PITPNB;PREP;PPP2R2A;SLC4A4;GLS;CCT6B;EPS8;PREX1;PSMD9;GJA1;ALCAM;PSMD7;AKT2;CPNE1;DAG1;CKMT1B;PSMD1;PRKACB;TNS3;SCN1A;SEC63;CPT1A;SLC6A17;FNBP1;LIMCH1;PRKCB;STARD7;CACNA2D1;ACTN1;PRKCA;ANK2;SCAMP1;SND1;DKK3;DAAM1;BIN1;VDAC2;NUP98;TLN1;ABCB1;PDXDC1;HSPA4L;EIF5A2;C1ORF198;PHYHIPL;VPS26A;GSPT2;ACTR3B;FXR1;HSD11B1;PRKAR2B;MAP2;EPB41L2;APOH;PRKAR2A;EPB41L3;APO…
SALL4 18804426 ChIP-ChIP MESCs Mouse	2.58503	134/1062	0.00259999	0.0109607	0	0	1.32187	7.86808	EIF4A2;IFITM3;NDUFA13;RPL3;UBE3A;ENO1;NUDT3;NPEPPS;GJA1;TRIM28;RPS19;STMN1;DAG1;SIRPA;GTF2I;EPHA4;ACOT7;CACNA2D1;RPL23;ANXA11;ANK2;ANK3;ACYP1;ATXN2L;CACNB2;CACNB4;PPA2;LAP3;TAGLN3;NPTXR;TLN1;RPL28;ASTN1;KHDRBS1;RTN3;LRPAP1;RTN1;SDC4;ANP32A;PDE1A;EIF5A2;HTRA1;ENDOD1;CUL1;HTATSF1;PLA2G7;CNN3;RAP1B;LDHB;ATXN2;EPB41L1;PLCG1;NPTX2;VAT1;UBE2H;EPHX2;RDX;FN1;ASNS;LNPEP;SMARCA2;REEP1;GLUD1;EIF5;PTPRA;RHEB…
SREBP1 19666523 ChIP-Seq LIVER Mouse	2.52248	97/738	0.00300278	0.0122798	0	0	1.38119	8.02224	PLEKHB1;BZW1;LAMP1;RPS19;PSMD3;RPL36;PLS3;AP2M1;PRKAB2;MBNL2;USP5;PRPF4B;TOM1L2;ACLY;PPA1;CSNK2B;CHMP4B;ERH;UBE2V1;SNRPC;PPID;ANKRD17;RTN1;SAR1A;TTYH1;ITPR1;SEZ6L2;RTN4;SNX1;KLC2;TPR;DVL3;APOE;ATP6V1D;CADM1;NEK7;FN1;M6PR;GNG12;EIF2S1;PTPRD;SMU1;RPS28;DLG2;QARS;CDK5;FASN;OSBPL1A;FGFR3;COPE;SNAP23;NENF;GPHN;TRIM9;ALDH2;DNM1L;ARHGEF12;PABPC4;RANGAP1;RAD23B;IMPACT;PPM1B;LMBRD2;DDAH1;ARHGEF7;RAPGEF4;D…
CEBPB 21427703 ChIP-Seq 3T3-L1 Mouse	2.51897	236/2000	0.00302712	0.0122798	0	0	1.23216	7.1467	IFITM3;SERPINE2;2810408A11RIK;HNRNPU;SLC4A4;EPS8;PREX2;NUB1;PNP;RPS16;PSMD4;FTH1;DAG1;RPS11;MBNL2;RPL23;MAPK8IP3;SND1;DKK3;BCR;SOAT1;PRKAR1A;ADPRH;SIK3;TLN1;PFN2;SDC4;SHMT2;VPS26A;UGT1A7C;MYL12B;LDHB;HSPH1;PCBP1;PTPMT1;SERPINH1;APOD;PLCG1;GSTM1;FN1;STAM;CP;PRDX6;DCLK1;HNRNPL;EHD1;WNK1;NMT1;PYGB;CLIC4;CDKN1B;PTPRS;SLC44A1;ADK;AP2A2;CLINT1;SYNCRIP;TUBA1C;MAP1LC3B;NNT;ENSA;TNKS1BP1;RAC1;UBXN4;PCMTD1…
OLIG2 26023283 ChIP-Seq AINV15 Mouse	2.51897	236/2000	0.00302712	0.0122798	0	0	1.23216	7.1467	EIF4A1;CYFIP1;SPON1;RNH1;PLEKHB1;KLHDC7A;ACTB;NUDT3;CRKL;GLS;PNN;LGALS1;PSMD7;EDNRB;TRIM28;RPS19;DPYSL2;ARL6IP5;KIF21A;SYNPO;RPS11;PTGDS;PDK2;CHGB;GABARAPL2;MBNL2;LIMCH1;STARD7;ACTN1;ECH1;CIRBP;ACSL6;TALDO1;ANK2;ACTN4;CSNK1E;HDHD2;INPP4A;DAAM1;RUFY3;RBP1;SUCLG2;SPARCL1;TAGLN3;MACF1;STXBP1;GSPT1;ABR;LDHA;CYB5R3;S100A16;PRKAR2A;SERPINH1;ATP6V0A1;ADHFE1;FN1;SMARCA2;GRIN2B;PAICS;SMARCA4;HNRNPL;CS;PPF…
GATA1 19941827 ChIP-Seq MEL86 Mouse	2.51897	236/2000	0.00302712	0.0122798	0	0	1.23216	7.1467	NCKAP1;TFRC;SERPINE2;PITPNB;HDAC11;PREP;GDE1;AQP4;ABAT;ICAM5;GHITM;SCAMP5;LGALS1;HERC1;FTH1;VPS35;GLUL;SRRM2;GSTK1;MBNL2;ACOT7;HPCAL1;ACSL6;ZFYVE21;CSNK1D;CSNK1E;ANK3;GAPVD1;INPP4A;CDC37;PSME3;RBP1;RPL27;EZR;MYL9;LRPAP1;GPM6A;MTMR3;DHX9;CTBP1;ENDOD1;GSPT1;SEC14L2;ABR;HSPH1;PRKAR2B;PCBP1;APOD;ATP6V1C1;SEC31A;ABCA1;CDK17;JUP;IQSEC1;HSPA12B;SMARCA4;EHD1;HNRNPM;HNRNPF;WNK2;GRB2;CALM1;CPEB2;SFXN5;FERM…
SMRT 22465074 ChIP-Seq MACROPHAGES Mouse	2.51897	236/2000	0.00302712	0.0122798	0	0	1.23216	7.1467	CYFIP2;NCKAP1;EIF4A1;GDE1;HNRNPU;ACTB;C4B;TIAL1;SCAMP5;PREX1;NUB1;LGALS1;ALCAM;CAPNS1;HERC1;PSMD1;ARFIP1;SNRPD3;GLUL;PDK2;SEC63;DDX17;ACOT7;FNBP1;ACTN1;HPCAL1;POR;SOAT1;BIN1;TAGLN2;TLN1;PI4K2A;SF1;MTMR3;SDC4;CFH;SAR1B;DHX9;TWF1;VPS26A;UGT1A7C;CYB5R3;SNX2;PRDX1;PCBP2;HMOX2;ATP6V0A1;VAT1;PRRT1;CDK17;GSTM1;IQSEC1;ERLIN2;PA2G4;CP;HSPA12B;PTK2;MANF;HNRNPM;CCDC88A;PPFIBP1;PPP5C;EIF5;FUBP1;NMT1;GRB2;CPE…
UBF1/2 26484160 Chip-Seq HMEC-DERIVED Human	2.51897	236/2000	0.00302712	0.0122798	0	0	1.23216	7.1467	IFITM3;SPON1;RNH1;HNRNPR;KLHDC7A;ENO1;FNBP1L;ACTB;TRIM28;FTH1;STMN1;RPL36;ARL6IP5;B2M;PDK2;PRKCG;CPT1A;ACOT7;UNC13A;SLC6A17;CSNK1E;HPCAL4;SRRM1;DKK3;MYL6;SOAT1;PADI2;VDAC2;ALDH7A1;STX1A;SF1;STXBP3;ANP32A;C3;ABR;SYNGR1;LDHA;HSPH1;PRDX1;SERPINH1;APOE;CADM3;CADM1;PDE2A;FN1;BTBD11;GNG12;PAICS;EHD1;GLUD1;PPFIBP1;EIF5;FASN;GJB6;PPP1R1B;CALM1;PYGB;TOP2B;SERPINA3;WDR47;ARF1;SERPINA1;GDI2;SLC7A14;MIA3;PTP…
TEAD4 22529382 ChIP-Seq TROPHECTODERM Mouse	2.47894	267/2293	0.00331939	0.0133813	0	0	1.21553	6.9382	PITPNB;GDE1;MLC1;CRKL;GLS;EDNRB;DPYSL2;BSG;ARFIP1;SEC62;TNS3;CHGB;EPHA4;RBFOX1;MBNL2;RBFOX2;FNBP1;LIMCH1;PRKCB;CACNA2D1;ACTN1;SACM1L;ANK2;ANK3;ACSL3;INPP4A;POR;PPA2;DAAM1;RUFY3;SIK3;TLN2;ALDH7A1;MACF1;SDC4;PDXDC1;PCDH10;TWF1;PLA2G7;GLG1;MTDH;MYL12B;SEC14L2;GRIN2A;FXR2;EPB41L1;PRKAR2B;EPB41L2;EPB41L3;MUG2;ERI3;CDK17;SRPK2;DTNA;CADM1;ADHFE1;BTBD11;SMARCA2;GRIN2B;PTK2;DCLK1;SMARCA4;EHD1;CCDC88A;PPFI…
PPARG 23326641 ChIP-Seq C3H10T1-2 Mouse	2.46924	108/838	0.00339441	0.0135987	0	0	1.35122	7.68255	EIF4A2;MTCH2;ACAA2;CRTC1;CSE1L;PITPNB;CISD1;HDLBP;HNRNPU;PARK7;ACTB;PCMT1;TFG;KIF5B;ARHGDIA;KPNA1;SACM1L;ACTN4;SDHA;SRRM1;RRAGA;UQCRC1;VDAC3;RPL27;PFN1;ATP6V0D1;KPNB1;SF1;ARL8B;RTN3;NDRG3;NDUFB10;CTBP1;NRF1;VPS26B;RASAL2;SDCBP;PCBP1;RAD21;ZC3H15;TRAP1;HSPA5;GOT2;ERLIN2;COQ9;HSPA12A;PTK2;SMARCA4;HNRNPL;GLUD1;ARPC2;CHMP2A;CYCS;SAE1;TOP2B;ARF1;CCDC47;SNAP23;HP1BP3;DDX42;PPP3CA;TUBA1B;MAP1LC3B;OPA1;A…
ELK1 22589737 ChIP-Seq MCF10A Human	2.45053	118/928	0.00354384	0.0141098	0	0	1.3314	7.5125	CYFIP1;RPL30;NDUFA13;RPL32;HDAC11;COX6A1;ACTB;IPO4;GLS;PSMD8;EEF1B2;PNN;RPS14;RPS19;PPME1;PPP2R1A;RPS18;CAPN2;ARFIP1;NRCAM;ACAA1;EIF2A;CHGB;GABARAPL2;ACSL1;ACTN1;ACOT11;RPS6;CSNK1D;ACYP2;ACTN4;SND1;MYL6;PPA1;CSNK2B;VDAC3;RPL24;RPL27;UBE2V1;SNRPC;PFN1;GPM6A;COPB2;TSG101;RBM8A;CUL2;COX7A2;IQGAP1;FOXO3;C12ORF57;SERPINH1;SYT5;CADM2;MSN;HNRNPL;WNK1;FASN;RNF181;ARF4;PYGB;CCDC47;MIA3;YBX1;EEA1;PCM1;ITGA…
NFE2L2 20460467 ChIP-Seq MEFs Mouse	2.42593	132/1055	0.00375036	0.0147499	0	0	1.30817	7.30732	RPL5;RAB3C;CTNND1;CLSTN1;PREP;UBE2Z;SLC4A4;PREX2;ABHD12;NPEPPS;GJA1;EDNRB;CDH2;TUBB3;FTH1;TOM1;SNRPD3;SEC63;CPT1A;FNBP1;CACNA2D1;GPT2;RPS6;TALDO1;ANK3;ACYP1;SCAMP1;PGD;ATP1B1;PDIA4;ACAP2;SOAT1;PSPC1;DAAM2;SUB1;EEF1A2;UBE2V2;FETUB;UTRN;SQSTM1;PI4K2A;GRIA2;MACF1;KHDRBS3;PHYHIPL;TWF1;SLC1A4;AK5;MTDH;SNX1;PRKAR2B;PRDX1;ESD;PLXNA2;FDFT1;PRRT1;GSTM3;GSTM1;VTA1;IDH1;NEK7;EPHX1;FN1;PRDX6;PEX5L;CNTN1;STRN…
NRF2 20460467 ChIP-Seq MEFs Mouse	2.42593	132/1055	0.00375036	0.0147499	0	0	1.30817	7.30732	RPL5;RAB3C;CTNND1;CLSTN1;PREP;UBE2Z;SLC4A4;PREX2;ABHD12;NPEPPS;GJA1;EDNRB;CDH2;TUBB3;FTH1;TOM1;SNRPD3;SEC63;CPT1A;FNBP1;CACNA2D1;GPT2;RPS6;TALDO1;ANK3;ACYP1;SCAMP1;PGD;ATP1B1;PDIA4;ACAP2;SOAT1;PSPC1;DAAM2;SUB1;EEF1A2;UBE2V2;FETUB;UTRN;SQSTM1;PI4K2A;GRIA2;MACF1;KHDRBS3;PHYHIPL;TWF1;SLC1A4;AK5;MTDH;SNX1;PRKAR2B;PRDX1;ESD;PLXNA2;FDFT1;PRRT1;GSTM3;GSTM1;VTA1;IDH1;NEK7;EPHX1;FN1;PRDX6;PEX5L;CNTN1;STRN…
CNOT3 19339689 ChIP-ChIP MESCs Mouse	2.41649	186/1547	0.00383273	0.0149825	0	0	1.25433	6.97929	EIF4A2;CYFIP2;RPL5;MTCH2;NDUFA13;SPON1;RPL32;CRTC1;PITPNB;PREP;UBE3A;MSI2;ICAM5;ENO1;COX6A1;ENO3;ACTB;ACTG1;EFTUD2;PCMT1;FBL;PSMD7;RPS19;TUBB3;ARHGDIA;KHSRP;CFL1;CPNE1;LONP1;VPS35;GLUL;PSPH;CHGB;SRRM2;PDIA3;TPM4;APLP2;ECH1;CSNK1D;ACSL3;SCAMP1;SRRM1;PRPF6;SUB1;NCL;VDAC2;MATR3;NUP98;PPIB;NPTXR;PFN1;PPIA;FKBP3;RPL28;ARL8B;FKBP5;SNRPB;ANKRD17;KHDRBS1;TMED10;NDRG3;CD151;DHX9;CUL2;ARL1;PHYHIPL;VPS26B;R…
TFAP2A 17053090 ChIP-ChIP MCF-7 Human	2.35379	224/1904	0.00442806	0.0172054	0	0	1.22599	6.64462	EIF4A1;APP;RPL3;PITPNB;PLEKHB1;ARAF;PHB2;SCAMP5;RPS16;EDNRB;HERC1;RPS19;RPL18A;FTH1;PSMD3;CPNE1;VPS35;KIF21A;PRKCG;DDX17;SRRM2;MBNL2;RPL23;CSNK1E;BCR;DYNC1LI2;DAAM1;RRAGB;TLN2;UQCRC2;HPRT1;PFN1;MYL9;SDC4;ANP32A;PDE1B;HTATSF1;GSPT2;C3;SYNGR1;CYB5R3;EPB41L1;EPB41L3;PLCG1;GPM6B;DTNA;JUP;IQSEC2;ST13;PA2G4;PPFIBP1;ALDH6A1;PPP5C;WNK1;FASN;PPP1R1B;HYOU1;GRB2;CALM1;SCN2B;ARF3;SERPINA3;CDKN1B;PTPRS;CETN2;…
SOX3 22085726 ChIP-Seq NPCs Mouse	2.32405	234/2000	0.00474191	0.0183146	0	0	1.2188	6.52219	CYFIP1;SPON1;RPL30;RPL3;RPL32;ENO3;GLS;TIAL1;RPS16;PSMD7;RASSF2;DPYSL4;TRIM28;RPL18A;FTH1;ARL6IP5;CHGB;PRKAB2;LIMCH1;CACNA2D1;PRKCA;MIF;GAPVD1;HPCAL4;BCR;STX1B;POR;RUFY3;SIK3;VPS28;CTBP1;HSPA4L;GSPT2;MTDH;FXR2;PENK;SERPINH1;PSMF1;ABCA1;CDK17;CADM3;CADM1;SMARCA2;CS;MLLT11;PEX5L;EIF5;NMT1;CALU;OGDH;RNPS1;FERMT2;SCN2B;CPEB4;GABRB3;TOP2B;WDR47;PTPRS;CAB39L;PTPRF;ACTR1B;TRIM2;GIT1;APPL2;TMED4;TMED9;TP…
PKCTHETA 26484144 Chip-Seq BREAST Human	2.31765	69/506	0.00481228	0.0184757	0	0	1.43692	7.66827	GPI;ARF1;DOCK3;CTNND2;CLTC;CLSTN1;ALCAM;CALB1;KHSRP;ARHGDIA;ENSA;FLOT1;TMED4;BCAS3;PDCD6IP;ELOVL5;ALG2;WIPI2;ACTN4;RAD23B;SRRM1;ATXN2L;DNM3;POR;RAP2B;DNAJC6;HNRNPH1;PGP;LAP3;SEC22B;MFGE8;KHDRBS1;STX12;RPL10;ROCK1;DHX9;PRICKLE2;AK5;PPP2CA;STIP1;FXR2;PRDX1;AP2S1;GC;MAP2K7;HNRNPA1;ABCF3;RBM39;HSPA5;CADM2;PCDH7;NEK7;CADPS;BAIAP2;PRDX6;CORO2B;OXR1;GATAD2B;PTK2;SMARCA4;HNRNPL;EIF5;APC;ADI1;NEDD4;GRB2;S…
AR 19668381 ChIP-Seq PC3 Human	2.27846	394/3519	0.00526672	0.0201008	0	0	1.16858	6.13076	CYFIP2;CNTFR;TRIO;TFRC;ARAF;SMC3;ENO2;PREX1;NSDHL;SYNGAP1;PSMD7;SCP2;DPYSL2;LUC7L;PSMD1;ACOT7;HPCAL1;PRKCA;HPCAL4;SND1;DKK3;PRKAR1B;MAP1B;SPARCL1;PADI2;ABCB1;TTYH3;SAR1B;C1ORF198;IQGAP1;MTDH;LDHB;ABR;LDHA;GRIN2A;PRDX5;RAD21;SERPINH1;PIP5K1C;PSMF1;PLCG1;NEBL;EHD4;NMT1;OGDH;NMT2;STRN;CPEB3;CPEB2;WDR47;SERPINA1;CLTB;ARHGAP5;SLC6A1;MECP2;CHL1;SPIN1;NEFL;NEFM;DLGAP1;UBL7;UPF1;GNL1;CIT;DDB1;PSMA1;CDC42…
NKX2-5 21415370 ChIP-Seq HL-1 Mouse	2.23971	180/1507	0.00575825	0.0218475	0	0	1.24339	6.41233	AHCYL1;TRIO;CSE1L;CTNND1;HDLBP;HNRNPU;UBE3A;ICAM5;SMC3;TXNDC15;ENO3;BZW1;CCT6B;PSMD8;GJA1;PSMD4;TRIM28;TFG;AKT2;RUVBL2;KHSRP;KIF5A;RPL36;LONP1;DDX17;SRRM2;EPHA4;IK;TRAPPC2L;USP5;TPM3;ACSL1;ZFYVE21;ACTN4;ACSL3;ACYP1;PGD;DKK3;BCAN;ILF3;POR;PRKAR1A;PSPC1;SBDS;ELMO2;CHMP4B;TAGLN2;UQCRC2;LAP3;UBE2V1;UTRN;ATP6V0D1;SQSTM1;ARL8A;VCL;SNRPA;DDX6;RAB5B;SEMA7A;COPA;TTYH3;CD151;RAB5C;NDUFB10;CUL3;CCDC25;SEZ6L…
PU.1 20513432 ChIP-Seq Bcells Mouse	2.22982	233/2000	0.00589089	0.02222	0	0	1.21214	6.22357	EIF4A1;AHCYL2;RPL30;PITPNA;ACTB;BSG;STMN1;LONP1;RPL36;PTGDS;TNS1;DDX17;GSTK1;ATP6V1G2;SMARCC2;RPL23;CIRBP;AP1B1;GAPVD1;BCR;INPP4A;MYL6;EWSR1;CDC37;TAGLN2;PFN1;ALDH7A1;VPS28;NGEF;SF1;MTMR3;PDE1B;VPS26A;MTDH;ABR;FXR2;CYB5R3;RAD21;PCBP2;GPM6B;ST13;SMARCA2;HSPA12B;PRDX6;PTK2;CS;CCDC88A;OGDH;NMT2;HYOU1;CPEB4;UBXN1;ARF2;SETD7;DIRAS2;CLTC;GDI2;CLTB;GPT;TUBA1C;NUDCD3;TUBA1B;SIPA1L1;TUBA1A;CSRP1;CAMKV;ANX…
FOXP2 23625967 ChIP-Seq PFSK-1 AND SK-N-MC Human	2.21837	109/863	0.00604826	0.0226685	0	0	1.31919	6.7384	MTCH1;APP;ALDH1L1;ECI1;UBE2Z;PCMT1;CAPNS1;DPYSL2;FTH1;PSMD3;TNS3;TGM2;TNS1;PDIA3;RBFOX2;ACTN4;BCR;ATXN2L;SUB1;CSNK2B;LAP3;SQSTM1;KPNB1;FKBP5;SEMA7A;SAR1A;CTBP1;FOXO3;NDRG1;C12ORF57;BAG6;S100A16;PRKAR2A;RAD21;PCBP2;PSAP;PGK1;PLXNA2;CYC1;RAB6A;PLTP;HMOX2;ABCA1;HSPA8;JUP;GOT2;LNPEP;PUM1;CP;CORO2B;PRDX6;GNB2;FUBP1;GNB1;CYCS;OGT;CPEB2;ARF3;CLIC4;YWHAB;CLTC;ILK;IRF2BPL;SYNCRIP;LASP1;YWHAQ;NCS1;LRRFIP2;…
NANOG 18347094 ChIP-ChIP MESCs Mouse	2.21609	223/1908	0.00608009	0.0226685	0	0	1.21584	6.2041	EIF4A2;EIF4A1;2810408A11RIK;KLHDC7A;ENO1;GJA1;DPYSL4;CAPNS1;RPS19;PPP2R1A;RPS18;DPYSL3;STMN1;DAG1;ARL6IP5;KIF21A;GLUL;TNS3;SCN1A;DDX17;CACNA2D1;ACTN1;ACTN4;CSNK1E;ANK3;POR;SPARCL1;TAGLN3;STX1A;LRPAP1;ANP32A;DHX9;TTYH1;PDE1A;ACTR3B;LDHB;EPB41L2;PRKAR2A;EPB41L3;SCN3A;RDX;MYO5A;LNPEP;SMARCA2;GLUD1;EHD4;SNW1;FUBP3;FASN;CALU;GRB2;CALM1;RPS21;WDR47;CDKN1B;HIP1;CLTC;ADK;AP2A1;WASL;SLC6A1;SYNCRIP;UCHL1;T…
TBX5 21415370 ChIP-Seq HL-1 Mouse	2.17983	264/2296	0.00660958	0.024501	0	0	1.1958	6.002	RNH1;2810408A11RIK;HNRNPU;ABAT;GHITM;SMC3;ENO2;ACTB;PSMD8;NUB1;RASSF2;HERC1;PSMD4;AKT2;ARL6IP5;ARFIP1;UBAP2L;SNRPD3;PIP4K2C;PDK2;DDX17;GABARAPL2;CPT1A;ACOT7;UNC13A;FNBP1;ACTN2;RPL23;SACM1L;AP1B1;ZFYVE21;CSNK1E;HDHD2;MAPK8IP3;SRRM1;DAAM2;MYL9;RPL28;VPS28;EIF5A2;VPS26B;ACTR3B;GSPT1;ADH5;LDHA;EPB41L2;LTA4H;STXBP6;PSMF1;ATP6V0A1;ABCA1;TRAP1;CADM1;STAM;PTK2;CS;GLUD1;PPFIBP1;FASN;PPP1R1B;OGDH;CALR;HNRN…
PU.1 20513432 ChIP-Seq MACROPHAGES Mouse	2.13775	232/2000	0.00728205	0.0268396	0	0	1.2055	5.93389	EIF4A1;ENO3;ACTB;RPS14;LGALS1;SCP2;LONP1;DAG1;LUC7L;TNS3;TNS1;DDX17;SRRM2;GSTK1;ATP6V1G2;SMARCC2;RPL23;AP1B1;CSNK1E;INPP4A;BCAN;MYL6;SOAT1;PPA1;PRKAR1A;TAGLN2;PFN1;VPS28;NGEF;SF1;MTMR3;STXBP1;TWF1;VPS26A;GSPT1;UGT1A7C;MTDH;ABR;FXR2;CYB5R3;RAD21;PCBP2;LTA4H;GPM6B;ABCA1;FN1;EHD1;CCDC88A;CALU;OGDH;CPEB4;FKBP10;ARF1;UBXN1;SETD7;GDI2;GPT;TUBA1C;TUBA1B;TUBA1A;CSRP1;ANXA6;KIF1B;SDF2;KIF1A;DLGAP2;DLGAP4;…
SETDB1 19884255 ChIP-Seq MESCs Mouse	2.12549	234/2020	0.00749047	0.0273768	0	0	1.20367	5.8909	CYFIP2;APP;GLDC;ICAM5;ENO3;GLS;EPS8;TIAL1;RPS14;ALCAM;RPS16;EDNRB;TRIM28;DPYSL2;STMN1;KIF21A;SYNPO;TNS3;SEC63;SRRM2;PRKAB2;ACOT7;UNC13A;ACTN1;ALG2;PRKCA;ANK3;DYNC1LI2;DAAM1;BIN1;CSNK2B;VDAC3;ATP6V0D1;PFN1;TTYH3;SDC4;SHMT2;STXBP1;EIF5A2;ABR;SYNGR1;EPB41L1;EPB41L3;LTA4H;PIP5K1C;VAT1;RDX;SMARCA5;BTBD11;GLUD1;WNK1;FASN;FUBP1;PPP1R1B;HYOU1;FKBP10;PTPRS;CAB39L;ADK;AKAP12;SYNCRIP;UBL5;MAP1LC3B;DHX15;TNK…
PPARD 23208498 ChIP-Seq MDA-MB-231 Human	2.12199	69/516	0.00755113	0.0273768	0	0	1.40398	6.85992	MTCH2;DOCK4;ACAA2;COX4I1;ETFA;AP2A1;ETFB;GOLGA2;PREX1;LASP1;RPS16;CDH2;FTH1;DAG1;COTL1;MYO18A;PDE4B;NRCAM;TNS3;PGM1;CPT1A;HSDL2;ANXA1;LIMCH1;ECH1;ACSL3;HADHB;HADHA;TOM1L2;CLIP2;TCP1;CAT;SIK3;CHMP4B;MYH9;SCG2;SPTBN4;CAMK2D;STAU1;PDE1A;CUL2;UBR4;KLC1;GNA13;CYTH2;HECTD1;ZMAT2;PSAP;AP2S1;ATP6V1H;FLNB;MBP;ATP9A;GIT2;VCAM1;IMMT;ELP3;SRP68;RAB11B;ERP44;GNPDA1;DLG4;NFIC;GNAQ;NF1;PRPF31;HDGF;STT3B;EIF3D
SOX2 18692474 ChIP-Seq MESCs Mouse	2.12176	371/3319	0.00755515	0.0273768	0	0	1.16363	5.68495	IFITM3;EIF4A2;EIF4A1;RPL3;2810408A11RIK;GLDC;PREP;KLHDC7A;ENO1;CRKL;TIAL1;PSMD8;SCAMP5;RPS14;GJA1;PNP;PSMD7;DPYSL4;CAPNS1;TRIM28;RPS19;RPS18;ARL6IP5;PSMD1;KIF21A;RPS11;TNS3;SCN1A;DDX17;GABARAPL2;EPHA4;CPT1A;FNBP1;CACNA2D1;ACTN1;RPL23;ANK2;ACTN4;CSNK1E;MIF;ANK3;SOAT1;RUFY3;RPL27;LAP3;PFN1;RPL28;ALDH7A1;VPS28;ASTN1;LRPAP1;SDC4;CFH;ANP32A;DHX9;TTYH1;PDE1B;PDE1A;TWF2;ACTR3B;GSPT1;LDHB;SYNGR1;SNX1;EPB…
CEBPD 21427703 ChIP-Seq 3T3-L1 Mouse	2.07935	203/1735	0.00833017	0.0300166	0	0	1.21506	5.81756	EIF4A2;EIF4A1;AHCYL2;SERPINE2;GLDC;PITPNB;ACTB;EPS8;RPS14;LGALS1;RASSF2;DPYSL2;FTH1;TNS3;CPT1A;MBNL2;CACNA2D1;ANK2;ACTN4;ANK3;SCAMP1;DAAM1;PRKAR1B;SIK3;TLN2;ADCYAP1R1;PCDH10;PDE1A;PLA2G7;ABR;HSPH1;PCBP1;PRDX1;ERI3;PSMF1;ATP6V1C1;ATP6V0A1;ABCA1;IQSEC1;FN1;MYO5A;LNPEP;SMARCA2;CP;HSPA12B;DCLK1;AIMP1;PPFIBP1;HNRNPF;CALU;SFXN5;TOP2B;CDKN1B;RPLP0;OLA1;EEA1;PPP3CA;TNKS1BP1;TPI1;ANXA1;ANXA2;TSC22D2;CACYB…
GATA1 21571218 ChIP-Seq MEGAKARYOCYTES Human	2.07294	295/2601	0.008454	0.0301202	0	0	1.1783	5.62414	IFITM3;TFRC;HDAC11;PPP2R2A;ICAM5;FNBP1L;PHB2;ENO3;ACTB;CCT6B;PREX2;PREX1;PSMD9;RASSF2;HERC1;PPP2R1A;DPYSL2;FTH1;DPYSL3;BSG;DAG1;TNS3;GLUL;TNS1;FNBP1;PRKCB;ACSL1;ACTN1;HPCAL1;PRKCA;ACTN4;GAPVD1;SND1;ASRGL1;SRRM1;DKK3;BCR;STX1B;PPA2;PRKAR1B;EWSR1;BIN1;NUP98;ALDH7A1;MACF1;MTMR3;PDXDC1;ENDOD1;SEC14L2;LDHB;PRDX5;PRKAR2B;ERI3;PIP5K1C;STXBP6;ATP6V1C1;ATP6V0A1;CADM3;CADM2;LNPEP;STAM;HSPA12A;GNG12;PTK2;DC…
ZNF217 24962896 ChIP-Seq MCF-7 Human	2.07266	180/1522	0.00845937	0.0301202	0	0	1.22839	5.86247	AHCYL2;TRIO;CTNND2;ABAT;MSI2;ENO1;CMIP;PPP1CB;ALCAM;KIF5C;KIF5B;NRCAM;TNS3;TGM2;CAST;EPHA4;ATP6V1G1;USP7;CPT1A;LIMCH1;ACTN1;TMOD3;AP1B1;PRKCA;ACTN4;ANK3;ACSL3;GAPVD1;ATP1B1;INPP4A;POR;DAAM1;GPD2;SUCLG2;UBE2V1;TNIK;UTRN;SCG2;PFN2;MACF1;IGSF5;TMED10;SDC4;PCDH10;PXN;SLC1A2;ITPR1;SLC1A4;IQGAP1;KLC1;CPLX2;NDRG1;RTN4;GLG1;MTDH;RAP1B;MAP2;RAD21;COBLL1;ESD;ATP6V1H;SRGAP3;PLXNA4;SPTBN1;ZC3H15;SPTBN2;ABCA1…
WT1 19549856 ChIP-ChIP CCG9911 Human	2.07063	31/199	0.00849902	0.0301202	0	0	1.67206	7.97205	ITGB1;SNAP25;ACADVL;PCNA;SHMT2;GNAI3;ABAT;SLC2A3;SLC3A2;ETFB;ATP2C1;FXR1;PPP3CB;UBQLN1;APOE;ACADM;CTSB;GABRA2;RAB2B;NEBL;TPM3;STAT3;ATP2B4;EEF1A1;ALDH5A1;CALU;TACC1;STUB1;ARHGEF2;HSPA1A;PICALM
VDR 21846776 ChIP-Seq THP-1 Human	2.04702	100/794	0.00897378	0.0316289	0	0	1.31322	6.18979	CRTC1;CLSTN1;HNRNPU;ENO1;ACTB;CMIP;ACTG1;PREX1;RPS14;DPYSL2;ARHGDIA;RPL36;TNS3;SRRM2;RPS9;CPT1A;GPT2;HPCAL1;CIRBP;CSNK1D;EEF1A1;PGP;RPL28;KPNB1;VPS28;PI4K2A;NOTCH1;PDE1B;FOXO3;HSP90B1;S100A16;BAG3;G3BP1;CYC1;NDUFV1;HSPA8;SMARCA5;LNPEP;CORO2B;SMARCA4;QARS;WNK1;FASN;GNB2;HNRNPF;RNF181;CALR;CPEB2;SLC25A1;GSK3B;ARF1;CELF2;RPLP0;SLC2A1;AKR1B1;NENF;YBX1;GPHN;THBD;YWHAQ;CA2;ENSA;UBTF;TNPO1;CTSB;GPX4;HMG…
SOX9 25088423 ChIP-ChIP EMBRYONIC GONADS Mouse	1.98935	220/1903	0.0102483	0.0359247	0	0	1.19903	5.49232	CYFIP2;SERPINE2;CPNE6;HDAC11;PITPNA;ICAM5;GHITM;SLC4A4;ACTB;PCMT1;AKT2;LONP1;RPS11;PTGDS;PDK2;EPHA4;ATP6V1G2;UNC13A;ACTN1;CIRBP;TALDO1;ZFYVE21;CSNK1D;CSNK1E;MAPK8IP3;SND1;SRRM1;MYL6;SOAT1;CSNK2B;RBP1;TAGLN2;NUP98;PFN1;ADCYAP1R1;TTYH3;MAOB;DHX9;UGT1A7C;ABR;GRIN2A;FXR2;EPB41L1;S100A16;LTA4H;STXBP6;GPM6B;NEBL;CADM2;MYO5A;BTBD11;PA2G4;HSPA12A;PAICS;CCT6A;FASN;PPP1R1B;CALM1;CPEB2;TOP2B;ARF2;GDI2;SLC6A…
SOX2 20726797 ChIP-Seq SW620 Human	1.98543	290/2564	0.0103412	0.0360545	0	0	1.17358	5.36514	RPL5;ARAF;ENO3;GLS;PREX1;PCMT1;NSDHL;LGALS1;DPYSL3;BSG;STMN1;ARL6IP5;LUC7L;PRKACB;TNS3;GLUL;DDX17;EPHA4;MBNL2;ACSL1;RPL23;CSNK1D;PRKCA;ACTN4;CSNK1E;BCR;PPA2;SOAT1;PRKAR1B;MAP1B;RBP1;VDAC3;PADI2;TAGLN2;PFN2;ABCB1;CFH;MAOB;SHMT2;HSPA4L;PHYHIPL;IQGAP1;GLG1;SNX1;EPB41L1;EPB41L2;APOH;RAD21;MYO6;STXBP6;PLCG1;FDFT1;JUP;NEBL;FN1;MYO5A;L1CAM;HSPA12A;GNG12;SMARCA2;PTK2;MLLT11;CPEB2;PYGB;CLIC4;SERPINA1;SLC4…
RCOR3 21632747 ChIP-Seq MESCs Mouse	1.9725	320/2851	0.0106536	0.0369441	0	0	1.16492	5.29091	RPL5;RNH1;TRIO;CPNE5;PITPNA;KLHDC7A;ACTB;PREX2;SCAMP5;C4A;RPS14;PREX1;PSMD9;GJA1;RPS16;EDNRB;CAPNS1;HERC1;PSMD3;BSN;TNS3;CHGB;CPT1A;RBFOX2;RBFOX3;ACTN2;PRKCB;ACTN1;CIRBP;ACSL6;CSNK1E;ASRGL1;SRRM1;BCAN;PSME3;VDAC2;EZR;MYL9;ALDH7A1;STX1A;CTBP1;TTYH1;EIF5A2;PHYHIPL;MTDH;SEC14L2;GRIN2A;PRDX5;EPB41L1;PCBP1;ERI3;PSMF1;HMOX2;SEC31A;CADM3;JUP;IQSEC1;PDE2A;BTBD11;L1CAM;PEX5L;GOLGB1;PPP1R1B;HNRNPD;CALM1;RP…
GATA6 25053715 ChIP-Seq YYC3 Human	1.96006	230/2000	0.0109632	0.0376132	0	0	1.19226	5.38093	RPL5;GDE1;HNRNPU;HNRNPR;ENO1;ENO2;FNBP1L;ENO3;GLS;ALCAM;PNP;FTH1;KIF21A;UBAP2L;PRKACB;ACOT7;RPL23;PRKCA;ACTN4;SCAMP1;SRRM1;SOAT1;DAAM1;PPA1;RRAGB;PSME3;SIK3;PADI2;VDAC2;SUCLG1;TLN2;SF1;SPTBN4;SDC4;DHX9;EIF5A2;MYL12A;C12ORF57;HSD11B1;LDHA;PPP3R1;CYB5R3;S100A16;EPB41L2;PCBP1;MYO6;PCBP2;ZBED5;HMOX2;ATP6V0A1;GSTM3;JUP;NEBL;PUM1;PRDX6;EHD1;EHD4;NCEH1;FASN;HNRNPF;FUBP1;STRN;CALM1;RPS24;CPEB4;SETD7;TECR…
CTCF 27219007 Chip-Seq ERYTHROID Human	1.96006	230/2000	0.0109632	0.0376132	0	0	1.19226	5.38093	CNTFR;RPL5;SPON1;PITPNA;HNRNPU;PPP2R2A;ENO1;FNBP1L;GLS;LGALS1;RASSF2;SNRPD2;PSMD4;FTH1;STMN1;PTGDS;PRKACB;B2M;GLUL;CPT1A;ACOT7;CIRBP;SRRM1;BCR;BCAN;SOAT1;PPA1;RRAGB;MAP1B;VDAC2;TAGLN2;UQCRC2;ANP32A;DHX9;GSPT1;MYL12A;C12ORF57;LDHA;GRIN2A;MAP2;PRDX1;RAD21;ERI3;MAP6;APOE;PSMF1;VAT1;GSTM3;PA2G4;PUM1;PRDX6;MLLT11;GJB6;FUBP1;PPP1R1B;NMT2;HYOU1;CALM1;RPS24;WDR47;CLIC4;UBXN1;PTPRS;PTPRF;EEA1;TRIM9;TUBA1B…
OLIG2 23332759 ChIP-Seq OLIGODENDROCYTES Mouse	1.93835	234/2040	0.0115252	0.0393321	0	0	1.18887	5.30619	CYFIP2;APP;SPON1;PITPNB;PPP2R2A;ABAT;ACTB;PREX2;GJA1;ALCAM;DPYSL3;ARL6IP5;PRKACB;TNS1;EPHA4;LIMCH1;SACM1L;PRKCA;ACTN4;ANK3;SND1;DKK3;RRAGA;PPA2;DAAM1;BIN1;SUCLG2;LAP3;EZR;LRPAP1;ADCYAP1R1;MAOB;PDE1A;HSPA4L;PHYHIPL;TWF1;ABR;MAP2;EPB41L3;DHX36;PENK;APOD;GPM6B;BTF3;SRPK2;CADM3;CADM1;CADM2;MYO5A;LNPEP;STAM;HSPA12A;PAICS;DCLK1;PPFIBP1;TOLLIP;CALU;NMT2;CPEB4;SLC44A1;ARHGAP5;SLC6A1;CLINT1;EEA1;PPP3CA;PP…
SOX9 26525672 Chip-Seq Limbbuds Mouse	1.93139	147/1230	0.0117115	0.0397575	0	0	1.23993	5.51419	EIF4A1;SERPINE2;NDUFA10;PREP;MSI2;BZW1;ACTG1;GLS;PREX2;PCMT1;GJA1;CFL2;PSMD3;PIP4K2B;SNRPD3;GLUL;TNS3;PDK2;TNS1;NSF;EPHA4;HPCAL1;PRKCA;ANK3;IPCEF1;CACNB1;INPP4A;TOM1L2;EWSR1;HGS;PSME3;RPL27;UTRN;ARL8A;KPNB1;RAB5B;MTMR3;TMED10;SAR1B;DDX1;PHYHIPL;FOXO3;RTN4;HSP90B1;RAP1B;SEC14L2;SLC9A3R1;ABR;PRKAR2B;G3BP1;PLXNA2;ATP6V1H;LTA4H;PIP5K1C;NPTX1;MYH10;CPSF6;HSPA4;ADHFE1;VTA1;IDH1;NEK7;FN1;BTBD11;PA2G4;EE…
RUNX1 17652178 ChIP-ChIP JURKAT Human	1.90738	122/1003	0.0123772	0.0417974	0	0	1.26306	5.54722	CYFIP2;NCKAP1;PITPNB;CTNND1;SLC8A1;GOLGA2;GJA1;CHCHD2;PTGDS;GTF2I;SUPT16H;SNRPN;TPM4;HPCAL1;ANK2;ANK3;ACSL3;PRKAR1A;SUCLG1;PPIB;TLN1;SNRPA;SF1;GRIA2;TTYH3;PSMD11;PCDH10;VPS26A;CABP1;CORO1A;GSPT2;GLG1;LDHB;STIP1;PRDX1;RAD21;SCN3A;MARK2;ATP6V0A1;SRPK2;DTNA;CPSF6;FUS;API5;DSTN;STAM;HSPA2;GNG12;PTK2;SNAP91;SON;NBEA;CHMP2B;AAK1;NMT2;CPEB4;FGFR1;ITGB1;SNAP25;DDX3X;CDKN1B;WDR1;PSIP1;PYGM;YBX1;AP2A2;HK2;…
FOXM1 26100407 CHIP-SEQ Hek293 flp-in Human	1.87546	222/1934	0.013321	0.0447502	0	0	1.18866	5.13311	APP;AHCYL1;TRIO;HNRNPU;HNRNPR;ENO1;SMC3;PHB2;EPS8;CAPNS1;RPS19;AKT2;GLUL;GABARAPL2;EPHA4;PRKAB2;ATP6V1G2;CACNA2D1;ACTN1;ECH1;PRKCA;ANK2;ACTN4;TAGLN2;NUP98;EZR;ALDH7A1;PI4K2A;ANP32A;GSPT1;MYL12B;PCBP1;PRDX1;MYO6;ZBED5;ATP6V1C1;SPTBN1;CADM1;RDX;FN1;LNPEP;SMARCA2;PTK2;DCLK1;HNRNPL;EHD3;EIF5;WNK1;FUBP1;NMT1;CALM1;CLIC4;CDKN1B;PTPRS;SETD7;CLTC;ADK;MIA3;ARHGAP5;CLINT1;EEA1;TUBA1C;TUBA1B;EXOC7;ELOVL5;GA…
STAT3 24763339 ChIP-Seq IMN-ESCs Mouse	1.83557	206/1788	0.0146025	0.048786	0	0	1.19241	5.03981	AHCYL2;TRIO;KLHDC7A;ABAT;ALCAM;PSMD7;RPS19;KIF21A;GLUL;TNS3;FNBP1;SACM1L;HPCAL1;PRKCA;ACTN4;GAPVD1;POR;DAAM1;RUFY3;SIK3;LAP3;LRPAP1;MACF1;ANP32A;PCDH10;PHYHIPL;MTDH;FXR1;PRDX5;EPB41L1;EPB41L2;PRKAR2A;EPB41L3;STXBP6;ATP6V1C1;ATP6V0A1;SEC31A;CDK17;NEBL;FN1;BTBD11;PUM1;HSPA12A;PEX5L;EHD4;TOLLIP;CALM1;RYR2;ARF1;SLC44A1;DIRAS2;SLC7A14;PTPRF;TUBA1B;TUBA1A;TRIM2;SPIN1;SEC61B;PABPC6;ANXA2;TSC22D1;HSBP1;S…
PPARG 20176806 ChIP-Seq 3T3-L1 Mouse	1.83346	208/1807	0.0146736	0.048786	0	0	1.19129	5.02926	RPL5;APP;AHCYL2;TFRC;PITPNB;FNBP1L;ENO2;NUDT3;EPS8;GJA1;LGALS1;PSMD7;EDNRB;HERC1;FTH1;STMN1;DAG1;ATP6V1E1;CHGB;TNS1;GABARAPL2;CPT1A;SMARCC2;MBNL2;LIMCH1;CIRBP;ANK3;GAPVD1;SCAMP1;DAAM1;PPA1;CDC37;SIK3;MYL9;PFN2;ANP32A;PDE1A;GLG1;PRKAR2B;S100A16;PCBP1;DECR1;ABCA1;SRPK2;IQSEC1;HSPA12A;SMARCA2;HNRNPK;HNRNPF;NMT1;STRN;CPEB3;SFXN5;CPEB4;PYGB;HIP1;SLC44A1;SLC7A14;GPT;WASL;AKAP12;SIPA1L1;TUBA1A;CSRP1;DHX…
EST1 17652178 ChIP-ChIP JURKAT Human	1.81854	121/1001	0.0151867	0.0502328	0	0	1.25353	5.24897	RPL32;GTF2B;GHITM;IPO4;CCT6B;RPS14;PSMD7;PPME1;RPS18;RUVBL2;BANF1;SNRPD3;AP2M1;EIF2A;IK;SUPT16H;RPS9;USP5;RPL23;ECH1;WBP11;ILF3;DAAM1;RRAGB;RPL27;UQCRC2;UBE2V1;SNRPC;FKBP3;SNRPA;SF1;SNRPB;RAB5B;TMED10;TSG101;RBM8A;SHMT2;CCDC25;ARL1;ITPR1;RPS4Y1;GSPT1;GLG1;C12ORF57;LDHA;HSPH1;ZMAT2;LTA4H;ATP6V1D;ACBD5;ST13;SMARCA5;M6PR;PA2G4;EIF2S1;SON;SNW1;CDK5;WNK1;DLG4;NMT1;AAK1;CHMP2A;CPEB4;ARF4;CUEDC2;RBM3;PC…
EGR1 19374776 ChIP-ChIP THP-1 Human	1.79404	13/68	0.0160679	0.0528764	0	0	2.13584	8.82302	HDAC2;NPM1;HDAC1;STAT3;CBL;MLLT11;PCM1;MAPK1;GRB2;CALR;TPT1;YWHAH;FKBP5
ETS1 22383799 ChIP-Seq G1ME Mouse	1.79098	228/2000	0.0161816	0.0529804	0	0	1.17908	4.8624	EIF4A1;RNH1;SERPINE2;PREP;HNRNPR;ICAM5;GHITM;SMC3;GLS;EPS8;ALCAM;PNP;EDNRB;BSN;GABARAPL2;CPT1A;SMARCC2;STARD7;CIRBP;MIF;SND1;BCAN;POR;RRAGA;NUP98;TLN1;MTMR3;SAR1A;DHX9;CTBP1;PDE1A;PHYHIPL;TWF1;VPS26A;VPS26B;ACTR3B;HSD11B1;LDHA;PPP3R1;HSPH1;CDK17;TRAP1;JUP;CADM1;ADHFE1;LNPEP;SMARCA4;HNRNPL;ALDH6A1;RPS28;EIF5;QARS;ADI1;HNRNPF;PPP1R1B;GRB2;CALM1;CPEB4;CDKN1B;CCDC124;TUBA1C;NUDCD3;ACTR1A;PPP3CB;ACTR1…
SRY 25088423 ChIP-ChIP EMBRYONIC GONADS Mouse	1.74012	341/3083	0.0181918	0.0592612	0	0	1.14453	4.5859	CYFIP2;CNTFR;RPL30;ECI1;PITPNB;PITPNA;HDAC11;GDE1;KLHDC7A;ICAM5;ENO2;SLC4A4;PHB2;ACTB;CRKL;EDNRB;RPL18A;PSMD2;DPYSL3;BSG;STMN1;UBAP2L;SNRPD3;PIP4K2C;RPS11;PTGDS;SEC63;DDX17;EPHA4;UNC13A;LIMCH1;PRKCB;ACTN1;ACSL6;TALDO1;SCAMP1;MAPK8IP3;SND1;BCAN;POR;MYL6;DYNC1LI2;DDX39B;PRKAR1A;BIN1;RRAGB;RBP1;VDAC2;TAGLN2;RPL27;NUP98;ATP6V0D1;RPL28;PI4K2A;ASTN1;ADCYAP1R1;DHX9;ADH5;MTDH;MYL12B;LDHA;SNX1;CYB5R3;HSPH…
Nerf2 26677805 Chip-Seq MACROPHAGESS Mouse	1.73693	156/1331	0.018326	0.0593982	0	0	1.21211	4.84776	CYFIP2;NDUFA13;SERPINE2;ATP8A1;GLDC;CTNND2;PITPNA;PREP;GDE1;UBE3A;BZW1;SLC8A1;CCT6B;PSMD7;ALCAM;EDNRB;FTH1;GLUL;TNS3;FADS1;KPNA1;TNS1;TPM4;FNBP1;PRKCB;HPCAL1;AP1B1;TALDO1;ANK3;PGD;SRRM1;CLIP2;POR;SOAT1;DAAM1;BIN1;UTRN;ATP6V0D1;EZR;SQSTM1;VPS28;ARL8B;ATP6V1A;TMED10;PSMD14;TWF1;VPS26A;IQGAP1;PLA2G7;FOXO1;RTN4;MYL12B;KLC2;PRKAR2B;PRDX1;ESD;PSAP;ATP6V1C1;GSTM1;IDH1;MYO5A;TBCA;ARHGAP26;PRDX6;CCDC88A;A…
POU5F1 18692474 ChIP-Seq MESCs Mouse	1.68055	459/4232	0.0208666	0.0672948	0	0	1.12396	4.34926	CNTFR;RPL5;RPL3;ENO1;FNBP1L;PHB2;GLS;SCAMP5;GJA1;PSMD7;CAPNS1;PSMD1;PRKACB;DDX17;GABARAPL2;MBNL2;ACOT7;UNC13A;FNBP1;CACNA2D1;ADPRH;UQCRC1;SPARCL1;RPL27;VPS28;ASTN1;LRPAP1;CFH;TTYH1;IQGAP1;VPS26B;HSD11B1;LDHB;EPB41L1;PRDX1;RAD21;EPB41L3;PIP5K1C;FDFT1;GSTM3;JUP;FN1;LNPEP;PA2G4;PRDX6;EHD1;MLLT11;GLUD1;FASN;WDR47;SETD7;CLTC;ARHGAP1;ADK;WDR45;TUBA1A;CSRP1;TRIM2;ANXA6;SPIN1;NEFL;ANXA7;TNKS1BP1;DLGAP4;U…
YY1 21170310 ChIP-Seq MESCs Mouse	1.64189	60/464	0.0228089	0.0731929	0	0	1.34782	5.09556	RPL4;SNAP25;CCDC124;PHB2;TXNDC15;ELAVL1;ACTB;HINT1;MAP1LC3B;CHCHD2;PSMD7;RPS16;SDF4;IK;TMED9;RBM14;EXOC7;ECH1;APOA2;GAB1;RPL13A;YWHAZ;CLIP1;NDUFS7;TCP1;UQCRC1;BRSK1;STX12;TMED10;UQCRB;CCDC25;ITPR1;CSTF2T;ACTR3B;SEC14L2;NFS1;PSMB5;U2AF2;PCBP1;SEC23B;ATP6V0A1;SEMA4A;NPM1;NDUFA6;NDUFA3;IMMT;AP2B1;COQ9;MLLT11;EHD3;PSMC5;SNW1;NACA;CAPRIN1;NMT1;UBE2N;ACO2;CALM1;CPEB4;EIF3B
AR 21915096 ChIP-Seq LNCaP-1F5 Human	1.63047	226/2000	0.0234167	0.0747712	0	0	1.16596	4.37738	CYFIP2;APP;SPON1;AHCYL1;TRIO;RPL3;PITPNA;EIF4A3;PREP;PSMD8;FTH1;BSN;GLUL;GSTK1;ATP6V1G1;CPT1A;FNBP1;LIMCH1;ACTN1;ANK2;ANK3;ACSL3;GAPVD1;SND1;ASRGL1;SOAT1;MAP1B;SPARCL1;ATP6V0D1;EZR;SAR1A;ANP32A;HEPACAM;ENDOD1;TWF1;GSPT1;MTDH;HSD11B1;FXR2;MAP2;RAD21;MYO6;DHX36;MAP6;APOD;HMOX2;FDFT1;SPTBN2;BTF3;ABCA1;SRPK2;TRAP1;NEBL;CADM2;IQSEC1;LNPEP;STAM;PRDX6;HNRNPL;GLUD1;PPFIBP1;NCEH1;ADI1;FASN;STRN;HNRNPC;SFX…
STAT3 18555785 ChIP-Seq MESCs Mouse	1.57756	225/1997	0.0264509	0.0840436	0	0	1.1616	4.21947	FNBP1L;ENO2;NUDT3;SCAMP5;RPS16;PSMD7;EDNRB;HERC1;TFG;AKT2;PSMD2;STMN1;ARL6IP5;ARFIP1;PIP4K2C;SYNPO;GLUL;TNS3;SEC63;TNS1;SRRM2;EPHA4;MBNL2;HPCAL1;CSNK1E;POR;MYL6;DAAM1;PRKAR1B;SIK3;VDAC3;VPS28;GPM6A;SDC4;PHYHIPL;TWF1;GLG1;MTDH;LDHB;GRIN2A;S100A16;EPB41L2;PCBP1;EPB41L3;NEBL;BTBD11;HSPA12B;PAICS;CCDC88A;PEX5L;FASN;SFXN5;RPS24;CLIC4;PTPRS;DIRAS2;PYGM;CROT;EEA1;TUBA1C;NUDCD3;UCHL1;TUBA1A;CSRP1;NNT;TRI…
SOX11 23321250 ChIP-ChIP Z138-A519-JVM2 Human	1.56342	133/1134	0.0273265	0.0864	0	0	1.21047	4.35758	RPL4;CYFIP1;ACAA2;RNH1;RPL3;TFRC;GLDC;MSI2;ACTG1;TUBB6;SYNGAP1;RASSF2;RPL18A;DPYSL2;PSMD3;BSG;RPL36;VPS35;PRKCG;ATP6V1G1;ATP6V1G2;SMARCC2;TPM4;TPM3;ATP1B1;ATXN2L;MYL6;CACNB4;HGS;CSNK2B;MATR3;TLN1;PFN1;VCL;NDRG4;RAB5C;ANP32A;AK1;RASAL2;CABP1;STIP1;SNX1;CYB5R3;SRGAP3;MAP4;RAB6B;SPTBN1;ABCA1;PRRT1;TBCA;PUM1;GNG12;SMARCA2;PTK2;MLLT11;CS;EHD1;ARPC2;DLG4;UBE2N;CNTN2;UBE2O;OSBPL1A;OGT;FGFR1;CDKN1B;HIP1;…
PPARD 21283829 ChIP-Seq MYOFIBROBLAST Human	1.56089	376/3447	0.0274862	0.0864809	0	0	1.12629	4.04796	RPL5;APP;AHCYL1;TRIO;CPNE5;PLEKHB1;PREP;GHITM;ENO1;SLC4A4;TXNDC15;ENO3;PREX1;GJA1;LGALS1;RPS16;SCP2;HERC1;DPYSL2;FTH1;PSMD2;BSG;SNRPD3;SYNPO;PRKACB;B2M;TNS3;GLUL;TNS1;GABARAPL2;EPHA4;MBNL2;FNBP1;PRKCB;TALDO1;PRKCA;ACTN4;ACSL3;SCAMP1;GAPVD1;BCR;BCAN;RRAGA;PRKAR1A;MAP1B;SUCLG2;UQCRC2;ATP6V0D1;MYL9;SPTBN4;GPM6A;MTMR3;CFH;ANP32A;STXBP1;EIF5A2;ACTR3B;ADH5;MTDH;ABR;EPB41L1;MAP2;APOH;PCBP1;PRDX1;EPB41L3…
PU.1 20176806 ChIP-Seq MACROPHAGES Mouse	1.55343	225/2000	0.0279621	0.0870829	0	0	1.15942	4.14715	CYFIP2;EIF4A1;SPON1;PITPNA;ENO3;C4B;NUB1;LGALS1;DAG1;TNS3;TNS1;GSTK1;ATP6V1G1;ATP6V1G2;FNBP1;RPL23;AP1B1;SND1;INPP4A;BCAN;MYL6;RRAGA;SOAT1;PRKAR1B;BIN1;SIK3;TAGLN2;PI4K2A;NGEF;SF1;MTMR3;TTYH3;STXBP1;PLA2G7;UGT1A7C;ABR;PPP3R1;FXR2;CYB5R3;SRP54C;LTA4H;ABCA1;FN1;MYO5A;STAM;HSPA12B;PAICS;EHD1;CS;CCDC88A;WNK1;HNRNPF;CALU;NMT2;CPEB4;ARF3;PYGB;SLC44A1;SETD7;DIRAS2;CLTC;GPT;WASL;WDR45;MECP2;TUBA1C;TUBA1A…
CEBPA 20513432 ChIP-Seq MACROPHAGES Mouse	1.55343	225/2000	0.0279621	0.0870829	0	0	1.15942	4.14715	NCKAP1;EIF4A1;RPL5;TFRC;PITPNA;FNBP1L;ENO3;NUDT3;PSMD9;FTH1;STMN1;DAG1;PSMD1;GLUL;TNS1;SRRM2;ATP6V1G1;INPP4A;MYL6;PPA1;DAAM2;PRKAR1A;BIN1;CDC37;SIK3;ALDH7A1;VPS28;NGEF;SF1;MTMR3;STXBP1;VPS26A;PLA2G7;GSPT1;UGT1A7C;MTDH;ABR;PPP3R1;FXR2;PRKAR2B;PCBP1;TSPAN7;PCBP2;SRP54C;LTA4H;PIP5K1C;ATP6V1C1;GPM6B;ABCA1;CDK17;SRPK2;CADM1;CS;EHD3;STRN;RPS24;CPEB4;PYGB;ARF1;UBXN1;PTPRS;DIRAS2;CLTC;GDI2;GPT;TUBA1C;TUB…
RARG 19884340 ChIP-ChIP MEFs Mouse	1.55156	51/390	0.0280826	0.0870829	0	0	1.36402	4.87311	TOP2B;ARF2;PTPRS;PLEKHB1;CCDC124;GDE1;PARK7;AP2A2;TUBB6;CAPNS1;CFL2;FTH1;KIF5B;RB1CC1;DPYSL3;BSG;CHMP1A;IDH3B;ACADM;CTSD;CTSB;ANXA1;DST;TPM2;RPL13A;RHOC;DNM1;CACNB1;CYP2D22;NDUFS8;PITPNM2;TAGLN2;SQSTM1;SLC25A4;DDX5;PSMD12;LRP1;NDUFB10;ROCK2;ADD3;ATXN2;PALMD;ESD;RPL19;FN1;CP;FUBP1;CALU;STUB1;CALR;FGFR2
SOX2 21211035 ChIP-Seq LN229 Gbm	1.54824	373/3420	0.0282981	0.0873315	0	0	1.12583	4.01354	APP;AHCYL1;TRIO;RPL3;TFRC;PITPNB;PLEKHB1;GHITM;NUDT3;GOLGA2;PREX1;ALCAM;PSMD7;DAG1;ARFIP1;TNS3;CHGB;TNS1;SRRM2;GSTK1;GABARAPL2;EPHA4;ATP6V1G1;MBNL2;ACOT7;CACNA2D1;ACTN1;SACM1L;HPCAL1;ACSL6;CSNK1D;PRKCA;BCR;DYNC1LI2;DAAM1;SUB1;MAP1B;SUCLG2;LAP3;NGEF;LRPAP1;TTYH3;PCDH10;STXBP1;EIF5A2;GRIN2A;CYB5R3;EPB41L1;MAP2;EPB41L2;PIP5K1C;STXBP6;PSMF1;SPTBN1;DECR1;SPTBN2;BTF3;SRPK2;DTNA;IQSEC1;PDE2A;MYO5A;BTBD1…
P53 22127205 ChIP-Seq FIBROBLAST Human	1.50908	83/679	0.0309682	0.0951166	0	0	1.26506	4.39582	WDR47;TFRC;CPNE5;CAB39L;CRTC1;HDAC11;PITPNA;SLC2A1;OPLAH;SLC4A4;SYNE1;PPP1CB;PREX1;NPEPPS;NUB1;PSD2;UROD;NNT;SEC61B;PCMTD1;LRRC47;HSP90AA1;RBM14;FNBP1;HSBP1;USP4;SCAMP1;PGD;ARFGAP2;INPP4A;ACTBL2;KIF2A;BIN1;MAP1B;NDUFS4;UBE2V2;MAPRE3;TKT;CRK;RAPGEF4;ANKRD17;CAMK2D;OAT;PPM1H;PHYHIPL;CRMP1;SLC1A4;RRBP1;CBL;PPM1E;PAPSS1;AP3M2;CYTH2;PAK1;CAND1;PSMB2;PALMD;PPP1R7;TRA2B;NPTX2;SLC25A22;SLC12A2;HNRNPA3;FU…
TP53 22127205 ChIP-Seq IMR90 Human	1.4796	115/975	0.0331435	0.0996785	0	0	1.21662	4.14491	HDAC11;MSI2;COX6A1;ENO2;TXNDC15;ACTB;IPO4;CAPNS1;RPS19;PSMD3;USP4;RPL23;TPM2;ACTN4;SCAMP1;PGD;RRAGA;PRKAR1B;TLN1;ARL8B;ANKRD17;RTN3;GPM6A;NOTCH1;ARL2;SUPT6H;GLG1;C12ORF57;MAP4;PRODH;NEK7;M6PR;PUM1;GNG12;ARHGAP26;ACSF2;AIMP1;SMU1;PTPRA;DLG4;FASN;PPP1R1B;NF1;PI4KA;PLXNB1;SAE1;CPEB2;ITPA;SCN2B;FGFR1;ACADVL;CCDC47;DDX42;ATP2A2;GPHN;SYNE1;EEA1;LASP1;SPR;CSRP1;PSD2;UBTF;SDF2;SNAP29;YWHAH;LRRC47;EIF5A;U…
TCF21 26020271 ChIP-Seq SMOOTH MUSCLE Human	1.47852	224/2000	0.0332262	0.0996785	0	0	1.1529	3.92495	RPL32;LGALS1;RPS16;RASSF2;HERC1;FTH1;STMN1;TNS1;CPT1A;MBNL2;ACOT7;ACTN1;CIRBP;ALG2;CSNK1D;ACTN4;ACSL3;DKK3;DAAM1;RBP1;SPARCL1;RPL24;TAGLN2;ATP6V0D1;STX1A;PFN2;SPTBN4;TTYH3;SDC4;CTBP1;STXBP1;HSPA4L;C3;HSPH1;EPB41L1;S100A16;RAD21;SERPINH1;LTA4H;PDE2A;FN1;STAM;PTK2;EHD1;PPFIBP1;OGDH;GPI;CLIC4;CAB39L;RPLP0;CLTC;MIA3;PTPRF;PPP3CA;MAP1LC3B;ACTR1A;CSRP1;CHMP1B;ANXA7;DLAT;SPTAN1;CAP1;ANXA2;VWA5A;FN3KRP;F…
GATA2 22383799 ChIP-Seq G1ME Mouse	1.47852	224/2000	0.0332262	0.0996785	0	0	1.1529	3.92495	EIF4A2;CYFIP2;CPNE5;EIF4A3;SLC4A4;TXNDC15;GLS;PSMD8;NUB1;LGALS1;PNP;RASSF2;CAPNS1;HERC1;RPS18;BSG;PSMD3;STMN1;ARFIP1;DDX17;FNBP1;AP1B1;POR;SOAT1;DAAM1;PRKAR1A;PSME3;SIK3;VDAC2;ATP6V0D1;MYL9;PI4K2A;TTYH3;SAR1B;DHX9;HEPACAM;TWF2;TWF1;VPS26A;GLG1;MTDH;SEC14L2;PPP3R1;PCBP1;PLCG1;PRRT1;CDK17;TRAP1;JUP;LNPEP;SMARCA4;CS;MLLT11;SNW1;FASN;OGDH;RNPS1;CPEB4;ARF4;CLTC;ADK;PYGM;AP2A2;CLINT1;EEA1;PPP3CA;TUBA1C…
FOXA1 26743006 Chip-Seq LNCaP-abl Human	1.47852	224/2000	0.0332262	0.0996785	0	0	1.1529	3.92495	RPL5;TFRC;CISD1;HNRNPR;ABAT;ENO1;SMC3;FNBP1L;CRKL;PSMD9;ALCAM;PSMD7;SCP2;PSMD3;STMN1;LONP1;VPS35;SYNPO;SEC62;TALDO1;ANK2;ANK3;SCAMP1;HDHD2;SRRM1;SIK3;NUP98;SF1;SHMT2;PDE1B;PDE1A;ENDOD1;LDHA;PPP3R1;CYB5R3;PRKAR2B;MAP2;PTPMT1;ERI3;LTA4H;SPTBN1;DECR1;SPTBN2;CDK17;CADM1;NEBL;RDX;PUM1;GNG12;GLUD1;NMT2;STRN;CALM1;CPEB3;CDKN1B;SETD7;PRPF19;SYNCRIP;PPP3CB;ACTR1B;ANXA7;KIF1B;DLAT;UBXN4;CTSD;C16ORF74;PCMTD…
FLI1 26923725 Chip-Seq MACROPHAGESS Mouse	1.47852	224/2000	0.0332262	0.0996785	0	0	1.1529	3.92495	EIF4A2;TRIO;CISD1;HNRNPR;PSMD4;AKT2;LONP1;ARL6IP5;BSN;SYNPO;PTGDS;SEC63;ACTN2;AP1B1;HPCAL1;ZFYVE21;PRKCA;SRRM1;INPP4A;EWSR1;CDC37;ADPRH;SIK3;UQCRC1;SUCLG1;NUP98;UQCRC2;TLN1;NGEF;SF1;PFN2;SAR1A;PDXDC1;STXBP1;GSPT1;PRDX5;PPP3R1;PIP5K1C;ATP6V0A1;ABCA1;SMARCA2;SMARCA4;EHD1;PPFIBP1;RPS28;FASN;GJB6;HNRNPD;OGDH;RPS21;PTPRS;SLC44A1;RPLP0;DIRAS2;GDI2;PPP3CA;TUBA1B;IMPA1;CHMP1A;NCS1;DLGAP1;KIF1B;DLGAP4;UBL…
E2F1 17053090 ChIP-ChIP MCF-7 Human	1.46852	195/1726	0.0340004	0.101529	0	0	1.16283	3.93198	CYFIP1;RPL3;PITPNB;PHB2;EPS8;SCAMP5;RPS16;HERC1;RPL18A;PPP2R1A;PSMD3;CPNE1;VPS35;PRKCG;SRRM2;HDHD2;BCR;DAAM1;NUP98;UQCRC2;ATP6V0D1;SDC4;PDE1B;GLG1;SEC14L2;C3;HSPH1;CYB5R3;EPB41L1;EPB41L3;MAP6;APOD;LTA4H;PSMF1;PLCG1;DTNA;JUP;RDX;PA2G4;L1CAM;GRIN2B;ALDH6A1;SNW1;WNK1;GJB6;PPP1R1B;HYOU1;RNPS1;GPI;CDKN1B;PTPRS;CETN2;PRPF19;AP2A2;MECP2;UBL7;TSC22D1;IL18;DDB1;ALDOC;MAPT;PLCB1;ALDOA;MAPRE1;CRYAB;GART;GAS…
VDR 23401126 ChIP-Seq LCL-AND-THP1 Human	1.45337	33/239	0.0352075	0.104649	0	0	1.44998	4.85235	RALA;ANP32A;CELF2;CMIP;GPHN;HSD11B1;AP3M2;PPP1R2;RAP1A;CHL1;BAG3;CLMN;PSMB1;PHGDH;DLGAP1;HNRNPA0;DBNL;CKMT1A;GPT2;MID1IP1;SMARCA5;VPS37B;DCLK1;PTK2;INPP4A;GOLGB1;PITPNM2;ARHGEF2;PABPC1;P4HB;ALDOA;SLC25A4;GAS7
SOX2 18358816 ChIP-ChIP MESCs Mouse	1.43903	94/785	0.0363889	0.107664	0	0	1.2361	4.09579	SLC25A1;HSP90AB1;CDKN1B;NUMA1;ENO1;SLC6A1;TIAL1;GJA1;DPYSL4;CSRP1;TUBB3;STMN1;ARL6IP5;NEFL;SIRPA;PHACTR1;TNPO1;AP2M1;YWHAG;GTF2I;TMED4;EPHA4;RBM14;HSDL2;CPT1A;UNC13A;DST;USP5;TPM4;CACNA2D1;TMOD3;APOA2;ANXA11;CACYBP;DYNLL1;ATP1B1;SDHB;RHOA;DKK3;RHOB;ENAH;IMPACT;PPM1B;TUBB2B;LMBRD2;DDAH1;IVD;SPARCL1;TAGLN3;BLVRA;PRPS1;RTN3;LRPAP1;NOTCH1;NUFIP2;ANP32A;SLC20A1;ARL2;PBXIP1;CRIP2;SLC3A2;CST3;GNA13;LDHB…
AR 22383394 ChIP-Seq PROSTATE CANCER Human	1.40712	208/1857	0.0391631	0.115186	0	0	1.15164	3.73135	NCKAP1;TRIO;GLDC;PREP;ABAT;FNBP1L;SLC4A4;CCT6B;PREX2;PRKACB;TNS3;EPHA4;ATP6V1G1;CACNA2D1;PRKCA;ANK2;ACSL4;ANK3;DAAM1;DAAM2;MAP1B;SIK3;SUCLG2;SPARCL1;TLN2;MTMR3;MAOB;CTBP1;PCDH10;PHYHIPL;GSPT1;SNX1;CYB5R3;PRKAR2B;MYO6;MAP6;STXBP6;MAP4;ABCA1;SRPK2;NEBL;RDX;FN1;MYO5A;LNPEP;SMARCA2;PRDX6;GLUD1;CCDC88A;PPFIBP1;EHD4;WNK1;CALM1;CPEB3;FERMT2;GABRB3;GABRB2;PYGB;TOP2B;SETD7;DIRAS2;CLTC;OLA1;AKR1B1;WASL;ARH…
KAP1 27257070 Chip-Seq ESCs Mouse	1.40574	223/2000	0.0392883	0.115186	0	0	1.14639	3.71067	IFITM3;EIF4A2;CYFIP1;RPL30;TRIO;HDAC11;ARAF;PREP;HNRNPU;ACTB;TIAL1;RPS14;GJA1;NUB1;PNP;CAPNS1;SNRPD2;RPS19;BSG;STMN1;PSMD1;SNRPD3;GLUL;CHGB;CPT1A;ACOT7;ALG2;CSNK1E;POR;DYNC1LI2;NUP98;LAP3;EZR;PFN1;MTMR3;SDC4;TWF2;GLG1;C3;SYNGR1;LDHA;FXR2;PRDX1;APOE;PDE2A;FN1;LNPEP;PA2G4;MLLT11;FUBP3;CALR;CALM1;ITPA;GABRB3;WDR47;ARF2;PTPRS;GDI1;SETD7;TECR;CLTC;ARHGAP1;AP2A2;TUBA1B;ACTR1B;SIPA1L1;ACADL;CSRP1;NEFM;P…
SMARCD1 25818293 ChIP-Seq ESCs Mouse	1.373	235/2119	0.0423643	0.123642	0	0	1.13965	3.60296	CYFIP2;CYFIP1;APP;AHCYL2;AHCYL1;TRIO;FNBP1L;SLC4A4;PREX2;PREX1;EDNRB;DPYSL4;RPS18;DPYSL2;DPYSL3;ARFIP1;BSN;EIF2A;SEC63;PRKAB2;CPT1A;RBFOX1;MBNL2;ACOT7;UNC13A;PRKCB;STARD7;CACNA2D1;DAAM1;SIK3;SUCLG2;NUP98;TLN2;ALDH7A1;SF1;LRPAP1;MACF1;GPM6A;MTMR3;CFH;PDE1A;ACTR3B;GRIN2A;PRKAR2B;EPB41L2;PRKAR2A;MYO6;GPM6B;DTNA;BTBD11;LNPEP;GRIN2B;PTK2;PPFIBP1;FUBP3;GJB6;WNK2;OGDH;GABRB3;GABRB2;SLC44A1;ADK;OLA1;PYGM…
RCOR2 21632747 ChIP-Seq MESCs Mouse	1.36337	51/401	0.0433139	0.125844	0	0	1.32033	4.14489	SLC25A3;TRIO;CCDC124;SLC2A1;HMGB1;ARHGAP5;EEA1;C4B;PSMD7;RPS19;NCS1;PDE4A;BSN;DLGAP2;FADS1;CHGB;ACTR2;USP7;HSP90AA1;UNC13A;DST;SCAMP1;CLIP2;PPM1B;NDUFS4;PABPC1;EZR;VAMP3;RNMT;SLC1A4;MTDH;LDHB;GRIN2A;PSMB2;DNAJB6;PCBP1;ESD;GOT1;SYT1;SGTA;PTPN11;FBXL16;L1CAM;COX6C;RAB11A;GRHPR;EHD4;NECAP1;RAB12;VIM;RPS24
NANOG 21062744 ChIP-ChIP HESCs Human	1.33635	99/840	0.0460946	0.132526	0	0	1.21368	3.73456	SLC27A1;RPL30;RPL3;TFRC;ICAM5;ENO1;PARK7;TIAL1;PSMD7;RPS19;UROD;PPME1;KHSRP;HADH;SEC63;SNRPN;USP4;APLP2;MYL6;ERH;KPNB1;FKBP5;KHDRBS1;PDE1A;SLC1A3;GLG1;MTDH;MARK2;PDHA1;SEC16A;IDH2;LNPEP;ARHGAP26;HNRNPL;FUBP3;CPEB3;SAE1;CPEB4;CDKN1B;NUMA1;YWHAB;ARHGAP1;SLC2A3;ETFB;SLC6A1;WDR45;HK2;TUBA1B;UCHL1;DBT;FLOT1;PHACTR1;TNPO1;YWHAG;FGB;APOA2;CACYBP;WIPI2;RAD23B;YWHAZ;PPM1B;TUBB2B;LMBRD2;DDAH1;CDC42EP4;CANX…
MAF 26560356 Chip-Seq TH2 Human	1.33508	222/2000	0.04623	0.132526	0	0	1.1399	3.50418	RPL5;APP;HNRNPR;PPP2R2A;ICAM5;GHITM;ENO1;FNBP1L;ENO3;ACTB;TIAL1;ALCAM;PSMD4;RPS18;DPYSL2;FTH1;STMN1;RPL36;ARL6IP5;PRKACB;GLUL;GABARAPL2;CPT1A;SMARCC2;ACOT7;ACTN1;CIRBP;HPCAL1;SRRM1;BCAN;RRAGA;TAGLN2;RPL27;LAP3;SF1;STXBP3;ANP32A;SHMT2;DHX9;TWF2;MYL12A;LDHA;PRDX1;PCBP2;SERPINH1;SPTBN1;GSTM3;PDE2A;STAM;PUM1;SMARCA2;MANF;EHD1;EHD4;FASN;FUBP1;NMT2;CALM1;RPS21;CLIC4;UBXN1;GDI2;GPT;EEA1;TUBA1C;TRIM9;MAP…
BRD4 27068464 Chip-Seq AML-cells Mouse	1.33508	222/2000	0.04623	0.132526	0	0	1.1399	3.50418	CYFIP2;NCKAP1;SERPINE2;2810408A11RIK;GDE1;HNRNPU;GLS;TIAL1;PSMD8;PREX1;ALCAM;BSG;ARL6IP5;PSMD1;TNS3;SEC63;EPHA4;CPT1A;MBNL2;ACTN1;RPL23;CIRBP;HPCAL1;TALDO1;MIF;SCAMP1;BCR;SOAT1;PRKAR1A;PSME3;TAGLN2;SDC4;ANP32A;SHMT2;DHX9;VPS26A;GSPT1;UGT1A7C;GLG1;HSD11B1;C3;PCBP1;LTA4H;PIP5K1C;APOE;PLCG1;VAT1;JUP;MYO5A;ERLIN2;PA2G4;GNG12;EHD1;EIF5;SNW1;ADI1;WNK1;CALM1;RPS24;CPEB4;ARF2;PTPRS;CLTC;GPT;AP2A2;CLINT1;…
GATA2 21571218 ChIP-Seq MEGAKARYOCYTES Human	1.32608	128/1111	0.0471978	0.134702	0	0	1.18438	3.6164	HDAC11;KLHDC7A;PPP2R2A;MSI2;ICAM5;TXNDC15;CLU;IPO7;SLC8A1;SLC8A2;EPS8;NPEPPS;LAMP1;PSMD2;PSMD3;COTL1;BSN;PSPH;ACOT7;STARD7;PRKCB;USP4;ACSL6;ACTN4;ATP1B1;HPCAL4;SRRM1;EEF1A1;CACNB2;PRPF6;PSPC1;GPRIN1;MAP1A;KHDRBS1;TMED10;PSMD14;CUL2;ITPR1;HSPH1;SNX2;KLC2;APOD;NPTX1;PLTP;RAB6B;CADM3;EPHX2;SMARCA5;TBCA;ARHGAP26;HNRNPL;EHD1;DLG1;DLG4;WNK2;GNAQ;GOLGB1;CALM1;FGFR3;RPS24;CPEB4;SLC25A1;CLIC4;WDR1;SNAP23;…
RBPJ 22232070 ChIP-Seq NCS Mouse	1.31978	1934-07-01	0.0478868	0.135575	0	0	2.33932	7.109	EPHA4;BMPR2;DNPEP;CUL3;TCEA1;SF3B1;HSPD1
ZNF263 19887448 ChIP-Seq K562 Human	1.31944	1971-12-01	0.0479244	0.135575	0	0	1.83655	5.57967	CACNB3;NFIX;TFRC;DNAJB6;APLP2;CAPRIN1;ITPKA;KIF1B;SLC3A2;SCAMP1;PTPRF;ATP6V1B1
PPARD 23176727 ChIP-Seq KERATINOCYTES Mouse	1.3145	27/194	0.0484729	0.136528	0	0	1.46214	4.42553	RTN1;DIRAS2;ITPR1;CRIP2;DBI;ETFB;SLC4A4;SYNGR1;CBS;OXCT1;EPB41L3;PENK;ANXA6;PHGDH;PLTP;HSDL2;TRAPPC2L;LANCL1;ATP2B4;PRKCA;HADHB;HADHA;VSNL1;ACSBG1;TLN2;MFGE8;ALDH9A1
CREB1 15753290 ChIP-ChIP HEK293T Human	1.27824	111/957	0.0526944	0.147773	0	0	1.19218	3.50888	RPL5;AHCYL1;RAB3A;TFRC;GTF2B;PITPNB;GHITM;CCT6B;PSMD8;RPS14;PSMD7;SNRPD2;RPS19;RPL18A;RPS18;LUC7L;SH3GL2;USP5;PSME3;DNAJB11;MAP1A;UBE2V1;NUP98;TLN1;RPL28;KPNB1;SNRPA;COPB2;RAB5B;TSG101;UQCRB;STXBP3;PCDH10;AK2;PRPF8;RTN4;SNX1;PRDX5;TPR;NDUFV1;MYH10;MARK3;UBE2H;PDHA1;GOT1;HSPA5;ST13;SMARCA5;SUPT5H;CCT6A;COPS3;RPS28;EIF5;SON;EHD4;SYNJ1;CALU;UBE2N;OGDH;TPP2;CPE;ACO2;RAB5A;RPS21;SLC25A3;ADK;AP2A1;CROT…
SOX11 22085726 ChIP-Seq ESNs Mouse	1.26653	221/2000	0.054134	0.150925	0	0	1.13342	3.30537	CYFIP2;EIF4A1;AHCYL1;RPL32;FNBP1L;LGALS1;EDNRB;SCP2;TRIM28;TFG;RPS19;DAG1;KIF21A;PDK2;EPHA4;STARD7;SACM1L;CIRBP;ACTN4;MAPK8IP3;HPCAL4;BCR;DYNC1LI2;PPA2;DAAM1;RBP1;SPARCL1;RPL27;TLN2;TLN1;ALDH7A1;SF1;MACF1;HEPACAM;PDE1B;PHYHIPL;GSPT1;LDHA;PRDX5;HSPH1;PDCD10;MYO6;PCBP2;PLCG1;GSTM3;GSTM1;ADHFE1;LNPEP;ERLIN2;GRIN2B;SNAP91;DCLK1;CS;EHD4;EIF5;ITPA;FKBP10;ARF1;CAB39L;SETD7;DIRAS2;WDR45;AP2A2;ACTR1A;ANXA…
SALL4 18804426 ChIP-ChIP XEN Mouse	1.26531	116/1005	0.0542861	0.150925	0	0	1.18579	3.45478	NCKAP1;FBL;GJA1;TRIM28;STMN1;KIF21A;SNRPD3;APLP2;TBR1;ANK2;ANK3;PPA2;SOAT1;RUFY3;SUCLG2;CHMP4B;TAGLN2;NPTXR;UTRN;TLN1;ARL8B;LRPAP1;SDC4;ABHD4;PDE1B;CUL1;NRF1;NDRG2;CNN3;VCPIP1;RAP1A;SNX2;CALD1;PRDX1;MYO6;PGK1;SERPINH1;LTA4H;STXBP6;ATP6V0A1;UBE2H;NEK7;DSTN;ASNS;PUM1;PAICS;PRDX6;EHD1;REEP1;ALDH6A1;EIF5;QARS;WNK1;FASN;AAK1;NF1;NMT2;TPP2;OGT;CPEB2;RAB5A;FGFR3;GSTM5;DDX3X;CDKN1B;ABCD3;SLC44A1;CLTC;SLC…
FLI1 20887958 ChIP-Seq HPC-7 Mouse	1.2576	224/2030	0.0552588	0.15297	0	0	1.13165	3.27696	EIF4A2;RPL4;RPL5;PITPNB;ICAM5;PHB2;ACTB;SCAMP5;RPS14;PNN;NUB1;RPS19;PPP2R1A;FTH1;PSMD2;RPL36;LUC7L;PSMD1;PTGDS;TNS1;ATP6V1G2;UNC13A;ACTN1;ACTN4;STX1B;RRAGA;PPA2;PRKAR1A;CSNK2B;SIK3;UQCRC1;TAGLN2;RPL27;PFN1;RPL28;PI4K2A;STX1A;TWF2;UGT1A7C;MYL12B;LDHA;PRDX1;SRP54C;APOE;PLCG1;ATP6V0A1;ERLIN2;SMARCA2;PAICS;EHD1;MLLT11;NCEH1;QARS;FUBP3;HNRNPF;CALU;OGDH;CALR;RPS21;ITPA;ARF1;UBXN1;TECR;GDI2;ARHGAP1;PRPF…
VDR 24763502 ChIP-Seq THP-1 Human	1.25561	146/1288	0.0555126	0.153016	0	0	1.16317	3.36289	RNH1;TFRC;CRTC1;CLSTN1;NDUFA10;HNRNPU;ACTB;NUDT3;CMIP;PREX1;NSDHL;GJA1;TUBB6;RPS19;ARHGDIA;CFL1;RPL36;SIRPA;TNS3;SRRM2;ACSL1;GPT2;HPCAL1;CIRBP;ACTN4;EEF1A1;MYL6;DNAJB11;PGP;RPL27;UTRN;SCG2;KPNB1;PI4K2A;SNRPA;NOTCH1;UQCRB;ANP32A;CTBP1;PDE1B;SLC1A3;AK3;VPS26A;FOXO3;CPLX2;CORO1A;NDRG1;HSP90B1;S100A16;BAG3;PCBP1;G3BP1;PCBP2;PLXNA2;FDFT1;HSPA8;VCAM1;FUS;IDH2;SMARCA5;EEF2;CORO2B;QARS;ARPC2;WNK1;FASN;GN…
STAT3 1855785 ChIP-Seq MESCs Mouse	1.2414	69/572	0.0573584	0.157431	0	0	1.24369	3.55501	ITGB1;NDUFA13;DDX3X;GLDC;CROT;OPLAH;GLS;EDNRB;TFG;CAPNS1;SCP2;PPME1;PSMD3;CPNE1;ARL6IP5;SEC63;EIF5A;TMED9;UNC13A;TRAPPC2L;ARHGEF12;SDHB;CIT;NME1;DDB1;CACNB1;DDAH1;NDUFS7;DNAJC6;THRAP3;CDC42EP4;DNAJB11;NUP98;PABPC1;SLC25A4;VPS28;ARF6;DDX5;CUL3;TWF1;HSD17B11;NAPG;RTN4;LDHB;LMAN1;ANKMY2;PSMB2;PRDX1;CKB;APOE;PRODH;TRAP1;HSPA8;SEMA4B;ADHFE1;STAT3;FN1;AP3D1;ASNS;COX6C;LSM4;NECAP2;RPS28;RAB14;FASN;CHMP2…
SCL 21571218 ChIP-Seq MEGAKARYOCYTES Human	1.23869	198/1784	0.0577182	0.157747	0	0	1.13786	3.24539	NCKAP1;CPNE5;ICAM5;FNBP1L;SLC4A4;ACTB;PREX1;RASSF2;HERC1;FTH1;BSG;DAG1;PTGDS;GLUL;TNS3;TNS1;SMARCC2;MBNL2;PRKCB;ACSL1;HPCAL1;ACSL6;ZFYVE21;ACTN4;GAPVD1;SCAMP1;MAPK8IP3;ASRGL1;BCR;INPP4A;BIN1;SUCLG2;NGEF;LRPAP1;ADCYAP1R1;MTMR3;SDC4;ANP32A;PDE1A;HSD11B1;PRDX5;EPB41L1;PDCD10;PRKAR2B;PENK;SERPINH1;ATP6V1C1;SPTBN1;ATP6V0A1;PDE2A;SMARCA5;LNPEP;ERLIN2;STAM;GNG12;PRDX6;PTK2;NCEH1;WNK2;GRB2;CPEB4;GABRB3;C…
TDRD3 21172665 ChIP-Seq MCF-7 Human	1.2358	78/655	0.0581035	0.15813	0	0	1.22614	3.48901	SERPINA3;PYGB;WDR47;TRIO;HIP1;TFRC;NDUFA12;RPLP0;ATP2A2;ATP2A1;MSI2;PPP1CB;PREX1;SYNCRIP;PSMD7;NNT;AKT2;CHMP1B;NCS1;GLUL;BCAS1;UPF1;BCAS3;PRKAB2;HSBP1;GPT2;RPS6;SLC39A10;WIPI2;ANK3;CSNK1E;DYNLL2;CIT;ARFGAP2;BDH1;SOAT1;BIN1;THRAP3;CDC42EP4;UBE2V2;UBE2V1;FKBP4;SEC22B;ARL8B;OTUB1;NDUFB9;DYNC1I2;ROCK1;ROCK2;TIMM13;PRICKLE2;RASAL2;PPM1E;CPLX1;MYL12A;PPP2CA;RAP1A;PALMD;PSMB3;CALD1;RAD21;PLXNA2;SMARCE1;…
HIF1A 21447827 ChIP-Seq MCF-7 Human	1.21565	41/321	0.0608626	0.164943	0	0	1.32526	3.70959	GPI;MTCH2;TFRC;AHNAK;LRP1;SLC2A1;SLC2A3;ENO1;BZW1;NDRG1;HK2;CRKL;AKAP12;PPP1CB;FBL;GJA1;LDHA;MAP1LC3B;DNAJB6;PPP2R1A;LONP1;RAB6A;ATP9A;TNS1;PGAM1;CAV1;SEMA4B;TSC22D2;MIF;DYNLL1;DNM2;PFKL;PC;DAAM1;UBE2V2;ALDOC;ALDOA;UTRN;RAPGEF6;GAPDH;PFKP
SMAD3 22036565 ChIP-Seq ESCs Mouse	1.2112	117/1020	0.0614899	0.165946	0	0	1.17713	3.28287	EIF4A2;TFRC;CPNE5;ATP8A1;KLHDC7A;MSI2;GLS;GJA1;PSMD7;CAPNS1;TRIM28;CDH2;RPS19;STMN1;SIRPA;FAM3C;TNS3;TGM2;TNS1;EPHA4;CPT1A;PHYH;FNBP1;ACTN1;HPCAL1;ANXA11;PRKCA;ACTN4;ATP1B2;PDIA6;MYL6;NCL;ELMO2;NUP98;UTRN;EZR;DDX6;MACF1;NOTCH1;PDE1B;TWF2;IQGAP1;CPLX1;CNN3;LDHB;CYB5R3;ERI3;SRGAP3;RAP1GAP2;UBE2H;DTNA;JUP;FN1;BTBD11;PTK2;GLUD1;FUBP3;AAK1;GM5424;EIF4G3;FGFR2;FGFR1;SLC25A1;COX4I1;SLC2A1;PPP1R9A;PTPRF;…
TCF3 18347094 ChIP-ChIP MESCs Mouse	1.19971	243/2221	0.063138	0.169683	0	0	1.12098	3.09664	IFITM3;EIF4A2;RPL3;TFRC;KLHDC7A;ENO1;NUDT3;GJA1;ALCAM;CAPNS1;TRIM28;RPS19;STMN1;DAG1;ARL6IP5;KIF21A;PRKACB;TNS3;GLUL;SCN1A;DDX17;EPHA4;PRKAB2;FNBP1;CACNA2D1;ACTN1;CIRBP;ACSL6;PRKCA;ACTN4;CSNK1E;ANK3;SCAMP1;SRRM1;SOAT1;SPARCL1;TAGLN3;ASTN1;LRPAP1;SDC4;ANP32A;DHX9;TTYH1;PDE1A;IQGAP1;ACTR3B;LDHB;SYNGR1;SNX1;PRKAR2A;EPB41L3;SERPINH1;SCN3A;DECR1;ATP6V0A1;PRRT1;RDX;FN1;SMARCA2;MLLT11;FUBP3;CALM1;SCN2B;…
TCF4 23295773 ChIP-Seq U87 Human	1.19519	407/3812	0.0637979	0.170746	0	0	1.09589	3.01593	TRIO;TFRC;RPL32;GLDC;HNRNPU;GLS;PREX2;PREX1;PCMT1;GJA1;STMN1;VPS35;PRKCG;MBNL2;UNC13A;PRKCB;CACNA2D1;HPCAL1;PRKCA;GAPVD1;SND1;DAAM1;PRKAR1B;MAP1A;PI4K2A;MTMR3;TTYH3;HSPA4L;ENDOD1;PLA2G7;GLG1;GRIN2A;EPB41L2;PRKAR2A;EPB41L3;HMOX2;NEBL;CADM2;FN1;PPFIBP1;CPEB4;ARF3;GPI;GABRB2;WDR47;CLTB;CSRP1;CHL1;DLGAP1;DLGAP2;C16ORF74;APPL2;PCMTD1;ANXA2;HSBP1;ANXA5;GPRC5B;PSMA1;CDC42EP4;RAPGEF2;VAMP4;PLCB1;CHST2;RA…
ASXL1 24218140 ChIP-Seq BMDM Mouse	1.19213	94/807	0.0642491	0.171242	0	0	1.19643	3.28419	CUEDC2;WDR47;UBXN1;BZW1;GLS;CCT6B;EEA1;TUBB6;TRIM28;DPYSL2;RB1CC1;FTH1;CHMP1B;CFL1;MYO18A;FLOT1;SDF2;UBXN4;SPTAN1;CTSB;CDV3;RPS9;PPP1R12A;FNBP1;PGAM1;SLC39A10;RAD23A;EPN1;DDB1;EEF1A1;EEF1G;DYNC1LI2;DDX39B;HNRNPUL2;PSPC1;PACS1;CSDE1;CSNK2B;RPL28;PAFAH1B2;SF1;OTUB1;DDX6;RTN3;COPB2;FKBP2;RALB;CAB39;RAB1B;PPM1H;GNAI3;SLC3A2;VPS26B;HSPD1;RAP1B;BAG6;VCPIP1;STIP1;RNF214;PRDX5;CAND1;U2AF2;S1PR1;PTK2B;SF3…
NANOG 18692474 ChIP-Seq MESCs Mouse	1.14612	328/3052	0.0714296	0.189597	0	0	1.10085	2.90519	EIF4A2;2810408A11RIK;PREP;KLHDC7A;ENO1;NUDT3;CRKL;SCAMP5;RPS14;GJA1;PNP;PSMD7;DPYSL4;CAPNS1;RPS19;STMN1;ARL6IP5;KIF21A;TNS3;GLUL;SCN1A;DDX17;SRRM2;SMARCC2;MBNL2;UNC13A;FNBP1;CACNA2D1;ACTN1;RPL23;ACTN4;CSNK1E;VDAC3;SPARCL1;LAP3;LRPAP1;MTMR3;SDC4;CFH;ANP32A;TTYH1;PDE1B;PDE1A;TWF2;IQGAP1;ACTR3B;HSD11B1;LDHB;LDHA;PPP3R1;EPB41L1;EPB41L2;PRKAR2A;PRDX1;RAD21;EPB41L3;PIP5K1C;APOE;FDFT1;DTNA;RDX;FN1;MYO5A…
FOXA1 21915096 ChIP-Seq LNCaP-1F5 Human	1.13575	219/2000	0.0731555	0.192593	0	0	1.1205	2.93029	APP;PITPNB;HDAC11;ABAT;SLC4A4;NUDT3;PREX2;RPS14;PSMD7;AKT2;FTH1;PSMD1;GLUL;ATP6V1G1;MBNL2;ECH1;PRKCA;ACSL4;CSNK1E;ASRGL1;SOAT1;DAAM1;DAAM2;ADPRH;SIK3;VDAC2;SUCLG1;RPL27;PI4K2A;SDC4;ANP32A;HEPACAM;PDE1B;ENDOD1;TWF1;ARPP19;GSPT1;ADH5;PPP3R1;MYO6;DHX36;APOD;SPTBN1;DECR1;FDFT1;SPTBN2;BTF3;CADM1;IQSEC1;RDX;HSPA12B;PRDX6;HNRNPL;HNRNPM;GLUD1;TF;ADI1;FASN;CALU;NMT2;STRN;CPEB3;CPEB2;PYGB;SERPINA1;SETD7;AR…
GATA3 24758297 ChIP-Seq MCF-7 Human	1.13575	219/2000	0.0731555	0.192593	0	0	1.1205	2.93029	HDAC11;GDE1;NUDT3;CRKL;PCMT1;CAPNS1;RPS19;FTH1;BSG;TNS1;PRKAB2;ATP6V1G2;ECH1;ACSL3;BCR;SOAT1;DAAM1;PPA1;RBP1;SIK3;VDAC2;STX1A;SDC4;ANP32A;GLG1;MTDH;FXR2;S100A16;EPB41L2;MYO6;PCBP2;LTA4H;MAP4;SPTBN1;DECR1;FDFT1;ATP6V0A1;BTF3;JUP;CADM1;IQSEC2;RDX;PRDX6;TF;EHD4;FASN;HNRNPF;HYOU1;CALM1;CPEB4;ARF3;SLC44A1;IDE;TUBA1C;ACTR1A;HINT1;ACTR1B;CSRP1;ANXA6;SPTAN1;C16ORF74;TMED4;ANXA2;ELOVL5;TUBB;SLC39A10;CACYB…
NOTCH1 17114293 ChIP-ChIP T-ALL Human	1.12525	19/134	0.0749466	0.196506	0	0	1.49246	3.86694	CBR1;USP5;MDH1;AHSA1;SLC3A2;RANGAP1;GSPT1;SNX1;ACTR1A;RPL18A;CDK5;PSMA1;THRAP3;CFL1;CPE;PRPF31;UBE2V1;LTA4H;BUB3
NR1I2 20693526 ChIP-Seq LIVER Mouse	1.09067	107/939	0.0811568	0.211928	0	0	1.16704	2.93086	TRIO;HDAC11;HP;PEBP1;MSI2;CYP46A1;ENO2;COMT;SCP2;KIF21A;PTGDS;TNS1;UBE4B;ANK3;PGD;TUFM;INPP4A;TOM1L2;POR;CYP2D22;PPA1;HGS;GPD1;FETUB;SUCLG2;STX1A;ANKRD17;MACF1;SDC4;CCDC25;PDE1A;PXN;HTRA1;ITPR1;KLC1;SNX2;COBLL1;G3BP2;GSTM3;GSTM1;DTNA;NEBL;CAV1;EPHX1;PUM1;ARHGAP26;CP;SMARCA2;PTPRD;FASN;GNAQ;NF1;CHMP2A;OSBPL1A;GSK3B;CLIC4;ADK;PTPRF;SIPA1L1;CAPZB;ANXA6;PHACTR1;ERC1;DLAT;IDH3A;FGB;USP47;GPX4;ELOVL5;S…
MYBL2 22936984 ChIP-ChIP MESCs Mouse	1.07832	244/2250	0.0834992	0.217165	0	0	1.10858	2.75251	IFITM3;EIF4A2;EIF4A1;RPL3;MLC1;PPP2R2A;ACTB;CCT6B;SCAMP5;RPS14;SYNGAP1;SCP2;TRIM28;HERC1;RPS19;FTH1;ARL6IP5;UBAP2L;SNRPD3;RPS11;CPT1A;RPL23;MIF;SCAMP1;BIN1;RPL24;SUCLG1;ATP6V0D1;PDXDC1;DHX9;PCDH10;TWF2;GLG1;SYNGR1;SNX2;PCBP1;PRDX1;DHX36;LTA4H;APOE;DECR1;ABCA1;MYO5A;PA2G4;PRDX6;MLLT11;RPS28;FUBP3;WNK1;CALU;RPS21;RPS24;FKBP10;WDR47;SLC44A1;CLTC;AP2A1;AKAP12;NUDCD3;TUBA1B;HINT1;TUBA1A;TRIM2;SPIN1;TM…
FOXO1 25302145 ChIP-Seq T-LYMPHOCYTE Mouse	1.0735	218/2000	0.0844297	0.218704	0	0	1.11406	2.75378	CYFIP2;EIF4A1;RPL5;RNH1;PITPNA;HNRNPU;SMC3;GLS;PREX1;RASSF2;DPYSL3;ARL6IP5;SNRPD3;PRKACB;TNS1;FNBP1;SACM1L;HDHD2;SRRM1;BCR;DYNC1LI2;BIN1;CDC37;SIK3;SUCLG1;LAP3;ATP6V0D1;EZR;PFN1;PI4K2A;TTYH3;ANP32A;CTBP1;IQGAP1;MTDH;FXR2;PDCD10;SEC31A;PRRT1;ABCA1;CDK17;IQSEC2;PRDX6;SMARCA4;SMU1;HNRNPM;EHD3;HNRNPF;FUBP1;HNRNPD;CALM1;CDKN1B;PPP3CA;MAP1LC3B;ACTR1B;SIPA1L1;TUBA1A;CSRP1;NNT;ENSA;ANXA6;PHGDH;KIF1B;ACAD…
TCF3 18467660 ChIP-ChIP MESCs Mouse	1.06204	154/1388	0.0866886	0.223657	0	0	1.13413	2.77345	NCKAP1;NDUFA13;CPNE5;CSE1L;PITPNA;UBE3A;GJA1;TRIM28;STMN1;CAPN2;DAG1;SIRPA;UBAP2L;SEC63;PRKAB2;MAP2K1;ACOT7;CACNA2D1;CASK;ACTN4;SRRM1;ATXN2L;BCAN;CACNB2;PPA2;PPA1;UBE2V2;LAP3;NPTXR;RPL28;SF1;ANKRD17;KHDRBS1;GNAZ;LRPAP1;BRSK1;BRSK2;SEMA7A;MTMR3;COPB1;EIF5A2;HTRA1;ENDOD1;CUL1;SLC1A4;NRF1;ACAT1;MTDH;ATXN2;EPB41L1;COBLL1;PLCG1;GRIA4;VAT1;EPHX2;NEK7;RDX;MYO5A;LNPEP;PUM1;GNG12;SMARCA2;REEP1;GLUD1;EIF5;…
SMAD1 18555785 ChIP-Seq MESCs Mouse	1.0109	71/610	0.0975212	0.250041	0	0	1.19304	2.77703	EIF4A2;EIF4A1;FKBP10;DGKE;CDKN1B;HSP90AB1;CCDC124;SLC2A1;SLC2A3;ICAM5;UBE2Z;EPS8;EEF1B2;TUBA1C;SYNCRIP;GJA1;TUBA1A;CSRP1;TRIM28;RUVBL2;KIF5B;STMN1;KIF21A;GTF2I;ACTR2;HSP90AA1;RBM14;GPX4;FNBP1;ACSL1;CSNK1E;ATP1B1;TUBB2A;ITPKA;ARHGEF2;FKBP4;SLC25A5;SLC25A4;PPIA;KHDRBS1;PSMD12;TOMM40;ANP32A;ROCK2;SLC20A1;PON2;HPCA;TWF2;CRMP1;ARPP19;MTDH;MAPK9;BCLAF1;PSMB3;G3BP2;APOE;RAB6B;JAM2;ATP9A;DMTN;GSN;NONO;EE…
NACC1 18358816 ChIP-ChIP MESCs Mouse	1.01015	88/769	0.0976905	0.250041	0	0	1.17118	2.7241	IFITM3;DGKE;ARF2;ABCD3;SLC44A1;PITPNB;PSIP1;ADAR;SLC2A3;NUDT3;AKAP12;SYNCRIP;EDNRB;DPYSL4;CAPNS1;SCRN1;RPS19;TUBB3;TRIM2;STMN1;ARL6IP5;SIRPA;PDE4A;PHACTR1;UBAP2L;GLUL;YWHAG;GTF2I;NSF;GABARAPL2;EPHA4;RAB2B;PHYH;SNRPN;DST;USP5;TPM4;TMOD3;SACM1L;MINK1;APOA2;AMT;CACYBP;ACTN4;ANK3;ATP1B1;SRRM1;ENAH;TUBB2B;RAP2B;SLC25A5;PFN2;DCTN6;LRPAP1;NUFIP2;ANP32A;SLC20A1;GPS1;PHYHIPL;ADH5;GNA13;LDHB;ANKMY2;RPS15A;…
AR 21909140 ChIP-Seq LNCAP Human	1.00766	37/298	0.0982517	0.250483	0	0	1.28179	2.97403	SLC25A3;CTBP1;YWHAB;ADK;DBI;CROT;NDRG1;ACAT2;HSPD1;U2AF2;RAD21;COBLL1;LRRFIP2;ITGAV;DNM1L;SASH1;ABCA1;PABPC4;APLP2;ACSL3;GLRX2;ATP2B1;HPCAL4;CP;ASRGL1;KBTBD11;CIT;FKBP1A;PPFIBP1;SFPQ;PSMC6;PSMA1;NFIC;MAP7D1;FGFR3;PPID;FKBP5
SALL1 21062744 ChIP-ChIP HESCs Human	1.00154	15/105	0.0996452	0.253036	0	0	1.50462	3.46986	DDX17;CNTFR;RTN1;DDX3X;IDH1;SMC3;RTN4;EEF1A1;NNT;CFL2;PIP4K2C;GNB5;NPTX2;GRIA4;PICALM
MEF2A 21415370 ChIP-Seq HL-1 Mouse	0.966486	117/1048	0.108023	0.273233	0	0	1.13986	2.53665	EIF4A2;NCKAP1;APP;NDUFA12;HDLBP;SMC3;SLC8A1;GLS;PPP1CB;CHCHD2;PSMD4;CDH2;KHSRP;ARL6IP5;COTL1;PSMD1;SNRPD3;TRAPPC2L;CACNA2D1;APLP2;ANXA11;ANK3;ATXN2L;CACNB2;DAAM1;NCL;VDAC3;ARL8A;VCL;GRIA1;DDX6;DDX1;ITPR1;SLC1A3;CNN3;ATXN2;CALD1;G3BP2;PSMF1;KIF3C;STXBP6;PACSIN1;SRPK2;TRAP1;CAV1;GOT2;IDH2;COQ9;LSM4;SMARCA4;HNRNPL;GLUD1;CCDC88A;ADI1;RHEB;CALM1;ITGB1;RYR2;HSP90AB1;BMPR2;SLC44A1;COX4I1;ADK;ATP2A2;DBI;…
CHD7 19251738 ChIP-ChIP MESCs Mouse	0.958499	19/141	0.110028	0.276072	0	0	1.40628	3.10369	PRKCG;RBM39;RPS9;GDI1;UGT1A1;RPL10;CAV1;NRXN1;NDUFA3;APOA1;XIAP;HMGB1;ARHGAP26;EEF1A1;NFS1;SON;CDH2;FLNA;SEC63
KLF4 25985364 ChIP-Seq ATHEROSCLEROSIS LESION Mouse	0.958372	134/1211	0.11006	0.276072	0	0	1.12905	2.49151	RAB3C;APP;AHCYL2;SPON1;CPNE5;FNBP1L;BZW1;AMOT;PPP1CB;RPH3A;C4A;CDH5;GJA1;HMGN5;EDNRB;CDH2;PSMD2;CFL1;KPNA6;KIF21A;BANF1;KPNA1;CAST;RAB2A;NSF;RAB2B;CACNA2D1;SACM1L;ACSL6;CASK;ANXA11;HPCAL4;ACLY;PCP4;TMX3;UBE2V2;RPL24;SF1;PFN2;DDX6;MACF1;NDRG3;SAR1B;PCDH10;CUL3;SLC1A4;RAP1B;ATXN2;PRDX5;PCBP1;CYC1;RAB6B;GPM6B;ATP6V0A1;CDK17;VAT1;HSPA9;PDHA1;JUP;SLC4A10;BTBD11;EEF2;CORO2B;AIMP1;SMU1;ARHGAP32;RPS28;SO…
KLF5 20875108 ChIP-Seq MESCs Mouse	0.955238	216/2000	0.110857	0.276072	0	0	1.10123	2.42217	TRIO;PLEKHB1;CISD1;ABAT;FNBP1L;RPS14;PNP;HERC1;SYNPO;GLUL;SCN1A;ATP6V1G2;MBNL2;HPCAL1;ZFYVE21;PRKCA;SCAMP1;HDHD2;POR;PPA2;DAAM2;MACF1;SPTBN4;SHMT2;TTYH1;HSPA4L;MYL12B;RNF214;GRIN2A;PCBP1;MYO6;MAP6;SCN3A;DECR1;FDFT1;SEC31A;RDX;BTBD11;HSPA12A;CS;WNK2;GOLGB1;HNRNPD;CPEB3;ARF4;PTPRS;CAB39L;GDI2;AKR1B1;WASL;PRPF19;TRIM9;PPP3CB;IMPA1;CHMP1B;TRIM2;ANXA6;SPIN1;PHGDH;KIF1B;UBXN4;TSC22D1;PABPC4;ANXA5;DYNLL…
CREB1 26743006 Chip-Seq LNCaP-abl Human	0.955238	216/2000	0.110857	0.276072	0	0	1.10123	2.42217	HNRNPU;HNRNPR;ENO1;FNBP1L;NUDT3;GLS;DPYSL4;CAPNS1;FTH1;STMN1;RPL36;PSMD1;GSTK1;CPT1A;STARD7;MIF;PPA1;DAAM2;ADPRH;PADI2;TLN2;SPTBN4;ANP32A;PDE1B;STXBP1;MYL12B;C12ORF57;LDHA;SERPINH1;GSTM3;PUM1;GNG12;SMARCA2;PRDX6;HNRNPL;EIF5;WNK1;FUBP1;WNK2;GRB2;CALM1;ARF3;WDR47;ARF1;CLIC4;MIA3;PRPF19;MAP1LC3B;TUBA1B;MAP1LC3A;CSRP1;SDF4;PHGDH;KIF1B;ACADM;DLAT;C16ORF74;CAP1;LRRC47;CDV3;NUDC;TSC22D1;AHSG;PABPC4;PGAM…
SMAD 19615063 ChIP-ChIP OVARY Human	0.952142	17/124	0.11165	0.276977	0	0	1.4344	3.14475	CAMK2D;USP4;CSNK1A1;SEMA4B;MSN;RANBP9;ABAT;ARHGAP5;GPHN;DNM3;PREX1;THBD;SYNGR1;HERC1;DDAH1;DNAJC6;ZNF638
BRD4 25478319 ChIP-Seq HGPS Human	0.920903	249/2326	0.119977	0.296494	0	0	1.09088	2.31317	RPL4;NCKAP1;AHCYL2;TRIO;PITPNB;ECI2;ENO1;SMC3;SLC4A4;CRKL;GLS;LGALS1;ALCAM;SCP2;HERC1;TFG;DPYSL2;DPYSL3;PSMD1;PIP4K2B;UBAP2L;GLUL;EIF2A;PRKAB2;HPCAL1;PRKCA;ACSL3;SND1;DKK3;DAAM1;BIN1;PADI2;TLN2;EZR;PFN1;PFN2;MACF1;SAR1A;SDC4;STXBP3;DHX9;GLG1;MTDH;GRIN2A;MAP2;ABCA1;PRRC2C;BTBD11;STAM;PTK2;DCLK1;MLLT11;PPFIBP1;FUBP1;NMT1;OGDH;FERMT2;CPEB4;TOP2B;SERPINA3;SLC7A14;ADK;AP2A1;CLINT1;AKAP12;SYNCRIP;PCM1;…
FOXO3 23340844 ChIP-Seq DLD1 Human	0.908648	79/695	0.123411	0.303816	0	0	1.16123	2.42958	SLC25A1;ITGB1;EIF4A2;HIP1;CPNE6;CLTB;KLHDC7A;FNBP1L;SLC6A1;CMIP;MAP1LC3A;CSRP1;SCRN1;DPYSL2;TRIM2;DDI2;KIF5B;DPYSL3;EFHD2;CAPN2;ITGB8;UBL7;ACTR3;EPHA4;EIF1AY;TSC22D1;AMPD3;CKAP5;PGM2L1;BDH1;PPA2;CDC42EP4;ZNF638;PLCB1;FKBP4;RAPGEF6;MGLL;ARF6;DCTN6;HDAC2;AHNAK;ABHD4;CUL3;DDX1;PRICKLE2;TWF1;XIAP;PHYHIP;FOXO1;ADD1;GNA13;ABR;PSMB7;MAP2;CBS;CLMN;S1PR1;FLNB;STXBP6;ACSS1;PDLIM5;ZBED5;SASH1;DYNC1H1;RANBP3…
GATA3 26560356 Chip-Seq TH2 Human	0.899196	215/2000	0.126126	0.30932	0	0	1.09484	2.26683	CYFIP2;TRIO;PLEKHB1;EIF4A3;GHITM;CRKL;SYNGAP1;BSG;ARL6IP5;B2M;CHGB;MBNL2;ACOT7;ECH1;ACSL3;SOAT1;PPA1;SUB1;RUFY3;MAP1A;SIK3;UQCRC2;IGSF5;PDXDC1;PDE1A;C1ORF198;TWF2;ACTR3B;GSPT1;ADH5;GLG1;MTDH;C3;PRKAR2B;LTA4H;PLCG1;ZBED5;ATP6V1C1;HMOX2;SPTBN1;FDFT1;GSTM3;SMARCA5;STAM;SMARCA2;AIMP1;HNRNPL;CCT6A;SNW1;ADI1;FASN;NMT1;NMT2;GABRB2;ARF1;DIRAS2;TECR;CLTC;UBL5;PPP3CB;HINT1;ACTR1B;ENSA;ANXA6;DLGAP2;APPL2;CC…
HSF1 23293686 ChIP-Seq STHDH STRIATAL Mouse	0.870783	127/1156	0.134653	0.328982	0	0	1.11896	2.24358	EIF4A2;CPNE5;HDLBP;CLU;ACTB;GJA1;CHCHD2;LGALS1;PSMD3;BSG;STMN1;CAPN2;KIF21A;ARFIP1;TNS3;PSPH;PDIA3;PRKAB2;ATP6V1G1;SMARCC2;ACOT7;SACM1L;PGD;DKK3;FKBP8;MATR3;UBE2V1;UTRN;FKBP4;KPNB1;PPID;SF1;ATP6V1A;BRSK1;SDC4;RBM8A;CCDC25;HSPA4L;KLC1;HSP90B1;STIP1;ZMAT2;BAG3;PRDX1;SERPINH1;LTA4H;HSPA8;UBE2H;GOT1;API5;ST13;STAM;SUPT5H;LSM4;CCT6A;FUBP1;GNAS;RAB5A;HSP90AB1;PTPRS;WDR1;NPCD;CLTB;PPP3CA;LASP1;ALDH2;DDI…
DPY 21335234 ChIP-Seq ESCs Mouse	0.845199	214/2000	0.142824	0.34585	0	0	1.08846	2.11829	IFITM3;CYFIP2;NCKAP1;RPL32;SERPINE2;PITPNA;PLEKHB1;EIF4A3;PREP;ENO2;ACTB;CRKL;GLS;PREX2;PREX1;GJA1;RPS19;PIP4K2C;SYNPO;SEC62;PDK2;EPHA4;SMARCC2;FNBP1;CIRBP;GAPVD1;PPA1;SPARCL1;RPL27;MACF1;MTMR3;ANP32A;DHX9;TTYH1;STXBP1;PHYHIPL;MTDH;SEC14L2;ABR;PCBP1;CDK17;FN1;GRIN2B;HNRNPL;CS;RPS28;SNW1;PPP1R1B;HNRNPD;GRB2;RPS21;FERMT2;CPEB4;GABRB3;FKBP10;RYR2;ARF1;ARF2;RPLP0;PYGM;EEA1;PPP3CA;MAP1LC3B;TUBA1B;UCHL…
PU 27001747 Chip-Seq BMDM Mouse	0.845199	214/2000	0.142824	0.34585	0	0	1.08846	2.11829	CYFIP2;EIF4A1;PITPNA;HNRNPU;ENO3;GLS;C4B;PREX2;FTH1;LONP1;PSMD1;TNS3;GLUL;SEC63;MBNL2;ACTN1;CIRBP;AP1B1;HPCAL1;CSNK1D;INPP4A;MYL6;SOAT1;PRKAR1A;ADPRH;VDAC2;TAGLN2;NGEF;MTMR3;SAR1A;PDXDC1;SHMT2;DHX9;VPS26A;UGT1A7C;MYL12B;HSD11B1;SNX2;SRP54C;LTA4H;ATP6V0A1;VAT1;CDK17;CADM3;JUP;ST13;ADHFE1;PA2G4;PRDX6;CS;CCDC88A;FASN;FUBP1;NMT1;STRN;GRB2;CPEB4;ARF1;SLC44A1;CLTC;EEA1;TUBA1C;HINT1;ACTR1B;ACADL;CSRP1;N…
BACH1 22875853 ChIP-PCR HELA AND SCP4 Human	0.844161	147/1352	0.143166	0.34585	0	0	1.10636	2.15048	ALDH1L1;SPON1;DGKE;ATP8A1;PDCD6;CTNND2;ABAT;CYP46A1;CLU;AMOT;PPP1CB;GJA1;ALCAM;EDNRB;KIF5C;AKT2;KHSRP;FAM3C;B2M;TGM2;TNS1;ACOT11;PRPF4B;PRKCA;ACYP2;ANK3;ATP1B1;HPCAL4;MAPK8IP3;BCR;EEF1A2;NUP98;NPTXR;LY6H;SCG2;SF1;GRIA1;ANKRD17;GNAZ;SPTBN4;VCP;SEMA7A;ABCB1;RTN1;DHX9;CTBP1;ARL1;SLC1A3;AK5;CABP1;SEZ6L2;NDRG1;ACAT2;HSD11B1;NCKIPSD;MAP2;PRKAR2A;MBP;APOD;RAB6B;ABCA1;VCAM1;DTNA;SYT1;HSPA5;MYO5A;HSPA12A;…
SPI1 22096565 ChIP-ChIP GC-B Mouse	0.81246	180/1676	0.154007	0.37065	0	0	1.09175	2.0424	EIF4A2;EIF4A1;RPL5;NDUFA13;NDUFA10;HDLBP;UBE2Z;CYP46A1;ENO2;ACTB;EEF1B2;PSMD8;RPS14;PCMT1;SCP2;TRIM28;TFG;RPS19;RPL18A;PPP2R1A;PPME1;TUBB3;ARHGDIA;CFL1;ARL6IP5;RPS11;B2M;RAB2B;CPT1A;PHYH;UNC13A;TOMM34;ANXA11;PRPF4B;ANK3;WBP11;SRRM1;PREPL;PRPF6;PPA2;GPD2;ADPRH;MADD;SBDS;PADI2;TLN1;RPL28;SNRPA;SF1;ATP6V1A;KHDRBS1;DDX5;COPA;USP54;GMPS;VPS26A;ARPP19;HSP90B1;C3;VCPIP1;PRDX5;PDCD10;TPR;PSAP;NDUFV1;ATP6…
EZH2 23942234 ChIP-Seq MYOBLASTS AND MYOTUBES Mouse	0.806408	103/935	0.156168	0.374455	0	0	1.12104	2.08157	ALDH1L1;UHRF1BP1L;TRIO;RAB3A;PREX1;RASSF2;BSG;LONP1;SIRPA;KIF21A;CHGB;TNS1;NSF;RBFOX3;SRCIN1;BCAN;CACNB2;CLIP1;CACNB3;PRKAR1B;HGS;FKBP8;LY6H;SQSTM1;RTN1;STXBP1;SLC1A2;SUPT6H;PRPF8;RAP1GAP;BAG6;EPB41L2;G3BP1;NPTX1;SRGAP3;MYH10;HSPA5;TMEM132A;AIMP1;HNRNPM;NCEH1;WNK2;PPP1R1B;GNAS;STRN;FGFR3;SNAP25;DDX3X;HIP1;DOCK9;DIRAS2;SLC7A14;SYNE1;PPP3CA;CHL1;NEFL;KIF1A;DLGAP2;GIT1;YWHAG;DLGAP4;DST;ANXA2;VWF;PAB…
NFE2L2 22581777 ChIP-Seq LYMPHOBLASTOID Human	0.80293	60/527	0.157424	0.375737	0	0	1.16182	2.14798	UHRF1BP1L;CELF2;SETD7;SLC2A1;NENF;IDE;AMOT;TRIM9;TUBA1C;CDH5;PSMD4;CAPNS1;FTH1;ITGB8;DLGAP1;YWHAG;CDV3;FNBP1;TALDO1;ACTN4;PGD;IPCEF1;YWHAZ;RHOA;SRRM1;POR;SUB1;SIK3;TKT;PFN1;ALDOA;GAPDH;MGLL;CAMK2D;KHDRBS3;PSMD11;ABHD4;ANP32A;TTYH1;ATP2C1;PAPSS1;DNAJB6;G3BP1;S1PR1;MBP;KIF3C;CDK17;CADM1;SYT1;MID1IP1;ADRM1;CORO2B;STXBP5L;SMARCA4;GRHPR;AAK1;ACO1;TACC1;SFXN5;PFKP
PRDM16 22522345 ChIP-ChIP PALATE MESENCHYMAL Mouse	0.801706	16/122	0.157868	0.375737	0	0	1.36214	2.51451	SF3A3;TRIO;MBNL2;TMED10;PSMD14;TSC22D1;ADD3;HSP90B1;CACNB4;NCL;CWC22;CCDC6;MAPRE3;DYNLRB1;OSBPL1A;SLC25A12
HOXB7 26014856 ChIP-Seq BT474 Human	0.79323	213/2000	0.160979	0.380335	0	0	1.08209	1.97642	EIF4A2;AHCYL1;TFRC;HDAC11;PLEKHB1;CCT6B;SCAMP5;GJA1;DPYSL3;CPNE1;PIP4K2B;PIP4K2C;PDK2;EIF2A;SKP1;DDX17;SLC6A17;ACSL1;ACTN1;CSNK1D;ACSL3;ASRGL1;PRKAR1A;BIN1;SUB1;PADI2;VDAC2;VPS28;PFN2;STXBP3;PDE1A;GSPT1;GLG1;MTDH;MYL12B;LDHA;SNX2;MYO6;PLCG1;ZBED5;CDK17;PDE2A;ERLIN2;L1CAM;AIMP1;SMU1;PPFIBP1;PEX5L;SNW1;FASN;FUBP1;OGDH;GRB2;ITPA;PYGB;SLC44A1;RPLP0;CLTC;SLC7A14;ADK;MECP2;TRIM9;MAP1LC3B;NUDCD3;TUBA1B;…
GATA3 27048872 Chip-Seq THYMUS Human	0.79323	213/2000	0.160979	0.380335	0	0	1.08209	1.97642	CYFIP2;TRIO;TFRC;PLEKHB1;ICAM5;SLC4A4;TXNDC15;CRKL;GLS;EPS8;SCAMP5;PNP;RASSF2;FTH1;BSG;STMN1;ARL6IP5;B2M;GLUL;PDK2;GSTK1;EPHA4;MBNL2;ACOT7;ECH1;ALG2;ACTN4;BCR;POR;PPA1;MAP1A;SIK3;EZR;MTMR3;GSPT1;GLG1;MTDH;LDHB;SYNGR1;FXR2;HSPH1;LTA4H;PLCG1;ZBED5;HMOX2;SPTBN1;SMARCA5;PA2G4;STAM;SMARCA2;HNRNPL;SNW1;NMT2;HYOU1;CALR;CALM1;CPEB4;TOP2B;CAB39L;TECR;AP2A1;HINT1;PHGDH;APPL2;DLGAP4;TMED4;ANXA1;TSC22D1;PABP…
DNAJC2 21179169 ChIP-ChIP NT2 Human	0.78924	99/899	0.162465	0.381379	0	0	1.12033	2.03596	CYFIP1;TFRC;ATP8A1;PDCD6;UBE2Z;CYP46A1;ENO2;ACTG1;LGALS1;ARFIP1;BSN;FADS1;PPFIA3;IGFBP5;GPT2;HPCAL1;CSNK1D;ACYP1;ATXN2L;BCAN;GPRIN1;EEF1A2;NDRG4;PHYHIPL;SLC1A4;NDRG1;GSPT1;KNG1;SNX2;EPB41L1;TSPAN7;PRODH;MAP2K7;NDUFV1;GRIA4;PRRT1;JUP;IQSEC1;GOT2;SUPT5H;GRIN2B;SMARCA2;DLG3;ARPC3;GNB2;PPP1R1B;GNB1;CNTN1;GNAS;PCSK2;SNAP25;FKBP10;GABRB2;TOP2B;MEGF10;RASGRF1;PPP1R9B;MECP2;CAMKV;ITGB8;DLGAP1;LRRFIP1;EMD…
TCF3 18692474 ChIP-Seq MESCs Mouse	0.78887	146/1351	0.162603	0.381379	0	0	1.09824	1.99488	EIF4A2;CNTFR;DGKE;GTF2B;PREP;ENO1;RPS14;GJA1;CHCHD2;PNP;CAPNS1;RPS19;DAG1;KIF21A;PRKACB;SH3GL2;SCN1A;SNRPN;FNBP1;ACTN1;TMOD3;GPT2;CASK;ANXA11;ACTN4;ANK3;PDIA6;ACLY;SOAT1;GPD2;LAP3;UTRN;FKBP4;ASTN1;LRPAP1;ANP32A;PDE1B;PDE1A;CUL2;ITPR1;TWF2;ARL2;SLC1A3;NRF1;RASGRP1;RTN4;CNN3;RAP1B;LDHB;PPP3R1;EPB41L1;CALD1;KIF3A;PRKAR2A;EPB41L3;SERPINH1;SRGAP3;GSTM3;UBE2H;DTNA;EPHX2;RDX;FN1;ASNS;BTBD11;STAM;SMARCA2…
GBX2 23144817 ChIP-Seq PC3 Human	0.785028	34/286	0.164048	0.383374	0	0	1.21868	2.20288	PCSK2;GRIA1;DPP10;SNAP25;RTN1;ADK;UBR4;GPHN;PPP3CB;PRKAR2B;NNT;ANXA7;PHACTR1;SRGAP3;ERC2;PLXNA4;SCN1A;CLASP2;SRPK2;SNRPN;ACSL1;PCDH7;IMMT;BTBD11;ANK3;PTK2;AGT;EEF1A1;PTPRD;DNM3;NELL2;CNTN1;FGF12;VCL
ISL1 27105846 Chip-Seq CPCs Mouse	0.774338	169/1576	0.168137	0.39151	0	0	1.08916	1.94195	RAB3C;APP;TFRC;ATP8A1;GTF2B;CTNND2;PDCD5;CTNND1;PREP;MSI2;ACTB;RPH3A;NPEPPS;PREX1;GJA1;EDNRB;CAPNS1;HERC1;CDH2;AKT2;ARL6IP5;SYNPO;TNS3;GTF2I;EPHA4;FNBP1;LIMCH1;ACTN1;ACOT11;SCAMP1;SRCIN1;BCR;EEF1A1;SLC9A6;MADD;UBE2V2;ELMO2;SUCLG1;TLN2;UTRN;MACF1;KHDRBS3;CTBP1;PCDH10;SLC1A2;CUL1;IQGAP1;FOXO3;CPLX2;GLG1;CALD1;PCBP1;COBLL1;TSPAN7;G3BP2;SERPINH1;ATP6V1H;APOD;PIP5K1C;MFAP3L;ABCA1;SRPK2;CADM3;CPSF6;SYT…
SOX2 19030024 ChIP-ChIP MESCs Mouse	0.771939	95/863	0.169068	0.392262	0	0	1.11958	1.99001	ITGB1;RPL5;RPL3;WDR1;CSE1L;CLTC;ATP2A2;WDR45;CRKL;MECP2;PCM1;GJA1;TRIM28;RPS19;ARHGDIA;NEFL;PLS3;PDE4A;ITGAV;PHGDH;YWHAG;PCMTD1;LRRC47;ACTR2;RPS9;STARD7;ALG2;TOMM34;CASK;CACYBP;VPS37B;ARID1A;ASRGL1;NME1;RHOB;SFPQ;RRAGA;RAP2B;LMBRD2;PSMA1;PPA2;GAPDH;GART;LUC7L2;ATP6V1B1;DYNC1I2;NAPB;DDX6;LRPAP1;GPM6A;VCP;CUL1;CRMP1;HSD17B11;RTN4;GLG1;PPP1R2;STIP1;SYNGR1;TCEAL5;DNAJB6;G3BP1;GNA12;SERPINH1;RBBP7;GC;…
CTCF 18555785 ChIP-Seq MESCs Mouse	0.764605	168/1568	0.171947	0.397512	0	0	1.088	1.91549	RPL5;APP;AHCYL1;RPL32;GDA;PREP;SMC3;CLU;AMOT;EPS8;PSMD8;RPS14;FBL;RPS19;RPL18A;RUVBL2;DPYSL3;PSMD3;RPL36;PSMD1;TGM2;RAB2B;MAP2K1;CPT1A;ATP6V1G2;FNBP1;ACOT11;EPDR1;DKK3;ATXN2L;PCP4;MYL6;DYNC1LI2;RRAGA;PPA2;CSNK2B;UQCRC1;AMPH;TAGLN2;RPL27;ATP6V0D1;ALDH7A1;ARL8B;FKBP5;PSMD11;UQCRB;NDUFB10;TTYH1;PXN;ATP5K;ARL2;SLC1A4;NCKIPSD;SYNGR1;FXR2;PCBP2;PLXNA2;MYH11;PIP5K1C;SCN3A;NDUFV1;ATP6V1D;ZC3H15;CTSA;GSTM…
MEIS1 20887958 ChIP-Seq HPC-7 Mouse	0.762809	156/1452	0.17266	0.397734	0	0	1.09104	1.91634	EIF4A2;TFRC;2810408A11RIK;CD81;PITPNB;PITPNA;HDLBP;ICAM5;CYP46A1;FNBP1L;SMC3;NUDT3;CDH5;ARL6IP5;COTL1;LUC7L;PTGDS;AP2M1;TNS1;RAB2B;CPT1A;UNC13A;TPM4;CIRBP;TOMM34;TALDO1;CSNK1E;ATP1B1;STX1B;ILF3;PREPL;SOAT1;PRKAR1A;CDC37;CSNK2B;PADI2;ELMO2;RPL27;TNIK;PPIB;STX1A;CD151;NDUFB10;CCDC25;PXN;IQGAP1;CORO1A;SEC14L2;STIP1;PPP3R1;TPR;PGK1;LTA4H;PIP5K1C;MAP2K7;NDUFV1;SEC31A;ATP6V0A1;PRNP;UBE2H;NEK7;CYP2J9;MY…
ELF1 17652178 ChIP-ChIP JURKAT Human	0.758399	17/133	0.174422	0.400363	0	0	1.32244	2.30935	ACTR3;RPL32;RBM8A;XPO7;ELP3;YWHAZ;RBM3;ZMAT2;NFIA;ACOX1;ERH;SNRPB2;UQCRC2;RAPGEF6;SNRPA;COPE;SF1
REST 21632747 ChIP-Seq MESCs Mouse	0.756565	247/2339	0.17516	0.400632	0	0	1.07212	1.8677	SPON1;TRIO;CISD1;KLHDC7A;ABAT;GHITM;FNBP1L;TIAL1;SCAMP5;GJA1;PSMD7;DPYSL4;SNRPD2;HERC1;DAG1;TNS3;CHGB;GABARAPL2;EPHA4;RBFOX1;RBFOX3;PRKCB;ACSL6;PRKCA;ASRGL1;BCAN;SUCLG1;STX1A;ASTN1;ADCYAP1R1;MTMR3;SAR1A;CTBP1;PHYHIPL;GRIN2A;PRKAR2A;STXBP6;PSMF1;ATP6V0A1;CADM3;CADM2;IQSEC1;PDE2A;L1CAM;MANF;PEX5L;EHD4;WNK1;GOLGB1;HNRNPD;OGDH;CALM1;CPEB3;SFXN5;RPS24;GABRB3;PCSK2;RYR2;ARF2;DIRAS2;SLC7A14;IDE;ARHGAP5;…
CDX2 20551321 ChIP-Seq CACO-2 Human	0.750583	57/504	0.177589	0.404753	0	0	1.15264	1.99209	LGALS3BP;GABRB2;SPON1;TRIO;DOCK9;SNAP23;PLEKHB1;MSI2;CMIP;GLS;ACTG1;HK1;EPS8;EEA1;HINT1;TRIM2;DPYSL3;DLGAP1;PHACTR1;DNM1L;BCAS1;CTSB;TGM2;ACTR3;ARHGEF12;VWF;AP1B1;APOA4;ACTN4;ARID1A;MLF2;BIN1;RALB;SDC4;SAR1B;GSTP1;PHYHIPL;SRI;ABR;PAK1;PTK2B;PLCG1;NCAM2;BUB3;PRODH;ATP9A;SPTBN1;SPAG9;SLC12A2;IDH1;BAIAP2;PRDX6;LETM1;TJP1;ARPC2;CD9;FGFR3
ELF1 20517297 ChIP-Seq JURKAT Human	0.746755	111/1020	0.179162	0.406899	0	0	1.10548	1.90083	RNH1;TFRC;CRTC1;GHITM;PPP1CB;CDH5;RPS16;SCP2;RUVBL2;ACOT7;RPS6;ACYP1;PGD;MAPK8IP3;ATXN2L;CACNB1;CLIP2;PRKAR1B;SOAT1;MAP7D1;VDAC3;ARL8A;FKBP5;SNRPB;KHDRBS1;VCP;RAB5B;TSG101;SDC4;PSMD13;CTBP1;AK1;CUL1;UBR4;ARL2;SLC1A4;RASGRP1;MYL12A;UBE2H;ACBD5;API5;NONO;EPHX1;LNPEP;BTBD11;ARHGAP26;EHD1;COPS3;SON;QARS;DLG4;ACO2;YWHAE;ARF4;GPI;SERPINA3;ARF1;CUEDC2;SETD7;ETFA;ATP2A1;CLINT1;CALB1;CHMP1B;SDF4;PDE4A;CTS…
SA1 27219007 Chip-Seq ERYTHROID Human	0.743276	212/2000	0.180603	0.408732	0	0	1.07574	1.84108	RNH1;AHCYL1;ENO1;ENO2;FNBP1L;TIAL1;GJA1;DPYSL4;CAPNS1;PSMD3;STMN1;GLUL;CPT1A;CIRBP;HPCAL4;SRRM1;DKK3;PPA2;PPA1;MAP1A;SIK3;RPL28;STXBP3;TTYH1;PCDH10;GSPT1;C12ORF57;SEC14L2;LDHA;EPB41L1;S100A16;PRKAR2A;PRDX1;ERI3;GSTM3;CADM1;IQSEC1;RDX;PUM1;GNG12;FASN;GJB6;FUBP1;RNPS1;CALM1;GPI;ARF1;SERPINA1;PRPF19;PTPRF;PPP3CB;TUBA1B;UCHL1;ENSA;SDF4;KIF1B;DLAT;CTSD;LRRC47;CCT3;NUDC;TPI1;TSC22D1;PABPC4;AKR1A1;SLC39…
THRA 23701648 ChIP-Seq CEREBELLUM Mouse	0.741603	22/179	0.1813	0.408875	0	0	1.26476	2.15971	ITIH4;ARF1;PDE2A;HTRA1;APOA1;HSD17B4;ACSL4;ANK2;ACTB;DNM1;CAMKK1;ANKMY2;LAMP1;ARL6IP5;GNAS;MYH14;SLC17A7;CYC1;TOP1;CRYM;SLC25A22;PLXNA4
ESR1 20079471 ChIP-ChIP T-47D Human	0.734325	26/216	0.184364	0.414336	0	0	1.23532	2.08874	SERPINA1;HDAC11;ITPR1;CRKL;MTDH;PDCD10;ANXA6;PHACTR1;C16ORF74;EPS15;CAP2;BCAS1;SMARCE1;PRKAB2;ACSL1;TPM3;PDE2A;DSTN;LNPEP;TJP1;TF;REEP5;CCDC6;MAPT;CALM1;FKBP4
ZFP322A 24550733 ChIP-Seq MESCs Mouse	0.731465	1990-12-01	0.185582	0.415626	0	0	1.38771	2.33727	GRIA1;HSD11B1;VCP;HECTD1;CHL1;PSMD3;PCBP2;CADPS;PGK1;PPP1R9A;DLGAP2;PAFAH1B1
NR3C1 23031785 ChIP-Seq PC12 Mouse	0.720084	100/918	0.190509	0.425185	0	0	1.10617	1.83408	RAB3C;AHCYL2;NDUFA12;PITPNB;PREX1;CDH2;DPYSL3;TOM1;COTL1;PDK2;CHGB;PHYH;LIMCH1;ACYP2;SND1;DKK3;ACAP2;POR;PPA2;MAP1B;SCG2;GRIA2;SDC4;CUL3;PHYHIPL;SLC1A4;FOXO3;ACTR3B;PPP3R1;BAG3;EPB41L3;PLXNA2;MYH11;SPTBN1;SRPK2;PDHA1;SYT1;SMARCA2;PEX5L;DLG2;GNAQ;SPIRE1;CPE;FERMT2;EIF4G2;SNAP25;RASGRF1;CCDC124;ADK;EEA1;UCHL1;SIPA1L1;PDE4B;NEFL;LRRFIP2;CTSD;YWHAH;BCAS3;AMPD3;YWHAZ;RHOB;CNKSR2;DNM3;ACTBL2;NDUFS4;RAP…
SREBP2 21459322 ChIP-Seq LIVER Mouse	0.697103	118/1095	0.200862	0.446744	0	0	1.0931	1.75458	2810408A11RIK;ICAM5;COX6A1;COMT;GLS;LAMP1;UROD;KIF5B;CFL1;LONP1;BANF1;FAM3C;TNS3;RAB2A;CPT1A;STARD7;SRCIN1;MYL6;CYP2D22;EWSR1;PSPC1;CSNK2B;SIK3;ERH;PPIA;RPL28;SF1;GLYR1;FKBP2;MTMR3;KHDRBS3;CNP;DDX1;AK1;CUL2;UBR4;ARL2;TWF1;NRF1;NDRG1;CORO1B;RTN4;SEC14L2;BAG6;SDCBP;PPP3R1;KLC2;PRKAR2A;RAD21;PENK;ATP6V1H;MAP2K7;NDUFV1;DECR1;UBE2H;CAV1;TMEM132A;EHD1;CCDC88A;SON;CDK5;GNB1;OGDH;NMT2;EIF4G3;CPEB4;GDI2;P…
PPARG 20176806 ChIP-Seq THIOMACROPHAGE Mouse	0.680304	91/837	0.208784	0.462768	0	0	1.10316	1.72806	PYGB;APP;WDR47;UHRF1BP1L;GLDC;DIRAS2;CTNND1;ETFA;NENF;WASL;OPLAH;ACTG2;C4B;PREX1;TUBA1C;RASSF2;HERC1;GDAP1L1;STMN1;MYO18A;ANXA6;PHGDH;PGM1;YWHAG;EIF5A;CBR1;CPT1A;VWF;FNBP1;HPCAL1;AMT;SLC39A10;ANK2;AMPD3;ACYP1;SCAMP1;PDIA6;PGM2L1;ASRGL1;NME1;EEF1A1;RRAGA;DNAJC7;BIN1;NCL;MADD;MYH9;CD47;UBE2V1;ALDH7A1;DCTN6;NDUFB9;NOTCH1;LRP1;TTYH1;ROCK2;MRPS36;SLC20A1;LRP4;ATP1A2;CBL;SUPT6H;KNG1;MTDH;PAPSS1;RAB21;G…
NANOG 18555785 ChIP-Seq MESCs Mouse	0.66269	60/542	0.217425	0.480272	0	0	1.1247	1.71617	SLC25A1;RYR2;CCDC124;ETFB;SYNCRIP;GJA1;NUDCD3;MAP1LC3B;CHCHD2;DPYSL4;CHMP1B;KHSRP;STMN1;PDE4A;KIF1B;RAC1;YWHAG;RAB2B;SNRPN;EXOC7;CACNA2D1;ECH1;ZFR;RPL13A;ANXA11;ACTN4;SDHB;ACLY;PREPL;RAP2B;CDC42EP4;GPD2;RPL27;ERH;SNRPC;SLC25A5;FKBP5;ATP6V1A;DYNC1I2;NDRG3;DCTN2;AK2;AP3M2;PSMB5;NCDN;JAM2;TRAP1;SF3A2;STAT3;PCDHGC3;ASNS;MYO5A;RPL23A;COQ9;SUPT5H;COPS6;CDK5;FUBP3;RPS21;CPEB4
MEIS1 26253404 ChIP-Seq OPTIC CUPS Mouse	0.649339	210/2000	0.224213	0.488573	0	0	1.06308	1.58947	AHCYL2;TRIO;PPP2R2A;KLHDC7A;ABAT;SMC3;FNBP1L;SLC4A4;GLS;PREX1;ALCAM;PPP2R1A;AKT2;DPYSL3;ATP6V1E1;SEC63;EPHA4;MBNL2;SLC6A17;FNBP1;CACNA2D1;ACTN1;SACM1L;GAPVD1;MAPK8IP3;ASRGL1;DKK3;DAAM1;BIN1;RBP1;SUCLG2;NUP98;ATP6V0D1;EZR;GPM6A;MTMR3;PDXDC1;PDE1A;ENDOD1;ACTR3B;FXR1;PRDX5;EPB41L2;APOH;MYO6;ERI3;STXBP6;PLCG1;SCN3A;SRPK2;DTNA;MYO5A;ERLIN2;SNAP91;HNRNPM;ADI1;NMT1;HNRNPD;STRN;HYOU1;PCSK2;RYR2;DIRAS2;ID…
P63 20808887 ChIP-Seq KERATINOCYTES Human	0.649339	210/2000	0.224213	0.488573	0	0	1.06308	1.58947	RNH1;PITPNB;PITPNA;HDAC11;HNRNPU;HNRNPR;PPP2R2A;GLS;AKT2;SACM1L;AP1B1;ACSL6;HDHD2;SOAT1;DAAM1;PADI2;LAP3;ATP6V0D1;PI4K2A;NGEF;STX1A;MTMR3;MAOB;ENDOD1;MYL12B;SNX2;PCBP1;PCBP2;DHX36;ZBED5;ATP6V0A1;SPTBN2;GSTM1;IQSEC2;SMARCA5;LNPEP;HSPA12A;EHD1;SMU1;EHD3;WNK2;STRN;RPS21;GSTM5;PYGB;WDR47;ARHGAP1;ADK;PYGM;AP2A2;MAP1LC3B;PPP3CB;CAMKV;CHL1;ENSA;DHX15;SDF4;PHGDH;RAC1;CAP1;ANXA2;EXOC7;HSBP1;PABPC4;IL18;TU…
SMAD4 21741376 ChIP-Seq ESCs Human	0.649339	210/2000	0.224213	0.488573	0	0	1.06308	1.58947	SPON1;HNRNPR;KLHDC7A;ACTB;NUDT3;RPS14;RASSF2;DPYSL2;DPYSL3;ACOT7;SACM1L;CIRBP;AP1B1;HPCAL4;PRKAR1B;PPA1;BIN1;UQCRC1;SF1;TTYH3;VPS26B;MYL12A;SYNGR1;PRDX5;PRDX1;MYO6;APOD;PIP5K1C;FDFT1;ATP6V0A1;SPTBN2;SRPK2;CADM1;IQSEC1;LNPEP;STAM;HNRNPL;ALDH6A1;TOLLIP;CPEB3;SCN2B;FKBP10;WDR47;AKR1B1;AP2A2;AKAP12;SYNCRIP;CHMP1B;TRIM2;NCS1;UBXN4;DLGAP2;SPTAN1;HSBP1;MINK1;TUBG2;AMPD3;SYN2;AP3B2;RHOA;MLF2;SERPINB6;RHO…
OCT1 27270436 Chip-Seq PROSTATE Human	0.649339	210/2000	0.224213	0.488573	0	0	1.06308	1.58947	CNTFR;GLDC;HDAC11;PREP;HNRNPR;KLHDC7A;ENO1;NUDT3;CCT6B;EPS8;PREX2;RPS14;SYNGAP1;BSN;PRKACB;DDX17;PRKAB2;MBNL2;ACOT7;UNC13A;ACSL1;CACNA2D1;SACM1L;ANK2;SND1;ASRGL1;PPA2;SUB1;NGEF;SF1;ABCB1;DHX9;FXR1;ABR;RAD21;ATP6V1C1;ATP6V0A1;SPTBN2;IQSEC1;GRIN2B;PRDX6;EHD1;PPFIBP1;EHD3;TF;GRB2;CPEB3;CPEB4;ARF3;TOP2B;SERPINA3;WDR47;HIP1;PTPRS;CCDC124;SLC7A14;NUDCD3;ACTR1A;ANXA7;ACADM;SPTAN1;UPF1;TSC22D4;DBNL;ANXA1…
SOX2 18555785 ChIP-Seq MESCs Mouse	0.638775	55/497	0.229734	0.498916	0	0	1.12394	1.65313	SLC25A1;2810408A11RIK;HMGB1;GLS;PSMD8;UBL5;GJA1;DPYSL4;TRIM28;RPS19;STMN1;ENSA;ARL6IP5;AP2M1;TMED4;RPS9;USP5;GPX4;SLC39A10;WIPI2;DYNLL1;CIT;TUBB2B;SFPQ;VGF;VPS28;DYNC1I2;NOTCH1;POLDIP3;AK3;CRIP2;SUPT6H;LDHB;PTPRZ1;PPP1R7;DNAJB4;SRGAP3;RBBP7;PDLIM5;JAM2;SASH1;FDFT1;CTSA;MPP2;NDUFA7;SF3A2;DMTN;ADRM1;REEP5;FUBP1;NEDD4;UBE2N;TCEA1;CTNNB1;RPS21
EWS 26573619 Chip-Seq HEK293 Human	0.629357	92/854	0.23477	0.508144	0	0	1.09143	1.58164	CLIC4;DDX3X;PDCD5;PZP;HMGB1;SLC4A4;ACTB;SYNE1;GRM3;RBM3;TRIM9;PSMD7;HMGN5;CA2;ARHGDIA;RPL36;PLS3;BSN;SEC62;SKP1;DDX17;BCAS3;EPHA4;HSP90AA1;RPS9;MBNL2;ANXA1;STARD7;TMOD3;RPS6;ACYP2;YWHAZ;PGM2L1;RHOB;EEF1A1;MYL6;RRAGA;CACNB4;HNRNPH1;MAP1B;STRAP;PABPC1;ARF6;PFN2;PRPS2;ANKRD17;ATP6V1A;NDUFB10;PCDH10;RAP1GDS1;AK2;ACTR3B;NCALD;THBS4;ACAT1;GNA14;NFS1;PTPRZ1;MAT2A;CBS;MAP2;TRA2B;RPS3;S1PR1;ATP6V1H;BUB3;Z…
TP53 18474530 ChIP-ChIP U2OS Human	0.615827	89/827	0.242199	0.521319	0	0	1.08998	1.54558	PCSK2;DGKE;RAB3A;HP1BP3;SLC2A1;C4B;TUBB6;ALCAM;SPR;LAMP1;RPS19;CHL1;DPYSL2;PSMD3;PSD3;CAPN2;NEFL;DLGAP2;SPTAN1;KPNA1;NSF;EPHA4;RBM14;ANXA2;IGFBP5;HSBP1;SGIP1;ACTN1;ANK3;SCAMP1;RHOC;ATP1B1;ACTA2;DNM3;PCP4;RAP2B;KIF2A;ALDH1A1;RAPGEF2;LUC7L2;GRIA1;ANKRD17;NDUFB9;KHDRBS3;PCNA;NOTCH1;SDC4;HSPA4L;GNAI3;HTRA1;PHYHIPL;GNAI1;NAPG;RTN4;MAPK9;PALMD;CALD1;COBLL1;PSMB1;PLXNA2;ZBED5;CAMK2G;NTRK2;ACBD5;CKM;API5…
GATA2 21666600 ChIP-Seq HMVEC Human	0.613655	90/837	0.243414	0.521319	0	0	1.08894	1.53867	WDR1;SLC44A1;DOCK9;ADAR;AP2A2;ENO3;HK1;SCAMP5;MECP2;CDH5;NUDCD3;HINT1;ACTR1B;CSRP1;ALDH2;CAPN2;ARL6IP5;DLGAP1;ITGAV;KIF1B;LRRFIP2;SYNPO;SPTAN1;PPFIA3;TGM2;ACOT7;DST;VWF;ELOVL5;LIMCH1;RPL23;GPT2;ANXA11;GLRX2;AMPD3;ARID1A;BCR;EEF1G;DAAM1;DDAH1;SNPH;PPA1;RAPGEF2;PFN1;ALDOA;CRK;MGLL;DCTN6;PDXK;RALB;PDXDC1;STXBP3;DCTN1;WBP2;USP54;UBR4;RASAL2;ATP1A1;MYL12A;RAP1B;SEC14L2;PPP1R2;LIMA1;SDCBP;KLC2;ERI3;PSA…
LMO2 26923725 Chip-Seq HEMANGIOBLAST Mouse	0.611885	191/1822	0.244408	0.521319	0	0	1.0603	1.49388	NCKAP1;RAB3C;CNTFR;CYFIP1;ALDH1L1;SPON1;UHRF1BP1L;GTF2B;CSE1L;CTNND1;PREP;AQP4;KLHDC7A;MSI2;IPO5;AMOT;C4B;EPS8;TIAL1;NPEPPS;RPS14;HMGN5;HERC1;CDH2;AKT2;DPYSL3;TOM1;LONP1;PSMD1;UBAP2L;FAM3C;GLUL;TNS3;NSF;EPHA4;PRKCB;CASK;ANK3;PGD;SRCIN1;SND1;SRRM1;PCP4;BIN1;TLN2;PPIB;ARL8B;KHDRBS3;RTN1;ANP32A;PDE1B;EIF5A2;CUL1;ITPR1;SLC1A3;SLC1A4;AK5;FOXO3;NDRG1;HSP90B1;SEC14L2;APOH;PCBP1;RAD21;ERI3;STXBP6;ATP6V1C…
ESR2 21235772 ChIP-Seq MCF-7 Human	0.608375	47/424	0.246391	0.521319	0	0	1.12559	1.57677	SERPINA3;PRPS1;MACF1;CTNND2;SLC2A1;ABAT;CROT;NDRG1;HK1;FXR1;SEC14L2;SDCBP;GNA14;CSRP1;DNAJB6;RPL13;FLNB;ERC2;C16ORF74;TNS3;CTSD;CAMK2G;SASH1;SPTBN2;CAP2;TGM2;PACSIN1;GSTM3;MBNL2;VWF;HSPA4;MID1IP1;BTBD11;ANK3;ATP1B1;SMARCA2;RHOB;TOM1L2;NBEA;NFIC;MYH9;CD9;TOP1;TLN2;FKBP4;SQSTM1;SHANK2
CEBPB 20176806 ChIP-Seq THIOMACROPHAGE Mouse	0.607124	167/1588	0.247102	0.521319	0	0	1.06361	1.48688	EIF4A1;APP;SPON1;TRIO;TFRC;GLDC;GTF2B;PITPNA;COX6A1;FNBP1L;ENO3;C4B;RPS14;PSMD9;LAMP1;PPME1;CFL1;CAPN2;LUC7L;VPS35;FADS1;AP2M1;SRRM2;GSTK1;SMARCC2;TMOD3;UBE4B;ANK2;PDIA4;CACNB1;MYL6;SOAT1;EWSR1;PPA1;HNRNPUL2;BIN1;UBE2V1;SNRPC;PPIA;VPS28;NGEF;SF1;NDRG4;NDRG3;NOTCH1;CNP;ABHD3;CUL2;SLC1A2;TWF2;COX7A2;FOXO3;CORO1B;KNG1;UGT1A7C;FOXO1;RTN4;NCKIPSD;SLC9A3R1;SDCBP;PCBP2;PSAP;PGK1;LTA4H;PIP5K1C;STXBP6;ATP…
CEBPB 20513432 ChIP-Seq MACROPHAGES Mouse	0.605318	209/2000	0.248132	0.521319	0	0	1.05677	1.47292	CYFIP2;EIF4A1;TFRC;PITPNA;EIF4A3;C4B;SCAMP5;PSMD9;NSDHL;DAG1;TNS1;DDX17;SRRM2;GSTK1;CPT1A;SMARCC2;INPP4A;MYL6;PRKAR1B;PPA1;DAAM2;PRKAR1A;BIN1;CDC37;TAGLN2;VPS28;NGEF;SF1;MTMR3;STXBP1;TWF2;VPS26A;UGT1A7C;ABR;SYNGR1;PPP3R1;FXR2;CYB5R3;PRKAR2B;PCBP1;RAD21;PCBP2;LTA4H;PIP5K1C;ATP6V1C1;GPM6B;ABCA1;CDK17;SRPK2;CADM1;MYO5A;EHD1;CS;HNRNPF;CALU;OGDH;RPS24;CPEB4;ARF1;CDKN1B;UBXN1;CLTC;GDI2;TUBA1C;TUBA1A;PH…
SOX2 21211035 ChIP-Seq LN229 Human	0.605318	209/2000	0.248132	0.521319	0	0	1.05677	1.47292	GHITM;GLS;SYNGAP1;LGALS1;RASSF2;EDNRB;DAG1;BSN;GABARAPL2;SACM1L;CIRBP;ACSL6;ASRGL1;DKK3;POR;VDAC3;NUP98;MYL9;RPL28;PI4K2A;VPS28;LRPAP1;GPM6A;ADCYAP1R1;STXBP3;ADH5;MYL12A;EPB41L1;APOH;SPTBN1;VAT1;HSPA12B;PTK2;EHD1;HNRNPM;EIF5;QARS;GJB6;GRB2;SCN2B;RPLP0;ADK;WASL;CLINT1;PPP3CB;MAP1LC3A;ACTR1B;PCLO;NNT;ANXA7;PHGDH;DLGAP4;GRIPAP1;TPI1;HSBP1;VWA5A;CACYBP;PGM2L1;TUBB2B;RAP2B;TUBB2A;PSMA4;PACS1;TAX1BP1;R…
SMC1 22415368 ChIP-Seq MEFs Mouse	0.605318	209/2000	0.248132	0.521319	0	0	1.05677	1.47292	RNH1;PLEKHB1;PPP2R2A;ICAM5;SMC3;CCT6B;RPS14;GJA1;ALCAM;RPL18A;SNRPD3;SYNPO;EPHA4;ATP6V1G1;MBNL2;ECH1;CIRBP;AP1B1;PRKCA;BCR;DAAM1;RPL24;VDAC2;TAGLN2;RPL28;MTMR3;PDXDC1;PCDH10;VPS26A;GSPT1;ABR;SYNGR1;GRIN2A;PPP3R1;PCBP2;PENK;PIP5K1C;APOE;CDK17;ADHFE1;FN1;SMARCA2;CS;CCDC88A;PPP1R1B;CALR;CALM1;ITPA;FERMT2;GABRB2;ARF1;HIP1;PTPRS;PPP3CA;MAP1LC3B;ACTR1A;ACTR1B;SIPA1L1;NCS1;APPL2;TMED4;MINK1;SLC39A10;CAC…
SPI1 26923725 Chip-Seq HPCs Mouse	0.605318	209/2000	0.248132	0.521319	0	0	1.05677	1.47292	SPON1;RPL32;HNRNPU;HNRNPR;ACTB;CRKL;TIAL1;PREX2;RPS14;PSMD9;HERC1;TFG;PSMD4;RPL36;PIP4K2B;TNS3;CHGB;GABARAPL2;CPT1A;CIRBP;MIF;MAPK8IP3;INPP4A;EWSR1;PSME3;NUP98;UQCRC2;LAP3;ALDH7A1;SF1;SAR1A;PDXDC1;ANP32A;SAR1B;PDE1B;STXBP1;PDE1A;EIF5A2;VPS26A;ARPP19;GSPT1;MYL12B;PRDX5;PPP3R1;CYB5R3;APOH;PSMF1;ATP6V0A1;GSTM3;GSTM1;SMARCA2;SMARCA4;EHD1;HNRNPM;HNRNPK;WNK2;GOLGB1;PPP1R1B;FERMT2;ARF3;CLIC4;UBXN1;SETD7…
MYBL1 21750041 ChIP-ChIP SPERMATOCYTES Mouse	0.591899	19/161	0.255918	0.535933	0	0	1.20686	1.64483	KHDRBS1;ARF4;UPF1;HSP90AA1;USP5;GBF1;PRPF19;SUPT6H;ILF3;SNX1;MAT2A;PSPC1;SUB1;CLPTM1;MATR3;DMD;SDF2;PABPC1;PFKP
TAL1 26923725 Chip-Seq MACROPHAGESS Mouse	0.581217	1961-08-01	0.262291	0.547501	0	0	1.36069	1.82101	ACTA1;PPP1R12A;HSBP1;GDI2;DRG1;ERC2;ARHGAP26;DLGAP2
HNF4A 19761587 ChIP-ChIP CACO-2 Human	0.570758	119/1126	0.268684	0.559037	0	0	1.06821	1.40386	PITPNB;ABAT;EEF1B2;EPS8;PSMD9;SNRPD3;PPFIA3;GSTK1;EPHA4;RAB2B;G6PD;RPS9;SMARCC2;STARD7;EEF1A1;INPP4A;SLC9A6;SOAT1;EWSR1;PRKAR1A;CSNK2B;GPD1;UBE2V2;FKBP8;RPL27;NPTXR;NGEF;VPS28;SNRPB;RAB5B;TSG101;SDC4;EIF5A2;ARL1;NDRG1;CNN3;ATXN2;LDHA;PCBP2;SERPINH1;MARK2;HSPA5;NONO;EPHX2;FN1;COPS4;GLUD1;PEX5L;PPP5C;ARPC3;CYCS;AMOTL1;OGT;ITPA;FKBP10;CDKN1B;CLTC;ARHGAP1;ETFA;AP2A1;TRIM2;ME1;ITGB8;SDF2;DLAT;GIT1;CAP…
NFIB 24661679 ChIP-Seq LUNG Mouse	0.566601	62/573	0.271268	0.561037	0	0	1.09555	1.4293	SNAP25;ARF1;HNRNPU;AMOT;LGALS1;GLUL;CHGB;KPNA1;TSC22D4;CACNA2D1;APOA1;ARID1A;DKK3;ARFGAP2;BIN1;DAAM2;UQCRC1;PGP;LANCL2;CHMP4B;NPTXR;SLC25A12;SEC22B;GART;CRK;PAFAH1B2;ARL8A;ITIH4;DDX6;HDAC2;ANP32A;CUL3;COPB1;HTRA1;AK5;ACTR3B;AGPAT3;MYL12B;SLC9A3R1;ATXN2;SNX2;PALMD;EPB41L1;CLMN;PSAP;UBQLN1;PLCG1;HMOX2;SF3A3;KIDINS220;HSPA4;PCDHGC3;BTBD11;ELP3;CORO2B;ACSF2;TJP1;CCDC88A;GNB1;OCIAD1;CTNNB1;RAB5A
AUTS2 25519132 ChIP-Seq 293T-REX Human	0.566414	106/1000	0.271385	0.561037	0	0	1.0715	1.39747	RPL5;CRTC1;IPO4;PNP;KHSRP;LONP1;SYNPO;HADH;SMARCC2;ERMN;PDIA4;TMX3;UBE2V2;SIK3;VDAC2;RPL28;ALDH7A1;KPNB1;STX1A;GLYR1;VCP;ABCB1;PDE1B;USP54;SLC1A2;ENDOD1;CUL1;SLC1A3;NRF1;NDRG2;CNN3;SNX2;PRKAR2B;PIP5K1C;DECR1;SPTBN2;FUS;API5;BTBD11;PRDX6;BTBD8;DIAPH1;EHD3;RHEB;CHMP2A;CYCS;STRN;SCN2B;MEGF10;SETD7;AKR1B1;PSIP1;ADAR;IDE;YBX1;GPHN;SYNCRIP;PPP3CA;TRIM9;UCHL1;SCRN1;TRIM2;CHMP1A;ME1;ANXA6;ANXA7;PDE4A;LRR…
ESR1 15608294 ChIP-ChIP MCF-7 Human	0.564686	1998-12-01	0.272467	0.561473	0	0	1.25806	1.63578	C3;BCAN;CNTNAP1;PGRMC1;RPS16;ENSA;COX7A2;LTA4H;CKB;COMT;CTSD;AGT
STAT5 23275557 ChIP-Seq MAMMARY-EPITHELIUM Mouse	0.556627	126/1197	0.27757	0.568931	0	0	1.06341	1.36295	SLC27A1;GTF2B;HNRNPR;KLHDC7A;IPO5;CNDP2;TIAL1;PSMD4;PPME1;KHSRP;PSMD3;KPNA1;CAST;MBNL2;ACTN2;TMOD3;TALDO1;ANK3;SND1;TUBA4A;ALDH3A2;RRAGA;DDX39B;SCG5;UQCRC2;TNIK;TLN1;NGEF;IGSF5;CNP;ARL1;SLC1A4;RASGRP1;HSPBP1;RTN4;ACAT1;RAP1B;PRKAR2B;STXBP6;PRODH;NDUFV1;HMOX2;GPM6B;PDHA1;DTNA;ADHFE1;VTA1;NEK7;PRRC2C;LNPEP;CP;LSM4;DCLK1;EHD1;ARHGAP32;EHD4;REEP5;TPP2;PLXNB1;HNRNPC;OSBPL1A;RAB5A;PICALM;ARF3;PYGB;CLIC…
CDX2 19796622 ChIP-Seq MESCs Mouse	0.556189	37/334	0.27785	0.568931	0	0	1.12413	1.43965	APP;CLIC4;TRIO;RTN1;SLC44A1;ATP8A1;CUL3;VPS26A;PLA2G7;SLC8A1;THBS4;SNX1;CDH2;SCRN1;OXCT1;CLMN;COBLL1;PSD3;DAG1;ITGAV;ERC2;MYH10;USP47;UBE2H;CADM1;CACNA2D1;SORBS1;SMARCA2;MYL6;PCP4;RCN2;DAAM1;FABP5;SYNJ1;VDAC3;SPARCL1;VCL
IKZF1 21737484 ChIP-ChIP HCT116 Human	0.543396	18/155	0.286157	0.583116	0	0	1.1848	1.48244	PRKCG;MTCH1;GABBR1;TUBB;CAMK2A;ATP2B4;RPL35A;SLC1A4;ENO2;PGD;L1CAM;PLXDC2;RAB11A;CALD1;PRKAR2B;RBP1;MARK2;GTF2I
TRIM28 21343339 ChIP-Seq HEK293 Human	0.542687	1990-11-01	0.286624	0.583116	0	0	1.25527	1.56856	ANXA1;RTN1;TRIM28;TRIM2;COBLL1;PCDH7;FABP7;HTRA1;NRXN2;ITGAV;NPTX2
PAX3-FKHR 20663909 ChIP-Seq RHABDOMYOSARCOMA Human	0.541377	112/1063	0.28749	0.583116	0	0	1.06412	1.3265	APP;TRIO;FAM107A;ABAT;MSI2;SMC3;PREX1;CDH5;ALCAM;EDNRB;TOM1;PSMD1;ARFIP1;TNS3;EPHA4;FNBP1;LIMCH1;ANK2;PRKCA;ANK3;CACNB2;DYNC1LI2;CLIP1;MAP1B;SUCLG2;TLN2;SCG2;PFN2;KHDRBS3;PCDH10;DDX1;PDE1A;ITPR1;RASAL2;FOXO1;G3BP1;PLXNA2;STXBP6;NPTX2;ZC3H15;VCAM1;CADM1;CADM2;NEBL;GOT2;NEK7;RDX;SLC4A10;ARHGAP26;GRIN2B;SMARCA2;QKI;DCLK1;PTPRD;PEX5L;GNAL;CHMP2B;FGFR2;PICALM;ITGB1;PCSK2;DPP10;WDR1;MEGF10;SETD7;ADAR;P…
TET1 21451524 ChIP-Seq MESCs Mouse	0.536993	191/1839	0.290407	0.587186	0	0	1.04827	1.29616	MTCH2;ACAA2;RPL32;GDE1;KLHDC7A;UBE2Z;COX6A1;ENO2;ENO3;NUDT3;CNDP2;FBL;SCP2;RPL18A;CFL1;KIF5A;COTL1;KPNA6;VPS35;PIP4K2C;PTGDS;RAB2A;PDIA3;CPT1A;SMARCC2;USP4;TMOD3;AP1B1;ZFYVE21;HDHD2;SRCIN1;SND1;CACNB1;CLIP2;MYL6;EEF1A2;MADD;PGP;UBE2V2;CHMP4B;NUP98;TLN1;PPIA;VPS28;SNRPA;ISCU;SF1;BRSK1;FKBP2;RAB5B;RAB5C;SDC4;PDXDC1;CTBP1;CUL2;HPCA;TWF2;TWF1;CABP1;HSPBP1;CORO1B;RTN4;SEC14L2;NCKIPSD;SLC9A3R1;SYNGR1;P…
KDM2B 26808549 Chip-Seq K562 Human	0.523063	207/2000	0.299873	0.604431	0	0	1.04419	1.25762	CPNE5;CISD1;HNRNPU;ABAT;FNBP1L;ACTB;PSMD8;HERC1;BSG;STMN1;SYNPO;PRKACB;GLUL;CPT1A;ACTN2;ACTN1;CIRBP;HPCAL1;PRKCA;BCR;SOAT1;PPA1;MAP1A;TAGLN2;RPL28;PI4K2A;VPS28;C1ORF198;ABR;PRDX1;PIP5K1C;SPTBN2;CDK17;IQSEC1;MYO5A;LNPEP;L1CAM;GNG12;PRDX6;PTK2;EHD4;HNRNPF;PPP1R1B;GRB2;CALM1;CPEB2;SFXN5;WDR47;CLIC4;PTPRS;ADK;MIA3;ARHGAP5;PTPRF;PPP3CA;PEA15;SDF4;KIF1B;SPTAN1;DLGAP4;PABPC4;FN3KRP;NME2;CACYBP;TEX15;DYN…
CEBPA 23403033 ChIP-Seq LIVER Mouse	0.520195	63/589	0.30186	0.60654	0	0	1.0811	1.29494	RPL3;CDKN1B;CCDC47;PITPNB;HP;ETFB;OPLAH;TUBA1C;PNP;APMAP;SNRPD2;PPME1;RUVBL2;MPC2;COTL1;WDR7;TMED4;FGB;FGA;UGT1A1;AHSG;RAD23A;CSNK1D;F2;RANGAP1;RHOA;HNRNPH1;HNRNPUL2;CSNK2B;CANX;SRSF2;TOP1;PI4K2A;SF3B2;VCP;CFH;SLC1A4;RASAL2;NDRG1;PRPF8;ACAT2;KNG1;C3;SLC9A3R1;DNPEP;PDCD10;RAD21;APOH;GC;ABCF2;CCT4;ATP6V1F;RBM39;GOT1;NUDT21;COPS3;PSAT1;HNRNPC;GPD1L;OGT;RBMX;RPS24;EIF4G1
PPAR 26484153 Chip-Seq NCI-H1993 Human	0.517613	124/1185	0.303659	0.608262	0	0	1.05589	1.25846	CYFIP1;SPON1;AHCYL1;TRIO;GDA;PDCD6;GDE1;OGDHL;PARK7;EPS8;PPP1CB;PREX1;CAPNS1;CAPN2;COTL1;PLS3;NRCAM;ACAA1;TNS3;TGM2;GTF2I;ECH1;AP1B1;ACSL4;ACSL3;EEF1A1;CLIP2;ACAP2;CHMP4B;UBE2V1;SDC4;AK2;UBR4;SLC1A3;SLC1A4;RAP1GAP;MYL12A;CNN3;CYB5R3;PLXNA2;ATP6V1H;KIF3C;ZBED5;RAB6B;GRIA4;ABCA1;CDK17;RAP1GAP2;UBE2H;VCAM1;HSPA5;CADM2;STAM;ARHGAP26;PRDX6;QKI;AIMP1;HNRNPL;DLG1;WNK2;DMXL2;CHMP2B;AAK1;NF1;ACO1;PICALM;I…
IRF8 21731497 ChIP-ChIP J774 Mouse	0.515939	35/319	0.304832	0.608721	0	0	1.11173	1.32073	NCKAP1;HSP90AB1;CAB39L;GDA;HSD17B4;VPS26A;IDE;CYP46A1;CBL;PPP1R9B;ADD2;NCKIPSD;LAMP1;MYO6;COTL1;PHGDH;WASF1;CTSD;ATP6V0A1;CTSB;GRIPAP1;ATRX;ELP3;EIF2S1;PTK2;PGM2L1;EHD1;PSMA5;NECAP2;NEDD4;TCP1;ITPKA;TLN1;ISCU;PFKP
VDR 24787735 ChIP-Seq THP-1 Human	0.508623	85/805	0.310011	0.617151	0	0	1.06589	1.24832	TOP2B;TFRC;ARHGAP1;SLC2A1;AKR1B1;HNRNPU;NUDT3;CMIP;PREX1;GJA1;SYNGAP1;YWHAQ;CA2;ENSA;SIRPA;SEC61B;CTSD;TNS3;CTSB;ACTR3;CAP1;GSTK1;DBNL;PDCD6IP;TPM4;HMGCS1;ACSL1;GPT2;SLC39A10;VPS37B;ACTN4;PSPC1;RAPGEF2;MYH9;TOP1;ARHGEF2;PABPC1;UTRN;SEC22B;ALDOA;RAPGEF3;GAS7;FKBP5;PRPS2;CAMK2D;OAT;UQCRB;NUFIP2;CUL2;ITPR1;SLC1A3;AK3;FOXO3;NDRG1;CST3;GNA14;MAT2A;CLMN;BAG3;PSAP;PLXNA2;PTK2B;MAPK1;FLNB;MBP;LRRC8A;LTA4…
FUS 26573619 Chip-Seq HEK293 Human	0.501987	58/543	0.314784	0.623301	0	0	1.07918	1.24739	NCKAP1;GSK3B;DDX3X;PSIP1;GHITM;IPO7;GJA1;PSMD7;HMGN5;ITGB8;ITGAV;PGM1;SH3GL2;SKP1;DDX17;ACTR3;GSTK1;RPS6;ATRX;ATP1B1;EPN2;ENAH;EEF1A1;GAPDH;VAMP3;SEC23A;HDAC2;PHLPP1;KHDRBS3;PCDH10;DHX9;PDE1A;COPB1;NRXN1;ATL2;ACTR3B;ACAT1;NFS1;MAPK8;MAT2A;PTPMT1;RBBP7;STXBP6;BUB3;SASH1;CAP2;HNRNPA3;SYT1;CDC5L;RANBP9;GNG12;GRIN2B;MAPK10;FUBP1;GNAQ;HNRNPA2B1;EIF4G3;RPS24
IRF1 19129219 ChIP-ChIP H3396 Human	0.501644	22/196	0.315033	0.623301	0	0	1.14011	1.31691	DDX17;RAB2B;PCNA;SLC1A2;ILK;RAB11A;STXBP5L;RAB11B;HK1;AKAP12;ALDH4A1;HSPH1;FXR2;TUBB2A;CSRP1;PDE4B;RPL24;RNPS1;ATP6V1E1;LCMT1;RBMX;PICALM
ELK4 26923725 Chip-Seq MESODERM Mouse	0.497172	50/466	0.318294	0.627827	0	0	1.08444	1.24145	WDR47;PTPRS;CLTC;OLA1;GPT;CHD4;EEA1;RPH3A;C4B;LAMP1;STMN1;ANXA6;EFHD2;LRRFIP1;SNAP29;GLUL;CTSB;TGM2;ACTR3;FNBP1;HSBP1;APOA1;VPS37B;RAP2B;UQCRC2;ARHGEF2;PLCB1;CHMP5;NOTCH1;NUFIP2;TIMM13;CSTF2T;AK5;MFF;RTN4;LIMA1;NFS1;U2AF2;SF3B1;LCMT1;NTRK2;TMEM132A;CDC5L;PSMC4;CHMP2B;OGDH;PDCD4;RAB18;CTNNB1;GSTM5
NR4A2 19515692 ChIP-ChIP MN9D Mouse	0.484651	23/207	0.327604	0.644221	0	0	1.12709	1.25777	GPM6A;RAB3C;BRSK1;KHDRBS1;SNAP25;GABBR1;RTN1;TSC22D1;ITPR1;ATP1A3;ACSL3;CDC42BPB;PSMD8;TUBB2B;TUBB2A;PRKAR2A;UBTF;CPE;UBAP2L;PDLIM5;PPIA;FGF12;UBQLN2
KLF1 20508144 ChIP-Seq FETAL-LIVER-ERYTHROID Mouse	0.477653	119/1144	0.332926	0.652696	0	0	1.04834	1.153	ALDH1L1;RNH1;ATP8A1;HDAC11;AQP4;ACTB;CDH5;HERC1;BANF1;PIP4K2C;BSN;B2M;TGM2;CAST;GABARAPL2;EPHA4;PRKAB2;USP7;ACOT7;ECH1;ACOT11;TMOD2;ACSL6;MIF;IPCEF1;MAPK8IP3;PDIA6;CACNB4;PSME3;EZR;PPIA;PPID;PFN2;LRPAP1;NDRG4;PSMD12;KHDRBS3;SAR1B;CTBP1;ARL1;AK2;SLC1A4;IQGAP1;NDRG1;CPLX1;NCKIPSD;VCPIP1;EPB41L2;PSAP;PLXNA2;MARK3;ATP6V0A1;CADM3;SYT1;HSPA12B;LSM4;PTK2;PTPRD;PEX5L;HNRNPF;FUBP1;GNB1;OGDH;ACO2;CALR;CPEB…
KDM6A 18722178 ChIP-ChIP U937 AND SAOS2 Human	0.472469	51/479	0.336923	0.658532	0	0	1.07494	1.16942	DDX46;CTNND1;CCT6B;NSDHL;SNRPD2;UROD;RPS18;DBT;SNRPD3;SEC61B;SDF2;ALG2;NME1;HADHB;PSMA5;PSMA2;PSME3;UQCRC2;SLC25A11;ARL8B;COPA;PCNA;TMED10;CSTF2T;PSMB7;DNPEP;U2AF2;PTPMT1;TPR;CLPTM1;UBQLN1;ATP6V1H;ATP6V1D;ATP6V1C1;SF3A3;CYB5B;NDUFA7;MDH1;HSPA5;YIPF3;NDUFA3;STAM;TM9SF2;NUDT21;NECAP1;PRPF31;ACO2;TARDBP;ACBD3;RPS21;ITPA
EGR1 19032775 ChIP-ChIP M12 Human	0.466851	30/276	0.34131	0.665091	0	0	1.09967	1.1821	NDUFB9;RAB5B;ACADVL;CDKN1B;NFIX;STXBP3;CPNE6;ADK;GMPS;ADAR;SLC8A1;HK1;MAP2;KHSRP;PENK;PSD3;MAP4;CRYM;GLUL;SPTAN1;MAP2K1;NME2;UBE4B;TBCA;NME1;HADHB;TM9SF2;NFIC;APBA2;VAMP2
ESR1 21235772 ChIP-Seq MCF-7 Human	0.464873	25/228	0.342868	0.666114	0	0	1.11037	1.18855	MACF1;TMED10;SLC2A1;ABAT;CROT;CBL;ARPP19;NDRG1;GPHN;FXR1;KIAA0513;GNA14;DNAJB6;TNS3;CTSD;CAP2;ABCA1;VWF;ATP1B1;TOM1L2;NFIC;TACC1;MAPT;TOP1;FKBP4
KLF5 25053715 ChIP-Seq YYC3 Human	0.448361	205/2000	0.356155	0.685731	0	0	1.03167	1.06509	SPON1;RNH1;PLEKHB1;HNRNPR;PPP2R2A;ENO1;FNBP1L;ENO3;ACTB;RPS14;EDNRB;TFG;DPYSL2;DPYSL3;PIP4K2B;TNS3;TNS1;PRKAB2;CPT1A;ACOT7;ACTN1;CIRBP;BIN1;SUCLG2;ADCYAP1R1;SDC4;STXBP3;PCDH10;ENDOD1;MTDH;MYL12B;FXR1;CYB5R3;S100A16;PRDX1;PTPMT1;PENK;PIP5K1C;STXBP6;PSMF1;SPTBN1;JUP;CADM2;FN1;LNPEP;PA2G4;SMARCA4;ALDH6A1;PEX5L;TF;HNRNPK;CALM1;ITPA;CPEB4;ARF1;DIRAS2;SLC7A14;AKR1B1;ARHGAP5;EEA1;TUBA1C;PCM1;TRIM2;NCS1;…
CBX2 22325352 ChIP-Seq 293T-Rex Human	0.448361	205/2000	0.356155	0.685731	0	0	1.03167	1.06509	AHCYL1;HNRNPU;HNRNPR;KLHDC7A;ENO1;FNBP1L;SCP2;STMN1;PRKACB;GLUL;TNS1;EPHA4;PRKAB2;ACOT7;SLC6A17;ACTN2;LIMCH1;HPCAL1;HPCAL4;SRRM1;INPP4A;BCAN;SOAT1;BIN1;PADI2;ASTN1;MACF1;CFH;STXBP3;DHX9;PDE1A;C1ORF198;MAP2;PRDX1;ERI3;SPTBN1;CADM3;IQSEC1;PUM1;GNG12;PRDX6;EHD3;ADI1;FUBP1;STRN;SFXN5;RYR2;WDR47;ARF1;CLIC4;MIA3;SLC6A1;PTPRF;CHL1;SDF4;PHGDH;KIF1B;ACADM;KIF1A;CAP1;LRRC47;CDV3;NUDC;PABPC4;AKR1A1;CACYBP;R…
CEBPB 26923725 Chip-Seq HEMOGENIC-ENDOTHELIUM Mouse	0.448361	205/2000	0.356155	0.685731	0	0	1.03167	1.06509	RPL4;APP;AHCYL2;SPON1;TRIO;PITPNA;PREP;HNRNPR;FNBP1L;SLC4A4;HERC1;AKT2;LONP1;PSMD1;ARFIP1;PIP4K2B;PTGDS;PRKACB;TNS3;SCN1A;CHGB;TNS1;FNBP1;ACTN2;SCAMP1;SND1;POR;DAAM1;RBP1;UQCRC1;MYL9;NGEF;SF1;LRPAP1;SAR1A;PPP3R1;SNX2;PCBP1;RAD21;ERI3;APOD;PIP5K1C;ATP6V1C1;GPM6B;SEC31A;ABCA1;BTBD11;SMARCA2;PAICS;SMARCA4;GJB6;HYOU1;CPEB3;RPS24;CLIC4;SETD7;SLC7A14;ADK;OLA1;TUBA1C;CHMP1A;DHX15;DLGAP1;SEC61B;DLAT;CDV3…
SALL4 22934838 ChIP-ChIP CD34+ Human	0.442407	146/1418	0.361072	0.693128	0	0	1.03624	1.0556	RAB3C;ALDH1L1;NDUFA13;AHCYL1;CRTC1;PDCD6;CTNND2;CTNND1;AQP4;ACTG2;PREX1;PCMT1;FBL;NSDHL;GJA1;EDNRB;RPS16;DPYSL3;LUC7L;RPS11;SYNPO;B2M;GTF2I;RPS9;CPT1A;ACOT7;SNRPN;USP5;RPL23;ALG2;CASK;EPDR1;ACTN4;ANK3;SDHB;BCR;BCAN;RUFY3;CSNK2B;ADPRH;FKBP8;SUCLG2;RPL27;AMPH;UTRN;PPIB;SNRPC;RTN1;CFH;PDE1B;CUL3;CABP1;CPLX2;PLA2G7;GLG1;HSD11B1;MAP2;EPB41L3;MYO6;SERPINH1;ATP6V1H;SRGAP3;ATP6V1C1;SPTBN1;MFAP3L;GSTM3;CA…
FOXO1 23066095 ChIP-Seq LIVER Mouse	0.439333	37/347	0.363636	0.69598	0	0	1.0762	1.08869	ATP6V1A;ALDH1L1;CUEDC2;TOMM40;NOTCH1;KHDRBS3;TECR;ATL2;ARHGAP5;FOXO3;PTPRF;NCALD;RPS14;LDHB;MAP1LC3B;SCP2;PCDH1;LCMT1;TNS1;PRKAB2;ELOVL5;SEMA4B;BAIAP2;TOM1L2;GRHPR;POR;NFIA;ARPC2;RBP1;CYCS;GPD1L;OSBPL1A;SQSTM1;ITPA;MGLL;PAFAH1B2;PPID
NANOG 18358816 ChIP-ChIP MESCs Mouse	0.435333	127/1232	0.367001	0.700341	0	0	1.03734	1.03982	EIF4A2;DGKE;ATP8A1;PITPNB;KLHDC7A;PPP2R2A;PARK7;TIAL1;GJA1;ALCAM;DPYSL4;TUBB3;KHSRP;FTH1;DPYSL3;ARL6IP5;SIRPA;GLUL;NSF;SMARCC2;SNRPN;USP5;CACNA2D1;TMOD3;ACTN4;MIF;ANK3;ATP1B1;SDHB;TUFM;GPD2;SPARCL1;TAGLN2;KPNB1;LRPAP1;VCP;ANP32A;SLC1A3;LDHB;MBP;NPTX2;TRAP1;GOT1;IDH1;EPHX2;RDX;FN1;M6PR;MYO5A;ASNS;LNPEP;ARHGAP26;COPS4;FUBP3;UBE2O;STT3B;OGT;RPS21;FGFR2;PICALM;SLC25A1;WDR47;ARF2;HSP90AB1;CDKN1B;SLC6A…
CEBPB 26923725 Chip-Seq HEMANGIOBLAST Mouse	0.428573	68/652	0.372758	0.70923	0	0	1.05024	1.0364	RPL4;AHCYL2;SPON1;CSE1L;SETD7;ADK;OLA1;ATP2A2;WASL;FNBP1L;SLC8A1;HK2;GPHN;TRIM9;YWHAQ;AKT2;DLGAP1;PTGDS;DLGAP2;BCAS1;SCN1A;USP7;TSC22D1;FNBP1;HSBP1;APLP2;ACSL6;APOA1;CASK;RAD23B;SND1;DNM3;BCAN;CLIP2;GPD2;MYL9;LRPAP1;SF3B2;CAMK2D;SHMT2;PRICKLE2;DLST;SLC1A3;SLC1A4;RAP1GAP;MYL12B;ADD2;CYB5R3;NPTX1;NCAM2;PRODH;GPM6B;SEC16A;CAV1;SMARCA5;RANBP9;TBCA;ARHGAP26;OXR1;SMARCA2;EHD3;DLG2;ARPC2;PSMC4;DRG1;CNTN…
TAL1 26923725 Chip-Seq HEMANGIOBLAST Mouse	0.422391	145/1413	0.378102	0.717281	0	0	1.03208	1.00379	CNTFR;NCKAP1;RAB3C;SPON1;UHRF1BP1L;RPL32;CSE1L;CTNND1;PREP;KLHDC7A;C4B;EPS8;TIAL1;HMGN5;HERC1;CDH2;FTH1;DPYSL3;TOM1;LONP1;PSMD1;PRKACB;GLUL;EPHA4;PRKCB;PGD;SRRM1;TOM1L2;PCP4;BIN1;PADI2;TLN2;PPIB;ARL8B;MACF1;ANP32A;CUL1;ITPR1;SLC1A3;PHYHIPL;SLC1A4;NDRG1;HSPBP1;SEC14L2;RAD21;MBP;STXBP6;ATP6V1C1;PLXNA4;ATP6V0A1;ABCA1;SYT5;VCAM1;SMARCA5;ARHGAP26;CORO2B;SMARCA2;PTPRD;DLG1;NCEH1;DLG2;RHEB;GNAQ;NF1;CNTN…
KLF4 19829295 ChIP-Seq ESCs Human	0.413774	204/2000	0.385679	0.727376	0	0	1.02544	0.976985	AHCYL1;CPNE5;PITPNB;PPP2R2A;ICAM5;ACTB;NUDT3;EPS8;TIAL1;PREX1;PCMT1;NUB1;SYNGAP1;RASSF2;DPYSL4;BSG;VPS35;ATP6V1E1;MBNL2;ACOT7;UNC13A;CIRBP;AP1B1;HPCAL1;TALDO1;ZFYVE21;MAPK8IP3;BCR;PRKAR1B;SUB1;CDC37;MAP1B;SIK3;NUP98;TLN2;UQCRC2;VPS28;TTYH3;STXBP3;CTBP1;PDE1B;HSPA4L;C1ORF198;ACTR3B;MYL12A;HSD11B1;LDHB;EPB41L1;EPB41L3;SERPINH1;APOD;PSMF1;ATP6V1C1;BTF3;SRPK2;GSTM1;IQSEC1;ERLIN2;HSPA12B;TOLLIP;NMT1;C…
CTCF 21964334 ChIP-Seq BJAB-B Human	0.413774	204/2000	0.385679	0.727376	0	0	1.02544	0.976985	AHCYL1;ARAF;PREP;PPP2R2A;ENO1;RPS19;PSMD4;PSMD3;RPL36;PSMD1;VPS35;PDK2;EPHA4;PRKAB2;SMARCC2;SLC6A17;CIRBP;CSNK1D;MIF;SND1;ASRGL1;POR;DYNC1LI2;SOAT1;PPA1;DAAM2;MAP1A;TAGLN2;RPL27;ATP6V0D1;MTMR3;STXBP3;PCDH10;ENDOD1;VPS26A;MYL12A;C12ORF57;RNF214;GRIN2A;PPP3R1;PCBP2;PENK;PIP5K1C;APOE;DECR1;ABCA1;CADM1;IQSEC2;EHD1;MLLT11;WNK1;GJB6;FUBP1;NMT2;GRB2;AKR1B1;AP2A2;PTPRF;MAP1LC3B;TUBA1B;PCLO;ENSA;TMED2;KIF…
AR 25329375 ChIP-Seq VCAP Human	0.39597	194/1906	0.401819	0.755607	0	0	1.02262	0.93238	APP;TRIO;HNRNPR;KLHDC7A;NUDT3;EPS8;PREX2;PCMT1;PSMD4;FTH1;ATP6V1E1;PRKACB;TNS3;CHGB;EPHA4;ACSL3;SND1;DAAM1;MAP1B;SPARCL1;PFN2;MACF1;C1ORF198;IQGAP1;HSPH1;DHX36;LTA4H;SPTBN1;SPTBN2;SRPK2;CADM1;NEBL;RDX;PDE2A;FN1;GRIN2B;CP;PAICS;PTK2;EHD3;HNRNPD;GRB2;RPS24;FERMT2;PYGB;DIRAS2;ADK;CLTB;OLA1;ARHGAP5;SLC6A1;EEA1;PPP3CA;UCHL1;PCLO;TUBA1A;ANXA1;SLC39A10;CTTNBP2NL;CLDN11;ALDH5A1;BDH1;PSMA1;KIF2A;PACS1;PIT…
TP63 22573176 ChIP-Seq HFKS Human	0.385874	427/4229	0.411269	0.770885	0	0	1.01443	0.901327	NCKAP1;RPL5;RNH1;TRIO;HNRNPR;ABAT;PHB2;SCAMP5;PSMD9;NSDHL;PSMD7;STMN1;RPL36;CKMT1B;PRKAB2;MBNL2;UNC13A;HPCAL1;ZFYVE21;PRKCA;SND1;DAAM1;PRKAR1A;BIN1;RBP1;UQCRC1;SF1;LRPAP1;TTYH3;SAR1A;SHMT2;CTBP1;HSPA4L;ABR;PRDX5;CYB5R3;EPB41L1;S100A16;EPB41L3;SERPINH1;PLCG1;HMOX2;ABCA1;CDK17;JUP;CADM1;RDX;PA2G4;MLLT11;HNRNPM;EHD3;PPP5C;EHD4;TOLLIP;SFXN5;SETD7;RPLP0;ARHGAP1;CLTB;PYGM;ARHGAP5;PEA15;ENSA;TNKS1BP1;DL…
GATA1 19941826 ChIP-Seq K562 Human	0.382405	99/967	0.414568	0.770885	0	0	1.02848	0.905595	IFITM3;TFRC;CRTC1;HDAC11;ACTB;NUDT3;CMIP;HERC1;UROD;FTH1;BSG;GLUL;TGM2;ACSL6;GAPVD1;HPCAL4;ERMN;EEF1A1;CLIP1;MAP1B;FKBP8;UBE2V1;TNIK;UTRN;ALDH7A1;DHX9;ITPR1;SLC1A4;NRF1;FOXO3;RAP1GAP;RTN4;KLC2;EPB41L1;PRKAR2B;TSPAN7;PSAP;SERPINH1;MYH10;MARK3;ATP6V1F;UBE2H;IQSEC1;IDH2;FUBP3;HNRNPF;GNB1;UBE2O;SAE1;FGFR3;PICALM;CPEB4;CNTNAP1;DOCK9;SLC2A1;ETFA;PTPRF;HK1;TUBA1C;TUBA1B;HINT1;YWHAQ;OPA1;MYO18A;ERC1;TNPO…
SMC3 22415368 ChIP-Seq MEFs Mouse	0.380991	203/2000	0.41592	0.770885	0	0	1.01921	0.894116	APP;RNH1;TRIO;PLEKHB1;PPP2R2A;SMC3;SLC4A4;ACTB;GJA1;SNRPD3;EPHA4;CPT1A;SMARCC2;ACTN1;SACM1L;CIRBP;AP1B1;PRKCA;ANK2;DKK3;BCR;DYNC1LI2;DAAM1;CDC37;PADI2;RPL24;RPL27;UQCRC2;EZR;RPL28;MTMR3;PDXDC1;CTBP1;PCDH10;ARPP19;SYNGR1;PRDX1;PIP5K1C;APOE;PLCG1;SCN3A;CDK17;DTNA;FN1;ERLIN2;CS;NCEH1;WNK1;CALR;CALM1;CD200;SCN2B;GABRB2;ARF1;PTPRS;RPLP0;DIRAS2;CCDC124;PTPRF;TUBA1C;ACTR1B;SIPA1L1;TMED2;ZFR;GAB1;SLC39A1…
GATA4 25053715 ChIP-Seq YYC3 Human	0.380991	203/2000	0.41592	0.770885	0	0	1.01921	0.894116	PITPNA;GHITM;FNBP1L;ENO3;EPS8;SNRPD2;RPS19;PPP2R1A;FTH1;ATP6V1E1;SYNPO;TNS3;PRKAB2;MBNL2;ACOT7;SACM1L;ACTN4;ACSL3;SND1;SOAT1;EWSR1;PPA1;BIN1;SUB1;PADI2;VDAC2;TAGLN2;SDC4;PDXDC1;SAR1B;MYL12B;S100A16;PCBP1;APOD;SCN3A;SPTBN1;ATP6V0A1;PRRT1;GSTM3;JUP;NEBL;ADHFE1;RDX;CP;HNRNPL;CCDC88A;EHD4;ADI1;HNRNPF;CALM1;GSTM5;CPEB4;AP2A1;ARHGAP5;WDR45;PPP3CA;NUDCD3;HINT1;SIPA1L1;CHMP1B;ACADM;SPTAN1;DLGAP4;TMED4;CC…
CEBPB 26923725 Chip-Seq MACROPHAGESS Mouse	0.380991	203/2000	0.41592	0.770885	0	0	1.01921	0.894116	EIF4A2;CYFIP2;RPL4;TRIO;CPNE5;RPL32;NUDT3;GJA1;FTH1;PSMD3;LONP1;PSMD1;ARFIP1;ATP6V1E1;BSN;SYNPO;TNS3;SEC63;CHGB;CPT1A;HPCAL4;INPP4A;BCAN;RUFY3;ADPRH;SIK3;RPL27;UQCRC2;PFN1;ALDH7A1;SF1;ASTN1;MTMR3;SAR1A;PDXDC1;SHMT2;ACTR3B;FXR1;PRKAR2B;PIP5K1C;PSMF1;SCN3A;HMOX2;SEC31A;GSTM3;TRAP1;GSTM1;HSPA12B;EHD1;NCEH1;NMT1;CD200;UBXN1;RPLP0;DIRAS2;CLTC;GDI2;CHMP1B;CHMP1A;DLAT;CCT3;DBNL;ANXA2;HSBP1;PABPC4;MINK1;…
LMO2 26923725 Chip-Seq MACROPHAGESS Mouse	0.37955	49/473	0.417302	0.771231	0	0	1.04169	0.910385	GABRB3;EIF4A2;AHCYL2;GDI2;HNRNPR;PSMD9;TUBA1C;HMGN5;AKT2;PSD3;EFHD2;DLGAP1;BCAS1;SLC6A17;HSBP1;RHOB;NDUFS8;ITPKA;UQCRC1;PLEC;MACF1;DDX6;RALA;ATL2;CAMK2A;ATP1A3;SLC1A4;HSD17B12;FOXO1;PSMB2;MAT2A;PCBP1;ESD;SF3B1;ABCA1;CSNK1A1;IQSEC1;SORBS2;OXR1;ASS1;PTK2;REEP1;FMNL2;NFIC;IMPDH2;DNAJA2;HNRNPD;DRG1;FGFR2
JUN 21703547 ChIP-Seq K562 Human	0.372335	161/1585	0.424292	0.78191	0	0	1.01971	0.874231	RAB3C;CPNE5;CRTC1;PEBP1;COMT;CMIP;CHCHD2;RASSF2;DPYSL3;DAG1;CAPN2;KIF21A;ATP6V1E1;BSN;CPT1A;MBNL2;SLC6A17;HPCAL1;PRKCA;PRPF4B;PDIA6;SND1;PDIA4;EEF1A1;PCP4;SUB1;MAP1B;GPD2;SBDS;SUCLG2;SUCLG1;SQSTM1;PPID;VCL;GNAZ;MACF1;KHDRBS2;ADCYAP1R1;KHDRBS3;TTYH3;ABCB1;ABHD4;MAOB;ABHD3;GLO1;C1ORF198;CUL1;SLC1A3;COX7A2;CPLX1;GRIN2A;SNX2;EPB41L2;APOH;MYO6;NPTX2;NDUFV1;SYT1;GOT1;HSPA4;EEF2;SMARCA2;PPFIBP1;EHD3;GNA…
GF1B 26923725 Chip-Seq HPCs Mouse	0.367158	170/1676	0.42938	0.787669	0	0	1.01803	0.86066	RAB3C;ALDH1L1;UHRF1BP1L;TRIO;GLDC;PREP;HNRNPR;KLHDC7A;PPP2R2A;MSI2;SLC4A4;AMOT;PPP1CB;CDH5;GJA1;HMGN5;EDNRB;HERC1;PSMD4;UROD;DPYSL3;UBAP2L;SNRPD3;FAM3C;BSN;SCN1A;TNS1;EPHA4;MBNL2;CASK;ZFYVE21;UBE4B;PRKCA;ANK2;ATP1B2;IPCEF1;SRCIN1;SND1;TOM1L2;BIN1;PSME3;SIK3;SUCLG1;UQCRC2;PPIB;TLN1;VCL;PFN2;SAR1A;SAR1B;PCDH10;FOXO3;KLC1;ACTR3B;ACAT1;SEC14L2;HSPH1;APOH;PCBP1;ERI3;MBP;MYH10;ATP6V1C1;GPM6B;TRAP1;UBE2…
TP53 22573176 ChIP-Seq HFKS Human	0.366673	137/1348	0.42986	0.787669	0	0	1.02011	0.861276	ALDH1L1;SERPINE2;GTF2B;TXNDC15;IPO4;PREX2;RASSF2;CAPNS1;TFG;LUC7L;KPNA1;EPHA4;G6PD;SNRPN;LIMCH1;CACNA2D1;TPM2;SCAMP1;PGD;RRAGA;RUFY3;EEF1A2;MAP1A;UQCRC2;TLN1;GRIA1;ANKRD17;RTN3;GPM6A;RTN1;NOTCH1;RBM8A;C1ORF198;ARL2;IQGAP1;SUPT6H;NDRG1;PRPF8;PRDX1;RAD21;MYO6;MAP4;MYH10;SPTBN1;PDE2A;M6PR;PUM1;ACSF2;AIMP1;QDPR;COPS3;PEX5L;EIF5;DLG2;PTPRA;DLG4;FUBP1;OGDH;PI4KA;CPE;CALR;CALM1;SCN2A;EIF4G3;CPEB4;FGFR1;…
PPARG 20176806 ChIP-Seq MACROPHAGES Mouse	0.365361	143/1408	0.431161	0.787815	0	0	1.01934	0.857545	RAB3C;SERPINE2;GLDC;CTNND2;CTNND1;FNBP1L;SLC4A4;C4B;EPS8;PREX1;RASSF2;HERC1;UROD;FTH1;STMN1;KPNA6;FAM3C;GLUL;TNS3;NSF;CPT1A;HPCAL1;ANK2;SCAMP1;PDIA6;ASRGL1;ERMN;EEF1A1;PRKAR1B;BIN1;MADD;UBE2V1;TNIK;UTRN;PPIB;CNP;TTYH1;GLO1;STXBP1;SLC1A2;ITPR1;SLC1A4;KNG1;MTDH;ABR;SDCBP;CALD1;S100A16;RAD21;ESD;MBP;LTA4H;ATP6V1C1;ZC3H15;ABCA1;CDK17;RAP1GAP2;IQSEC1;SEC16A;EHD1;DLG2;ARPC2;DMXL2;CYCS;PICALM;PYGB;WDR47…
PAX6 23342162 ChIP-ChIP BETA-FORBRAIN-LENS Mouse	0.36378	102/1001	0.432733	0.788455	0	0	1.02287	0.85679	EIF4A2;MTCH1;RAB3C;MTCH2;PEBP1;SLC8A1;CCT6B;PPP1CB;LGALS1;TRIM28;KHSRP;CFL1;CAPN2;SIRPA;VPS35;PDK2;RPS9;SLC6A17;FNBP1;APLP2;CYP2D22;PRPF6;GPD1;ADPRH;ARMCX6;FKBP8;D1PAS1;ARL8A;VPS28;BRSK1;KHDRBS2;KHDRBS3;RTN1;RAB5C;CTBP1;RTN4;GLG1;SLC9A3R1;EPB41L1;PCBP1;MUG2;HMOX2;PACSIN1;BTF3;GSTM1;CYP2J9;MYO5A;CHCHD10;GFAP;2610002M06RIK;ARPC3;SLCO1A4;COPE;PICALM;DDX3Y;SLC25A3;CNTNAP1;GDI1;SLC2A3;ACTR1B;PSD2;AP1G…
RUNX2 22187159 ChIP-Seq PCA Human	0.357647	345/3423	0.438888	0.797415	0	0	1.01128	0.832801	TRIO;CPNE5;SERPINE2;PITPNA;PREP;KLHDC7A;ABAT;ENO1;FNBP1L;ACTB;NUDT3;CCT6B;PREX2;PNN;PREX1;ALCAM;PSMD7;DPYSL2;DPYSL3;DAG1;KIF21A;TNS3;TNS1;SRRM2;EPHA4;SLC6A17;FNBP1;PRKCB;ACTN1;ACSL6;ANK2;CSNK1E;ANK3;ACSL3;SCAMP1;HDHD2;INPP4A;SOAT1;DAAM1;SIK3;SUCLG2;TLN2;NGEF;ASTN1;MACF1;IGSF5;STXBP3;PCDH10;VPS26A;IQGAP1;MTDH;HSD11B1;EPB41L1;MAP2;APOH;PENK;APOD;STXBP6;PSMF1;ABCA1;SRPK2;GSTM3;TRAP1;DTNA;CADM1;IQSEC…
JUND 26020271 ChIP-Seq SMOOTH MUSCLE Human	0.349977	202/2000	0.446707	0.80258	0	0	1.013	0.816327	ENO1;SMC3;SLC4A4;TXNDC15;CRKL;GLS;RPS14;PREX1;ALCAM;CAPNS1;FTH1;UBAP2L;PDK2;SMARCC2;MBNL2;UNC13A;FNBP1;CIRBP;CSNK1D;MIF;SND1;DKK3;MYL6;MAP1B;RBP1;UQCRC1;RPL24;TAGLN2;UQCRC2;PFN1;PI4K2A;STX1A;TTYH3;SDC4;MYL12A;GLG1;MYL12B;ABR;LDHA;PRKAR2B;S100A16;LTA4H;MAP4;MLLT11;EHD3;NMT1;RNPS1;HNRNPC;CALM1;CPEB2;SFXN5;CD200;GSTM5;PYGB;SERPINA3;RPLP0;CLTB;AKR1B1;AP2A1;PTPRF;MAP1LC3A;TUBA1A;CHMP1B;RAC1;CTSD;CTSB;…
LDB1 21186366 ChIP-Seq BM-HSCs Mouse	0.349977	202/2000	0.446707	0.80258	0	0	1.013	0.816327	SPON1;TRIO;CPNE6;PREP;PPP2R2A;PHB2;GOLGA2;C4A;PREX1;PSMD9;GJA1;HERC1;AKT2;FTH1;PTGDS;B2M;SEC63;ECH1;CIRBP;CSNK1D;HDHD2;SND1;BCR;MYL6;SUB1;SPARCL1;NUP98;NGEF;ADCYAP1R1;PDXDC1;PDE1A;TWF1;VPS26B;MYL12B;SEC14L2;HSD11B1;GRIN2A;FXR2;MUG1;PCBP1;SRP54C;LTA4H;PSMF1;PRRT1;CADM1;EHD1;FASN;PPP1R1B;CPEB4;PYGB;ARF1;UBXN1;WASL;PTPRF;ACADL;NEFL;SDF2;KIF1A;GIT1;APPL2;DLGAP4;LRRC47;CCT2;CDV3;TMED9;ELOVL5;IL18;VWA5…
GATA2 21186366 ChIP-Seq BM-HSCs Mouse	0.349977	202/2000	0.446707	0.80258	0	0	1.013	0.816327	CYFIP2;RPL30;PITPNA;CISD1;PREP;CCT6B;PCMT1;GJA1;BSG;SNRPD3;PIP4K2C;TNS3;SEC63;SMARCC2;ACTN1;CIRBP;AP1B1;HPCAL1;ACSL6;PRKCA;MIF;ANK3;BCR;MYL6;DAAM1;EWSR1;PPA1;MTMR3;SAR1A;SAR1B;PHYHIPL;VPS26A;ABR;PPP3R1;PRKAR2B;LTA4H;PIP5K1C;STXBP6;ATP6V1C1;CDK17;BTBD11;PA2G4;CCDC88A;FASN;WNK2;OGDH;GM5424;GRB2;CALM1;FERMT2;CPEB4;GABRB2;ARF1;ARF2;ARHGAP5;CLINT1;AKAP12;EEA1;NUDCD3;SIPA1L1;ANXA6;APPL2;CCT2;DBNL;NME2;…
FOXH1 21741376 ChIP-Seq ESCs Human	0.349977	202/2000	0.446707	0.80258	0	0	1.013	0.816327	EIF4A2;RNH1;AHCYL1;HNRNPR;PPP2R2A;FNBP1L;RPS14;DPYSL2;ARL6IP5;ATP6V1E1;TNS3;CPT1A;ACOT7;SLC6A17;FNBP1;CACNA2D1;CSNK1E;DKK3;STX1B;POR;MYL6;PRKAR1A;BIN1;VPS28;GPM6A;SAR1A;STXBP3;DHX9;STXBP1;PDE1A;VPS26B;ABR;FXR2;APOE;HMOX2;BTF3;ST13;LNPEP;SMARCA2;ALDH6A1;GJB6;WNK2;CALU;CPEB3;FKBP10;WDR47;CLIC4;SLC7A14;AP2A1;AKAP12;PPP3CA;TNKS1BP1;DLGAP2;CTSD;UBL7;EXOC7;MINK1;NME2;TUBG2;AMPD3;RHOB;TUBB2B;ALDH5A1;BDH…
AHR 22903824 ChIP-Seq MCF-7 Human	0.331498	70/690	0.466125	0.835141	0	0	1.0173	0.776506	ALDH1L1;RPL3;TRIO;BMPR2;SLC44A1;ADK;MSI2;WASL;PREX1;NPEPPS;PCLO;NNT;KIF5C;COTL1;PHACTR1;NRCAM;SEC61B;ERC2;TNS3;TNS1;BCAS3;EPHA4;SUPT16H;IGFBP5;DST;GAPVD1;ATP1B1;RAD23B;DNM3;PSPC1;PITPNM2;TAX1BP1;TLN2;GRIA2;PRPS1;PDXK;RAB5C;GSTP1;SLC1A2;XIAP;SLC1A3;GLG1;ADD2;FXR1;PPP1R2;LIMA1;GNA14;DNPEP;DNAJB6;SV2B;CLMN;CTNNA1;MBP;PAK2;ATP9A;SPTBN1;SRPK2;GSTM3;TXNRD1;MID1IP1;FN1;COX6C;EHD4;DLG2;NBEA;TAOK1;OGDH;SP…
GABP 17652178 ChIP-ChIP JURKAT Human	0.322909	101/1001	0.475434	0.839836	0	0	1.01112	0.751797	RPL30;RPL32;COX6A1;IPO4;RPS14;CHCHD2;PSMD7;PPME1;RPS18;BANF1;ATP6V1E1;EIF2A;IK;SUPT16H;RPS6;AP1B1;PRPF4B;ACYP2;HDHD2;WBP11;RPL27;SNRPC;RPL28;FKBP3;PPID;SNRPB;COPA;TMED10;TSG101;SAR1A;PSMD14;PSMD13;DDX1;CCDC25;LIN7C;PCBP1;DHX36;PSMF1;MARK2;ACBD5;M6PR;SMU1;SNW1;GOLGB1;CALU;CHMP2A;UBA2;ITPA;DDX3Y;DDX46;CLTC;YBX1;RBM3;UBL5;IDH3B;UBL7;CAP1;ACTR2;DBNL;PDCD6IP;TFIP11;CACYBP;GNL1;NME1;PSMA5;ACOX1;TAX1BP1…
IRF8 22096565 ChIP-ChIP GC-B Mouse	0.321049	78/772	0.477475	0.839836	0	0	1.01258	0.748543	SLC25A1;ITGB1;EIF4A2;RPL4;HSP90AB1;ADAR;IDE;HMGB1;WDR45;ACTB;CCT6B;HK1;EEF1B2;RPS14;HINT1;TUBB3;B2M;YWHAG;UBL7;CAP1;GRIPAP1;RAB2B;HSDL2;APOA2;SLC39A10;ARID1A;DYNLL2;UCHL5;DKK3;CLDN10;PREPL;NDUFS7;PSMA2;RUFY3;MADD;ARMCX6;NDUFS1;ERH;UBE2V1;RAPGEF6;SF1;NAPA;KHDRBS1;GNAZ;COPA;NOTCH1;SAR1B;CSTF2T;VPS26A;RAB21;SNX1;DNAJB6;PSAP;RPS3;RBBP9;SEC23B;CLASP1;FDFT1;ATP6V0A1;BCAP31;SF3A3;SRPK2;SYT1;CSNK1A1;M6PR…
JUN 26020271 ChIP-Seq SMOOTH MUSCLE Human	0.320699	201/2000	0.47786	0.839836	0	0	1.0068	0.74346	ENO1;SMC3;SLC4A4;TXNDC15;CRKL;GLS;PREX1;ALCAM;CAPNS1;DPYSL2;UBAP2L;PDK2;FNBP1;CACNA2D1;CIRBP;CSNK1D;MIF;DKK3;MYL6;MAP1B;RBP1;UQCRC1;RPL24;TAGLN2;PFN1;PI4K2A;STX1A;SDC4;GSPT1;MYL12A;GLG1;MYL12B;ABR;HSPH1;PRKAR2B;S100A16;SERPINH1;LTA4H;MAP4;HMOX2;EHD3;FUBP1;RNPS1;HNRNPC;CALM1;CPEB2;SFXN5;CD200;GSTM5;PYGB;SERPINA3;RPLP0;SLC7A14;CLTB;OLA1;AKR1B1;ACTR1B;TUBA1A;CHMP1B;TRIM2;ENSA;RAC1;CTSD;CTSB;ANXA1;AN…
FOXA1 25552417 ChIP-Seq VCAP Human	0.320699	201/2000	0.47786	0.839836	0	0	1.0068	0.74346	SERPINE2;ARAF;ABAT;ENO1;SMC3;FNBP1L;SLC4A4;NUDT3;EPS8;SCAMP5;PREX1;ALCAM;HERC1;AKT2;ATP6V1G1;SMARCC2;MBNL2;LIMCH1;ECH1;AP1B1;ANK3;SPARCL1;MYL9;ADCYAP1R1;TTYH3;ANP32A;SHMT2;PDE1B;STXBP1;ENDOD1;PHYHIPL;IQGAP1;VPS26B;GLG1;ABR;RNF214;PPP3R1;EPB41L1;MAP2;APOD;STXBP6;SPTBN1;DECR1;SPTBN2;BTF3;CDK17;CADM1;NEBL;IQSEC1;RDX;PRDX6;EHD1;GLUD1;ADI1;WNK1;HNRNPF;STRN;CPEB3;CPEB2;GABRB3;PYGB;SLC44A1;AP2A1;WASL;TU…
SOX2 18555785 Chip-Seq ESCs Mouse	0.320699	201/2000	0.47786	0.839836	0	0	1.0068	0.74346	NCKAP1;SERPINE2;PITPNB;HNRNPU;FNBP1L;GLS;PREX2;PREX1;RASSF2;PSMD1;GLUL;CHGB;TNS1;EPHA4;FNBP1;ANK2;INPP4A;SOAT1;TAGLN2;MYL9;NGEF;ASTN1;CFH;DHX9;PDE1A;HSD11B1;PSMF1;PLCG1;CADM3;NEBL;ADHFE1;FN1;STAM;PUM1;HSPA12B;PRDX6;DCLK1;PEX5L;EHD4;FUBP3;NMT2;PCSK2;PYGB;ARHGAP1;OLA1;MAP1LC3A;ACTR1B;ACADL;CSRP1;NCS1;KIF1A;UBXN4;PCMTD1;DLGAP4;TSC22D2;SLC39A10;CACYBP;SLC39A12;UCHL5;CTTNBP2NL;ENAH;RAP2B;IVD;ITPKA;VAM…
P300 27268052 Chip-Seq Bcells Human	0.320699	201/2000	0.47786	0.839836	0	0	1.0068	0.74346	IFITM3;PITPNA;PLEKHB1;TXNDC15;ACTB;RPS14;PCMT1;DPYSL4;SCP2;VPS35;TNS3;STARD7;HPCAL1;ZFYVE21;MAPK8IP3;ASRGL1;STX1B;PRKAR1B;PPA1;VDAC3;NUP98;TLN1;EZR;MYL9;VPS28;SF1;ABCB1;SAR1A;MYL12A;FXR1;C3;PPP3R1;APOD;PLCG1;ATP6V0A1;BTBD11;LNPEP;SMARCA2;HSPA12B;PRDX6;HNRNPL;EHD1;CALU;GRB2;SCN2A;CPEB3;SFXN5;PYGB;SERPINA3;HIP1;SERPINA1;AP2A1;SYNCRIP;PPP3CB;MAP1LC3A;NNT;CHMP1B;CAP1;LRRC47;DBNL;HSBP1;DYNLL1;MLF2;SER…
RUNX1 27514584 Chip-Seq MCF-7 Human	0.320699	201/2000	0.47786	0.839836	0	0	1.0068	0.74346	EIF4A2;APP;RPL32;HDAC11;EPS8;TIAL1;PREX1;CAPNS1;HERC1;TNS3;TNS1;GSTK1;PRKAB2;CPT1A;ECH1;PRKCA;GAPVD1;INPP4A;BCAN;BIN1;SDC4;PDXDC1;TTYH1;MYL12A;GLG1;SEC14L2;S100A16;FDFT1;SPTBN2;ABCA1;CDK17;LNPEP;PTK2;CS;TF;FASN;HNRNPD;RNPS1;CALM1;SFXN5;GSTM5;PYGB;RYR2;WDR47;ARF1;HIP1;PTPRS;GDI2;PTPRF;TUBA1C;TRIM9;MAP1LC3B;PPP3CB;UCHL1;CHMP1B;CHMP1A;ANXA6;DLAT;CTSD;CTSB;CAP1;CCT2;MINK1;ANXA5;CACYBP;DYNLL1;RHOC;PGM…
IRF1 21803131 ChIP-Seq MONOCYTES Human	0.31032	35/345	0.489418	0.857812	0	0	1.01699	0.726679	ECHS1;PCNA;KIAA1191;GHITM;PPM1E;CRKL;CNDP2;AMOT;GNA13;NUB1;DHX15;PGK1;PAK3;B2M;TNS3;SLC25A22;CAMK2G;UGT1A8;ACBD5;HSDL2;DTNA;ACTN1;TSC22D2;PRRC2C;FBXL16;SCAMP1;IPCEF1;EEF2;INPP4A;HNRNPL;MAPK10;RAPGEF2;HNRNPH2;TARDBP;UTRN
NANOG 16153702 ChIP-ChIP HESCs Human	0.303843	169/1686	0.496772	0.866281	0	0	1.00349	0.702066	RPL32;HDAC11;COX6A1;AMOT;CCT6B;TIAL1;PSMD9;GJA1;ALCAM;CDH2;PPP2R1A;RPS18;DPYSL2;KHSRP;DPYSL3;CFL1;COTL1;VPS35;B2M;EIF2A;DDX17;EPHA4;ATP6V1G1;USP7;CPT1A;SNRPN;CACNA2D1;APLP2;TALDO1;ACSL4;CSNK1E;WBP11;INPP4A;ILF3;PREPL;RBP1;ERH;SNRPA;ATP6V1A;KHDRBS1;DDX5;RAB5B;SDC4;PSMD14;ANP32A;AK3;GSPT2;ACAT2;GLG1;CNN3;FXR1;SNX1;RAP1A;CALD1;PCBP1;SERPINH1;PRNP;DTNA;JUP;IQSEC2;HSPA5;NEBL;FUS;HSPA4;CAV1;NEK7;EEF2;G…
RUNX 20019798 ChIP-Seq JUKART Human	0.303699	62/616	0.496936	0.866281	0	0	1.00803	0.704908	RPL4;SPON1;SLC44A1;DOCK9;ARHGAP1;MSI2;PPP3CA;GLUL;ARHGEF12;ELOVL5;ACSL6;SLC39A10;ANK2;POR;NUP98;ARHGEF2;CD47;ARHGEF7;VCL;RAB7A;MACF1;CAMK2D;USP54;RAP1GDS1;ATP1A1;KLC1;ADD3;GLG1;THBS4;RAP1B;FXR1;HECTD1;DNAJB6;APOH;S1PR1;MBP;LCMT1;PLXNA4;SPTBN1;SASH1;ATP6V0A1;SRPK2;HSPA9;ACBD5;API5;IQSEC1;HSPA4;NEK7;ASNS;LNPEP;LSM4;PTK2;TJP1;DIAPH1;RAB14;HNRNPF;GNAQ;NMT2;STT3B;SMAP2;APBA2;PFKP
SPI1 20517297 ChIP-Seq HL60 Human	0.293643	125/1249	0.508577	0.875807	0	0	1.00154	0.677181	IFITM3;RAB3C;ALDH1L1;KIAA1191;ACTB;ACTG2;PPP1CB;CDH5;RPS14;RASSF2;LGALS1;EDNRB;RUVBL2;KPNA6;CPNE1;SIRPA;ACAA1;NSF;SMARCC2;HPCAL1;AP1B1;PRKCA;HPCAL4;PDIA6;TUFM;STX1B;PPA2;MAP7D1;PGP;SUCLG2;AMPH;HPRT1;NPTXR;SNRNP200;EZR;ATP6V1A;KHDRBS1;SAR1A;CNP;TWF2;AK5;MYL12A;MYL12B;C3;GRIN2A;SYNGR1;MYH14;ZBED5;RAB6B;CDK17;GSTM1;SEC16A;TMEM132A;SMARCA5;MSN;PA2G4;CORO2B;RHEB;DLG4;ALB;CALU;OGDH;CNTN2;OGT;RPS24;GSTM…
MNX1 26342078 ChIP-Seq MIN6-4N Mouse	0.29312	200/2000	0.50919	0.875807	0	0	1.00062	0.67535	SERPINE2;2810408A11RIK;PITPNA;HDAC11;AQP4;GLS;C4A;PSMD7;CAPNS1;BSG;PSMD1;KIF21A;PTGDS;TNS3;GLUL;SEC63;TNS1;ACSL1;CACNA2D1;CSNK1D;GAPVD1;BCR;INPP4A;RRAGA;SOAT1;SIK3;SPARCL1;TAGLN2;RPL27;PFN2;VPS26A;VPS26B;FDFT1;ATP6V0A1;CDK17;CADM3;JUP;IQSEC1;FN1;BTBD11;PA2G4;PRDX6;CS;WNK2;PPP1R1B;STRN;CD200;FERMT2;GABRB2;FKBP10;ARF1;UBXN1;SETD7;DIRAS2;GDI2;CLTB;IDE;PRPF19;AKAP12;TUBA1C;TRIM9;HINT1;ACTR1B;ACADL;AN…
OCT4 19829295 ChIP-Seq ESCs Human	0.29312	200/2000	0.50919	0.875807	0	0	1.00062	0.67535	TFRC;PPP2R2A;ABAT;ICAM5;SMC3;DPYSL4;HERC1;CPNE1;TNS1;SRRM2;CPT1A;ACOT7;FNBP1;TALDO1;ZFYVE21;ANK3;GAPVD1;MAPK8IP3;ASRGL1;DKK3;PPA1;DAAM2;BIN1;RBP1;VDAC3;PADI2;EZR;RPL28;ABCB1;HSPA4L;C3;LDHB;PRDX5;EPB41L1;APOD;PIP5K1C;PSMF1;ATP6V1C1;ATP6V0A1;SRPK2;CADM1;IQSEC1;BTBD11;STAM;PUM1;SMARCA2;HSPA12B;MANF;TOLLIP;NMT2;GRB2;RPS21;PYGB;TOP2B;WDR47;HIP1;AP2A2;MECP2;UBL5;TRIM9;MAP1LC3B;CAMKV;NEFL;SPTAN1;CAP1;MI…
P53 21459846 ChIP-Seq SAOS-2 Human	0.29312	200/2000	0.50919	0.875807	0	0	1.00062	0.67535	APP;RNH1;AHCYL1;PITPNB;EIF4A3;HNRNPR;ENO2;SLC4A4;CRKL;TIAL1;PCMT1;RASSF2;TFG;PIP4K2B;UBAP2L;ATP6V1E1;TNS3;EPHA4;FNBP1;STARD7;SACM1L;AP1B1;HLA-A;RRAGA;CDC37;CSNK2B;RBP1;UQCRC1;UQCRC2;VPS28;SPTBN4;GPM6A;STXBP3;PLA2G7;ADH5;MTDH;PPP3R1;FXR2;ZBED5;HMOX2;SEC31A;SRPK2;IQSEC2;PA2G4;CS;FUBP1;PPP1R1B;NMT2;RPS21;CPEB2;ARF4;ARF1;CLIC4;SERPINA1;RPLP0;GPT;IDE;MECP2;PPP3CA;NUDCD3;DHX15;SPIN1;TNKS1BP1;KIF1A;SPTA…
FLI1 21867929 ChIP-Seq CD8 Mouse	0.29312	200/2000	0.50919	0.875807	0	0	1.00062	0.67535	CPNE5;2810408A11RIK;C4B;GOLGA2;LGALS1;ALCAM;RPL18A;PSMD2;LUC7L;SEC62;TNS1;GSTK1;ATP6V1G2;CIRBP;ACSL6;CSNK1D;HPCAL4;SND1;SRRM1;DKK3;BCAN;RRAGA;PRKAR1B;EWSR1;RBP1;SIK3;TAGLN3;SF1;PCDH10;PDE1B;ATP5K;PLA2G7;MTDH;MYL12B;SEC14L2;RNF214;SYNGR1;RAD21;TSPAN7;PCBP2;APOD;FDFT1;CADM2;HSPA12B;PAICS;EHD1;CS;FUBP1;CALU;CPEB4;CLIC4;HIP1;UBXN1;SETD7;GDI2;GPT;PYGM;WASL;TUBA1C;ACTR1B;CHMP1B;ANXA6;TNKS1BP1;SDF2;SEC6…
CUX1 19635798 ChIP-ChIP MULTIPLE HUMAN CANCER TYPES Human	0.290825	305/3052	0.511888	0.878106	0	0	0.999796	0.669512	EIF4A2;RPL3;PLEKHB1;PREP;AQP4;ENO2;ENO3;CRKL;CCT6B;GOLGA2;C4A;PNN;PREX1;PSMD9;PCMT1;ALCAM;RPS16;EDNRB;SCP2;CAPNS1;SNRPD2;HERC1;RPS19;RPS18;SYNPO;RPS11;B2M;GABARAPL2;ATP6V1G2;MBNL2;HLA-A;SCAMP1;SND1;RRAGA;PRKAR1A;PSME3;CSNK2B;SUCLG1;TAGLN2;RPL27;UQCRC2;ATP6V0D1;RPL28;ALDH7A1;SF1;STXBP3;ANP32A;CTBP1;PCDH10;STXBP1;IQGAP1;GLG1;PRDX5;EPB41L1;PDCD10;EPB41L2;PRDX1;LTA4H;ATP6V1C1;FDFT1;BTF3;DTNA;PA2G4;ST…
NR3C1 21868756 ChIP-Seq MCF10A Human	0.282855	113/1132	0.521369	0.891998	0	0	0.998508	0.650325	ACAA2;CPNE5;NDUFA10;MSI2;FNBP1L;SLC4A4;IPO5;EPS8;NUB1;EDNRB;DPYSL2;STMN1;VPS35;NRCAM;TNS3;EPHA4;HPCAL1;CSNK1E;PDIA6;DKK3;ACAP2;FKBP8;ELMO2;NPTXR;EZR;ALDH7A1;GRIA1;GRIA2;GPM6A;KHDRBS3;RASAL2;NDRG1;RASGRP1;FOXO1;NCKIPSD;EPB41L2;PLXNA2;GPM6B;SEC31A;GSTM3;DTNA;CPSF6;NEBL;FN1;MSN;BTBD11;SMARCA2;PAICS;ADI1;WNK2;OGDH;FGF12;CPEB2;CPEB4;DPP10;PTPRS;DDX3X;HIP1;ABCD3;RASGRF1;DIRAS2;SLC2A1;AKR1B1;OPLAH;AKAP1…
CEBPB 23403033 ChIP-Seq LIVER Mouse	0.269241	38/382	0.537971	0.900842	0	0	0.994637	0.616626	ITIH4;SF3B2;RPL3;SLC20A1;PITPNB;CCDC47;HP;UBR4;SLC1A4;RASAL2;ACAT2;C3;HMGN5;SNRPD2;APMAP;RUVBL2;COTL1;ABCF2;ATP6V1F;RNF20;GRIPAP1;RBM39;UGT1A1;TALDO1;CSNK1D;F2;RHOA;MLLT11;QDPR;NUDT21;ALDH6A1;SFPQ;HNRNPH1;HNRNPUL2;CANX;PI4KA;OCIAD1;DLD
CEBPB 20176806 ChIP-Seq MACROPHAGES Mouse	0.2672	199/2000	0.540505	0.900842	0	0	0.994448	0.611835	EIF4A1;TFRC;NUDT3;RPS14;NUB1;RASSF2;FTH1;DAG1;PSMD1;TNS3;TNS1;GSTK1;SMARCC2;RPL23;INPP4A;PPA1;DAAM2;CDC37;TAGLN2;VPS28;SF1;MTMR3;SAR1A;HEPACAM;STXBP1;ATP5K;VPS26A;UGT1A7C;ABR;SYNGR1;CYB5R3;PRKAR2B;PCBP1;LTA4H;ATP6V1C1;GPM6B;ABCA1;CDK17;GSTM1;CS;EHD3;HNRNPF;RPS24;PYGB;ARF1;HIP1;UBXN1;PTPRS;SETD7;DIRAS2;CLTC;GDI2;GPT;TUBA1C;MAP1LC3A;TUBA1A;PHGDH;KIF1B;RAC1;DLAT;DLGAP4;TMED4;CBR1;NUDC;DBNL;ANXA1;CAC…
CEBPB 24764292 ChIP-Seq MC3T3 Mouse	0.2672	199/2000	0.540505	0.900842	0	0	0.994448	0.611835	HDAC11;ACTB;PSMD8;RPS14;PNN;LGALS1;SNRPD2;RPS19;AKT2;FTH1;BSG;STMN1;DAG1;ARL6IP5;ATP6V1E1;FNBP1;ACSL1;CACNA2D1;ECH1;CSNK1D;MIF;ANK3;ASRGL1;PPA2;RUFY3;SUCLG1;RPL27;TLN2;ATP6V0D1;SF1;PDXDC1;ATP5K;LDHA;PRKAR2B;EPB41L2;PIP5K1C;DECR1;CDK17;TRAP1;PTK2;HNRNPK;EHD4;NMT2;GSTM5;UBXN1;SETD7;CCDC124;ADK;GPT;IDE;AP2A2;UBL5;TUBA1B;HINT1;TUBA1A;CHMP1B;TRIM2;CHMP1A;NCS1;SPIN1;SEC61B;EMD;PCMTD1;TMED9;HSBP1;MINK1;…
RARB 24833708 ChIP-Seq LIVER Mouse	0.2672	199/2000	0.540505	0.900842	0	0	0.994448	0.611835	EIF4A2;CNTFR;TFRC;EIF4A3;PHB2;CRKL;ALCAM;PSMD2;LONP1;RPL36;PIP4K2B;BSN;SYNPO;PRKACB;TNS3;SEC63;SMARCC2;AP1B1;ANK2;ACTN4;INPP4A;CDC37;PSME3;UQCRC1;RPL27;UQCRC2;SF1;SAR1A;PDXDC1;STXBP1;EIF5A2;GSPT1;HSD11B1;LDHB;PRDX5;APOH;PCBP1;PIP5K1C;GSTM3;PA2G4;SMARCA4;SMU1;CS;HNRNPM;RPS28;FASN;GRB2;SCN2B;UBXN1;PTPRS;GDI2;TUBA1B;CHMP1A;ENSA;SDF4;DLGAP4;CBR1;UPF1;TMED9;ANXA2;TSC22D1;PGAM1;GNL1;TUBB2B;BDH1;PACS1;A…
E2F1 18555785 Chip-Seq ESCs Mouse	0.2672	199/2000	0.540505	0.900842	0	0	0.994448	0.611835	NCKAP1;SERPINE2;HNRNPU;GLS;PREX2;PREX1;RASSF2;GLUL;CHGB;TNS1;EPHA4;FNBP1;GAPVD1;INPP4A;PPA2;SOAT1;TAGLN2;NGEF;ASTN1;CFH;DHX9;STXBP1;PDE1A;HSD11B1;DHX36;PSMF1;PLCG1;SCN3A;SEC31A;CADM3;NEBL;FN1;PRDX6;DCLK1;PEX5L;EHD4;NCEH1;FUBP3;HNRNPD;NMT2;PCSK2;PYGB;CLIC4;OLA1;PPP3CA;MAP1LC3A;ACTR1B;ACADL;CSRP1;NCS1;KIF1B;KIF1A;UBXN4;PCMTD1;DLGAP4;SLC39A10;CACYBP;SLC39A12;UCHL5;CTTNBP2NL;ENAH;RAP2B;ITPKA;VAMP4;PL…
P68 20966046 ChIP-Seq HELA Human	0.2672	199/2000	0.540505	0.900842	0	0	0.994448	0.611835	RNH1;PITPNA;PLEKHB1;SMC3;FNBP1L;TXNDC15;ACTB;PCMT1;RPS16;DPYSL4;LUC7L;SRRM2;CPT1A;MBNL2;STARD7;ECH1;TALDO1;MAPK8IP3;ASRGL1;STX1B;BIN1;NUP98;VPS28;STX1A;SF1;MACF1;ABCB1;CTBP1;PDE1B;VPS26A;MYL12A;SYNGR1;FXR2;PRDX1;HMOX2;ATP6V0A1;BTBD11;LNPEP;SMARCA2;HSPA12B;EHD1;GLUD1;EHD4;CPEB3;WDR47;ARF1;UBXN1;GPT;AP2A1;PRPF19;MECP2;SYNCRIP;ACTR1A;NNT;CHMP1B;SDF4;RAC1;SPTAN1;CAP1;LRRC47;PABPC4;TUBG2;RHOA;CIT;RHOB…
ETS1 21867929 ChIP-Seq TH2 Mouse	0.2672	199/2000	0.540505	0.900842	0	0	0.994448	0.611835	EIF4A1;FNBP1L;ENO3;RPS14;LGALS1;AKT2;LONP1;DAG1;PTGDS;PRKACB;TNS1;GSTK1;CPT1A;SMARCC2;ACOT7;CIRBP;AP1B1;SCAMP1;MAPK8IP3;SND1;ASRGL1;INPP4A;MYL6;DAAM2;CDC37;NUP98;UQCRC2;TLN1;PFN1;SF1;STXBP1;SEC14L2;PCBP2;DHX36;GPM6B;CTSA;CDK17;JUP;CADM1;HSPA12B;EHD1;CCDC88A;OGDH;RPS21;ARF3;HIP1;GDI1;SETD7;DIRAS2;CLTC;GDI2;GPT;WASL;ARHGAP5;TUBA1C;TUBA1B;ACTR1B;SIPA1L1;TUBA1A;DLGAP1;DLAT;GIT1;PCMTD1;DBNL;PGAM1;MINK…
P63 26484246 Chip-Seq KERATINOCYTES Human	0.2672	199/2000	0.540505	0.900842	0	0	0.994448	0.611835	CYFIP2;APP;RNH1;PLEKHB1;ABAT;ACTB;EDNRB;RPS19;PPP2R1A;BSG;PSMD3;CKMT1B;VPS35;PRKACB;PRKAB2;MBNL2;ACOT7;STARD7;ACTN1;CIRBP;ACSL6;CSNK1E;ACSL3;DKK3;BCR;DAAM1;PRKAR1A;SPARCL1;VDAC2;TAGLN2;ATP6V0D1;LRPAP1;TTYH3;STXBP3;PHYHIPL;ADH5;MYL12B;HSD11B1;SNX1;TSPAN7;SERPINH1;APOD;PLCG1;MAP4;SEC31A;BTF3;GSTM1;JUP;RDX;GNG12;EHD1;SMU1;EHD3;TOLLIP;PPP1R1B;NMT2;CPEB2;RPS24;SERPINA3;CDKN1B;CLTB;GPT;PYGM;AP2A1;ACTR1…
SPI1 26923725 Chip-Seq MACROPHAGESS Mouse	0.2672	199/2000	0.540505	0.900842	0	0	0.994448	0.611835	EIF4A2;EIF4A1;TRIO;RPL32;SERPINE2;ENO2;PHB2;CRKL;GLS;SCAMP5;C4A;PSMD9;TFG;AKT2;LONP1;RPL36;PSMD1;KIF21A;UBAP2L;CPT1A;CIRBP;CSNK1D;PRKCA;MIF;MAPK8IP3;CDC37;PSME3;RPL27;NUP98;ALDH7A1;SF1;PDXDC1;TTYH1;GSPT1;HSD11B1;PRKAR2A;PIP5K1C;HMOX2;GPM6B;GSTM3;GSTM1;MYO5A;GNG12;SMARCA2;EHD1;CCDC88A;HNRNPK;ADI1;FASN;WNK2;CLIC4;RPLP0;GDI2;OLA1;GPT;SYNCRIP;TUBA1B;MAP1LC3A;IMPA1;NCS1;ANXA6;TNKS1BP1;DLAT;EMD;TMED4;C…
SMRT 27268052 Chip-Seq Bcells Human	0.2672	199/2000	0.540505	0.900842	0	0	0.994448	0.611835	CPNE5;GLDC;PITPNA;PLEKHB1;ICAM5;FNBP1L;NUDT3;TNS3;TNS1;MBNL2;PRKCB;SACM1L;HPCAL1;TALDO1;SND1;PPA1;SUB1;VDAC3;TLN2;EZR;SAR1A;STXBP3;PDE1A;ABR;GRIN2A;PPP3R1;SNX2;EPB41L1;PCBP1;ATP6V1C1;SPTBN1;ATP6V0A1;TRAP1;IQSEC1;LNPEP;HSPA12A;SMARCA2;PRDX6;PTK2;STRN;GRB2;CALM1;SCN2A;GSTM5;CPEB4;PYGB;GPI;CAB39L;AP2A1;PPP3CA;NUDCD3;SIPA1L1;TUBA1A;CHL1;ANXA6;TMED2;ANXA7;RAC1;ANXA1;ELOVL5;HSBP1;ZFR;GAB1;AMPD3;DYNLL1;…
RXR 22108803 ChIP-Seq LS180 Human	0.260877	55/555	0.548432	0.911698	0	0	0.990283	0.594854	GSK3B;CLSTN1;DIRAS2;MSI2;IPO5;GJA1;LAMP1;DDI2;KIF5B;LRRFIP2;YWHAG;YWHAH;CAST;ANXA2;DST;HSBP1;PABPC4;TOMM34;SLC39A10;ATXN2L;STX1B;RAP2B;CDC42EP1;FKBP4;ATP6V0D1;SHANK2;ALDH9A1;OTUB1;GRIA1;CAMK2D;UQCRB;ROCK2;PON2;GNAI3;ATP1A1;ABR;ATXN2;DNAJB4;PCBP1;MAPK1;APOD;ZBED5;GPR158;SASH1;CAV1;SLC4A10;LSM4;PAICS;DLG1;NFIA;SERBP1;STT3B;GPD1L;RPS24;FGFR2
YY1 22570637 ChIP-Seq MALME-3M Human	0.25826	104/1049	0.551747	0.914851	0	0	0.990534	0.589036	TXNDC15;IPO4;PREX1;NPEPPS;SYNGAP1;STMN1;PSMD1;RAB2B;ACOT7;PGD;EEF1A1;TOM1L2;MAP7D1;CSNK2B;SNRNP200;SCG2;PI4K2A;FKBP5;KHDRBS1;MACF1;TSG101;CD151;SDC4;RBM8A;AK1;HTRA1;TWF2;HSPBP1;RAP1GAP;SYNGR1;CYB5R3;HMOX2;TRAP1;ACBD5;API5;HSPA4;NONO;LNPEP;BTBD11;PA2G4;PTK2;EHD1;RPS28;QARS;NACA;ADI1;DLG4;GNB2;SPIRE1;RNF181;YWHAE;ARF4;CUEDC2;SNAP23;SLC2A3;AP1G1;TMED2;DLGAP1;ACADM;CCT3;TSC22D4;HSDL2;PABPC4;TUBB;PPP2…
GF1 26923725 Chip-Seq HPCs Mouse	0.255604	142/1432	0.555132	0.918103	0	0	0.990579	0.583005	RAB3C;ALDH1L1;GLDC;KLHDC7A;MSI2;C4B;PPP1CB;TIAL1;CDH5;HMGN5;PSMD4;HERC1;DPYSL3;LONP1;PSMD1;UBAP2L;SNRPD3;PTGDS;SYNPO;SCN1A;TNS1;EPHA4;ACTN2;ANK2;PRKCA;PGD;IPCEF1;BIN1;PSME3;PPIB;PCDH10;PDE1B;SLC1A4;AK5;NDRG1;HSPBP1;GSPT1;HSP90B1;SEC14L2;PCBP1;APOH;ERI3;MBP;PLCG1;STXBP6;ATP6V1C1;GPM6B;PACSIN1;ATP6V0A1;ABCA1;SMARCA5;TBCA;REEP1;DLG1;DLG2;ARPC2;RHEB;NF1;CNTN2;CSPG5;GRB2;PLXNB1;STT3B;CPEB3;EIF4G3;RPS2…
RUNX1 26923725 Chip-Seq HPCs Mouse	0.253981	85/859	0.55721	0.918939	0	0	0.988429	0.578046	EIF4A2;MTCH1;MTCH2;ARF2;PTPRS;CCDC47;SETD7;OLA1;ADAR;FNBP1L;ELAVL1;GPHN;RPH3A;TUBA1C;CDH5;HMGN5;AKT2;DDI2;ENSA;PSD3;PDE4A;DLGAP1;PHACTR1;GLUL;CDV3;VWF;FNBP1;ACTN2;HSBP1;AMT;PRKCA;TUBG2;IPCEF1;SRCIN1;YWHAZ;ARFGAP2;RHOB;ILF3;CDC42EP4;PITPNM2;ATP6V1B2;SUCLG1;UBE2V1;TLN1;MAPRE1;DLD;DBN1;VAMP3;PFN2;SLC24A2;NDUFB9;NOTCH1;CTBP1;PDE1B;CSTF2T;NRXN2;AK5;GSPT1;PAPSS1;MAPK8;PUF60;PALMD;PRODH;SF3B1;CYB5B;TRAP…
DROSHA 22980978 ChIP-Seq HELA Human	0.25197	45/456	0.559796	0.918939	0	0	0.985626	0.571843	SPTBN4;COPA;TRIO;RPL10;CTNND2;CELF2;CLTC;CABP1;C12ORF57;PREX1;PSD2;OXCT1;PCBP2;MYO18A;PDE4B;MYH14;DLGAP1;MBP;PHACTR1;SRGAP3;ERC2;PLXNA4;SPAG9;BCAS3;UNC13A;SLC6A17;RPS6;RANBP9;IPCEF1;ASS1;DCLK1;PEX5L;DLG2;PRKAR1B;DDAH1;PSAT1;ACOX1;EEF1A2;NUCB1;AMOTL1;SAE1;THOP1;MGLL;EIF3A;GAS7
ZIC3 20872845 ChIP-ChIP MESCs Mouse	0.251881	36/365	0.559911	0.918939	0	0	0.985081	0.571324	TFRC;CUL2;CLTB;RTN4;SYNE1;CST3;LDHB;SLC9A3R1;GJA1;DNAJB6;STMN1;DAG1;DLAT;RBBP7;SMARCE1;SF3A1;RBM14;DMTN;PDHA1;JUP;CACNA2D1;ACTN1;EPHX2;RDX;ANXA11;ATP1B2;REEP5;TCEA1;GRB2;TAGLN3;CD47;VIM;PPIA;SQSTM1;OGT;CHST2
DMRT1 21621532 ChIP-ChIP FETAL Ovary	0.247748	13/132	0.565264	0.925369	0	0	0.983633	0.561125	ALG2;TWF1;SLC39A10;AGPAT3;NME1;ACLY;CLIP2;SON;PUF60;EPB41L3;SEC61B;GART;LUC7L2
ZNF652 21678463 ChIP-ChIP ZR75-1 Human	0.243431	11/112	0.570912	0.926355	0	0	0.980636	0.549666	PPP3CA;USP47;HADHA;PPA1;DNAJB4;CNTN2;CRIP2;NCDN;EEF2;PLXDC2;QKI
CBP 21632823 ChIP-Seq H3396 Human	0.242899	198/2000	0.571611	0.926355	0	0	0.988291	0.552747	SPON1;RNH1;PLEKHB1;CISD1;GHITM;SMC3;TIAL1;DPYSL4;FTH1;CPT1A;TALDO1;ANK3;ASRGL1;DKK3;PPA1;SIK3;VDAC2;NUP98;PI4K2A;SAR1A;PHYHIPL;VPS26A;RNF214;LDHA;PTPMT1;SERPINH1;MAP6;ZBED5;SPTBN2;CDK17;CADM1;NEBL;STAM;HSPA12A;EHD1;GLUD1;ALDH6A1;WNK1;HNRNPF;GJB6;TOLLIP;NMT2;CPEB3;RPS24;SERPINA1;RPLP0;GDI2;ARHGAP1;ADK;PYGM;IDE;PRPF19;AP2A2;ACTR1A;PPP3CB;TUBA1A;TMED2;ANXA7;TNKS1BP1;DLAT;CTSD;APPL2;PGAM1;IL18;SLC39A…
LXR 22292898 ChIP-Seq THP-1 Human	0.242899	198/2000	0.571611	0.926355	0	0	0.988291	0.552747	CNTFR;AHCYL1;RPL3;CPNE6;PITPNA;HNRNPU;ICAM5;ENO1;ACTB;CAPNS1;PSMD3;LONP1;RPL36;SYNPO;PTGDS;SRRM2;EPHA4;ECH1;CIRBP;AP1B1;CSNK1D;SCAMP1;BCAN;DAAM2;PRKAR1A;SUB1;TAGLN2;TLN2;RPL28;VPS28;TTYH3;SHMT2;TWF2;LDHA;S100A16;PIP5K1C;ABCA1;PDE2A;SMARCA5;HNRNPL;EHD1;TF;HNRNPK;FASN;HYOU1;RNPS1;RPS21;GPI;ARF1;SERPINA1;ANXA6;SDF4;TNKS1BP1;CTSD;GIT1;TMED4;CTSB;DBNL;ELOVL5;PABPC4;NME2;RHOC;SYN2;DYNLL2;CTTNBP2NL;RHOB…
IRF8 27001747 Chip-Seq BMDM Mouse	0.242899	198/2000	0.571611	0.926355	0	0	0.988291	0.552747	IFITM3;NCKAP1;CYFIP1;APP;RNH1;AHCYL1;TFRC;SERPINE2;TIAL1;NUB1;ALCAM;RPL18A;AKT2;GLUL;FNBP1;PRKCB;HPCAL1;CSNK1E;SCAMP1;POR;RRAGA;SOAT1;SUB1;SIK3;TLN1;MTMR3;CTBP1;PDE1B;VPS26A;PLA2G7;SEC14L2;FXR1;ABR;FXR2;MYO6;ERI3;SRP54C;ATP6V0A1;ABCA1;DTNA;IQSEC1;PTK2;EHD1;EHD4;SNW1;NCEH1;GRB2;SFXN5;ARF4;CLIC4;SETD7;CLTC;GDI2;UCHL1;CHL1;PHGDH;RAC1;CTSD;GIT1;APPL2;UBL7;CTSB;PABPC4;SLC39A10;PGM2L1;CTTNBP2NL;ITPKA;C…
TRP63 18441228 ChIP-ChIP KERATINOCYTES Mouse	0.241221	14/143	0.573824	0.92761	0	0	0.977127	0.542728	VCAM1;ECHS1;ABHD4;HSD17B4;NDRG1;ASS1;RHOB;ALCAM;VSNL1;MYO6;VIM;CPEB2;OGT;CTSB
BMI1 19503595 ChIP-Seq MEFsC Mouse	0.239834	65/661	0.57566	0.928251	0	0	0.981487	0.542015	GABRB3;ARF4;RYR2;CUEDC2;TRIO;SERPINE2;MLC1;ABAT;IPO7;HK2;AKAP12;NPEPPS;NUB1;DPYSL4;CAPNS1;CHMP1A;RPL36;TNKS1BP1;B2M;CPT1A;TMED9;TPM4;ATP1B2;HPCAL4;CLDN11;DDX19A;DAAM2;THRAP3;GPRIN1;GPD1;CAT;SCG5;RAPGEF2;AMPH;LAP3;SLC25A12;KHDRBS1;MACF1;BRSK2;DHX9;GSTP1;CAMK2A;TIMM13;AK2;TWF1;CBL;RAP1GAP;DNAJB6;SV2A;DDT;PSAP;FLNA;APOD;GFPT1;CORO2B;NAP1L5;GNPDA1;ARPC3;CHMP2A;SPIRE1;EIF3F;RAB5A;RPS21;METAP1;EIF3A
ETS2 20176728 ChIP-ChIP TROPHOBLAST STEM CELLS Mouse	0.237894	21/215	0.578237	0.930083	0	0	0.9745	0.533803	CCT3;ACTR3;RAB5B;MRPS36;LNPEP;SCAMP1;CNDP2;TUFM;TSPAN31;TM9SF2;LIMA1;POR;RAP2B;SNRPD2;G3BP2;TAGLN2;MBP;NCAM1;EPS15;SFXN5;CHMP5
KLF5 18264089 ChIP-ChIP MESCs Mouse	0.231294	10/103	0.587092	0.939639	0	0	0.96812	0.515595	TMED10;PPP1R12A;DPYSL4;PXN;SLC2A3;DLGAP1;UBE2V1;RAD23B;TPT1;ARL8B
KLF2 18264089 ChIP-ChIP MESCs Mouse	0.231294	10/103	0.587092	0.939639	0	0	0.96812	0.515595	TMED10;PPP1R12A;DPYSL4;PXN;SLC2A3;DLGAP1;UBE2V1;RAD23B;TPT1;ARL8B
RAD21 21589869 ChIP-Seq MESCs Mouse	0.229624	201/2036	0.589353	0.940141	0	0	0.984856	0.520722	IFITM3;CNTFR;APP;PLEKHB1;CISD1;ENO2;PREX1;GJA1;PSMD7;DPYSL3;PSMD3;STMN1;KIF21A;BSN;SYNPO;PRKAB2;ATP6V1G2;SMARCC2;SLC6A17;ACTN2;CIRBP;AP1B1;ACSL4;ASRGL1;SRRM1;BCR;BCAN;PPA2;UQCRC1;VDAC3;PADI2;TLN2;TAGLN3;TLN1;ALDH7A1;PFN2;TTYH3;MYL12B;FXR2;CYB5R3;PDCD10;PENK;STXBP6;PLCG1;PPP5C;GOLGB1;PPP1R1B;CALU;CALM1;SCN2B;HIP1;SETD7;CCDC124;ADK;IDE;TUBA1B;HINT1;MAP1LC3A;CHMP1A;ANXA6;TMED2;PHGDH;GIT1;PCMTD1;TMED…
HOXD13 18407260 ChIP-ChIP DEVELOPING-LIMBS Mouse	0.228105	19/196	0.591419	0.940141	0	0	0.966319	0.50754	GABRB3;RAB3C;RPL30;DTNA;PCNA;WDR1;PGAM1;HSD17B4;BTBD11;NAP1L1;COX5A;NELL2;ACLY;PCM1;GNG2;OPA1;ESD;ITGB8;EIF4G2
SPI1 20176806 ChIP-Seq THIOMACROPHAGE Mouse	0.227841	163/1654	0.591778	0.940141	0	0	0.98307	0.515741	RPL4;EIF4A1;APP;TRIO;UBE2Z;COX6A1;ENO3;C4B;PREX1;NSDHL;NUB1;LAMP1;PPME1;CFL1;LUC7L;FADS1;GSTK1;ATP6V1G1;ATP6V1G2;FNBP1;RPL23;AP1B1;UBE4B;CACNB1;PRKAR1A;GPD2;UBE2V2;UBE2V1;PFN1;VPS28;PI4K2A;SF1;CTBP1;CUL3;SLC1A2;COX7A2;AK5;FOXO3;NDRG1;CORO1B;KNG1;RTN4;MTDH;NCKIPSD;SLC9A3R1;ABR;SDCBP;PPP3R1;PCBP2;PSAP;PGK1;LTA4H;PLCG1;ATP6V1D;ZC3H15;VCAM1;GFPT1;M6PR;ARHGAP26;HSPA12B;LSM4;EHD1;CS;CCT6A;CCDC88A;REEP5…
KLF4 18264089 ChIP-ChIP MESCs Mouse	0.222088	10/104	0.59967	0.950336	0	0	0.957768	0.48978	TMED10;PPP1R12A;DPYSL4;PXN;SLC2A3;DLGAP1;UBE2V1;RAD23B;TPT1;ARL8B
CJUN 26792858 Chip-Seq BT549 Human	0.220173	197/2000	0.602319	0.951805	0	0	0.982148	0.497918	TRIO;SERPINE2;PITPNA;PREP;ENO1;FNBP1L;PREX2;RPS14;GJA1;STMN1;BSN;ATP6V1G1;FNBP1;ACTN2;SACM1L;ANK3;MAPK8IP3;BIN1;SUB1;SPARCL1;PADI2;TAGLN2;ABCB1;MTMR3;STXBP3;IQGAP1;ADH5;GRIN2A;MAP2;RAD21;DHX36;ERI3;ATP6V1C1;CDK17;CADM3;IQSEC2;RDX;FN1;LNPEP;STAM;GNG12;CP;HSPA12B;PTK2;DCLK1;NCEH1;WNK1;SFXN5;PYGB;SERPINA3;SERPINA1;SETD7;DIRAS2;ADK;WASL;EEA1;TUBA1C;MAP1LC3B;PCLO;TUBA1A;IMPA1;CHMP1B;TRIM2;DHX15;RAC1;S…
GLI1 17442700 ChIP-ChIP MESCs Mouse	0.219289	1973-07-01	0.603547	0.951805	0	0	0.954918	0.482168	GRIPAP1;PITPNB;PDE4B;HUWE1;SLC39A10;NCAM1;UTRN
FOXP2 21765815 ChIP-ChIP NEURO2A Mouse	0.215801	114/1164	0.608414	0.957139	0	0	0.976336	0.485141	CYFIP1;CTNND1;FNBP1L;EEF1B2;ALCAM;EDNRB;TRIM28;DAG1;CACNA2D1;HPCAL1;ALG2;CASK;ACYP2;ACYP1;ATP1B1;MAPK8IP3;PDIA4;CACNB3;PRPF6;RPL27;MATR3;LY6H;SNRPA;SF1;GPM6A;PSMD12;GMPS;CUL1;VPS26B;ARPP19;LDHB;PDCD10;PLXNA2;ATP6V1D;PDHA1;DTNA;LNPEP;STAM;CS;PPFIBP1;GNAL;NACA;GJB6;PPP1R1B;CHMP2B;AAK1;CALU;CYCS;HYOU1;SCN2B;YWHAE;GSK3B;CLIC4;RASGRF1;SLC7A14;SLC2A3;GPHN;GRM3;HINT1;PCLO;GDAP1L1;NPTN;TMED2;DLGAP1;DLAT;…
MEIS1 26923725 Chip-Seq HEMOGENIC-ENDOTHELIUM Mouse	0.211338	117/1196	0.614699	0.962093	0	0	0.974982	0.474449	AHCYL2;TRIO;CSE1L;CTNND2;MLC1;UBE3A;KLHDC7A;GHITM;FNBP1L;SMC3;IPO5;PPP1CB;TIAL1;CDH5;PSMD7;HMGN5;HERC1;CDH2;DPYSL3;PSMD1;TNS3;PSPH;TNS1;NSF;TMOD2;ACSL6;MAPK8IP3;TOM1L2;POR;RBP1;SIK3;VDAC3;VDAC2;ELMO2;TNIK;GRIA1;GPM6A;SEMA7A;TMED10;SYNGR1;MYH14;MYH11;SRGAP3;PLXNA4;DTNA;CADM1;IQSEC1;GOT2;FN1;SLC4A10;CORO2B;PTK2;ARHGAP32;EHD4;HNRNPD;NMT2;CPE;ACO1;GRB2;EIF4G3;RPS24;FGFR2;GSTM5;CPEB4;EIF4G1;RYR2;PTPRS…
PRDM14 20953172 ChIP-Seq ESCs Human	0.208106	169/1723	0.61929	0.962093	0	0	0.977398	0.468351	SERPINE2;GDA;HDAC11;PITPNA;PLEKHB1;PEBP1;SLC4A4;ACTG2;GLS;IPO5;PREX2;PCMT1;CDH5;EDNRB;TFG;LAMP1;PPP2R1A;CFL2;CKMT1B;PRKACB;SCN1A;TNS1;SKP1;MBNL2;UNC13A;PRKCB;ACSL1;ACSL6;SRCIN1;PDIA6;CACNB2;PCP4;TMX3;SUB1;UBE2V2;SUCLG2;NUP98;TNIK;UTRN;PPIA;NGEF;ARL8B;GRIA1;ATP6V1A;GRIA2;KHDRBS3;PCDH10;STXBP1;SLC1A3;VPS26B;CPLX2;PRPF8;NDRG1;RTN4;GRIN2A;KIF3A;COBLL1;PLXNA2;STXBP6;ATP6V1C1;PLXNA4;PRNP;TRAP1;NEBL;API…
GATA2 19941826 ChIP-Seq K562 Human	0.206268	237/2410	0.621916	0.962093	0	0	0.979735	0.465325	NCKAP1;TRIO;TFRC;HDAC11;KLHDC7A;ICAM5;FNBP1L;ACTB;NUDT3;CCT6B;PCMT1;HERC1;FTH1;BSG;PSMD3;STMN1;SYNPO;GLUL;ACOT7;HPCAL1;ACSL6;ACTN4;SCAMP1;GAPVD1;HPCAL4;SND1;INPP4A;PPA1;MAP1B;TLN1;EZR;ALDH7A1;STX1A;MACF1;SDC4;DHX9;ENDOD1;C12ORF57;EPB41L1;TSPAN7;SERPINH1;STXBP6;ZBED5;SPTBN1;TRAP1;JUP;IQSEC2;NEBL;IQSEC1;FN1;SMARCA5;STAM;L1CAM;CP;HNRNPL;EHD1;CS;TF;FUBP3;HNRNPF;CPEB4;GPI;CLIC4;HIP1;AP2A1;PTPRF;EEA1;T…
SRF 21415370 ChIP-Seq HL-1 Mouse	0.203757	160/1634	0.625522	0.962093	0	0	0.975517	0.457682	CYFIP1;SLC27A1;NDUFA12;CISD1;CLU;SLC8A1;CCT6B;PSMD8;FBL;CHCHD2;PSMD7;TRIM28;HERC1;UROD;AKT2;BSG;ARL6IP5;BANF1;ATP6V1E1;DDX17;EPHA4;PRKAB2;IK;TRAPPC2L;USP4;GPT2;ECH1;UBE4B;ACYP2;SDHA;PRPF6;CSNK2B;EEF1A2;SUCLG1;LAP3;UTRN;SNRPA;LRPAP1;RTN3;DDX5;TMED10;CD151;AK1;GMPS;HTRA1;AK2;SLC1A4;RASAL2;ACAT1;VCPIP1;ABR;LDHA;TPR;ESD;PSMF1;MYH10;CTSA;SRPK2;TRAP1;ACBD5;GSTM1;CAV1;PDE2A;EPHX1;DSTN;COQ9;PA2G4;EEF2;SM…
SOX9 22984422 ChIP-ChIP TESTIS Rat	0.202651	1964-06-01	0.627118	0.962093	0	0	0.931346	0.434586	GIT2;RAP1A;PPP1R7;RBBP9;RPS21;RBM22
POU5F1 18358816 ChIP-ChIP MESCs Mouse	0.201531	73/753	0.628736	0.962093	0	0	0.965452	0.448011	IFITM3;RPL5;WDR47;SLC25A3;NDUFA13;GTF2B;ARHGAP1;HDLBP;SLC6A1;NUDT3;EEF1B2;RPL36;CAPN2;ANXA7;NEFL;SIRPA;PHACTR1;PSPH;SRRM2;RBM14;DST;TMOD3;AP3B2;SDHB;DDB1;LMBRD2;ITPKA;NDUFS2;NDUFS1;GAPDH;ALDH7A1;LRPAP1;DYNC1I2;HDAC2;DDX5;NOTCH1;PCNA;NUFIP2;SLC20A1;POLDIP3;CRMP1;COX5B;PHYHIP;COX5A;CNN3;CST3;PRDX5;PSMB3;CAMK2N1;OXCT1;APOE;CCT7;SLC25A22;JAM2;VAT1;SF3A1;SF3A2;HSPA1L;GOT1;EPHX2;GBF1;FN1;SNAP91;COPS4;C…
P300 18555785 Chip-Seq ESCs Mouse	0.198977	196/2000	0.632445	0.962093	0	0	0.976019	0.447174	NCKAP1;SERPINE2;HNRNPU;GLS;PREX2;PREX1;RASSF2;PSMD1;GLUL;CHGB;TNS1;EPHA4;FNBP1;STARD7;ANK2;GAPVD1;INPP4A;PPA2;SOAT1;TAGLN2;NGEF;ASTN1;CFH;DHX9;PDE1A;HSD11B1;DHX36;PSMF1;PLCG1;SCN3A;ABCA1;CADM3;NEBL;FN1;STAM;HSPA12B;PRDX6;DCLK1;EHD4;FUBP3;PCSK2;PYGB;SLC7A14;OLA1;PTPRF;PPP3CA;ACTR1B;ACADL;CSRP1;TRIM2;NCS1;KIF1A;UBXN4;PCMTD1;SLC39A10;CACYBP;AMPD3;UCHL5;CTTNBP2NL;CLDN11;ENAH;IVD;ITPKA;VAMP4;PLCB1;MAP…
TAF2 19829295 ChIP-Seq ESCs Human	0.198977	196/2000	0.632445	0.962093	0	0	0.976019	0.447174	RPL3;HNRNPR;KLHDC7A;ACTB;TIAL1;ARL6IP5;PDK2;EIF2A;FNBP1;TALDO1;SCAMP1;MAPK8IP3;MAP1A;UQCRC1;TAGLN3;PI4K2A;VPS28;CFH;EIF5A2;ENDOD1;PLA2G7;C3;FXR2;CYB5R3;PRDX1;PTPMT1;MYO6;DHX36;HMOX2;CDK17;NEBL;FN1;BTBD11;LNPEP;PUM1;CP;DCLK1;HNRNPL;EHD1;NCEH1;GJB6;NMT1;CPEB2;ITPA;WDR47;HIP1;CAB39L;RPLP0;AP2A1;MIA3;EEA1;UBL5;DHX15;ANXA7;PHGDH;DLAT;UBXN4;EMD;CTSB;TSC22D1;DYNLL2;CLDN10;ARHGEF9;TUBB2B;KIF2A;PACS1;PLIN…
LUZP1 20508642 ChIP-Seq ESCs Mouse	0.198977	196/2000	0.632445	0.962093	0	0	0.976019	0.447174	CYFIP2;PITPNA;CISD1;PREP;CCT6B;PCMT1;GJA1;BSG;SNRPD3;PIP4K2C;TNS3;SEC63;SMARCC2;CIRBP;AP1B1;HPCAL1;ACSL6;CSNK1D;PRKCA;MIF;ANK3;BCR;EWSR1;PPA1;MTMR3;SAR1A;SAR1B;SHMT2;PHYHIPL;VPS26A;ABR;PPP3R1;PRKAR2B;SRP54C;LTA4H;PIP5K1C;CDK17;BTBD11;PA2G4;CS;CCDC88A;ADI1;FASN;WNK2;NMT1;OGDH;GM5424;GRB2;CPEB4;GABRB2;ARF4;RYR2;ARF1;GDI2;ARHGAP5;CLINT1;AKAP12;EEA1;TRIM9;NUDCD3;HINT1;SIPA1L1;ANXA6;APPL2;CCT2;MINK1;N…
CTCF 21964334 Chip-Seq Bcells Human	0.198977	196/2000	0.632445	0.962093	0	0	0.976019	0.447174	RPL5;AHCYL1;HNRNPR;PPP2R2A;ACTB;NUDT3;RPS14;PSMD9;TRIM28;RPL36;PRKAB2;ACTN2;CIRBP;SCAMP1;ASRGL1;BCR;SOAT1;PPA1;RRAGB;CDC37;MAP1A;RPL27;TLN2;UQCRC2;SPTBN4;STXBP3;PCDH10;VPS26A;MYL12A;RNF214;PDCD10;PRDX1;EPB41L3;PCBP2;PENK;APOE;PLCG1;DECR1;ABCA1;CADM1;EHD1;CS;MLLT11;FUBP1;NMT2;HYOU1;TOP2B;CLIC4;UBXN1;AP2A2;PTPRF;MAP1LC3B;TUBA1B;HINT1;PCLO;ENSA;TMED2;KIF1B;C16ORF74;CAP1;TMED9;NUDC;TPI1;TSC22D1;PABPC…
SOX2 22085726 ChIP-Seq NPCs Mouse	0.198977	196/2000	0.632445	0.962093	0	0	0.976019	0.447174	AHCYL1;TFRC;2810408A11RIK;GLDC;SMC3;ENO3;GLS;TRIM28;FTH1;LONP1;PTGDS;B2M;SCN1A;SMARCC2;ECH1;ACSL4;ASRGL1;DKK3;ADPRH;SPARCL1;TAGLN2;RPL27;NUP98;NGEF;ACTR3B;ADH5;RNF214;LDHA;SNX1;CYB5R3;S100A16;DECR1;ABCA1;SRPK2;JUP;CADM1;CP;SNAP91;HNRNPL;CS;FUBP3;CALU;RNPS1;CALR;CD200;PYGB;TOP2B;SETD7;ARHGAP1;WDR45;TUBA1C;NCS1;ENSA;APPL2;TMED9;DBNL;EXOC7;PABPC4;PGAM1;IL18;GNL1;ENAH;CDC42EP1;ACSBG1;MAPT;RAPGEF6;ECH…
CSB 26484114 Chip-Seq FIBROBLAST Human	0.198977	196/2000	0.632445	0.962093	0	0	0.976019	0.447174	EIF4A2;CNTFR;TRIO;ENO1;ENO2;ACTB;EPS8;PSMD8;RPS14;PREX1;RPL18A;PSMD4;FTH1;DPYSL3;BSN;TNS3;PRKCG;DDX17;EPHA4;UNC13A;SACM1L;ASRGL1;BCR;MYL6;SIK3;SUCLG2;TLN2;TAGLN3;SHMT2;TTYH1;EIF5A2;MTDH;LDHB;DHX36;ERI3;LTA4H;ATP6V1C1;FDFT1;SPTBN2;ADHFE1;GNG12;PRDX6;CCDC88A;PPFIBP1;RPS28;EHD4;WNK1;PPP1R1B;RPS21;SFXN5;RPS24;CDKN1B;UBXN1;CTSD;CTSB;CDV3;TPI1;ANXA2;TUBB;ANXA5;DYNLL2;RHOA;MLF2;ARHGEF9;PSMA3;HNRNPH1;PAC…
FLI1 26923725 Chip-Seq HEMOGENIC-ENDOTHELIUM Mouse	0.198977	196/2000	0.632445	0.962093	0	0	0.976019	0.447174	EIF4A2;APP;TFRC;RPL32;PITPNB;GDE1;GHITM;ENO1;SMC3;TIAL1;SCP2;TFG;AKT2;PSMD1;UBAP2L;SEC63;GABARAPL2;EPHA4;ACSL6;INPP4A;BIN1;CDC37;PSME3;ADPRH;RPL27;LAP3;PFN2;FXR2;PCBP1;PIP5K1C;DTNA;PTK2;EHD1;SMU1;HNRNPM;ADI1;WNK2;CALR;GSTM5;UBXN1;GDI2;GPT;CROT;WASL;TUBA1B;TMED2;DLAT;DLGAP4;UBL7;CBR1;TMED9;TSC22D1;PGAM1;FN3KRP;PACS1;CD47;VAMP2;DBN1;SF3B2;AHNAK;GSTP1;PRICKLE2;GNAI2;PPP1R2;RPL13;APBB1;GC;PAK2;SF3B1;…
MYCN 27167114 Chip-Seq NEUROBLASTOMA Human	0.198977	196/2000	0.632445	0.962093	0	0	0.976019	0.447174	IFITM3;RPL5;SPON1;HDAC11;PLEKHB1;CISD1;HNRNPU;HNRNPR;ENO1;SLC4A4;TIAL1;DPYSL4;DPYSL2;BSG;STMN1;PTGDS;PRKACB;CPT1A;RPL23;CIRBP;TALDO1;CSNK1E;MIF;SRRM1;BCAN;MYL6;MAP1B;PSME3;TAGLN3;PFN1;ASTN1;EIF5A2;HSPH1;S100A16;PCBP2;VAT1;PDE2A;HSPA12A;GNG12;SMARCA2;WNK1;FASN;NMT2;HYOU1;CPEB3;RPS21;RPS24;FERMT2;GABRB3;ARF1;CLIC4;PYGM;AP2A2;PTPRF;NUDCD3;PEA15;ENSA;NEFM;ACADM;CAP1;PABPC4;PGAM1;AKR1A1;CACYBP;CTTNBP2…
TCF4 18268006 ChIP-ChIP LS174T Human	0.191322	45/470	0.643692	0.976897	0	0	0.952399	0.419566	DPP10;DYNC1I2;RALB;ROCK2;GTF2B;CUL3;CLSTN1;ATP1A1;SLC6A1;DNPEP;CHL1;MAP2;PPP1R7;PCBP1;PLXNA2;SRGAP3;MAP4;KIF3C;LRRFIP1;SPTBN1;UGT1A6;TNS1;EPHA4;PRKAB2;ACOT7;PDCD6IP;ACOT11;ATP2B4;SLC39A10;ACSL3;MERTK;ATP1B1;ARID1A;PRDX6;AGT;ENAH;DNM3;PPM1B;VSNL1;DDAH1;GPD2;TAGLN2;HDGF;RAB5A;SCG2
ESET 19884257 ChIP-Seq ESCs Mouse	0.179262	195/2000	0.661817	0.999994	0	0	0.969904	0.400344	CYFIP2;RPL3;GLDC;MLC1;ENO3;CCT6B;EPS8;SCP2;PPP2R1A;DPYSL2;PSMD3;VPS35;SEC62;TNS3;PDK2;SEC63;MBNL2;ACOT7;STARD7;MAPK8IP3;DKK3;DAAM1;BIN1;TLN2;TLN1;TTYH3;PDXDC1;SHMT2;PCDH10;MTDH;MYL12B;HSD11B1;LDHB;PRDX5;CYB5R3;LTA4H;PLCG1;ATP6V1C1;HMOX2;IQSEC1;STAM;SMARCA2;PTK2;HNRNPL;SMU1;NCEH1;FUBP3;FASN;NMT1;RNPS1;CLIC4;GDI2;ADK;CROT;IDE;MAP1LC3B;SIPA1L1;NCS1;ACADM;DLGAP2;GIT1;PCMTD1;CDV3;TSC22D1;TSC22D2;SLC39…
TBP 23326641 ChIP-Seq C3H10T1-2 Mouse	0.17704	102/1057	0.665212	0.999994	0	0	0.959736	0.391236	NDUFA13;RNH1;RAB3A;CTNND1;CISD1;PARK7;ENO3;TUBB6;CAPNS1;RPS18;RUVBL2;KIF5A;CFL1;RPL36;ARL6IP5;UBAP2L;RPS11;CAST;CPT1A;ATP6V1G2;GAPVD1;ATXN2L;CACNB1;MYL6;FKBP8;FKBP5;DDX5;NDUFB10;ANP32A;CYB5R3;MAP2K7;PLTP;FDFT1;ATP6V0A1;FUS;ADHFE1;SEC16A;EEF2;HNRNPL;EHD1;WNK1;DLG4;CAPRIN1;GNAS;CHMP2A;CPEB2;CPEB4;CNTNAP1;BMPR2;CHD4;PPP1R9B;RBM3;ACTR1A;MAP1LC3B;LASP1;SIPA1L1;CAPZB;UBTF;FLOT1;TMED2;DLAT;APOA2;RPL13A;…
GATA1 26923725 Chip-Seq HPCs Mouse	0.1733	21/226	0.670965	0.999994	0	0	0.92164	0.36777	NUMA1;PDE1B;STXBP1;DIRAS2;SLC1A4;CDC42BPB;YWHAZ;REEP1;LIMA1;ACTR1A;DLG1;HMGN5;BIN1;PSAT1;SERBP1;LONP1;ATP6V1B2;PHACTR1;ARHGEF7;ATP6V1C1;RPS24
RUNX1 20887958 ChIP-Seq HPC-7 Mouse	0.17251	108/1120	0.672186	0.999994	0	0	0.958781	0.380847	ALDH1L1;TRIO;2810408A11RIK;CD81;FAM107A;FNBP1L;SCAMP5;CDH5;NUB1;LGALS1;FTH1;ARL6IP5;COTL1;ARFIP1;PTGDS;FADS1;RPS9;UNC13A;TPM4;FNBP1;ACSL1;TMOD2;CIRBP;HDHD2;ATP1B1;TUBA4A;ERMN;SIK3;PADI2;TNIK;SNRNP200;SNRPC;STX1A;ARL8B;IGSF5;TTYH3;NDUFB10;PSMD13;AK1;SLC1A3;CABP1;HSPBP1;STIP1;SEC31A;FDFT1;ATP6V0A1;PRNP;CYP2J9;COPS4;GRHPR;NCEH1;ARPC3;WNK1;GNAQ;CAPRIN1;CALR;CALM1;CLIC4;AP2A1;OPLAH;PPP1R9B;OPA1;FLOT1;…
IRF4 20064451 ChIP-Seq CD4+T Mouse	0.166673	96/1000	0.681282	0.999994	0	0	0.954078	0.366156	PTPRS;SETD7;ADK;PEBP1;ETFA;PPP2R2A;IDE;FNBP1L;EPS8;PPP3CA;TRIM9;UCHL1;PCLO;HERC1;YWHAQ;SCRN1;ITGB8;LRRFIP2;DNM1L;NEO1;GLUL;SEC63;UBL7;CAP1;NSF;CDV3;SUPT16H;SMARCC2;ZFR;ANXA5;SCAMP1;SAFB;UCHL5;DNAJC3;CLDN10;GPRC5B;TMX2;GPD2;VDAC2;STRAP;SUCLG1;UTRN;DLD;MGLL;NDUFB9;MACF1;ADCYAP1R1;NDRG4;ABCB1;ROCK2;DHX9;HSPA4L;NRXN3;DLST;HSD17B4;SLC1A4;NAPG;ACAT1;PAPSS1;ANKMY2;GNA14;PAK1;PTPRZ1;CAMK2N1;CALD1;EPB41L2…
CBP 20019798 ChIP-Seq JUKART Human	0.166673	96/1000	0.681282	0.999994	0	0	0.954078	0.366156	PTPRS;SETD7;ADK;PEBP1;ETFA;PPP2R2A;IDE;FNBP1L;EPS8;PPP3CA;TRIM9;UCHL1;PCLO;HERC1;YWHAQ;SCRN1;ITGB8;LRRFIP2;DNM1L;NEO1;GLUL;SEC63;UBL7;CAP1;NSF;CDV3;SUPT16H;SMARCC2;ZFR;ANXA5;SCAMP1;SAFB;UCHL5;DNAJC3;CLDN10;GPRC5B;TMX2;GPD2;VDAC2;STRAP;SUCLG1;UTRN;DLD;MGLL;NDUFB9;MACF1;ADCYAP1R1;NDRG4;ABCB1;ROCK2;DHX9;HSPA4L;NRXN3;DLST;HSD17B4;SLC1A4;NAPG;ACAT1;PAPSS1;ANKMY2;GNA14;PAK1;PTPRZ1;CAMK2N1;CALD1;EPB41L2…
MYC 18940864 ChIP-ChIP HL60 Human	0.161589	71/746	0.689305	0.999994	0	0	0.945248	0.3517	TOP2B;AP2A2;PPP3CA;GJA1;RPS16;CDH2;PPP2R1A;KIF5B;CKMT1B;ITGAV;YWHAH;ATP6V1G1;ELOVL5;HSBP1;LANCL1;AKR1A1;AHSA1;CACYBP;PGD;GNL1;YWHAZ;SERPINB6;ATXN2L;RPL28;SLC25A4;ALDH7A1;SNRPB;KHDRBS1;TTYH3;PCDH10;DDX1;USO1;ATP1A1;PRPF8;THBS4;MTDH;FXR1;ANKMY2;BCLAF1;RPS15A;GNG2;PSMB3;ESD;TSPAN7;PENK;G3BP2;MBP;BUB3;RAB6A;HNRNPA1;PLTP;CCT5;ZC3H15;CLASP1;SRPK2;RWDD1;MID1IP1;RPL23A;BAIAP2;SUPT5H;S100B;OXR1;SMARCA2;CO…
NEUROD2 26341353 ChIP-Seq CORTEX Mouse	0.160979	194/2000	0.690273	0.999994	0	0	0.963802	0.357251	EIF4A2;CNTFR;APP;AHCYL1;TRIO;TFRC;CPNE5;PITPNB;PITPNA;ABAT;PHB2;CRKL;RPS14;PREX1;LGALS1;ALCAM;LUC7L;PIP4K2C;ATP6V1E1;TNS3;SEC63;EPHA4;CPT1A;CIRBP;ACSL6;PRKCA;HDHD2;MYL6;DAAM2;VDAC2;TAGLN3;PFN1;NGEF;SF1;ASTN1;LRPAP1;ADCYAP1R1;SAR1B;SHMT2;VPS26A;GSPT1;GRIN2A;PRKAR2A;PIP5K1C;SCN3A;TRAP1;HNRNPM;GM5424;CALR;FERMT2;GSTM5;CPEB4;CAB39L;DIRAS2;CLTC;WASL;TRIM9;TUBA1B;SPIN1;NEFL;TNKS1BP1;UBL7;PABPC6;PABPC4;…
BCL6 25482012 ChIP-Seq CML-JURL-MK1 Human	0.160979	194/2000	0.690273	0.999994	0	0	0.963802	0.357251	TFRC;HDAC11;SMC3;TXNDC15;ACTB;EPS8;TIAL1;PCMT1;RPS16;AKT2;ATP6V1E1;BSN;TNS3;TNS1;DDX17;CPT1A;SLC6A17;STARD7;SACM1L;HPCAL1;ANK2;SCAMP1;ASRGL1;SRRM1;STX1B;RRAGB;SUB1;RBP1;EZR;MYL9;PDXDC1;MYL12A;HSD11B1;PPP3R1;PCBP1;RAD21;APOD;PIP5K1C;SPTBN1;ATP6V0A1;SPTBN2;IQSEC1;BTBD11;PUM1;MANF;EHD1;SMU1;RPS28;EHD4;SFXN5;SERPINA3;HIP1;PYGM;AP2A1;SYNCRIP;TRIM9;ACTR1A;PCM1;PPP3CB;TNKS1BP1;KIF1A;C16ORF74;CTSB;GRIPAP…
NANOG 18555785 Chip-Seq ESCs Mouse	0.160979	194/2000	0.690273	0.999994	0	0	0.963802	0.357251	SERPINE2;PITPNB;HNRNPU;KLHDC7A;FNBP1L;GLS;PREX2;PREX1;PRKACB;GLUL;SCN1A;CHGB;TNS1;EPHA4;FNBP1;LIMCH1;ANK2;GAPVD1;INPP4A;PPA2;SOAT1;TAGLN2;NGEF;ASTN1;PFN2;MACF1;CFH;DHX9;PDE1A;HSD11B1;PENK;PSMF1;PLCG1;CADM3;NEBL;FN1;PRDX6;PEX5L;EHD4;NMT2;PCSK2;PYGB;SLC7A14;OLA1;PPP3CA;MAP1LC3A;ACTR1B;CSRP1;TRIM2;NCS1;KIF1A;UBXN4;PCMTD1;DLGAP4;ANXA5;SLC39A10;CACYBP;SLC39A12;UCHL5;CTTNBP2NL;ENAH;RAP2B;RAPGEF2;VAMP4;…
TCFCP2L1 18555785 Chip-Seq ESCs Mouse	0.160979	194/2000	0.690273	0.999994	0	0	0.963802	0.357251	NCKAP1;SERPINE2;PITPNB;HNRNPU;KLHDC7A;FNBP1L;GLS;PREX2;PREX1;RASSF2;PRKACB;GLUL;CHGB;TNS1;EPHA4;FNBP1;STARD7;ANK2;GAPVD1;INPP4A;PPA2;SOAT1;TAGLN2;NGEF;ASTN1;PFN2;CFH;DHX9;PCDH10;PDE1A;DHX36;PENK;PSMF1;PLCG1;SCN3A;CADM3;NEBL;FN1;PRDX6;DCLK1;AIMP1;PEX5L;EHD4;NMT2;PCSK2;PYGB;SLC7A14;OLA1;PPP3CA;ACTR1B;PCLO;ACADL;CSRP1;TRIM2;NCS1;KIF1B;KIF1A;UBXN4;PCMTD1;DLGAP4;ANXA5;TSC22D2;SLC39A10;CACYBP;SLC39A12;…
SMC4 20622854 ChIP-Seq HELA Human	0.160979	194/2000	0.690273	0.999994	0	0	0.963802	0.357251	CYFIP2;AHCYL2;TRIO;RPL32;PLEKHB1;HNRNPR;KLHDC7A;FNBP1L;ACTB;GOLGA2;PREX1;DPYSL4;PPP2R1A;BSG;DAG1;ATP6V1E1;SYNPO;SKP1;PRKAB2;CPT1A;ACOT7;SLC6A17;FNBP1;SACM1L;ACSL6;CSNK1E;MAPK8IP3;ASRGL1;SRRM1;BCR;POR;SUB1;SF1;LRPAP1;MACF1;ADCYAP1R1;TTYH3;SDC4;SAR1B;GSPT1;ABR;PRKAR2A;PTPMT1;ERI3;SPTBN2;SRPK2;GSTM1;ST13;PA2G4;SMARCA2;MANF;EHD1;QARS;FUBP3;WNK1;NMT1;OGDH;GRB2;FKBP10;CLIC4;HIP1;UBXN1;CLTC;SLC6A1;CLINT…
E2A 27217539 Chip-Seq RAMOS-Cell line Human	0.160979	194/2000	0.690273	0.999994	0	0	0.963802	0.357251	EIF4A2;CYFIP2;RNH1;TFRC;PITPNA;CISD1;KLHDC7A;ENO1;CRKL;GLS;SCAMP5;PSMD9;RASSF2;HERC1;DAG1;AP1B1;HPCAL1;TALDO1;CSNK1E;BCR;INPP4A;POR;PRKAR1A;VDAC2;UQCRC2;STX1A;STXBP1;MYL12A;MYL12B;C12ORF57;CYB5R3;EPB41L1;S100A16;PCBP1;PRDX1;PCBP2;ABCA1;CDK17;LNPEP;SMARCA4;EHD1;CCDC88A;EHD3;PPP5C;FASN;HNRNPF;HNRNPD;HYOU1;CALM1;CPEB4;PYGB;RYR2;CLIC4;HIP1;RPLP0;GDI2;OLA1;CLINT1;ANXA6;SEC61B;DLGAP4;ELOVL5;GAB1;AKR1A1…
BCOR 27268052 Chip-Seq Bcells Human	0.160979	194/2000	0.690273	0.999994	0	0	0.963802	0.357251	IFITM3;RNH1;ICAM5;FNBP1L;TXNDC15;ACTB;LGALS1;AKT2;STMN1;LUC7L;PRKACB;TNS3;SEC63;SMARCC2;FNBP1;ECH1;HPCAL1;ZFYVE21;MAPK8IP3;ASRGL1;STX1B;SOAT1;BIN1;CDC37;UQCRC1;VDAC3;PADI2;TLN1;VPS28;SF1;ABCB1;TTYH3;SAR1A;SDC4;MYL12A;SYNGR1;PRDX1;APOD;SPTBN1;FDFT1;ATP6V0A1;GSTM1;JUP;IQSEC1;LNPEP;HSPA12B;EHD1;PYGB;UBXN1;SERPINA1;PYGM;AP2A1;MECP2;SYNCRIP;TMED2;ANXA7;TNKS1BP1;TSC22D4;DBNL;CIT;SERPINB6;RHOB;DDB1;PSMA…
NANOG 18700969 ChIP-ChIP MESCs Mouse	0.159028	32/344	0.693382	0.999994	0	0	0.922347	0.33774	CNTFR;LRPAP1;ECHS1;ANP32A;SLC2A3;ENO1;BPHL;AKAP12;SYNCRIP;GJA1;ARL6IP5;NEFL;KIF1B;BANF1;NCAM1;BPNT1;RBBP7;GLUL;SH3GL2;HSDL2;CSNK1A1;EPHX2;FN1;RHOB;ENAH;IMPACT;DDAH1;DNAJC6;ITPKA;CHMP2A;VIM;SQSTM1
RUNX1 26923725 Chip-Seq MACROPHAGESS Mouse	0.155225	1969-06-01	0.699479	0.999994	0	0	0.857191	0.306376	HMGN5;DLG2;ACTN2;AKT2;ESD;VAMP3
TBX3 20139965 ChIP-Seq MESCs Mouse	0.151276	102/1068	0.705869	0.999994	0	0	0.948195	0.330281	EIF4A2;TRIO;GLDC;PREP;KLHDC7A;CRKL;EPS8;GJA1;PNP;AKT2;KIF21A;AP2M1;SEC63;USP5;PDIA6;DAAM1;CHMP4B;AMPH;UTRN;KHDRBS1;MTMR3;ANP32A;PDE1A;TWF2;SLC1A3;IQGAP1;NRF1;AK5;LIN7C;FOXO1;GSPT1;HSP90B1;RAP1B;VCPIP1;PRKAR2A;EPB41L3;PGK1;MBP;LTA4H;SCN3A;GOT2;RDX;SMARCA5;M6PR;LNPEP;BTBD11;FUBP3;DLG4;CNTN1;CSPG5;SPIRE1;SAE1;RPS24;FGFR2;CLTC;ADK;ATP2A2;PPP1R9A;HK1;EEA1;OPA1;CHL1;SEC61B;DLGAP2;APPL2;DLGAP4;PCMTD1;PD…
ARNT 22903824 ChIP-Seq MCF-7 Human	0.146927	98/1029	0.712973	0.999994	0	0	0.945209	0.319775	ALDH1L1;RPL3;TRIO;UBE3A;MSI2;PREX1;NPEPPS;KIF5C;COTL1;ARFIP1;NRCAM;TNS3;KPNA1;TNS1;EPHA4;SUPT16H;IGFBP5;GAPVD1;ATP1B1;IPCEF1;PSPC1;GPD2;TLN2;GRIA2;RAB5C;SLC1A2;SLC1A3;GLG1;FXR1;MBP;STXBP6;SPTBN1;GRIA4;SRPK2;IQSEC2;FN1;GNG12;CP;DCLK1;EHD4;DLG2;ARPC2;NBEA;NMT1;OGDH;SPIRE1;CPEB2;FGFR2;GSTM5;CPEB4;GABRB3;BMPR2;SLC44A1;ADK;AKR1B1;WASL;ARHGAP5;HK1;PPP3CA;PCLO;NNT;PHACTR1;SEC61B;ERC2;BCAS3;DST;RAD23B;DN…
CIITA 18437201 ChIP-ChIP Raji B and iDC Human	0.145605	1959-05-01	0.715147	0.999994	0	0	0.83338	0.279405	C4A;MAT2A;PSMA2;CACYBP;ENO1
SUZ12 18555785 Chip-Seq ESCs Mouse	0.144077	193/2000	0.717668	0.999994	0	0	0.957713	0.31772	SERPINE2;HNRNPU;FNBP1L;GLS;PREX2;PREX1;RASSF2;GLUL;SCN1A;CHGB;TNS1;EPHA4;FNBP1;GAPVD1;INPP4A;PPA2;SOAT1;TAGLN2;NGEF;ASTN1;CFH;DHX9;PDE1A;HSD11B1;PDCD10;PENK;PSMF1;PLCG1;SCN3A;CADM3;NEBL;FN1;STAM;PRDX6;PEX5L;EHD4;FUBP3;NMT2;PCSK2;PYGB;SLC7A14;PPP3CA;ACTR1B;ACADL;CSRP1;NCS1;KIF1A;UBXN4;PCMTD1;DLGAP4;SLC39A10;CACYBP;SLC39A12;UCHL5;CTTNBP2NL;CLDN11;ENAH;IVD;VAMP4;PLCB1;MAPRE1;DYNC1I2;PHLPP1;CAB39;STA…
PHF8 20622854 ChIP-Seq HELA Human	0.144077	193/2000	0.717668	0.999994	0	0	0.957713	0.31772	EIF4A1;PITPNB;ICAM5;GHITM;TXNDC15;ACTB;TIAL1;PCMT1;SCP2;AKT2;STMN1;SMARCC2;SLC6A17;FNBP1;MAPK8IP3;ASRGL1;STX1B;BIN1;RRAGB;CDC37;NUP98;TLN1;MYL9;VPS28;SF1;ABCB1;TTYH3;CTBP1;PDE1B;TWF1;PRDX1;PIP5K1C;PLCG1;HMOX2;FDFT1;ATP6V0A1;JUP;ST13;LNPEP;PUM1;HSPA12B;HNRNPL;EHD1;SMU1;GLUD1;ALDH6A1;CPEB3;RPS21;SFXN5;GSTM5;SERPINA3;ARF1;AP2A1;MECP2;SYNCRIP;MAP1LC3A;NNT;ANXA7;CAP1;LRRC47;DBNL;HSBP1;VWA5A;TEX15;AMPD…
SOX3 22085726 ChIP-Seq MUSCLE Mouse	0.144077	193/2000	0.717668	0.999994	0	0	0.957713	0.31772	CPNE5;CISD1;HNRNPU;PHB2;TIAL1;PREX1;HERC1;RPL18A;DPYSL2;STMN1;LONP1;ARL6IP5;SYNPO;B2M;CPT1A;ATP6V1G2;ACSL1;ECH1;ANK3;BCR;MYL6;DAAM1;DAAM2;RRAGB;PSME3;UQCRC1;SPARCL1;TAGLN2;STX1A;SAR1A;SDC4;CFH;PCDH10;PDE1B;TWF2;LDHB;ABR;PPP3R1;HSPH1;PRDX1;GSTM1;NEBL;IQSEC1;PA2G4;EHD1;MLLT11;EHD4;EIF5;SNW1;TOLLIP;CALU;GM5424;PYGB;ARF2;CLTC;SLC7A14;WDR45;MECP2;EEA1;SYNCRIP;PCM1;ACTR1B;TUBA1A;TRIM2;CHMP1A;TNKS1BP1;K…
UBF1/2 26484160 Chip-Seq FIBROBLAST Human	0.144077	193/2000	0.717668	0.999994	0	0	0.957713	0.31772	EIF4A3;AQP4;EPS8;ALCAM;HERC1;TFG;SYNPO;GLUL;SKP1;PRKAB2;MBNL2;PRKCB;CACNA2D1;ACSL6;ANK3;SCAMP1;ADPRH;SPARCL1;RPL24;ALDH7A1;PFN2;LRPAP1;PDXDC1;PCDH10;HSPA4L;ENDOD1;PLA2G7;GRIN2A;HSPH1;EPB41L2;PRKAR2A;SERPINH1;CADM1;IQSEC2;CADM2;STAM;PRDX6;MANF;FUBP1;WNK2;CPEB3;CPEB2;ARF4;ARHGAP1;ADK;AKR1B1;PTPRF;SYNCRIP;UCHL1;NNT;CHMP1A;NEFL;PHGDH;KIF1B;SEC61B;C16ORF74;ANXA1;TSC22D1;ZFR;NME2;SYN2;UCHL5;CNKSR2;CLDN…
TCF21 23034159 ChIP-ChIP E13 GONADS Rat	0.136919	1937-03-01	0.729593	0.999994	0	0	0.79425	0.250402	PSMD8;BRSK1;HSPBP1
MYCN 19997598 ChIP-ChIP NEUROBLASTOMA Human	0.136091	21/234	0.730986	0.999994	0	0	0.886626	0.277834	PRRT1;GABBR1;RAB5B;SPAG7;NFIX;DCTN1;ACOT11;ATP1A3;NRXN2;PPP2R5D;ATP1A2;ACYP1;GRIN2B;TUFM;C4B;C4A;PPP1R1B;MYO18A;CCT7;TNS1;SCN2B
WDR5 24793694 ChIP-Seq LNCAP Human	0.133596	71/757	0.735197	0.999994	0	0	0.929501	0.28593	YWHAE;HIP1;CPNE5;DDX46;IPO5;MECP2;PCMT1;PREX1;CDH5;PSMD7;KPNA6;DLGAP2;NEO1;GLUL;CTSB;USP47;PRKAB2;PDCD6IP;USP4;RPS6;HPCAL1;PPP2R5D;SAFB;PGM2L1;ASRGL1;DNM1;SERPINB6;EEF1A1;EEF1G;STX1B;CLDN10;BDH1;NDUFS7;GPRIN1;ITPKA;SUCLG2;CHMP4B;TNIK;PABPC1;TKT;SHANK2;OTUB1;DCTN6;DYNC1I2;COPB1;TIMM13;CUL1;RASAL2;NDRG1;AGPAT3;RPS15A;GNG2;RBBP4;SMARCE1;SLC12A2;SYT1;AGL;NDUFA2;EPHX1;M6PR;CORO2B;ASS1;NELL2;DIAPH1;CYC…
TP63 23658742 ChIP-Seq EP156T Human	0.13165	355/3652	0.7385	0.999994	0	0	0.963037	0.29193	APP;RNH1;TRIO;TFRC;GLDC;MLC1;AQP4;PPP2R2A;ENO1;SLC4A4;SCAMP5;NSDHL;SYNGAP1;ALCAM;PSMD7;TFG;AKT2;FTH1;PSMD3;DAG1;ARFIP1;KIF21A;DDX17;PRKAB2;ACOT7;UNC13A;FNBP1;ACSL1;SACM1L;AP1B1;HPCAL1;CSNK1D;ANK2;ACSL4;CSNK1E;ACSL3;SCAMP1;MAPK8IP3;BCR;INPP4A;SUB1;RBP1;ALDH7A1;PI4K2A;MACF1;GPM6A;SDC4;HSPA4L;PHYHIPL;TWF1;IQGAP1;ARPP19;MYL12B;SEC14L2;HSPH1;MAP2;RAD21;MYO6;PCBP2;SERPINH1;PLCG1;ZBED5;HMOX2;SEC31A;JUP;…
SMAD2/3 21741376 ChIP-Seq ESCs Human	0.1285	192/2000	0.743876	0.999994	0	0	0.951638	0.281572	CNTFR;RNH1;RAB3A;GLDC;PDCD6;CLSTN1;FNBP1L;TXNDC15;ACTB;TIAL1;NPEPPS;RPS14;DPYSL4;PPME1;DPYSL2;AKT2;STMN1;KPNA6;PLS3;PSMD1;SIRPA;ATP6V1E1;TNS3;TGM2;ACOT7;FNBP1;USP4;ECH1;TALDO1;ANXA11;PRKCA;ATP1B2;PGD;MAPK8IP3;HPCAL4;STX1B;CLIP2;ACAP2;SOAT1;BIN1;MAP7D1;GPD1;FKBP8;SQSTM1;SF1;KHDRBS1;RTN3;TMED10;NDRG3;CD151;NOTCH1;SAR1A;STXBP3;PDE1A;CUL1;MYL12A;RAP1GAP;ACAT1;NCKIPSD;ABR;PRDX5;FXR2;PRDX1;ERI3;MYH14;M…
FOXM1 26456572 ChIP-Seq MCF-7 Human	0.1285	192/2000	0.743876	0.999994	0	0	0.951638	0.281572	UHRF1BP1L;AHCYL1;TFRC;ATP8A1;CTNND2;PPP2R2A;OGDHL;MSI2;SLC4A4;BZW1;CMIP;GLS;CNDP2;EPS8;ABHD12;PREX1;PSMD9;FBL;ALCAM;HMGN5;CFL2;CAPN2;NRCAM;FAM3C;PDK2;CAST;EPHA4;IGFBP5;LIMCH1;TMOD3;ANK3;ACSL3;SCAMP1;GAPVD1;IPCEF1;TOM1L2;CLIP1;DAAM1;SLC9A6;GPD2;SUCLG2;SPARCL1;SUCLG1;TNIK;ALDH7A1;STX1A;MACF1;IGSF5;TSG101;USP54;CUL2;SLC1A2;CUL1;ITPR1;SLC1A3;AK5;CPLX2;ARPP19;MYL12B;MAP2;APOH;RAD21;G3BP1;MYO6;ERI3;ATP…
CMYC 18555785 Chip-Seq ESCs Mouse	0.1285	192/2000	0.743876	0.999994	0	0	0.951638	0.281572	NCKAP1;SERPINE2;CSE1L;NDUFA10;CTNND1;HDLBP;HNRNPU;FNBP1L;BZW1;GLS;EEF1B2;PREX2;ABHD12;PREX1;RASSF2;KIF5C;CWC22;CAPN2;SIRPA;HADH;GLUL;SH3GL2;TGM2;CHGB;TNS1;EPHA4;IGFBP5;FNBP1;STARD7;TBR1;ANK2;ATP1B1;INPP4A;CACNB2;CACNB4;PPA2;SOAT1;GPD2;CHMP4B;TAGLN2;D1PAS1;SCG2;ARL8A;NGEF;ASTN1;SNRPB;GRIA2;KHDRBS2;COPA;NDRG3;NOTCH1;CFH;PSMD14;DHX9;PCDH10;CUL3;PDE1A;SLC1A2;RASAL2;LIN7C;RASGRP1;HSD11B1;VCPIP1;COBLL1…
NMYC 18555785 Chip-Seq ESCs Mouse	0.1285	192/2000	0.743876	0.999994	0	0	0.951638	0.281572	NCKAP1;AHCYL1;SERPINE2;GTF2B;CSE1L;NDUFA10;HDLBP;HNRNPU;HNRNPR;FNBP1L;BZW1;GLS;PREX2;PREX1;RASSF2;CWC22;CAPN2;PSMD1;SIRPA;B2M;GLUL;TGM2;SCN1A;CHGB;TNS1;EPHA4;IGFBP5;FNBP1;STARD7;ATP1B1;GAPVD1;INPP4A;CACNB2;CACNB4;SOAT1;GPD2;SCG5;CHMP4B;ELMO2;TAGLN2;UBE2V1;TNIK;D1PAS1;MYL9;SCG2;ARL8A;NGEF;ASTN1;SNRPB;KHDRBS2;COPA;NOTCH1;CFH;PSMD14;DHX9;PCDH10;STXBP1;CUL3;SLC1A2;RASAL2;LIN7C;RASGRP1;HSD11B1;VCPIP1;…
GATA3 22897851 ChIP-Seq JUKARTE6-1 Human	0.1285	192/2000	0.743876	0.999994	0	0	0.951638	0.281572	GDA;GLDC;PITPNB;HDLBP;PEBP1;HNRNPR;KLHDC7A;ABAT;ICAM5;ACTG2;CMIP;PCMT1;RASSF2;TRIM28;LAMP1;KIF5C;PSMD2;DPYSL3;COTL1;CKMT1B;ARFIP1;SYNPO;TNS1;DDX17;ATP6V1G2;SMARCC2;USP5;SLC6A17;LIMCH1;ALG2;CSNK1E;PGD;ATP1B1;SDHB;SND1;ASRGL1;BCR;INPP4A;CLIP2;CACNB4;DAAM1;MAP7D1;NCL;ADPRH;UQCRC1;NUP98;TLN2;PPIA;PFN2;ANKRD17;DDX6;BRSK1;NDRG4;UQCRB;STXBP3;SHMT2;USP54;STXBP1;EIF5A2;HTRA1;ARL1;ITPR1;VPS26A;VPS26B;HTATS…
LMO2 26923725 Chip-Seq HEMOGENIC-ENDOTHELIUM Mouse	0.1285	192/2000	0.743876	0.999994	0	0	0.951638	0.281572	EIF4A2;MTCH1;MTCH2;NDUFA13;AHCYL2;CPNE5;KLHDC7A;MSI2;ENO1;SMC3;FNBP1L;ACTG2;TIAL1;NPEPPS;RPS14;ALCAM;RASSF2;EDNRB;HERC1;DPYSL3;LONP1;PSMD1;UBAP2L;SNRPD3;PRKACB;FADS1;SEC63;MBNL2;FNBP1;ACSL1;APLP2;UBE4B;PRKCA;ANK2;ATP1B2;PGD;CYP2D22;DAAM1;PRKAR1A;BIN1;TNIK;PPIB;VPS28;VCL;ANKRD17;MACF1;SEMA7A;MTMR3;CUL1;SLC1A3;SLC1A4;AK5;CPLX2;NDRG1;FOXO1;HSP90B1;MTDH;ACAT1;RAP1B;SEC14L2;FXR2;HSPH1;APOH;PCBP1;MBP;S…
SA1 27219007 Chip-Seq Bcells Human	0.1285	192/2000	0.743876	0.999994	0	0	0.951638	0.281572	RPL5;SPON1;AHCYL1;CPNE6;PLEKHB1;CLSTN1;CTNND1;HNRNPR;KLHDC7A;PARK7;ENO1;ENO2;FNBP1L;CDH5;AKR7A2;RASSF2;PSMD4;UROD;KPNA6;LUC7L;BANF1;RPS11;FADS1;ACOT7;TPM3;ECH1;ACOT11;TALDO1;PGD;SRRM1;PDIA4;CACNB1;STX1B;CACNB2;MAP7D1;GPD1;PGP;PADI2;ARL8A;VCL;ISCU;BRSK2;RAB5C;CFH;RBM8A;ANP32A;CUL2;HPCA;UBR4;AK2;KLC1;CORO1A;ACAT2;RAP1GAP;ABR;STIP1;RAP1A;KLC2;PRDX1;PTPMT1;KIF3C;CDK17;GSTM3;HSPA8;CADM3;ACBD5;CADM1;TM…
STAT3 22323479 ChIP-Seq MACROPHAGE Mouse	0.127097	1938-03-01	0.746281	0.999994	0	0	0.771514	0.225786	PPP1R12A;STAT3;EPS15
TBX3 20139965 ChIP-Seq ESCs Mouse	0.126037	101/1070	0.748106	0.999994	0	0	0.935335	0.271444	EIF4A2;TRIO;GLDC;PREP;KLHDC7A;CRKL;EPS8;GJA1;PNP;AKT2;KIF21A;AP2M1;SEC63;USP5;PDIA6;DAAM1;CHMP4B;AMPH;UTRN;KHDRBS1;MTMR3;ANP32A;PDE1A;TWF2;SLC1A3;IQGAP1;NRF1;AK5;LIN7C;FOXO1;GSPT1;HSP90B1;RAP1B;VCPIP1;PRKAR2A;PGK1;MBP;LTA4H;SCN3A;GOT2;RDX;SMARCA5;M6PR;LNPEP;BTBD11;FUBP3;DLG4;CNTN1;CSPG5;SPIRE1;SAE1;RPS24;FGFR2;CLTC;ADK;ATP2A2;PPP1R9A;HK1;EEA1;OPA1;CHL1;SEC61B;DLGAP2;APPL2;DLGAP4;PCMTD1;PDCD6IP;UG…
FOXP1 22492998 ChIP-Seq STRATIUM Mouse	0.12571	2021-02-26	0.74867	0.999994	0	0	0.750167	0.217141	PCSK2;ACYP2
EWS-FLI1 20517297 ChIP-Seq SK-N-MC Human	0.124218	53/574	0.751245	0.999994	0	0	0.91377	0.261359	LGALS3BP;SNAP25;CTNND2;CCDC47;KLHDC7A;ETFB;COX6A1;DPYSL2;PDE4B;SIRPA;DLAT;SYNPO;GLUL;CDV3;RPS9;PPP1R12A;PRKCA;HDHD2;DNM1;PPM1A;ACAP2;ALDH5A1;LMBRD2;DDAH1;ACOX1;FETUB;PFDN2;TNIK;MGLL;UQCRB;LRP1;NDRG1;NCALD;AGPAT3;PAPSS1;MYL12B;FXR1;SLC9A3R1;PAK2;DECR1;NDUFA3;XPO7;ERLIN2;PRDX6;CP;KBTBD11;SMARCA4;NFIA;FABP5;NMT1;OCIAD1;EIF3E;CPEB2
CEBPD 23245923 ChIP-Seq MEFs Mouse	0.116	46/504	0.765597	0.999994	0	0	0.902182	0.240973	ATP6V1A;CAMK2D;PHLPP1;BMPR2;PSMD14;CTNND2;CELF2;PDE1A;SLC1A3;ATP2C1;EEA1;CDH5;PPP3CA;RAP1A;PRKAR2B;PSD3;KIF21A;PDLIM5;HSPA9;EPHA4;RBFOX2;CADM2;API5;RPS6;TSC22D2;LNPEP;TBR1;ANK3;ATP2B1;SCAMP1;PLXDC2;PTK2;TMX3;NFIA;NBEA;ACTBL2;NFIB;HNRNPUL2;TAOK1;SIK3;TAX1BP1;EIF3H;CPEB3;RPS24;FGFR2;RAPGEF4
POU5F1 18700969 ChIP-ChIP MESCs Mouse	0.115663	52/567	0.76619	0.999994	0	0	0.906819	0.241508	SLC25A1;CUEDC2;NUMA1;CLTC;ARHGAP1;SLC2A1;ENO1;PARK7;RLBP1;HK2;AKAP12;GJA1;CAPNS1;TRIM28;CAMKV;MYO18A;ANXA7;NEFL;SH3GL2;SNRPN;DST;STARD7;PGAM1;ACYP2;MIF;GPD2;RPL27;FKBP4;TLN1;STX1A;LRPAP1;PRPS1;ANP32A;GSTP1;GLO1;AK3;ACTR3B;ANKMY2;DNPEP;CKB;MEF2D;ATP9A;PACSIN1;EPHX2;PA2G4;PRDX6;REST;PSAT1;FASN;GNAS;RAB5A;PFKP
EP300 21415370 ChIP-Seq HL-1 Mouse	0.115012	95/1014	0.76734	0.999994	0	0	0.927427	0.245606	ITGB1;APP;RYR2;SPON1;ADK;NENF;SLC4A4;SLC8A1;GLS;ABHD12;HINT1;SIPA1L1;CSRP1;CDH2;DPYSL3;DBT;DAG1;PDE4B;LUC7L;LRRFIP2;LRRFIP1;TNS3;TNS1;ACTR3;EPHA4;CCT2;ATP6V1G1;PPP1R12A;SLC6A17;TSC22D1;ACTN2;HSBP1;ZFR;CIRBP;TFIP11;AMPD3;ATP1B1;SYN2;CTTNBP2NL;SRRM1;TOM1L2;CACNB2;VSNL1;NDUFS7;DAAM1;PITPNM2;TLN2;GRIA1;PCNA;RALB;AHNAK;SLC1A3;CRIP2;ATP1A1;ADD3;GNA14;EPB41L2;COBLL1;GNA12;CTNNA1;NCAM1;LTA4H;STXBP6;CCT7;…
SMAD3 21741376 ChIP-Seq ESCs Human	0.114193	191/2000	0.768789	0.999994	0	0	0.945577	0.248629	RAB3C;CNTFR;APP;SERPINE2;FAM107A;KLHDC7A;MSI2;FNBP1L;ACTB;NUDT3;IPO5;PPP1CB;PREX2;NPEPPS;RPS14;PREX1;CDH5;RASSF2;DPYSL4;HERC1;DPYSL2;KIF5B;DPYSL3;PLS3;PSMD1;SIRPA;NRCAM;TNS3;SH3GL2;ACOT7;PRKCB;CACNA2D1;SACM1L;HPCAL4;PDIA6;ATXN2L;EEF1A1;PCP4;BIN1;SIK3;TNIK;EZR;PPIA;SCG2;VPS28;RTN3;KHDRBS3;TMED10;RTN1;NDRG3;PDXDC1;CNP;PDE1A;UBR4;NRF1;VPS26B;FXR1;FXR2;MAP2;ERI3;PLXNA2;APOD;STXBP6;PLCG1;MARK3;ZC3H15;…
TP63 17297297 ChIP-ChIP HaCaT Human	0.109481	1940-03-01	0.777175	0.999994	0	0	0.72973	0.183957	NOTCH1;DST;FASN
EZH2 22144423 ChIP-Seq EOC Human	0.109481	1940-03-01	0.777175	0.999994	0	0	0.72973	0.183957	PRKCB;GPM6B;PLXNA4
PIAS1 25552417 ChIP-Seq VCAP Human	0.10592	69/749	0.783573	0.999994	0	0	0.910659	0.222101	RAB3C;APP;MEGF10;MIA3;SLC4A4;PREX2;EPS8;PREX1;HINT1;UCHL1;PCLO;CDH2;CA2;KIF5B;SIRPA;ERC1;ATP6V1E1;TNS3;TGM2;SLC39A10;ACSL3;GAPVD1;TMX3;DAAM1;MAP1B;CDC42EP4;ALDH1A1;SIK3;TAX1BP1;UBE2V2;SUCLG2;FKBP4;UTRN;SEC22B;SHANK2;SEC23A;KHDRBS3;NUFIP2;ATL2;NRXN3;RAP1GAP;GNAI1;RTN4;SV2B;DHX36;SRGAP3;MARK2;SF3A3;SRPK2;CADM1;HSPA4;TXNRD1;PCDH7;RDX;SLC4A10;CDC42BPB;ATP2B1;GNG12;ARHGAP32;DLG2;FABP5;PSAT1;EIF3H;ACO1…
SOX2 16153702 ChIP-ChIP HESCs Human	0.105037	120/1278	0.785168	0.999994	0	0	0.928892	0.224659	APP;RPL30;TIAL1;GJA1;ALCAM;CDH2;PPP2R1A;RPS18;DPYSL2;DPYSL3;CFL1;VPS35;SNRPD3;DDX17;EPHA4;IK;ATP6V1G1;USP7;CPT1A;SNRPN;TPM3;CACNA2D1;TALDO1;CSNK1E;WBP11;ILF3;PRKAR1A;ALDH7A1;SNRPA;DDX5;NOTCH1;ANP32A;AK3;GSPT2;SNX1;PCBP1;PRDX1;PIP5K1C;SCN3A;VAT1;PRNP;DTNA;JUP;IQSEC2;NEBL;FUS;EEF2;PUM1;LSM4;PEX5L;ACO2;CALR;AMOTL1;OSBPL1A;OGT;RAB5A;EIF4G2;FGFR2;FGFR1;ARF3;ARF4;GSK3B;CLIC4;SERPINA1;BMPR2;RNF14;ARHGAP…
AR 21572438 ChIP-Seq LNCaP Human	0.10455	16/188	0.786049	0.999994	0	0	0.836365	0.201343	PRPS2;CYB5B;PYGB;KHDRBS2;CKM;SACM1L;IQGAP1;RAP1GAP;EPN2;SMU1;GRM3;DLG2;CHL1;RAPGEF6;RPS24;VAMP2
GATA2 26923725 Chip-Seq HEMANGIOBLAST Mouse	0.103025	1988-07-01	0.788814	0.999994	0	0	0.777431	0.184426	GPM6A;HMGN5;ANXA1;CTNND2;PRDX1;CPEB3;D1PAS1
NFYB 21822215 ChIP-Seq K562 Human	0.1011	190/2000	0.792319	0.999994	0	0	0.939529	0.218713	AHCYL1;NDUFA12;GTF2B;CLSTN1;CTNND1;HNRNPU;HNRNPR;KLHDC7A;PARK7;GHITM;ENO1;FNBP1L;AKR7A2;SCP2;UROD;FTH1;KIF5B;STMN1;KPNA6;CAPN2;PRKACB;GLUL;PRKAB2;ACOT7;SLC6A17;ACOT11;UBE4B;ANK3;PGD;ATP1B1;SDHB;HPCAL4;SRRM1;DKK3;CACNB2;RBMXL1;SOAT1;PSPC1;MAP7D1;CMPK1;PADI2;NUP98;ASTN1;KHDRBS1;MACF1;CFH;STXBP3;ABHD4;DHX9;CUL2;UBR4;SLC1A2;C1ORF198;AK2;PHYHIPL;AK5;RASAL2;RAP1GAP;CNN3;RAP1B;ATXN2;RAP1A;KLC2;BAG3;ERI3…
PCGF4 22325352 ChIP-Seq 293T-Rex Human	0.1011	190/2000	0.792319	0.999994	0	0	0.939529	0.218713	NCKAP1;RPL5;AHCYL1;SERPINE2;GTF2B;NDUFA10;CLSTN1;HNRNPU;HNRNPR;KLHDC7A;PARK7;ENO1;FNBP1L;SLC8A1;PPP1CB;AKR7A2;ALCAM;SCP2;UROD;KIF5C;STMN1;KPNA6;CAPN2;PRKACB;GLUL;SCN1A;TNS1;PRKAB2;ACOT7;SLC6A17;ACTN2;ACOT11;HPCAL1;UBE4B;ACYP2;PGD;ATP1B1;SDHB;HPCAL4;PDIA6;SRRM1;INPP4A;RBMXL1;CACNB4;SOAT1;BIN1;MAP7D1;CMPK1;PADI2;SUCLG1;SCG2;ASTN1;KHDRBS1;MACF1;CFH;STXBP3;DHX9;DDX1;PDE1A;UBR4;C1ORF198;AK2;SLC1A4;AK5…
RUNX1 27457419 Chip-Seq LIVER Mouse	0.1011	190/2000	0.792319	0.999994	0	0	0.939529	0.218713	NCKAP1;SERPINE2;NDUFA10;CTNND1;HDLBP;HNRNPU;BZW1;GLS;PREX2;ABHD12;GOLGA2;RASSF2;KIF5C;CWC22;CAPN2;PSMD1;ARFIP1;GLUL;SH3GL2;TGM2;SCN1A;TNS1;EPHA4;IGFBP5;FNBP1;STARD7;TBR1;ATP1B1;TUBA4A;ERMN;INPP4A;CACNB2;CACNB4;SOAT1;NCL;SCG5;CHMP4B;TAGLN2;TNIK;SNRNP200;D1PAS1;SCG2;ARL8A;NGEF;ASTN1;SNRPB;GRIA2;KHDRBS2;COPA;NDRG3;NOTCH1;SDC4;CFH;PSMD14;DHX9;STXBP1;CUL3;PDE1A;EIF5A2;SLC1A2;RASAL2;LIN7C;RASGRP1;UGT1A…
FOXM1 23109430 ChIP-Seq U2OS Human	0.0951315	23/267	0.803283	0.999994	0	0	0.847073	0.18555	SUN2;FKBP2;SEMA4B;HP1BP3;DYNLL1;DYNLL2;CKAP5;CIT;TUBA1C;SFPQ;PPM1B;LGALS1;TUBB2A;AP1G1;HNRNPA2B1;GNA12;PGP;NUP98;PDK2;PI4K2A;KPNB1;ARF6;EIF3B
MYC 19915707 ChIP-ChIP AK7 Human	0.0917912	285/2979	0.809485	0.999994	0	0	0.944771	0.199684	SPON1;RNH1;AHCYL1;TFRC;CPNE6;MLC1;ENO2;NUDT3;EPS8;TRIM28;UBAP2L;SYNPO;RPS11;PTGDS;PRKACB;TNS3;GLUL;DDX17;GABARAPL2;ATP6V1G1;ACOT7;UNC13A;ACTN1;PRKCA;ANK3;INPP4A;DAAM1;PPA1;ATP6V0D1;PFN1;LRPAP1;DHX9;CTBP1;TTYH1;ENDOD1;SEC14L2;ABR;GRIN2A;EPB41L1;APOH;APOD;GSTM3;TRAP1;JUP;PDE2A;FN1;BTBD11;PA2G4;GNG12;SMARCA2;CCT6A;GLUD1;EHD4;SNW1;FUBP3;FASN;FUBP1;WNK2;OGDH;RNPS1;CALM1;SFXN5;GSTM5;PCSK2;GABRB2;ARF1;C…
P300 19829295 ChIP-Seq ESCs Human	0.0891606	189/2000	0.814403	0.999994	0	0	0.933494	0.191646	NCKAP1;TRIO;CRTC1;MSI2;GHITM;ENO1;PREX2;RPH3A;CDH5;GJA1;EDNRB;KIF5C;DPYSL3;PLS3;FAM3C;TNS3;GLUL;EPHA4;PRKCB;CACNA2D1;TALDO1;ANK2;SCAMP1;IPCEF1;SRRM1;ACAP2;PREPL;PRKAR1A;MAP1B;ELMO2;ERH;UTRN;EZR;GRIA1;ATP6V1A;KHDRBS2;RTN1;RBM8A;PCDH10;CUL3;PDE1A;C1ORF198;CUL1;NRF1;IQGAP1;RTN4;ACAT1;GRIN2A;PPP3R1;FXR2;SNX2;BAG3;MAP2;TPR;ERI3;PLXNA2;MBP;ZBED5;ATP6V1D;ATP6V1C1;ZC3H15;BTF3;ABCA1;CDK17;SRPK2;HSPA8;DTNA…
EP300 20729851 ChIP-Seq FORBRAIN MIDBRAIN LIMB HEART Mouse	0.0884481	198/2093	0.81574	0.999994	0	0	0.934394	0.190298	EIF4A2;TFRC;RPL32;HDAC11;HNRNPR;ACTB;RPS14;ALCAM;DPYSL3;STMN1;KIF21A;TNS3;TNS1;EPHA4;CPT1A;SMARCC2;MBNL2;UNC13A;FNBP1;ACTN1;CIRBP;PRKCA;ACTN4;ANK3;HPCAL4;BCR;DAAM1;SUB1;SPARCL1;TAGLN2;PFN1;MYL9;RPL28;ADCYAP1R1;PDXDC1;TTYH1;HEPACAM;PDE1B;ABR;EPB41L2;EPB41L3;SERPINH1;JUP;CADM2;FN1;HSPA12B;HNRNPL;PPFIBP1;FASN;RPS24;CPEB4;RYR2;CLIC4;SLC6A1;MAP1LC3B;TUBA1A;SPIN1;KIF1A;GIT1;UBL7;CCT2;TSC22D4;ANXA2;TSC2…
E4F1 26484288 ChIP-Seq MOUSE EMBRYONIC FIBROBLAST Mouse	0.0881544	1930-02-01	0.816292	0.999994	0	0	0.642857	0.130489	UGT1A1;DLD
SUZ12 18692474 ChIP-Seq MEFs Mouse	0.0870246	105/1135	0.818418	0.999994	0	0	0.913439	0.183036	APP;GDA;CTNND2;SLC4A4;CLU;ALCAM;EDNRB;DPYSL4;CDH2;CAPN2;CHGB;EPHA4;IGFBP5;CACNA2D1;TMOD2;AP1B1;TBR1;PRKCA;BCAN;CACNB2;CACNB3;CACNB4;PRKAR1B;EEF1A2;LY6H;NGEF;GRIA2;ADCYAP1R1;SEMA7A;PCDH10;SLC1A2;HTRA1;CPLX2;RASGRP1;CPLX1;GRIN2A;PRKAR2A;PLXNA2;NPTX1;NPTX2;GPM6B;PACSIN1;MFAP3L;ABCA1;DTNA;CAV1;GFPT1;HSPA2;GRIN2B;SMARCA2;SNAP91;REEP1;GNAL;GJB6;PPP1R1B;GNAS;CSPG5;FGF12;FGFR3;PCSK2;RYR2;CNTNAP1;RASGRF1;…
ETV2 25802403 ChIP-Seq MESCs Mouse	0.0866493	92/1000	0.819126	0.999994	0	0	0.908175	0.181197	RPL30;UBXN1;CRTC1;AKR1B1;PEBP1;UBE3A;PTPRF;PPP1CB;PPP3CA;ALCAM;PSMD3;RPL36;NRCAM;DNM1L;ACAA1;KPNA1;HSDL2;SUPT16H;DST;SGIP1;ALG2;APOA1;AP3B2;PDIA4;ATXN2L;CACNB1;STX1B;GPRC5B;DYNC1LI2;ALDH5A1;PPA2;HNRNPUL2;ZNF638;NDUFS4;SIK3;VDAC2;SUCLG1;UTRN;ARHGEF7;DLD;PCYOX1;NAPA;RTN3;MACF1;TAGLN;CAMK2D;PSMD11;RALB;NUFIP2;PCDH10;RAP1GDS1;HSD17B4;PBXIP1;NRF1;NDRG2;CBL;CORO1A;ARPP19;GSPT1;ADD2;RNF214;PAK1;CAMK2N1;…
MYC 20876797 ChIP-ChIP MEDULLOBLASTOMA Human	0.0850664	131/1406	0.822117	0.999994	0	0	0.919976	0.180198	APP;PDCD6;CTNND2;PITPNB;HDLBP;ICAM5;IPO7;SLC8A1;GJA1;CHCHD2;ALCAM;HERC1;DPYSL2;STMN1;SH3GL2;EIF2A;EPHA4;RPS9;TPM4;ACSL1;PGD;SRRM1;CACNB2;HGS;ALDH7A1;SCG2;ARL8B;KHDRBS1;RTN3;NOTCH1;ANP32A;SHMT2;PCDH10;GMPS;HTRA1;CABP1;RPS4Y1;SEC14L2;CALD1;PENK;ESD;G3BP2;MBP;ATP6V1D;FDFT1;DTNA;CAV1;GOT2;PDE2A;BTBD11;SMARCA2;REEP1;NBEA;WNK1;ACO1;SAE1;SFXN5;SNAP25;CNTNAP1;CLIC4;MEGF10;DIRAS2;PSIP1;GPHN;EEA1;NUDCD3;SP…
E2F4 17652178 ChIP-ChIP JURKAT Human	0.0837212	92/1002	0.824667	0.999994	0	0	0.906073	0.174668	EIF4A2;SNAP25;YWHAB;AKR1B1;AP2A1;HMGB1;YBX1;ARHGAP5;CHCHD2;PPME1;NNT;DHX15;B2M;EIF5A;DDX17;SUPT16H;USP5;ARHGEF17;CACYBP;ACTN4;ACYP1;ARID1A;UCHL5;CIT;DNAJC3;DDX19A;PSMA3;PPM1B;SFPQ;RAP2B;PSMA1;SLC9A6;ACOX1;RRAGB;SUCLG1;MATR3;UQCRC2;SNRPC;ALDOA;GAPDH;RPL28;FKBP3;KPNB1;SNRPA;SNRPB;DYNC1I2;PCNA;ANP32A;SLC20A1;CUL3;HSPA4L;GNAI3;DLST;CSTF2T;SLC3A2;C12ORF57;LDHB;LMAN1;PGRMC1;PPP3R1;HSPH1;RAP1A;CAND1;AP2…
ZNF274 21170338 ChIP-Seq K562 Hela	0.0798108	28/327	0.832126	0.999994	0	0	0.841051	0.154561	SEC23A;TRIO;CELF2;RTN4;STRN3;MAPK9;PSMD7;HECTD1;CFL2;PLS3;CTNNA2;PRPS1L1;ZC3H15;BCKDHA;USP9X;CYP51A1;SUPT5H;SERPINB6;SPCS1;SUCLA2;PPA2;SOAT1;OCIAD1;STT3B;PLCB1;SNRNP200;THOP1;C11ORF58
OCT4 18555785 Chip-Seq ESCs Mouse	0.078316	188/2000	0.834995	0.999994	0	0	0.927473	0.16725	SERPINE2;CSE1L;NDUFA10;CTNND1;HDLBP;HNRNPU;FNBP1L;BZW1;GLS;PREX2;ABHD12;PREX1;RASSF2;KIF5C;CAPN2;SIRPA;B2M;GLUL;TGM2;CHGB;TNS1;EPHA4;IGFBP5;STARD7;ATP1B1;GAPVD1;TUBA4A;SRRM1;INPP4A;CACNB2;PRPF6;PPA2;SOAT1;GPD2;SCG5;CHMP4B;TAGLN2;UBE2V1;TNIK;D1PAS1;SCG2;ARL8A;NGEF;ASTN1;SNRPB;PFN2;KHDRBS2;COPA;NDRG3;CFH;PSMD14;DHX9;PCDH10;CUL3;SLC1A2;AK2;RASAL2;LIN7C;RASGRP1;UGT1A7C;HSD11B1;VCPIP1;RAP1A;COBLL1;TPR…
KLF4 18555785 Chip-Seq ESCs Mouse	0.078316	188/2000	0.834995	0.999994	0	0	0.927473	0.16725	NCKAP1;SERPINE2;CSE1L;NDUFA10;CTNND1;HDLBP;HNRNPU;BZW1;GLS;PREX2;ABHD12;PREX1;RASSF2;KIF5C;STMN1;CAPN2;PSMD1;SIRPA;PRKACB;GLUL;TGM2;CHGB;TNS1;EPHA4;PRKAB2;PHYH;IGFBP5;FNBP1;STARD7;ATP1B1;SRRM1;INPP4A;CACNB2;PRPF6;CACNB4;SOAT1;GPD2;SCG5;CHMP4B;TAGLN2;UBE2V1;D1PAS1;SCG2;ARL8A;NGEF;ASTN1;SNRPB;KHDRBS2;COPA;NDRG3;NOTCH1;CFH;PSMD14;DHX9;STXBP1;CUL3;SLC1A2;RASAL2;LIN7C;RASGRP1;RAP1GAP;HSD11B1;VCPIP1;CO…
ETV1 20927104 ChIP-Seq GIST48 Human	0.078316	188/2000	0.834995	0.999994	0	0	0.927473	0.16725	ALDH1L1;AHCYL1;GTF2B;CLSTN1;HNRNPU;HNRNPR;KLHDC7A;PARK7;ENO1;FNBP1L;SLC8A1;PPP1CB;AKR7A2;SCP2;UROD;KIF5C;CWC22;STMN1;KPNA6;CAPN2;PRKACB;GLUL;SCN1A;PRKAB2;ACOT7;ACOT11;HPCAL1;UBE4B;ACYP2;PGD;ATP1B1;SDHB;HPCAL4;SRRM1;INPP4A;RBMXL1;CACNB4;SOAT1;BIN1;MAP7D1;GPD2;CMPK1;PADI2;SCG2;ASTN1;KHDRBS1;MACF1;CFH;STXBP3;PSMD14;DHX9;DDX1;HPCA;UBR4;C1ORF198;AK2;SLC1A4;AK5;RASAL2;RAP1GAP;RTN4;CNN3;RAP1A;COBLL1;TPR…
NFYA 21822215 ChIP-Seq K562 Human	0.078316	188/2000	0.834995	0.999994	0	0	0.927473	0.16725	SPON1;NDUFA12;GTF2B;CLSTN1;CTNND1;HNRNPR;KLHDC7A;PARK7;GHITM;ENO1;FNBP1L;AKR7A2;DPYSL4;SCP2;UROD;CFL2;FTH1;KIF5B;STMN1;KPNA6;CAPN2;PRKACB;GLUL;PRKAB2;ACOT7;ACOT11;UBE4B;ANK3;PGD;ATP1B1;SDHB;HPCAL4;SRRM1;CACNB2;RBMXL1;SOAT1;MAP7D1;CMPK1;PADI2;ASTN1;KHDRBS1;MACF1;CFH;STXBP3;DHX9;CUL2;UBR4;SLC1A2;C1ORF198;AK2;PHYHIPL;AK5;RASAL2;RAP1GAP;CNN3;RAP1A;S100A16;BAG3;PRDX1;TPR;ERI3;PLXNA2;ZBED5;GRIA4;VCAM1;…
EBF1 22473956 ChIP-Seq LYMPHODE Mouse	0.078316	188/2000	0.834995	0.999994	0	0	0.927473	0.16725	NCKAP1;SERPINE2;NDUFA10;CTNND1;HDLBP;HNRNPU;FNBP1L;BZW1;GLS;EEF1B2;PREX2;ABHD12;PREX1;RASSF2;KIF5C;CWC22;CAPN2;PSMD1;SIRPA;GLUL;SCN1A;CHGB;TNS1;EPHA4;PHYH;IGFBP5;FNBP1;ALG2;TBR1;ATP1B1;GAPVD1;TUBA4A;ERMN;INPP4A;CACNB2;CACNB4;SOAT1;GPD2;NCL;CHMP4B;TAGLN2;D1PAS1;SCG2;ARL8A;NGEF;ASTN1;PFN2;KHDRBS2;NOTCH1;CFH;PSMD14;DHX9;STXBP1;CUL3;PDE1A;GMPS;SLC1A2;RASAL2;RASGRP1;UGT1A7C;FOXO1;FXR1;HSD11B1;VCPIP1;C…
FLI1 27457419 Chip-Seq LIVER Mouse	0.0773416	34/393	0.836871	0.999994	0	0	0.850295	0.151425	KHDRBS2;BMPR2;SERPINE2;CAB39;CUL3;MFF;COX5B;BZW1;GLS;HSPD1;PREX2;VCPIP1;ACTR1B;ACADL;RB1CC1;ATP6V1H;SF3B1;PCMTD1;TNS1;EPHA4;IGFBP5;DST;ADHFE1;IDH1;LANCL1;FN1;SLC39A10;INPP4A;ARPC2;TPP2;TCEA1;NDUFS1;SCG2;NGEF
EWS-ERG 20517297 ChIP-Seq CADO-ES1 Human	0.0772175	95/1038	0.83711	0.999994	0	0	0.902554	0.160474	PCSK2;TFRC;CAB39L;CCDC124;UBE3A;YBX1;ENO2;CLINT1;PPP1R9B;GLS;IPO5;PPP1CB;AKR7A2;LGALS1;CAPNS1;SPR;PPME1;CHL1;AP1G1;PEA15;CAPN2;EFHD2;NEFL;SIRPA;PHGDH;PCMTD1;CCT3;USP47;PRKCB;CACNA2D1;TUBG1;SRRM1;ACTA1;IMPACT;PSMA4;LMBRD2;BIN1;ATP6V1B2;FETUB;NDUFS2;NDUFS1;PABPC1;MAPT;GART;ISCU;PLEC;NDUFB9;DDX5;PSMD12;RALA;UQCRB;SLC20A1;DDX1;GLO1;ITPR1;CRIP2;RRBP1;AGPAT3;HSP90B1;GNAI2;FXR1;COBLL1;UGT1A4;BUB3;PCDH1;…
HTT 18923047 ChIP-ChIP STHdh Human	0.0742756	50/566	0.8428	0.999994	0	0	0.869309	0.148674	DPP10;DDX3Y;PARK7;CLU;SLC8A1;IPO4;SCAMP5;FBL;PCLO;PSMD4;NSF;FGB;APLP2;ATRX;KCNAB2;KIF2A;PSPC1;EEF1A2;TAX1BP1;TAGLN2;PLCB1;SCG2;PCYOX1;GPM6A;NOTCH1;USP54;ATP2C1;PRPF8;GSPT1;MAPK8;EPB41L3;GC;DTNA;EPHX2;CYP2J9;STAM;DEK;HSPA12A;OXR1;PPFIBP1;GNPDA2;NACA;GJB6;FABP7;NF1;CSPG5;TCEA1;CPEB3;FGF12;CPEB4
MYCN 21190229 ChIP-Seq SHEP-21N Human	0.0739605	32/373	0.843411	0.999994	0	0	0.842523	0.143482	DCTN6;CNTFR;KHDRBS3;DOCK3;CUL3;AK2;HMGB3;GHITM;CABP1;CPLX2;SLC7A2;CAMKK1;RPS15A;ENSA;PDE4A;JAM2;PPFIA3;FARP1;PCDH7;NME2;XPO7;AMPD3;HDHD2;INPP4A;EEF1A1;CLDN10;SLC4A8;PPP5C;PPM1B;CACNB4;SAE1;CPEB4
BP1 19119308 ChIP-ChIP Hs578T Human	0.0706415	2021-01-18	0.849882	0.999994	0	0	0.529471	0.0861227	CBR1
PCGF2 27294783 Chip-Seq NPCs Mouse	0.0693238	39/451	0.852464	0.999994	0	0	0.849479	0.135597	DPP10;PHLPP1;BMPR2;RALB;SERPINE2;CAB39;CUL3;NDUFA10;HDLBP;MFF;BZW1;GLS;HSPD1;EEF1B2;DNPEP;CSRP1;ACADL;GPC1;KIF1A;LRRFIP1;UBXN4;SF3B1;CLASP1;TNS1;ACTR3;EPHA4;IGFBP5;IDH1;NEK7;LANCL1;FN1;ATP2B4;SLC39A10;ARPC2;TPP2;NDUFS1;FMOD;SCG2;NGEF
CTCF 18555785 Chip-Seq ESCs Mouse	0.0685051	187/2000	0.854073	0.999994	0	0	0.921465	0.145351	NCKAP1;SERPINE2;CSE1L;NDUFA10;CTNND1;HDLBP;HNRNPU;FNBP1L;BZW1;GLS;PREX2;PREX1;RASSF2;KIF5C;CAPN2;PSMD1;SIRPA;SEC62;GLUL;TGM2;CHGB;TNS1;EPHA4;PRKAB2;IGFBP5;STARD7;ACOT11;ATP1B1;INPP4A;CACNB2;SOAT1;SCG5;CHMP4B;ELMO2;TAGLN2;TNIK;SNRNP200;D1PAS1;SCG2;ARL8A;NGEF;ASTN1;SNRPB;KHDRBS2;COPA;NDRG3;NOTCH1;CFH;DHX9;STXBP1;CUL3;EIF5A2;SLC1A2;RASAL2;LIN7C;RASGRP1;ADH5;UGT1A7C;CNN3;HSD11B1;VCPIP1;TPR;PLXNA2;ATP…
EBNA1 20929547 Chip-Seq RAJI-cells Human	0.0685051	187/2000	0.854073	0.999994	0	0	0.921465	0.145351	IFITM3;NCKAP1;CNTFR;RPL5;APP;MTCH2;PDCD5;CLSTN1;CISD1;AQP4;ACTB;CRKL;PREX2;NPEPPS;PREX1;FBL;AKR7A2;TUBB6;SYNGAP1;LGALS1;PNP;TRIM28;ATP6V1E1;TNS3;SEC63;CHGB;CPT1A;MBNL2;ACSL6;UBE4B;ATP1B2;PDIA4;STX1B;SOAT1;PSPC1;MAP7D1;PADI2;UQCRC2;EZR;FKBP3;SCG2;LRPAP1;MACF1;ADCYAP1R1;FKBP2;TTYH3;NDRG3;HTRA1;UBR4;SLC1A2;CUL1;TWF1;COX7A2;ACTR3B;KNG1;ACAT2;ACAT1;NCKIPSD;VCPIP1;GRIN2A;CYB5R3;SNX2;PDCD10;EPB41L2;APOH…
TAL1 21186366 ChIP-Seq BM-HSCs Mouse	0.0685051	187/2000	0.854073	0.999994	0	0	0.921465	0.145351	CYFIP2;RAB3C;UHRF1BP1L;TRIO;NDUFA12;CTNND2;CISD1;PREP;MSI2;ACTG1;IPO5;CCT6B;NPEPPS;PCMT1;GJA1;DPYSL2;BSG;KIF5A;NRCAM;SNRPD3;TNS3;SEC63;CAST;NSF;SMARCC2;MBNL2;AP1B1;HPCAL1;ACSL6;ANXA11;EPDR1;PRKCA;ACYP2;MIF;ANK3;SCAMP1;IPCEF1;SRCIN1;BCR;ALDH3A2;TOM1L2;DAAM1;PPA1;AMPH;ERH;UTRN;KPNB1;GRIA1;GNAZ;KHDRBS3;MTMR3;RTN1;SAR1A;SAR1B;DDX1;ARL1;PHYHIPL;SLC1A3;SLC1A4;VPS26A;FOXO3;RTN4;RAP1B;ABR;PPP3R1;PRKAR2B;…
RBPJ 21746931 ChIP-Seq IB4 Human	0.0685051	187/2000	0.854073	0.999994	0	0	0.921465	0.145351	RPL5;AHCYL1;GTF2B;CLSTN1;HNRNPU;HNRNPR;KLHDC7A;PARK7;ENO1;FNBP1L;AKR7A2;SCP2;TFG;PSMD4;UROD;KIF5C;CWC22;STMN1;KPNA6;CAPN2;PRKACB;GLUL;SCN1A;TNS1;PRKAB2;ACOT7;SLC6A17;ACTN2;ACOT11;HPCAL1;UBE4B;ACYP2;PGD;ATP1B1;SDHB;HPCAL4;PDIA6;SRRM1;INPP4A;RBMXL1;SOAT1;MAP7D1;CMPK1;PADI2;ASTN1;KHDRBS1;MACF1;CFH;STXBP3;RBM8A;DHX9;HPCA;UBR4;C1ORF198;AK2;SLC1A4;AK5;RASAL2;RAP1GAP;RTN4;CNN3;HSD11B1;PPP3R1;RAP1A;S100A…
GATA3 21867929 ChIP-Seq CD8 Mouse	0.0685051	187/2000	0.854073	0.999994	0	0	0.921465	0.145351	RAB3A;AHCYL1;GLDC;HDAC11;UBE3A;OGDHL;ABAT;MSI2;IPO7;IPO5;TIAL1;RPH3A;EFTUD2;RPS14;NSDHL;NUB1;CHCHD2;LGALS1;ALCAM;CAPNS1;AKT2;CFL1;PSMD3;KIF5A;NRCAM;PIP4K2C;SYNPO;PTGDS;CHGB;RAB2A;ATP6V1G1;SMARCC2;ACTN1;APLP2;CSNK1D;HDHD2;HPCAL4;TUBA4A;SRRM1;TUFM;INPP4A;ILF3;ACAP2;CACNB3;BIN1;RRAGB;EEF1A2;PGP;SIK3;SBDS;ELMO2;PFN1;VPS28;NGEF;ASTN1;GNAZ;LRPAP1;COPB2;GPM6A;NDRG4;SEMA7A;TMED10;NOTCH1;DDX1;GMPS;ATP5K;F…
CEBPB 26923725 Chip-Seq MESODERM Mouse	0.0653104	98/1079	0.860379	0.999994	0	0	0.894406	0.134503	RPL4;AHCYL2;SLC8A1;ABHD12;RPH3A;CDH2;AKT2;DAG1;NRCAM;BSN;PTGDS;PRKACB;SCN1A;GTF2I;UNC13A;MBNL2;FNBP1;APLP2;CASK;SND1;BCAN;CLIP2;RBP1;MYL9;SF1;LRPAP1;SHMT2;SLC1A3;SLC1A4;LIN7C;FOXO1;MYL12B;NPTX1;PRODH;GPM6B;CPSF6;SEC16A;TBCA;SMARCA2;GJB6;HNRNPD;CNTN2;CALR;CPEB3;ACBD3;RPS24;CPEB4;FGFR1;GABRB2;RASGRF1;SETD7;OLA1;GPHN;AKAP12;TUBA1C;GRM5;YWHAQ;LRRFIP2;ERC2;DLGAP2;BCAS1;YWHAH;ACTR2;BCAS3;CDV3;DST;ANXA2…
TP63 19390658 ChIP-ChIP HaCaT Human	0.0623796	14/179	0.866204	0.999994	0	0	0.762397	0.109506	RAB1A;NDUFA13;NOTCH1;SSB;CTNND2;CHD4;ENO1;SMARCA4;DNM2;PNN;NFIB;TCEA1;RNPS1;ERC1
TCF3/E2A 22897851 ChIP-Seq JUKARTE6-1 Human	0.0615738	181/1946	0.867813	0.999994	0	0	0.915839	0.129847	RAB3C;RPL30;CPNE5;UBE3A;HNRNPR;KLHDC7A;ENO1;FNBP1L;ACTG2;IPO5;PREX2;CDH5;SYNGAP1;LAMP1;CDH2;STMN1;CKMT1B;SIRPA;CAST;SMARCC2;HPCAL1;ACSL6;TBR1;UBE4B;GAPVD1;SCAMP1;SRCIN1;BCR;SOAT1;TMX2;SIK3;ELMO2;FKBP4;UTRN;ATP6V1A;GRIA2;KHDRBS1;KHDRBS2;KHDRBS3;NDRG3;CFH;CUL2;ITPR1;SLC1A4;VPS26B;FOXO3;CPLX2;NDRG1;CPLX1;ABR;MAP2;MAP6;MBP;NPTX2;ATP6V1C1;ZC3H15;SEC31A;ATP6V1F;API5;CADM2;IQSEC1;EPHX2;EPHX1;FN1;SLC4A10…
CDX2 22108803 ChIP-Seq LS180 Human	0.0596664	186/2000	0.871633	0.999994	0	0	0.91547	0.125774	SPON1;UHRF1BP1L;PITPNA;CTNND1;FAM107A;PEBP1;PPP2R2A;ABAT;GHITM;SMC3;CYP46A1;IPO5;EPS8;PREX2;ABHD12;CDH5;AKR7A2;GJA1;SNRPD2;KIF5C;CFL2;PIP4K2B;PRKACB;GTF2I;CAST;PRKAB2;TPM4;SLC6A17;ANXA11;CSNK1E;ATP1B1;PDIA6;SND1;ASRGL1;DKK3;CACNB2;ACAP2;RBMXL1;EEF1A2;RBP1;VDAC2;SUCLG1;LY6H;EZR;DHX9;USP54;STXBP1;EIF5A2;ARL1;C1ORF198;FOXO3;RASGRP1;RTN4;ACAT1;NCKIPSD;GRIN2A;EPB41L2;DHX36;ERI3;MAP6;APOD;KIF3C;NPTX2;Z…
SMAD4 21741376 ChIP-Seq EPCs Human	0.0596664	186/2000	0.871633	0.999994	0	0	0.91547	0.125774	EIF4A2;NCKAP1;APP;ALDH1L1;RAB3A;KLHDC7A;ENO1;FNBP1L;ACTB;CMIP;CRKL;GLS;IPO5;NPEPPS;GJA1;NUB1;RASSF2;FAM3C;ATP6V1E1;SYNPO;DDX17;RAB2A;EPHA4;MAP2K1;SACM1L;ZFYVE21;ACTN4;CSNK1E;SCAMP1;SRCIN1;PDIA6;ILF3;ACAP2;RBMXL1;MAP7D1;ADPRH;ELMO2;AMPH;TLN2;PPIB;KPNB1;GRIA1;ATP6V1A;DDX6;KHDRBS3;NDRG3;DHX9;CCDC25;STXBP1;PDE1A;IQGAP1;VPS26B;AK5;NDRG1;RTN4;GLG1;ABR;RNF214;BAG3;PTPMT1;ERI3;SRGAP3;RAB6A;SEC31A;ABCA1;S…
PU1 27457419 Chip-Seq LIVER Mouse	0.0596664	186/2000	0.871633	0.999994	0	0	0.91547	0.125774	NCKAP1;MTCH2;SERPINE2;GTF2B;NDUFA10;CTNND1;HDLBP;HNRNPU;BZW1;GLS;PREX2;ABHD12;PREX1;RASSF2;KIF5C;CWC22;CAPN2;PSMD1;SIRPA;GLUL;TGM2;SCN1A;TNS1;EPHA4;PHYH;IGFBP5;SLC6A17;FNBP1;STARD7;ATP1B1;GAPVD1;TUBA4A;ERMN;INPP4A;CACNB2;CACNB4;SOAT1;GPD2;EEF1A2;MADD;SCG5;CHMP4B;TAGLN2;UBE2V1;D1PAS1;SCG2;ARL8A;NGEF;ASTN1;KHDRBS2;COPA;NDRG3;NOTCH1;CFH;DHX9;STXBP1;CUL3;PDE1A;SLC1A2;RASAL2;LIN7C;RASGRP1;UGT1A7C;HSD1…
STAT3 19079543 ChIP-ChIP MESCs Mouse	0.0588588	85/948	0.873255	0.999994	0	0	0.881914	0.119524	RYR2;CUEDC2;CPNE5;NDUFA10;EEA1;RBM3;SYNCRIP;PSMD7;SCP2;RB1CC1;FLOT1;BSN;DLGAP2;BCAS1;YWHAH;UBL7;UPF1;FGA;TPM4;YWHAZ;ASRGL1;SYN1;NME1;EEF1G;HADHA;PPM1B;PRKAR1B;ACOX1;SUB1;FKBP8;RPL24;SUCLG2;ELMO2;LAP3;LY6H;SCG2;VPS28;SNRPA;GAS7;GRIA2;BRSK2;KHDRBS3;STAU1;PCDH10;GLO1;HSPA4L;HTRA1;COX7A2;SEC14L2;CYB5R3;APOH;SNRPB2;PIP5K1C;NCDN;PCDH1;PRODH;MEF2D;JAM2;GABRA1;TXNRD1;STAT3;TXNL1;EPHX1;XPO7;ATP2B2;HSPA2;L…
AR 20517297 ChIP-Seq VCAP Human	0.0552594	190/2047	0.880523	0.999994	0	0	0.913091	0.116181	APP;ATP8A1;NDUFA12;PITPNB;CTNND2;CTNND1;CLU;EPS8;ABHD12;PSMD9;CDH5;FBL;AKR7A2;FTH1;CKMT1B;ARFIP1;DDX17;PDIA3;MAP2K1;SUPT16H;USP7;ACOT7;ALG2;HPCAL1;ACYP2;ATP1B2;ACYP1;SDHA;SRRM1;CACNB3;TMX3;SLC9A6;GPRIN1;MAP1A;UQCRC1;UQCRC2;TNIK;ATP6V0D1;MYL9;ALDH7A1;SNRPA;TTYH3;ANP32A;SHMT2;SLC1A2;AK5;RASAL2;KLC1;NDRG1;MYL12A;RTN4;C12ORF57;RAP1B;HSD11B1;STIP1;PRDX5;EPB41L2;PCBP1;DHX36;ATP6V1H;APOD;NPTX1;CYC1;MAP4…
FOXH1 21741376 ChIP-Seq EPCs Human	0.0517384	185/2000	0.887691	0.999994	0	0	0.909489	0.108349	RPL5;SERPINE2;NDUFA12;HNRNPU;PPP2R2A;FNBP1L;CMIP;GLS;CNDP2;ABHD12;NPEPPS;RPS14;PCMT1;GJA1;NUB1;TUBB6;PNP;PSMD7;SCP2;LAMP1;KIF5C;AKT2;KHSRP;FAM3C;ATP6V1E1;PTGDS;SCN1A;IGFBP5;ZFYVE21;PRKCA;ACTN4;CSNK1E;HPCAL4;BCR;ACAP2;SLC9A6;BIN1;MAP7D1;MAP7D2;SPARCL1;ELMO2;SUCLG1;UTRN;VPS28;GRIA2;DDX6;FKBP2;KHDRBS3;NDRG3;SAR1B;SHMT2;DHX9;ABHD3;AK1;ITPR1;ARL2;AK3;SLC1A4;RNF214;FXR2;EPB41L1;BAG3;RAD21;G3BP1;ESD;PGK…
P53 22387025 ChIP-Seq ESCs Mouse	0.0517384	185/2000	0.887691	0.999994	0	0	0.909489	0.108349	NCKAP1;SERPINE2;NDUFA10;CTNND1;HDLBP;HNRNPU;BZW1;GLS;PREX2;PREX1;KIF5C;CWC22;CAPN2;PSMD1;HADH;GLUL;TGM2;SCN1A;TNS1;RAB2A;EPHA4;IGFBP5;FNBP1;TBR1;ATP1B1;GAPVD1;TUBA4A;ERMN;INPP4A;CACNB2;CACNB4;PPA2;SOAT1;GPD2;NCL;CHMP4B;TAGLN2;UBE2V1;TNIK;D1PAS1;SCG2;ARL8A;NGEF;ASTN1;PFN2;GRIA2;MACF1;KHDRBS2;COPA;NDRG3;NOTCH1;CFH;DHX9;CUL3;PDE1A;SLC1A2;AK5;RASAL2;LIN7C;RASGRP1;UGT1A7C;FOXO1;FXR1;HSD11B1;VCPIP1;COB…
ERG 21242973 ChIP-ChIP JURKAT Human	0.0484676	26/321	0.894401	0.999994	0	0	0.790942	0.0882698	CNTFR;NDUFA13;AK3;NDRG1;HK2;CAMKV;LAMP1;DNAJB6;CAMK2N1;ARHGDIA;PENK;SDF4;VAT1;NTRK2;CADM3;ATP6AP1;ACTN2;ACYP1;MERTK;TOM1L2;BIN1;CDC37;WNK2;NCL;RBP1;CHST2
SRY 22984422 ChIP-ChIP TESTIS Rat	0.0476265	15/197	0.896135	0.999994	0	0	0.740221	0.0811757	GSTM3;RAB3C;UNC13A;ANP32A;TTYH1;ACTN4;EEF2;ADD1;ACTR1B;LMNA;NDUFS4;FETUB;UQCRC2;MAP2K7;RPS24
BCAT 22108803 ChIP-Seq LS180 Human	0.04678	56/650	0.897884	0.999994	0	0	0.844603	0.0909764	RYR2;UHRF1BP1L;SPON1;BMPR2;YWHAB;DBI;GHITM;PREX2;EPS8;TNS3;EPHA4;PRKAB2;VWF;TSC22D2;ACSL6;SLC39A10;CACNB2;PPM1B;THRAP3;VDAC2;SUCLG1;LY6H;GRIA1;NOTCH1;ROCK1;HSPA4L;ARL1;GNAI3;NRXN3;CRIP2;CPLX2;ADD3;ACTR3B;LDHB;PRDX5;UGP2;MAPK1;DMD;SNRPB2;PDLIM5;WASF3;SASH1;PCDH7;CADPS;SLC4A10;ATP2B4;ERLIN2;COX6C;GRIN2B;ARHGAP32;NFIA;NFIB;STT3B;FERMT2;EIF4G2;METAP1
TAL1 22897851 ChIP-Seq JUKARTE6-1 Human	0.0446591	184/2000	0.902279	0.999994	0	0	0.903521	0.0929103	NDUFA12;HDAC11;PLEKHB1;PEBP1;HNRNPU;ABAT;SMC3;CYP46A1;NUDT3;ACTG2;GLS;TIAL1;PCMT1;CDH5;RASSF2;TFG;LAMP1;PPP2R1A;DPYSL3;STMN1;CKMT1B;LUC7L;SNRPD3;PRKACB;SKP1;CAST;RAB2A;SMARCC2;MBNL2;UNC13A;SLC6A17;PRKCB;USP4;GPT2;SACM1L;ACSL6;ANXA11;UBE4B;MAPK8IP3;DKK3;TOM1L2;CACNB2;RBMXL1;DAAM1;EWSR1;PSPC1;CSNK2B;RPL24;UQCRC2;UBE2V1;PPIB;PPIA;KHDRBS1;GRIA2;DDX6;MACF1;NDRG3;PSMD11;ABHD4;USP54;STXBP1;SLC1A4;VPS26A…
SMAD1 18555785 Chip-Seq ESCs Mouse	0.0446591	184/2000	0.902279	0.999994	0	0	0.903521	0.0929103	SERPINE2;CSE1L;NDUFA10;HDLBP;HNRNPU;BZW1;GLS;PREX2;RASSF2;KIF5C;CAPN2;PSMD1;SIRPA;PTGDS;GLUL;EIF2A;TGM2;CHGB;TNS1;EPHA4;PHYH;IGFBP5;STARD7;TOMM34;ATP1B1;GAPVD1;TUBA4A;INPP4A;CLIP1;CACNB4;SOAT1;MADD;SCG5;ELMO2;TAGLN2;SNRNP200;D1PAS1;MYL9;SCG2;ARL8A;NGEF;ASTN1;SNRPB;KHDRBS2;COPA;NOTCH1;SDC4;CFH;PSMD14;DHX9;STXBP1;CUL3;SLC1A2;AK5;RASAL2;LIN7C;RASGRP1;UGT1A7C;CNN3;HSD11B1;VCPIP1;RAP1A;TPR;PLXNA2;ATP6…
ESRRB 18555785 Chip-Seq ESCs Mouse	0.0446591	184/2000	0.902279	0.999994	0	0	0.903521	0.0929103	AHCYL1;SERPINE2;CSE1L;NDUFA10;HDLBP;HNRNPU;COX6A1;FNBP1L;BZW1;GLS;PREX2;ABHD12;PREX1;RASSF2;CAPN2;PSMD1;SIRPA;GLUL;TGM2;CHGB;TNS1;PDIA3;EPHA4;IGFBP5;STARD7;TBR1;UBE4B;ATP1B1;GAPVD1;TUBA4A;INPP4A;CACNB2;PRPF6;CACNB4;SOAT1;GPD2;SCG5;TAGLN2;UBE2V1;SNRNP200;D1PAS1;MYL9;SCG2;ARL8A;NGEF;ASTN1;SNRPB;GRIA2;KHDRBS2;COPA;NDRG3;NOTCH1;SDC4;CFH;DHX9;STXBP1;CUL3;SLC1A2;RASAL2;LIN7C;RASGRP1;RAP1GAP;HSD11B1;VCP…
PHF8 20622853 ChIP-Seq HELA Human	0.0446591	184/2000	0.902279	0.999994	0	0	0.903521	0.0929103	RPL5;SPON1;AHCYL1;GTF2B;CLSTN1;HNRNPR;KLHDC7A;PARK7;GHITM;ENO1;FNBP1L;AKR7A2;SCP2;PSMD4;UROD;KIF5B;STMN1;KPNA6;CAPN2;PRKACB;GLUL;PRKAB2;ACOT7;SLC6A17;ACTN2;ACOT11;UBE4B;ANK3;PGD;ATP1B1;SDHB;HPCAL4;SRRM1;DKK3;CACNB2;RBMXL1;SOAT1;MAP7D1;CMPK1;PADI2;VCL;ASTN1;KHDRBS1;DDX6;MACF1;CFH;STXBP3;DHX9;COPB1;CUL2;HPCA;UBR4;C1ORF198;AK2;PHYHIPL;AK5;RASAL2;RAP1GAP;CNN3;RAP1A;KLC2;BAG3;PRDX1;TPR;ERI3;PLXNA2;GRI…
FLI1 21867929 ChIP-Seq TH2 Mouse	0.0446591	184/2000	0.902279	0.999994	0	0	0.903521	0.0929103	CYFIP2;RAB3C;APP;UHRF1BP1L;NDUFA12;CISD1;PREP;MSI2;GHITM;ACTG1;CCT6B;NPEPPS;PCMT1;GJA1;BSG;KIF5A;NRCAM;SNRPD3;PIP4K2C;TNS3;SEC63;NSF;MBNL2;CIRBP;AP1B1;HPCAL1;ANXA11;EPDR1;PRKCA;ACYP2;MIF;ANK3;IPCEF1;SRCIN1;BCR;ALDH3A2;TOM1L2;DAAM1;PPA1;AMPH;UTRN;KPNB1;GRIA1;GNAZ;MTMR3;RTN1;SAR1A;SAR1B;DDX1;ARL1;PHYHIPL;SLC1A3;SLC1A4;VPS26A;FOXO3;CPLX2;RTN4;MTDH;RAP1B;ABR;GRIN2A;PPP3R1;PRKAR2B;PSAP;LTA4H;PIP5K1C;S…
TBL1 22424771 ChIP-Seq 293T Human	0.0446591	184/2000	0.902279	0.999994	0	0	0.903521	0.0929103	SPON1;AHCYL1;NDUFA12;GTF2B;CLSTN1;HNRNPR;KLHDC7A;PARK7;GHITM;ENO1;FNBP1L;AKR7A2;DPYSL4;SCP2;UROD;KIF5B;STMN1;KPNA6;CAPN2;PRKACB;GLUL;PRKAB2;MBNL2;ACOT7;ACOT11;UBE4B;ANK3;PGD;ATP1B1;SDHB;SRRM1;DKK3;CACNB2;RBMXL1;SOAT1;MAP7D1;SIK3;CMPK1;PADI2;FKBP4;ASTN1;KHDRBS1;MACF1;STXBP3;DHX9;CUL2;HPCA;UBR4;SLC1A2;C1ORF198;AK2;PHYHIPL;AK5;RASAL2;RAP1GAP;CNN3;ATXN2;RAP1A;KLC2;ERI3;PLXNA2;ZBED5;VCAM1;NEBL;API5;NE…
EBF1 22473956 ChIP-Seq BONE MARROW Mouse	0.0446591	184/2000	0.902279	0.999994	0	0	0.903521	0.0929103	NCKAP1;SERPINE2;NDUFA10;CTNND1;HDLBP;HNRNPU;FNBP1L;BZW1;GLS;PREX2;PREX1;RASSF2;KIF5C;CWC22;CAPN2;PSMD1;GLUL;SCN1A;CHGB;TNS1;RAB2A;EPHA4;IGFBP5;FNBP1;TBR1;ANK2;ATP1B1;GAPVD1;TUBA4A;ERMN;INPP4A;CACNB2;CACNB4;SOAT1;GPD2;TNIK;D1PAS1;SCG2;ARL8A;NGEF;ASTN1;KHDRBS2;NOTCH1;CFH;PSMD14;DHX9;PCDH10;CUL3;PDE1A;SLC1A2;RASAL2;LIN7C;RASGRP1;UGT1A7C;FOXO1;CNN3;FXR1;HSD11B1;VCPIP1;COBLL1;TPR;DHX36;PLXNA2;ATP6V1H;…
RUNX1 22897851 ChIP-Seq JUKARTE6-1 Human	0.0446591	184/2000	0.902279	0.999994	0	0	0.903521	0.0929103	IFITM3;CYFIP2;RPL30;CPNE5;RPL32;NDUFA12;GTF2B;EIF4A3;ABAT;MSI2;ACTG2;CMIP;TIAL1;PREX2;CDH5;RPS16;TRIM28;KIF5C;DPYSL3;KPNA6;CHGB;SKP1;NSF;CPT1A;PHYH;SMARCC2;ACSL1;RPS6;MAPK8IP3;SND1;INPP4A;BCAN;PPA1;MAP7D1;EEF1A2;VDAC3;CMPK1;CHMP4B;RPL24;PPIB;PPIA;RPL28;KHDRBS1;NDRG3;PSMD11;STXBP3;USP54;EIF5A2;CUL1;ITPR1;NRF1;VPS26B;PRPF8;NDRG1;RASGRP1;MYL12A;COBLL1;PIP5K1C;NPTX1;MFAP3L;ATP6V0A1;HSPA9;TRAP1;UBE2H;…
TOP2B 26459242 ChIP-Seq MCF-7 Human	0.0446591	184/2000	0.902279	0.999994	0	0	0.903521	0.0929103	AHCYL2;CTNND2;PDCD5;PLEKHB1;CTNND1;PEBP1;UBE3A;KLHDC7A;GHITM;NUDT3;SLC8A1;ALCAM;PSMD7;KIF5C;ARL6IP5;NRCAM;PIP4K2C;BSN;TNS3;SEC63;NSF;GABARAPL2;EPHA4;MAP2K1;CPT1A;LIMCH1;TMOD2;CASK;PRPF4B;CSNK1E;GAPVD1;IPCEF1;PDIA6;SND1;CLIP2;PCP4;DAAM2;BIN1;MAP1B;GPD1;UBE2V2;SBDS;SUCLG2;VDAC2;NUP98;LY6H;FKBP4;ARL8A;FKBP5;GRIA1;CFH;GLO1;GMPS;CUL1;SLC1A3;NRF1;ACTR3B;ADH5;RTN4;FXR2;KLC2;MAP2;EPB41L2;DHX36;ESD;LTA4H;…
ER 23166858 ChIP-Seq MCF-7 Human	0.0443057	81/920	0.903014	0.999994	0	0	0.863858	0.0881287	DOCK4;SERPINA1;TFRC;GLDC;MSI2;CROT;PPP1R9A;GPHN;CMIP;GRM3;PREX1;PCLO;SIPA1L1;OPA1;CHL1;CFL2;ENSA;NRCAM;BCAS1;HSBP1;CACNA2D1;TMOD3;ARHGEF17;TMOD2;DYNLL2;PPM1A;ACAP2;BDH1;SOAT1;CSDE1;UBE2V2;TOP1;UBE2V1;VAMP4;SEC22B;DLD;NDUFB9;USP14;KHDRBS2;SEC23A;ABCB1;HM13;PON2;CUL2;GMPS;PRICKLE2;NRXN3;CRIP2;SRI;RASAL2;PPM1E;GNAI1;MYL12A;NCALD;RAP1B;PPP1R2;RAP1A;PRKAR2B;SERPINH1;APOD;PLCG1;NPTX2;RAB6A;PAK2;DECR1;C…
GATA1 22025678 ChIP-Seq K562 Human	0.0434673	1938-02-01	0.904759	0.999994	0	0	0.499777	0.0500213	MBNL2;SPTAN1
HOXA2 22223247 ChIP-Seq E11.5 EMBRYO Mouse	0.0434673	1938-02-01	0.904759	0.999994	0	0	0.499777	0.0500213	CHL1;IDH2
REST 19997604 ChIP-ChIP NEURONS Mouse	0.042307	195/2118	0.907179	0.999994	0	0	0.903755	0.0880398	RPL32;ARAF;ICAM5;GHITM;FNBP1L;EPS8;NSDHL;ALCAM;TFG;LUC7L;SNRPD3;ATP6V1E1;SRRM2;SMARCC2;SACM1L;CIRBP;ANK2;ACTN4;CSNK1E;PPA2;PRKAR1B;PRKAR1A;ADPRH;VDAC3;HPRT1;PI4K2A;SF1;GPM6A;TTYH3;ANP32A;PDE1A;PPP3R1;PCBP2;DHX36;APOE;GPM6B;FDFT1;SRPK2;RDX;STAM;CP;EHD1;CS;CCT6A;GLUD1;NMT2;CPEB2;TOP2B;ARF1;CDKN1B;ARF2;PTPRS;ACTR1B;SDF4;TMED4;CACYBP;RHOA;PSMA3;PSMA4;PACS1;TAX1BP1;STRAP;ALDOC;CD47;MAPT;MFGE8;RAPGEF6;…
RARA 24833708 ChIP-Seq LIVER Mouse	0.0383675	183/2000	0.915445	0.999994	0	0	0.897566	0.079295	CYFIP2;RAB3C;CNTFR;APP;NDUFA13;UHRF1BP1L;SERPINE2;GLDC;PITPNA;HNRNPU;PARK7;PSMD8;EFTUD2;PSMD9;TFG;KIF5B;CFL1;LONP1;CAPN2;BSN;SYNPO;FADS1;KPNA1;SEC63;DDX17;USP7;SMARCC2;ACTN2;ACOT11;HPCAL1;ATP1B2;SDHA;SRCIN1;ACAP2;RRAGB;UBE2V2;RPL24;RPL27;UQCRC2;LY6H;PPIB;SQSTM1;SNRPA;VCL;ARL8B;FKBP5;ATP6V1A;DDX5;FKBP2;PSMD12;VCP;SEMA7A;UQCRB;ABHD4;AK1;CUL2;CORO1B;GSPT1;KNG1;HSD11B1;SDCBP;GRIN2A;HSPH1;ESD;DVL3;PIP…
SMAD2/3 21741376 ChIP-Seq EPCs Human	0.0383675	183/2000	0.915445	0.999994	0	0	0.897566	0.079295	EIF4A2;RAB3C;GTF2B;PREP;KLHDC7A;MSI2;GHITM;ENO1;FNBP1L;ACTB;SLC8A1;CMIP;CRKL;GLS;IPO5;RASSF2;SIRPA;FAM3C;SYNPO;TNS3;EPHA4;PRKAB2;MBNL2;IGFBP5;SACM1L;CASK;PRKCA;ANK2;CSNK1E;SCAMP1;SRCIN1;PDIA6;PCP4;ILF3;PSPC1;MAP7D1;SUCLG1;AMPH;TLN2;PPIB;KPNB1;PFN2;GRIA1;DDX6;KHDRBS3;NDRG3;DHX9;PCDH10;STXBP1;PHYHIPL;IQGAP1;VPS26B;AK5;RNF214;HSPH1;BAG3;MAP2;APOH;ERI3;ATP6V1H;STXBP6;RAB6A;PLXNA4;SEC31A;ABCA1;SRPK2;G…
STAT6 20620947 ChIP-Seq CD4 POS T Human	0.0358882	42/508	0.920687	0.999994	0	0	0.807567	0.0667337	CYFIP2;MACF1;UHRF1BP1L;CAMK2D;PITPNB;COPB1;CTNND1;ITPR1;ADAR;SLC3A2;MSI2;GLG1;TSPAN31;HK1;SNX1;SYNGAP1;RAP1A;CAPZB;CALD1;ARL6IP5;PDE4B;NRCAM;LRRFIP1;HADH;PGM1;SPTBN1;ACTN1;ADHFE1;STAT3;NDUFA2;ANXA11;ARID1A;TUBA4A;EHD1;NELL2;GNPDA1;SNPH;HNRNPF;SUB1;MYH9;HNRNPC;RAB7A
ESR1 22446102 ChIP-Seq UTERUS Mouse	0.0330355	174/1916	0.926754	0.999994	0	0	0.889881	0.0676906	SPON1;SERPINE2;ATP8A1;PITPNB;CLSTN1;PREP;ENO1;ACTB;SLC8A1;ABHD12;CDH5;ALCAM;PSMD7;EDNRB;HERC1;KIF5C;DPYSL3;SYNPO;TNS3;SH3GL2;TNS1;MBNL2;FNBP1;CACNA2D1;ACTN1;ANXA11;UBE4B;PRKCA;ACTN4;ANK3;TOM1L2;ILF3;PRPF6;GPD2;SUCLG2;PADI2;TLN2;UBE2V1;PPIB;UTRN;VCL;HTRA1;AK2;ITPR1;AK5;KLC1;CPLX2;FOXO1;RAP1GAP;RTN4;CNN3;VCPIP1;ABR;PRKAR2B;CALD1;EPB41L2;PRKAR2A;MUG1;MYO6;MBP;STXBP6;RAB6B;MYH10;GPM6B;MARK2;GRIA4;CPS…
ZFX 18555785 Chip-Seq ESCs Mouse	0.0328031	182/2000	0.92725	0.999994	0	0	0.891624	0.0673461	SERPINE2;CSE1L;NDUFA10;HDLBP;HNRNPU;COX6A1;FNBP1L;BZW1;GLS;EEF1B2;PREX2;ABHD12;PREX1;RASSF2;CWC22;CAPN2;PSMD1;SIRPA;GLUL;TGM2;CHGB;TNS1;EPHA4;PHYH;IGFBP5;FNBP1;STARD7;ACOT11;TOMM34;TBR1;ATP1B1;GAPVD1;INPP4A;CACNB2;SOAT1;GPD2;MADD;SCG5;CHMP4B;TAGLN2;UBE2V1;D1PAS1;MYL9;SCG2;ARL8A;NGEF;ASTN1;KHDRBS2;COPA;NDRG3;NOTCH1;SDC4;CFH;DHX9;CUL3;PDE1A;SLC1A2;RASAL2;LIN7C;RASGRP1;HSD11B1;VCPIP1;COBLL1;TPR;PLXN…
TCF4 22108803 ChIP-Seq LS180 Human	0.0328031	182/2000	0.92725	0.999994	0	0	0.891624	0.0673461	CYFIP1;ALDH1L1;UHRF1BP1L;CPNE5;ATP8A1;GDA;GLDC;CTNND2;CTNND1;HNRNPR;MSI2;IPO5;PREX2;HMGN5;HERC1;PPME1;KIF5B;CWC22;RPL36;PLS3;FAM3C;BSN;TNS3;GLUL;RAB2A;PRKAB2;ACOT7;SLC6A17;ACOT11;AP1B1;ACSL6;CACNB2;PCP4;ACAP2;VDAC3;VDAC2;SUCLG1;LY6H;FKBP4;UTRN;GRIA1;KHDRBS1;UQCRB;DHX9;USP54;HSPA4L;GMPS;ARL1;SLC1A4;CPLX2;ACTR3B;GLG1;FXR1;LDHB;PRDX5;MAP2;MYO6;ZBED5;NDUFV1;SYT5;VCAM1;CADM2;CAV1;GOT2;SLC4A10;MSN;ERLI…
CTCF 26484167 Chip-Seq Bcells Mouse	0.0328031	182/2000	0.92725	0.999994	0	0	0.891624	0.0673461	IFITM3;RPL32;PLEKHB1;COX6A1;SMC3;CYP46A1;CLU;CNDP2;CCT6B;GOLGA2;RPS14;FBL;ALCAM;RPS19;RPL18A;ARHGDIA;PSMD2;PSMD3;STMN1;COTL1;PDK2;RAB2B;EPHA4;SUPT16H;SMARCC2;FNBP1;CIRBP;AP1B1;ATP1B1;SRCIN1;ERMN;BCR;TOM1L2;PCP4;ILF3;MYL6;CACNB3;EEF1A2;GPD1;RPL24;RPL27;ERH;NUP98;UQCRC2;RPL28;ANKRD17;FKBP2;PSMD11;DHX9;PXN;AK1;SLC1A4;VPS26A;CABP1;CPLX2;RAP1GAP;RTN4;SLC9A3R1;ABR;PPP3R1;FXR2;KLC2;PENK;PIP5K1C;APOE;NPT…
PCGF2 27294783 Chip-Seq ESCs Mouse	0.0320549	42/512	0.928849	0.999994	0	0	0.800511	0.0590851	DPP10;KHDRBS2;PHLPP1;BMPR2;SERPINE2;CAB39;CUL3;NDUFA10;HDLBP;MFF;COX5B;BZW1;GLS;HSPD1;PREX2;VCPIP1;ACTR1B;DNPEP;ACADL;GPC1;RB1CC1;ATP6V1H;KIF1A;LRRFIP1;SF3B1;PCMTD1;TNS1;ACTR3;EPHA4;IGFBP5;DST;ADHFE1;IDH1;LANCL1;FN1;SLC39A10;INPP4A;TPP2;TCEA1;NDUFS1;SCG2;NGEF
ZFP57 27257070 Chip-Seq ESCs Mouse	0.0302263	95/1088	0.932768	0.999994	0	0	0.854596	0.0594788	ITGB1;PCSK2;GABRB3;CELF2;CTNND2;RASGRF1;DIRAS2;GPHN;SLC8A1;PREX2;CDH5;ALCAM;ACADL;YWHAQ;TFG;CDH2;CHL1;DPYSL3;PSD3;CWC22;NEFM;FAM3C;PCMTD1;SEC63;CAST;ACTR2;EPHA4;ANXA1;PDCD6IP;ANXA2;ANXA5;SLC39A10;ANK2;ASRGL1;ERMN;CLIP1;ALDH1A1;RAPGEF2;CD47;PLCB1;SCG2;ARF6;ATP6V1A;GRIA2;GPM6A;KHDRBS2;CAMK2D;KHDRBS3;UQCRB;CFH;PCDH10;PDE1A;NRXN1;PHYHIPL;RASGRP1;NCALD;PAPSS1;SNX2;PTPRZ1;SV2B;PRKAR2A;PSMF1;STXBP6;ZC3H…
POU3F2 20337985 ChIP-ChIP 501MEL Human	0.0300069	153/1702	0.933239	0.999994	0	0	0.880293	0.0608224	RAB3C;DGKE;GTF2B;UBE3A;FNBP1L;SLC4A4;NUDT3;CRKL;PPP1CB;ALCAM;EDNRB;TOM1;ARFIP1;PRKACB;SH3GL2;CAST;MBNL2;CACNA2D1;TMOD3;WBP11;CACNB2;DYNC1LI2;PPA2;PRKAR1A;AMPH;UTRN;SCG2;NGEF;FKBP5;PFN2;ATP6V1A;GRIA2;GPM6A;KHDRBS2;TSG101;ABCB1;CFH;STXBP3;PCDH10;ABHD3;PDE1A;GMPS;PHYHIPL;SLC1A3;TWF1;RASAL2;RTN4;VCPIP1;SDCBP;PPP3R1;MAP2;COBLL1;TPR;MYO6;MAP4;SCN3A;ZC3H15;SRPK2;DTNA;SYT1;NEBL;CADM2;NEK7;FN1;SLC4A10;HSP…
TP53 16413492 ChIP-PET HCT116 Human	0.0287992	36/449	0.935838	0.999994	0	0	0.780996	0.0517898	CAMK2D;NOTCH1;PCNA;ENO1;MSI2;ARHGAP5;GSPT1;GNAI1;GPHN;SYNE1;EEA1;MAPK9;LASP1;GRM5;SIPA1L1;RPS19;CALD1;NEO1;KPNA1;SPAG9;BCAS3;GSN;USP9X;PCDH7;ACTN1;SLC4A10;HSPA12A;PUM1;AP3B2;PTK2;DKK3;PPFIBP1;GNAQ;GNAS;VIM;GAS7
BCL11B 21912641 ChIP-Seq STHDH STRIUM Mouse	0.0278837	1943-02-01	0.937813	0.999994	0	0	0.438707	0.028167	UHRF1BP1L;CISD1
FOXA1 25329375 ChIP-Seq VCAP Human	0.0236199	180/2000	0.947066	0.999994	0	0	0.879779	0.0478485	IFITM3;MTCH1;UHRF1BP1L;TRIO;SERPINE2;GLDC;CTNND2;PREP;COX6A1;TXNDC15;AKR7A2;RASSF2;TRIM28;PPME1;KIF5C;PSMD1;VPS35;ARFIP1;NRCAM;PRKACB;AP2M1;PSPH;DDX17;PDIA3;SMARCC2;USP5;RPL23;AP1B1;TBR1;ANK3;SDHA;MYL6;CACNB3;PRKAR1A;EEF1A2;VDAC3;CMPK1;SCG5;RAB5B;PSMD12;TSG101;SHMT2;ABHD3;C1ORF198;AK2;PHYHIPL;AK5;MYL12A;SNX2;EPB41L2;PCBP1;RAD21;DHX36;ERI3;G3BP2;LTA4H;RAB6A;ZBED5;HSPA9;TRAP1;HSPA5;API5;HSPA4;GFPT1…
CRX 20693478 ChIP-Seq RETINA Mouse	0.0236199	180/2000	0.947066	0.999994	0	0	0.879779	0.0478485	CYFIP2;UHRF1BP1L;SERPINE2;NDUFA12;NDUFA10;CISD1;PREP;HDLBP;HNRNPU;BZW1;ACTG1;GLS;EEF1B2;PREX2;NPEPPS;GJA1;CFL2;KIF5A;CAPN2;PSMD1;SNRPD3;PIP4K2C;TNS3;GLUL;SEC63;TNS1;EPHA4;SMARCC2;IGFBP5;AP1B1;MIF;ANK3;ATP1B1;IPCEF1;SRCIN1;TUBA4A;BCR;INPP4A;ALDH3A2;SOAT1;PPA1;AMPH;TAGLN2;ERH;UTRN;D1PAS1;FKBP3;SCG2;ARL8A;NGEF;ASTN1;GRIA1;GNAZ;KHDRBS2;PSMD12;SAR1A;CFH;DHX9;CUL3;PHYHIPL;SLC1A4;VPS26A;RASAL2;FOXO3;UGT…
GATA6 21074721 ChIP-Seq CACO-2 Human	0.0236199	180/2000	0.947066	0.999994	0	0	0.879779	0.0478485	RPL5;AHCYL1;GTF2B;PLEKHB1;CLSTN1;HNRNPR;KLHDC7A;PARK7;ENO1;FNBP1L;AKR7A2;SCP2;PSMD4;UROD;KIF5B;STMN1;KPNA6;PRKACB;GLUL;PRKAB2;ACOT7;SLC6A17;TPM3;ACOT11;UBE4B;PGD;ATP1B1;SDHB;HPCAL4;SRRM1;BCAN;CACNB2;RBMXL1;SOAT1;MAP7D1;CMPK1;PADI2;ASTN1;KHDRBS1;MACF1;COPA;CFH;STXBP3;RBM8A;DHX9;HPCA;UBR4;C1ORF198;AK2;PHYHIPL;AK5;RASAL2;RAP1GAP;CNN3;HSD11B1;RAP1A;S100A16;PRDX1;TPR;ERI3;PLXNA2;GSTM3;CADM3;ACBD5;VCAM…
RAC3 21632823 ChIP-Seq H3396 Human	0.0236199	180/2000	0.947066	0.999994	0	0	0.879779	0.0478485	CYFIP2;MTCH2;DGKE;RPL32;GLDC;PDCD6;CSE1L;HDAC11;NDUFA10;PEBP1;MSI2;ICAM5;IPO7;BZW1;CMIP;ABHD12;NPEPPS;PNN;CDH5;SYNGAP1;LGALS1;HERC1;PSMD2;DAG1;KIF21A;PTGDS;EIF2A;GSTK1;CPT1A;RPS9;ATP6V1G2;PRKCB;CACNA2D1;AP1B1;EPDR1;ATP1B2;ANK3;PGD;ATP1B1;HPCAL4;ASRGL1;TUFM;DAAM2;SCG5;PADI2;UBE2V1;TNIK;SNRPC;ANP32A;PDE1B;HTRA1;TWF1;VPS26A;NRF1;KLC1;HSPBP1;PRPF8;RASGRP1;MTDH;SEC14L2;HSD11B1;C3;SYNGR1;KIF3A;DVL3;KIF…
NCOR 22424771 ChIP-Seq 293T Human	0.0236199	180/2000	0.947066	0.999994	0	0	0.879779	0.0478485	EIF4A3;CLSTN1;CISD1;PPP2R2A;GHITM;ENO1;FNBP1L;CMIP;CCT6B;PREX2;AKR7A2;TUBB6;CAPNS1;HERC1;CFL2;FTH1;CFL1;LONP1;COTL1;RPL36;GLUL;SCN1A;GSTK1;MAP2K1;SUPT16H;CDKL5;TPM4;STARD7;TMOD3;ZFYVE21;CSNK1D;PRPF4B;ACYP1;PDIA4;STX1B;MAP7D1;GPD1;SIK3;VDAC3;RPL24;UTRN;RPL28;ALDH7A1;PI4K2A;KPNB1;ARL8B;GLYR1;ANKRD17;SPTBN4;NDRG4;ABCB1;STXBP3;GLO1;PXN;HSPA4L;GMPS;AK2;PHYHIPL;SEZ6L2;ACTR3B;HSPBP1;PRKAR2B;BAG3;PRDX1;C…
FOXA1 27270436 Chip-Seq PROSTATE Human	0.0236199	180/2000	0.947066	0.999994	0	0	0.879779	0.0478485	IFITM3;MTCH1;UHRF1BP1L;TRIO;SERPINE2;GLDC;CTNND2;PREP;COX6A1;TXNDC15;AKR7A2;RASSF2;TRIM28;PPME1;KIF5C;PSMD1;VPS35;ARFIP1;NRCAM;PRKACB;AP2M1;PSPH;DDX17;PDIA3;SMARCC2;USP5;RPL23;AP1B1;TBR1;ANK3;SDHA;MYL6;CACNB3;PRKAR1A;EEF1A2;VDAC3;CMPK1;SCG5;RAB5B;PSMD12;TSG101;SHMT2;ABHD3;C1ORF198;AK2;PHYHIPL;AK5;MYL12A;SNX2;EPB41L2;PCBP1;RAD21;DHX36;ERI3;G3BP2;LTA4H;RAB6A;ZBED5;HSPA9;TRAP1;HSPA5;API5;HSPA4;GFPT1…
GATA2 20887958 ChIP-Seq HPC-7 Mouse	0.0226487	152/1708	0.949186	0.999994	0	0	0.869763	0.0453586	ALDH1L1;CPNE5;CD81;GTF2B;ABAT;SMC3;FNBP1L;CCT6B;SCAMP5;CDH5;FBL;NUB1;LGALS1;PSMD7;COTL1;ARL6IP5;SNRPD3;PIP4K2C;FADS1;KPNA1;TNS1;RPS9;TRAPPC2L;UNC13A;TPM4;FNBP1;TMOD2;ATP1B1;SRCIN1;TUBA4A;ERMN;SRRM1;STX1B;PPA2;PRKAR1A;CDC37;PGP;SIK3;UQCRC2;SNRPC;FKBP3;MYL9;ALDH7A1;STX1A;FKBP5;GNAZ;TSG101;PSMD13;GLO1;TWF2;SEC14L2;HSD11B1;STIP1;EPB41L2;APOE;PLCG1;CTLA2B;PRNP;HSPA5;IDH1;GFPT1;PDE2A;DSTN;CORO2B;LSM4;C…
SMAD3 21741376 ChIP-Seq EPCs Human	0.0226245	143/1613	0.949239	0.999994	0	0	0.866443	0.0451373	EIF4A2;NCKAP1;RAB3C;NDUFA10;MSI2;FNBP1L;CMIP;GLS;IPO5;CCT6B;RPH3A;DPYSL2;CWC22;SYNPO;TNS3;RAB2A;EPHA4;MBNL2;SACM1L;CSNK1E;PDIA6;ACAP2;TMX3;TLN2;KPNB1;PFN2;GRIA1;KHDRBS2;KHDRBS3;NDRG3;PCDH10;IQGAP1;VPS26B;RNF214;GRIN2A;HSPH1;APOH;SRGAP3;RAB6A;PLXNA4;SEC31A;ABCA1;CDK17;SRPK2;CPSF6;DTNA;CADM1;GOT1;NEBL;API5;NONO;GOT2;HSPA12A;ARHGAP26;GRIN2B;PTPRD;DLG1;NCEH1;DLG2;NBEA;ARPC3;FUBP1;NF1;TPP2;STT3B;FGFR2…
LMO2 20887958 ChIP-Seq HPC-7 Mouse	0.0221231	155/1741	0.950335	0.999994	0	0	0.869978	0.044317	ALDH1L1;CPNE5;SERPINE2;FNBP1L;ACTB;EEF1B2;SCAMP5;CDH5;TUBB6;PSMD7;PSMD4;BSG;COTL1;PIP4K2B;ATP6V1E1;SYNPO;PRKACB;FADS1;KPNA1;CPT1A;TRAPPC2L;TPM4;FNBP1;TMOD2;HDHD2;TUBA4A;ERMN;SRRM1;STX1B;PREPL;EWSR1;PRKAR1A;CSNK2B;PGP;SIK3;CHMP4B;VDAC2;TAGLN2;SNRNP200;FKBP3;STX1A;VCL;BRSK1;IGSF5;TSG101;TTYH3;SAR1B;PSMD13;GLO1;AK1;EIF5A2;ARL1;ENDOD1;TWF2;CABP1;HSPBP1;SLC9A3R1;STIP1;FXR2;EPB41L2;PRDX1;SRP54C;APOE;SR…
IRF8 22096565 ChIP-ChIP GC-B Human	0.0217672	14/203	0.951114	0.999994	0	0	0.664689	0.0333148	BCAP31;SPAG9;PCNA;CSTF2T;LNPEP;SCAMP1;GNA13;PPFIBP1;PSMA3;DNPEP;HERC1;CHMP1B;MEF2D;SPTBN1
ERG 20517297 ChIP-Seq VCAP Human	0.021192	91/1062	0.952375	0.999994	0	0	0.836486	0.0408175	ARF4;APP;RPL30;NDUFA12;CTNND2;OLA1;SLC2A3;AP2A2;GPHN;TUBA1C;HERC1;ITGB8;BANF1;LRRFIP2;SCN1A;CHGB;RAB2A;RAB2B;CDV3;ACSL1;PDIA4;PPM1A;CLIP2;PCP4;PSMA4;NDUFS8;KIF2A;DNAJC7;PSMA2;HNRNPUL2;CDC42EP4;UQCRC1;ALDOC;ARHGEF7;TKT;GAPDH;ARF5;SF1;ANKRD17;VCP;MVK;ROCK1;CTBP1;ARL2;AK3;NRXN2;NRF1;ADD3;NDRG1;AGPAT3;MYL12A;STIP1;SDCBP;PSMB5;PUF60;RPS3;ATP6V1H;UGT1A3;NPTX1;MAP4;MARK2;SPTBN2;HSPA9;MYEF2;CAV1;GFPT1;TX…
SCL 19346495 ChIP-Seq HPC-7 Human	0.020706	18/252	0.953441	0.999994	0	0	0.6899	0.0328925	NFIX;SDC4;STARD7;HPCAL1;FOXO3;EEF2;COX5A;LRPPRC;RAP1B;POR;RAP1A;PPA2;STMN1;PSD3;CD9;DLGAP1;HDGF;PRKACB
FOXA1 27197147 Chip-Seq ENDOMETRIOID-ADENOCARCINOMA Human	0.0205754	48/594	0.953728	0.999994	0	0	0.786523	0.0372628	USP14;IGSF5;CLIC4;ABCB1;NFIX;HIP1;TMED10;CLSTN1;NDUFA10;SLC1A2;PPP2R2A;ENO1;CMIP;NCALD;IPO5;TUBA1C;MAP1LC3B;PAK1;PSMD7;SIPA1L1;CAND1;ALDH2;TRIM2;KIF5B;STXBP6;ERC2;MEF2D;BCAS1;TGM2;EPHA4;GAB1;PTPN11;GAPVD1;PLXDC2;CP;EPN2;PTPRD;ENAH;PDP1;CLDN10;TUBB2A;FMNL2;RHEB;CD9;ATXN10;CPEB3;CALM1;FGFR2
SMAD3 21741376 ChIP-Seq HESCs Human	0.0202403	128/1460	0.954464	0.999994	0	0	0.856134	0.0399	ACAA2;ATP8A1;CTNND1;CISD1;OGDHL;CCT6B;CNDP2;AMOT;EPS8;PREX1;DPYSL2;AKT2;NRCAM;SYNPO;GLUL;EPHA4;ACTN1;SACM1L;ANK2;CSNK1E;SCAMP1;BCR;INPP4A;CLIP2;DAAM1;GPD2;MADD;VDAC2;TAGLN2;TNIK;GRIA1;DDX6;NDRG4;RAB5B;SEMA7A;TTYH3;KHDRBS3;NOTCH1;ABHD4;ANP32A;PXN;RASAL2;SLC9A3R1;PRDX5;COBLL1;PLXNA2;MAP4;PLXNA4;GPM6B;PACSIN1;VCAM1;PDHA1;CADM1;GOT1;NEBL;CAV1;FN1;ARHGAP26;GRIN2B;CP;CORO2B;DCLK1;HNRNPM;EHD3;SYNJ1;WNK1…
VDR 22108803 ChIP-Seq LS180 Human	0.0201186	8/130	0.954732	0.999994	0	0	0.588847	0.0272783	GRIA1;USP14;SEMA4A;CALB1;UQCRB;KIF5B;GNAI3;AP2A2
TCF12/HEB 22897851 ChIP-Seq JUKARTE6-1 Human	0.0198875	179/2000	0.95524	0.999994	0	0	0.873877	0.0400171	CPNE5;PLEKHB1;PEBP1;HNRNPR;KLHDC7A;ABAT;FNBP1L;ACTG2;GLS;FBL;RASSF2;TFG;LAMP1;PPP2R1A;CFL2;FTH1;STMN1;BANF1;PRKACB;SKP1;DDX17;RAB2A;UNC13A;PRKCB;ACTN1;ANXA11;UBE4B;SRCIN1;DKK3;DYNC1LI2;SUB1;CSNK2B;SIK3;UBE2V2;NUP98;UBE2V1;PPIA;RPL28;NGEF;ARL8B;KHDRBS1;GRIA2;DDX6;KHDRBS3;NDRG3;STXBP1;SLC1A4;VPS26B;PRPF8;NDRG1;CPLX1;RTN4;GRIN2A;ATXN2;KLC2;EPB41L1;KIF3A;COBLL1;TSPAN7;NPTX1;KIF3C;ATP6V1C1;IQSEC1;EPHX…
REST 18959480 ChIP-ChIP MESCs Mouse	0.0196013	262/2868	0.95587	0.999994	0	0	0.89106	0.0402169	GHITM;FNBP1L;NUDT3;SCAMP5;PCMT1;RASSF2;DPYSL4;CAPNS1;TRIM28;AKT2;STMN1;BSN;CHGB;GABARAPL2;EPHA4;UNC13A;SLC6A17;ALG2;AP1B1;ACSL6;PRKCA;ACTN4;ANK3;ASRGL1;INPP4A;BCAN;POR;SUCLG2;STX1A;ASTN1;GPM6A;MTMR3;SHMT2;CTBP1;PHYHIPL;ACTR3B;GSPT1;GRIN2A;SNX1;SNX2;PRKAR2A;EPB41L3;PSMF1;ATP6V0A1;NEBL;IQSEC1;PDE2A;BTBD11;L1CAM;FUBP3;OGDH;RNPS1;CALM1;RPS21;CPEB2;GABRB3;PCSK2;FKBP10;RYR2;ARF2;GDI2;ARHGAP1;SLC7A14;PT…
STAT1 20625510 ChIP-Seq HELA Human	0.0171257	53/656	0.961334	0.999994	0	0	0.785805	0.030987	TFRC;NDUFA12;GTF2B;COX4I1;SNAP23;AKR1B1;HNRNPR;PYGM;TIAL1;PREX1;LASP1;RPS16;RUVBL2;ITGB8;NUDC;UNC13A;SMARCC2;ANXA11;PGD;PITPNM2;UBE2V1;NPTXR;ALDH7A1;MGLL;ARL8A;KHDRBS1;FH;FKBP2;STAU1;CNP;SDC4;SLC20A2;TIMM13;SLC1A2;VPS26A;COX7A2;PPM1E;PRPF8;C3;SNX2;SLC17A7;APOD;CDIPT;MDH1;CKM;FKBP1A;DLG2;NACA;WNK2;NUCB1;CD9;ACO1;GSTM5
CTCF 20526341 ChIP-Seq ESCs Human	0.0166553	178/2000	0.962376	0.999994	0	0	0.867987	0.0332876	EIF4A2;RNH1;AHCYL1;TFRC;CD81;CSE1L;PLEKHB1;KLHDC7A;GHITM;BZW1;IPO4;EPS8;TIAL1;NPEPPS;HERC1;BSG;STMN1;KPNA6;PIP4K2B;PIP4K2C;FADS1;SUPT16H;CPT1A;SMARCC2;ACOT7;GPT2;TALDO1;ACTN4;HLA-A;WBP11;HPCAL4;PDIA6;DKK3;ATXN2L;MYL6;CLIP1;GPRIN1;UQCRC1;CMPK1;NUP98;NPTXR;RPL28;KPNB1;KHDRBS1;DDX6;RTN1;NOTCH1;ABHD4;HEPACAM;PXN;HPCA;UBR4;SLC1A2;PHYHIPL;MYL12A;C3;LDHB;ABR;SYNGR1;PRDX1;MYH14;MBP;MYH11;APOE;NPTX1;PLTP;…
CDX2 21074721 ChIP-Seq CACO-2 Mouse	0.0166553	178/2000	0.962376	0.999994	0	0	0.867987	0.0332876	RPL5;AHCYL1;GTF2B;CLSTN1;CTNND1;HNRNPU;HNRNPR;KLHDC7A;PARK7;ENO1;FNBP1L;AKR7A2;SCP2;PSMD4;UROD;KIF5B;STMN1;KPNA6;CAPN2;PRKACB;GLUL;PRKAB2;ACOT7;SLC6A17;ACTN2;ACOT11;UBE4B;ANK3;PGD;ATP1B1;SDHB;HPCAL4;SRRM1;CACNB2;RBMXL1;SOAT1;MAP7D1;CMPK1;PADI2;ASTN1;KHDRBS1;MACF1;CFH;STXBP3;DHX9;CUL2;HPCA;UBR4;C1ORF198;AK2;PHYHIPL;AK5;RASAL2;RAP1GAP;CNN3;RAP1A;S100A16;PRDX1;ERI3;PLXNA2;CADM3;GSTM1;VCAM1;NEBL;NEK7…
HNFA 21074721 ChIP-Seq CACO-2 Human	0.0166553	178/2000	0.962376	0.999994	0	0	0.867987	0.0332876	RPL5;SPON1;AHCYL1;GTF2B;CLSTN1;HNRNPR;KLHDC7A;PARK7;GHITM;ENO1;FNBP1L;AKR7A2;EDNRB;SCP2;PSMD4;UROD;PPME1;KIF5B;STMN1;KPNA6;CAPN2;PRKACB;GLUL;PRKAB2;ACOT7;SLC6A17;ACTN2;ACOT11;UBE4B;ANK3;PGD;ATP1B1;SDHB;HPCAL4;SRRM1;CACNB2;RBMXL1;SOAT1;MAP7D1;CMPK1;PADI2;VCL;ASTN1;KHDRBS1;MACF1;CFH;STXBP3;DHX9;COPB1;CUL2;HPCA;UBR4;C1ORF198;AK2;PHYHIPL;AK5;RASAL2;RAP1GAP;FOXO1;CNN3;HSD11B1;RAP1A;BAG3;PRDX1;ERI3;PSA…
SA1 22415368 ChIP-Seq MEFs Mouse	0.0166553	178/2000	0.962376	0.999994	0	0	0.867987	0.0332876	CNTFR;APP;UHRF1BP1L;RAB3A;TRIO;TFRC;PLEKHB1;COX6A1;SMC3;CNDP2;GOLGA2;GJA1;NUB1;ALCAM;RPL18A;CDH2;KIF5B;COTL1;PSMD1;FADS1;PDK2;TGM2;EPHA4;ATP6V1G2;IGFBP5;CACNA2D1;CIRBP;AP1B1;ANXA11;EPDR1;CSNK1D;ACYP2;ANK2;ATP1B1;HDHD2;SDHB;ERMN;BCR;ALDH3A2;TOM1L2;UQCRC1;ERH;UQCRC2;SCG2;ISCU;ARL8B;PFN2;GRIA2;KHDRBS2;PSMD11;PDXDC1;AK1;PHYHIPL;SLC1A4;VPS26A;CABP1;LIN7C;FOXO3;CPLX2;FOXO1;RTN4;RAP1B;SLC9A3R1;SYNGR1;PP…
POU5F1 16518401 ChIP-PET MESCs Mouse	0.0150383	135/1550	0.965966	0.999994	0	0	0.848932	0.0293959	CNTFR;SLC27A1;TFRC;CLSTN1;ENO1;COMT;CDH5;GJA1;PSMD7;PSMD2;RPL36;KIF21A;RAB2B;EPHA4;USP7;CPT1A;APLP1;ZFYVE21;UBE4B;PRKCA;ATP1B2;MIF;ASRGL1;BCAN;POR;NCL;CSNK2B;FKBP8;PADI2;FKBP4;PPIA;VPS28;FKBP2;PSMD12;UQCRB;CFH;GLO1;ITPR1;IQGAP1;SUPT6H;GRIN2A;PRDX5;KIF3A;PLXNA2;APOD;CYC1;MARK3;ATP6V1C1;PLXNA4;MARK2;UBE2H;FUS;EPHX2;BTBD11;PA2G4;TBCA;PUM1;EEF2;SMARCA4;GRHPR;FASN;GNAQ;GNAS;OGDH;SPIRE1;OGT;SFXN5;GALK1…
VDR 20736230 ChIP-Seq LYMPHOBLASTOID Human	0.0138993	37/483	0.968502	0.999994	0	0	0.742282	0.0237562	MTCH1;CAMK2D;CD81;RASGRF1;LRP4;MSI2;RTN4;PPP3R1;RPS15A;CAND1;RUVBL2;PSMF1;SMARCE1;BCAS3;ELOVL5;API5;SACM1L;RPS6;CDC42BPB;ASRGL1;EHD1;PEX5L;THRAP3;ACOX1;NFIC;TAOK1;CAPRIN1;PI4KA;MAPRE3;FMOD;UTRN;SEC22B;GAPDH;SCG2;VAMP2;ISCU;ARL8B
CEBPA 26348894 ChIP-Seq LIVER Mouse	0.0138723	177/2000	0.968563	0.999994	0	0	0.862111	0.0275377	GDA;PLEKHB1;UBE3A;PPP2R2A;ENO1;NUDT3;IPO5;CAPNS1;CFL2;DPYSL3;ARL6IP5;NRCAM;SYNPO;PSPH;SEC63;RAB2B;SUPT16H;CPT1A;SMARCC2;ACTN1;GPT2;HPCAL1;UBE4B;PRKCA;ACYP1;SND1;ERMN;ATXN2L;CACNB1;PREPL;DAAM2;HNRNPUL2;SUB1;SIK3;RPL24;VDAC2;SUCLG1;NUP98;UQCRC2;SNRNP200;ALDH7A1;PI4K2A;KPNB1;ARL8B;GLYR1;MACF1;FKBP2;VCP;ABCB1;TMED10;RTN1;PSMD11;STXBP3;RBM8A;PCDH10;USP54;TWF2;SLC1A4;IQGAP1;HTATSF1;ARPP19;MYL12A;MYL12B…
OCT4 20526341 ChIP-Seq ESCs Human	0.0114899	176/2000	0.973891	0.999994	0	0	0.856247	0.0226532	SLC27A1;RPL32;GLDC;PDCD6;ENO1;FNBP1L;ACTB;SLC8A2;SYNGAP1;DPYSL4;SCP2;HERC1;DPYSL2;DPYSL3;ARL6IP5;PLS3;SCN1A;CHGB;GSTK1;MAP2K1;IK;RPS9;ACOT7;CACNA2D1;AP1B1;MIF;PGD;HPCAL4;TUFM;INPP4A;CACNB2;GPRIN1;PSME3;EEF1A2;RBP1;GPD1;ARMCX6;CMPK1;VDAC2;LY6H;FKBP4;PI4K2A;COPA;SAR1A;STXBP3;RBM8A;USP54;PDE1A;CUL1;NRF1;HSPBP1;PRPF8;CORO1B;C3;ABR;SYNGR1;GRIN2A;FXR2;EPB41L1;CALD1;BAG3;PRDX1;MBP;NPTX1;MAP4;NPTX2;ZBED5…
CTCF 27219007 Chip-Seq Bcells Human	0.0114899	176/2000	0.973891	0.999994	0	0	0.856247	0.0226532	CYFIP1;SPON1;CLSTN1;HNRNPR;OGDHL;PARK7;COX6A1;CYP46A1;FNBP1L;ACTG2;ACTG1;AKR7A2;PSMD4;UROD;TUBB3;KPNA6;LUC7L;PIP4K2B;SYNPO;PRKACB;FADS1;EPHA4;PRKAB2;CPT1A;ACOT7;PRKCB;ACTN1;APLP1;CIRBP;TALDO1;ANXA11;UBE4B;MIF;PGD;SRRM1;DKK3;TOM1L2;STX1B;CACNB2;CLIP2;SOAT1;BIN1;MAP7D1;GPD1;MADD;CMPK1;PADI2;TLN2;FKBP4;EZR;SF1;BRSK2;RTN1;NOTCH1;PXN;HPCA;AK5;RAP1GAP;CNN3;ABR;STIP1;GRIN2A;CYB5R3;TPR;PLXNA2;MAP6;PIP5K1…
STAT3 18555785 Chip-Seq ESCs Mouse	0.00946247	175/2000	0.978448	0.999994	0	0	0.850397	0.0185286	AHCYL1;SERPINE2;CSE1L;NDUFA10;HDLBP;HNRNPU;BZW1;GLS;PREX2;ABHD12;PREX1;RASSF2;KIF5C;CAPN2;PSMD1;SIRPA;HADH;GLUL;TGM2;SCN1A;CHGB;TNS1;EPHA4;IGFBP5;STARD7;ATP1B1;TUBA4A;ERMN;INPP4A;CACNB2;CACNB4;SOAT1;SCG5;CHMP4B;TAGLN2;UBE2V1;D1PAS1;SCG2;ARL8A;NGEF;ASTN1;KHDRBS2;COPA;NDRG3;NOTCH1;CFH;PSMD14;DHX9;CUL3;PDE1A;SLC1A2;AK5;RASAL2;LIN7C;RASGRP1;HSD11B1;VCPIP1;COBLL1;TPR;ERI3;PLXNA2;ATP6V1H;PSMF1;PLCG1;SC…
JARID1B-DAIN 22020125 ChIP-Seq ESCs Mouse	0.00946247	175/2000	0.978448	0.999994	0	0	0.850397	0.0185286	CPNE5;ATP8A1;CRTC1;EIF4A3;FAM107A;HNRNPR;OGDHL;ACTB;NUB1;TUBB6;LGALS1;RPS16;KIF5C;TUBB3;CFL2;ARHGDIA;KHSRP;PLS3;BANF1;GLUL;KPNA1;EPHA4;PHYH;FNBP1;STARD7;CACNA2D1;HPCAL1;SDHB;HPCAL4;PDIA6;INPP4A;RRAGA;PGP;ELMO2;AMPH;SNRPC;TLN1;UTRN;ATP6V1A;RTN3;RAB5B;NDRG4;RAB5C;NOTCH1;GLO1;ATP5K;SLC1A2;AK5;CPLX2;KNG1;MYL12B;STIP1;LDHA;ZMAT2;S100A16;PSAP;SERPINH1;MBP;CYC1;RAB6B;MYH10;PACSIN1;SYT5;CADM3;JUP;HSPA5;V…
GRHL2 25758223 ChIP-Seq PLACENTA Mouse	0.00910809	82/1000	0.979246	0.999994	0	0	0.796	0.0166938	PTPRS;PDCD5;RASGRF1;PSIP1;UBE3A;DBI;WASL;FNBP1L;SMC3;PTPRF;ACTG1;PPP1CB;TUBB6;CHCHD2;YWHAQ;TFG;FTH1;PSMD3;ITGB8;FAM3C;CTSB;IDH3A;NSF;FGB;MBNL2;ARHGEF17;ANXA5;GLRX2;DYNLL2;SYN2;AP3B2;PDIA6;PPM1B;ILF3;SOAT1;THRAP3;GPD2;FKBP8;SIK3;ALDOA;DLD;KPNB1;GLYR1;NAPA;ADCYAP1R1;PHLPP1;PCDH10;ATL2;CUL1;PHYHIPL;SLC3A2;VPS26A;HTATSF1;NAPG;GRIN2A;PSMB2;PRDX1;RAD21;CTNNA1;SRGAP3;PCDH1;HNRNPA0;GABRA2;RNF20;CKM;SGTB;…
SUZ12 27294783 Chip-Seq NPCs Mouse	0.00877882	71/880	0.979989	0.999994	0	0	0.782581	0.0158191	DPP10;BMPR2;SERPINE2;NDUFA10;HDLBP;DBI;BZW1;GLS;PREX2;ACTR1B;ACADL;CSRP1;RB1CC1;CAPN2;PSMD1;KIF1A;LRRFIP1;UBXN4;GLUL;PCMTD1;TNS1;ACTR3;EPHA4;DST;IGFBP5;LANCL1;SLC39A10;CACYBP;GLRX2;ATP1B1;TUBA4A;UCHL5;ENAH;INPP4A;DNM3;SOAT1;NDUFS1;D1PAS1;SCG2;NGEF;ASTN1;KHDRBS2;RALB;PHLPP1;CAB39;CFH;DHX9;CUL3;MFF;COX5B;UGT1A7C;HSPD1;VCPIP1;DNPEP;GPC1;TPR;ATP6V1H;SF3B1;CLASP1;ADHFE1;IDH1;NEK7;FN1;ATP2B4;PRDX6;FMO9…
TAF15 26573619 Chip-Seq HEK293 Human	0.00865771	16/247	0.980262	0.999994	0	0	0.620687	0.0123735	CDK17;APP;RYR2;RAB3C;PCDH10;NEK7;AP1B1;PPM1H;XIAP;NCEH1;HMGN5;CDH2;EIF3L;CWC22;HNRNPC;ACBD3
EBNA2 21746931 ChIP-Seq IB4-LCL Human	0.00854734	127/1492	0.980511	0.999994	0	0	0.826826	0.0162727	IFITM3;RAB3A;CSE1L;CPNE6;ICAM5;TXNDC15;CDH5;NUB1;PPME1;AKT2;STMN1;KPNA6;UBAP2L;ARFIP1;SYNPO;HDHD2;HPCAL4;SND1;TOM1L2;CLIP2;GPRIN1;MAP7D2;PADI2;NUP98;ALDH7A1;SCG2;ABCB1;NOTCH1;PXN;AK2;PRPF8;MYL12A;C3;PPP3R1;ZMAT2;PRDX1;MYH14;MYH11;PSMF1;GPM6B;GSTM1;NONO;TMEM132A;PRRC2C;HSPA2;SMARCA2;EHD1;SMU1;GNB1;NMT1;AAK1;OGDH;NF1;CNTN2;SCN2A;OGT;FGF12;FERMT2;FKBP10;GPI;RASGRF1;SNAP23;TECR;CLTB;ILK;AP2A1;MECP2;A…
CTNNB1 20615089 ChIP-ChIP FETAL BRAIN Human	0.00789969	49/637	0.981975	0.999994	0	0	0.744145	0.0135358	IFITM3;SPON1;DOCK3;PDCD6;HDLBP;ETFB;ENO2;CMIP;CPNE1;MYO18A;UBAP2L;SNAP29;DLGAP4;BCAS1;SNRPN;AMT;PPP2R5D;WIPI2;RHOA;EPN2;ENAH;PRPF6;PRKAR1B;CSNK2B;ELMO2;TLN1;CHMP5;PRPS1;BRSK2;FOXO3;BPHL;AP2S1;SNRPB2;PCDH1;CADM3;GSN;SLC12A5;SEPTIN9;BAIAP2;ARCN1;REEP1;PSMC5;ALDH6A1;PI4KA;CD9;UBA1;DYNLRB1;ITPA;FGFR1
OCT4 21477851 ChIP-Seq ESCs Mouse	0.00774767	174/2000	0.982319	0.999994	0	0	0.844559	0.0150666	CYFIP2;UHRF1BP1L;SERPINE2;NDUFA12;NDUFA10;PREP;HDLBP;HNRNPU;BZW1;GLS;PREX2;NPEPPS;GJA1;KIF5A;CAPN2;PSMD1;TNS3;GLUL;SEC63;TNS1;EPHA4;SMARCC2;IGFBP5;AP1B1;ACYP2;MIF;ANK3;ATP1B1;IPCEF1;TUBA4A;BCR;INPP4A;SOAT1;PRKAR1A;TAGLN2;UTRN;D1PAS1;SCG2;ARL8A;NGEF;KPNB1;ASTN1;GRIA1;GNAZ;KHDRBS2;COPA;SAR1A;CFH;DHX9;CUL3;ARL1;PHYHIPL;SLC1A4;RASAL2;FOXO3;UGT1A7C;RTN4;RAP1B;HSD11B1;VCPIP1;PRKAR2B;TPR;PSAP;PLXNA2;ATP…
SOX6 21985497 ChIP-Seq MYOTUBES Mouse	0.00774767	174/2000	0.982319	0.999994	0	0	0.844559	0.0150666	CYFIP2;UHRF1BP1L;SERPINE2;NDUFA12;NDUFA10;PREP;HDLBP;HNRNPU;BZW1;GLS;EEF1B2;PREX2;PCMT1;GJA1;BSG;KIF5A;CAPN2;PSMD1;GLUL;SEC63;TNS1;EPHA4;SMARCC2;IGFBP5;AP1B1;ACSL6;ACYP2;MIF;ANK3;ATP1B1;IPCEF1;SRCIN1;TUBA4A;BCR;INPP4A;ALDH3A2;SOAT1;PPA1;TAGLN2;UTRN;D1PAS1;SCG2;ARL8A;NGEF;GNAZ;KHDRBS2;RAB5B;PSMD11;SAR1A;CFH;DHX9;CUL3;PHYHIPL;SLC1A4;RASAL2;FOXO3;UGT1A7C;RTN4;HSD11B1;VCPIP1;ABR;TPR;PSAP;PLXNA2;ATP6V…
STAT4 19710469 ChIP-ChIP TH1 Mouse	0.00732262	168/1939	0.98328	0.999994	0	0	0.840855	0.0141776	IFITM3;RNH1;PARK7;ACTG1;CNDP2;PPP1CB;SYNGAP1;PNP;DPYSL2;FTH1;PSMD3;KPNA6;LUC7L;ACAA1;B2M;TNS1;CAST;PDIA3;NSF;MBNL2;ACOT7;USP5;PRPF4B;WBP11;SDHB;SRRM1;TOM1L2;PPA1;CDC37;CHMP4B;VDAC2;ELMO2;MATR3;RPL27;NUP98;UQCRC2;FKBP3;VPS28;SNRPA;KPNB1;ATP6V1A;KHDRBS1;DDX5;SEMA7A;RAB5C;TTYH3;TMED10;SDC4;ARL1;SLC1A2;ITPR1;SLC1A4;COX7A2;HTATSF1;CORO1A;GLG1;C3;SLC9A3R1;NDUFV1;GPM6B;VAT1;GOT1;IQSEC2;IDH1;NEK7;GFPT1;M…
RXRA 24833708 ChIP-Seq LIVER Mouse	0.00630625	173/2000	0.985584	0.999994	0	0	0.838734	0.012179	EIF4A2;ACAA2;TRIO;TFRC;GLDC;PITPNA;HNRNPU;ABAT;ENO2;CRKL;CNDP2;C4B;NPEPPS;TFG;ARHGDIA;PSMD2;LONP1;CAPN2;FADS1;AP2M1;KPNA1;SLC6A17;ACTN2;HPCAL1;CSNK1D;PRPF4B;TUBA4A;PDIA4;ACLY;CLIP2;ACAP2;EWSR1;PSPC1;ADPRH;FETUB;SUCLG2;RPL27;LY6H;PPIA;SQSTM1;ARL8A;NGEF;SNRPB;ATP6V1A;RTN3;FKBP2;PSMD12;ABHD4;STXBP1;CUL3;AK1;EIF5A2;ITPR1;ARL2;SLC1A4;AK5;KLC1;ARPP19;PRPF8;RASGRP1;CORO1B;KNG1;HSD11B1;VCPIP1;EPB41L2;APO…
SOX2 19829295 ChIP-Seq ESCs Human	0.00630625	173/2000	0.985584	0.999994	0	0	0.838734	0.012179	IFITM3;ALDH1L1;AHCYL1;TRIO;GLDC;PREP;HDLBP;KLHDC7A;GLS;CNDP2;AMOT;TFG;DPYSL2;DPYSL3;CAPN2;ARL6IP5;PLS3;SIRPA;PIP4K2C;TNS3;SCN1A;CHGB;CAST;IK;SMARCC2;CACNA2D1;ANK2;ACSL4;HLA-A;SCAMP1;SND1;CACNB2;ACAP2;PREPL;SLC9A6;GPD2;MAP1A;CMPK1;RPL24;VDAC2;ELMO2;TNIK;FKBP4;EZR;PI4K2A;GRIA1;NDRG4;KHDRBS3;RBM8A;COPB1;PDE1A;CUL2;ITPR1;SLC1A4;NRF1;AK5;RPS4Y1;ACTR3B;ARPP19;MYL12A;FXR2;PENK;PLXNA2;MBP;ZBED5;MFAP3L;SE…
NANOG 19829295 ChIP-Seq ESCs Human	0.00630625	173/2000	0.985584	0.999994	0	0	0.838734	0.012179	IFITM3;ALDH1L1;AHCYL1;TRIO;GLDC;PREP;HDLBP;KLHDC7A;GLS;CNDP2;AMOT;TFG;DPYSL2;DPYSL3;CAPN2;ARL6IP5;PLS3;SIRPA;PIP4K2C;TNS3;SCN1A;CHGB;CAST;IK;SMARCC2;CACNA2D1;ANK2;ACSL4;HLA-A;SCAMP1;SND1;CACNB2;ACAP2;PREPL;SLC9A6;GPD2;MAP1A;CMPK1;RPL24;VDAC2;ELMO2;TNIK;FKBP4;EZR;PI4K2A;GRIA1;NDRG4;KHDRBS3;RBM8A;COPB1;PDE1A;CUL2;ITPR1;SLC1A4;NRF1;AK5;RPS4Y1;ACTR3B;ARPP19;MYL12A;FXR2;PENK;PLXNA2;MBP;ZBED5;MFAP3L;SE…
GATA6 21074721 ChIP-Seq CACO-2 Mouse	0.00630625	173/2000	0.985584	0.999994	0	0	0.838734	0.012179	RPL5;AHCYL1;GTF2B;CLSTN1;HNRNPU;HNRNPR;KLHDC7A;PARK7;ENO1;FNBP1L;TIAL1;AKR7A2;SCP2;PSMD4;UROD;KIF5B;STMN1;KPNA6;CAPN2;PRKACB;GLUL;ACOT7;SLC6A17;ACTN2;TPM3;ACOT11;UBE4B;PGD;ATP1B1;SDHB;HPCAL4;SRRM1;DKK3;BCAN;CACNB2;RBMXL1;SOAT1;MAP7D1;CMPK1;PADI2;ASTN1;KHDRBS1;MACF1;SAR1A;CFH;STXBP3;RBM8A;DHX9;HPCA;UBR4;C1ORF198;AK2;PHYHIPL;AK5;RASAL2;RAP1GAP;CNN3;HSD11B1;RAP1A;S100A16;PRDX1;TPR;ERI3;PSAP;PLXNA2;G…
CDX2 21402776 ChIP-Seq INTESTINAL-VILLUS Mouse	0.00630625	173/2000	0.985584	0.999994	0	0	0.838734	0.012179	CYFIP2;UHRF1BP1L;SERPINE2;NDUFA12;NDUFA10;PREP;HDLBP;HNRNPU;MSI2;BZW1;GLS;EEF1B2;PREX2;GJA1;CAPN2;PSMD1;TNS3;GLUL;SEC63;TNS1;EPHA4;IGFBP5;ACTN1;HPCAL1;PRKCA;ANK3;ATP1B1;IPCEF1;TUBA4A;BCR;INPP4A;TOM1L2;SOAT1;DAAM1;TAGLN2;UTRN;D1PAS1;SCG2;NGEF;KPNB1;ASTN1;GRIA1;GNAZ;KHDRBS2;COPA;CFH;DHX9;DDX1;CUL3;ARL1;PHYHIPL;SLC1A4;RASAL2;FOXO3;UGT1A7C;RTN4;RAP1B;HSD11B1;VCPIP1;TPR;PSAP;PLXNA2;ATP6V1H;LTA4H;STXBP…
CEBPB 22108803 ChIP-Seq LS180 Human	0.00630625	173/2000	0.985584	0.999994	0	0	0.838734	0.012179	RPL5;UHRF1BP1L;RAB3A;CPNE5;PDCD6;GTF2B;HDAC11;PPP2R2A;PARK7;GHITM;FNBP1L;CDH5;LGALS1;RPS16;SCP2;SNRPD2;DPYSL2;FTH1;PSMD3;STMN1;TOM1;HADH;TNS1;CAST;DDX17;SUPT16H;USP4;ACSL1;AP1B1;PRKCA;ANK3;DKK3;EEF1A1;CACNB3;BIN1;MAP7D1;FKBP8;UBE2V2;CMPK1;SUCLG1;ERH;UBE2V1;TNIK;PPIB;KPNB1;GRIA2;RAB5B;SAR1A;SDC4;PDXDC1;DHX9;ABHD3;DDX1;PXN;EIF5A2;VPS26A;COX7A2;RASGRP1;RAP1GAP;MTDH;ACAT1;C3;PRDX5;HSPH1;ZMAT2;EPB41L2…
STAT6 21828071 ChIP-Seq BEAS2B Human	0.00580369	1941-01-01	0.986725	0.999994	0	0	0.224737	0.00300327	PSMD7
EGR1 23403033 ChIP-Seq LIVER Mouse	0.00513712	75/944	0.988241	0.999994	0	0	0.768501	0.00909034	ATP8A1;CLU;C4B;C4A;TUBA1B;PNP;PSMD4;ENSA;LRRFIP2;ERC1;ATP6V1E1;KPNA1;FGB;FGG;APOA2;PRPF4B;ACTN4;TUBG1;ASRGL1;CLDN10;ARHGEF9;PSMA4;RBP1;ALDH1A1;ATP6V1B2;FETUB;SUCLG2;SLC25A5;ARF5;ATP6V1B1;RALB;CFH;MAOB;SLC20A2;PSMD13;GSTP1;ARL1;CSTF2T;AK3;RRBP1;PDHB;BPHL;KNG1;TSPAN31;HSD11B1;VCPIP1;SDCBP;PABPN1;PALMD;CALD1;MUG1;SRP54C;GC;PCDH1;RAB6A;LCMT1;SRPK2;JUP;GOT1;HSPA1L;VTA1;STAT3;RANBP9;SORBS2;CES1B;CES1C;…
FOXA1 21572438 ChIP-Seq LNCaP Human	0.00510228	172/2000	0.98832	0.999994	0	0	0.832922	0.00978554	MTCH1;UHRF1BP1L;SERPINE2;GLDC;CTNND2;PREP;COX6A1;CNDP2;CDH5;TRIM28;KIF5C;PSMD1;VPS35;NRCAM;FAM3C;PSPH;DDX17;RAB2B;CDKL5;TPM4;AP1B1;UBE4B;ANK3;SDHA;DKK3;CACNB2;MYL6;PSPC1;PRKAR1A;MAP1B;CMPK1;SCG5;LAP3;SNRPC;ABCB1;NDRG3;SDC4;SHMT2;C1ORF198;COX7A2;GSPT2;MYL12A;ACAT1;FXR1;SNX2;MAP2;EPB41L2;PCBP1;RAD21;EPB41L3;ERI3;MBP;ZBED5;MYH10;ZC3H15;MFAP3L;PACSIN1;CADM2;TMEM132A;GFPT1;SLC4A10;LNPEP;ERLIN2;STAM;HS…
RING1B 27294783 Chip-Seq NPCs Mouse	0.00510228	172/2000	0.98832	0.999994	0	0	0.832922	0.00978554	DGKE;UHRF1BP1L;SERPINE2;2810408A11RIK;CLSTN1;CISD1;PREP;ABAT;MSI2;CYP46A1;ENO3;BZW1;ACTG1;GLS;ALCAM;CDH2;CAPN2;NRCAM;KIF21A;PIP4K2B;TNS3;GLUL;PPFIA3;TGM2;TNS1;EPHA4;CPT1A;IGFBP5;SLC6A17;CACNA2D1;AP1B1;TBR1;ATP1B2;ATP1B1;SRCIN1;ASRGL1;BCR;ALDH3A2;BCAN;CACNB2;POR;CACNB3;CDC37;PSME3;NCL;EEF1A2;SUCLG2;SPARCL1;ELMO2;UBE2V1;PPIA;KPNB1;FKBP5;MACF1;KHDRBS2;RAB5B;SHMT2;PCDH10;HSPA4L;SLC1A4;AK5;FOXO3;PLA2G…
CTBP1 25329375 ChIP-Seq LNCAP Human	0.00495091	93/1145	0.988665	0.999994	0	0	0.786119	0.00896167	RAB3C;RYR2;SLC27A1;PTPRS;CELF2;CTNND2;CTNND1;SLC7A14;PEBP1;ENO1;ARHGAP5;CLU;CMIP;CDH5;PCLO;CDH2;CHL1;DPYSL2;COTL1;DLGAP1;KIF21A;ACADM;FAM3C;NEO1;EPHA4;PRKAB2;USP7;TSC22D1;PRKCB;ARID1A;SYN2;BCAN;DAAM1;UBE2V2;SUCLG2;AMPH;TNIK;SEC22B;FKBP4;PFN2;GRIA1;COPB2;USP14;KHDRBS2;SEC23A;KHDRBS3;PHLPP1;ROCK1;PCDH10;ABHD3;PDE1B;NRXN1;NRXN3;ADCY2;CPLX2;PPM1E;ACTR3B;LMAN1;GRIN2A;PSMB4;KLC2;KIF3A;OXCT1;EPB41L3;PLX…
SMAD4 21741376 ChIP-Seq HESCs Human	0.00463631	241/2738	0.989381	0.999994	0	0	0.851184	0.00908682	CYFIP1;AHCYL1;PITPNA;CISD1;MLC1;AQP4;KLHDC7A;ENO1;SMC3;FNBP1L;CCT6B;PREX1;GJA1;ALCAM;RASSF2;TFG;AKT2;PIP4K2B;SYNPO;GLUL;EPHA4;LIMCH1;ACTN1;SACM1L;ALG2;ANK2;CSNK1E;SCAMP1;GAPVD1;BCR;INPP4A;DAAM1;VDAC2;TAGLN2;TLN2;TTYH3;HTATSF1;C3;ABR;LDHA;PRDX5;HSPH1;ERI3;PSMF1;MAP4;GPM6B;DECR1;CADM1;NEBL;IQSEC1;PDE2A;FN1;STAM;CP;GRIN2B;HNRNPM;EHD3;WNK1;HNRNPF;HNRNPD;NMT2;CPEB3;CD200;CPEB4;GABRB3;PCSK2;TOP2B;ARF1;…
NFE2 27457419 Chip-Seq LIVER Mouse	0.00438245	77/972	0.98996	0.999994	0	0	0.765707	0.00772673	DPP10;BMPR2;SERPINE2;NDUFA10;HDLBP;HNRNPU;DBI;NENF;BZW1;GLS;PREX2;ACTR1B;ACADL;CSRP1;RB1CC1;CAPN2;PSMD1;KIF1A;LRRFIP1;UBXN4;GLUL;PCMTD1;TNS1;ACTR3;EPHA4;DST;IGFBP5;UGT1A1;LANCL1;SLC39A10;CACYBP;ATP1B1;TUBA4A;UCHL5;ENAH;INPP4A;DNM3;SOAT1;NDUFS1;D1PAS1;SCG2;NGEF;ASTN1;KHDRBS2;RALB;PHLPP1;CAB39;CFH;DHX9;CUL3;MFF;COX5B;UGT1A7C;HSPD1;VCPIP1;DNPEP;GPC1;PPP1R7;TPR;PLXNA2;ATP6V1H;SF3B1;CLASP1;ADHFE1;IDH1…
POU5F1 16153702 ChIP-ChIP HESCs Human	0.00415707	46/622	0.990474	0.999994	0	0	0.712534	0.00682038	SLC24A2;PRPS1;NFIX;RPL32;GLDC;GPS1;ADD3;GJA1;PAK1;RPS18;CA2;DPYSL2;DPYSL3;TRA2A;NEFL;PHGDH;PIP5K1C;BUB3;ATP6V1D;SPAG9;EPHA4;USP7;CPT1A;ATP6V1G1;SNRPN;DTNA;MYEF2;JUP;EIF1AY;TSC22D1;NEBL;FUS;CACNA2D1;STAT3;TALDO1;SORBS1;EIF2S1;PSMA3;REST;NFIA;CCDC6;PRPF31;RAB5A;FGFR2;FGFR1;RBM22
MYC 19829295 ChIP-Seq ESCs Human	0.00410311	171/2000	0.990597	0.999994	0	0	0.827123	0.00781445	SPON1;ACAA2;PDCD6;GTF2B;NDUFA10;EIF4A3;CTNND1;CLU;IPO7;IPO5;TIAL1;PREX2;GJA1;NUB1;SNRPD2;LAMP1;KIF5B;BSG;KIF5A;TOM1;KPNA6;PIP4K2B;SNRPD3;AP2M1;CAST;SLC6A17;ACTN1;ACYP2;ACSL3;PDIA6;SND1;DKK3;STX1B;ACAP2;RRAGA;SUB1;CDC37;SCG5;TAGLN3;UBE2V1;UTRN;STX1A;ANKRD17;DDX5;BRSK2;CD151;STXBP1;PXN;CUL1;AK2;ARL2;MYL12A;NCKIPSD;LDHA;FXR2;CYB5R3;BAG3;APOH;SERPINH1;MBP;KIF3C;RAB6A;MARK3;ATP6V1F;SRPK2;IQSEC1;ADHFE1…
MYC 27129775 Chip-Seq CORNEA Mouse	0.00410311	171/2000	0.990597	0.999994	0	0	0.827123	0.00781445	RPL5;UHRF1BP1L;EIF4A3;CLSTN1;HNRNPU;MSI2;SMC3;ENO2;NPEPPS;CDH5;LGALS1;CAPNS1;TRIM28;LAMP1;PSMD3;PTGDS;GLUL;AP2M1;DDX17;SMARCC2;UNC13A;USP4;HPCAL1;ANXA11;CSNK1D;MIF;ATP1B1;ASRGL1;DKK3;BCAN;CACNB3;TMX3;CYP2D22;DAAM1;RRAGB;RBP1;SUCLG2;TAGLN2;TLN2;SNRPA;ASTN1;GNAZ;NDRG4;RTN1;CD151;PSMD14;SHMT2;HEPACAM;PDE1B;CUL3;PDE1A;AK1;HTRA1;TWF1;SLC1A4;VPS26A;PRPF8;RAP1B;NCKIPSD;C3;STIP1;HSPH1;PCBP1;PCBP2;SRGAP3;…
E2F7 22180533 ChIP-Seq HELA Human	0.00341493	1946-01-01	0.992168	0.999994	0	0	0.199711	0.00157036	PCNA
GATA3 21867929 ChIP-Seq TH1 Mouse	0.0032793	170/2000	0.992478	0.999994	0	0	0.821336	0.00620181	EIF4A2;NCKAP1;RAB3A;AHCYL1;CRTC1;CSE1L;CTNND2;GDE1;HDLBP;KLHDC7A;CYP46A1;PHB2;IPO5;GJA1;TUBB6;PSMD7;ARL6IP5;PSMD1;SNRPD3;FAM3C;PTGDS;AP2M1;DDX17;ACSL1;TMOD3;HPCAL1;CSNK1D;ATP1B2;IPCEF1;SRRM1;BCR;ALDH3A2;CACNB2;MYL6;CACNB4;BIN1;CHMP4B;MATR3;NUP98;LY6H;SNRPB;SEMA7A;IGSF5;TSG101;ABHD3;DDX1;ENDOD1;TWF1;SLC1A4;VPS26A;LIN7C;KLC1;PLA2G7;CORO1B;FXR1;HSPH1;ESD;PSAP;RAB6B;ATP6V1D;MYH10;PACSIN1;HSPA8;DTNA;G…
GATA3 26560356 Chip-Seq TH1 Human	0.0032793	170/2000	0.992478	0.999994	0	0	0.821336	0.00620181	EIF4A2;RAB3C;RPL30;RAB3A;CPNE5;SERPINE2;GLDC;PDCD6;PLEKHB1;CLSTN1;MSI2;UBE2Z;CYP46A1;TXNDC15;GLS;PNP;TFG;RPL18A;KIF5B;CWC22;PIP4K2C;PDK2;SEC63;ACOT7;STARD7;TMOD3;HLA-A;SDHB;ERMN;CACNB2;PPA1;DAAM2;GPD2;NCL;DNAJB11;UTRN;KPNB1;LRPAP1;SEMA7A;STXBP3;SAR1B;DHX9;CUL3;HSPA4L;GMPS;FOXO3;ACTR3B;ACAT2;FOXO1;HSD11B1;ABR;SYNGR1;GRIN2A;SNX2;KLC2;PSAP;PLCG1;HMOX2;SEC31A;UBE2H;GOT1;API5;HSPA4;VTA1;SMARCA5;MYO5A;…
SETDB1 19884257 ChIP-Seq MESCs Mouse	0.00266789	202/2353	0.993876	0.999994	0	0	0.828309	0.00508834	IFITM3;CPNE5;GLDC;PITPNB;ABAT;GHITM;SMC3;FNBP1L;CRKL;CCT6B;C4B;EPS8;TIAL1;PREX2;SCAMP5;EDNRB;CAPNS1;SNRPD2;PPP2R1A;STMN1;LUC7L;TNS3;SEC63;SRRM2;CIRBP;DKK3;BCAN;POR;BIN1;CDC37;TLN2;ATP6V0D1;EZR;PFN1;MYL9;PFN2;GPM6A;TTYH3;EIF5A2;TWF2;ARPP19;MTDH;SYNGR1;PRDX5;CYB5R3;PRKAR2B;DHX36;PIP5K1C;ATP6V1C1;IQSEC1;PDE2A;BTBD11;LNPEP;STAM;SMARCA2;PTK2;PPP1R1B;CALM1;FERMT2;PTPRS;RPLP0;CCDC124;GDI2;CROT;IDE;MAP1L…
GATA3 21878914 ChIP-Seq MCF-7 Human	0.00260459	169/2000	0.994021	0.999994	0	0	0.815563	0.00489116	MTCH2;SERPINE2;GTF2B;PITPNB;PITPNA;HNRNPR;MSI2;ICAM5;FNBP1L;TXNDC15;GLS;CNDP2;PSMD7;KIF5C;PSMD2;ARFIP1;NRCAM;PIP4K2B;AP2M1;CAST;GSTK1;SMARCC2;ACOT7;SLC6A17;ANXA11;UBE4B;MIF;PGD;PDIA6;DKK3;POR;DYNC1LI2;CACNB3;MAP7D1;CHMP4B;SPARCL1;ELMO2;RPL27;UBE2V1;SNRPC;TLN1;ARL8A;ARL8B;STXBP3;ABHD3;STXBP1;AK1;EIF5A2;ARL1;ITPR1;ARL2;VPS26A;COX7A2;MYL12A;MYL12B;RAP1B;HSPH1;SNX2;KLC2;BAG3;RAD21;G3BP1;ESD;MBP;CYC1;…
RING1B 27294783 Chip-Seq ESCs Mouse	0.00260459	169/2000	0.994021	0.999994	0	0	0.815563	0.00489116	APP;SPON1;SERPINE2;GLDC;CTNND2;ICAM5;CYP46A1;ENO3;ACTG1;GLS;PREX2;GJA1;LGALS1;ALCAM;EDNRB;CAPNS1;CDH2;KIF5C;PSMD3;CAPN2;SIRPA;NRCAM;KIF21A;PPFIA3;KPNA1;TNS1;GABARAPL2;EPHA4;SUPT16H;SMARCC2;MBNL2;IGFBP5;RPL23;HPCAL1;MIF;TUBA4A;BCR;BCAN;CACNB3;PPA1;RBP1;SPARCL1;TNIK;D1PAS1;PPID;KPNB1;FKBP5;MACF1;KHDRBS2;KHDRBS3;TTYH3;SHMT2;PCDH10;SLC1A3;VPS26A;FOXO3;NDRG1;FOXO1;CNN3;GRIN2A;PRKAR2B;G3BP1;PLXNA2;ATP6…
TAL1 26923725 Chip-Seq HPCs Mouse	0.00205569	168/2000	0.995278	0.999994	0	0	0.809802	0.00383311	RPL32;ATP8A1;NDUFA10;GM16381;TIAL1;SCAMP5;ALCAM;TFG;FTH1;TOM1;LONP1;PSMD1;PRKACB;KPNA1;CHGB;ACSL1;TMOD2;CASK;TBR1;PRKCA;PGD;SRCIN1;SND1;ERMN;DAAM1;BIN1;PPIB;PI4K2A;SNRPB;ANKRD17;GPM6A;PCDH10;PDE1B;SLC1A3;SLC1A4;HSPBP1;NDRG1;HSP90B1;MTDH;ACAT1;FXR1;APOH;PCBP1;DHX36;SRP54C;MBP;PLCG1;ATP6V1C1;MFAP3L;ATP6V0A1;SYT5;ABCA1;IQSEC1;IDH1;NEK7;GOT2;SMARCA5;M6PR;BTBD11;CORO2B;SNAP91;REEP1;PTPRD;QDPR;GRHPR;CC…
CTBP2 25329375 ChIP-Seq LNCAP Human	0.00153321	81/1053	0.996476	0.999994	0	0	0.739877	0.00261202	PCSK2;GDA;CTNND1;UBE3A;ENO1;SMC3;CLINT1;PTPRF;GPHN;GRM3;ABHD12;PCLO;CDH2;CHL1;FTH1;SPIN1;DLGAP1;WDR7;BSN;AP2M1;TGM2;USP47;ANXA1;PDCD6IP;SGIP1;ACSL6;AHSA1;GAPVD1;ARID1A;SYN2;MLF2;ENAH;ACTBL2;TAX1BP1;ARHGEF7;RAPGEF6;SHANK2;CAMK2B;GNAZ;USP14;SEC23A;NDRG4;KHDRBS3;PCDH10;NRXN1;CUL2;ATP1A2;LMAN1;GRIN2A;ATXN2;GNG2;PRKAR2B;PLXNA2;MBP;NCAM1;MAP4;CTNNA2;NCAM2;GRIA4;CAP2;CYB5B;SRPK2;CPSF6;CADM2;GOT2;CDC42BP…
RNF2 18974828 ChIP-Seq MESCs Mouse	0.00144597	103/1302	0.996676	0.999994	0	0	0.761273	0.00253464	APP;SPON1;RAB3A;CTNND2;CLSTN1;SLC4A4;RASSF2;DPYSL4;CDH2;PPME1;CAPN2;SIRPA;EPHA4;IGFBP5;TBR1;HPCAL4;BCAN;CACNB2;CACNB4;BIN1;NGEF;BRSK2;RTN1;NOTCH1;PCDH10;SLC1A2;HTRA1;TWF1;AK5;NPTX1;STXBP6;RAB6B;PLXNA4;CADM3;CADM2;NEBL;BTBD11;HSPA2;GRIN2B;SMARCA2;SNAP91;GNAL;WNK2;PPP1R1B;GNAS;FGF12;CPEB2;EIF4G3;FGFR3;FGFR2;ITGB1;DPP10;RYR2;CNTNAP1;RASGRF1;SETD7;PPP1R9B;TRIM9;THBD;NEFL;PDE4A;NEFM;KIF1A;DLGAP2;UGT1A…
EZH2 18974828 ChIP-Seq MESCs Mouse	0.00144597	103/1302	0.996676	0.999994	0	0	0.761273	0.00253464	APP;SPON1;RAB3A;CTNND2;CLSTN1;SLC4A4;RASSF2;DPYSL4;CDH2;PPME1;CAPN2;SIRPA;EPHA4;IGFBP5;TBR1;HPCAL4;BCAN;CACNB2;CACNB4;BIN1;NGEF;BRSK2;RTN1;NOTCH1;PCDH10;SLC1A2;HTRA1;TWF1;AK5;NPTX1;STXBP6;RAB6B;PLXNA4;CADM3;CADM2;NEBL;BTBD11;HSPA2;GRIN2B;SMARCA2;SNAP91;GNAL;WNK2;PPP1R1B;GNAS;FGF12;CPEB2;EIF4G3;FGFR3;FGFR2;ITGB1;DPP10;RYR2;CNTNAP1;RASGRF1;SETD7;PPP1R9B;TRIM9;THBD;NEFL;PDE4A;NEFM;KIF1A;DLGAP2;UGT1A…
EZH2 27294783 Chip-Seq NPCs Mouse	0.00125444	109/1374	0.997116	0.999994	0	0	0.763002	0.0022039	UHRF1BP1L;SERPINE2;NDUFA10;PREP;HDLBP;HNRNPU;BZW1;GLS;PREX2;GJA1;CAPN2;PSMD1;GLUL;SEC63;TNS1;EPHA4;IGFBP5;ANK3;ATP1B1;IPCEF1;TUBA4A;BCR;INPP4A;SOAT1;UTRN;D1PAS1;SCG2;NGEF;ASTN1;GNAZ;KHDRBS2;CFH;DHX9;CUL3;PHYHIPL;RASAL2;FOXO3;UGT1A7C;VCPIP1;TPR;PLXNA2;ATP6V1H;LTA4H;CDK17;CADM3;ADHFE1;VTA1;IDH1;NEK7;FN1;BTBD11;PRDX6;ARPC2;GM5424;CNTN2;TPP2;ACBD3;DPP10;BMPR2;NENF;SYNE1;HK1;EEA1;AKAP12;ACTR1B;ACADL;C…
IGF1R 20145208 ChIP-Seq DFB Human	0.00121769	5/129	0.9972	0.999994	0	0	0.361508	0.00101361	USP14;KHDRBS2;ROCK1;PDE4B;SPTAN1
RNF2 16625203 ChIP-ChIP MESCs Mouse	0.00120297	95/1219	0.997234	0.999994	0	0	0.749179	0.00207518	SNAP25;CNTFR;PYGB;APP;RYR2;CNTNAP1;SPON1;NDUFA13;PTPRS;CPNE5;SERPINE2;RASGRF1;SETD7;CLSTN1;GPHN;THBD;GJA1;ALCAM;EDNRB;CDH2;KIF5C;NEFL;KIF21A;DDX17;IGFBP5;PABPC4;TPM2;GAB1;AP1B1;SLC39A10;TBR1;GLRX2;PGD;HPCAL4;BCAN;CACNB2;CACNB3;RAP2B;DDAH1;DAAM2;BIN1;GPD1;D1PAS1;CHST2;SLC24A2;ADCYAP1R1;CAMK2D;NFIX;PCDH10;HSPA4L;EIF5A2;SLC1A3;CRMP1;ADCY2;PPM1E;ACTR3B;ACAT1;GRIN2A;PSMB5;MAT2A;EPB41L1;PRKAR2B;U2AF2;C…
CTNNB1 24651522 ChIP-Seq LGR5+ INTESTINAL STEM Human	0.00103815	7/162	0.997612	0.999994	0	0	0.404593	0.000967154	PPP1R2;PCP4;ACSS2;ARFIP1;SORBS2;TNIK;NAPG
ERA 21632823 ChIP-Seq H3396 Human	0.000972703	165/2000	0.997763	0.999994	0	0	0.792595	0.0017752	IFITM3;RAB3C;DGKE;UHRF1BP1L;SERPINE2;CSE1L;AQP4;MSI2;SLC4A4;ACTG2;PSMD8;PNN;GJA1;PSMD7;TRIM28;FTH1;BSG;KIF21A;UBAP2L;GTF2I;SRRM2;CPT1A;TPM3;USP4;ECH1;CASK;CSNK1E;MIF;SRCIN1;MAPK8IP3;ASRGL1;INPP4A;TOM1L2;ACAP2;RRAGA;SLC9A6;PSPC1;SUB1;GPRIN1;PSME3;MADD;FETUB;SPARCL1;TLN2;UBE2V1;SNRPA;ISCU;BRSK1;NDRG3;CFH;RBM8A;ABHD4;UBR4;SLC1A2;ITPR1;SLC1A3;VPS26A;CPLX2;RASGRP1;RAP1GAP;MTDH;C3;SLC9A3R1;ATXN2;EPB41L…
MTF2 20144788 ChIP-Seq MESCs Mouse	0.00093581	256/2981	0.997848	0.999994	0	0	0.823352	0.00177415	CYFIP2;APP;SPON1;RPL30;TRIO;TFRC;CPNE5;SERPINE2;ICAM5;SLC4A4;ALCAM;EDNRB;DPYSL4;BSN;SYNPO;B2M;EPHA4;SLC6A17;LIMCH1;CACNA2D1;HPCAL1;ZFYVE21;PRKCA;CSNK1E;SCAMP1;BCR;BCAN;DAAM2;BIN1;NGEF;ASTN1;MACF1;ADCYAP1R1;SHMT2;PCDH10;PDE1B;HSPA4L;EIF5A2;ENDOD1;GRIN2A;PRDX5;EPB41L1;PRKAR2A;EPB41L3;STXBP6;GPM6B;CADM3;CADM1;IQSEC2;NEBL;CADM2;ADHFE1;BTBD11;GNG12;SMARCA2;GRIN2B;PTK2;SNAP91;DCLK1;EIF5;GJB6;WNK2;PPP1R…
POU5F1 26923725 Chip-Seq MESODERM Mouse	0.000774563	37/559	0.998218	0.999994	0	0	0.631464	0.00112621	DPP10;MTMR3;CTNND2;CUL3;CELF2;EIF5A2;ADK;ADCY2;MSI2;PAPSS1;EEA1;MAP1LC3A;CDH2;PSD3;DHX36;SEC61B;MAP2K7;PCDH1;APPL2;CYB5B;PPP1R12A;ARHGEF12;PRKCB;HPCAL1;TEX15;GAPVD1;GRIN1;SLC4A8;PSMA3;ILF3;PCP4;ATP6V1B2;CHMP4B;TLN2;RAPGEF6;MGLL;RPS24
TEAD4 26923725 Chip-Seq HEMANGIOBLAST Mouse	0.000774563	37/559	0.998218	0.999994	0	0	0.631464	0.00112621	DPP10;MTMR3;CTNND2;CUL3;CELF2;EIF5A2;ADK;ADCY2;MSI2;PAPSS1;EEA1;MAP1LC3A;CDH2;PSD3;DHX36;SEC61B;MAP2K7;PCDH1;APPL2;CYB5B;PPP1R12A;ARHGEF12;PRKCB;HPCAL1;TEX15;GAPVD1;GRIN1;SLC4A8;PSMA3;ILF3;PCP4;ATP6V1B2;CHMP4B;TLN2;RAPGEF6;MGLL;RPS24
E2F1 20622854 ChIP-Seq HELA Human	0.000748307	164/2000	0.998278	0.999994	0	0	0.786884	0.00135583	MTCH1;SLC27A1;PDCD6;PLEKHB1;TXNDC15;PPP1CB;TUBB6;SYNGAP1;DPYSL4;SCP2;KPNA6;PRKACB;TNS3;PRKAB2;IK;SMARCC2;TPM3;USP4;ECH1;AP1B1;TALDO1;MAPK8IP3;DKK3;EEF1A1;STX1B;CLIP2;SOAT1;MAP7D1;EEF1A2;UQCRC1;VDAC3;UBE2V1;VPS28;STX1A;SF1;KHDRBS1;MACF1;CNP;RBM8A;ABHD3;PXN;AK1;AK2;ARL2;SLC1A4;NDRG1;MYL12A;RAP1GAP;ZMAT2;PRDX1;MBP;MAP2K7;NPTX2;RAB6B;HMOX2;SPTBN1;ATP6V0A1;SPTBN2;VAT1;HSPA9;JUP;IQSEC2;API5;ST13;HSPA4;…
BCL6 27268052 Chip-Seq Bcells Human	0.000748307	164/2000	0.998278	0.999994	0	0	0.786884	0.00135583	EIF4A1;PDCD6;CSE1L;PLEKHB1;EIF4A3;ICAM5;ENO2;TXNDC15;ACTB;ACTG2;CRKL;PPP1CB;CDH5;LGALS1;RASSF2;DPYSL4;SCP2;LAMP1;AKT2;RUVBL2;KPNA6;LUC7L;PIP4K2B;SYNPO;TNS3;TGM2;SEC63;TPM2;HPCAL1;SDHA;EEF1A1;PPA1;BIN1;CDC37;MAP7D1;UQCRC1;VDAC3;TNIK;NPTXR;VPS28;STX1A;SNRPB;KHDRBS1;RTN3;VCP;ABCB1;RTN1;NDRG3;CD151;NOTCH1;SAR1A;SDC4;CNP;PSMD13;ABHD3;PXN;CUL1;SLC1A4;PRPF8;MYL12A;RAP1GAP;C3;SYNGR1;MYH14;MYH11;ATP6V1D;S…
RBPJ 21746931 ChIP-Seq IB4-LCL Human	0.000711425	165/2013	0.998363	0.999994	0	0	0.786386	0.00128819	IFITM3;PITPNB;CSE1L;CPNE6;ICAM5;ENO2;TXNDC15;ACTB;ACTG2;CDH5;FBL;NUB1;RPL18A;PPME1;AKT2;COTL1;KPNA6;ARFIP1;UBAP2L;SYNPO;TGM2;DDX17;PGD;HDHD2;HPCAL4;SND1;TUBA4A;CLIP2;BIN1;CDC37;GPRIN1;MAP7D1;VDAC3;PADI2;NUP98;TLN1;ALDH7A1;SCG2;ABCB1;CD151;NOTCH1;RBM8A;PXN;CUL1;AK2;PRPF8;NDRG1;MYL12A;C3;ZMAT2;PRDX1;PSMF1;MAP4;GPM6B;GSTM1;NONO;TMEM132A;FN1;PRRC2C;HSPA2;SMARCA2;EIF2S1;PRDX6;EHD1;TF;DLG2;FUBP3;PTPRA;…
SUZ12 18555785 ChIP-Seq MESCs Mouse	0.000642599	79/1058	0.998521	0.999994	0	0	0.715408	0.00105855	DPP10;GABRB2;RYR2;SPON1;SERPINE2;GDA;CTNND2;RASGRF1;SLC7A14;SLC4A4;PPP1R9B;GRM3;THBD;RASSF2;CALB1;EDNRB;CHL1;NEFL;DLGAP2;IGFBP5;HPCAL1;GAB1;SYN2;CNKSR2;BCAN;CACNB2;CACNB4;SNPH;DAAM2;ITPKA;CDC42EP1;LY6H;NGEF;CHST2;CAMK2B;ADCYAP1R1;SEMA7A;CAMK2D;EIF5A2;PPM1H;SLC1A2;HTRA1;ATP1A3;NRXN2;AK5;SLC7A2;GRIN2A;PRKAR2A;GPC1;PLXNA2;MBP;NPTX1;STXBP6;NPTX2;GPR158;PLXNA4;GRIA4;CAP2;MFAP3L;GABRA1;CADM2;PCDH7;CAV1…
PBX1 22567123 ChIP-ChIP OVCAR3 Human	0.000395533	189/2299	0.99909	0.999994	0	0	0.786415	0.000716227	MTCH1;EIF4A1;CYFIP1;GDA;MSI2;PREX1;RASSF2;ARHGDIA;KHSRP;CFL1;PSMD3;CPNE1;SIRPA;UBAP2L;TNS3;GLUL;EIF2A;KPNA1;DDX17;RPS9;USP5;STARD7;GPT2;APLP2;ECH1;TOMM34;CASK;HLA-A;ACYP1;SDHA;WBP11;PDIA6;PREPL;CACNB4;SLC9A6;HGS;CSNK2B;RBP1;FKBP8;SBDS;PADI2;ELMO2;TLN2;TLN1;FKBP3;ALDH7A1;LRPAP1;GPM6A;RAB5B;COPA;KHDRBS3;MTMR3;ANP32A;MAOB;SHMT2;USP54;PDE1A;AK2;SLC1A3;RASAL2;GSPT2;NCKIPSD;HSD11B1;STIP1;SNX2;PRKAR2A;S…
PHC1 16625203 ChIP-ChIP MESCs Mouse	0.000392211	66/922	0.999097	0.999994	0	0	0.683874	0.000617606	GSK3B;CNTFR;RYR2;CNTNAP1;SPON1;SERPINE2;RASGRF1;SETD7;CLSTN1;ATP2A2;GPHN;THBD;ALCAM;CDH2;NEFL;SDF4;KIF21A;USP5;IGFBP5;TPM2;GAB1;TBR1;KCNAB2;HPCAL4;BCAN;CACNB2;CACNB3;NDUFS8;EEF1D;BIN1;CDC42EP1;CHST2;RAPGEF3;SLC24A2;CAMK2D;NFIX;ANP32A;PCDH10;GRIN2A;PIP5K1C;NCDN;NPTX1;STXBP6;PCDH1;PLXNA4;NTRK2;GABRA1;SF3A2;HSPA1L;NEBL;ST13;PCDH7;CAV1;PCDHGC3;MERTK;SMARCA2;PAICS;EIF5;GNAL;NFIA;RHEB;DNAJA4;FGFR3;HSPA…
PBX 27287812 Chip-Seq EMBYONIC-LIMB Mouse	0.000327981	161/2000	0.999245	0.999994	0	0	0.769828	0.000581377	CYFIP2;MTCH1;CNTFR;PITPNB;HDAC11;GDE1;ACTG2;NPEPPS;HMGN5;TUBB3;ARHGDIA;KHSRP;DPYSL3;CWC22;KIF5A;TOM1;PLS3;BSN;SYNPO;PTGDS;FADS1;GABARAPL2;PRKAB2;ATP6V1G1;MBNL2;IGFBP5;ANXA11;CSNK1D;ANK2;ACYP1;MIF;ANK3;ASRGL1;ERMN;INPP4A;ALDH3A2;CDC37;ARMCX6;SUCLG2;PADI2;ELMO2;TAGLN2;NUP98;STX1A;FKBP5;GRIA1;KHDRBS1;GNAZ;LRPAP1;COPB2;KHDRBS2;RAB5B;BRSK2;IGSF5;KHDRBS3;TTYH3;CNP;PCDH10;GLO1;AK1;AK2;CABP1;ABR;STIP1;AT…
FOXP3 17237761 ChIP-ChIP TREG Mouse	0.000241386	12/257	0.999444	0.999994	0	0	0.437686	0.000243271	TOP2B;UBE2H;ANXA1;RAP1A;IMPA1;NEK7;TPP2;AMPH;PLCG1;PARK7;FAM3C;AMOT
EED 16625203 ChIP-ChIP MESCs Mouse	0.000230302	57/830	0.99947	0.999994	0	0	0.654156	0.000346892	DPP10;CNTFR;RYR2;CNTNAP1;SPON1;SERPINE2;RASGRF1;SETD7;CLSTN1;THBD;CDH2;NEFL;KIF1A;IGFBP5;GAB1;TBR1;HPCAL4;CNKSR2;BCAN;DAAM2;EEF1A2;CHST2;GRIA2;ADCYAP1R1;NFIX;PCDH10;ABHD3;PPM1E;CAMKK1;GNA14;GRIN2A;NPTX1;STXBP6;PCDH1;PRODH;ABCF2;PLXNA4;NTRK2;GABRA1;HSPA1L;NEBL;PCDH7;CAV1;PCDHGC3;SMARCA2;SNAP91;GNAO1;SMU1;GATM;GNAL;NFIC;EIF4G3;FGFR3;HSPA1B;FGFR2;GSTM5;HSPA1A
NOTCH1 21737748 ChIP-Seq TLL Human	0.000204951	11/245	0.999528	0.999994	0	0	0.420121	0.000198263	ABCA1;CYFIP1;WDR47;SEMA7A;TUBB2A;KIF3A;ALG2;ZFYVE21;PRKCA;CRK;IPO4
KDM2B 26808549 Chip-Seq REH Human	0.000100658	157/2000	0.999768	0.999994	0	0	0.747261	0.000173195	RAB3C;APP;RPL30;NDUFA10;ACTG1;C4B;PPP1CB;PREX2;PNP;EDNRB;KIF21A;TNS3;GLUL;RAB2A;EPHA4;PRKCB;SACM1L;ANK2;ALDH3A2;ACAP2;BIN1;PADI2;LY6H;UTRN;SF1;RTN3;GPM6A;KHDRBS2;BRSK2;KHDRBS3;NOTCH1;PHYHIPL;LIN7C;KLC1;PRPF8;NDRG1;UGT1A7C;FOXO1;MYL12B;ABR;SDCBP;PPP3R1;FXR2;PENK;LTA4H;STXBP6;HMOX2;PLXNA4;MARK2;GRIA4;MFAP3L;CPSF6;SYT1;CADM2;IDH1;LNPEP;HSPA12A;EHD3;DLG2;DLG4;GNAQ;NF1;TPP2;STRN;ACO1;STT3B;FGF12;CPEB2…
SUZ12 16625203 ChIP-ChIP MESCs Mouse	8.19889e-05	92/1270	0.999811	0.999994	0	0	0.688962	0.000130067	DPP10;CNTFR;GABRB2;PYGB;APP;RYR2;CNTNAP1;SPON1;HIP1;SERPINE2;RASGRF1;SETD7;CLSTN1;ENO2;GPHN;GRM3;TRIM9;THBD;CHCHD2;DPYSL4;CDH2;NEFL;PHACTR1;KIF1A;CHGB;IGFBP5;SGIP1;TPM2;TMOD2;GAB1;TBR1;PRKCA;KCNAB2;HPCAL4;SYN2;UCHL5;BCAN;GPRC5B;CACNB3;SNPH;DAAM2;EEF1A2;ITPKA;MAPT;LY6H;CHST2;SLC24A2;GRIA2;ADCYAP1R1;CAMK2D;NFIX;PCDH10;ABHD3;CRMP1;ADCY2;PPM1E;CAMKK1;CNN3;ADD2;GRIN2A;U2AF2;CBS;SLC17A7;NPTX1;STXBP6;NP…
ERA 27197147 Chip-Seq ENDOMETRIOID-ADENOCARCINOMA Human	7.67614e-05	75/1073	0.999823	0.999994	0	0	0.664127	0.000117384	SLC25A1;EIF4A2;AHCYL1;SERPINA1;DOCK9;RASGRF1;SETD7;HDAC11;OGDHL;MSI2;IPO5;HK1;ALCAM;HERC1;ALDH2;TOM1;TNS3;TGM2;CHGB;GPX4;ASRGL1;UCHL5;BCR;MYL6;PPM1B;CLIP1;BDH1;KIF2A;NDUFS7;DAAM1;PSPC1;PACS1;SUB1;FKBP4;SCG2;SHANK2;VAMP3;CTBP1;UBR4;NDRG1;RASGRP1;SLC7A2;MTDH;SLC9A3R1;DNAJB6;RPL13;MBP;NCAM1;PIP5K1C;SRGAP3;RBBP7;STXBP6;MAP4;MFAP3L;CADM1;IQSEC1;PCDH7;CADPS;PLXDC2;ARHGAP26;SMU1;PFKL;DLG1;NFIA;NFIC;SERB…
TP53 20018659 ChIP-ChIP R1E Mouse	7.18375e-05	79/1122	0.999835	0.999994	0	0	0.668985	0.000110658	LGALS3BP;DPP10;SPON1;PTPRS;SERPINE2;RASGRF1;KLHDC7A;EPS8;ABHD12;NPEPPS;PPP3CB;LASP1;GJA1;TUBB6;ALCAM;CAPNS1;CAPZB;PSD2;RPS19;DHX15;NEFL;SIRPA;NEFM;CTSD;EMD;IGFBP5;HPCAL1;GAB1;TBR1;RAD23B;BCAN;CACNB3;RAP2B;VGF;BIN1;CANX;MAPRE3;CHST2;VAMP2;ARL8A;SDC4;ABHD4;PCDH10;AK1;HTRA1;RAB21;GNA13;GRIN2A;MAPK8;GPC1;DVL3;NPTX1;GC;PCDH1;PLTP;GRIA4;RPL19;NTRK2;MID1IP1;PCDH7;CAV1;EPHX1;PA2G4;SORBS1;HSPA2;PLXDC2;SMA…
LYL1 20887958 ChIP-Seq HPC-7 Mouse	6.47402e-05	48/752	0.999851	0.999994	0	0	0.60448	9.01097e-05	DCTN6;SNAP47;ALDH1L1;TSG101;CPNE5;WBP2;ENDOD1;TWF2;SRI;CABP1;FNBP1L;SRM;PPP1R9B;PSMD7;PSMD4;GNA11;S1PR1;DLGAP1;NCAM1;CTSD;FADS1;AP2M1;KPNA1;RAP1GAP2;CTLA2B;PRNP;SUN2;TPM4;FNBP1;SGIP1;PGAM1;STAT3;PDE2A;TMOD2;CYP2J9;ATP2B4;SRP68;ERMN;SLC4A8;PSMA1;PPA2;GNAQ;SIK3;GNAS;VDAC2;HDGF;STX1A;PICALM
SUZ12 18692474 ChIP-Seq MESCs Mouse	4.10936e-05	146/1909	0.999905	0.999994	0	0	0.725701	6.86669e-05	APP;SPON1;CPNE5;GDA;CTNND2;SLC4A4;CLU;ALCAM;RASSF2;EDNRB;DPYSL4;CDH2;CAPN2;NRCAM;CHGB;EPHA4;IGFBP5;SLC6A17;CACNA2D1;TMOD2;AP1B1;TBR1;PRKCA;BCAN;CACNB2;CACNB3;CACNB4;PRKAR1B;EEF1A2;LY6H;NPTXR;NGEF;GRIA2;ADCYAP1R1;BRSK2;NDRG4;SEMA7A;RTN1;PCDH10;ABHD3;HTRA1;SLC1A2;AK5;CPLX2;RASGRP1;CPLX1;GRIN2A;PRKAR2A;COBLL1;PLXNA2;STXBP6;NPTX1;NPTX2;RAB6B;PLXNA4;GPM6B;MFAP3L;PACSIN1;ABCA1;DTNA;NEBL;CADM2;CAV1;GFPT…
STAT1 17558387 ChIP-Seq HELA Human	3.99244e-05	154/2000	0.999908	0.999994	0	0	0.730465	6.71513e-05	CYFIP2;APP;AHCYL2;NDUFA12;PPP2R2A;SMC3;C4B;EPS8;PPP1CB;RPH3A;NUB1;ALCAM;EDNRB;PSMD2;COTL1;CAPN2;LUC7L;PSPH;CAST;SRRM2;GSTK1;ATP6V1G1;CPT1A;SMARCC2;SACM1L;TBR1;MIF;ATP1B1;SCAMP1;SND1;BCR;ATXN2L;ALDH3A2;PRKAR1B;UBE2V2;PADI2;VDAC2;UQCRC2;TAGLN3;RPL28;ARL8B;PFN2;KHDRBS2;BRSK2;NOTCH1;DDX1;AK5;RASAL2;FOXO3;HSPBP1;KNG1;C3;VCPIP1;KLC2;TPR;TSPAN7;ESD;PLXNA2;MYH11;ATP6V1C1;HMOX2;CDK17;UBE2H;CADM2;ST13;SEC1…
NANOG 20526341 ChIP-Seq ESCs Human	1.62223e-05	151/2000	0.999963	0.999994	0	0	0.71378	2.6662e-05	RPL5;RNH1;PDCD6;TXNDC15;ACTB;NPEPPS;CDH5;FBL;SYNGAP1;DPYSL4;CAPNS1;CAPN2;PLS3;SIRPA;PIP4K2C;PRKACB;MAP2K1;RPS9;SMARCC2;ACOT7;TPM4;SLC6A17;AP1B1;PRKCA;PSPC1;CDC37;MAP7D1;GPD2;SCG5;CHMP4B;VDAC2;PI4K2A;KHDRBS1;GRIA2;GNAZ;ABCB1;CD151;STXBP3;RBM8A;HEPACAM;USP54;COPB1;CUL1;SLC9A3R1;SYNGR1;BAG3;PCBP2;ERI3;MBP;PLXNA4;FDFT1;VCAM1;DTNA;JUP;CAV1;BTBD11;HSPA2;EIF2S1;BTBD8;GRHPR;PTPRA;FUBP1;CHMP2B;NF1;UBE2O;R…
RNF2 27304074 Chip-Seq NSC Mouse	1.26108e-05	69/1052	0.999971	0.999994	0	0	0.618937	1.79723e-05	UHRF1BP1L;PTPRS;RASGRF1;SLC2A3;ALCAM;YWHAQ;OPA1;PSD2;KIF5C;CHL1;NNT;RB1CC1;TRIM2;NCS1;PDE4B;PPFIA3;KPNA1;ANXA1;ANXA2;SLC6A17;TSC22D1;ACSL4;HDHD2;RHOB;BCR;DNM3;PPM1A;RAP2B;SNPH;UTRN;PRPS2;GNAZ;GPM6A;HDAC2;PCDH10;GPS1;RAP1GDS1;HPCA;PPM1H;AK2;PHYHIPL;HSD17B12;CABP1;ABR;TSPAN7;SNRPB2;NPTX1;CKB;STXBP6;PLTP;CADM1;GOT1;CADM2;CADPS;TBCA;KBTBD11;STXBP5L;PTPRD;NELL2;EHD1;GNAL;DLG2;DNAJA4;TSR2;EIF3F;CALM1;F…
NANOG 16518401 ChIP-PET MESCs Mouse	6.16444e-06	283/3520	0.999986	0.999994	0	0	0.752195	1.06768e-05	IFITM3;EIF4A2;TFRC;CPNE5;GLDC;PLEKHB1;PREP;ENO1;EPS8;TIAL1;PCMT1;GJA1;PNP;DPYSL4;CAPNS1;HERC1;RPL18A;RPL36;SYNPO;SEC63;EPHA4;ATP6V1G2;FNBP1;PRKCB;CACNA2D1;ACTN1;RPL23;ACTN4;CSNK1E;MIF;ANK3;SCAMP1;BCR;CDC37;SUCLG2;TLN2;MYL9;ALDH7A1;STX1A;MTMR3;SDC4;DHX9;PDE1B;PHYHIPL;IQGAP1;ARPP19;GSPT1;MTDH;ABR;SYNGR1;GRIN2A;EPB41L1;APOH;PRKAR2A;PRDX1;RAD21;EPB41L3;MYO6;PSMF1;SCN3A;HMOX2;TRAP1;SMARCA5;MYO5A;BTBD1…
RNF2 27304074 Chip-Seq ESCs Mouse	5.83441e-06	101/1467	0.999987	0.999994	0	0	0.648033	8.70582e-06	APP;SPON1;TRIO;CTNND2;FAM107A;CYP46A1;SLC8A1;RASSF2;ALCAM;CDH2;CAPN2;PLS3;KIF21A;NRCAM;TNS1;IGFBP5;LIMCH1;CACNA2D1;TPM2;TBR1;ATP1B2;SRCIN1;BCR;BCAN;CACNB2;CLIP1;CACNB3;PPA1;CDC37;NPTXR;NDRG4;SEMA7A;PSMD14;EIF5A2;SLC1A2;PHYHIPL;CABP1;FOXO3;CPLX2;NDRG1;VCPIP1;ABR;GRIN2A;PLXNA2;NPTX1;STXBP6;RAP1GAP2;CADM3;CADM2;CAV1;TBCA;HSPA2;GRIN2B;SMARCA2;PTPRD;GNAL;NBEA;WNK2;GNAS;TPP1;CPEB3;FGF12;FGFR3;FGFR2;PTP…
SUZ12 20075857 ChIP-Seq MESCs Mouse	5.53644e-06	359/4356	0.999987	0.999994	0	0	0.766953	9.7772e-06	CNTFR;APP;AHCYL2;SPON1;TRIO;CPNE5;SERPINE2;PREP;ABAT;ICAM5;ENO2;SLC4A4;PREX2;PREX1;ALCAM;RASSF2;EDNRB;DPYSL4;RPL18A;DPYSL2;DPYSL3;KIF21A;BSN;SYNPO;B2M;CHGB;TNS1;GSTK1;SMARCC2;SLC6A17;LIMCH1;PRKCB;CACNA2D1;HPCAL1;ACSL6;ZFYVE21;PRKCA;SCAMP1;HPCAL4;BCR;INPP4A;BCAN;SOAT1;PRKAR1B;DAAM2;BIN1;RBP1;RPL28;NGEF;ASTN1;PFN2;MACF1;ADCYAP1R1;SHMT2;PCDH10;PDE1B;STXBP1;HSPA4L;EIF5A2;ENDOD1;SEC14L2;GRIN2A;EPB41L1…
TRIM28 17542650 ChIP-ChIP NTERA2 Human	3.76747e-06	86/3568	0.999991	0.999994	0	0	0.187453	1.62614e-06	GSK3B;RYR2;CLIC4;RNH1;BMPR2;TRIO;PZP;ETFB;SMC3;AP2A2;EPS8;EEA1;PREX1;TRIM9;ALDH2;NCS1;DHX15;SDF2;FAM3C;ACADM;ERC2;CAP1;RAB2A;PDIA3;EPHA4;ANXA2;ACTN1;TBR1;ACTN4;ACSL3;SYN1;SND1;DKK3;PDIA4;RAP2B;VGF;TOP1;TLN2;TKT;MGLL;GAS7;RALA;OAT;PDE1B;ATL1;CUL3;CUL2;HPCA;HTRA1;ARL2;ADCY2;NRF1;NDRG2;NDRG1;GNAI1;RAB21;LDHB;RAP1A;BAG3;GPC1;BUB3;NCAM2;NPTX2;PAK2;SASH1;CAP2;UBE2H;SSB;NEBL;NEK7;MYO5A;ASNS;DEK;PUM1;NEL…
SUZ12 18974828 ChIP-Seq MESCs Mouse	3.65254e-06	136/1934	0.999992	0.999994	0	0	0.657857	5.53277e-06	APP;SPON1;SERPINE2;GDA;CTNND2;CLSTN1;ICAM5;SLC4A4;ALCAM;RASSF2;EDNRB;DPYSL4;CDH2;SIRPA;B2M;EPHA4;IGFBP5;SLC6A17;CACNA2D1;TBR1;HPCAL4;BCAN;CACNB2;CACNB3;CACNB4;BIN1;LY6H;NPTXR;NGEF;GRIA2;KHDRBS2;ADCYAP1R1;PCDH10;HTRA1;SLC1A2;ENDOD1;AK5;CPLX2;NDRG1;RASGRP1;GRIN2A;COBLL1;TSPAN7;PGK1;MBP;MYH11;STXBP6;NPTX1;NPTX2;RAB6B;PLXNA4;GPM6B;NEBL;CADM2;CAV1;BTBD11;HSPA2;SMARCA2;GRIN2B;SNAP91;REEP1;EHD3;GNAL;WNK…
KAP1 22055183 ChIP-Seq ESCs Mouse	3.51018e-06	140/2000	0.999992	0.999994	0	0	0.653531	5.28216e-06	EIF4A2;FAM107A;GM16381;SMC3;CRKL;ACTG1;IPO5;C4B;TIAL1;PSMD8;SCAMP5;EFTUD2;CDH5;CHCHD2;PSMD7;SCP2;PPP2R1A;KIF5B;DPYSL3;PSMD3;SIRPA;ATP6V1E1;GTF2I;CHGB;SRRM2;PHYH;SMARCC2;ACOT7;TPM2;RPL23;GPT2;APLP2;APLP1;MIF;SNRPC;MYL9;ANKRD17;TTYH3;UQCRB;CNP;GLO1;SLC1A4;FOXO3;KNG1;UGT1A7C;LDHA;PRDX5;CALD1;KIF3A;TPR;ERI3;ESD;ATP6V1H;MYH11;PLTP;GRIA4;PACSIN1;PRNP;ADHFE1;GOT2;RDX;EPHX1;M6PR;ERLIN2;PRDX6;COPS4;SNW1;G…
RCOR1 19997604 ChIP-ChIP NEURONS Mouse	3.48428e-06	164/2378	0.999992	0.999994	0	0	0.637279	5.1128e-06	EIF4A2;RPL30;NDUFA12;CTNND2;ARAF;PREP;FNBP1L;SLC8A1;ACTG1;CNDP2;EEF1B2;NSDHL;TFG;PPP2R1A;CFL2;PSMD2;KIF5A;DAG1;B2M;NSF;PRKAB2;USP7;IK;SMARCC2;EIF1AY;SLC6A17;CACNA2D1;TMOD3;TOMM34;UBE4B;ACYP2;ANK3;ATXN2L;PSPC1;GPRIN1;ADPRH;VDAC3;TAGLN3;PI4K2A;GNAZ;KHDRBS2;BRSK2;COPA;UQCRB;CFH;ANP32A;CTBP1;STXBP1;PDE1A;GMPS;HTRA1;ENDOD1;CUL1;UGT1A7C;FOXO1;RTN4;PCBP1;PTPMT1;EPB41L3;PCBP2;ESD;MBP;PSMF1;CYC1;PLCG1;MFA…
JARID2 20064375 ChIP-Seq MESCs Mouse	3.47712e-06	69/1117	0.999992	0.999994	0	0	0.578332	4.63034e-06	APP;SPON1;TRIO;CTNND2;RASGRF1;NPCD;SLC4A4;SLC8A1;PPP1R9B;PREX2;CDH2;NEFL;LRRFIP1;DLGAP2;IGFBP5;CACNA2D1;TBR1;BCAN;CACNB2;CACNB4;SNPH;GPRIN1;NPTXR;CHST2;SLC24A2;CAMK2B;ADCYAP1R1;NFIX;PCDH10;NRXN1;PPM1H;SLC1A2;HTRA1;NRXN2;AK5;SLC7A2;GNAI1;GRIN2A;COBLL1;NPTX1;STXBP6;NPTX2;PCDH1;PLXNA4;GABRA2;NTRK2;GABRA1;PCDH7;ATP2B3;HSPA2;GRIN2B;SMARCA2;SNAP91;PTPRD;NELL2;EIF5;GNAL;NFIA;NBEA;DNAJA4;WNK2;CAMK4;PPP1R…
EZH2 27304074 Chip-Seq ESCs Mouse	3.43296e-06	51/885	0.999992	0.999994	0	0	0.538902	4.25985e-06	APP;SPON1;UHRF1BP1L;TRIO;CTNND2;RASGRF1;CDH2;PSD2;CHL1;DHX15;PDE4B;NEFL;KIF1A;DLGAP2;GLUL;IGFBP5;LIMCH1;HSBP1;CACNA2D1;TBR1;CACNB2;NPTXR;LY6H;CHST2;OTUB1;NDRG4;NFIX;PCDH10;NRXN1;HTRA1;GRIN2A;GPC1;SRP54C;NPTX1;PCDH1;PLXNA4;ZC3H15;RAP1GAP2;NTRK2;PCDH7;HSPA2;SMARCA2;KBTBD11;SNAP91;GRIN1;SUCLA2;GNAL;NFIA;NFIB;FAM131B;GNAS
STAT3 20064451 ChIP-Seq CD4+T Mouse	3.42561e-06	122/2204	0.999992	0.999994	0	0	0.496971	3.91999e-06	TRIO;TFRC;ATP8A1;ARAF;ACTB;GLS;ALCAM;PNP;HERC1;FTH1;KIF5B;STMN1;CAPN2;TGM2;FNBP1;ACOT11;PRPF4B;CACNB3;SUB1;ARMCX6;SPARCL1;SUCLG1;UBE2V1;SNRPC;SCG2;VCL;ARL8B;FKBP5;ANKRD17;DDX6;LRPAP1;BRSK1;TMED10;TTYH1;CUL3;IQGAP1;RASGRP1;RTN4;RAP1B;LDHB;RAP1A;PRKAR2B;PCBP1;APOD;KIF3C;ATP6V1C1;ATP6V0A1;SRPK2;UBE2H;CTLA2A;ACBD5;CORO2B;PRDX6;PTK2;EHD1;PBP2;ARPC3;WNK1;GNAQ;ALB;GRB2;STT3B;OSBPL1A;RPS21;ITGB1;PTPRS;DD…
EZH2 27294783 Chip-Seq ESCs Mouse	3.35693e-06	131/2000	0.999992	0.999994	0	0	0.605304	4.67876e-06	SPON1;RAB3A;TRIO;CPNE5;SERPINE2;HP;FAM107A;ICAM5;CYP46A1;ALCAM;EDNRB;CDH2;NRCAM;KIF21A;SYNPO;IGFBP5;TMOD2;HPCAL1;TBR1;PRKCA;SCAMP1;BCR;CACNB3;CDC37;GPRIN1;EEF1A2;RBP1;TNIK;LY6H;GRIA2;GNAZ;KHDRBS2;SHMT2;PCDH10;SEC14L2;GRIN2A;KLC2;PRKAR2B;PENK;PLXNA2;STXBP6;NPTX1;ATP6V1F;PRRT1;RAP1GAP2;CADM3;NEBL;CADM2;IQSEC1;CAV1;TMEM132A;M6PR;HSPA2;GRIN2B;GFAP;DLG4;WNK2;PPP1R1B;GNAS;TPP1;FGFR3;FGFR2;FGFR1;GABRB3;…
SUZ12 27294783 Chip-Seq ESCs Mouse	3.35514e-06	127/2000	0.999992	0.999994	0	0	0.584172	4.51301e-06	CYFIP2;APP;TRIO;CPNE5;SERPINE2;CLSTN1;FAM107A;ICAM5;CYP46A1;ENO2;PREX2;RPH3A;GJA1;ALCAM;EDNRB;CDH2;CAPN2;SYNPO;IGFBP5;TPM2;ACOT11;HPCAL1;TBR1;ATP1B2;BCR;BCAN;CACNB3;CLIP1;GPRIN1;EEF1A2;RBP1;D1PAS1;GNAZ;KHDRBS2;SHMT2;PCDH10;PDE1B;STXBP1;HPCA;SLC1A3;CABP1;CPLX2;SEC14L2;GRIN2A;PRKAR2B;TSPAN7;PLXNA2;SERPINH1;STXBP6;NPTX2;GRIA4;MFAP3L;PACSIN1;PRRT1;SYT1;CADM2;HSPA2;CORO2B;GRIN2B;GFAP;DLG4;WNK2;PPP1R1B…
JARID2 20075857 ChIP-Seq MESCs Mouse	3.06052e-06	76/1258	0.999993	0.999994	0	0	0.562363	3.96303e-06	DPP10;FKBP10;SPON1;PTPRS;TRIO;PDCD6;RASGRF1;PREP;CYP46A1;SLC4A4;TRIM9;THBD;NEFL;NEFM;KIF21A;KIF1A;LRRFIP1;DLGAP2;IGFBP5;SLC6A17;NDUFC2;TBR1;RAD23A;BCAN;CACNB2;CACNB4;PRKAR1B;SNPH;EEF1A2;NPTXR;ATP6V0D1;NGEF;CHST2;MGLL;CAMK2B;SEMA7A;NFIX;PCDH10;PDE1B;PPM1H;SLC1A2;HTRA1;ATP1A3;AK5;SLC7A2;GRIN2A;NPTX1;BUB3;PCDH1;MAP2K7;MEF2D;PLXNA4;GPM6B;GABRA2;NTRK2;GABRA1;FARP1;CADM3;PCDH7;SEMA4B;GBF1;BTBD11;HSPA2;…
BMI1 23680149 ChIP-Seq NPCS Mouse	2.89004e-06	48/1056	0.999993	0.999994	0	0	0.414757	2.76002e-06	DPP10;AHNAK;PCDH10;ABHD3;PDE1A;RASGRF1;NDUFA10;WASL;MFF;GJA1;UCHL1;PCLO;CALB1;ALCAM;SV2B;OPA1;PDCD10;PENK;S1PR1;NEFL;NEFM;SNRPB2;NPTX1;BUB3;SEC62;DLGAP2;PLTP;CAST;GABRA2;IGFBP5;CACNA2D1;PCDH7;CAV1;DSTN;ATP2B1;HPCAL4;PGM2L1;TUBA4A;STXBP5L;GNAO1;SMU1;PDP1;CACNB2;GNAL;2610002M06RIK;VGF;GNAS;FGF12
CBX2 27304074 Chip-Seq ESCs Mouse	2.7383e-06	42/840	0.999994	0.999994	0	0	0.462658	2.91713e-06	GRIA1;CAMK2D;NFIX;UQCRB;PCDH10;ABHD3;RASGRF1;CRMP1;LIN7C;AMOT;PCLO;ALCAM;CDH2;CHL1;NNT;BSG;CWC22;DHX15;DMD;NPTX1;NCAM2;GLUL;ZC3H15;USP47;PDHA1;IGFBP5;RDX;SLC39A10;TBCA;HSPA2;SMARCA2;BCAN;ARHGEF9;NFIA;NBEA;NFIB;RAPGEF2;UBA1;SLC25A4;FGF12;FGFR3;RPS24
