# Supplementary material for: Activity-Induced Cortical Glutamatergic Neuron Nascent Proteins
Source: J Neurosci. 2022 Oct 19;42(42):7900–20. doi: 10.1523/JNEUROSCI.0707-22.2022 (PMC9617616; doi:10.1523/JNEUROSCI.0707-22.2022)
Supplement: Figure 10-2 — Data for Figure 10. Activity-induced NSPs are enriched in ChIP-seq targets of CREB1. ChEA 2016 2× Changed NSPs. Table lists: Term (The top transcription factors, publication PMID number, cell type, and organism), -log (p-value), Overlap, p-value, Adjusted p-value, Odds Ratio, Combined Score, and Genes. Download Figure 10-2, XLSX file. [file ns-JN-RM-0707-22-s22.xlsx]

## Sheet: Fig 10 ChEA_2016_2XChanged
Term	-log(pvalue)	Overlap	P-value	Adjusted P-value	Old P-value	Old Adjusted P-value	Odds Ratio	Combined Score	Genes
CREM 20920259 ChIP-Seq GC1-SPG Mouse	26.4437	378/5776	3.59995e-27	2.31477e-24	0	0	2.20406	134.203	SPON1;RNH1;RPL3;2810408A11RIK;PITPNB;EIF4A3;PITPNA;HNRNPR;SMC3;ACTB;GLS;GOLGA2;PNN;NUB1;PSMD7;RPS16;TFG;RPL18A;DAG1;PIP4K2B;VPS35;ARFIP1;SEC62;BSN;RPS11;GLUL;EIF2A;SEC63;CHGB;SRRM2;GABARAPL2;PRKAB2;SMARCC2;UNC13A;SLC6A17;STARD7;ACSL1;CIRBP;CSNK1D;ANK3;HDHD2;GAPVD1;INPP4A;SOAT1;PRKAR1A;PSME3;SUCLG1;NUP98;PI4K2A;SF1;MTMR3;TTYH3;SAR1A;PCDH10;EIF5A2;PHYHIPL;VPS26A;HTATSF1;ACTR3B;GLG1;MTDH;FXR1;RNF214…
KDM5B 21448134 ChIP-Seq MESCs Mouse	15.8249	247/3724	1.49668e-16	4.81182e-14	0	0	1.96098	71.4544	SPON1;GLDC;PITPNB;EIF4A3;PITPNA;HNRNPR;SMC3;SCAMP5;PNN;NUB1;PSMD7;RPS16;HERC1;TFG;PSMD2;LUC7L;VPS35;SEC62;EIF2A;SEC63;MBNL2;LIMCH1;ACSL1;CSNK1D;GAPVD1;DAAM1;PRKAR1A;PSME3;VDAC2;NUP98;TLN1;SF1;MTMR3;SAR1A;PLA2G7;GLG1;MTDH;FXR1;ABR;SNX2;FXR2;PDCD10;RAD21;DHX36;LTA4H;SEC31A;BTF3;ST13;RDX;SMARCA5;MYO5A;LNPEP;PUM1;SMARCA2;SMARCA4;HNRNPM;FUBP3;TOLLIP;GOLGB1;FUBP1;HNRNPD;RNPS1;CPEB3;CPEB4;SLC44A1;CCDC12…
HNF4A 19822575 ChIP-Seq HepG2 Human	11.3918	339/6083	4.05697e-12	8.69543e-10	0	0	1.6629	43.6188	SPON1;TRIO;CPNE5;GLDC;EIF4A3;CPNE6;HNRNPR;KLHDC7A;SMC3;ACTB;GLS;PSMD7;RPS16;DAG1;PIP4K2B;ARFIP1;BSN;RPS11;SEC63;PRKAB2;ATP6V1G1;MBNL2;STARD7;ACTN2;ACSL1;CSNK1D;GAPVD1;BCR;INPP4A;STX1B;PRKAR1B;DAAM1;PRKAR1A;PPA1;VDAC2;SUCLG1;NUP98;TLN2;TLN1;PI4K2A;SPTBN4;MTMR3;TTYH3;MAOB;HEPACAM;PDE1A;ENDOD1;PHYHIPL;PLA2G7;GLG1;GRIN2A;LDHA;EPB41L1;S100A16;PDCD10;PRKAR2A;APOH;PIP5K1C;SEC31A;ST13;RDX;MYO5A;BTBD11;PU…
CREB1 23762244 ChIP-Seq HIPPOCAMPUS Rat	11.0982	164/2393	7.97639e-12	1.2822e-09	0	0	1.9133	48.8936	RAB3C;RNH1;2810408A11RIK;CSE1L;GTF2B;EIF4A3;CTNND1;PITPNA;HNRNPR;MSI2;IPO7;ACTB;GLS;PSMD7;LUC7L;PIP4K2B;ARFIP1;PSPH;EIF2A;SRRM2;GABARAPL2;PRKAB2;MBNL2;CIRBP;CSNK1D;PRPF6;SOAT1;BIN1;PSME3;PGP;NUP98;TLN1;PPIA;SCG2;VCL;PI4K2A;SF1;ANKRD17;FKBP2;PSMD11;SAR1A;UBR4;RASAL2;FOXO3;ACTR3B;VCPIP1;RNF214;LDHA;KLC2;FXR2;G3BP1;DHX36;ERI3;TPR;MYH14;LTA4H;KIF3C;HSPA8;CPSF6;SEC16A;SMARCA5;LNPEP;ARHGAP26;MANF;MLLT1…
EKLF 21900194 ChIP-Seq ERYTHROCYTE Mouse	10.7957	101/1239	1.60056e-11	2.05832e-09	0	0	2.24003	55.6829	RPL3;PITPNB;PITPNA;PREP;PARK7;IPO7;FBL;CHCHD2;LGALS1;RPS16;HERC1;UROD;RUVBL2;RPS11;GABARAPL2;RPS9;TPM4;ECH1;PGD;PRPF6;PRKAR1A;ADPRH;ERH;SUCLG1;PPIA;SF1;SNRPB;COPA;SAR1A;SHMT2;PSMD13;DDX1;EIF5A2;HTATSF1;CORO1A;LDHA;TPR;PSAP;ACBD5;SMARCA5;MSN;TBCA;SMARCA4;QDPR;COPS4;PPP5C;QARS;ADI1;GALK1;CPEB4;TOP2B;CUEDC2;DDX46;WDR1;SLC2A1;HMGB3;ETFB;CLINT1;SYNCRIP;ALDH2;UBTF;EIF5A;TMED9;ARHGEF12;ARID1A;UCHL5;PSMA…
YY1 23942234 ChIP-Seq MYOBLASTS AND MYOTUBES Mouse	9.8831	111/1466	1.30887e-10	1.40267e-08	0	0	2.07167	47.1445	MTCH2;UHRF1BP1L;RPL3;UBE3A;MSI2;CHCHD2;PSMD7;UROD;SEC62;RPS11;SRRM2;ECH1;CIRBP;UBE4B;ACYP2;ANK3;WBP11;PRKAR1B;DAAM1;PSPC1;DNAJB11;MADD;ERH;ANKRD17;NDRG3;USP54;UBR4;HTATSF1;ACTR3B;PRPF8;GLG1;FXR1;ATXN2;ZMAT2;RAD21;DHX36;ERI3;BTF3;CPSF6;SLC4A10;PRRC2C;LNPEP;COQ9;SUPT5H;PUM1;PTK2;SMARCA4;MANF;PTPRD;COPS4;HNRNPM;COPS3;FUBP1;NF1;NMT2;CPE;EIF4G2;CPEB4;CUEDC2;CCDC47;CCDC124;GPHN;NCS1;NPTN;SDF4;UBL7;BCAS…
NUCKS1 24931609 ChIP-Seq HEPATOCYTES Mouse	9.30511	58/588	4.95325e-10	4.54992e-08	0	0	2.69311	57.7022	ARF4;DOCK4;BMPR2;CRTC1;CSE1L;CLTB;SLC2A1;UBE3A;RB1CC1;UBTF;CAPN2;ERC1;GIT1;FGA;SMARCC2;DNM1;CLIP1;ACAP2;BIN1;TLN1;ALDOA;VCL;VAMP3;FKBP5;HDAC2;PCNA;TSG101;POLDIP3;PXN;FOXO3;CBL;FOXO1;MTDH;LMAN1;CYTH2;LDHA;PLCG1;PIP5K1C;MEF2D;EPS15;MAPK3;SPAG9;HSPA8;STAT3;GBF1;LNPEP;PTPN11;ARHGAP26;MTOR;SMARCA4;TJP1;PPP5C;DLG1;CDK5;PDCD4;CPE;CTNNB1;DYNLRB1
ZFX 18555785 ChIP-Seq MESCs Mouse	9.17789	199/3249	6.63912e-10	5.33619e-08	0	0	1.70612	36.0553	RPL3;GLDC;PITPNB;EIF4A3;ACTB;SCAMP5;PSMD9;PNN;NUB1;PSMD7;RPS16;TFG;RPL18A;PSMD2;DAG1;LUC7L;VPS35;RPS11;GLUL;SEC63;CHGB;SRRM2;ATP6V1G1;SMARCC2;STARD7;CSNK1D;HDHD2;PRKAR1A;PSME3;ADPRH;NUP98;TLN1;PI4K2A;SF1;MTMR3;TTYH3;VPS26A;GLG1;MTDH;SNX2;FXR2;PRKAR2B;S100A16;PDCD10;PRKAR2A;PTPMT1;RAD21;EPB41L3;SERPINH1;PLCG1;CTSA;BTF3;ST13;RDX;MYO5A;PUM1;MLLT11;PPP5C;FUBP3;ADI1;FUBP1;RNPS1;ARF4;TOP2B;CCDC124;CROT…
MYCN 18555785 ChIP-Seq MESCs Mouse	9.08837	150/2261	8.15882e-10	5.82902e-08	0	0	1.82154	38.1189	MTCH2;RPL3;CRTC1;PITPNB;CTNND1;PREP;UBE3A;OGDHL;MSI2;PARK7;SMC3;IPO7;GLS;SCAMP5;GOLGA2;NPEPPS;FBL;RPS16;RUVBL2;RPS11;PSPH;SRRM2;PHYH;USP4;ACSL1;GPT2;HDHD2;PGD;PRPF6;DAAM1;PPA1;PSPC1;PSME3;DNAJB11;ADPRH;VDAC2;ERH;PPIA;FKBP5;ANKRD17;GNAZ;FKBP2;NOTCH1;ABHD4;CUL3;EIF5A2;NRF1;RASAL2;FOXO1;GLG1;MTDH;ATXN2;LDHA;PRKAR2A;TPR;MAP2K7;MFAP3L;SYT5;ST13;RDX;TMEM132A;LNPEP;COQ9;SMARCA4;MLLT11;GNAO1;EHD1;DLG1;NM…
SMARCA4 23332759 ChIP-Seq OLIGODENDROCYTES Mouse	8.06716	159/2522	8.56723e-09	5.50873e-07	0	0	1.72274	32.0005	RAB3C;SERPINE2;GTF2B;CTNND1;NPEPPS;PSMD7;RASSF2;PNP;ARL6IP5;PRKAB2;ATP6V1G1;MBNL2;LIMCH1;ACSL1;GPT2;TMOD2;CASK;CSNK1D;ACYP2;ANK3;INPP4A;ACAP2;SOAT1;DAAM1;PPA1;BIN1;SNRPB;GNAZ;RTN1;TSG101;STXBP3;USP54;DDX1;CUL3;PDE1A;PHYHIPL;NRF1;RASAL2;FOXO3;ACTR3B;FOXO1;ABR;SNX2;EPB41L1;S100A16;BAG3;EPB41L3;DHX36;PSAP;KIF3C;GPM6B;HSPA8;CAV1;NEK7;RDX;SMARCA5;LNPEP;ARHGAP26;PTK2;GRHPR;DLG1;EHD4;DLG2;GNB2;NF1;CPE;S…
CREB1 20920259 ChIP-Seq GC1-SPG Mouse	7.8442	184/3057	1.43153e-08	8.36797e-07	0	0	1.6529	29.8545	TRIO;RPL3;2810408A11RIK;GLDC;CSE1L;EIF4A3;PITPNA;SMC3;ACTB;GLS;EFTUD2;PNN;FBL;NUB1;RASSF2;LGALS1;RPS16;PIP4K2B;RPS11;FADS1;PSPH;CHGB;SRRM2;IK;RPS9;UNC13A;TPM4;APLP2;CIRBP;CSNK1D;CSNK1E;WBP11;PGD;BCR;INPP4A;ACAP2;CLIP1;PRPF6;SOAT1;HGS;PSME3;DNAJB11;MADD;NUP98;PPIA;SCG2;PI4K2A;VPS28;SF1;ANKRD17;NDRG4;FKBP2;TTYH3;TSG101;SAR1A;PSMD14;PDE1B;ARL1;UBR4;NRF1;FOXO3;HTATSF1;ACTR3B;PRPF8;FOXO1;UGT1A7C;ABR;S…
TTF2 22483619 ChIP-Seq HELA Human	7.06733	104/1512	8.56394e-08	4.58885e-06	0	0	1.8441	30.0093	MTCH2;UHRF1BP1L;RPL3;CLSTN1;OGDHL;PARK7;IPO7;ACTB;SCAMP5;PNP;SEC62;RPS11;GLUL;ATP6V1G1;RPS9;STARD7;ACSL1;RPS6;UBE4B;PRPF6;PGP;SQSTM1;SNRPB;FKBP2;COPA;EIF5A2;HPCA;FOXO3;C12ORF57;ATXN2;LDHA;PTPMT1;DHX36;LTA4H;MAP2K7;ZBED5;GPM6B;CTSA;HSPA8;LNPEP;L1CAM;PUM1;SMARCA4;CDK5;ADI1;FUBP1;HNRNPD;UBA2;HYOU1;RNPS1;EIF4G3;CPEB4;ARF4;CUEDC2;DDX46;WDR1;CCDC47;RPLP0;CCDC124;ILK;ADAR;GPT;WDR45;TUBA1C;LASP1;NPTN;SDF…
MITF 21258399 ChIP-Seq MELANOMA Human	7.01935	295/5578	9.56415e-08	4.73058e-06	0	0	1.48987	24.0803	TRIO;RNH1;RPL3;CPNE5;PITPNB;EIF4A3;PREP;SMC3;SLC4A4;GLS;HERC1;DAG1;VPS35;PIP4K2C;GLUL;CHGB;GABARAPL2;ATP6V1G1;MBNL2;UNC13A;SLC6A17;STARD7;ACTN2;LIMCH1;ACSL1;CSNK1D;CSNK1E;ANK3;HLA-A;BCR;PRKAR1B;SOAT1;DAAM1;PRKAR1A;VDAC2;TLN2;PI4K2A;TTYH3;SAR1A;SHMT2;EIF5A2;ENDOD1;VPS26A;MTDH;ABR;GRIN2A;LDHA;SNX2;PRKAR2B;EPB41L1;PDCD10;RAD21;EPB41L3;PLCG1;GPM6B;CDK17;BTF3;ST13;ADHFE1;MYO5A;PUM1;EHD1;PEX5L;EHD4;NCE…
FOXP1 21924763 ChIP-Seq HESCs Human	6.1619	207/3724	6.88811e-07	3.16361e-05	0	0	1.51414	21.4831	RNH1;RPL3;SMC3;ACTB;SCAMP5;PSMD9;PNN;LGALS1;RPS16;RPL18A;DAG1;ARL6IP5;PIP4K2B;ARFIP1;SEC62;BSN;RPS11;PRKAB2;SMARCC2;STARD7;CIRBP;SOAT1;DAAM1;PPA1;PSME3;MTMR3;SHMT2;PDE1B;GLG1;C12ORF57;FXR1;ABR;RNF214;LDHA;PTPMT1;PENK;LTA4H;PIP5K1C;DECR1;ADHFE1;PUM1;SMARCA4;MANF;MLLT11;PPP5C;EHD4;NCEH1;ADI1;HNRNPF;FUBP1;HNRNPD;RNPS1;CPEB3;FKBP10;RYR2;SLC44A1;ARHGAP1;SLC7A14;CLTB;EEA1;TUBA1C;DHX15;KIF1B;SDF2;UBXN4;…
VDR 23849224 ChIP-Seq CD4+ Human	6.04944	136/2231	8.92391e-07	3.82538e-05	0	0	1.63141	22.7245	RPL3;GTF2B;PARK7;UBE2Z;IPO4;EFTUD2;PSMD9;PNN;HERC1;RUVBL2;ARL6IP5;RPS11;EIF2A;SRRM2;PRKAB2;ATP6V1G1;RPS9;STARD7;ECH1;RPS6;CIRBP;CSNK1D;ACYP2;ERMN;TMX3;PRPF6;PSPC1;PSME3;PGP;VDAC2;SUCLG1;SNRPB;COPA;PSMD11;STXBP3;PSMD13;DDX1;EIF5A2;PRPF8;MTDH;VCPIP1;SDCBP;KLC2;G3BP1;DHX36;TPR;ZBED5;SEC31A;CDK17;ST13;SMARCA5;COQ9;SUPT5H;SMARCA2;MLLT11;COPS4;COPS3;DIAPH1;CDK5;ARPC3;GNB2;TOLLIP;GOLGB1;RNPS1;CPEB2;EIF4…
E2F4 21247883 ChIP-Seq LYMPHOBLASTOID Human	5.71987	171/2998	1.90604e-06	7.65988e-05	0	0	1.53396	20.203	MTCH2;RNH1;UBE3A;OGDHL;HNRNPR;PARK7;SMC3;IPO7;IPO4;CMIP;IPO5;SCAMP5;PSMD9;CDH5;PNN;PSMD7;HERC1;UROD;KIF5A;LUC7L;VPS35;PIP4K2C;GLUL;FADS1;SRRM2;GABARAPL2;PRKAB2;PHYH;SMARCC2;TRAPPC2L;GPT2;APLP2;UBE4B;ACYP1;WBP11;PGD;CLIP1;SOAT1;PPA1;PSPC1;MAP7D1;PGP;VDAC2;ERH;NUP98;VCL;PI4K2A;SF1;FKBP2;TSG101;ABHD4;SHMT2;PSMD13;PDE1B;ARL1;ENDOD1;AK2;UBR4;VPS26A;PRPF8;CORO1B;FOXO1;GLG1;CNN3;C12ORF57;GRIN2A;RNF214;A…
ELK3 25401928 ChIP-Seq HUVEC Human	5.45514	122/2000	3.50636e-06	0.000125255	0	0	1.61995	20.3481	DGKE;RNH1;CLSTN1;PITPNA;HNRNPR;ICAM5;PARK7;UBE2Z;ACTB;CMIP;CDH5;UROD;RUVBL2;TGM2;PRKAB2;SNRPN;TPM4;PRPF4B;UBE4B;ACYP2;CSNK1E;PGD;BIN1;MAP7D1;VDAC2;FKBP5;NDRG4;FKBP2;BRSK2;TTYH3;CD151;NOTCH1;STXBP3;PCDH10;HEPACAM;UBR4;CNN3;ABR;LDHA;S100A16;BAG3;TPR;SERPINH1;PLCG1;PLTP;SYT5;CDK17;CAV1;NEK7;SMARCA2;BTBD8;EHD1;PPP5C;DLG1;EHD4;ADI1;SPIRE1;HYOU1;AMOTL1;CPEB2;SLC25A1;TOP2B;BMPR2;WDR1;SLC2A1;ILK;MIA3;AKA…
NELFA 20434984 ChIP-Seq ESCs Mouse	5.45514	122/2000	3.50636e-06	0.000125255	0	0	1.61995	20.3481	DGKE;RPL3;2810408A11RIK;GLDC;CSE1L;GTF2B;PITPNB;UBE2Z;SMC3;IPO7;ACTB;GLS;PNN;CHCHD2;PSMD7;PNP;PSMD2;LUC7L;VPS35;RPS11;GLUL;PSPH;RPS9;UNC13A;STARD7;GPT2;APLP2;RPS6;CIRBP;ALG2;PGD;PRPF6;PPA1;PSPC1;PSME3;SBDS;VDAC2;SQSTM1;PPIA;VCL;SF1;FKBP2;PSMD11;TSG101;CORO1B;GLG1;VCPIP1;ATXN2;PSAP;PIP5K1C;NPTX2;BTF3;HSPA8;CPSF6;ST13;SMARCA5;BTBD11;SUPT5H;MLLT11;ADI1;HYOU1;RNPS1;STT3B;EIF4G2;WDR1;SLC2A1;ETFB;CROT;…
CLOCK 20551151 ChIP-Seq 293T Human	5.30601	37/407	4.94305e-06	0.000167283	0	0	2.41515	29.5071	PDXK;PSMD11;AK2;HMGB3;PLA2G7;ACTB;MTDH;NSDHL;LASP1;DNAJB6;PABPN1;DNAJB4;SERPINH1;NCAM1;BSN;TGM2;SEMA4A;ANXA2;ST13;CSNK1A1;GPT2;STAT3;EPHX1;CIRBP;XPO7;PRPF4B;PTK2;CLIP1;DNAJA4;FUBP1;PDCD4;MYH9;STT3B;VCL;SF1;VAMP3;FKBP5
NCOR 22465074 ChIP-Seq MACROPHAGES Mouse	5.23997	121/2000	5.75484e-06	0.000185018	0	0	1.60341	19.3459	UHRF1BP1L;ATP8A1;2810408A11RIK;PITPNA;PREP;ACTB;GLS;IPO5;NPEPPS;NUB1;PSMD7;RASSF2;CAPN2;PIP4K2B;GLUL;SEC63;TGM2;CAST;MBNL2;TPM4;PRPF4B;UBE4B;CSNK1E;WBP11;CLIP1;PRKAR1A;SQSTM1;PPIA;PI4K2A;COPA;MTMR3;CD151;SAR1A;CFH;USP54;CUL3;UBR4;VPS26A;CABP1;FOXO3;CORO1B;UGT1A7C;MTDH;SDCBP;RAP1A;SNX2;PDCD10;G3BP1;ESD;PSAP;CDK17;BTF3;MSN;LNPEP;PUM1;PTK2;EHD1;EHD4;ADI1;GNB2;PI4KA;TPP2;CPEB2;LGALS3BP;ARF4;BMPR2;GPT…
FOXA2 19822575 ChIP-Seq HepG2 Human	5.04705	166/2968	8.97326e-06	0.000274753	0	0	1.49312	17.3519	RAB3C;DGKE;UHRF1BP1L;TRIO;CPNE5;CTNND1;PREP;MSI2;SMC3;CMIP;NPEPPS;PNN;RPL18A;KIF5A;CAPN2;TGM2;USP7;PHYH;MBNL2;SNRPN;IGFBP5;STARD7;ACSL1;APLP2;ECH1;UBE4B;ACYP2;ANK3;GAPVD1;BCR;INPP4A;CLIP1;PRPF6;PRKAR1B;DAAM1;SBDS;FETUB;TLN2;SQSTM1;SNRPB;NDRG4;NDRG3;TSG101;CUL3;PDE1A;PXN;AK2;HTATSF1;GRIN2A;KLC2;EPB41L1;S100A16;APOH;RAD21;COBLL1;PSAP;MYH14;KIF3C;PLTP;SEC31A;BTBD11;LNPEP;ARHGAP26;BTBD8;PTK2;PTPRD;QD…
KLF4 18555785 ChIP-Seq MESCs Mouse	4.97068	141/2444	1.06984e-05	0.000312684	0	0	1.53116	17.5247	2810408A11RIK;CRTC1;PITPNB;OGDHL;MSI2;ICAM5;PARK7;UBE2Z;GLS;GOLGA2;CDH5;PSMD2;RPS11;FADS1;CAST;PRKAB2;PHYH;UNC13A;TRAPPC2L;GPT2;ECH1;ANXA11;UBE4B;ACYP1;BCR;PRKAR1A;SBDS;PPIA;ANKRD17;NOTCH1;SAR1A;PSMD14;CUL3;VPS26A;HTATSF1;SUPT6H;GLG1;CNN3;MTDH;VCPIP1;SDCBP;ATXN2;EPB41L1;PDCD10;ESD;PSAP;MFAP3L;BTF3;CPSF6;ST13;NEK7;RDX;LNPEP;COQ9;MLLT11;GNAO1;EHD1;CDK5;FUBP3;ADI1;NMT2;STRN;ACBD3;CPEB2;SLC25A1;ARF4;…
GABP 19822575 ChIP-Seq HepG2 Human	4.93199	150/2639	1.16951e-05	0.000326956	0	0	1.5107	17.156	MTCH2;TRIO;RNH1;CRTC1;CSE1L;PITPNB;PARK7;IPO7;ACTB;IPO4;GOLGA2;PSMD9;PSMD7;RPS16;TFG;RPL18A;LUC7L;ARFIP1;BSN;ACAA1;FADS1;GABARAPL2;ATP6V1G1;UNC13A;SNRPN;STARD7;CIRBP;CASK;PRPF4B;UBE4B;ACYP2;ACYP1;HDHD2;GAPVD1;PRPF6;PPA1;GPD1;VDAC2;TLN1;VPS28;SNRPB;BRSK1;SPTBN4;FKBP2;COPA;PSMD11;TSG101;SAR1A;PSMD14;DDX1;CUL3;SDCBP;ATXN2;KLC2;RAD21;DHX36;MAP2K7;SEC31A;BTF3;ACBD5;ST13;TBCA;PUM1;BTBD8;PTK2;SMARCA4;EH…
KLF4 26769127 Chip-Seq PDAC-Cell line Human	4.82241	119/2000	1.50519e-05	0.000403265	0	0	1.57053	17.4392	CLSTN1;CTNND1;HNRNPR;KLHDC7A;MSI2;ICAM5;PARK7;ACTB;CMIP;UROD;CAPN2;PIP4K2C;GLUL;PHYH;SNRPN;TPM4;APLP2;ANXA11;PRPF4B;UBE4B;PGD;BCR;CLIP1;SOAT1;PRKAR1A;MAP7D1;MADD;VDAC2;VCL;SF1;CD151;PXN;AK2;UBR4;FOXO1;CNN3;C12ORF57;ABR;ATXN2;LDHA;S100A16;BAG3;MYH14;CDK17;NEK7;RDX;EPHX1;MSN;PUM1;ARPC3;GNB2;HNRNPF;FUBP1;NMT2;HYOU1;EIF4G3;EIF4G2;LGALS3BP;BMPR2;WDR1;DOCK9;RPLP0;SLC2A1;ATP2A1;PTPRF;EEA1;TUBA1C;ALDH2;D…
DACH1 20351289 ChIP-Seq MDA-MB-231 Human	4.76526	104/1698	1.71686e-05	0.000441577	0	0	1.61187	17.6862	MTCH2;SERPINE2;ICAM5;UBE2Z;SCAMP5;VPS35;SEC62;SRRM2;PRKAB2;RPS9;SMARCC2;USP4;GPT2;ECH1;ANXA11;ACAP2;SOAT1;PSME3;VDAC2;SQSTM1;PPIA;VCL;VPS28;NOTCH1;SAR1A;ARL1;ENDOD1;C12ORF57;FXR1;PDCD10;SERPINH1;MAP2K7;BTF3;ACBD5;CPSF6;COQ9;SMARCA2;PTK2;SMARCA4;PPP5C;ADI1;TOLLIP;UBA2;STT3B;CPEB3;UBE2K;CPEB2;SLC44A1;CCDC47;CLTB;AKR1B1;ILK;ETFB;TUBA1C;LASP1;SCRN1;UBTF;PDE4A;ERC1;GIT1;TMED4;PPP1R12A;ARHGEF12;PABPC4;…
MYC 19030024 ChIP-ChIP MESCs Mouse	4.68447	205/3868	2.06792e-05	0.000503919	0	0	1.42166	15.3346	RNH1;RPL3;2810408A11RIK;GLDC;PITPNB;ICAM5;ACTB;PNN;NUB1;PSMD7;RPS16;RPL18A;DAG1;LUC7L;RPS11;GLUL;EIF2A;STARD7;CIRBP;ALG2;CSNK1D;HDHD2;SOAT1;PPA1;PSME3;VDAC2;SUCLG1;NUP98;SHMT2;PCDH10;HTATSF1;ACTR3B;MTDH;LDHA;FXR2;PRKAR2A;BTF3;ST13;ADHFE1;RDX;MYO5A;PUM1;MLLT11;EHD1;PPP5C;ADI1;FUBP1;NMT2;HYOU1;RNPS1;ITPA;CPEB4;FKBP10;CCDC124;ARHGAP1;AKAP12;SYNCRIP;UBL5;ACTR1B;DHX15;SEC61B;GIT1;CDV3;TMED9;PABPC4;MIN…
YAP1 20516196 ChIP-Seq MESCs Mouse	4.67449	134/2329	2.11599e-05	0.000503919	0	0	1.52074	16.3683	SPON1;RNH1;CRTC1;PITPNB;PITPNA;MSI2;UBE2Z;ACTB;GLS;NPEPPS;CDH5;PSMD7;GLUL;CAST;SRRM2;RPS9;MBNL2;SNRPN;LIMCH1;ACSL1;APLP2;ANXA11;CSNK1D;UBE4B;ACYP2;BCR;PRKAR1A;SUCLG1;VCL;SNRPB;GRIA1;NDRG4;MTMR3;PCDH10;PXN;FOXO1;CNN3;ABR;GRIN2A;NPTX2;CPSF6;API5;SMARCA5;BTBD11;TBCA;SUPT5H;ARHGAP26;SMARCA2;PTPRD;PEX5L;DLG1;EHD4;WNK2;TOLLIP;HNRNPD;NF1;SPIRE1;CPE;CPEB3;EIF4G3;EIF4G2;FGFR2;DPP10;BMPR2;DDX46;WDR1;MEGF10…
PPARG 20887899 ChIP-Seq 3T3-L1 Mouse	4.63467	191/3565	2.31915e-05	0.000514071	0	0	1.43199	15.2818	RAB3C;MTCH2;DGKE;UHRF1BP1L;CPNE5;GTF2B;CTNND1;KLHDC7A;ACTB;IPO5;PSMD9;CDH5;RASSF2;LUC7L;FADS1;TGM2;PHYH;MBNL2;TPM4;ACSL1;APLP2;ECH1;PRPF4B;CSNK1E;ANK3;STX1B;ACAP2;TMX3;PRPF6;DAAM1;PPA1;GPD1;SBDS;SUCLG1;SQSTM1;FKBP5;ANKRD17;MTMR3;NDRG3;PDE1A;ENDOD1;AK2;UBR4;NRF1;CABP1;CORO1B;FOXO1;GLG1;UGT1A7C;MTDH;VCPIP1;ABR;ATXN2;LDHA;RAP1A;PRKAR2B;PRKAR2A;COBLL1;EPB41L3;TPR;PSAP;SERPINH1;KIF3C;PLCG1;PLTP;ACBD5;…
CHD1 26751641 Chip-Seq LNCaP Human	4.62007	118/2000	2.39847e-05	0.000514071	0	0	1.55419	16.5336	GTF2B;CTNND1;PARK7;SMC3;ACTB;GLS;NPEPPS;NUB1;PSMD7;TFG;CAPN2;ARL6IP5;VPS35;SEC62;PHYH;SNRPN;CIRBP;ANXA11;CSNK1D;PGD;CLIP1;SOAT1;PPA1;BIN1;PGP;VCL;FKBP5;SPTBN4;FKBP2;RTN1;PSMD11;CD151;STXBP3;ARL1;ENDOD1;AK2;FOXO3;RNF214;ATXN2;LDHA;DHX36;CDK17;ACBD5;API5;ST13;NEK7;RDX;PUM1;SMARCA2;PTK2;HNRNPM;DIAPH1;FUBP1;HNRNPD;NMT2;STRN;AMOTL1;ACBD3;EIF4G2;SLC2A1;ILK;MIA3;PTPRF;GPHN;TUBA1C;UBL5;DDI2;RB1CC1;DBT;DH…
P300 27058665 Chip-Seq ZR-75-30cells Human	4.62007	118/2000	2.39847e-05	0.000514071	0	0	1.55419	16.5336	TRIO;SERPINE2;ATP8A1;GTF2B;CLSTN1;PITPNA;HNRNPR;PARK7;UBE2Z;GLS;CAPN2;ARL6IP5;MBNL2;UNC13A;TPM4;ACTN2;GPT2;APLP2;ANXA11;UBE4B;ANK3;PGD;BCR;SOAT1;MAP7D1;MADD;VDAC2;SQSTM1;PPIA;VCL;PI4K2A;SF1;FKBP2;CD151;PCDH10;HEPACAM;HPCA;PXN;ENDOD1;AK2;FOXO3;CNN3;ABR;ATXN2;RAP1A;S100A16;PSAP;SERPINH1;PLCG1;CDK17;CPSF6;ST13;NEK7;RDX;PUM1;MLLT11;EHD1;EHD4;GNB2;FUBP1;DMXL2;CPEB2;EIF4G3;EIF4G2;CUEDC2;DOCK9;RPLP0;SLC…
DMRT1 23473982 ChIP-Seq TESTES Mouse	4.5294	121/2072	2.95531e-05	0.000612989	0	0	1.53782	16.0384	TRIO;CPNE5;CRTC1;PITPNB;EIF4A3;KLHDC7A;MSI2;SMC3;SLC4A4;ACTB;IPO5;SCAMP5;HERC1;PIP4K2B;SEC62;BSN;EIF2A;TGM2;PHYH;IGFBP5;USP4;APLP2;CIRBP;ALG2;PRPF4B;TBR1;ANK3;INPP4A;PRKAR1B;SOAT1;SUCLG1;ANKRD17;FKBP2;BRSK2;NDRG3;SAR1A;PSMD14;CUL3;AK2;VPS26A;FOXO3;FOXO1;MTDH;ATXN2;LDHA;G3BP1;MYH14;CPSF6;NEK7;SUPT5H;ARHGAP26;SMARCA4;GNAO1;COPS3;CCDC88A;ARHGAP32;PPP5C;NBEA;FUBP3;GNB2;FUBP1;NF1;NMT2;CPE;STRN;RNPS1;E…
RUNX1 21571218 ChIP-Seq MEGAKARYOCYTES Human	4.48102	257/5071	3.30353e-05	0.000663802	0	0	1.37237	14.1601	RNH1;SERPINE2;GLDC;SMC3;ACTB;GLS;GOLGA2;NUB1;PSMD7;LGALS1;RPS16;HERC1;RPL18A;DAG1;LUC7L;PIP4K2B;ARFIP1;BSN;GLUL;CHGB;GSTK1;PRKAB2;MBNL2;UNC13A;CSNK1D;BCR;PRKAR1B;PRKAR1A;VDAC2;SUCLG1;NUP98;TLN1;SPTBN4;TTYH3;STXBP3;GLG1;C12ORF57;FXR1;ABR;GRIN2A;PRKAR2B;PDCD10;DHX36;LTA4H;ZBED5;SEC31A;CTSA;IQSEC2;RDX;BTBD11;SMARCA2;PTK2;SMARCA4;MANF;MLLT11;EHD1;CCDC88A;ADI1;TOLLIP;GOLGB1;HNRNPD;RNPS1;CPEB2;CPEB4;TO…
RUNX2 24764292 ChIP-Seq MC3T3 Mouse	4.42204	117/2000	3.78407e-05	0.000715634	0	0	1.53791	15.6591	RPL3;CRTC1;PARK7;ACTB;GLS;NPEPPS;LGALS1;RPL18A;RUVBL2;CAPN2;DAG1;FADS1;TGM2;SRRM2;ATP6V1G1;PHYH;IGFBP5;TPM4;TPM2;APLP2;CIRBP;CLIP1;DAAM1;PRKAR1A;BIN1;NUP98;TLN2;TLN1;SQSTM1;TTYH3;CD151;NOTCH1;CFH;HTRA1;AK2;PRPF8;CNN3;LDHA;KLC2;S100A16;PRKAR2A;G3BP1;SERPINH1;MAP2K7;PLTP;SYT5;CDK17;HSPA8;LNPEP;SUPT5H;PTK2;EHD1;PBP2;ARPC3;ADI1;HNRNPF;HNRNPD;NMT2;UBA2;STRN;DYNLRB1;EIF4G3;SLC25A1;FKBP10;HIP1;CCDC124;I…
FOXA1 26769127 Chip-Seq PDAC-Cell line Human	4.42204	117/2000	3.78407e-05	0.000715634	0	0	1.53791	15.6591	DGKE;GTF2B;CLSTN1;HNRNPR;KLHDC7A;MSI2;PARK7;SMC3;CMIP;PNP;UROD;CAPN2;ARL6IP5;PIP4K2B;VPS35;GLUL;PRKAB2;PHYH;MBNL2;STARD7;APLP2;ANXA11;UBE4B;BCR;INPP4A;CLIP1;PPA1;MADD;VDAC2;VCL;PI4K2A;FKBP2;TSG101;SAR1A;CFH;ABHD4;STXBP3;AK2;UBR4;FOXO3;CNN3;EPB41L1;S100A16;PTPMT1;G3BP1;PSAP;LTA4H;CDK17;HSPA8;ACBD5;NEK7;RDX;PUM1;BTBD8;EHD1;HNRNPF;SPIRE1;DYNLRB1;CPEB3;SERPINA3;CELF1;CLINT1;GPHN;EEA1;LASP1;SCRN1;DDI2…
XRN2 22483619 ChIP-Seq HELA Human	4.4045	94/1529	3.94008e-05	0.000723848	0	0	1.61032	16.3314	SLC25A1;ARF4;FKBP10;RPL3;DOCK3;DDX46;WDR1;CCDC47;RPLP0;EIF4A3;ILK;ADAR;HNRNPR;PARK7;UBE2Z;ACTB;GPHN;SCAMP5;TUBA1C;FBL;NUB1;CHCHD2;PNP;DBT;ARFIP1;ACAA1;GLUL;LRRC47;EIF5A;IK;RPS9;RPS6;CIRBP;CSNK1D;UBE4B;RHOB;DNM2;CDC42EP1;SEC22B;PPIA;GART;VPS28;LUC7L2;SF1;SNRPB;COPA;CD151;TOMM40;NUFIP2;POLDIP3;PRPF8;C12ORF57;ANKMY2;KLC2;UGP2;PABPN1;CBS;DNAJB4;G3BP1;TRA2A;NCAM1;MAP2K7;CDIPT;RPL17;ABCF3;CLASP1;API5;C…
ELK1 19687146 ChIP-ChIP HELA Human	4.18446	62/916	6.53945e-05	0.00116802	0	0	1.76492	17.0051	ARF4;GTF2B;GLS;CHCHD2;TFG;SCRN1;NNT;ITGB8;EIF2A;SEC63;GABARAPL2;IK;PPP1R12A;ANXA1;ECH1;PRPF4B;ACYP2;VPS37B;TAX1BP1;SUCLG1;RAPGEF6;VCL;SF1;VAMP3;RBM22;SNRPB;ANKRD17;DYNC1I2;TSG101;TOMM40;AHNAK;ABHD4;PCDH10;CBL;SUPT6H;C12ORF57;PPP1R2;RBBP4;DNAJB4;SERPINH1;PDLIM5;PLTP;RNF20;CSNK1A1;RPL35A;LNPEP;RPL23A;PTPN11;DEK;PUM1;GATAD2B;LRPPRC;MLLT11;DIAPH1;DLG1;NFIA;FUBP3;ARPC3;SYT11;PSMC2;CD9;TPP2
E2F1 21310950 ChIP-Seq MCF-7 Human	3.9977	73/1145	0.000100532	0.00174708	0	0	1.65999	15.2803	DDX46;ARHGAP1;ATP2A1;MSI2;SMC3;IPO7;CMIP;PNN;FBL;ACTR1B;SIPA1L1;SCRN1;LUC7L;SNAP29;MBNL2;GLRX2;PGD;LMBRD2;SOAT1;ZNF638;ERH;GART;LUC7L2;SNRPB;FKBP5;ANKRD17;PDXK;PCNA;RTN1;STAU1;SHMT2;SLC20A1;HM13;EIF5A2;AK2;CSTF2T;RASAL2;C18ORF25;HECTD1;UGP2;PABPN1;DNAJB6;CBS;COBLL1;ESD;AP2S1;BUB3;ZBED5;EPS15;CLASP1;SEC31A;RDX;ADRM1;CDC5L;RANBP9;RPL23A;DEK;DHRS1;AGT;SMARCA4;TJP1;COPS3;DIAPH1;PPP5C;NFIA;MFAP1;DMXL2…
CCND1 20090754 ChIP-ChIP RETINA Mouse	3.94852	121/2137	0.000112584	0.00190504	0	0	1.48262	13.4797	RPL3;2810408A11RIK;CSE1L;ICAM5;ACTB;EFTUD2;RPS16;TFG;UROD;CAPN2;VPS35;GLUL;FADS1;PRKAB2;RPS9;IGFBP5;TPM4;ALG2;CSNK1D;ACYP1;WBP11;PRKAR1A;PSPC1;DNAJB11;ERH;TLN1;SF1;SHMT2;PCDH10;PSMD13;AK2;PRPF8;CNN3;VCPIP1;PDCD10;TPR;PSAP;MAP2K7;HSPA8;ACBD5;ST13;LNPEP;ARHGAP26;SMARCA2;MLLT11;QDPR;COPS3;GRHPR;CDK5;ADI1;GNB2;NMT2;TPP2;HYOU1;RNPS1;FGF12;FKBP10;TOP2B;HIP1;ARHGAP1;DDX42;ETFB;UBL5;LASP1;ALDH2;NNT;UBTF;…
DCP1A 22483619 ChIP-Seq HELA Human	3.4653	51/759	0.000342529	0.00564733	0	0	1.73974	13.8816	RNH1;GTF2B;RPLP0;SLC2A1;SMC3;IPO4;GPHN;EFTUD2;TUBA1C;LASP1;RPS16;LGALS1;PIP4K2B;SRRM2;GPT2;RPS6;MINK1;ITPKA;VDAC2;PPIA;VPS28;ARF6;SNAP47;HDAC2;SAR1A;SLC20A2;POLDIP3;CAMKK1;C12ORF57;VCPIP1;AP2S1;EIF4H;BUB3;SMARCE1;API5;AGL;STAT3;GBF1;RPL35A;PDP1;ERP44;NECAP1;GNB2;NF1;DRG1;CPE;HYOU1;EIF3E;HSPA1B;C11ORF58;EIF4G2
TRIM28 19339689 ChIP-ChIP MESCs Mouse	3.44401	161/3072	0.000359743	0.00578286	0	0	1.37407	10.8966	MTCH2;CRTC1;CSE1L;PITPNB;PREP;UBE3A;MSI2;PARK7;EFTUD2;PSMD7;RPL18A;KIF5A;CAPN2;GLUL;EIF2A;TGM2;CHGB;SRRM2;GABARAPL2;PRKAB2;UNC13A;SNRPN;SLC6A17;STARD7;GPT2;APLP2;RPS6;PRPF4B;CSNK1D;GAPVD1;PRPF6;PPA1;PSPC1;MADD;VDAC2;NUP98;TLN1;PPIA;SF1;ASTN1;MTMR3;TTYH3;PSMD11;TSG101;CD151;NOTCH1;HTRA1;ENDOD1;RASAL2;FOXO1;CNN3;MTDH;PRKAR2A;TPR;PLCG1;NPTX2;API5;ADHFE1;NEK7;RDX;MYO5A;LNPEP;COQ9;PUM1;ARHGAP26;MLLT11…
MAF 26560356 Chip-Seq TH1 Human	3.32559	111/2000	0.000472504	0.00741024	0	0	1.44153	11.0384	DGKE;UHRF1BP1L;HNRNPR;PARK7;UBE2Z;GLS;FBL;LGALS1;UROD;ARL6IP5;GLUL;FADS1;PRKAB2;RPS9;PHYH;SMARCC2;IGFBP5;TPM4;ANXA11;UBE4B;PGD;BCR;SOAT1;MAP7D1;SQSTM1;PPIA;GNAZ;FKBP2;BRSK2;CD151;HPCA;AK2;UBR4;VPS26A;CORO1A;CORO1B;FOXO1;C12ORF57;LDHA;RAP1A;BAG3;PSAP;SERPINH1;PLCG1;ZBED5;HSPA8;ACBD5;NEK7;L1CAM;PUM1;BTBD8;EHD4;GNB2;HNRNPF;FUBP1;NMT2;EIF4G3;CELF2;RPLP0;SLC2A1;ADAR;ATP2A1;TUBA1C;SYNCRIP;LASP1;DDI2;UB…
WT1 20215353 ChIP-ChIP NEPHRON PROGENITOR Mouse	3.30986	95/1663	0.000489933	0.00750065	0	0	1.4803	11.2817	GABRB3;DOCK4;WDR1;CRTC1;GLDC;CLSTN1;PITPNA;SLC2A1;UBE3A;MSI2;ETFB;ICAM5;SLC4A4;GPHN;SYNCRIP;LASP1;LGALS1;NPTN;SPIN1;UBTF;ERC2;NEO1;SNAP29;GLUL;FADS1;GIT1;EIF5A;UNC13A;TPM4;MINK1;GAB1;PRPF4B;ARID1A;DNM1;PRKAR1B;KIF2A;VGF;DNAJC7;PRKAR1A;BIN1;GPD1;ADPRH;ITPKA;ARHGEF7;ALDOA;SQSTM1;PPIA;PI4K2A;LUC7L2;BRSK1;USP14;HDAC2;CD151;NOTCH1;STAU1;HPCA;NRF1;PPM1E;CORO1B;CNN3;MTDH;SDCBP;GRIN2A;ATXN2;KLC2;UGP2;PRK…
PRDM5 23873026 ChIP-Seq MEFs Mouse	3.28286	64/1029	0.000521367	0.00779625	0	0	1.60679	12.1458	SLC44A1;GLDC;ECI2;HMGB3;AMOT;MECP2;GOLGA2;SYNCRIP;CHCHD2;IMPA1;SCRN1;SPIN1;SEC61B;PSPH;GRIPAP1;ATP6V1G1;CDKL5;ATP6AP1;ALG2;CASK;PRPF4B;WIPI2;GAPVD1;PRKAR1B;MAP7D2;TAX1BP1;SBDS;LANCL2;TLN1;LUC7L2;TTYH3;NOTCH1;PON2;XIAP;FOXO3;HTATSF1;BPHL;ANKMY2;TRA2A;GNA12;EIF4H;DMD;RNF20;UBL4A;GSN;YIPF3;MID1IP1;SEC16A;XPO7;RANBP9;LNPEP;TBCA;DEK;PTK2;PDP1;GRHPR;CDK5;FUBP3;WNK2;GNB2;FAM131B;PSMC2;TACC1;EIF3B
OCT4 18692474 ChIP-Seq MEFs Mouse	3.2203	110/1992	0.000602137	0.00865931	0	0	1.4324	10.6213	MTCH2;DGKE;RPL3;PREP;ACTB;GLS;SCAMP5;NPEPPS;CDH5;CHCHD2;PSMD7;PNP;RPS16;UROD;KIF5A;RPS11;TGM2;CAST;PHYH;SNRPN;CIRBP;ANXA11;PRPF4B;CSNK1E;ANK3;ADPRH;ERH;TLN1;VPS28;ASTN1;NOTCH1;CFH;PDE1B;PDE1A;HPCA;SUPT6H;ATXN2;ZMAT2;RAD21;PIP5K1C;NPTX2;MAP2K7;HSPA8;EPHX2;EPHX1;SMARCA2;MLLT11;EHD1;ARPC3;NF1;FGFR2;SLC25A1;WDR1;SLC2A1;HMGB3;WDR45;PTPRF;SYNCRIP;LASP1;ALDH2;AP1G1;NNT;SPIN1;PDE4A;SDF2;TMED9;DST;APOA2;C…
SIN3B 21632747 ChIP-Seq MESCs Mouse	3.21752	214/4302	0.000606017	0.00865931	0	0	1.31271	9.72533	TRIO;RNH1;PITPNB;EIF4A3;PITPNA;KLHDC7A;ACTB;GLS;SCAMP5;GOLGA2;PSMD9;PNN;NSDHL;PSMD7;HERC1;DAG1;LUC7L;PIP4K2C;CHGB;GABARAPL2;ATP6V1G1;MBNL2;UNC13A;STARD7;CIRBP;ANK3;PRKAR1B;SOAT1;PRKAR1A;BIN1;PSME3;PI4K2A;SF1;SAR1A;SHMT2;EIF5A2;ACTR3B;GLG1;FXR1;GRIN2A;PRKAR2B;APOH;RAD21;ERI3;PIP5K1C;CTSA;CDK17;L1CAM;PUM1;SMARCA2;MANF;MLLT11;EHD1;HNRNPM;CCDC88A;PEX5L;NCEH1;FUBP3;HNRNPF;GOLGB1;HNRNPD;CPEB3;CPEB2;GAB…
TCFAP2C 20176728 ChIP-ChIP TROPHOBLAST STEM CELLS Mouse	3.20293	141/2667	0.000626709	0.00876031	0	0	1.37754	10.1594	SERPINE2;2810408A11RIK;PITPNB;UBE2Z;SMC3;ACTB;PNN;NUB1;LGALS1;PNP;TFG;CAPN2;DAG1;ARL6IP5;LUC7L;RPS11;FADS1;TGM2;CHGB;GABARAPL2;GSTK1;MBNL2;IGFBP5;ACTN2;APLP2;ECH1;CIRBP;ANXA11;CSNK1E;ANK3;PRPF6;PSPC1;PSME3;GPD1;MADD;PPIA;VCL;ANKRD17;FKBP2;TSG101;NOTCH1;USP54;HPCA;HTRA1;ENDOD1;NRF1;CABP1;ABR;SNX2;KLC2;ZMAT2;PRKAR2B;EPB41L1;RAD21;COBLL1;PSAP;MAP2K7;HSPA8;ACBD5;API5;ST13;RDX;LNPEP;PTK2;EHD1;FUBP3;GN…
KDM2B 26808549 Chip-Seq SUP-B15 Human	3.15831	110/2000	0.000694533	0.0095018	0	0	1.42568	10.3679	CRTC1;CLSTN1;PITPNA;UBE3A;HNRNPR;MSI2;CMIP;GLS;CDH5;RASSF2;CAPN2;GLUL;USP7;PHYH;STARD7;APLP2;CIRBP;PGD;BCR;PPA1;BIN1;MAP7D1;NUP98;SQSTM1;VCL;FKBP5;NDRG4;TTYH3;NOTCH1;SHMT2;NRF1;FOXO3;FOXO1;CNN3;ABR;ATXN2;LDHA;PSAP;PIP5K1C;PLCG1;ZBED5;CDK17;ACBD5;CPSF6;ADHFE1;TMEM132A;MYO5A;LNPEP;SMARCA2;PTK2;SMARCA4;EHD4;NMT2;HYOU1;CPEB3;ACBD3;CPEB2;GALK1;HIP1;WDR1;DOCK9;SLC2A1;NENF;PTPRF;LASP1;PSD2;DDI2;TRIM2;UB…
CTNNB1 20460455 ChIP-Seq HCT116 Human	3.07514	61/988	0.000841129	0.0112676	0	0	1.59123	11.2671	DPP10;RAB3C;UHRF1BP1L;TRIO;KIAA1191;DOCK9;CTNND1;OLA1;HNRNPR;MSI2;ACTB;GPHN;LASP1;SCRN1;CAPN2;PDE4B;KIF1B;C16ORF74;BCAS3;USP47;IK;MBNL2;ANXA2;GPT2;MINK1;ANXA11;CSNK1D;UBE4B;KIF2A;TAX1BP1;VPS28;FKBP5;ANKRD17;GNAZ;COPA;CD151;SLC20A2;PPM1H;GLG1;PAPSS1;LIMA1;FXR2;DNAJB6;ZBED5;EPS15;ATP9A;SLC12A2;IDH3G;STAT3;RDX;GBF1;BTBD11;DEK;ARHGAP26;GATAD2B;LETM1;TJP1;ERP44;DLG2;NF1;CPE
TBX5 21415370 ChIP-Seq HL-1 Mouse	3.04698	123/2296	0.000897474	0.0117771	0	0	1.38945	9.74826	RNH1;2810408A11RIK;CRTC1;SMC3;ACTB;IPO4;NUB1;RASSF2;HERC1;KIF5A;CAPN2;ARL6IP5;ARFIP1;PIP4K2C;PSPH;GABARAPL2;IK;PHYH;UNC13A;TRAPPC2L;ACTN2;USP4;ACYP2;CSNK1E;HDHD2;WBP11;PGD;PRPF6;SBDS;FETUB;PPIA;VPS28;PSMD11;NOTCH1;DDX1;EIF5A2;ARL1;AK2;ACTR3B;LDHA;KLC2;ZMAT2;COBLL1;LTA4H;ACBD5;API5;CAV1;TMEM132A;PTK2;COPS4;DLG1;ARPC3;GNB2;TPP2;DYNLRB1;ACBD3;ITPA;EIF4G2;CPEB4;RYR2;CLTB;ILK;ETFB;CROT;CLINT1;EEA1;LAS…
CEBPD 21427703 ChIP-Seq 3T3-L1 Mouse	2.89134	96/1735	0.00128427	0.0165157	0	0	1.42729	9.5023	TOP2B;CUEDC2;DOCK4;SERPINE2;WDR1;GLDC;PITPNB;RPLP0;OLA1;ACTB;IPO5;EEA1;CDH5;RASSF2;LGALS1;DBT;ITGB8;TNKS1BP1;NEO1;FADS1;BCAS1;TGM2;CAST;BCKDHA;USP47;RPS9;PPP1R12A;MBNL2;ANXA1;ANXA2;TPM4;CASK;ANXA11;ANK3;AMPD3;ARID1A;ACAP2;CLIP1;RAP2B;PRKAR1B;DAAM1;ACTBL2;TAX1BP1;TLN2;SEC22B;ARF6;FKBP5;HDAC2;PCDH10;PDE1A;ATL2;PRICKLE2;HTRA1;NRF1;HSD17B11;PLA2G7;FOXO1;PAPSS1;STRN3;ABR;LIMA1;ATXN2;UGP2;PABPN1;DNAJB6…
FLI1 21571218 ChIP-Seq MEGAKARYOCYTES Human	2.85299	277/5834	0.00140285	0.0176409	0	0	1.26023	8.27878	TRIO;RNH1;RPL3;SERPINE2;GLDC;PITPNB;ICAM5;ACTB;GOLGA2;PNN;NUB1;PSMD7;RASSF2;LGALS1;RPS16;HERC1;TFG;RPL18A;ARL6IP5;LUC7L;PIP4K2B;ARFIP1;RPS11;SRRM2;UNC13A;CIRBP;CSNK1D;HDHD2;GAPVD1;INPP4A;PRKAR1B;PRKAR1A;BIN1;PSME3;TLN1;TTYH3;STXBP3;HEPACAM;PDE1B;EIF5A2;C12ORF57;ABR;RNF214;LDHA;PRKAR2B;RAD21;DHX36;PENK;SERPINH1;LTA4H;PIP5K1C;DECR1;SEC31A;CTSA;BTF3;MYO5A;PTK2;SMARCA4;MANF;MLLT11;EHD4;NCEH1;FUBP3;AD…
SFPI1 20887958 ChIP-Seq HPC-7 Mouse	2.84569	125/2369	0.00142663	0.0176409	0	0	1.3656	8.94799	CSE1L;CLSTN1;PITPNA;PREP;IPO7;FBL;NUB1;RPS16;LUC7L;PIP4K2B;GLUL;EIF2A;SEC63;SRRM2;GABARAPL2;PRKAB2;PHYH;SMARCC2;USP4;ACSL1;GPT2;PRPF4B;HDHD2;TMX3;PRPF6;DAAM1;PPA1;DNAJB11;PGP;VDAC2;SUCLG1;COPA;CD151;SAR1A;PSMD14;ABHD4;PSMD13;EIF5A2;PXN;AK2;UBR4;HTATSF1;ACTR3B;CORO1B;UGT1A7C;SDCBP;FXR2;G3BP1;TPR;LTA4H;PIP5K1C;MAP2K7;ACBD5;MYO5A;SMARCA4;MANF;EHD1;GRHPR;NCEH1;FUBP3;ARPC3;HNRNPF;FUBP1;TPP2;HYOU1;RNPS…
KDM2B 26808549 Chip-Seq DND41 Human	2.83713	108/2000	0.00145502	0.0176525	0	0	1.39417	9.10772	DGKE;CLSTN1;PARK7;IPO7;IPO5;RASSF2;GLUL;PRKAB2;CDKL5;IGFBP5;APLP2;CIRBP;PRPF4B;CSNK1D;UBE4B;CSNK1E;PGD;DAAM1;PPA1;MAP7D1;PGP;FKBP5;FKBP2;CD151;STXBP3;UBR4;NRF1;FOXO3;CORO1A;GLG1;C12ORF57;ABR;ATXN2;LDHA;KLC2;BAG3;PTPMT1;SERPINH1;MAP2K7;ACBD5;ADHFE1;NEK7;LNPEP;SMARCA2;SMARCA4;HNRNPM;PPP5C;GNB2;HNRNPF;GJB6;NF1;NMT2;RNPS1;EIF4G3;EIF4G2;GALK1;ARF4;CUEDC2;HIP1;DOCK9;CELF2;SLC2A1;MIA3;ADAR;NENF;PTPRF;GP…
EOMES 21245162 ChIP-Seq HESCs Human	2.81508	57/932	0.00153081	0.0182279	0	0	1.57141	10.1858	RPL3;SLC44A1;CCDC47;CLSTN1;DDX42;ILK;AKAP12;EFTUD2;PSMD9;NPEPPS;LASP1;UROD;DBT;PDE4B;PIP4K2C;NEO1;C16ORF74;GLUL;FADS1;DLGAP4;MBNL2;VWF;TPM2;APOA2;DAAM1;DNAJC7;PRKAR1A;BIN1;TAX1BP1;VDAC2;SNAP47;BRSK2;PCNA;RTN1;PSMD11;AHNAK;ABHD4;NUFIP2;STXBP3;USP54;STRN3;FXR2;UGP2;S100A16;NCAM1;PDLIM5;UBQLN4;SMARCE1;MPP2;STAT3;PTPRD;NELL2;COPS3;SLC4A8;NBEA;SMAP2;EIF4G2
SMARCA4 20176728 ChIP-ChIP TSCs Mouse	2.78729	66/1118	0.00163196	0.0190792	0	0	1.51675	9.73443	DOCK4;SERPINE2;WDR1;CSE1L;CCDC124;CLSTN1;PREP;SLC2A1;ILK;SMC3;ACTB;LASP1;NUB1;SIPA1L1;DDI2;KIF1B;GABARAPL2;GSTK1;BCAS3;MBNL2;ANXA2;APLP2;ANK3;ACYP1;CTTNBP2NL;LMBRD2;SBDS;ARHGEF7;SQSTM1;VCL;VAMP3;SEC23A;TTYH3;CD151;ABHD4;ENDOD1;VPS26A;NRF1;CABP1;PLA2G7;ABR;LDHA;NFS1;RAP1A;KLC2;RAD21;DHX36;PSAP;MYH14;SPAG9;HSPA8;SSB;TXNRD1;SEMA4B;EPHX2;SMARCA5;CDC5L;PTPN11;CDC42BPB;KTN1;SLC4A8;NF1;CTNNB1;RNPS1;SUGT…
CHD1 19587682 ChIP-ChIP MESCs Mouse	2.69269	52/843	0.00202911	0.0228501	0	0	1.58265	9.81271	RPL3;WDR1;SLC44A1;2810408A11RIK;CCDC47;DDX42;ETFB;PARK7;NPEPPS;NUB1;TFG;AP1G1;DBT;BCAS3;RPS9;TMED9;MBNL2;PRPF4B;ANK3;HDHD2;WBP11;DDB1;PSPC1;GART;VPS28;VAMP3;SEC23A;FKBP2;MTMR3;PCNA;POLDIP3;HSD17B11;CBL;GLG1;TSPAN31;RAD21;GNA12;CCT8;SPAG7;ACBD5;CSNK1A1;NEK7;RSRC2;ARCN1;GRHPR;CDK5;GNB2;DRG1;SUGT1;RBMX;EIF4G2;METAP1
FOXO3 22982991 ChIP-Seq MACROPHAGES Mouse	2.68327	107/2000	0.00207362	0.0228501	0	0	1.3785	8.51701	MTCH2;RNH1;ATP8A1;CSE1L;CTNND1;UBE3A;SMC3;EFTUD2;PSMD7;HERC1;TFG;RPL18A;PSMD2;VPS35;PIP4K2C;GLUL;PSPH;RPS9;USP4;RPS6;ANXA11;HDHD2;PRPF6;PSME3;PGP;VDAC2;VCL;PI4K2A;TSG101;UBR4;NRF1;HTATSF1;GLG1;MTDH;VCPIP1;RNF214;FXR2;EPB41L1;TPR;KIF3C;SEC31A;ST13;SEC16A;SMARCA5;BTBD8;PTK2;SMARCA4;EHD1;GRHPR;FUBP1;NMT2;UBA2;HYOU1;ACBD3;UBE2K;CPEB2;ITPA;EIF4G2;SLC25A1;TOP2B;DDX46;CCDC124;WDR45;ACTR1B;SIPA1L1;ALDH2;…
SMAD2 18955504 ChIP-ChIP HaCaT Human	2.67572	104/1936	0.00210998	0.0228501	0	0	1.38349	8.52382	RNH1;RPL3;CLSTN1;CTNND1;ACTB;CMIP;GLS;NUB1;VPS35;FADS1;TGM2;CAST;PRKAB2;MBNL2;TPM4;LIMCH1;ECH1;CIRBP;ALG2;ANXA11;ACYP1;BCR;CLIP1;SOAT1;PPA1;PSPC1;SBDS;VDAC2;ERH;TLN1;VCL;FKBP2;CD151;PSMD14;PXN;RASAL2;FOXO3;ACTR3B;VCPIP1;ABR;LDHA;COBLL1;G3BP1;ZBED5;CPSF6;CAV1;RDX;LNPEP;PUM1;PTK2;EHD1;CCDC88A;CDK5;FUBP3;FUBP1;STRN;AMOTL1;EIF4G2;TOP2B;BMPR2;PTPRF;TUBA1C;SCRN1;NPTN;SPIN1;ITGB8;TNKS1BP1;SEC61B;CDV3;HS…
SMAD3 18955504 ChIP-ChIP HaCaT Human	2.67572	104/1936	0.00210998	0.0228501	0	0	1.38349	8.52382	RNH1;RPL3;CLSTN1;CTNND1;ACTB;CMIP;GLS;NUB1;VPS35;FADS1;TGM2;CAST;PRKAB2;MBNL2;TPM4;LIMCH1;ECH1;CIRBP;ALG2;ANXA11;ACYP1;BCR;CLIP1;SOAT1;PPA1;PSPC1;SBDS;VDAC2;ERH;TLN1;VCL;FKBP2;CD151;PSMD14;PXN;RASAL2;FOXO3;ACTR3B;VCPIP1;ABR;LDHA;COBLL1;G3BP1;ZBED5;CPSF6;CAV1;RDX;LNPEP;PUM1;PTK2;EHD1;CCDC88A;CDK5;FUBP3;FUBP1;STRN;AMOTL1;EIF4G2;TOP2B;BMPR2;PTPRF;TUBA1C;SCRN1;NPTN;SPIN1;ITGB8;TNKS1BP1;SEC61B;CDV3;HS…
TAL1 20887958 ChIP-Seq HPC-7 Mouse	2.67117	110/2067	0.00213221	0.0228501	0	0	1.37153	8.43576	MTCH2;RPL3;2810408A11RIK;GTF2B;PITPNB;PITPNA;SMC3;IPO7;ACTB;SCAMP5;CDH5;PNN;FBL;PSMD7;PSMD2;LUC7L;SEC62;GLUL;EIF2A;SRRM2;RPS9;SMARCC2;TPM4;STARD7;USP4;RPS6;CIRBP;PRPF4B;HDHD2;PSME3;PGP;VDAC2;PPIA;VCL;ANKRD17;COPA;PSMD11;SAR1A;PSMD13;USP54;ARL1;UBR4;CABP1;CNN3;MTDH;SDCBP;ATXN2;LDHA;KLC2;FXR2;G3BP1;TPR;PIP5K1C;MAP2K7;CDK17;CTLA2B;HSPA8;COQ9;MLLT11;NCEH1;FUBP1;TPP2;RNPS1;CPEB2;SLC25A1;BMPR2;DOCK3;RP…
SOX9 24532713 ChIP-Seq HFSC Mouse	2.64444	78/1384	0.00226757	0.0239024	0	0	1.44682	8.80975	HIP1;GTF2B;SLC2A1;OGDHL;ETFB;PTPRF;NUB1;RPL18A;PDE4B;ITGB8;SDF4;DLGAP4;UPF1;GRIPAP1;CDV3;MBNL2;DST;ANXA2;UGT1A1;PABPC4;GAB1;SLC39A10;ANK3;RHOB;DAAM1;TAX1BP1;MYH9;VCL;FKBP5;DYNC1I2;GNAZ;SF3B2;TOMM40;AHNAK;SLC20A2;USP54;PON2;ATL2;PXN;PPM1H;PRICKLE2;PAPSS1;PALMD;CLMN;ERI3;PSAP;PDLIM5;MEF2D;MFAP3L;RNF20;SPAG7;GSN;API5;ST13;CAV1;AGL;NEK7;SLC4A10;RANBP9;BTBD11;SORBS2;PUM1;ARHGAP26;SMARCA2;MTOR;CCDC88A;…
E2F1 18555785 ChIP-Seq MESCs Mouse	2.57838	203/4172	0.0026401	0.0273804	0	0	1.26948	7.53684	RNH1;RPL3;GLDC;PITPNA;KLHDC7A;ACTB;SCAMP5;PSMD9;PNN;NSDHL;PSMD7;RPS16;TFG;RPL18A;LUC7L;RPS11;GLUL;GABARAPL2;ATP6V1G1;ACTN2;CIRBP;ALG2;CSNK1D;ANK3;GAPVD1;DAAM1;PRKAR1A;SUCLG1;NUP98;PI4K2A;MTMR3;SHMT2;VPS26A;PLA2G7;GLG1;SNX2;PRKAR2B;EPB41L1;PDCD10;PTPMT1;LTA4H;PIP5K1C;DECR1;CTSA;ST13;ADHFE1;MYO5A;PUM1;PPP5C;ADI1;RNPS1;CCDC124;CROT;WDR45;MECP2;AKAP12;TUBA1C;ACTR1B;IMPA1;DHX15;SDF4;KIF1B;TMED4;ANXA2;…
Nerf2 26677805 Chip-Seq MACROPHAGESS Mouse	2.55989	75/1331	0.00275493	0.0277191	0	0	1.44473	8.51574	DOCK4;SERPINE2;ATP8A1;WDR1;GLDC;PITPNA;PREP;SLC2A1;MIA3;UBE3A;NENF;GPHN;EEA1;MECP2;TUBA1C;PSMD7;ALDH2;WDR7;ERC1;GLUL;FADS1;USP47;TPM4;VWF;MINK1;SLC39A10;VPS37B;ANK3;AMPD3;PGD;RHOB;RAP2B;SOAT1;DAAM1;ACTBL2;BIN1;TAX1BP1;MYH9;ALDOA;SQSTM1;VPS28;ACSS2;PSMD14;PON2;PPM1H;VPS26A;PLA2G7;FOXO1;PPP1R2;LIMA1;KLC2;UGP2;PRKAR2B;ESD;PSAP;AGL;TXNRD1;SEMA4B;ADRM1;MYO5A;TBCA;ARHGAP26;NAP1L5;KTN1;PDP1;FMO9;CCDC88A…
MYC 19079543 ChIP-ChIP MESCs Mouse	2.55925	81/1458	0.00275897	0.0277191	0	0	1.42513	8.39814	LGALS3BP;DGKE;RPL3;CPNE5;CCDC124;DDX42;UBE3A;ACTB;PTPRF;AKAP12;SYNCRIP;FBL;PSMD7;RPS16;RPL18A;DBT;DHX15;LUC7L;PDE4A;ERC1;RPS11;GIT1;EIF5A;SRRM2;UPF1;CDV3;RPS9;DST;ATP6AP1;RPS6;WIPI2;UCHL5;PRKAR1B;PSME3;SBDS;HAGH;PPIA;GART;ANKRD17;BRSK1;USP14;FKBP2;PCNA;NDRG3;PSMD14;SLC20A2;PCDH10;RNMT;NRF1;MTDH;GNA14;LDHA;DNAJB6;DHX36;PIP5K1C;CCT8;RPL17;PLTP;HSPA8;SF3A2;MYEF2;ST13;CSNK1A1;TXNRD1;STAT3;TMEM132A;SM…
SIN3A 21632747 ChIP-Seq MESCs Mouse	2.54483	68/1186	0.00285215	0.0279184	0	0	1.46902	8.60798	UHRF1BP1L;DOCK4;DOCK3;RPLP0;EIF4A3;ETFB;ICAM5;UBL5;FBL;PCLO;RPS16;HERC1;SDF4;LUC7L;SEC62;SNAP29;DLGAP4;CHGB;CAST;GABARAPL2;PRKAB2;UNC13A;USP4;CIRBP;GAB1;TFIP11;ARID1A;CLIP1;VGF;PPA1;HGS;TLN2;HAGH;ARHGEF7;ALDOA;PI4K2A;VAMP3;AHNAK;RNMT;LRP4;PHYHIPL;NRXN2;CABP1;VCPIP1;KLC2;NCAM1;ACSS1;RPL17;GPR158;HSPA8;YIPF3;KIDINS220;CSNK1A1;SEMA4B;GBF1;PTPN11;COQ9;MLLT11;EHD1;PDP1;COPS3;REST;PSMC6;HNRNPF;GOLGB1;E…
NR1H3 23393188 ChIP-Seq ATHEROSCLEROTIC-FOAM Human	2.54278	39/599	0.00286565	0.0279184	0	0	1.66928	9.77355	PDXK;NOTCH1;CD151;TOMM40;SERPINE2;DDX46;HM13;PPM1H;SLC2A1;NENF;PLA2G7;ACTB;PTPRF;TUBA1C;LDHA;SNX2;SCRN1;HERC1;CBS;SEC62;PLTP;UBQLN4;TMED4;TGM2;SMARCE1;ACSL1;TXNRD1;FN3KRP;MYO5A;PGD;AGT;PTK2;MLLT11;QARS;PSME3;DNAJB11;PDCD4;ERH;FKBP5
RACK7 27058665 Chip-Seq MCF-7 Human	2.53392	106/2000	0.0029247	0.0279195	0	0	1.3629	7.9519	CLSTN1;HNRNPR;KLHDC7A;PARK7;CMIP;ARL6IP5;PIP4K2B;GLUL;PRKAB2;USP7;PHYH;MBNL2;TPM4;APLP2;CIRBP;ANXA11;UBE4B;PGD;BCR;ACAP2;SOAT1;VCL;FKBP5;FKBP2;TTYH3;NOTCH1;ABHD4;PXN;HTRA1;AK2;UBR4;CABP1;FOXO3;CORO1A;CORO1B;FOXO1;C12ORF57;ATXN2;LDHA;EPB41L1;S100A16;MYH14;HSPA8;ACBD5;NEK7;RDX;MYO5A;PUM1;BTBD8;EHD1;EHD4;WNK2;HNRNPF;STT3B;EIF4G3;SLC25A1;LGALS3BP;SERPINA3;CUEDC2;SLC44A1;SLC2A1;ADAR;PTPRF;GPHN;UBTF;PD…
CNOT3 19339689 ChIP-ChIP MESCs Mouse	2.52979	85/1547	0.0029526	0.0279195	0	0	1.40951	8.21047	SLC25A1;ARF4;FKBP10;MTCH2;SPON1;DOCK4;BMPR2;DDX46;CRTC1;PITPNB;CCDC124;PREP;SLC2A1;MIA3;UBE3A;MSI2;NENF;ICAM5;ACTB;EEA1;EFTUD2;FBL;PSMD7;ACTR1B;RB1CC1;SDF4;VPS35;GLUL;PSPH;CHGB;SRRM2;UPF1;TPM4;APLP2;ECH1;CSNK1D;AMPD3;PSMA4;PRPF6;PACS1;VDAC2;NUP98;PPIA;CHST2;ARF6;SNRPB;FKBP5;ANKRD17;NDRG3;CD151;TOMM40;GPS1;ARL1;HSD17B4;PHYHIPL;NRXN2;PPM1E;FOXO1;CNN3;MTDH;PAPSS1;GNA14;PRKAR2B;DNAJB4;TRA2A;TPR;NCAM1…
TEAD4 22529382 ChIP-Seq TROPHECTODERM Mouse	2.48382	119/2293	0.00328228	0.0303514	0	0	1.33585	7.64004	MTCH2;DGKE;ATP8A1;PITPNB;CTNND1;GLS;ARFIP1;SEC62;PSPH;CHGB;CAST;RPS9;USP7;MBNL2;IGFBP5;LIMCH1;APLP2;UBE4B;ANK3;INPP4A;ACAP2;CLIP1;DAAM1;TLN2;FKBP5;FKBP2;COPA;RTN1;PSMD14;PCDH10;HTRA1;AK2;NRF1;PLA2G7;GLG1;MTDH;GRIN2A;FXR2;PRKAR2B;EPB41L1;COBLL1;EPB41L3;ERI3;MYH14;CDK17;ACBD5;ADHFE1;BTBD11;TBCA;ARHGAP26;SMARCA2;PTK2;SMARCA4;EHD1;CCDC88A;EHD4;NCEH1;FUBP3;GNB2;PI4KA;NMT2;STRN;AMOTL1;STT3B;UBE2K;EIF4G…
STAT3 23295773 ChIP-Seq U87 Human	2.48093	158/3165	0.0033042	0.0303514	0	0	1.2918	7.37949	RAB3C;TRIO;SERPINE2;ATP8A1;GLDC;PITPNB;CLSTN1;PREP;UBE3A;OGDHL;MSI2;SLC4A4;CMIP;GLS;PSMD9;NPEPPS;PSMD7;KIF5A;CAPN2;DAG1;SEC63;TGM2;SNRPN;SLC6A17;STARD7;LIMCH1;TMOD2;ACYP2;ACAP2;DAAM1;BIN1;VDAC2;NUP98;TLN1;VCL;ANKRD17;BRSK2;PSMD14;EIF5A2;UBR4;PHYHIPL;VPS26A;NRF1;RASAL2;CABP1;ACTR3B;FXR1;PRKAR2B;PRKAR2A;APOH;EPB41L3;GPM6B;BTF3;CPSF6;API5;CAV1;SMARCA5;MSN;BTBD11;PUM1;ARHGAP26;SMARCA2;PTPRD;GNAO1;DIA…
TBX20 22080862 ChIP-Seq HEART Mouse	2.38908	105/2000	0.0040824	0.0354727	0	0	1.34735	7.41187	TRIO;RNH1;PITPNA;PARK7;SLC4A4;ACTB;UROD;LUC7L;GLUL;TGM2;SRRM2;MBNL2;ACTN2;LIMCH1;ACSL1;CIRBP;PRKAR1B;PRKAR1A;BIN1;TLN2;SQSTM1;VPS28;FKBP5;ANKRD17;NDRG4;NOTCH1;PDE1A;CORO1A;FXR1;RAP1A;FXR2;BAG3;RAD21;COBLL1;TPR;SERPINH1;SEC31A;CDK17;BTF3;NEK7;EPHX1;TBCA;ARHGAP26;PTK2;HNRNPM;ARHGAP32;EHD4;QARS;HNRNPD;CPEB2;EIF4G2;CPEB4;FKBP10;GABRB2;RYR2;BMPR2;DOCK9;CELF2;RPLP0;SLC2A1;NENF;CLINT1;RLBP1;PTPRF;MECP2;…
TBX20 22328084 ChIP-Seq HEART Mouse	2.38908	105/2000	0.0040824	0.0354727	0	0	1.34735	7.41187	TRIO;RNH1;PITPNA;PARK7;SLC4A4;ACTB;UROD;LUC7L;GLUL;TGM2;SRRM2;MBNL2;ACTN2;LIMCH1;ACSL1;CIRBP;PRKAR1B;PRKAR1A;BIN1;TLN2;SQSTM1;VPS28;FKBP5;ANKRD17;NDRG4;NOTCH1;PDE1A;CORO1A;FXR1;RAP1A;FXR2;BAG3;RAD21;COBLL1;TPR;SERPINH1;SEC31A;CDK17;BTF3;NEK7;EPHX1;TBCA;ARHGAP26;PTK2;HNRNPM;ARHGAP32;EHD4;QARS;HNRNPD;CPEB2;EIF4G2;CPEB4;FKBP10;GABRB2;RYR2;BMPR2;DOCK9;CELF2;RPLP0;SLC2A1;NENF;CLINT1;RLBP1;PTPRF;MECP2;…
KLF6 26769127 Chip-Seq PDAC-Cell line Human	2.38908	105/2000	0.0040824	0.0354727	0	0	1.34735	7.41187	TRIO;GTF2B;CLSTN1;CTNND1;HNRNPR;KLHDC7A;PARK7;CMIP;UROD;CAPN2;ARL6IP5;TGM2;PHYH;SNRPN;IGFBP5;LIMCH1;APLP2;ANXA11;TBR1;UBE4B;PGD;BCR;ACAP2;SOAT1;PPA1;MAP7D1;VDAC2;SF1;CD151;NOTCH1;STXBP3;ENDOD1;AK2;UBR4;VPS26A;FOXO1;CNN3;C12ORF57;LDHA;RAP1A;KLC2;S100A16;PTPMT1;DHX36;MYH14;HSPA8;CAV1;NEK7;EPHX1;PUM1;BTBD8;DLG1;EHD4;GNB2;FUBP1;NMT2;EIF4G3;SERPINA3;DOCK9;SLC2A1;MIA3;ADAR;PTPRF;LASP1;DDI2;SDF4;TNKS1BP…
SOX2 27498859 Chip-Seq STOMACH Mouse	2.38908	105/2000	0.0040824	0.0354727	0	0	1.34735	7.41187	2810408A11RIK;GTF2B;CTNND1;GLS;SCAMP5;NPEPPS;PSMD7;TFG;DAG1;SEC63;SRRM2;GABARAPL2;RPS9;ACSL1;GPT2;CIRBP;ANK3;PGD;SOAT1;MADD;VDAC2;SQSTM1;SF1;TTYH3;CD151;NOTCH1;ABHD4;DDX1;AK2;UBR4;CNN3;ABR;LDHA;FXR2;APOH;RAD21;COBLL1;PIP5K1C;ACBD5;EPHX2;NEK7;SMARCA4;EHD1;PBP2;NCEH1;ADI1;SPIRE1;GALK1;SLC25A1;DOCK4;SLC44A1;CCDC124;MIA3;ADAR;ETFB;CLINT1;PTPRF;AKAP12;SYNCRIP;LASP1;AP1G1;DDI2;TRIM2;SPIN1;UBTF;SDF2;BCA…
RCOR2 21632747 ChIP-Seq MESCs Mouse	2.3773	28/401	0.00419465	0.0359621	0	0	1.79199	9.80924	TRIO;RNMT;CCDC124;SLC2A1;MTDH;EEA1;C4B;GRIN2A;PSMD7;DNAJB6;ESD;NCS1;PDE4A;BSN;DLGAP2;FADS1;CHGB;USP7;UNC13A;DST;PTPN11;L1CAM;COX6C;GRHPR;EHD4;NECAP1;RAB12;VAMP3
PRDM14 21183938 ChIP-Seq MESCs Mouse	2.32596	102/1944	0.00472105	0.0399426	0	0	1.34497	7.20327	RAB3C;CPNE5;EIF4A3;CTNND1;PREP;OGDHL;HNRNPR;ACTB;IPO5;SCAMP5;NPEPPS;HERC1;ARL6IP5;GLUL;SMARCC2;LIMCH1;GPT2;TMOD2;ANXA11;UBE4B;CSNK1E;INPP4A;ADPRH;NDRG4;MTMR3;NOTCH1;PCDH10;CUL3;FOXO3;FOXO1;ABR;LDHA;PRKAR2A;APOH;ERI3;LTA4H;PIP5K1C;NPTX2;PLTP;SYT5;CDK17;HSPA8;CPSF6;ST13;BTBD11;TBCA;PUM1;ARHGAP26;ARHGAP32;DLG1;FUBP3;CPE;STRN;EIF4G3;FGFR2;SLC25A1;TOP2B;SLC44A1;DOCK9;RPLP0;CLTB;HMGB3;ADAR;CLINT1;PTPRF…
GATA4 21415370 ChIP-Seq HL-1 Mouse	2.28022	106/2039	0.0052454	0.0438025	0	0	1.33239	6.99556	GTF2B;CTNND1;SLC4A4;NPEPPS;FBL;PSMD7;HERC1;TFG;UROD;RUVBL2;DAG1;ARL6IP5;TGM2;PRKAB2;MBNL2;TRAPPC2L;IGFBP5;USP4;ACSL1;TMOD2;ALG2;ANXA11;CSNK1D;ANK3;PRPF6;SOAT1;DAAM1;PRKAR1A;PSPC1;NUP98;VCL;FKBP5;CD151;ABHD4;CUL3;ARL1;RASAL2;CORO1B;MTDH;ATXN2;BAG3;TPR;LTA4H;CTSA;CAV1;NEK7;LNPEP;SUPT5H;CCDC88A;NBEA;FUBP3;TPP2;CPE;FGF12;TOP2B;CUEDC2;HIP1;DOCK3;ADAR;ETFB;CROT;SIPA1L1;AP1G1;TRIM2;DBT;PDE4B;KIF1B;NEO1;…
SMAD4 21799915 ChIP-Seq A2780 Human	2.25798	125/2464	0.00552109	0.0447656	0	0	1.30279	6.77341	GLDC;OGDHL;MSI2;SLC4A4;CMIP;GLS;AMOT;HERC1;PIP4K2B;BSN;CHGB;PRKAB2;SLC6A17;LIMCH1;CASK;ANK3;INPP4A;SOAT1;DAAM1;TLN2;SCG2;ASTN1;SNRPB;GRIA1;MAOB;PDE1A;PXN;ARL1;HTRA1;ENDOD1;UBR4;RASAL2;ACTR3B;SUPT6H;FOXO1;MTDH;GRIN2A;SNX2;EPB41L1;PDCD10;APOH;G3BP1;PENK;LTA4H;PLCG1;ZBED5;MFAP3L;EPHX2;NEK7;RDX;SLC4A10;BTBD11;TBCA;ARHGAP26;SMARCA2;BTBD8;PTPRD;GNAO1;COPS3;CCDC88A;DLG2;NBEA;TOLLIP;SPIRE1;FGF12;CPEB2;EI…
ETS1 20019798 ChIP-Seq JURKAT Human	2.24906	86/1607	0.00563565	0.0447656	0	0	1.36808	7.08479	ARF4;CUEDC2;RPL3;KIAA1191;DDX46;GTF2B;CCDC47;RPLP0;CCDC124;CLINT1;IPO7;IPO4;EFTUD2;UBL5;PNN;PSMD7;RPS16;UROD;AP1G1;RB1CC1;SDF4;LUC7L;WDR7;RPS11;UBXN4;UBL7;LRRC47;SRRM2;IK;RPS9;TMED9;RPS6;ALG2;PRPF4B;TFIP11;GAPVD1;UCHL5;DNM1;DNM2;PRPF6;DAAM1;DNAJC7;PSME3;ERH;SUCLG1;SEC22B;RBM22;SNRPB;DYNC1I2;SF3B2;PSMD11;TOMM40;STAU1;RNMT;UBR4;CSTF2T;NRXN2;C12ORF57;VCPIP1;C18ORF25;ZMAT2;PDCD10;ERI3;TPR;AP2S1;LTA4H…
ELF3 26769127 Chip-Seq PDAC-Cell line Human	2.24878	104/2000	0.00563921	0.0447656	0	0	1.33186	6.8964	GTF2B;CLSTN1;CTNND1;HNRNPR;KLHDC7A;PARK7;CMIP;GLS;PSMD7;LGALS1;CAPN2;ARL6IP5;GLUL;PRKAB2;PHYH;SMARCC2;SNRPN;APLP2;ANXA11;UBE4B;CSNK1E;ANK3;INPP4A;CLIP1;DAAM1;PRKAR1A;PPA1;BIN1;VCL;SAR1A;CFH;UBR4;VPS26A;CNN3;ATXN2;RAP1A;TPR;PSAP;CDK17;ACBD5;NEK7;RDX;TMEM132A;EPHX1;PUM1;BTBD8;ARHGAP32;FUBP1;NF1;SPIRE1;HYOU1;STT3B;ACBD3;EIF4G3;SERPINA3;DOCK9;SLC7A14;SLC2A1;ADAR;NENF;SCRN1;DDI2;NPTN;SDF4;TNKS1BP1;KIF…
KDM2B 26808549 Chip-Seq SIL-ALL Human	2.24878	104/2000	0.00563921	0.0447656	0	0	1.33186	6.8964	CLSTN1;PITPNA;HNRNPR;PARK7;ACTB;LGALS1;BSN;GLUL;RPS9;USP7;PHYH;TPM4;TMOD2;CIRBP;PRPF4B;CSNK1E;PGD;CLIP1;DAAM1;VDAC2;SCG2;SF1;FKBP5;BRSK2;TTYH3;SHMT2;PXN;AK2;UBR4;VPS26A;CORO1A;CORO1B;C12ORF57;ABR;ATXN2;LDHA;RAP1A;PTPMT1;PLCG1;ZBED5;CDK17;ACBD5;NEK7;RDX;PUM1;SMARCA2;DLG1;GNB2;HNRNPF;CPEB2;EIF4G3;EIF4G2;GALK1;CELF2;SLC2A1;ILK;MIA3;ATP2A1;PTPRF;GPHN;TRIM9;LASP1;DDI2;UBTF;SDF4;PDE4A;KIF1B;UBXN4;NEO1;…
KDM5A 27292631 Chip-Seq BREAST Human	2.2432	58/1012	0.00571212	0.0447914	0	0	1.46217	7.55234	SLC25A1;RNH1;GLDC;MIA3;UBE3A;ADAR;ATP2A1;PARK7;ACTB;IPO5;PSMD9;NPEPPS;SDF4;DLGAP4;LRRC47;PPP1R12A;STARD7;CSNK1D;WIPI2;ARID1A;PRKAR1B;SOAT1;DNAJC7;PSME3;LANCL2;ARHGEF7;LUC7L2;VAMP3;FKBP2;AK2;CORO1B;RBBP4;S100A16;TRA2B;PTPMT1;RAD21;TPR;SERPINH1;LCMT1;CPSF6;CDC42BPB;GATAD2B;MTOR;SMARCA4;GRIN1;EHD1;DIAPH1;TAOK1;GNB2;HNRNPF;FUBP1;CCDC6;TPP2;HYOU1;SUGT1;DYNLRB1;CPEB3;EIF4G2
ZFP42 18358816 ChIP-ChIP MESCs Mouse	2.23129	80/1480	0.00587097	0.0454824	0	0	1.38075	7.0939	CUEDC2;DOCK4;RPL3;ATP8A1;SLC44A1;CCDC124;ADAR;NENF;PNN;ALDH2;DBT;DHX15;CAPN2;UBTF;DAG1;SDF4;LUC7L;KIF1B;SDF2;RPS11;PSPH;UBL7;BCKDHA;SRRM2;FGB;IK;RPS9;UNC13A;ECH1;CIRBP;APOA2;ACYP2;HDHD2;WBP11;RAP2B;DNAJC7;ADPRH;ERH;HAGH;ARHGEF7;GART;ATP6V0C;PAFAH1B2;LUC7L2;ARF6;BRSK1;COPA;RTN1;NDRG3;NOTCH1;RNMT;SLC20A1;GPS1;SUPT6H;MTDH;GNA13;ANKMY2;ZMAT2;CAMK2N1;RBBP9;NPTX2;SEC23B;UBQLN4;ATP9A;WASF3;CSNK1A1;NDUFA…
PPARG 20176806 ChIP-Seq 3T3-L1 Mouse	2.22069	95/1807	0.00601601	0.0460511	0	0	1.34471	6.87592	RAB3C;MTCH2;HIP1;SLC44A1;DOCK9;PITPNB;SLC7A14;UBE3A;ADAR;GPT;NENF;AKAP12;CDH5;PSMD7;LGALS1;SIPA1L1;HERC1;SCRN1;DHX15;UBTF;DAG1;KIF1B;ERC1;FADS1;DLGAP4;CHGB;GABARAPL2;SMARCC2;MBNL2;DST;PABPC6;UGT1A1;LIMCH1;APLP2;CIRBP;VPS37B;ANK3;GAPVD1;UCHL5;RHOB;CLIP1;DAAM1;PPA1;GPD1;MADD;TAX1BP1;CDC42EP1;MYH9;SQSTM1;VAMP3;RBM22;FKBP5;SEC23A;PDXK;PDE1A;HSD17B4;NRF1;CORO1B;GLG1;PAPSS1;VCPIP1;LIMA1;GNA14;UGP2;PRKA…
SMARCD1 25818293 ChIP-Seq ESCs Mouse	2.19554	109/2119	0.00637469	0.0474387	0	0	1.31729	6.65947	TRIO;CTNND1;MSI2;SLC4A4;CMIP;ARFIP1;BSN;EIF2A;SEC63;CAST;PRKAB2;CDKL5;MBNL2;UNC13A;STARD7;ACAP2;CLIP1;PRPF6;DAAM1;NUP98;TLN2;VCL;SF1;GRIA1;ANKRD17;MTMR3;RTN1;CFH;PDE1A;NRF1;CABP1;ACTR3B;FOXO1;GRIN2A;PRKAR2B;PRKAR2A;NPTX2;GPM6B;MFAP3L;SLC4A10;BTBD11;LNPEP;TBCA;PTK2;PTPRD;DLG2;NBEA;FUBP3;WNK2;GJB6;NF1;CPE;STT3B;EIF4G3;FGFR2;GABRB3;GABRB2;SLC44A1;CELF1;OLA1;TRIM9;GRM5;SIPA1L1;DDI2;NCS1;NPTN;PDE4A;KI…
SOX9 26525672 Chip-Seq HEART Mouse	2.19356	90/1702	0.00640387	0.0474387	0	0	1.35133	6.82538	DPP10;RYR2;DOCK4;CPNE5;SERPINE2;MEGF10;CELF2;PITPNA;MSI2;PARK7;SMC3;PTPRF;GPHN;NPEPPS;SIPA1L1;NCS1;PDE4B;PIP4K2B;ERC2;GLUL;TGM2;CAST;MBNL2;ANXA1;IGFBP5;SLC39A10;CSNK1E;ANK3;GAPVD1;ARID1A;CTTNBP2NL;RAP2B;DAAM1;ACTBL2;BIN1;DNAJB11;MADD;CDC42EP1;ATP6V0C;GRIA1;SNAP47;SEC23A;HDAC2;NDRG3;NUFIP2;PCDH10;HDAC1;CUL3;ATL2;AK2;PHYHIPL;CABP1;MTDH;ANKMY2;SDCBP;ZMAT2;PALMD;G3BP1;ERI3;TPR;LRRC8A;LTA4H;PIP5K1C;PD…
TCFCP2L1 18555785 ChIP-Seq MESCs Mouse	2.19256	103/1987	0.00641861	0.0474387	0	0	1.32652	6.69699	MTCH2;RNH1;SLC4A4;GLS;NSDHL;NUB1;RPS16;DAG1;RPS11;EIF2A;CAST;IGFBP5;GPT2;BCR;PRPF6;DAAM1;PPA1;BIN1;DNAJB11;FETUB;SNRPB;TTYH3;RTN1;CD151;NOTCH1;ABHD4;HTRA1;ENDOD1;RASAL2;CORO1A;BAG3;PDCD10;COBLL1;PSAP;KIF3C;MAP2K7;BTF3;HSPA8;ST13;ADHFE1;MYO5A;LNPEP;SMARCA4;COPS4;QARS;GNB2;TOLLIP;FUBP1;NMT2;RNPS1;STT3B;RYR2;BMPR2;HIP1;DDX42;ILK;CROT;GPHN;TUBA1C;UBL5;AP1G1;RB1CC1;SPIN1;UBTF;KIF1B;DLGAP4;EIF5A;TMED9;…
ERG 20887958 ChIP-Seq HPC-7 Mouse	2.1676	102/1969	0.00679833	0.0496741	0	0	1.32504	6.6134	GTF2B;PITPNA;PREP;HNRNPR;IPO5;GOLGA2;PSMD9;PNP;RPS16;HERC1;LUC7L;SEC62;GLUL;FADS1;SRRM2;GABARAPL2;PRKAB2;ATP6V1G1;SMARCC2;TRAPPC2L;TPM4;STARD7;USP4;ACSL1;CIRBP;ANXA11;STX1B;TMX3;DAAM1;PRKAR1A;HGS;GPD1;VDAC2;SUCLG1;VCL;PI4K2A;SF1;CD151;PXN;AK2;PRPF8;UGT1A7C;MTDH;SNX2;ZMAT2;PSAP;PIP5K1C;PLCG1;MAP2K7;CDK17;HSPA8;ACBD5;RDX;MSN;TBCA;PUM1;COPS4;GRHPR;RNPS1;DYNLRB1;ACBD3;UBE2K;CPEB2;BMPR2;RPLP0;SIPA1L1;…
VDR 21846776 ChIP-Seq THP-1 Human	2.15808	47/794	0.00694902	0.0502047	0	0	1.50849	7.4959	SLC25A1;USP14;NOTCH1;TOMM40;CRTC1;PDE1B;CELF2;RPLP0;CLSTN1;SLC2A1;AKR1B1;NENF;FOXO3;ACTB;GPHN;CMIP;S100A16;BAG3;G3BP1;UBTF;LRRC8A;MEF2D;SRRM2;HSPA8;RPS9;GSN;MID1IP1;GPT2;CIRBP;SMARCA5;CDC5L;LNPEP;CSNK1D;RSRC2;KBTBD11;SMARCA4;RAP2B;QARS;GNB2;HNRNPF;IMPDH2;PGP;MYH9;ALDOA;CPEB2;VPS28;PI4K2A
GBX2 23144817 ChIP-Seq PC3 Human	2.15181	21/286	0.00705001	0.0503684	0	0	1.88584	9.34381	PCSK2;GRIA1;DPP10;SNRPN;RTN1;ACSL1;UBR4;IMMT;BTBD11;ANK3;PTK2;AGT;GPHN;PTPRD;NELL2;PRKAR2B;NNT;ERC2;FGF12;VCL;CLASP2
STAT3 18555785 ChIP-Seq MESCs Mouse	2.13119	103/1997	0.00739274	0.0519193	0	0	1.31875	6.47145	RAB3C;CRTC1;CTNND1;UBE3A;MSI2;IPO5;SCAMP5;NPEPPS;FBL;PSMD7;RPS16;HERC1;TFG;PSMD2;ARL6IP5;ARFIP1;PIP4K2C;GLUL;SEC63;CAST;SRRM2;USP7;MBNL2;CSNK1E;PRKAR1B;DAAM1;DNAJB11;VPS28;FKBP5;NOTCH1;PHYHIPL;NRF1;CABP1;FOXO3;CORO1A;FOXO1;GLG1;MTDH;GRIN2A;S100A16;EPB41L3;TPR;HSPA8;BTBD11;TBCA;CCDC88A;ARHGAP32;PEX5L;DLG2;ACBD3;DOCK4;WDR1;CELF2;DDX42;ATP2A1;CROT;EEA1;TUBA1C;NNT;TRIM2;KIF1B;GIT1;BCAS1;EIF5A;HSDL2;A…
POU5F1 18555785 ChIP-Seq MESCs Mouse	2.12909	35/555	0.00742858	0.0519193	0	0	1.60849	7.8855	SLC25A1;DYNC1I2;HDAC2;RPL3;NOTCH1;POLDIP3;CUL3;PPM1H;CSTF2T;HSD17B11;IPO7;CORO1B;PSMD9;CHCHD2;RPS16;FXR2;AP1G1;KIF5A;MAP2K7;CLASP1;BCKDHA;GABARAPL2;ACTN2;SEMA4B;ANXA11;WIPI2;CDC42BPB;ARID1A;COPS4;FUBP3;PSMC2;CTNNB1;HAGH;SEC22B;TLN1
SPI1 22790984 ChIP-Seq ERYTHROLEUKEMIA Mouse	2.07562	101/1962	0.00840192	0.0580907	0	0	1.3149	6.28429	RNH1;ATP8A1;CTNND1;PREP;IPO7;GLS;NUB1;CHCHD2;RPS16;TFG;RPL18A;LUC7L;RPS11;SEC63;GABARAPL2;RPS6;CIRBP;CSNK1D;ACYP2;INPP4A;ACAP2;DAAM1;MADD;SUCLG1;NUP98;TLN1;SF1;CD151;PSMD14;DDX1;AK2;NRF1;RASAL2;FOXO3;CORO1B;GLG1;UGT1A7C;BAG6;VCPIP1;RNF214;FXR2;RAD21;G3BP1;TPR;PSAP;SEC31A;QDPR;COPS3;GRHPR;NCEH1;GNB2;HNRNPF;NMT2;TPP2;SPIRE1;STRN;STT3B;CPEB2;GALK1;ARF4;CUEDC2;DDX46;CCDC124;CLTB;NENF;SYNCRIP;ACTR1B;U…
SMAD4 19686287 ChIP-ChIP HaCaT Human	2.05426	27/405	0.00882549	0.0603701	0	0	1.70252	8.05309	RPL3;CD151;TOMM40;CCDC47;CLSTN1;DDX42;HNRNPR;RASAL2;ACTB;CAMKK1;NPTN;UGT1A4;UGT1A3;UGT1A8;UGT1A6;TGM2;SPAG9;MBNL2;ANXA1;ANXA2;DST;UGT1A1;TXNRD1;RAP2B;FUBP3;VDAC2;SEC22B
GATA1 19941827 ChIP-Seq MEL Mouse	2.04913	95/1834	0.00893029	0.0604439	0	0	1.32178	6.23657	LGALS3BP;FKBP10;CUEDC2;UHRF1BP1L;TRIO;ATP8A1;CCDC47;PREP;ATP2A1;ICAM5;CLINT1;UBL5;TRIM9;LGALS1;SCRN1;ALDH2;DBT;PDE4A;ARFIP1;SEC61B;BSN;DLGAP4;TGM2;LRRC47;BCAS3;RPS9;USP7;TRAPPC2L;VWF;UGT1A1;USP4;ALG2;GAB1;ANXA11;CSNK1D;VPS37B;CSNK1E;ANK3;ARID1A;CIT;DNM2;BCR;DAAM1;MADD;VDAC2;HAGH;ARHGEF7;DYNC1I2;GNAZ;SEC23A;MTMR3;TTYH3;NDRG3;NOTCH1;AHNAK;ABHD4;EIF5A2;PXN;ENDOD1;AK2;NRXN3;LRP4;NRF1;PPM1E;FOXO1;ADD1…
NCOR1 26117541 ChIP-Seq K562 Human	1.98181	102/2000	0.0104278	0.0684189	0	0	1.30107	5.93715	HNRNPR;ICAM5;PARK7;PNN;LGALS1;HERC1;GABARAPL2;RPS9;MBNL2;TPM4;STARD7;ECH1;PRPF4B;CSNK1D;PGD;BCR;PPA1;MADD;VCL;GNAZ;SPTBN4;SAR1A;PSMD14;HPCA;ENDOD1;VPS26A;FOXO3;GLG1;C12ORF57;LDHA;PDCD10;RAD21;TPR;PSAP;ZBED5;DECR1;CDK17;ACBD5;SMARCA5;L1CAM;SMARCA2;MLLT11;EHD1;EHD4;HNRNPF;DMXL2;PI4KA;ACBD3;UBE2K;CPEB2;SLC25A1;CELF1;DOCK9;CELF2;RPLP0;SLC2A1;ADAR;PTPRF;MECP2;DDI2;RB1CC1;TNKS1BP1;PDE4A;SNAP29;UBL7;LRR…
PPARA 22158963 ChIP-Seq LIVER Mouse	1.98181	102/2000	0.0104278	0.0684189	0	0	1.30107	5.93715	MTCH2;GLDC;KLHDC7A;PARK7;SMC3;GLUL;SEC63;GSTK1;ATP6V1G1;PHYH;IGFBP5;USP4;ACSL1;TPM2;APLP2;CSNK1D;UBE4B;BCR;DAAM1;HGS;GPD1;FETUB;SUCLG1;VPS28;SF1;NOTCH1;CFH;SHMT2;AK2;VPS26A;FOXO3;FOXO1;VCPIP1;LDHA;FXR2;PRKAR2A;COBLL1;G3BP1;PSAP;PLCG1;DECR1;ACBD5;ST13;ADHFE1;NEK7;EPHX1;LNPEP;SUPT5H;GRHPR;CDK5;ADI1;STT3B;DYNLRB1;ARF4;TOP2B;DOCK4;GPT;ETFB;TUBA1C;LASP1;NNT;WDR7;TMED4;BCKDHA;FGB;FGA;ARHGEF12;UGT1A1;AP…
ATF3 27146783 Chip-Seq COLON Human	1.98181	102/2000	0.0104278	0.0684189	0	0	1.30107	5.93715	UHRF1BP1L;RPL3;CSE1L;CLSTN1;MSI2;SMC3;CMIP;GLS;EFTUD2;CHCHD2;RPS16;CAPN2;VPS35;GABARAPL2;PHYH;UNC13A;GPT2;ECH1;CIRBP;ANXA11;CSNK1E;PSME3;DNAJB11;SUCLG1;TLN2;SQSTM1;PPIA;PI4K2A;FKBP5;ANKRD17;NDRG4;FKBP2;CD151;ABHD4;MAOB;SHMT2;UBR4;FOXO3;HTATSF1;ACTR3B;CNN3;ABR;LDHA;KLC2;S100A16;RAD21;MYH14;NPTX2;MAP2K7;PLTP;CAV1;ARHGAP26;PTK2;STRN;RNPS1;UBE2K;LGALS3BP;SERPINA3;CUEDC2;DOCK3;ADAR;CLINT1;EEA1;TUBA1C;…
ELF5 23300383 ChIP-Seq T47D Human	1.97117	60/1087	0.0106862	0.0694066	0	0	1.40315	6.3686	CTNND1;PREP;SLC2A1;CLINT1;PNN;CHCHD2;IMPA1;SCRN1;RUVBL2;RB1CC1;DHX15;LUC7L;ERC2;C16ORF74;TGM2;UBL7;IL18;ANXA11;VPS37B;ANK3;CTTNBP2NL;PSMA4;PRPF6;ERH;ALDOA;ARF6;RBM22;SF3B2;BRSK2;NOTCH1;PRICKLE2;ENDOD1;CABP1;MTDH;C12ORF57;LIMA1;SDCBP;DNPEP;KLC2;ZMAT2;G3BP1;MEF2D;ZBED5;ATP9A;WASF3;MFAP3L;SLC12A2;HSPA8;ACBD5;CPSF6;TXNRD1;SEMA4B;DHRS1;SMARCA2;NFIA;HNRNPF;DMXL2;CCDC6;DYNLRB1;CPEB3
FOXO3 23340844 ChIP-Seq DLD1 Human	1.92739	41/695	0.0118198	0.0755164	0	0	1.49892	6.6522	SLC25A1;HDAC2;HIP1;AHNAK;ABHD4;CUL3;DDX1;CPNE6;CLTB;PRICKLE2;XIAP;KLHDC7A;FOXO1;CMIP;ADD1;GNA13;ABR;SCRN1;CBS;CLMN;TRIM2;DDI2;CAPN2;ITGB8;ACSS1;PDLIM5;ZBED5;UBL7;AMPD3;BTBD8;PDP1;ARHGAP32;ADI1;HNRNPF;TAOK1;ZNF638;TPP2;SPIRE1;RAPGEF6;CPEB4;ARF6
CDKN2AIP 20523734 ChIP-Seq CORTICAL Neurons	1.92345	11/123	0.0119275	0.0755164	0	0	2.32689	10.3056	CDH5;SPON1;NUB1;DNAJC7;PRKAR1A;AP1G1;CAMK2N1;SRP68;BPHL;RBMX;SLC7A2
ATF3 23680149 ChIP-Seq GBM1-GSC Human	1.92157	110/2189	0.0119793	0.0755164	0	0	1.28191	5.6719	RPL3;CTNND1;SMC3;GOLGA2;EFTUD2;CHCHD2;RPS16;PSMD2;CAPN2;ARL6IP5;TGM2;CAST;PRKAB2;MBNL2;TPM4;ACSL1;TPM2;GPT2;ALG2;CSNK1D;PGD;DAAM1;PSME3;DNAJB11;SBDS;NUP98;TLN1;SQSTM1;PI4K2A;SPTBN4;TTYH3;TSG101;CD151;SHMT2;PCDH10;PXN;ARL1;ENDOD1;RASAL2;C12ORF57;LDHA;S100A16;BAG3;LTA4H;PLCG1;NPTX2;ZBED5;PLTP;IQSEC2;CAV1;MLLT11;EHD4;NCEH1;FUBP1;AMOTL1;ARF4;WDR1;CCDC47;DDX42;SLC2A1;ILK;ADAR;TUBA1C;LASP1;PDE4B;TNKS1B…
P53 22127205 ChIP-Seq FIBROBLAST Human	1.88403	40/679	0.0130609	0.0815358	0	0	1.49597	6.48973	ANKRD17;CPNE5;CRTC1;PITPNA;PPM1H;SLC2A1;PHYHIPL;CBL;SLC4A4;PPM1E;PAPSS1;NPEPPS;CYTH2;NUB1;PSD2;PALMD;UROD;NNT;TRA2B;SEC61B;NPTX2;LRRC47;SLC12A2;USP4;NEK7;CDC5L;TBCA;PGD;ARHGAP26;ARFGAP2;NELL2;INPP4A;PDP1;ACTBL2;KIF2A;BIN1;GNB2;CD9;CPEB2;UBE2K
ASH2L 23239880 ChIP-Seq MESCs Mouse	1.86409	160/3336	0.0136746	0.0838825	0	0	1.22934	5.2766	TRIO;RNH1;CPNE5;CSE1L;CTNND1;PREP;IPO7;IPO5;SCAMP5;NPEPPS;PNN;CHCHD2;RPS16;HERC1;PSMD2;DAG1;ARL6IP5;LUC7L;SEC62;FADS1;CAST;SMARCC2;STARD7;LIMCH1;ACSL1;GPT2;CASK;PRPF4B;PGD;CLIP1;ADPRH;SBDS;FETUB;ERH;SUCLG1;TLN1;BRSK1;RTN1;DDX1;ARL1;PHYHIPL;CABP1;HTATSF1;PLA2G7;MTDH;GRIN2A;KLC2;ZMAT2;PTPMT1;PLTP;BTF3;HSPA8;ACBD5;API5;EPHX2;BTBD11;TBCA;COPS4;PBP2;ARHGAP32;DLG1;EHD4;QARS;FUBP3;ARPC3;GNB2;GOLGB1;TPP2…
FOXP3 21729870 ChIP-Seq TREG Human	1.85859	74/1404	0.0138487	0.0838825	0	0	1.33879	5.72942	FKBP10;CUEDC2;RPL3;ATP8A1;GTF2B;PITPNB;RPLP0;ARHGAP1;AKR1B1;MIA3;ADAR;PARK7;SMC3;IPO4;EFTUD2;PSMD9;PNN;UROD;ARL6IP5;PIP4K2B;SEC61B;LRRC47;ECH1;ALG2;PGD;ARID1A;UCHL5;ARFGAP2;DNM2;RAP2B;KIF2A;PRKAR1A;MADD;SBDS;SUCLG1;RBM22;SNRPB;SNAP47;HDAC2;NUFIP2;MRPS36;POLDIP3;ATL2;CSTF2T;C12ORF57;ANKMY2;C18ORF25;AP2S1;SERPINH1;LRRC8A;LTA4H;CCT8;CDIPT;EPS15;CLASP1;MFAP3L;YIPF3;RANBP9;LNPEP;RSRC2;COX6C;SMARCA2;GA…
KDM2B 26808549 Chip-Seq HPB-ALL Human	1.85516	101/2000	0.0139587	0.0838825	0	0	1.28576	5.49232	CLSTN1;HNRNPR;PARK7;ACTB;IPO4;IPO5;RASSF2;GLUL;PRKAB2;PHYH;SMARCC2;IGFBP5;TPM4;APLP2;CIRBP;PRPF4B;CSNK1D;UBE4B;CSNK1E;PGD;BCR;PPA1;MAP7D1;PI4K2A;FKBP5;TTYH3;NOTCH1;STXBP3;EIF5A2;NRF1;CNN3;C12ORF57;ATXN2;KLC2;BAG3;APOH;PTPMT1;SERPINH1;ZBED5;CDK17;ACBD5;NEK7;EPHX1;MYO5A;LNPEP;SMARCA4;MLLT11;GNB2;HNRNPF;HYOU1;AMOTL1;DYNLRB1;CPEB2;EIF4G2;GALK1;SLC25A1;ADAR;NENF;GPHN;EEA1;SIPA1L1;SCRN1;DDI2;UBTF;SDF4;…
ZFP281 27345836 Chip-Seq ESCs Mouse	1.85516	101/2000	0.0139587	0.0838825	0	0	1.28576	5.49232	CPNE5;GTF2B;OGDHL;MSI2;UBE2Z;ACTB;NPEPPS;PNN;RASSF2;LGALS1;TFG;GLUL;SEC63;TGM2;UNC13A;IGFBP5;TPM2;CSNK1D;CSNK1E;ANK3;GAPVD1;BCR;SOAT1;PRKAR1A;SQSTM1;PPIA;ASTN1;FKBP5;FKBP2;CD151;SHMT2;PCDH10;DDX1;CUL3;VPS26A;RASAL2;CABP1;FOXO3;PLA2G7;SUPT6H;CNN3;LDHA;KLC2;G3BP1;TPR;SERPINH1;LTA4H;PLTP;MFAP3L;CDK17;CPSF6;SEC16A;SMARCA4;MLLT11;COPS3;NF1;NMT2;SLC25A1;PCSK2;GABRB2;BMPR2;CLTB;GPT;AKAP12;TUBA1C;LASP1;A…
TCF3 18692474 ChIP-Seq MEFs Mouse	1.84528	43/745	0.0142799	0.0844202	0	0	1.46454	6.22269	SLC25A1;DGKE;CUEDC2;NUFIP2;PDE1B;PDE1A;PREP;HMGB3;NRF1;UBL5;SYNCRIP;LIMA1;GNA14;CHCHD2;LASP1;PNP;DNAJB6;ALDH2;PRKAR2A;SERPINH1;SPIN1;DAG1;DMD;NCAM1;SPAG9;SNRPN;DST;SEMA4B;EPHX2;RDX;APOA2;CASK;ANXA11;ANK3;GLRX2;SMARCA2;RHOB;GPRC5B;REST;SOAT1;SPIRE1;FGFR2;ASTN1
HOXB4 20404135 ChIP-ChIP EML Mouse	1.84434	93/1824	0.0143107	0.0844202	0	0	1.29693	5.50775	ARF4;CUEDC2;RPL3;HIP1;2810408A11RIK;DDX42;ADAR;ICAM5;CROT;WDR45;SYNCRIP;UBL5;PNN;FBL;TFG;IMPA1;RPL18A;AP1G1;DHX15;DAG1;ARL6IP5;LUC7L;SDF2;FADS1;UBL7;GABARAPL2;PRKAB2;PHYH;EXOC7;ECH1;CIRBP;SLC39A10;TFIP11;CSNK1D;RHOB;TAX1BP1;SBDS;MYH9;SUCLG1;PAFAH1B2;VCL;BLVRA;LUC7L2;SF1;SNRPB;SEC23A;HDAC2;ACSS2;TOMM40;NUFIP2;POLDIP3;LRP4;NRF1;CABP1;SUPT6H;PRPF8;MTDH;GNA13;SDCBP;GNA14;PRKAR2B;RAD21;DNAJB4;DHX36;GN…
ZFP281 18757296 ChIP-ChIP E14 Mouse	1.83294	101/2004	0.0146914	0.0858777	0	0	1.28276	5.41388	CPNE5;CRTC1;MSI2;PARK7;ACTB;SCAMP5;TFG;RPL18A;DAG1;GLUL;SRRM2;GABARAPL2;SMARCC2;UNC13A;IGFBP5;TPM2;CIRBP;ALG2;CASK;UBE4B;PRKAR1A;BIN1;GPD1;TLN1;SF1;ASTN1;FKBP5;NDRG4;FKBP2;RTN1;CD151;SHMT2;PCDH10;HPCA;ABR;GRIN2A;ATXN2;LDHA;KLC2;SERPINH1;MAP2K7;PLTP;HSPA8;ST13;MSN;BTBD11;MLLT11;COPS3;PPP5C;ADI1;NF1;STRN;FGFR2;PCSK2;DPP10;ARF4;FKBP10;GABRB2;TOP2B;SLC44A1;ATP2A1;WDR45;PTPRF;LASP1;ACTR1B;AP1G1;GDAP1L…
CRX 20693478 ChIP-Seq ADULT RETINA Mouse	1.79308	39/668	0.0161033	0.0932831	0	0	1.48066	6.11323	GRIA1;DGKE;TRIO;TOMM40;MEGF10;ENDOD1;PPM1H;ADAR;MSI2;PPM1E;MECP2;FXR2;UGP2;SCRN1;PSD2;S100A16;PRKAR2A;G3BP1;DAG1;DMD;KIF1B;GPM6B;EIF5A;SLC12A2;BCAS3;SEMA4A;PRKAB2;IK;CDKL5;USP4;UBE4B;PGD;ARHGAP26;MTOR;IMPDH2;CAMK4;DRG1;AMOTL1;RAPGEF6
SOX2 18692474 ChIP-Seq MEFs Mouse	1.78167	100/1991	0.0165322	0.0949125	0	0	1.27722	5.23973	DGKE;RPL3;ATP8A1;2810408A11RIK;PREP;SCAMP5;CHCHD2;PSMD7;PNP;UROD;KIF5A;ARL6IP5;RPS11;TGM2;PHYH;SNRPN;CASK;ANXA11;CSNK1E;ANK3;WBP11;SOAT1;VPS28;ASTN1;NOTCH1;CFH;PDE1B;PDE1A;SUPT6H;CNN3;ATXN2;ZMAT2;PRKAR2A;SERPINH1;NPTX2;EPHX2;RDX;BTBD11;SMARCA2;MLLT11;EHD1;CDK5;SPIRE1;CPE;FGFR2;SLC25A1;WDR1;HMGB3;ADAR;PTPRF;SYNCRIP;UBL5;LASP1;ALDH2;NNT;SPIN1;SDF2;HSDL2;ARHGEF12;DST;APOA2;GLRX2;CIT;RHOB;GPRC5B;DNAJ…
BCL3 23251550 ChIP-Seq MUSCLE Mouse	1.77212	48/858	0.0168996	0.0956273	0	0	1.41775	5.78507	PCNA;NUFIP2;SRSF1;PITPNA;ATP2A1;ICAM5;FOXO3;FOXO1;GLG1;VCPIP1;DNPEP;UGP2;RPL18A;PALMD;NCS1;PSAP;LRRC8A;MEF2D;RPL17;LCMT1;DLGAP4;SMARCE1;SEMA4A;PPP1R12A;SMARCC2;UGT1A1;IDH3G;ECH1;CIRBP;SLC4A10;ACYP2;ANK3;ERP44;RAP2B;DNAJC7;GJB6;OCIAD1;DRG1;TPP2;STUB1;EIF3F;SUGT1;HAGH;ALDOA;ACBD3;PAFAH1B2;LUC7L2;RBM22
MYC 18555785 ChIP-Seq MESCs Mouse	1.77072	64/1200	0.0169541	0.0956273	0	0	1.35211	5.51289	MTCH2;RPL3;DDX46;CSE1L;EIF4A3;OGDHL;ACTB;GLS;AKAP12;EFTUD2;TUBA1C;PSMD7;RPL18A;DHX15;LUC7L;VPS35;EIF2A;SRRM2;PRKAB2;RPS9;RPS6;CIRBP;ALG2;DDB1;DNAJC7;NUP98;ALDOA;RAPGEF6;PPIA;PAFAH1B2;SF1;USP14;SF3B2;PDXK;PCNA;SLC20A2;SHMT2;NRF1;ACTR3B;STRN3;BAG3;TRA2A;TPR;MAP2K7;CDIPT;RPL17;PLTP;BTF3;SMARCE1;HSPA8;SSB;YIPF3;ST13;IMMT;MYO5A;RPL23A;RSRC2;SMARCA4;COPS3;FUBP1;CTNNB1;RNPS1;EIF4G3;EIF4G2
MYB 21317192 ChIP-Seq ERMYB Mouse	1.75944	51/923	0.0174005	0.0972916	0	0	1.4	5.67176	TRIO;MEGF10;PITPNA;OLA1;ETFB;SMC3;EEA1;NUB1;SIPA1L1;CAPN2;GRIPAP1;PPP1R12A;ACSL1;GPT2;CSNK1E;AMPD3;ARID1A;RHOB;BCR;DAAM1;MYH9;SQSTM1;VCL;VAMP3;FKBP5;NOTCH1;SLC20A2;PPM1H;LRP4;FOXO3;HSD17B11;FXR1;SDCBP;BAG3;G3BP1;ESD;MFAP3L;MAPK3;HSPA8;GSN;AGL;SEMA4B;CDC5L;RANBP9;SRP68;COQ9;GRHPR;QARS;PDCD4;TACC1;SMAP2
UBF1/2 26484160 Chip-Seq HMECs Human	1.73307	100/2000	0.0184898	0.102491	0	0	1.27051	5.07001	MTCH2;SPON1;UHRF1BP1L;RNH1;SERPINE2;CLSTN1;IPO7;ACTB;PSMD9;CDH5;PSMD2;GLUL;SRRM2;PHYH;TPM4;APLP2;PRPF4B;CSNK1D;UBE4B;CSNK1E;PGD;PRKAR1B;SOAT1;PSPC1;VDAC2;SUCLG1;SF1;SNRPB;TSG101;NOTCH1;SAR1A;STXBP3;PCDH10;PSMD13;HPCA;HTRA1;ENDOD1;VPS26A;CABP1;FOXO3;FOXO1;CNN3;C12ORF57;ATXN2;LDHA;BAG3;APOH;PTPMT1;COBLL1;LTA4H;ZBED5;CDK17;RDX;EPHX1;AMOTL1;CPEB3;EIF4G2;GALK1;BMPR2;RPLP0;OLA1;ADAR;PTPRF;GPHN;TUBA1C;D…
TDRD3 21172665 ChIP-Seq MCF-7 Human	1.72182	38/655	0.0189748	0.10428	0	0	1.46981	5.82727	SERPINA3;DYNC1I2;TRIO;HIP1;RPLP0;PRICKLE2;ATP2A1;MSI2;RASAL2;PPM1E;SYNCRIP;PSMD7;RAP1A;PALMD;NNT;RAD21;NCS1;GLUL;BCAS1;SMARCE1;SLC12A2;UPF1;BCAS3;PRKAB2;GPT2;RPS6;SLC39A10;WIPI2;ANK3;CSNK1E;CIT;ARFGAP2;EHD1;QDPR;SOAT1;BIN1;STUB1;SEC22B
TP53 22127205 ChIP-Seq IMR90 Human	1.68735	53/975	0.0205421	0.111937	0	0	1.37584	5.34553	CCDC47;DDX42;MSI2;ACTB;GPHN;IPO4;EEA1;LASP1;PSD2;UBTF;SDF2;SNAP29;LRRC47;EIF5A;UPF1;BCAS3;ARHGEF12;USP4;TPM2;GLRX2;PGD;RAP2B;PRKAR1B;KIF2A;ACTBL2;TLN1;ANKRD17;PCNA;NOTCH1;SUPT6H;GLG1;STRN3;C12ORF57;LIMA1;RBBP4;SLC12A2;SMARCE1;SPAG9;GSN;AGL;NEK7;XPO7;CDC42BPB;DHRS1;PUM1;ARHGAP26;ARCN1;CAMK4;NF1;PI4KA;CPEB2;ITPA;METAP1
PPARD 23208498 ChIP-Seq MDA-MB-231 Human	1.67901	31/516	0.0209408	0.113151	0	0	1.52254	5.88622	SPTBN4;MTCH2;DOCK4;STAU1;PDE1A;UBR4;ETFB;GOLGA2;GNA13;CYTH2;LASP1;HECTD1;RPS16;ZMAT2;PSAP;AP2S1;DAG1;PDE4B;ATP9A;HSDL2;ANXA1;LIMCH1;ECH1;IMMT;SRP68;ERP44;GNPDA1;NF1;MYH9;STT3B;SCG2
JARID1A 20064375 ChIP-Seq MESCs Mouse	1.6626	107/2171	0.0217471	0.116446	0	0	1.25179	4.7922	MTCH2;RPL3;EIF4A3;PITPNA;PARK7;UBE2Z;EFTUD2;PSMD9;CHCHD2;PSMD7;RPS16;RPL18A;PSMD2;RUVBL2;LUC7L;VPS35;PSPH;EIF2A;IK;TRAPPC2L;RPS6;CIRBP;WBP11;PRPF6;HGS;PSME3;DNAJB11;GPD1;SBDS;VPS28;NDRG4;TSG101;SAR1A;PSMD13;DDX1;ARL1;SUPT6H;PRPF8;ZMAT2;DHX36;TPR;CTSA;ST13;ADHFE1;SEC16A;COQ9;SUPT5H;QARS;FUBP3;ARPC3;DMXL2;TPP2;CUEDC2;DDX46;RPLP0;CCDC124;CLTB;ADAR;WDR45;UBL5;AP1G1;DBT;SDF4;SDF2;TMED4;LRRC47;EIF5A;BC…
HOXC9 25013753 ChIP-Seq NEUROBLASTOMA BE2-C Human	1.6593	100/2014	0.0219129	0.116446	0	0	1.26019	4.8148	RAB3C;RPL3;CSE1L;GTF2B;HNRNPR;ACTB;IPO4;PSMD9;CHCHD2;LGALS1;PNP;RPS16;HERC1;RUVBL2;ARL6IP5;VPS35;PSPH;EIF2A;CHGB;SRRM2;PRKAB2;IK;ATP6V1G1;RPS9;MBNL2;APLP2;RPS6;CIRBP;ALG2;TBR1;ACYP1;PSPC1;SBDS;SCG2;SNRPB;DDX1;ARL1;ZMAT2;DHX36;ESD;PSAP;CDK17;BTF3;ACBD5;SUPT5H;MLLT11;COPS3;CCDC88A;NCEH1;ARPC3;GOLGB1;NF1;CPEB3;ACBD3;CPEB2;CPEB4;LGALS3BP;FKBP10;CUEDC2;DDX46;CCDC47;ADAR;UBL5;AP1G1;DBT;UBL7;TMED4;BCAS3…
OLIG2 23332759 ChIP-Seq OLIGODENDROCYTES Mouse	1.64119	101/2040	0.0228457	0.119546	0	0	1.25632	4.74763	SPON1;PITPNB;UBE3A;ACTB;ARL6IP5;LIMCH1;GPT2;CASK;ANK3;ACAP2;CLIP1;DAAM1;BIN1;VCL;SNRPB;TSG101;MAOB;DDX1;CUL3;PDE1A;PHYHIPL;NRF1;RASAL2;FOXO1;ABR;RAP1A;EPB41L3;DHX36;PENK;PLTP;GPM6B;BTF3;HSPA8;MYO5A;LNPEP;ARHGAP26;GNAO1;GRHPR;TOLLIP;NF1;NMT2;TPP2;CPE;FGF12;EIF4G3;EIF4G2;FGFR2;CPEB4;SLC25A1;DPP10;BMPR2;WDR1;SLC44A1;MEGF10;CELF2;ADAR;CLINT1;EEA1;SIPA1L1;TRIM2;NCS1;UBTF;PDE4B;ITGB8;KIF1B;WDR7;DLGAP2;…
CIITA 25753668 ChIP-Seq RAJI Human	1.64077	28/459	0.0228681	0.119546	0	0	1.54606	5.84102	UHRF1BP1L;NDRG3;CCDC124;CSTF2T;NRF1;ACTR3B;ACTB;ZMAT2;TRA2B;SDF4;RPS11;ZBED5;SRRM2;BCKDHA;ECH1;GBF1;CIRBP;RSRC2;HLA-A;PUM1;ARID1A;COPS4;DNAJC7;HNRNPD;GART;PPIA;EIF4G2;CPEB4
NFI 21473784 ChIP-Seq ESCs Mouse	1.61554	99/2000	0.0242357	0.121747	0	0	1.25532	4.66969	CTNND1;UBE3A;ACTB;GLS;LGALS1;RPS16;CAPN2;DAG1;ARFIP1;CHGB;RPS9;ECH1;UBE4B;ACAP2;SOAT1;SCG2;VCL;NDRG3;CFH;PCDH10;PDE1B;DDX1;PXN;ABR;RAD21;ERI3;SERPINH1;NPTX2;MAP2K7;SEC31A;ACBD5;NEK7;SLC4A10;MSN;PTK2;MLLT11;ARHGAP32;PPP5C;CDK5;FUBP3;NF1;DYNLRB1;UBE2K;ARF4;GABRB2;WDR1;ARHGAP1;ADAR;CROT;GRM5;PCLO;IMPA1;NCS1;DHX15;NPTN;KIF1B;EIF5A;ANXA1;UGT1A1;VPS37B;GLRX2;AMPD3;ARFGAP2;CTTNBP2NL;RHOB;DNM2;DDB1;ACTBL…
FOXA1 21915096 ChIP-Seq LNCaP-1F5 Human	1.61554	99/2000	0.0242357	0.121747	0	0	1.25532	4.66969	UHRF1BP1L;ATP8A1;PITPNB;CTNND1;SLC4A4;FBL;PSMD7;CAPN2;GLUL;ATP6V1G1;MBNL2;ECH1;RPS6;TBR1;CSNK1E;ERMN;CLIP1;SOAT1;DAAM1;MAP7D1;ADPRH;VDAC2;SUCLG1;SQSTM1;PI4K2A;FKBP5;RTN1;TSG101;PSMD14;PSMD13;HEPACAM;PDE1B;USP54;ENDOD1;UBR4;RASAL2;FOXO3;CNN3;COBLL1;DHX36;DECR1;BTF3;ACBD5;NEK7;RDX;SUPT5H;BTBD8;HNRNPM;DLG2;ADI1;NF1;NMT2;TPP2;STRN;CPEB3;CPEB2;FGFR2;ARHGAP1;SLC2A1;MIA3;AKAP12;DBT;TNKS1BP1;ERC1;NEO1;C1…
ETS1 22383799 ChIP-Seq G1ME Mouse	1.61554	99/2000	0.0242357	0.121747	0	0	1.25532	4.66969	RNH1;SERPINE2;PREP;HNRNPR;MSI2;ICAM5;PARK7;SMC3;GLS;PNP;BSN;GABARAPL2;RPS9;USP7;SMARCC2;IGFBP5;TPM4;STARD7;CIRBP;PRPF4B;TMX3;DNAJB11;MADD;NUP98;TLN1;SQSTM1;PPIA;VCL;ANKRD17;GNAZ;FKBP2;MTMR3;CD151;SAR1A;PDE1A;PHYHIPL;VPS26A;RASAL2;FOXO3;ACTR3B;VCPIP1;LDHA;RAP1A;G3BP1;CDK17;CTLA2A;ADHFE1;SEC16A;NEK7;SLC4A10;LNPEP;SUPT5H;SMARCA4;COPS4;COPS3;QARS;ADI1;HNRNPF;TPP2;SPIRE1;ACBD3;GALK1;CPEB4;SLC25A1;CELF…
FOXA1 26743006 Chip-Seq LNCaP-abl Human	1.61554	99/2000	0.0242357	0.121747	0	0	1.25532	4.66969	DGKE;KIAA1191;ATP8A1;GTF2B;CLSTN1;HNRNPR;PARK7;SMC3;PSMD9;PSMD7;VPS35;SEC62;RPS9;PHYH;TBR1;UBE4B;ANK3;HDHD2;PGD;MADD;NUP98;VCL;SF1;GRIA1;TSG101;SHMT2;PDE1B;USP54;PDE1A;ENDOD1;SUPT6H;CNN3;ATXN2;LDHA;PRKAR2B;BAG3;PTPMT1;COBLL1;ERI3;PSAP;LTA4H;NPTX2;DECR1;CDK17;ACBD5;CPSF6;API5;NEK7;RDX;PUM1;BTBD8;DLG2;NMT2;SPIRE1;STRN;CPEB3;UBE2K;SYNCRIP;ACTR1B;DDI2;DBT;NPTN;KIF1B;ERC1;UBXN4;C16ORF74;UPF1;ARHGEF12;…
CREB1 26743006 Chip-Seq LNCaP Human	1.61554	99/2000	0.0242357	0.121747	0	0	1.25532	4.66969	CLSTN1;UBE3A;MSI2;ICAM5;PARK7;RPS16;UROD;CAPN2;ARL6IP5;PRKAB2;PHYH;MBNL2;ACSL1;GPT2;PRPF4B;UBE4B;PGD;CLIP1;SOAT1;PPA1;SBDS;VDAC2;TLN2;SQSTM1;FKBP5;SPTBN4;FKBP2;BRSK2;CD151;STXBP3;SHMT2;PDE1B;USP54;HPCA;AK2;FOXO3;CNN3;C12ORF57;ATXN2;LDHA;ESD;MYH14;ACBD5;NEK7;BTBD8;GNB2;HNRNPF;SPIRE1;CPEB3;FGFR2;LGALS3BP;DOCK9;MIA3;ADAR;ATP2A1;GPT;TRIM9;DDI2;RB1CC1;NPTN;UBTF;PDE4B;SDF4;TNKS1BP1;PDE4A;KIF1B;LRRC47;U…
TP53 23651856 ChIP-Seq MEFs Mouse	1.58843	151/3193	0.0257968	0.128584	0	0	1.20491	4.40695	TRIO;CPNE5;SERPINE2;CRTC1;CLSTN1;KLHDC7A;MSI2;PARK7;SMC3;FBL;CAPN2;PIP4K2B;MBNL2;CIRBP;UBE4B;CSNK1E;ANK3;GAPVD1;WBP11;BCR;INPP4A;ACAP2;PRPF6;PRKAR1A;HGS;ADPRH;PPIA;GRIA1;CD151;NOTCH1;HEPACAM;PXN;RASAL2;CABP1;FOXO3;PRPF8;UGT1A7C;SDCBP;ATXN2;PRKAR2B;EPB41L1;BAG3;EPB41L3;PIP5K1C;PLCG1;PLTP;ST13;EPHX1;MYO5A;MSN;BTBD11;LNPEP;TBCA;ARHGAP26;SMARCA2;PTK2;SMARCA4;MLLT11;PTPRD;EHD1;CCDC88A;PPP5C;EHD4;NCEH1…
STAT3 24763339 ChIP-Seq IMN-ESCs Mouse	1.55011	89/1788	0.0281767	0.139366	0	0	1.25988	4.49683	DPP10;RYR2;TRIO;ATP8A1;SLC44A1;SLC7A14;KLHDC7A;MSI2;PTPRF;NPEPPS;PSMD7;ALDH2;TRIM2;CAPN2;SPIN1;SEC61B;GLUL;CAST;PPP1R12A;PABPC6;ANXA2;IGFBP5;GPT2;SLC39A10;GLRX2;GAPVD1;ARID1A;CTTNBP2NL;RHOB;RAP2B;TMX3;DAAM1;DNAJC7;TAX1BP1;CDC42EP1;MYH9;PPIA;SNAP47;DYNC1I2;NDRG3;MVK;PSMD14;NUFIP2;PCDH10;ATL2;PXN;PHYHIPL;NRF1;FOXO1;MTDH;FXR1;GNA14;HECTD1;UGP2;EPB41L1;CAMK2N1;PRKAR2A;EPB41L3;AP2S1;NCAM1;NPTX2;SEC31A…
ESRRB 18555785 ChIP-Seq MESCs Mouse	1.5359	73/1434	0.0291141	0.142903	0	0	1.28664	4.55024	DGKE;CPNE5;PITPNA;OGDHL;ADAR;KLHDC7A;ETFB;IPO7;GLS;NUB1;SIPA1L1;NNT;DDI2;DHX15;SPIN1;UBL7;LRRC47;SRRM2;CDV3;HSDL2;CDKL5;SNRPN;SLC6A17;ACTN2;APLP2;MINK1;CSNK1D;ACYP2;HDHD2;GAPVD1;WBP11;BCR;MYH9;SUCLG1;ALDOA;PAFAH1B2;VCL;BLVRA;NDRG4;BRSK2;PDXK;NDRG3;ACSS2;TOMM40;MRPS36;AK2;HSD17B4;ACTR3B;ABR;ANKMY2;NFS1;CAMK2N1;PDCD10;COBLL1;EPB41L3;PSAP;GNA12;APBB1;CTSA;NDUFA3;AGL;EPHX2;IMMT;LNPEP;COQ9;COX6C;LRPPR…
FOXM1 25889361 ChIP-Seq OE33 AND U2OS Human	1.53086	50/932	0.0294537	0.143475	0	0	1.35448	4.77444	CTNND1;HMGB3;SMC3;CLINT1;GPHN;IPO4;TUBA1C;LGALS1;NNT;PIP4K2B;BCKDHA;IK;CIT;DDB1;DNAJB11;PGP;NUP98;HAGH;PI4K2A;SF1;ARF6;FKBP2;PCNA;TOMM40;MRPS36;PSMD13;CUL3;ATL2;LRP4;CSTF2T;HSD17B11;C12ORF57;VCPIP1;ZMAT2;RAD21;COBLL1;BUB3;CLASP1;CAV1;STAT3;RPL35A;SUPT5H;EHD1;COPS4;NFIA;GNB2;HNRNPF;HNRNPD;CTNNB1;DYNLRB1
WT1 25993318 ChIP-Seq PODOCYTE Human	1.52405	162/3464	0.0299193	0.144647	0	0	1.19142	4.181	SPON1;TRIO;ATP8A1;CRTC1;GLDC;KLHDC7A;MSI2;SMC3;IPO5;LGALS1;DAG1;TGM2;SRRM2;ATP6V1G1;MBNL2;IGFBP5;TMOD2;ANXA11;PRPF4B;UBE4B;ANK3;BCR;INPP4A;CLIP1;SOAT1;DAAM1;MAP7D1;GPD1;ADPRH;FETUB;VDAC2;TLN2;SQSTM1;SCG2;ASTN1;FKBP5;SPTBN4;MTMR3;CD151;NOTCH1;DDX1;RASAL2;CABP1;FOXO3;CORO1B;FOXO1;UGT1A7C;FXR1;ABR;GRIN2A;LDHA;PRKAR2B;EPB41L1;S100A16;COBLL1;EPB41L3;MYH14;LTA4H;MAP2K7;PLTP;CDK17;EPHX1;MSN;BTBD11;PUM1;…
CEBPB 21427703 ChIP-Seq 3T3-L1 Mouse	1.50259	98/2000	0.0314347	0.147537	0	0	1.24018	4.29083	MTCH2;UHRF1BP1L;SERPINE2;2810408A11RIK;UBE3A;SLC4A4;NPEPPS;FBL;NUB1;PNP;RPS16;RUVBL2;CAPN2;DAG1;RPS11;CAST;MBNL2;GPT2;CASK;PGD;BCR;CLIP1;SOAT1;PRKAR1A;ADPRH;TLN1;ANKRD17;NOTCH1;SHMT2;VPS26A;FOXO3;UGT1A7C;PTPMT1;COBLL1;TPR;PSAP;SERPINH1;PLCG1;SEC16A;NEK7;MSN;COQ9;ARHGAP26;EHD1;STT3B;DYNLRB1;EIF4G2;SLC44A1;CELF1;CCDC47;SLC2A1;ILK;NENF;CLINT1;TUBA1C;SYNCRIP;LASP1;NNT;DDI2;RB1CC1;UBTF;ITGB8;TNKS1BP1;…
OLIG2 26023283 ChIP-Seq AINV15 Mouse	1.50259	98/2000	0.0314347	0.147537	0	0	1.24018	4.29083	SPON1;RNH1;ATP8A1;KLHDC7A;ACTB;GLS;PNN;PSMD7;LGALS1;UROD;CAPN2;ARL6IP5;RPS11;CHGB;GABARAPL2;RPS9;PHYH;MBNL2;STARD7;LIMCH1;TPM2;GPT2;ECH1;CIRBP;CSNK1E;HDHD2;ERMN;INPP4A;CLIP1;DAAM1;SQSTM1;PPIA;RTN1;NOTCH1;HPCA;HTRA1;CABP1;VCPIP1;ABR;LDHA;S100A16;PRKAR2A;ESD;SERPINH1;MYH14;SYT5;ADHFE1;SMARCA2;SMARCA4;PEX5L;PPP5C;ADI1;HNRNPF;FUBP1;EIF4G2;DOCK4;RPLP0;CCDC124;PTPRF;UBL5;NNT;NCS1;GDAP1L1;ITGB8;TNKS1BP1…
GATA1 19941827 ChIP-Seq MEL86 Mouse	1.50259	98/2000	0.0314347	0.147537	0	0	1.24018	4.29083	MTCH2;SERPINE2;ATP8A1;CSE1L;PITPNB;CLSTN1;PREP;ICAM5;SCAMP5;LGALS1;HERC1;VPS35;GLUL;SRRM2;GSTK1;MBNL2;APLP2;CSNK1D;CSNK1E;ANK3;GAPVD1;INPP4A;PSME3;ERH;SCG2;GNAZ;MTMR3;ABHD4;DDX1;ENDOD1;FOXO3;VCPIP1;ABR;PRKAR2B;SEC31A;CDK17;SEC16A;SMARCA4;EHD1;HNRNPM;DLG2;WNK2;HNRNPF;AMOTL1;ACBD3;CPEB2;EIF4G3;GALK1;CPEB4;RYR2;HIP1;DOCK3;SLC44A1;SLC7A14;WDR45;CLINT1;NPTN;UBTF;PDE4A;KIF1B;SEC61B;DLGAP4;BCAS3;CDV3;AR…
RARB 27405468 Chip-Seq BRAIN Mouse	1.50259	98/2000	0.0314347	0.147537	0	0	1.24018	4.29083	TRIO;RPL3;CPNE5;2810408A11RIK;CTNND1;MSI2;UROD;MBNL2;IGFBP5;ACTN2;ECH1;CIRBP;PRPF4B;CSNK1D;STX1B;CLIP1;TMX3;PRPF6;PSME3;TLN1;PPIA;GRIA1;NDRG4;TTYH3;PCDH10;PDE1B;HPCA;ARL1;PHYHIPL;FOXO3;PRPF8;FOXO1;ABR;GRIN2A;PRKAR2B;G3BP1;PENK;LTA4H;CPSF6;SLC4A10;LNPEP;SMARCA4;GNAO1;CCDC88A;ADI1;GNB2;FUBP1;TPP2;STRN;CPEB4;PCSK2;CELF1;CELF2;CLTB;GPHN;LASP1;GRM5;SCRN1;DDI2;UBTF;PDE4A;WDR7;ERC2;NEO1;GIT1;BCAS3;TMED9…
TCF7L2 21901280 ChIP-Seq H4IIE Rat	1.49935	54/1023	0.0316699	0.147563	0	0	1.33212	4.599	HIP1;GLDC;DOCK9;PITPNB;CMIP;GOLGA2;NNT;PDE4B;DLGAP2;PSPH;BCAS1;EIF5A;CAST;GABARAPL2;BCAS3;PHYH;PRPF4B;CTTNBP2NL;CIT;CLIP1;PRKAR1B;LANCL2;VDAC2;ALDOA;GART;SHANK2;ARF6;SEC23A;SF3B2;TOMM40;PRICKLE2;HTRA1;LRP4;SLC7A2;ABR;PALMD;BAG3;PSAP;GNA12;EIF4H;SEMA4A;ACBD5;EPHX1;RPL23A;ARHGAP26;GATAD2B;GRIN1;PSMC6;NFIA;GNB2;PSMC2;OCIAD1;EIF3E;TACC1
SPI1 23547873 ChIP-Seq NB4 Human	1.47535	150/3198	0.0334696	0.154827	0	0	1.19233	4.0505	KIAA1191;CSE1L;EIF4A3;ECI2;SLC4A4;IPO4;GLS;SCAMP5;EFTUD2;NPEPPS;CHCHD2;PSMD7;RASSF2;LGALS1;PNP;HERC1;TFG;RPL18A;RPS11;USP4;ACSL1;TPM2;TMOD2;RPS6;PRPF4B;ACYP2;GAPVD1;ACAP2;CLIP1;PRKAR1A;HGS;DNAJB11;TLN1;PI4K2A;SF1;TTYH3;TSG101;PSMD13;CUL3;PXN;VPS26A;CORO1A;FOXO1;BAG6;ABR;SNX2;PDCD10;G3BP1;DHX36;SWI5;PSAP;SERPINH1;LTA4H;BTF3;HSPA8;ACBD5;MYO5A;PRRC2C;COQ9;SMARCA2;SMARCA4;MANF;EHD1;COPS3;GRHPR;NCEH1;…
NANOG 18692474 ChIP-Seq MEFs Mouse	1.44625	97/1989	0.0357887	0.164372	0	0	1.23301	4.10608	DGKE;ATP8A1;2810408A11RIK;PREP;SCAMP5;NPEPPS;CDH5;CHCHD2;PSMD7;PNP;KIF5A;ARL6IP5;GLUL;TGM2;CAST;SRRM2;SMARCC2;SNRPN;ANXA11;CSNK1E;ACYP1;FKBP5;MTMR3;NOTCH1;CFH;PDE1B;PDE1A;AK2;NRF1;SUPT6H;CORO1B;CNN3;VCPIP1;ATXN2;LDHA;PRKAR2A;RAD21;PIP5K1C;PLTP;EPHX2;RDX;MYO5A;BTBD11;PUM1;SMARCA2;CDK5;SPIRE1;FGFR2;SLC25A1;CUEDC2;WDR1;CLTB;SLC2A1;HMGB3;MECP2;SYNCRIP;LASP1;ALDH2;TRIM2;DBT;SPIN1;PDE4A;SDF2;UBL7;HSDL2…
EGR1 20690147 ChIP-Seq ERYTHROLEUKEMIA Human	1.43244	277/6207	0.0369456	0.168348	0	0	1.14864	3.78856	SPON1;TRIO;RNH1;RPL3;CPNE5;GLDC;ICAM5;GOLGA2;NSDHL;NUB1;LGALS1;LUC7L;VPS35;BSN;SRRM2;GABARAPL2;ATP6V1G1;SMARCC2;SLC6A17;STARD7;ACTN2;ACSL1;CIRBP;ALG2;CSNK1D;CSNK1E;BCR;INPP4A;PRKAR1B;SOAT1;PRKAR1A;PPA1;BIN1;VPS28;SF1;ASTN1;SPTBN4;TTYH3;STXBP3;MAOB;SHMT2;PDE1A;VPS26A;MTDH;ABR;PRKAR2B;EPB41L1;S100A16;PDCD10;SERPINH1;PIP5K1C;PLCG1;IQSEC2;ADHFE1;BTBD11;PTK2;EHD1;EHD4;FUBP3;WNK2;TOLLIP;STRN;HYOU1;RNPS…
SOX2 20726797 ChIP-Seq SW620 Human	1.4259	122/2564	0.0375059	0.168348	0	0	1.20521	3.95701	HP;MSI2;GLS;NPEPPS;NSDHL;LGALS1;UROD;ARL6IP5;LUC7L;GLUL;FADS1;PSPH;TGM2;CDKL5;MBNL2;ACSL1;TPM2;GPT2;CSNK1D;CSNK1E;BCR;PRKAR1B;SOAT1;SQSTM1;SCG2;PSMD11;CFH;MAOB;SHMT2;USP54;HTRA1;PHYHIPL;PRPF8;GLG1;CNN3;SDCBP;EPB41L1;APOH;RAD21;COBLL1;PSAP;MYH14;PLCG1;CAV1;MYO5A;L1CAM;SMARCA2;PTK2;MLLT11;QDPR;DIAPH1;GNB2;TPP2;CPEB2;FGFR2;SLC25A1;DOCK4;BMPR2;SLC44A1;AKR1B1;PTPRF;AKAP12;SIPA1L1;NNT;NPTN;ITGB8;TNKS1B…
KLF4 18358816 ChIP-ChIP MESCs Mouse	1.42432	84/1700	0.0376428	0.168348	0	0	1.24752	4.0914	SLC25A1;RAB3C;SLC44A1;ARHGAP1;ETFB;ACTB;AKAP12;NPEPPS;LASP1;RB1CC1;KIF5A;CAPN2;SDF4;KIF1B;RPS11;GLUL;PSPH;EIF2A;GABARAPL2;UNC13A;DST;ANXA2;IGFBP5;TPM4;UGT1A1;ECH1;APOA2;CTTNBP2NL;DDB1;PRKAR1B;ADPRH;ITPKA;HAGH;TLN1;FKBP5;DYNC1I2;PDXK;PCNA;RTN1;CD151;NOTCH1;AHNAK;RNMT;SLC20A1;HTRA1;CABP1;ADD1;GNA13;VCPIP1;GRIN2A;DNPEP;EPB41L1;CAMK2N1;TPR;NCAM1;PIP5K1C;PDLIM5;MAP2K7;PLTP;SF3A2;HSPA1L;SGTB;CSNK1A1;EP…
TET1 21490601 ChIP-Seq MESCs Mouse	1.42243	97/1994	0.0378068	0.168348	0	0	1.22941	4.02663	PREP;KLHDC7A;UBE2Z;IPO4;EFTUD2;TFG;CAPN2;ARFIP1;PIP4K2C;GLUL;CHGB;CAST;GSTK1;PRKAB2;PHYH;SLC6A17;ACTN2;TMOD2;ANXA11;TBR1;CLIP1;BIN1;MADD;VPS28;NDRG3;NOTCH1;PSMD13;PDE1B;CUL3;RASAL2;ACTR3B;VCPIP1;RNF214;ATXN2;KLC2;EPB41L1;PSAP;SERPINH1;LTA4H;PLTP;TMEM132A;LNPEP;SMARCA2;MLLT11;NCEH1;HNRNPF;NF1;PI4KA;NMT2;TPP2;CPEB3;GABRB3;RYR2;DOCK9;ARHGAP1;GPHN;TRIM9;PCLO;SIPA1L1;SCRN1;ERC1;ERC2;SNAP29;DLGAP4;ANXA…
AHR 22903824 ChIP-Seq MCF-7 Human	1.42063	38/690	0.0379635	0.168348	0	0	1.38829	4.54126	PDXK;RPL3;TRIO;BMPR2;SLC44A1;XIAP;MSI2;GLG1;FXR1;PPP1R2;NPEPPS;LIMA1;GNA14;PCLO;DNPEP;DNAJB6;NNT;CLMN;SEC61B;ERC2;ATP9A;BCAS3;IGFBP5;DST;TXNRD1;MID1IP1;GAPVD1;COX6C;EHD4;DLG2;NBEA;PSPC1;TAOK1;TAX1BP1;SPIRE1;TLN2;FGFR2;CPEB4
GATA1 22383799 ChIP-Seq G1ME Mouse	1.3942	97/2000	0.0403457	0.175286	0	0	1.2251	3.93291	DGKE;RPL3;PITPNA;PREP;HNRNPR;PARK7;GLS;AMOT;PNN;CHCHD2;LGALS1;UROD;ARL6IP5;ARFIP1;TGM2;RPS9;TPM4;CIRBP;PRPF4B;ANK3;SOAT1;DAAM1;PRKAR1A;PPA1;PSME3;GPD1;MADD;PGP;FKBP2;COPA;TTYH3;PSMD11;ABHD4;HEPACAM;CUL3;HPCA;CORO1A;GLG1;LDHA;G3BP1;SYT5;HSPA8;CPSF6;NEK7;EPHX1;PI4KA;EIF4G2;GALK1;LGALS3BP;FKBP10;TOP2B;DDX46;CLINT1;TUBA1C;ACTR1B;SIPA1L1;ALDH2;RB1CC1;PPP1R12A;EXOC7;PABPC4;TFIP11;VPS37B;WIPI2;F2;ARID1A…
RUNX1 22412390 ChIP-Seq EML Mouse	1.3942	97/2000	0.0403457	0.175286	0	0	1.2251	3.93291	GTF2B;EIF4A3;HP;NUB1;LGALS1;ARL6IP5;TPM4;UBE4B;ACYP1;BCR;CLIP1;SOAT1;DAAM1;PRKAR1A;MADD;PGP;TLN1;SQSTM1;FKBP5;FKBP2;TSG101;CD151;GLG1;MYH14;LTA4H;PLCG1;MFAP3L;CDK17;HSPA8;ACBD5;IQSEC2;SMARCA5;MSN;LNPEP;SUPT5H;PUM1;NCEH1;ADI1;GNB2;TOLLIP;FUBP1;NF1;TPP2;ACBD3;HIP1;DDX42;SLC2A1;ILK;CLINT1;EEA1;MECP2;TUBA1C;LASP1;NPTN;PDE4A;SDF2;EIF5A;PPP1R12A;ANXA1;SLC39A10;TFIP11;VPS37B;ARID1A;UCHL5;CIT;RHOB;RAP2B;…
KDM2B 26808549 Chip-Seq JURKAT Human	1.3942	97/2000	0.0403457	0.175286	0	0	1.2251	3.93291	DGKE;GTF2B;EIF4A3;CLSTN1;HNRNPR;MSI2;GLS;RASSF2;GLUL;RPS9;IGFBP5;TPM4;GPT2;APLP2;CIRBP;PRPF4B;UBE4B;CSNK1E;PGD;BCR;SOAT1;FKBP5;NOTCH1;SAR1A;PXN;FOXO3;FOXO1;GLG1;C12ORF57;ABR;ATXN2;LDHA;PTPMT1;PIP5K1C;ZBED5;CDK17;ACBD5;CPSF6;ADHFE1;EPHX1;PUM1;SMARCA2;EHD1;HNRNPM;DIAPH1;NBEA;HNRNPF;CPEB2;EIF4G3;GALK1;SLC25A1;DOCK9;CELF2;SLC2A1;CLINT1;PTPRF;GPHN;SYNCRIP;LASP1;ALDH2;UBTF;SDF4;PDE4A;ERC1;C16ORF74;USP4…
ESR1 17901129 ChIP-ChIP LIVER Mouse	1.37597	26/444	0.0420754	0.181574	0	0	1.47755	4.68131	RPL3;SLC20A2;RNMT;PSMD13;ETFB;ICAM5;BPHL;ACTB;RAP1A;ALDH2;CBS;RB1CC1;KIF1B;MAP2K7;FGB;SEMA4A;ARHGEF12;GPT2;STAT3;APOA2;GRHPR;STUB1;HAGH;PPIA;PI4K2A;CPEB4
GFI1B 20887958 ChIP-Seq HPC-7 Mouse	1.36057	91/1871	0.0435943	0.186874	0	0	1.22725	3.84476	MTCH2;CUEDC2;UHRF1BP1L;DOCK4;BMPR2;DOCK3;CELF1;PITPNB;RPLP0;PITPNA;ARHGAP1;ILK;UBE3A;EEA1;PNN;LGALS1;PNP;SIPA1L1;AP1G1;PSMD2;DBT;ARL6IP5;SDF4;SNAP29;GLUL;DLGAP4;UBL7;LRRC47;SRRM2;PHYH;UNC13A;TPM4;STARD7;USP4;PRPF4B;GNL1;UCHL5;CTTNBP2NL;STX1B;RAP2B;LMBRD2;PRPF6;PRKAR1A;PGP;RAPGEF6;PPIA;VCL;PI4K2A;COPA;MVK;ACSS2;NUFIP2;HPCA;ARL1;CSTF2T;ACTR3B;BPHL;FOXO1;CAMKK1;MTDH;ANKMY2;SDCBP;ATXN2;DNAJB6;PTPMT1;…
AR 22383394 ChIP-Seq PROSTATE CANCER Human	1.31967	90/1857	0.0478999	0.203971	0	0	1.22192	3.71298	GABRB3;GABRB2;TOP2B;TRIO;BMPR2;ATP8A1;MEGF10;CRTC1;GLDC;CTNND1;PREP;OLA1;AKR1B1;SLC4A4;IPO7;AKAP12;SCRN1;RB1CC1;TRIM2;PDE4B;ITGB8;ACAA1;BCAS3;CDV3;ATP6V1G1;PPP1R12A;ARHGEF12;GAB1;SLC39A10;APOA4;ANK3;GLRX2;KIF2A;DAAM1;ACTBL2;PACS1;MAP7D1;TLN2;ARHGEF7;VCL;SNRPB;FKBP5;DYNC1I2;MTMR3;RTN1;AHNAK;MAOB;PCDH10;SLC20A1;USP54;PPM1H;NRXN3;PHYHIPL;RASAL2;FOXO3;CNN3;ATXN2;RAP1A;PRKAR2B;DNAJB4;COBLL1;GNA12;BUB3…
TFAP2A 17053090 ChIP-ChIP MCF-7 Human	1.31245	92/1904	0.0487018	0.206022	0	0	1.21826	3.68164	SLC25A1;SERPINA3;RPL3;CRTC1;DOCK9;PITPNB;HMGB3;ETFB;RLBP1;SCAMP5;UBL5;CDH5;RPS16;HERC1;RPL18A;AP1G1;TNKS1BP1;VPS35;SNAP29;FADS1;GIT1;TGM2;SRRM2;PPP1R12A;MBNL2;GPT2;CSNK1E;AMPD3;WBP11;BCR;DDB1;ARHGEF9;DAAM1;DNAJC7;MYH9;ERH;TLN2;HAGH;ALDOA;GART;ATP6V0C;GNAZ;USP14;SEC23A;NDRG4;SF3B2;PCNA;NDRG3;TOMM40;AHNAK;PDE1B;HM13;NRXN2;CBL;HTATSF1;ATXN2;C18ORF25;EPB41L1;EPB41L3;MYH14;NCAM1;CCT8;PLCG1;APBB1;RPL17…
ZNF217 24962896 ChIP-Seq MCF-7 Human	1.29992	75/1522	0.0501282	0.209677	0	0	1.24067	3.71353	DOCK4;TRIO;SLC44A1;MSI2;PTPRF;CMIP;SPIN1;SEC61B;C16ORF74;TGM2;CAST;CDV3;ATP6V1G1;USP7;ANXA2;LIMCH1;ANK3;GAPVD1;RHOB;INPP4A;RAP2B;DAAM1;ACTBL2;PACS1;RAPGEF2;ALDOA;SCG2;SHANK2;AHNAK;PCDH10;HM13;ATL2;PXN;PPM1H;SLC7A2;GLG1;MTDH;LIMA1;GNA14;DNAJB6;CLMN;RAD21;COBLL1;ESD;GNA12;AP2S1;BUB3;ACSS1;ATP9A;GPR158;GSN;CSNK1A1;TXNRD1;SEMA4B;SLC4A10;MYO5A;ARHGAP26;SMARCA2;PTK2;TJP1;PDP1;EHD4;NCEH1;NFIA;NBEA;WNK2;…
NFE2L2 20460467 ChIP-Seq MEFs Mouse	1.2943	54/1055	0.0507808	0.209677	0	0	1.28727	3.83637	RAB3C;CLSTN1;CTNND1;PREP;OLA1;UBE2Z;SLC4A4;EEA1;NPEPPS;PCLO;KIF1B;ERC2;SEC63;PPP1R12A;ANXA1;GPT2;RPS6;SLC39A10;ANK3;AMPD3;ACYP1;PGD;ACAP2;SOAT1;KIF2A;PSPC1;TAX1BP1;FETUB;MYH9;SQSTM1;PI4K2A;SLC20A2;ATL2;PPM1H;CSTF2T;PHYHIPL;MTDH;PRKAR2B;ESD;CLASP1;SEMA4A;AGL;TXNRD1;NEK7;EPHX1;SORBS2;COX6C;STXBP5L;KTN1;PEX5L;FMNL2;FAM131B;CD9;STRN
NRF2 20460467 ChIP-Seq MEFs Mouse	1.2943	54/1055	0.0507808	0.209677	0	0	1.28727	3.83637	RAB3C;CLSTN1;CTNND1;PREP;OLA1;UBE2Z;SLC4A4;EEA1;NPEPPS;PCLO;KIF1B;ERC2;SEC63;PPP1R12A;ANXA1;GPT2;RPS6;SLC39A10;ANK3;AMPD3;ACYP1;PGD;ACAP2;SOAT1;KIF2A;PSPC1;TAX1BP1;FETUB;MYH9;SQSTM1;PI4K2A;SLC20A2;ATL2;PPM1H;CSTF2T;PHYHIPL;MTDH;PRKAR2B;ESD;CLASP1;SEMA4A;AGL;TXNRD1;NEK7;EPHX1;SORBS2;COX6C;STXBP5L;KTN1;PEX5L;FMNL2;FAM131B;CD9;STRN
MYB 26560356 Chip-Seq TH1 Human	1.29038	96/2000	0.0512418	0.209677	0	0	1.21008	3.5954	ARF4;GABRB2;UHRF1BP1L;RNH1;WDR1;CELF1;CELF2;ADAR;PARK7;SMC3;CLINT1;GPHN;EEA1;SYNCRIP;PNN;LGALS1;ACTR1B;PNP;DBT;ARL6IP5;PDE4B;KIF1B;GLUL;PSPH;USP47;USP7;PHYH;ANXA2;IGFBP5;TPM4;VWF;EXOC7;CASK;ANXA11;PRPF4B;ACYP2;VPS37B;AMPD3;ARID1A;UCHL5;BCR;DAAM1;ITPKA;MADD;TAX1BP1;SEC22B;ALDOA;RAPGEF6;SF1;FKBP2;TOMM40;STAU1;SHMT2;HDAC1;ENDOD1;AK2;UBR4;CSTF2T;CORO1A;FOXO1;STRN3;C12ORF57;FXR1;LMAN1;PPP1R2;C18ORF25;…
MYB 26560356 Chip-Seq TH2 Human	1.29038	96/2000	0.0512418	0.209677	0	0	1.21008	3.5954	TOP2B;MTCH2;UHRF1BP1L;DOCK4;CELF2;PREP;PARK7;CLINT1;ACTB;EEA1;PSMD7;PNP;NNT;ARL6IP5;PDE4A;GLUL;BCAS1;SEC63;CHGB;SRRM2;UPF1;HSDL2;USP7;PHYH;MBNL2;ANXA1;ANXA2;TPM4;AKR1A1;SLC39A10;ANXA11;PRPF4B;APOA4;VPS37B;AMPD3;ACYP1;ARID1A;UCHL5;DNM2;INPP4A;ADPRH;ITPKA;MYH9;CHST2;SF1;FKBP5;TOMM40;AHNAK;ATL2;AK2;CSTF2T;FOXO3;CORO1A;FOXO1;ADD1;GLG1;STRN3;PPP1R2;SDCBP;LDHA;C18ORF25;RAP1A;KLC2;PABPN1;RBBP4;TRA2B;RAD…
GATA2 21666600 ChIP-Seq HMVEC Human	1.288	44/837	0.0515225	0.209677	0	0	1.32181	3.92013	PDXK;WDR1;STXBP3;SLC44A1;USP54;DOCK9;UBR4;ADAR;RASAL2;SCAMP5;MECP2;PPP1R2;CDH5;LIMA1;SDCBP;ACTR1B;KLC2;ALDH2;ERI3;PSAP;CAPN2;ARL6IP5;LRRC8A;KIF1B;ATP9A;TGM2;DST;VWF;LIMCH1;GPT2;SMARCA5;ANXA11;SORBS2;GLRX2;AMPD3;DHRS1;ARID1A;BCR;EHD1;DAAM1;PPA1;NMT2;RAPGEF2;ALDOA
FOXP2 23625967 ChIP-Seq PFSK-1 AND SK-N-MC Human	1.25982	45/863	0.054977	0.222329	0	0	1.31045	3.8014	SAR1A;AHNAK;ILK;FOXO3;UBE2Z;CAMKK1;IRF2BPL;C12ORF57;BAG6;SYNCRIP;LASP1;UGP2;DNAJB6;S100A16;PRKAR2A;TRA2B;RAD21;NCS1;PSAP;GNA12;PLTP;TGM2;UBL7;CLASP2;HSPA8;ARHGEF12;IDH3G;MID1IP1;STAT3;XPO7;LNPEP;VPS37B;GLRX2;PUM1;NAP1L5;RHOB;BCR;NFIA;GNB2;FUBP1;CDC42EP1;SQSTM1;CPEB2;RBM22;FKBP5
PDX1 19855005 ChIP-ChIP MIN6 Mouse	1.25315	36/669	0.055828	0.224359	0	0	1.35261	3.90292	ACSS2;TOMM40;PCNA;DDX42;ADAR;MECP2;AKAP12;GNA13;ANKMY2;FBL;PABPN1;PDCD10;DBT;SDF2;CDIPT;GABARAPL2;BCAS3;MPP2;HSDL2;HSPA1L;IDH3G;STAT3;SLC4A10;RPL35A;AGT;STXBP5L;COPS4;CDK5;MFAP1;DNAJB11;TPP2;ERH;HAGH;GART;VPS28;PAFAH1B2
EGR1 19374776 ChIP-ChIP THP-1 Human	1.23195	1968-06-01	0.0586205	0.234118	0	0	2.28459	6.48062	MLLT11;HDAC2;HDAC1;STAT3;CBL;FKBP5
TAF7L 23326641 ChIP-Seq C3H10T1-2 Mouse	1.22627	47/912	0.0593928	0.235738	0	0	1.29437	3.65475	SLC25A1;ARF4;FKBP10;MTCH2;TOMM40;ARL1;HSD17B4;VPS26A;ETFB;MTDH;ATXN2;CHCHD2;LGALS1;SIPA1L1;PABPN1;DNAJB6;AP1G1;PRKAR2A;COBLL1;PSAP;DECR1;CAST;IK;HSDL2;ACBD5;SMARCC2;MBNL2;ST13;ACSL1;ADHFE1;NEK7;ECH1;MINK1;ADRM1;LNPEP;ACYP2;COQ9;QDPR;CCDC88A;NECAP1;RAB12;GPD1;STT3B;DYNLRB1;ALDOA;ACBD3;SF1
POU5F1 18347094 ChIP-ChIP MESCs Mouse	1.21512	100/2109	0.060937	0.240383	0	0	1.194	3.34071	MTCH2;DGKE;RPL3;CPNE5;ATP8A1;GTF2B;KLHDC7A;NPEPPS;NUB1;KIF5A;DAG1;GLUL;TGM2;CAST;SRRM2;PRKAB2;SNRPN;CSNK1E;ANK3;PPA1;TLN1;ASTN1;RTN1;NOTCH1;CFH;PDE1A;NRF1;RASAL2;ACTR3B;CNN3;ATXN2;EPB41L1;RAD21;EPB41L3;NPTX2;EPHX2;LNPEP;SMARCA2;MLLT11;PTPRD;COPS3;FUBP3;ADI1;NMT2;SPIRE1;FGF12;FGFR2;BMPR2;DDX42;HMGB3;PTPRF;AKAP12;LASP1;SIPA1L1;NNT;SPIN1;UBTF;ITGB8;TNKS1BP1;EIF5A;DST;APOA2;SLC39A10;GLRX2;ARID1A;GPRC…
SETDB1 19884255 ChIP-Seq MESCs Mouse	1.20349	96/2020	0.0625902	0.242738	0	0	1.19612	3.31462	FKBP10;DGKE;BMPR2;GLDC;ILK;OGDHL;MSI2;ICAM5;GPHN;GLS;AKAP12;SYNCRIP;UBL5;NPEPPS;RPS16;ALDH2;KIF5A;DHX15;TNKS1BP1;PDE4A;SEC61B;SNAP29;SEC63;LRRC47;EIF5A;SRRM2;PRKAB2;USP7;TMED9;PPP1R12A;UNC13A;PABPC4;ALG2;GAB1;IL18;SLC39A10;ANK3;AMPD3;WBP11;PGD;CIT;RHOB;PRPF6;VGF;DAAM1;BIN1;ITPKA;ALDOA;GART;DYNC1I2;SEC23A;TTYH3;CD151;ACSS2;AHNAK;SHMT2;SLC20A1;POLDIP3;PON2;EIF5A2;PPM1H;CSTF2T;CABP1;CBL;ABR;PPP1R2;P…
RELA 24523406 ChIP-Seq FIBROSARCOMA Human	1.20188	59/1182	0.0628238	0.242738	0	0	1.25348	3.46891	PCSK2;SERPINA3;SERPINE2;CCDC124;OLA1;AKR1B1;PARK7;UBE2Z;NUB1;LGALS1;TFG;RB1CC1;ARL6IP5;ITGB8;WDR7;NEO1;TGM2;PRKAB2;TPM4;SLC39A10;HLA-A;ARID1A;MYH9;SQSTM1;TSG101;AHNAK;USP54;XIAP;NRXN2;SLC7A2;ABR;SDCBP;GRIN2A;UGP2;DNAJB6;RBBP4;G3BP1;PENK;SERPINH1;NCAM1;ACSS1;UBQLN4;ATP9A;UGT1A6;CDK17;SPAG9;GSN;HSPA1L;MID1IP1;CAV1;TXNRD1;RPL23A;AGT;GRIN1;KTN1;MLLT11;PPP5C;HNRNPF;HSPA1A
PU.1 20513432 ChIP-Seq MACROPHAGES Mouse	1.1911	95/2000	0.0644017	0.242738	0	0	1.19512	3.27776	FKBP10;CUEDC2;CLSTN1;GPT;NENF;ACTB;TUBA1C;LGALS1;ALDH2;DAG1;LUC7L;KIF1B;SDF2;DLGAP2;DLGAP4;SRRM2;GSTK1;BCAS3;USP7;SMARCC2;ANXA1;ANXA2;UGT1A1;MINK1;AMT;ACYP2;CSNK1E;AMPD3;PGD;RHOB;INPP4A;SOAT1;PRKAR1A;PPA1;PACS1;MYH9;RAPGEF6;PPIA;VPS28;SF1;FKBP5;MTMR3;STAU1;AHNAK;NUFIP2;SLC20A1;PON2;LRP4;VPS26A;PPM1E;BPHL;PRPF8;CORO1B;UGT1A7C;TSPAN31;MTDH;ABR;PPP1R2;LIMA1;SDCBP;GNA14;FXR2;UGP2;DNAJB6;RBBP4;CLMN;RA…
SOX2 21211035 ChIP-Seq LN229 Human	1.1911	95/2000	0.0644017	0.242738	0	0	1.19512	3.27776	LGALS3BP;DOCK3;WDR1;CSE1L;CCDC47;RPLP0;DDX42;SLC2A1;CLINT1;RLBP1;GPHN;GLS;NPEPPS;RASSF2;LGALS1;ACTR1B;PCLO;PSD2;ALDH2;UROD;NNT;CAPN2;DAG1;BSN;DLGAP4;GABARAPL2;GRIPAP1;DST;CIRBP;CASK;ANXA11;PSMA4;RAP2B;DNAJC7;PACS1;MAP7D1;TAX1BP1;CDC42EP1;RAPGEF2;MYH9;NUP98;PI4K2A;VPS28;GNAZ;BRSK1;NDRG4;PDXK;ACSS2;STXBP3;SLC20A2;PXN;UBR4;LRP4;CSTF2T;NRF1;RASAL2;HSD17B11;RAP1A;EPB41L1;CBS;BAG3;APOH;EIF4H;KIF3C;BUB3…
UBF1/2 26484160 Chip-Seq FIBROBLAST Human	1.1911	95/2000	0.0644017	0.242738	0	0	1.19512	3.27776	DPP10;ARF4;DOCK3;WDR1;MEGF10;CRTC1;DOCK9;CELF2;GTF2B;EIF4A3;CTNND1;ARHGAP1;AKR1B1;UBE2Z;PTPRF;SYNCRIP;LASP1;HERC1;TFG;PSD2;NNT;KIF1B;SEC61B;NEO1;C16ORF74;GLUL;BCAS3;USP47;PRKAB2;PPP1R12A;ARHGEF12;MBNL2;ANXA1;DST;APOA4;ANK3;UCHL5;RAP2B;TMX3;ACTBL2;PACS1;ZNF638;GPD1;ADPRH;LANCL2;ALDOA;VCL;SEC23A;AHNAK;PCDH10;GPS1;PXN;ARL1;PRICKLE2;ENDOD1;NRXN3;CSTF2T;FOXO3;HSD17B11;PLA2G7;FOXO1;PAPSS1;LMAN1;GRIN2A;…
KDM2B 26808549 Chip-Seq K562 Human	1.1911	95/2000	0.0644017	0.242738	0	0	1.19512	3.27776	SLC25A1;CPNE5;CRTC1;CLSTN1;SLC2A1;MIA3;ATP2A1;MSI2;ACTB;PTPRF;GPHN;CMIP;HERC1;PSD2;ALDH2;DDI2;CAPN2;SDF4;PDE4A;KIF1B;NEO1;GLUL;DLGAP4;CAST;USP7;CDKL5;ACTN2;PABPC4;APLP2;CIRBP;FN3KRP;ANXA11;TEX15;VPS37B;PGD;ARID1A;ERMN;DNM1;BCR;GPRC5B;SOAT1;VGF;DNAJC7;PPA1;MAP7D1;ITPKA;HAGH;SEC22B;VCL;PI4K2A;VPS28;VAMP3;FKBP5;GNAZ;ACSS2;AHNAK;HPCA;LRP4;NRXN2;NRF1;CABP1;FOXO1;ADD1;CYTH2;ABR;ANKMY2;CAMK2N1;CBS;PSAP;…
UTX 26944678 Chip-Seq JUKART Human	1.1911	95/2000	0.0644017	0.242738	0	0	1.19512	3.27776	LGALS3BP;TOP2B;ATP8A1;CELF2;GTF2B;PITPNA;DDX42;ADAR;PARK7;ACTB;EEA1;LASP1;LGALS1;RPS16;SCRN1;DDI2;UBTF;PDE4B;SDF4;PDE4A;KIF1B;GLUL;EIF5A;SRRM2;BCAS3;USP47;PRKAB2;PHYH;ARHGEF12;ANXA1;TPM4;SLC39A10;ACYP2;VPS37B;AMPD3;PGD;ARID1A;CTTNBP2NL;BCR;DDB1;INPP4A;SOAT1;MAP7D1;PGP;MYH9;ALDOA;RAPGEF6;PAFAH1B2;LUC7L2;FKBP5;SEC23A;FKBP2;SAR1A;PCDH10;HDAC1;HSD17B4;CSTF2T;FOXO3;CORO1A;ADD1;GLG1;MTDH;C12ORF57;ANKMY…
E2F1 17053090 ChIP-ChIP MCF-7 Human	1.19008	83/1726	0.064554	0.242738	0	0	1.2089	3.3127	RPL3;DOCK9;PITPNB;DDX42;ATP2A1;MSI2;ETFB;UBE2Z;SCAMP5;MECP2;FBL;RPS16;HERC1;RPL18A;AP1G1;KIF5A;GDAP1L1;VPS35;SNAP29;TGM2;UBL7;SRRM2;CDKL5;SNRPN;VWF;IL18;CASK;ACYP1;HDHD2;WBP11;BCR;DDB1;DAAM1;DNAJC7;MADD;MYH9;ERH;NUP98;ALDOA;GART;USP14;SF3B2;PCNA;RTN1;TSG101;PDE1B;POLDIP3;NRXN3;NRXN2;GLG1;GNA13;EPB41L1;EPB41L3;ESD;AP2S1;RBBP9;DMD;LTA4H;PLCG1;RPL17;SPAG9;SPAG7;MID1IP1;TXNRD1;RDX;ADRM1;L1CAM;DHRS1;C…
GATA1 21571218 ChIP-Seq MEGAKARYOCYTES Human	1.18632	121/2601	0.0651152	0.243425	0	0	1.17265	3.20321	ATP8A1;CTNND1;OGDHL;MSI2;ICAM5;ACTB;CMIP;PSMD9;RASSF2;HERC1;CAPN2;DAG1;GLUL;PHYH;USP4;ACSL1;CASK;GAPVD1;BCR;STX1B;PRKAR1B;BIN1;NUP98;VCL;ANKRD17;BRSK1;MTMR3;RTN1;NOTCH1;DDX1;ENDOD1;AK2;RASAL2;FOXO3;FOXO1;VCPIP1;RAP1A;KLC2;PRKAR2B;ERI3;PIP5K1C;KIF3C;PLTP;LNPEP;ARHGAP26;PTK2;PTPRD;EHD1;GRHPR;NMT2;STRN;HYOU1;LGALS3BP;ARF4;RYR2;WDR1;SLC44A1;DOCK9;OLA1;SLC2A1;NENF;PTPRF;MECP2;ALDH2;SPIN1;WDR7;ERC1;ERC…
VDR 23401126 ChIP-Seq LCL-AND-THP1 Human	1.18153	15/239	0.0658367	0.2447	0	0	1.58507	4.31231	GPT2;CELF2;MID1IP1;SMARCA5;VPS37B;PTK2;CMIP;GPHN;INPP4A;PPP1R2;RAP1A;BAG3;CLMN;GOLGB1;ALDOA
SOX2 21211035 ChIP-Seq LN229 Gbm	1.17852	156/3420	0.0662953	0.244988	0	0	1.15285	3.12842	RAB3C;MTCH2;TRIO;RPL3;ATP8A1;CRTC1;PITPNB;UBE3A;OGDHL;MSI2;PARK7;IPO7;CMIP;AMOT;GOLGA2;CDH5;FBL;PSMD7;KIF5A;DAG1;ARFIP1;CHGB;SRRM2;GABARAPL2;GSTK1;ATP6V1G1;USP7;MBNL2;SNRPN;GPT2;APLP2;CASK;CSNK1D;ACYP2;ACYP1;WBP11;BCR;DAAM1;FKBP5;GRIA1;TTYH3;PCDH10;USP54;EIF5A2;PXN;HTRA1;CABP1;GRIN2A;EPB41L1;COBLL1;PIP5K1C;NPTX2;MAP2K7;DECR1;BTF3;CPSF6;API5;SLC4A10;MYO5A;MSN;BTBD11;ARHGAP26;PTPRD;GNAO1;DLG1;EHD4;…
TRIM28 21343339 ChIP-Seq HEK293 Human	1.12664	1990-07-01	0.0747071	0.274495	0	0	1.99126	5.16568	ANXA1;RTN1;TRIM2;COBLL1;HTRA1;NRXN2;NPTX2
SOX9 25088423 ChIP-ChIP EMBRYONIC GONADS Mouse	1.11676	90/1903	0.0764253	0.279213	0	0	1.18777	3.05428	TOP2B;CUEDC2;DOCK4;SERPINE2;MEGF10;CRTC1;CPNE6;PITPNA;SLC2A1;ICAM5;UBE2Z;SLC4A4;ACTB;SYNCRIP;UBL5;KIF5A;GDAP1L1;PDE4A;RPS11;SNAP29;DLGAP4;EIF5A;CAST;IK;PPP1R12A;UNC13A;TRAPPC2L;IGFBP5;VWF;EXOC7;CIRBP;CSNK1D;APOA4;ACYP2;CSNK1E;CTTNBP2NL;GPRC5B;SOAT1;KIF2A;VGF;GPD1;NUP98;ALDOA;VCL;GNAZ;NDRG4;FKBP2;PDXK;TTYH3;PSMD14;MAOB;RNMT;PXN;LRP4;CORO1A;SLC7A2;CORO1B;UGT1A7C;ABR;GRIN2A;DNPEP;FXR2;EPB41L1;S100A1…
MECOM 23826213 ChIP-Seq KASUMI Mouse	1.10837	92/1951	0.0779164	0.281442	0	0	1.18425	3.02234	LGALS3BP;ARF4;TOP2B;UHRF1BP1L;RNH1;ATP8A1;WDR1;GTF2B;CLTB;HMGB3;HNRNPR;CLINT1;IPO7;GLS;TUBA1C;RASSF2;SIPA1L1;ALDH2;NPTN;ARL6IP5;LUC7L;UBXN4;SNAP29;PSPH;CAST;MBNL2;UNC13A;ANXA2;ECH1;ANXA11;UBE4B;AMPD3;ACYP1;GAPVD1;DNM2;DDB1;INPP4A;ACAP2;CLIP1;RAP2B;LANCL2;CDC42EP1;MYH9;TLN1;RAPGEF6;PAFAH1B2;CD151;TOMM40;STAU1;ABHD4;SHMT2;MRPS36;SRSF1;UBR4;HSD17B11;CBL;CORO1A;ADD1;TSPAN31;MTDH;LDHA;RAP1A;DNAJB6;PRK…
KLF5 20875108 ChIP-Seq MESCs Mouse	1.09637	94/2000	0.0800994	0.281442	0	0	1.18022	2.97944	ARF4;UHRF1BP1L;TRIO;GTF2B;AKR1B1;OGDHL;UBE2Z;IPO7;GPHN;TRIM9;FBL;GRM5;PNP;HERC1;IMPA1;ALDH2;UROD;TRIM2;SPIN1;ITGB8;KIF1B;UBXN4;NEO1;GLUL;USP47;HSDL2;USP7;PHYH;PPP1R12A;MBNL2;PABPC4;TBR1;HDHD2;ERMN;UCHL5;RHOB;PAFAH1B2;VCL;ARF6;DYNC1I2;BRSK1;SPTBN4;NDRG4;ABHD4;SHMT2;PXN;NRXN3;NRF1;CBL;PPM1E;CORO1B;CNN3;STRN3;LMAN1;ANKMY2;GRIN2A;RNF214;ATXN2;HECTD1;UGP2;ZMAT2;ESD;AP2S1;DMD;KIF3C;EPS15;DECR1;SEC31A;S…
LXR 22158963 ChIP-Seq LIVER Mouse	1.09637	94/2000	0.0800994	0.281442	0	0	1.18022	2.97944	SLC44A1;CELF1;GLDC;PITPNB;HP;SLC7A14;GPT;KLHDC7A;NENF;CROT;PARK7;SLC4A4;PTPRF;IPO5;TUBA1C;HERC1;ALDH2;DDI2;CAPN2;TNKS1BP1;KIF1B;RPS11;FADS1;BCAS1;TGM2;FGB;GSTK1;UPF1;FGA;UGT1A1;ACSL1;GPT2;RPS6;CIRBP;APOA2;TFIP11;VPS37B;RHOB;BCR;DAAM1;GPD1;CDC42EP1;RAPGEF2;FETUB;MYH9;SUCLG1;ARHGEF7;SQSTM1;FKBP5;DYNC1I2;STAU1;CFH;ATL2;PXN;AK2;FOXO3;HSD17B11;BPHL;SLC7A2;FOXO1;CNN3;GNA13;ATXN2;LDHA;HECTD1;UGP2;CLMN;C…
TCF7 22412390 ChIP-Seq EML Mouse	1.09637	94/2000	0.0800994	0.281442	0	0	1.18022	2.97944	CUEDC2;DGKE;TRIO;BMPR2;HIP1;CELF2;GTF2B;ADAR;GPT;ICAM5;PARK7;ACTB;PTPRF;GLS;SYNCRIP;RASSF2;SIPA1L1;DDI2;NCS1;PDE4A;GIT1;SEC63;USP7;SMARCC2;UNC13A;ECH1;CIRBP;SLC39A10;CSNK1E;GAPVD1;ARID1A;RHOB;INPP4A;RAP2B;KIF2A;VGF;PACS1;LANCL2;ALDOA;PPIA;LUC7L2;SF1;ARF6;ANKRD17;GNAZ;MVK;CD151;NOTCH1;AHNAK;SLC20A1;ATL2;AK2;FOXO3;CORO1A;FOXO1;STRN3;CYTH2;LIMA1;KLC2;PTPMT1;PIP5K1C;PLCG1;PDLIM5;SEC31A;CDK17;SMARCE1;…
GATA3 22897851 ChIP-Seq JUKARTE6-1 Human	1.09637	94/2000	0.0800994	0.281442	0	0	1.18022	2.97944	GABRB3;DOCK4;BMPR2;HIP1;GLDC;PITPNB;DDX42;MIA3;HNRNPR;KLHDC7A;ICAM5;CLINT1;PTPRF;CMIP;RASSF2;SIPA1L1;ALDH2;PSMD2;NPTN;SPIN1;UBTF;ARFIP1;ERC1;SMARCC2;DST;VWF;SLC6A17;LIMCH1;EXOC7;ALG2;TEX15;CSNK1E;PGD;BCR;INPP4A;KIF2A;DAAM1;MAP7D1;ADPRH;CDC42EP1;NUP98;TLN2;SEC22B;ARHGEF7;PPIA;BLVRA;ANKRD17;BRSK1;NDRG4;STXBP3;SHMT2;HDAC1;SLC20A1;USP54;ATL2;EIF5A2;ARL1;HTRA1;VPS26A;FOXO3;CBL;HTATSF1;FOXO1;STRN3;ATXN…
CREB1 26743006 Chip-Seq LNCaP-abl Human	1.09637	94/2000	0.0800994	0.281442	0	0	1.18022	2.97944	DOCK3;ATP8A1;DOCK9;GTF2B;CLSTN1;SLC2A1;MIA3;HNRNPR;PARK7;IPO4;GLS;RB1CC1;CAPN2;UBTF;SDF4;PDE4A;KIF1B;ERC1;C16ORF74;FADS1;LRRC47;FGB;GSTK1;CDV3;USP47;PHYH;STARD7;PABPC4;GPT2;TMOD2;PRPF4B;UBE4B;GLRX2;PGD;ARID1A;ARFGAP2;CIT;GPRC5B;DNAJC7;PPA1;MAP7D1;ADPRH;SBDS;TLN2;ALDOA;SQSTM1;VAMP3;SPTBN4;SEC23A;FKBP2;BRSK2;ACSS2;HDAC1;PDE1B;DDX1;HPCA;UBR4;LRP4;CNN3;C12ORF57;LMAN1;PPP1R2;LDHA;HECTD1;PABPN1;RBBP4;C…
FLI1 26923725 Chip-Seq MACROPHAGESS Mouse	1.09637	94/2000	0.0800994	0.281442	0	0	1.18022	2.97944	SLC25A1;TRIO;SLC44A1;RPLP0;HNRNPR;NPEPPS;IMPA1;PSD2;RB1CC1;NCS1;ARL6IP5;KIF1B;BSN;DLGAP4;SEC63;UBL7;ACTN2;PABPC4;ANXA11;VPS37B;WIPI2;AMPD3;F2;PGD;CTTNBP2NL;RHOB;DNM2;DDB1;INPP4A;ACAP2;CLIP1;VGF;DNAJC7;ADPRH;ITPKA;SUCLG1;NUP98;TLN1;GART;VCL;BLVRA;SF1;ANKRD17;BRSK1;NOTCH1;SAR1A;NUFIP2;USP54;DDX1;PXN;CABP1;FOXO3;SUPT6H;CORO1B;FOXO1;PAPSS1;VCPIP1;PALMD;CLMN;CBS;GNA12;PIP5K1C;CCT8;EPS15;LCMT1;ATP9A;CL…
CEBPB 20176806 ChIP-Seq THIOMACROPHAGE Mouse	1.09321	76/1588	0.0806836	0.281954	0	0	1.20037	3.0216	SPON1;CUEDC2;TRIO;GLDC;GTF2B;PITPNA;GPT;C4B;PSMD9;TUBA1C;CAPN2;NPTN;LUC7L;KIF1B;VPS35;DLGAP2;FADS1;DLGAP4;SRRM2;GSTK1;SMARCC2;VWF;UGT1A1;AMT;UBE4B;SOAT1;DNAJC7;PPA1;BIN1;RAPGEF6;PPIA;GART;VPS28;SF1;NDRG4;NDRG3;NOTCH1;AHNAK;NUFIP2;MRPS36;SLC20A1;POLDIP3;FOXO3;CORO1B;FOXO1;UGT1A7C;GNA13;SDCBP;UGP2;TRA2A;PSAP;LTA4H;PIP5K1C;GPM6B;CLASP1;CDK17;SSB;GSN;SGTB;SEC16A;SMARCA5;COQ9;ARHGAP26;MLLT11;EHD1;COPS…
FOXM1 26100407 CHIP-SEQ Hek293 flp-in Human	1.08393	91/1934	0.0824278	0.286492	0	0	1.18101	2.94759	RAB3C;UHRF1BP1L;TRIO;BMPR2;GTF2B;CLSTN1;SLC2A1;MIA3;HNRNPR;MSI2;PARK7;SMC3;CLINT1;EEA1;TUBA1C;FBL;SCRN1;UROD;CAPN2;NPTN;WDR7;ERC1;NEO1;GLUL;GABARAPL2;PRKAB2;RPS9;PPP1R12A;ARHGEF12;DST;EXOC7;ECH1;GAB1;ARID1A;GNL1;UCHL5;CIT;CLIP1;RAP2B;LANCL2;CDC42EP1;ERH;NUP98;ALDOA;SQSTM1;PI4K2A;ARF6;FKBP5;FKBP2;BRSK2;TOMM40;MRPS36;ATL2;PPM1H;AK2;NRXN3;FOXO3;CAMKK1;CNN3;LMAN1;HECTD1;PABPN1;COBLL1;TRA2A;AP2S1;ZBED…
SREBP1 19666523 ChIP-Seq LIVER Mouse	1.07599	38/738	0.0839475	0.290206	0	0	1.28974	3.19541	ANKRD17;DYNC1I2;SF3B2;ACSS2;RTN1;SAR1A;STAU1;NENF;GPHN;TRIM9;KLC2;ALDH2;TPR;CCT8;BUB3;CDIPT;UBQLN4;EPS15;PRKAB2;MBNL2;ARHGEF12;CSNK1A1;PABPC4;NEK7;PRPF4B;LRPPRC;GRIN1;LETM1;PTPRD;DLG2;LMBRD2;QARS;CDK5;PPA1;PDCD4;ERH;EIF3E;ARHGEF7
TCF3 18467660 ChIP-ChIP MESCs Mouse	1.07108	67/1388	0.0849032	0.29194	0	0	1.20961	2.98319	GABRB3;TOP2B;CPNE5;WDR1;CSE1L;PITPNA;HMGB3;UBE3A;CAPN2;DAG1;PDE4A;NEO1;SEC63;LRRC47;UPF1;PRKAB2;MINK1;SLC39A10;CASK;WIPI2;DNM1;KIF2A;PPA1;LUC7L2;SF1;VAMP3;ANKRD17;GNAZ;BRSK1;BRSK2;MTMR3;EIF5A2;HTRA1;ENDOD1;NRXN2;NRF1;CBL;MTDH;ATXN2;EPB41L1;COBLL1;PLCG1;EPS15;SLC12A2;SPAG9;EPHX2;NEK7;RDX;ADRM1;MYO5A;RANBP9;LNPEP;PTPN11;CDC42BPB;DEK;PUM1;SMARCA2;ARCN1;NELL2;TOLLIP;FUBP1;PDCD4;DRG1;CTNNB1;ACBD3;CPEB…
SPI1 23127762 ChIP-Seq K562 Human	1.06639	67/1389	0.0858248	0.293539	0	0	1.20863	2.96772	RYR2;HIP1;CRTC1;DOCK9;PITPNA;SLC7A14;CLTB;SLC2A1;CMIP;GLS;GOLGA2;EFTUD2;TFG;ALDH2;ACAA1;RPS11;TGM2;IK;ARHGEF12;ACTN2;EXOC7;TMOD2;GAB1;ACYP2;ANK3;AMPD3;ARID1A;BCR;INPP4A;MAP7D1;LANCL2;MYH9;ALDOA;CHST2;ANKRD17;PDXK;NOTCH1;HTRA1;CABP1;FOXO3;CORO1A;GRIN2A;HECTD1;PRKAR2B;EPB41L1;AP2S1;PLCG1;RPL17;CLASP1;DECR1;RNF20;CSNK1A1;TXNRD1;SEMA4B;STAT3;XPO7;RANBP9;ARHGAP26;MTOR;EHD1;EHD4;NCEH1;ARPC3;FAM131B;HNR…
TFEB 21752829 ChIP-Seq HELA Human	1.05188	41/808	0.0887396	0.301902	0	0	1.2703	3.07672	MTCH2;CELF1;GTF2B;EIF5A2;PPM1H;OGDHL;ADAR;VPS26A;CAMKK1;GNA13;TUBA1C;LIMA1;LGALS1;SNX2;PABPN1;UROD;TRIM2;NPTN;VPS35;PIP4K2C;BUB3;MAPK3;SPAG9;BCAS3;CDV3;ATP6V1G1;TRAPPC2L;ST13;TXNRD1;AKR1A1;UBE4B;PDP1;HNRNPM;ACAP2;GNPDA1;GNB2;FUBP1;HNRNPD;EIF3B;CPEB4;FKBP5
NKX2-5 21415370 ChIP-Seq HL-1 Mouse	1.04744	72/1507	0.0896529	0.303404	0	0	1.19697	2.88685	TRIO;CSE1L;CTNND1;UBE3A;ETFB;ICAM5;CROT;SMC3;TUBA1C;UBL5;TFG;ALDH2;RUVBL2;KIF5A;DBT;PDE4B;KIF1B;NEO1;SRRM2;USP47;IK;TRAPPC2L;DST;ANXA2;ACSL1;ACYP1;PGD;DDB1;PRKAR1A;PSPC1;SBDS;CDC42EP1;RAPGEF2;SEC22B;ARHGEF7;SQSTM1;VCL;LUC7L2;COPA;TTYH3;PCNA;CD151;ACSS2;CUL3;PON2;BPHL;ATXN2;RAP1A;BAG3;DNAJB4;DHX36;TRA2A;TPR;LRRC8A;PIP5K1C;APBB1;CDIPT;ABCF3;CLASP1;MFAP3L;CAV1;TXNRD1;EPHX1;IMMT;CDC5L;PTK2;QDPR;REST;…
DNAJC2 21179169 ChIP-ChIP NT2 Human	1.03905	45/899	0.0914014	0.306333	0	0	1.25275	2.99719	PCSK2;FKBP10;GABRB2;TOP2B;NDRG4;PCNA;AHNAK;ATP8A1;MEGF10;GPS1;PON2;HSD17B4;PHYHIPL;NRXN2;UBE2Z;MECP2;C18ORF25;LGALS1;SNX2;EPB41L1;ITGB8;DMD;ARFIP1;BSN;PAK3;MAP2K7;FADS1;GIT1;SMARCE1;GRIPAP1;SPAG7;IGFBP5;GPT2;STAT3;AKR1A1;CSNK1D;AMPD3;ACYP1;SUPT5H;SMARCA2;VGF;ARPC3;GNB2;STUB1;TACC1
CDX2 20551321 ChIP-Seq CACO-2 Human	1.03833	27/504	0.0915529	0.306333	0	0	1.34206	3.20865	LGALS3BP;GABRB2;SPON1;TRIO;DOCK9;PHYHIPL;MSI2;CMIP;GLS;EEA1;ABR;TRIM2;PLCG1;BUB3;ATP9A;BCAS1;TGM2;SPAG9;SLC12A2;ARHGEF12;VWF;APOA4;ARID1A;LETM1;TJP1;BIN1;CD9
PPARG 19300518 ChIP-PET 3T3-L1 Mouse	1.03646	16/272	0.0919476	0.306333	0	0	1.47875	3.52909	MVK;ACSL1;PON2;ECH1;HP;AK2;IMMT;ETFB;AGT;SMARCA4;RHOB;GOLGA2;GPD1;ALDOA;ACAA1;CHST2
GATA3 20176728 ChIP-ChIP TSCs Mouse	1.02903	42/834	0.0935345	0.310014	0	0	1.26012	2.98576	ANKRD17;RYR2;TTYH3;WDR1;CLSTN1;PREP;ENDOD1;CLTB;SMC3;WDR45;PLA2G7;SLC7A2;PAPSS1;EEA1;FBL;RAP1A;KLC2;DNAJB6;PRKAR2B;SDF4;APBB1;BUB3;SF3A2;CMTM5;SMARCA5;RANBP9;CSNK1E;TBCA;COX6C;PTK2;CTTNBP2NL;KTN1;DDB1;NELL2;EHD1;SLC4A8;WNK2;PDCD4;NF1;HYOU1;SUCLG1;VAMP3
YY1 21170310 ChIP-Seq MESCs Mouse	1.0151	25/464	0.0965834	0.315392	0	0	1.34954	3.15434	BRSK1;CCDC124;CSTF2T;ACTR3B;ACTB;NFS1;CHCHD2;PSMD7;RPS16;SDF4;SEC23B;SEMA4A;IK;TMED9;EXOC7;NDUFA3;ECH1;APOA2;GAB1;IMMT;COQ9;MLLT11;CLIP1;CPEB4;EIF3B
NFIB 24661679 ChIP-Seq LUNG Mouse	1.00895	30/573	0.09796	0.315392	0	0	1.31029	3.04407	ITIH4;HDAC2;CUL3;HTRA1;ACTR3B;AMOT;ATXN2;LGALS1;SNX2;PALMD;EPB41L1;CLMN;PSAP;PLCG1;GLUL;CHGB;KIDINS220;BTBD11;ARID1A;ARFGAP2;TJP1;CCDC88A;BIN1;PGP;LANCL2;OCIAD1;CTNNB1;SEC22B;GART;PAFAH1B2
RXR 22158963 ChIP-Seq LIVER Mouse	1.00616	93/2000	0.0985908	0.315392	0	0	1.16537	2.69989	LGALS3BP;TOP2B;MTCH2;GLDC;PITPNB;HP;DDX42;GPT;KLHDC7A;PARK7;ACTB;GLS;C4B;PSMD9;TUBA1C;CHCHD2;ALDH2;DDI2;TRIM2;SPIN1;KIF1B;FADS1;FGB;FGA;PHYH;ARHGEF12;UGT1A1;GPT2;CIRBP;APOA2;CSNK1D;VPS37B;ANK3;ARFGAP2;DAAM1;HGS;GPD1;CDC42EP1;FETUB;ITIH4;FKBP2;NOTCH1;CFH;SHMT2;SLC20A1;AK2;UBR4;HSD17B4;FOXO3;SLC7A2;CNN3;LMAN1;GNA14;ATXN2;LDHA;HECTD1;PALMD;CLMN;CBS;PRKAR2A;APOH;DNAJB4;PSAP;GNA12;CCT8;PLCG1;PDLIM5;ME…
GATA2 22383799 ChIP-Seq G1ME Mouse	1.00616	93/2000	0.0985908	0.315392	0	0	1.16537	2.69989	ARF4;CPNE5;DDX46;ATP8A1;WDR1;EIF4A3;SLC4A4;CLINT1;IPO4;GLS;EEA1;TUBA1C;NPEPPS;NUB1;CHCHD2;RASSF2;LGALS1;PNP;SIPA1L1;HERC1;NNT;DDI2;NCS1;NPTN;SDF4;WDR7;ARFIP1;UBXN4;RPS9;PHYH;VWF;UGT1A1;TFIP11;GLRX2;UCHL5;RHOB;DDB1;SOAT1;DAAM1;PRKAR1A;PSME3;ITPKA;MADD;VDAC2;RAPGEF6;PI4K2A;GNAZ;SF3B2;TTYH3;NUFIP2;HEPACAM;CUL3;ARL1;VPS26A;CBL;GLG1;MTDH;PAPSS1;GNA13;DNPEP;HECTD1;TRA2B;PSAP;EIF4H;PLCG1;ACSS1;MEF2D;SEC…
SMRT 22465074 ChIP-Seq MACROPHAGES Mouse	1.00616	93/2000	0.0985908	0.315392	0	0	1.16537	2.69989	UHRF1BP1L;DOCK4;ATP8A1;SLC44A1;GTF2B;CLTB;CLINT1;ACTB;IPO4;SCAMP5;EEA1;C4B;TUBA1C;NUB1;LGALS1;HERC1;ALDH2;NNT;DDI2;NPTN;ARFIP1;UBXN4;GLUL;SEC63;TGM2;CAST;PPP1R12A;ATP6AP1;APOA2;AMPD3;CTTNBP2NL;RHOB;SOAT1;BIN1;ITPKA;MADD;MYH9;TLN1;SQSTM1;PPIA;ATP6V0C;PI4K2A;SF1;SNRPB;DYNC1I2;PDXK;MTMR3;CFH;PON2;VPS26A;HSD17B11;CBL;CORO1A;CORO1B;UGT1A7C;STRN3;GNA13;VCPIP1;LMAN1;RAP1A;SNX2;UGP2;DNAJB6;TRA2B;COBLL1;P…
MAF 26560356 Chip-Seq TH2 Human	1.00616	93/2000	0.0985908	0.315392	0	0	1.16537	2.69989	DOCK9;CLSTN1;SLC2A1;ILK;ADAR;ATP2A1;HNRNPR;GPT;MSI2;ICAM5;PARK7;ACTB;EEA1;TUBA1C;TRIM9;NPEPPS;DDI2;ARL6IP5;SDF4;PDE4A;KIF1B;ACAA1;GLUL;LRRC47;GABARAPL2;USP47;USP7;PHYH;SMARCC2;SNRPN;ANXA2;TPM4;PABPC4;GPT2;CIRBP;AKR1A1;SLC39A10;ANXA11;VPS37B;AMPD3;ARID1A;PSMA4;DNAJC7;GPD1;HAGH;SF1;CD151;STAU1;AHNAK;NUFIP2;STXBP3;SHMT2;HDAC1;AK2;UBR4;FOXO1;CNN3;ATXN2;LDHA;NFS1;RAP1A;PABPN1;TRA2B;DNAJB4;SERPINH1;MEF…
GATA3 27048872 Chip-Seq THYMUS Human	1.00616	93/2000	0.0985908	0.315392	0	0	1.16537	2.69989	TOP2B;TRIO;DOCK9;CELF2;MSI2;ICAM5;SLC4A4;GLS;SCAMP5;RASSF2;PNP;ARL6IP5;ERC1;SNAP29;GLUL;DLGAP4;TMED4;EIF5A;GSTK1;HSDL2;USP7;PHYH;ARHGEF12;MBNL2;ANXA1;TPM4;PABPC4;ECH1;MINK1;ALG2;AKR1A1;SLC39A10;PRPF4B;AMPD3;ARID1A;GNL1;ARFGAP2;BCR;PSMA4;PPA1;PSPC1;SNRPB;FKBP5;PDXK;MTMR3;TSG101;NOTCH1;RNMT;ATL2;NRXN2;FOXO3;GLG1;MTDH;PPP1R2;NFS1;KLC2;FXR2;BAG3;TRA2A;PSAP;UGT1A3;LTA4H;KIF3C;PLCG1;BUB3;NPTX2;ACSS1;UB…
PAX3-FKHR 20663909 ChIP-Seq RHABDOMYOSARCOMA Human	1.00072	52/1063	0.0998344	0.31779	0	0	1.22345	2.81912	PCSK2;DPP10;TRIO;WDR1;MEGF10;ADAR;MSI2;SMC3;GPHN;EEA1;CDH5;SIPA1L1;GDAP1L1;ITGB8;ARFIP1;ERC2;BCAS1;UBL7;DST;LIMCH1;ANK3;ARID1A;CTTNBP2NL;CLIP1;TLN2;SCG2;PCDH10;DDX1;PDE1A;PPM1H;PRICKLE2;CSTF2T;RASAL2;FOXO1;PALMD;CLMN;G3BP1;NPTX2;CLASP1;MPP2;MID1IP1;NEK7;RDX;GBF1;SLC4A10;ARHGAP26;SMARCA2;PTPRD;PEX5L;NFIA;CD9;FGFR2
ESR2 21235772 ChIP-Seq MCF-7 Human	0.992181	23/424	0.101817	0.322503	0	0	1.35855	3.10372	SERPINA3;MBNL2;VWF;MID1IP1;SLC2A1;BTBD11;ANK3;CROT;SMARCA2;RHOB;FXR1;SDCBP;GNA14;NBEA;DNAJB6;MYH9;CD9;TLN2;ERC2;C16ORF74;SQSTM1;SHANK2;TGM2
TAL1 26923725 Chip-Seq MACROPHAGESS Mouse	0.988008	1961-05-01	0.1028	0.324021	0	0	2.10587	4.79079	PPP1R12A;DRG1;ERC2;ARHGAP26;DLGAP2
THAP11 20581084 ChIP-Seq MESCs Mouse	0.984697	43/864	0.103586	0.324908	0	0	1.2442	2.82103	DYNC1I2;RAB3C;NDRG3;PSMD11;STAU1;DDX46;SHMT2;RNMT;POLDIP3;HSD17B4;ILK;PRPF8;GLG1;PDCD10;TPR;AP2S1;RBBP9;KIF3C;BUB3;CDIPT;UBQLN4;TMED4;PRKAB2;TMED9;NDUFA3;GPT2;GAB1;AMT;IMMT;TFIP11;RPL23A;UCHL5;DNM1;LETM1;COPS4;BCKDK;LMBRD2;CDK5;DNAJC7;STRN;SUCLG1;CPEB3;TLN1
KLF4 19030024 ChIP-ChIP MESCs Mouse	0.969728	71/1502	0.107219	0.334669	0	0	1.18232	2.63998	PCSK2;MTCH2;SPON1;RPL3;SERPINE2;SLC44A1;CLSTN1;ARHGAP1;RLBP1;ACTB;AKAP12;NSDHL;LASP1;CHCHD2;ACTR1B;RPL18A;NPTN;RPS11;EIF5A;BCKDHA;GABARAPL2;RPS9;PHYH;SNRPN;DST;IGFBP5;TPM4;ECH1;CIRBP;SLC39A10;VPS37B;ARID1A;VGF;ITPKA;ALDOA;RAPGEF6;PPIA;LUC7L2;SF1;FKBP2;PCNA;RTN1;TSG101;NOTCH1;PCDH10;PDE1A;PPM1H;HSD17B11;CNN3;LDHA;RBBP4;EPB41L1;G3BP1;PDLIM5;MEF2D;RPL17;DECR1;HSPA8;MSN;LNPEP;GNAO1;NFIA;CDK5;FUBP3;GN…
RUNX1 17652178 ChIP-ChIP JURKAT Human	0.961626	49/1003	0.109238	0.339324	0	0	1.22078	2.70309	WDR1;PITPNB;CTNND1;GOLGA2;CHCHD2;NNT;DLGAP2;EIF5A;ARHGEF12;ANXA1;SNRPN;TPM4;TFIP11;ANK3;ARID1A;RAP2B;PRKAR1A;SUCLG1;TLN1;RAPGEF6;SF1;DYNC1I2;TTYH3;PSMD11;NUFIP2;PCDH10;CSTF2T;VPS26A;CABP1;CORO1A;GLG1;PAPSS1;C18ORF25;RAD21;AP2S1;DMD;SEC23B;CLASP1;CPSF6;API5;STAT3;DEK;PTK2;KTN1;TJP1;NBEA;NMT2;CTNNB1;CPEB4
RUNX2 22187159 ChIP-Seq PCA Human	0.94964	153/3423	0.112295	0.347143	0	0	1.12308	2.45575	UHRF1BP1L;TRIO;CPNE5;SERPINE2;ATP8A1;PITPNA;PREP;KLHDC7A;ACTB;CMIP;CDH5;PNN;PSMD7;DAG1;ACAA1;SRRM2;CDKL5;SLC6A17;CASK;CSNK1E;ANK3;HDHD2;INPP4A;ACAP2;TMX3;SOAT1;DAAM1;PSPC1;MAP7D2;TLN2;PPIA;ASTN1;FKBP5;RTN1;STXBP3;PCDH10;DDX1;PXN;VPS26A;NRF1;CNN3;MTDH;EPB41L1;BAG3;APOH;PENK;ESD;NPTX2;IQSEC2;CAV1;EPHX2;NEK7;MSN;LNPEP;ARHGAP26;PTK2;MANF;PTPRD;QDPR;GNAO1;EHD1;DLG1;NCEH1;DLG2;NBEA;ARPC3;ADI1;FUBP1;HNR…
FOXA1 25552417 ChIP-Seq VCAP Human	0.920461	92/2000	0.120099	0.362552	0	0	1.15057	2.43857	GABRB3;RAB3C;SERPINE2;ATP8A1;SLC44A1;SMC3;SLC4A4;SCAMP5;PCLO;HERC1;RB1CC1;DBT;ERC1;NEO1;DLGAP4;BCAS1;UBL7;UPF1;BCAS3;ATP6V1G1;RPS9;SMARCC2;ARHGEF12;MBNL2;LIMCH1;ECH1;MINK1;RPS6;SLC39A10;ANK3;GLRX2;GPRC5B;SBDS;SQSTM1;LUC7L2;GRIA1;TTYH3;ACSS2;AHNAK;ABHD4;SHMT2;HDAC1;PDE1B;USP54;HM13;PPM1H;ENDOD1;PHYHIPL;FOXO3;SLC7A2;GLG1;CNN3;ABR;PPP1R2;GNA14;RNF214;KLC2;PALMD;EPB41L1;COBLL1;G3BP1;EIF4H;ACSS1;ATP9A…
CEBPA 20513432 ChIP-Seq MACROPHAGES Mouse	0.920461	92/2000	0.120099	0.362552	0	0	1.15057	2.43857	LGALS3BP;GTF2B;PITPNA;GPT;NENF;IPO7;PSMD9;TUBA1C;RB1CC1;TRIM2;DAG1;GLUL;GIT1;DLGAP4;EIF5A;SRRM2;BCAS3;ATP6V1G1;HSDL2;USP7;PPP1R12A;ANXA1;ANXA2;UGT1A1;AMT;WBP11;DNM1;INPP4A;TMX3;ACTBL2;PRKAR1A;PPA1;BIN1;GPD1;MYH9;SEC22B;RAPGEF6;PPIA;BLVRA;VPS28;SF1;DYNC1I2;NDRG4;SF3B2;PDXK;MTMR3;NDRG3;NOTCH1;AHNAK;RNMT;POLDIP3;CUL3;PON2;VPS26A;PLA2G7;PRPF8;CORO1B;UGT1A7C;MTDH;GNA13;ABR;PPP1R2;SDCBP;FXR2;UGP2;PRKAR…
CBP 21632823 ChIP-Seq H3396 Human	0.920461	92/2000	0.120099	0.362552	0	0	1.15057	2.43857	MTCH2;SPON1;CUEDC2;RNH1;CELF1;CELF2;RPLP0;CTNND1;ARHGAP1;OGDHL;SMC3;IPO7;GRM5;ALDH2;TNKS1BP1;ERC1;USP47;PHYH;ARHGEF12;VWF;APLP2;IL18;ANXA11;APOA4;VPS37B;ANK3;AMPD3;ARFGAP2;CIT;DDB1;CLIP1;PPA1;PACS1;MADD;VDAC2;NUP98;VCL;SHANK2;PI4K2A;BRSK2;TSG101;CD151;SAR1A;AHNAK;ABHD4;PSMD13;USP54;PPM1H;HTRA1;LRP4;CSTF2T;PHYHIPL;NRXN2;VPS26A;CBL;FOXO1;LIMA1;RNF214;ATXN2;LDHA;KLC2;BAG3;PTPMT1;PSAP;SERPINH1;NCAM1;…
UBF1/2 26484160 Chip-Seq HMEC-DERIVED Human	0.920461	92/2000	0.120099	0.362552	0	0	1.15057	2.43857	SERPINA3;TOP2B;SPON1;RNH1;CLSTN1;SLC7A14;HMGB3;MIA3;ATP2A1;HNRNPR;KLHDC7A;PARK7;ACTB;PTPRF;CMIP;SYNCRIP;TRIM9;GRM5;UROD;DDI2;ARL6IP5;PDE4B;SDF4;TNKS1BP1;KIF1B;ERC1;GIT1;LRRC47;EIF5A;PHYH;UNC13A;IGFBP5;TPM4;SLC6A17;AMT;ANXA11;UBE4B;VPS37B;CSNK1E;AMPD3;PGD;ARID1A;CTTNBP2NL;SOAT1;DNAJC7;MADD;VDAC2;SF1;VAMP3;FKBP5;BRSK1;CD151;AHNAK;STXBP3;HPCA;HTRA1;AK2;UBR4;LRP4;FOXO1;CAMKK1;CNN3;ABR;ATXN2;LDHA;UGP2…
OCT1 27270436 Chip-Seq PROSTATE Human	0.920461	92/2000	0.120099	0.362552	0	0	1.15057	2.43857	LGALS3BP;SERPINA3;TOP2B;BMPR2;HIP1;DDX46;GLDC;CCDC124;PREP;SLC7A14;HNRNPR;KLHDC7A;SCRN1;ITGB8;WDR7;ERC1;BSN;UPF1;PRKAB2;MBNL2;UNC13A;ANXA1;ANXA2;ACSL1;AMPD3;ERMN;CIT;PACS1;ARHGEF7;PPIA;SHANK2;LUC7L2;SF1;ANKRD17;GNAZ;USP14;HDAC2;PDXK;NDRG3;ACSS2;AHNAK;ATL2;PPM1H;PRICKLE2;NRXN2;ADD1;PAPSS1;FXR1;ABR;ANKMY2;LIMA1;ATXN2;C18ORF25;RAP1A;KLC2;HECTD1;CAMK2N1;RAD21;KIF3C;SEC23B;SMARCE1;HSPA1L;API5;KIDINS22…
PADI4 21655091 ChIP-ChIP MCF-7 Human	0.904901	50/1037	0.12448	0.374021	0	0	1.20344	2.5075	RAB3C;DOCK4;CCDC47;DDX42;ADAR;CROT;PARK7;SMC3;CLINT1;PNN;RPS16;WDR7;UBXN4;BCAS1;EIF2A;BCAS3;IK;PPP1R12A;APLP2;WBP11;INPP4A;PSME3;DNAJB11;MADD;TAX1BP1;RAPGEF6;BLVRA;SF1;VAMP3;NUFIP2;SHMT2;AK2;TSPAN31;C12ORF57;NFS1;EPB41L1;PDCD10;LTA4H;WASF3;SPAG9;HSPA8;RSRC2;COX6C;CDK5;GOLGB1;DMXL2;EIF3E;SUGT1;HSPA1B;EIF3B
SALL4 18804426 ChIP-ChIP MESCs Mouse	0.893956	51/1062	0.127657	0.381783	0	0	1.19835	2.4667	GABRB3;TOP2B;RPL3;SLC44A1;HMGB3;UBE3A;AKAP12;SYNCRIP;NPEPPS;DAG1;PDE4A;NEO1;ANXA11;ANK3;WIPI2;ACYP1;RHOB;KIF2A;CDC42EP1;TLN1;ASTN1;RTN1;NUFIP2;SLC20A1;PDE1A;EIF5A2;HTRA1;ENDOD1;NRXN2;HTATSF1;PLA2G7;CNN3;GNA13;ATXN2;EPB41L1;PLCG1;NPTX2;PDLIM5;EPHX2;RDX;ADRM1;RANBP9;LNPEP;CDC42BPB;DEK;SMARCA2;NELL2;FUBP1;ACBD3;CPEB2;FGFR2
PPARG 20176806 ChIP-Seq THIOMACROPHAGE Mouse	0.887157	41/837	0.129671	0.386012	0	0	1.22209	2.49643	UHRF1BP1L;NOTCH1;MRPS36;GLDC;SLC20A1;CTNND1;LRP4;NENF;CBL;SUPT6H;MTDH;PAPSS1;C4B;GNA13;TUBA1C;SDCBP;RASSF2;HERC1;S100A16;RAD21;GDAP1L1;GNA12;LTA4H;CCT8;EIF5A;VWF;AMT;SLC39A10;AMPD3;ACYP1;EHD1;NECAP1;FMNL2;DNAJC7;BIN1;MADD;CCDC6;CD9;MYH9;CPEB3;EIF3B
AR 19668381 ChIP-Seq PC3 Human	0.879625	156/3519	0.13194	0.390955	0	0	1.11196	2.25217	RAB3C;SPON1;TRIO;CPNE5;PITPNB;CTNND1;KLHDC7A;MSI2;SMC3;IPO4;CMIP;PNN;FBL;NSDHL;PSMD7;LUC7L;ARFIP1;GLUL;PSPH;TGM2;SRRM2;PHYH;IGFBP5;ACTN2;CASK;PRPF4B;ANK3;PRKAR1B;VDAC2;TLN2;TLN1;SCG2;VCL;GRIA1;BRSK1;TTYH3;NDRG3;PSMD14;CUL3;HPCA;PXN;HTRA1;NRF1;RASAL2;PRPF8;MTDH;VCPIP1;ABR;GRIN2A;LDHA;RAD21;PENK;SERPINH1;PIP5K1C;PLCG1;MAP2K7;ZBED5;PLTP;CAV1;SLC4A10;MYO5A;MSN;SUPT5H;PUM1;BTBD8;SMARCA4;PTPRD;QDPR;GNA…
ELF1 20517297 ChIP-Seq JURKAT Human	0.877354	49/1020	0.132631	0.391201	0	0	1.19829	2.42077	ARF4;SERPINA3;CUEDC2;RNH1;CRTC1;ATP2A1;CLINT1;CDH5;RPS16;RUVBL2;SDF4;PDE4A;LRRC47;HSDL2;RPS6;ACYP1;PGD;CIT;PRKAR1B;SOAT1;PACS1;MAP7D1;MYH9;RBM22;SNRPB;FKBP5;TSG101;ACSS2;AHNAK;PSMD13;UBR4;CYTH2;LRRC8A;SEC23B;ACBD5;API5;NDUFA3;EPHX1;XPO7;BTBD11;LNPEP;ARHGAP26;ARCN1;EHD1;COPS3;GNPDA1;QARS;CD9;NAA15
NANOG 21062744 ChIP-ChIP HESCs Human	0.871312	41/840	0.134489	0.39343	0	0	1.2173	2.44224	RPL3;PDE1A;ARHGAP1;ETFB;ICAM5;PARK7;WDR45;BPHL;GLG1;MTDH;GNA13;ANKMY2;PSMD7;UROD;CAMK2N1;DBT;EIF4H;SEC63;FGB;SPAG7;SNRPN;USP4;SEC16A;APLP2;APOA2;LNPEP;RSRC2;WIPI2;DEK;ARHGAP26;LMBRD2;FUBP3;MYH9;TACC1;ERH;CPEB3;ATP6V0C;RBMX;EIF3B;CPEB4;FKBP5
SMAD 19615063 ChIP-ChIP OVARY Human	0.870921	8/124	0.13461	0.39343	0	0	1.62752	3.26378	HERC1;USP4;CSNK1A1;ZNF638;SEMA4B;MSN;RANBP9;GPHN
TAL1 20566737 ChIP-Seq PRIMARY FETAL LIVER ERYTHROID Mouse	0.868138	86/1875	0.135476	0.394167	0	0	1.14549	2.28978	LGALS3BP;UHRF1BP1L;TRIO;RPL3;MEGF10;EIF4A3;PREP;SLC2A1;ILK;UBE3A;MSI2;SMC3;RLBP1;ACTB;IPO5;PSMD9;NPEPPS;SIPA1L1;UROD;NNT;RB1CC1;TRIM2;NPTN;PDE4A;PIP4K2C;DLGAP4;EIF5A;BCAS3;ARHGEF12;UGT1A1;CIRBP;ALG2;ANXA11;PRPF4B;VPS37B;AMPD3;F2;DNM2;KIF2A;DAAM1;PPA1;PACS1;HGS;PSME3;RAPGEF2;VDAC2;HAGH;PPIA;BLVRA;USP14;TTYH3;ACSS2;AHNAK;MRPS36;NRXN3;NRF1;FOXO3;PPM1E;ADD1;STRN3;HECTD1;ZMAT2;PRKAR2B;DNAJB4;G3BP1;GNA…
MYC 22102868 ChIP-Seq BL Human	0.860275	39/797	0.137951	0.399561	0	0	1.22013	2.4169	GNAZ;FKBP2;UBR4;SLC2A1;ADAR;PARK7;FOXO3;CORO1A;IPO7;EEA1;GNA13;TUBA1C;SYNCRIP;LASP1;C18ORF25;RASSF2;ESD;UBTF;PDE4A;MEF2D;BTF3;HSPA8;ACBD5;CIRBP;VPS37B;ARID1A;ARFGAP2;SMARCA4;PPP5C;KIF2A;TOLLIP;HNRNPF;HNRNPD;MYH9;ERH;PPIA;LUC7L2;GALK1;FKBP5
SREBP2 21459322 ChIP-Seq LIVER Mouse	0.846704	52/1095	0.14233	0.406574	0	0	1.18382	2.30799	2810408A11RIK;ICAM5;GLS;IMPA1;UROD;RB1CC1;STARD7;IL18;WIPI2;ARHGEF9;PSPC1;ERH;ARHGEF7;PPIA;GART;SF1;FKBP2;MTMR3;ACSS2;NUFIP2;SLC20A1;DDX1;PON2;UBR4;NRF1;CORO1B;BAG6;SDCBP;NFS1;KLC2;UGP2;PRKAR2A;RAD21;PENK;LRRC8A;MAP2K7;MEF2D;DECR1;YIPF3;CAV1;TMEM132A;EHD1;PDP1;CCDC88A;CDK5;RAB12;IMPDH2;DRG1;NMT2;EIF3E;EIF4G3;CPEB4
MYC 18358816 ChIP-ChIP MESCs Mouse	0.845177	151/3413	0.142831	0.406574	0	0	1.10833	2.15691	DGKE;RNH1;RPL3;CRTC1;GLDC;CSE1L;PITPNB;CLSTN1;UBE3A;ICAM5;PARK7;IPO7;EFTUD2;PNN;FBL;NUB1;PSMD7;RPL18A;RUVBL2;LUC7L;VPS35;RPS11;GLUL;PSPH;EIF2A;SRRM2;GABARAPL2;RPS9;STARD7;RPS6;ALG2;HDHD2;WBP11;PRPF6;PPA1;PSPC1;PSME3;SBDS;ERH;PPIA;BRSK1;TSG101;CD151;NOTCH1;SHMT2;PSMD13;AK2;RASAL2;PRPF8;MTDH;LDHA;PRKAR2A;TPR;NPTX2;PLTP;ST13;ADHFE1;NEK7;MYO5A;LNPEP;MLLT11;QDPR;EHD1;PPP5C;EHD4;QARS;FUBP3;ARPC3;FUBP1;…
FOXO1 25302145 ChIP-Seq T-LYMPHOCYTE Mouse	0.839236	91/2000	0.144799	0.406574	0	0	1.13584	2.1949	LGALS3BP;MTCH2;RNH1;ATP8A1;CELF2;PITPNA;ADAR;PARK7;SMC3;GLS;RASSF2;ACTR1B;SIPA1L1;PSD2;NNT;RB1CC1;NPTN;ARL6IP5;KIF1B;DLGAP4;TGM2;CAST;SLC39A10;VPS37B;WIPI2;HDHD2;ARID1A;UCHL5;DNM2;BCR;ACAP2;BIN1;ITPKA;TAX1BP1;MYH9;SUCLG1;SQSTM1;PI4K2A;TTYH3;PSMD14;AHNAK;SLC20A1;CUL3;FOXO3;FOXO1;ADD1;MTDH;CYTH2;ANKMY2;RAP1A;DNPEP;HECTD1;FXR2;PDCD10;COBLL1;GNA12;ACSS1;CDIPT;MEF2D;SEC31A;CLASP2;CDK17;RNF20;ACBD5;GSN…
POU3F1 26484290 ChIP-Seq ESCss Mouse	0.839236	91/2000	0.144799	0.406574	0	0	1.13584	2.1949	SLC25A1;GABRB3;DPP10;GABRB2;RAB3C;TOP2B;RPL3;DDX46;SLC44A1;CCDC124;CLSTN1;PREP;OGDHL;ADAR;PARK7;GLS;CDH5;PNN;NUB1;ITGB8;TNKS1BP1;ERC2;NEO1;GLUL;BCAS1;CHGB;GABARAPL2;ARHGEF12;MBNL2;PABPC6;APLP2;ECH1;GAB1;ANK3;ARID1A;CTTNBP2NL;DAAM1;DNAJC7;TLN1;PAFAH1B2;SHANK2;PSMD11;PSMD14;PCDH10;PDE1A;PXN;PRICKLE2;CABP1;CORO1A;CORO1B;LIMA1;SDCBP;GNA14;DNPEP;BAG3;PRKAR2A;ERI3;MEF2D;CLASP1;SYT5;CDK17;SPAG7;ACBD5;MY…
CEBPB 20513432 ChIP-Seq MACROPHAGES Mouse	0.839236	91/2000	0.144799	0.406574	0	0	1.13584	2.1949	LGALS3BP;CUEDC2;EIF4A3;PITPNA;NENF;SCAMP5;C4B;PSMD9;TUBA1C;NSDHL;CHCHD2;RB1CC1;CAPN2;DAG1;KIF1B;SDF2;DLGAP2;FADS1;DLGAP4;TMED4;SRRM2;GSTK1;BCAS3;HSDL2;USP7;SMARCC2;ANXA2;UGT1A1;AMT;ACYP2;ERMN;INPP4A;PRKAR1B;PRKAR1A;PPA1;BIN1;LANCL2;MYH9;RAPGEF6;PPIA;BLVRA;VPS28;SF1;DYNC1I2;GNAZ;NDRG4;MTMR3;NOTCH1;SLC20A1;PON2;VPS26A;CORO1B;UGT1A7C;ABR;SDCBP;FXR2;UGP2;DNAJB6;PRKAR2B;CLMN;RAD21;PSAP;GNA12;LTA4H;PIP…
FOXH1 21741376 ChIP-Seq ESCs Human	0.839236	91/2000	0.144799	0.406574	0	0	1.13584	2.1949	LGALS3BP;FKBP10;RNH1;DDX46;CRTC1;HP;SLC7A14;HMGB3;HNRNPR;ETFB;AKAP12;DBT;ARL6IP5;TNKS1BP1;ERC2;DLGAP2;UBL7;USP47;DST;VWF;SLC6A17;EXOC7;MINK1;ANXA11;CSNK1E;AMPD3;DNM1;RHOB;STX1B;ACAP2;DNAJC7;PRKAR1A;BIN1;ZNF638;CDC42EP1;MYH9;VPS28;FKBP5;GNAZ;COPA;PCNA;NDRG3;PSMD11;SAR1A;ABHD4;NUFIP2;STXBP3;USP54;PDE1A;ATL2;PRICKLE2;UBR4;HSD17B4;NRF1;BPHL;CAMKK1;ADD1;ABR;PPP1R2;C18ORF25;DNPEP;FXR2;RBBP4;CLMN;BAG3;T…
E2A 27217539 Chip-Seq RAMOS-Cell line Human	0.839236	91/2000	0.144799	0.406574	0	0	1.13584	2.1949	RYR2;RNH1;HIP1;ATP8A1;CRTC1;RPLP0;CLSTN1;PITPNA;OLA1;SLC2A1;KLHDC7A;NENF;CLINT1;GLS;SCAMP5;PSMD9;LASP1;RASSF2;HERC1;SCRN1;ALDH2;DAG1;PDE4A;SEC61B;SNAP29;FADS1;DLGAP4;USP7;GAB1;AKR1A1;ANXA11;ACYP2;VPS37B;CSNK1E;AMPD3;PGD;ARID1A;UCHL5;BCR;INPP4A;VGF;PRKAR1A;VDAC2;ATP6V0C;PAFAH1B2;LUC7L2;GNAZ;PDXK;PSMD11;NOTCH1;PSMD14;ABHD4;SLC20A1;ATL2;FOXO3;C12ORF57;PPP1R2;C18ORF25;RAP1A;EPB41L1;CLMN;CBS;S100A16;P…
RBPJ 22232070 ChIP-Seq NCS Mouse	0.795509	1934-03-01	0.160137	0.446915	0	0	2.27985	4.17606	BMPR2;DNPEP;CUL3
NANOG 18692474 ChIP-Seq MESCs Mouse	0.794374	135/3052	0.160556	0.446915	0	0	1.1055	2.02208	DGKE;ATP8A1;2810408A11RIK;GTF2B;PREP;KLHDC7A;SCAMP5;NPEPPS;CDH5;CHCHD2;PSMD7;PNP;KIF5A;ARL6IP5;GLUL;TGM2;CAST;SRRM2;SMARCC2;MBNL2;UNC13A;SNRPN;TPM4;GPT2;ANXA11;CSNK1E;ACYP1;PGD;PPIA;FKBP5;ANKRD17;NDRG4;MTMR3;NOTCH1;CFH;PDE1B;PDE1A;AK2;NRF1;ACTR3B;SUPT6H;CORO1B;CNN3;VCPIP1;ATXN2;LDHA;EPB41L1;PRKAR2A;RAD21;EPB41L3;PIP5K1C;PLTP;EPHX2;RDX;MYO5A;BTBD11;PUM1;SMARCA2;CDK5;FUBP3;SPIRE1;EIF4G3;FGFR2;SLC25…
ZNF263 19887448 ChIP-Seq K562 Human	0.786239	1971-05-01	0.163592	0.453402	0	0	1.78586	3.23309	DNAJB6;APLP2;ITPKA;KIF1B;PTPRF
NANOG 18555785 ChIP-Seq MESCs Mouse	0.779194	27/542	0.166267	0.458839	0	0	1.24051	2.22568	SLC25A1;RYR2;DYNC1I2;NDRG3;CCDC124;AK2;ETFB;SYNCRIP;CHCHD2;PDE4A;KIF1B;SF3A2;SNRPN;EXOC7;STAT3;ECH1;MYO5A;ANXA11;RPL23A;COQ9;SUPT5H;RAP2B;CDK5;FUBP3;ERH;CPEB4;FKBP5
SRY 25088423 ChIP-ChIP EMBRYONIC GONADS Mouse	0.774925	136/3083	0.167909	0.461392	0	0	1.10193	1.96621	ATP8A1;PITPNB;CLSTN1;PITPNA;KLHDC7A;ICAM5;UBE2Z;SLC4A4;ACTB;IPO4;IPO5;FBL;CHCHD2;RPL18A;PSMD2;KIF5A;PIP4K2C;RPS11;SEC63;USP7;UNC13A;LIMCH1;GPT2;UBE4B;CLIP1;PRKAR1A;BIN1;HGS;DNAJB11;MADD;PGP;FETUB;VDAC2;NUP98;VCL;PI4K2A;ASTN1;GNAZ;NDRG4;FKBP2;BRSK2;CD151;ABHD4;PXN;FOXO3;CORO1A;CORO1B;MTDH;LDHA;PRKAR2B;EPB41L1;SWI5;MYH14;LTA4H;PLCG1;MAP2K7;SYT5;API5;ADHFE1;SEC16A;MSN;COQ9;L1CAM;PUM1;SMARCA2;GNAO1;C…
ISL1 27105846 Chip-Seq CPCs Mouse	0.771352	72/1576	0.169296	0.461966	0	0	1.13761	2.02052	DPP10;RAB3C;RYR2;ATP8A1;DOCK9;CELF2;GTF2B;CTNND1;PREP;ADAR;MSI2;WDR45;ACTB;PTPRF;UBL5;NPEPPS;SIPA1L1;HERC1;NNT;NCS1;ARL6IP5;WDR7;SEC61B;NEO1;DLGAP4;BCKDHA;DST;LIMCH1;SLC39A10;ARID1A;BCR;RAP2B;MADD;SUCLG1;TLN2;HDAC2;PCDH10;MRPS36;HDAC1;PPM1H;CSTF2T;FOXO3;GLG1;CYTH2;LMAN1;DNPEP;COBLL1;SERPINH1;RBBP9;NCAM1;PIP5K1C;MEF2D;CLASP1;MFAP3L;CLASP2;SLC12A2;MPP2;CPSF6;RDX;RANBP9;LNPEP;STXBP5L;GRHPR;GNB2;NF1;…
NACC1 18358816 ChIP-ChIP MESCs Mouse	0.770689	37/769	0.169555	0.461966	0	0	1.19728	2.12467	DGKE;NUFIP2;SLC44A1;SLC20A1;GPS1;PITPNB;PHYHIPL;ADAR;AKAP12;GNA13;SYNCRIP;ANKMY2;SCRN1;CAMK2N1;TRIM2;ARL6IP5;PDE4A;CCT8;NPTX2;ACSS1;GLUL;ATP9A;GABARAPL2;PHYH;SNRPN;DST;TPM4;EPHX2;MINK1;APOA2;AMT;MYO5A;ANK3;MLLT11;REST;RAP2B;FUBP3
PU.1 20176806 ChIP-Seq MACROPHAGES Mouse	0.762456	90/2000	0.1728	0.46296	0	0	1.12115	1.96832	SPON1;UHRF1BP1L;SLC44A1;GTF2B;PITPNA;GPT;NENF;WDR45;MECP2;C4B;TUBA1C;NUB1;CHCHD2;LGALS1;DBT;DAG1;KIF1B;PSPH;DLGAP4;EIF5A;GSTK1;ATP6V1G1;ANXA1;UGT1A1;APLP2;AMT;TEX15;WBP11;PGD;DNM1;RHOB;INPP4A;PRKAR1B;SOAT1;ACTBL2;BIN1;MYH9;RAPGEF6;PI4K2A;SF1;USP14;NDRG4;MTMR3;TTYH3;NDRG3;NOTCH1;AHNAK;NUFIP2;PON2;LRP4;PLA2G7;UGT1A7C;ABR;FXR2;UGP2;DNAJB6;RBBP4;CLMN;GNA12;LTA4H;CLASP1;SEMA4A;MPP2;SEC16A;ADRM1;MYO5A;…
AR 21915096 ChIP-Seq LNCaP-1F5 Human	0.762456	90/2000	0.1728	0.46296	0	0	1.12115	1.96832	GABRB3;SERPINA3;SPON1;TRIO;RPL3;CRTC1;EIF4A3;CLSTN1;PITPNA;PREP;MIA3;PARK7;AKAP12;SCRN1;TNKS1BP1;BSN;GLUL;FADS1;GSTK1;USP47;ATP6V1G1;USP7;LIMCH1;GPT2;RPS6;SLC39A10;APOA4;VPS37B;ANK3;GAPVD1;UCHL5;RHOB;GPRC5B;CLIP1;SOAT1;MAP7D1;MAP7D2;FKBP5;ANKRD17;RTN1;SAR1A;PSMD14;AHNAK;HEPACAM;SLC20A1;USP54;ARL1;PPM1H;ENDOD1;HSD17B4;CSTF2T;RASAL2;CNN3;MTDH;PAPSS1;VCPIP1;ANKMY2;RAP1A;HECTD1;FXR2;CLMN;RAD21;COBLL1…
SOX3 22085726 ChIP-Seq NPCs Mouse	0.762456	90/2000	0.1728	0.46296	0	0	1.12115	1.96832	GABRB3;RAB3C;TOP2B;SPON1;RPL3;HMGB3;PTPRF;GPHN;GLS;IPO5;PSMD7;RASSF2;ACTR1B;RPS16;RPL18A;TRIM2;ARL6IP5;GIT1;CHGB;TMED4;CAST;USP47;PRKAB2;TMED9;ANXA2;LIMCH1;USP4;TPM2;APOA4;GAPVD1;CTTNBP2NL;RHOB;BCR;STX1B;PRPF6;ARHGEF7;PAFAH1B2;VPS28;ARF6;TSG101;CD151;ACSS2;TOMM40;AHNAK;MRPS36;SLC20A1;CUL3;HPCA;PPM1H;CNN3;MTDH;STRN3;CYTH2;LMAN1;RAP1A;FXR2;UGP2;ZMAT2;PALMD;CBS;DNAJB4;PENK;PSAP;EIF4H;SERPINH1;LCMT1;…
CJUN 26792858 Chip-Seq BT549 Human	0.762456	90/2000	0.1728	0.46296	0	0	1.12115	1.96832	SERPINA3;TRIO;SERPINE2;CTNND1;PITPNA;PREP;NENF;IPO5;AMOT;EEA1;TUBA1C;PCLO;IMPA1;TRIM2;DHX15;CAPN2;ITGB8;SEC61B;BSN;ATP6V1G1;ARHGEF12;ANXA1;ANXA2;IGFBP5;TPM4;ACTN2;GAB1;IL18;SLC39A10;ANXA11;TEX15;VPS37B;ANK3;ACAP2;CLIP1;RAP2B;ACTBL2;BIN1;MAP7D1;RAPGEF2;SEC22B;ARHGEF7;SQSTM1;SCG2;VCL;ARF6;MTMR3;PSMD14;ABHD4;STXBP3;HPCA;PRICKLE2;HTRA1;XIAP;FOXO3;CBL;CNN3;PPP1R2;GRIN2A;C18ORF25;PALMD;BAG3;RAD21;DHX36…
NANOG 18347094 ChIP-ChIP MESCs Mouse	0.756259	86/1908	0.175284	0.467182	0	0	1.1226	1.95485	DGKE;HIP1;ATP8A1;2810408A11RIK;CSE1L;DDX42;KLHDC7A;MSI2;UBE2Z;AMOT;SYNCRIP;NPEPPS;ALDH2;TRIM2;KIF5A;SPIN1;DAG1;ARL6IP5;ITGB8;DLGAP2;GLUL;TGM2;UBL7;EIF5A;CAST;BCAS3;SNRPN;DST;TPM4;VWF;APOA2;SLC39A10;CSNK1E;ANK3;RHOB;LMBRD2;VGF;RAPGEF2;MYH9;HAGH;NDRG4;NOTCH1;PDE1A;NRF1;RASAL2;ACTR3B;BPHL;CNN3;GNA13;LIMA1;GNA14;ATXN2;CAMK2N1;PRKAR2A;EPB41L3;DMD;NCAM1;CCT8;NPTX2;MEF2D;EPS15;PLTP;SLC12A2;SPAG9;MPP2;SP…
EST1 17652178 ChIP-ChIP JURKAT Human	0.75491	47/1001	0.175829	0.467182	0	0	1.16791	2.03011	ARF4;DYNC1I2;CUEDC2;TSG101;TOMM40;SHMT2;GTF2B;ARL1;CSTF2T;GLG1;IPO4;C12ORF57;LDHA;PSMD7;PABPN1;ZMAT2;RUVBL2;AP2S1;LTA4H;CCT8;BUB3;CLASP1;EIF2A;UBL7;BCAS3;IK;RPS9;ACBD5;ST13;ECH1;SMARCA5;RPL35A;TFIP11;COX6C;WBP11;ARID1A;GNL1;DNM2;DAAM1;CDK5;MFAP1;OCIAD1;SUGT1;SF1;ARF6;CPEB4;SNRPB
GLI1 17442700 ChIP-ChIP MESCs Mouse	0.751577	1973-05-01	0.177183	0.468843	0	0	1.73315	2.99935	GRIPAP1;PITPNB;PDE4B;SLC39A10;NCAM1
GF1B 26923725 Chip-Seq HPCs Mouse	0.748433	76/1676	0.178471	0.470315	0	0	1.1287	1.94513	GABRB3;DPP10;RAB3C;UHRF1BP1L;TRIO;SLC44A1;GLDC;PREP;DDX42;OLA1;ADAR;HNRNPR;KLHDC7A;MSI2;SLC4A4;GPHN;AMOT;EEA1;CDH5;HERC1;UROD;DDI2;NCS1;PDE4A;SDF2;BSN;NEO1;BCAS1;MBNL2;PABPC6;CASK;UBE4B;CTTNBP2NL;DNM2;RAP2B;LMBRD2;ACTBL2;BIN1;PSME3;RAPGEF2;SUCLG1;TLN1;VCL;VAMP3;SAR1A;PCDH10;ATL2;PRICKLE2;CSTF2T;FOXO3;ACTR3B;PAPSS1;LIMA1;APOH;ERI3;TRA2A;EIF4H;GPM6B;GSN;CSNK1A1;MID1IP1;SMARCA5;CDC5L;RPL35A;RANBP9;K…
LMO2 26923725 Chip-Seq HEMANGIOBLAST Mouse	0.730742	82/1822	0.185891	0.487869	0	0	1.11999	1.88449	DPP10;RAB3C;SPON1;UHRF1BP1L;CSE1L;GTF2B;CTNND1;PREP;GPT;KLHDC7A;MSI2;CLINT1;PTPRF;IPO5;AMOT;EEA1;C4B;TUBA1C;NPEPPS;PCLO;SIPA1L1;HERC1;SEC61B;NEO1;GLUL;BCAS1;PABPC6;VWF;GAB1;CASK;TEX15;ANK3;PGD;ARID1A;CTTNBP2NL;CIT;RHOB;LMBRD2;ACTBL2;BIN1;RAPGEF2;TLN2;CHST2;VAMP3;PDXK;RTN1;PDE1B;EIF5A2;PRICKLE2;NRXN3;CSTF2T;NRXN2;FOXO3;PAPSS1;LIMA1;APOH;RAD21;ERI3;PAK3;SYT5;SMARCE1;API5;CSNK1A1;MID1IP1;SMARCA5;IMM…
NR1I2 20693526 ChIP-Seq LIVER Mouse	0.724195	44/939	0.188714	0.493266	0	0	1.16467	1.94211	ANKRD17;TRIO;STAU1;PDE1A;PXN;HP;PPM1H;HTRA1;MSI2;PTPRF;LMAN1;SNX2;HECTD1;SIPA1L1;COBLL1;ERC1;PDLIM5;MEF2D;FGB;SEMA4A;USP47;HSPA1L;CAV1;EPHX1;UBE4B;VPS37B;ANK3;DEK;PGD;PUM1;ARHGAP26;SMARCA2;KTN1;RHOB;PTPRD;INPP4A;NFIA;PPA1;HGS;GPD1;NF1;FETUB;RAPGEF6;HSPA1A
VDR 24763502 ChIP-Seq THP-1 Human	0.717278	59/1288	0.191744	0.499156	0	0	1.13865	1.88058	RNH1;CRTC1;CELF2;CLSTN1;AKR1B1;ACTB;CMIP;NSDHL;UBTF;SEC61B;SRRM2;CDV3;ACSL1;PABPC4;GPT2;CIRBP;SLC39A10;VPS37B;DNAJC7;DNAJB11;PGP;RAPGEF2;MYH9;ALDOA;SCG2;PI4K2A;NOTCH1;TOMM40;NUFIP2;PDE1B;SLC20A1;CSTF2T;VPS26A;FOXO3;CORO1A;TSPAN31;GNA14;CLMN;S100A16;BAG3;G3BP1;LRRC8A;MEF2D;HSPA8;GSN;MID1IP1;NDUFA3;SMARCA5;CDC5L;RPL35A;CDC42BPB;KBTBD11;QARS;GNB2;HNRNPF;GOLGB1;HNRNPD;CPEB2;CPEB4
SCL 21571218 ChIP-Seq MEGAKARYOCYTES Human	0.70197	80/1784	0.198623	0.514979	0	0	1.11502	1.80226	GABRB3;DOCK4;HIP1;DOCK3;CPNE5;SLC2A1;MSI2;ICAM5;SLC4A4;ACTB;CMIP;CHCHD2;RASSF2;HERC1;PSD2;TRIM2;DAG1;DLGAP2;GLUL;BCAS1;RPS9;SMARCC2;ARHGEF12;MBNL2;IGFBP5;TPM4;VWF;USP4;ACSL1;VPS37B;GAPVD1;ERMN;BCR;INPP4A;PRPF6;BIN1;MAP7D2;LANCL2;CDC42EP1;MYH9;RAPGEF6;DYNC1I2;USP14;MTMR3;PDE1A;PPM1H;XIAP;NRXN2;NRF1;FOXO1;PAPSS1;GNA13;CYTH2;ANKMY2;RAP1A;HECTD1;DNAJB6;PRKAR2B;EPB41L1;PDCD10;PENK;GNA12;SERPINH1;KIF3C…
STAT3 22323479 ChIP-Seq MACROPHAGE Mouse	0.6961	1938-03-01	0.201326	0.516765	0	0	2.01887	3.23591	PPP1R12A;STAT3;EPS15
SMAD2/3 21741376 ChIP-Seq ESCs Human	0.690084	89/2000	0.204134	0.516765	0	0	1.10653	1.75825	FKBP10;RNH1;CELF1;GLDC;CLSTN1;HMGB3;ADAR;ATP2A1;ACTB;MECP2;SYNCRIP;NPEPPS;PSD2;SCRN1;NPTN;TNKS1BP1;UBXN4;DLGAP2;C16ORF74;TGM2;USP47;DST;USP4;PABPC4;ECH1;ANXA11;WIPI2;PGD;CIT;DDB1;STX1B;ACAP2;SOAT1;BIN1;PACS1;MAP7D1;GPD1;MYH9;ARHGEF7;SQSTM1;THOP1;SF1;ARF6;PDXK;PCNA;NDRG3;CD151;NOTCH1;SAR1A;AHNAK;STXBP3;PDE1A;NRXN2;PPM1E;ADD1;ABR;PPP1R2;NFS1;DNPEP;HECTD1;FXR2;RBBP4;CLMN;ERI3;GNA12;MYH14;MAP2K7;MFAP…
MEIS1 26253404 ChIP-Seq OPTIC CUPS Mouse	0.690084	89/2000	0.204134	0.516765	0	0	1.10653	1.75825	PCSK2;RYR2;DOCK4;TRIO;GTF2B;KLHDC7A;SMC3;SLC4A4;GLS;DDI2;DHX15;ITGB8;SEC63;CAST;BCAS3;MBNL2;DST;IGFBP5;SLC6A17;SLC39A10;TEX15;VPS37B;GLRX2;GAPVD1;PGD;ARID1A;ERMN;GPRC5B;PSMA4;DAAM1;BIN1;NUP98;RAPGEF6;SCG2;ARF6;MTMR3;ACSS2;CUL3;PDE1A;ATL2;HPCA;PRICKLE2;ENDOD1;AK2;UBR4;HSD17B4;FOXO3;ACTR3B;FOXO1;FXR1;LMAN1;PPP1R2;RAP1A;CLMN;BAG3;APOH;TRA2B;ERI3;PSAP;PLCG1;PDLIM5;MFAP3L;CLASP2;HSPA8;CPSF6;NEK7;GBF1;…
GATA3 24758297 ChIP-Seq MCF-7 Human	0.690084	89/2000	0.204134	0.516765	0	0	1.10653	1.75825	UHRF1BP1L;ATP8A1;WDR1;SLC44A1;CELF1;CCDC47;ADAR;MSI2;TUBA1C;ACTR1B;ALDH2;DDI2;DBT;CAPN2;NPTN;C16ORF74;BCAS1;TMED4;BCKDHA;PRKAB2;USP7;ATP6AP1;ANXA2;TPM4;GPT2;ECH1;SLC39A10;TBR1;GLRX2;ARID1A;ARFGAP2;BCR;PSMA4;RAP2B;SOAT1;DAAM1;PPA1;VDAC2;SEC22B;ALDOA;FKBP2;AHNAK;ABHD4;MRPS36;PPM1H;XIAP;HSD17B4;SLC7A2;GLG1;MTDH;GNA13;PPP1R2;SDCBP;KLC2;FXR2;S100A16;BAG3;TRA2B;COBLL1;PSAP;AP2S1;LTA4H;NPTX2;CDIPT;DECR1…
CEBPB 26923725 Chip-Seq HEMOGENIC-ENDOTHELIUM Mouse	0.690084	89/2000	0.204134	0.516765	0	0	1.10653	1.75825	LGALS3BP;SPON1;TRIO;CSE1L;CELF2;PITPNA;PREP;SLC7A14;OLA1;UBE3A;HNRNPR;SLC4A4;GPHN;TUBA1C;NPEPPS;HERC1;DDI2;DHX15;PIP4K2B;ARFIP1;SEC61B;BCAS1;TGM2;CHGB;CDV3;ANXA2;VWF;ACTN2;APLP2;CASK;F2;ARID1A;RHOB;GPRC5B;RAP2B;LMBRD2;DAAM1;SEC22B;ARHGEF7;VCL;SF1;VAMP3;RBM22;SF3B2;SAR1A;PSMD14;GPS1;CUL3;ATL2;PPM1E;FOXO1;LIMA1;SNX2;DNPEP;UGP2;DNAJB6;PALMD;CBS;RAD21;ERI3;ESD;PIP5K1C;BUB3;EPS15;GPM6B;SEC31A;SLC12A2;…
CTCF 27219007 Chip-Seq ERYTHROID Human	0.690084	89/2000	0.204134	0.516765	0	0	1.10653	1.75825	SPON1;CELF2;CLSTN1;PITPNA;ATP2A1;PARK7;PTPRF;GLS;EEA1;TRIM9;FBL;RASSF2;LGALS1;UROD;DDI2;SDF4;KIF1B;GLUL;GIT1;LRRC47;UPF1;USP47;ARHGEF12;IGFBP5;CIRBP;ANXA11;TBR1;UBE4B;GLRX2;AMPD3;ARID1A;ARFGAP2;CTTNBP2NL;BCR;GPRC5B;SOAT1;DNAJC7;PPA1;PACS1;VDAC2;HAGH;ATP6V0C;PAFAH1B2;LUC7L2;VAMP3;ARF6;BRSK2;RTN1;CD151;ACSS2;NUFIP2;HDAC1;AK2;UBR4;LRP4;NRXN2;FOXO3;C12ORF57;GRIN2A;ATXN2;LDHA;RAP1A;KLC2;RBBP4;CAMK2N1;…
TFAP2C 20629094 ChIP-Seq MCF-7 Human	0.686789	55/1203	0.205689	0.518659	0	0	1.13547	1.79562	PCSK2;TRIO;HIP1;CCDC47;CLSTN1;CLINT1;PTPRF;CMIP;TRIM9;GDAP1L1;DAG1;IGFBP5;TPM4;SLC6A17;GAB1;ANXA11;CSNK1E;DNM2;INPP4A;STX1B;GPRC5B;PPA1;BIN1;ALDOA;SQSTM1;SHANK2;LUC7L2;ANKRD17;SLC20A1;HM13;ABR;GNA14;CLMN;S100A16;BAG3;ERI3;LRRC8A;PLCG1;MEF2D;ATP9A;TXNRD1;BTBD11;CDC42BPB;GNAO1;PPP5C;NECAP1;WNK2;RAB12;FUBP1;CD9;TACC1;DYNLRB1;FGF12;EIF4G3;FGFR2
GATA2 21571218 ChIP-Seq MEGAKARYOCYTES Human	0.68267	51/1111	0.207649	0.521556	0	0	1.13987	1.79177	SLC25A1;WDR1;ADAR;KLHDC7A;MSI2;ICAM5;IPO7;PTPRF;GPHN;NPEPPS;LASP1;PSD2;PSMD2;BSN;PSPH;STARD7;EXOC7;USP4;CIT;PRPF6;ACTBL2;PSPC1;MYH9;SHANK2;USP14;PSMD14;AHNAK;SLC20A1;NRXN2;SNX2;KLC2;GNA12;ACSS1;MEF2D;PLTP;EPHX2;SMARCA5;SORBS2;TBCA;DHRS1;ARHGAP26;GATAD2B;MTOR;LETM1;EHD1;REST;DLG1;WNK2;GOLGB1;CAMK4;CPEB4
TP53 22573176 ChIP-Seq HFKS Human	0.669078	61/1348	0.21425	0.536043	0	0	1.12353	1.73092	GABRB3;SERPINE2;CELF2;GTF2B;ATP2A1;CROT;IPO4;RASSF2;SIPA1L1;TFG;PSD2;UBTF;LUC7L;SDF2;NEO1;LRRC47;EIF5A;UPF1;ARHGEF12;SNRPN;VWF;LIMCH1;TPM2;GLRX2;PGD;TLN1;SHANK2;GRIA1;ANKRD17;SNAP47;DYNC1I2;RTN1;NOTCH1;SRSF1;PPM1E;SUPT6H;PRPF8;STRN3;GNA14;UGP2;RBBP4;RAD21;PDLIM5;ATP9A;SLC12A2;SMARCE1;AGL;XPO7;PUM1;NELL2;QDPR;COPS3;PEX5L;DLG2;FUBP1;PI4KA;CPE;CTNNB1;EIF4G3;METAP1;CPEB4
CEBPB 23403033 ChIP-Seq LIVER Mouse	0.660877	19/382	0.218335	0.542888	0	0	1.23604	1.88091	RNF20;GRIPAP1;ITIH4;SF3B2;RPL3;UGT1A1;SLC20A1;PITPNB;CCDC47;HP;UBR4;CSNK1D;RASAL2;F2;MLLT11;QDPR;RUVBL2;PI4KA;OCIAD1
CHD7 19251738 ChIP-ChIP MESCs Mouse	0.660201	8/141	0.218675	0.542888	0	0	1.41822	2.15594	RPS9;NFS1;UGT1A1;CAV1;NDUFA3;XIAP;ARHGAP26;SEC63
MEF2A 21415370 ChIP-Seq HL-1 Mouse	0.656302	48/1048	0.220647	0.545677	0	0	1.1365	1.71747	GRIA1;RYR2;BMPR2;TOMM40;SLC44A1;DDX1;CSTF2T;SMC3;SLC7A2;CNN3;GLS;PPP1R2;LIMA1;ATXN2;CHCHD2;DNAJB4;TRA2A;ARL6IP5;KIF3C;PDLIM5;CDIPT;CLASP1;DLGAP4;USP47;TRAPPC2L;DST;CAV1;SEMA4B;APLP2;GBF1;IMMT;ANXA11;SORBS2;ANK3;COQ9;ARID1A;SMARCA4;RHOB;BCKDK;CCDC88A;DAAM1;ADI1;PSMC2;EIF3G;TACC1;SEC22B;ARHGEF7;VCL
SOX2 18555785 ChIP-Seq MESCs Mouse	0.647801	24/497	0.225009	0.554332	0	0	1.19873	1.78805	SLC25A1;CTSA;DYNC1I2;MPP2;RPS9;SF3A2;NOTCH1;2810408A11RIK;POLDIP3;ADRM1;SLC39A10;WIPI2;SUPT6H;GLS;CIT;UBL5;VGF;DNAJB4;FUBP1;ARL6IP5;CTNNB1;PDLIM5;VPS28;TMED4
EZH2 23942234 ChIP-Seq MYOBLASTS AND MYOTUBES Mouse	0.643397	43/935	0.227302	0.557843	0	0	1.14074	1.68997	UHRF1BP1L;RTN1;TRIO;HIP1;DOCK9;SLC7A14;NRXN2;SUPT6H;PRPF8;BAG6;LIMA1;RASSF2;G3BP1;DLGAP2;MEF2D;UBQLN4;GIT1;DLGAP4;CHGB;DST;ANXA2;VWF;PABPC4;TXNRD1;TMEM132A;VPS37B;SRP68;CDC42BPB;GRIN1;LETM1;HNRNPM;CLIP1;NCEH1;PRKAR1B;HGS;WNK2;CAMK4;CDC42EP1;CTNNB1;MYH9;STRN;SQSTM1;THOP1
RUNX 20019798 ChIP-Seq JUKART Human	0.623039	29/616	0.238211	0.5728	0	0	1.16742	1.67478	SPON1;SLC44A1;USP54;DOCK9;ARHGAP1;MSI2;GLG1;FXR1;HECTD1;DNAJB6;APOH;GLUL;LCMT1;ACBD5;ARHGEF12;API5;NEK7;SLC39A10;LNPEP;PTK2;TJP1;DIAPH1;HNRNPF;NMT2;NUP98;STT3B;SMAP2;ARHGEF7;VCL
PU.1 20513432 ChIP-Seq Bcells Mouse	0.622073	88/2000	0.238741	0.5728	0	0	1.09196	1.56409	DGKE;DOCK9;GTF2B;PITPNA;CLTB;GPT;ACTB;TUBA1C;SIPA1L1;SDF2;GIT1;PSPH;DLGAP4;GSTK1;BCAS3;SMARCC2;UGT1A1;CIRBP;AMT;ACYP2;ACYP1;GAPVD1;WBP11;PGD;BCR;INPP4A;PACS1;CDC42EP1;MYH9;PPIA;THOP1;BLVRA;VPS28;SF1;USP14;FKBP2;MTMR3;NUFIP2;PDE1B;PON2;LRP4;NRXN2;VPS26A;PPM1E;CORO1B;TSPAN31;MTDH;ABR;PPP1R2;SDCBP;FXR2;UGP2;RAD21;PSAP;KIF3C;MEF2D;GPM6B;CLASP1;RNF20;SPAG9;SEMA4A;SPAG7;SSB;ST13;NEK7;RSRC2;PTPN11;SRP68…
P63 20808887 ChIP-Seq KERATINOCYTES Human	0.622073	88/2000	0.238741	0.5728	0	0	1.09196	1.56409	RNH1;CCDC47;PITPNB;PITPNA;ARHGAP1;HNRNPR;GPHN;GLS;IPO5;NPEPPS;LASP1;SCRN1;DHX15;SDF4;PDE4A;EIF5A;CAST;DST;ANXA2;EXOC7;USP4;PABPC4;IL18;UBE4B;AMPD3;HDHD2;PGD;CIT;RHOB;SOAT1;DAAM1;MAP7D1;GPD1;CDC42EP1;SCG2;BLVRA;PI4K2A;ARF6;MTMR3;CD151;NOTCH1;AHNAK;MAOB;DDX1;PXN;PRICKLE2;HTRA1;ENDOD1;XIAP;HSD17B4;NRXN2;CBL;PPM1E;PRPF8;CYTH2;PPP1R2;ATXN2;SNX2;DNPEP;CLMN;DHX36;EIF4H;RBBP9;ZBED5;WASF3;UGT1A6;CLASP2;SL…
LDB1 21186366 ChIP-Seq BM-HSCs Mouse	0.622073	88/2000	0.238741	0.5728	0	0	1.09196	1.56409	SPON1;TRIO;CPNE6;PREP;ILK;NENF;PTPRF;GOLGA2;EFTUD2;PSMD9;C4A;NPEPPS;HERC1;SCRN1;AP1G1;GDAP1L1;UBTF;SDF2;FADS1;GIT1;DLGAP4;SEC63;TGM2;LRRC47;CDV3;HSDL2;TMED9;UGT1A1;ECH1;CIRBP;IL18;FN3KRP;AMT;CSNK1D;UBE4B;VPS37B;HDHD2;BCR;DDB1;GPRC5B;PSMA4;ITPKA;RAPGEF2;NUP98;RTN1;PSMD14;ABHD4;PDE1A;HTRA1;AK2;CORO1B;SDCBP;GRIN2A;FXR2;RBBP4;CLMN;BAG3;TRA2B;PSAP;DMD;LTA4H;CCT8;MEF2D;WASF3;RNF20;CSNK1A1;CMTM5;STAT3;S…
CTCF 21964334 Chip-Seq Bcells Human	0.622073	88/2000	0.238741	0.5728	0	0	1.09196	1.56409	SLC25A1;TOP2B;CELF2;HP;HNRNPR;UBE2Z;ACTB;PTPRF;PSMD9;FBL;LASP1;PCLO;UROD;UBTF;PDE4A;KIF1B;ERC1;C16ORF74;PRKAB2;TMED9;PHYH;ARHGEF12;IGFBP5;ACTN2;USP4;PABPC4;CIRBP;ANXA11;UBE4B;ARFGAP2;CTTNBP2NL;BCR;GPRC5B;SOAT1;DNAJC7;PPA1;PACS1;TLN2;ALDOA;PPIA;ATP6V0C;PAFAH1B2;ANKRD17;SPTBN4;ACSS2;NUFIP2;STXBP3;PCDH10;PPM1H;LRP4;NRXN2;VPS26A;CBL;RNF214;C18ORF25;DNPEP;KLC2;HECTD1;RBBP4;PDCD10;EPB41L3;G3BP1;PENK;TP…
CTCF 21964334 ChIP-Seq BJAB-B Human	0.622073	88/2000	0.238741	0.5728	0	0	1.09196	1.56409	CELF2;PREP;AKR1B1;IPO7;PTPRF;FBL;LASP1;PCLO;UROD;CAPN2;NPTN;UBTF;PDE4A;KIF1B;VPS35;PRKAB2;PHYH;SMARCC2;ARHGEF12;IGFBP5;SLC6A17;CIRBP;ANXA11;PRPF4B;CSNK1D;UBE4B;ARFGAP2;CTTNBP2NL;DNM2;DDB1;CLIP1;PRPF6;SOAT1;PPA1;ANKRD17;MTMR3;PSMD11;ACSS2;STXBP3;PCDH10;HDAC1;POLDIP3;DDX1;ATL2;PXN;ENDOD1;NRXN2;VPS26A;RASAL2;CBL;BPHL;FOXO1;C12ORF57;VCPIP1;GRIN2A;RNF214;C18ORF25;KLC2;DNAJB4;PENK;TRA2A;TPR;PIP5K1C;MAP…
TP63 23658742 ChIP-Seq EP156T Human	0.615353	157/3652	0.242464	0.57957	0	0	1.06945	1.51531	TRIO;RNH1;GLDC;CLSTN1;MSI2;SLC4A4;CMIP;SCAMP5;NPEPPS;NSDHL;PSMD7;TFG;CAPN2;DAG1;ARFIP1;FADS1;TGM2;PRKAB2;UNC13A;IGFBP5;USP4;ACSL1;APLP2;TMOD2;TBR1;CSNK1D;UBE4B;ACYP2;CSNK1E;BCR;INPP4A;MAP7D1;PPIA;SCG2;VCL;PI4K2A;GRIA1;NOTCH1;DDX1;CUL3;PXN;HTRA1;AK2;PHYHIPL;FOXO3;FOXO1;CNN3;BAG3;RAD21;COBLL1;G3BP1;SERPINH1;PLCG1;ZBED5;SEC31A;IQSEC2;NEK7;RDX;MYO5A;BTBD11;PUM1;ARHGAP26;SMARCA2;PTK2;EHD1;GRHPR;PEX5L;…
NFE2L2 22581777 ChIP-Seq LYMPHOBLASTOID Human	0.609062	25/527	0.246002	0.585848	0	0	1.17621	1.64953	UHRF1BP1L;PSMD11;ABHD4;CELF2;SLC2A1;NENF;PAPSS1;AMOT;TRIM9;TUBA1C;CDH5;DNAJB6;G3BP1;ITGB8;KIF3C;CDK17;CDV3;MID1IP1;ADRM1;PGD;STXBP5L;SMARCA4;GRHPR;TACC1;ALDOA
SALL4 22934838 ChIP-ChIP CD34+ Human	0.592789	63/1418	0.255394	0.605972	0	0	1.10086	1.50262	DPP10;RAB3C;TOP2B;HIP1;MEGF10;CRTC1;CTNND1;DDX42;SYNCRIP;FBL;NSDHL;RPS16;UBTF;PDE4B;LUC7L;RPS11;RPS9;SNRPN;ALG2;CASK;ANK3;ARID1A;BCR;DDB1;ARHGEF9;ADPRH;RTN1;TOMM40;CFH;PDE1B;SLC20A1;CUL3;HSD17B4;CSTF2T;CABP1;PLA2G7;SLC7A2;GLG1;GNA14;EPB41L3;SERPINH1;DMD;MFAP3L;SLC12A2;SPAG9;CSNK1A1;CAV1;GBF1;BTBD11;SORBS2;CDC42BPB;COQ9;NECAP1;FMNL2;NFIA;NBEA;PDCD4;OCIAD1;DRG1;CTNNB1;TACC1;RBMX;CPEB4
RXR 22108803 ChIP-Seq LS180 Human	0.583672	26/555	0.260812	0.615356	0	0	1.16061	1.55981	GRIA1;PON2;CLSTN1;MSI2;IPO5;ABR;ATXN2;DDI2;DNAJB4;ZBED5;GPR158;CAST;ANXA2;DST;PABPC4;CAV1;SLC4A10;SLC39A10;STX1B;DLG1;RAP2B;NFIA;CDC42EP1;STT3B;FGFR2;SHANK2
TCF4 23295773 ChIP-Seq U87 Human	0.582922	163/3812	0.261263	0.615356	0	0	1.0627	1.42639	RAB3C;DGKE;TRIO;ATP8A1;GLDC;CLSTN1;MSI2;CMIP;GLS;CDH5;RASSF2;HERC1;VPS35;SEC62;EIF2A;SRRM2;USP7;MBNL2;UNC13A;IGFBP5;LIMCH1;ACSL1;GPT2;CASK;ACYP2;ANK3;GAPVD1;ERMN;INPP4A;ACAP2;PRPF6;PRKAR1B;DAAM1;PSPC1;SBDS;SUCLG1;PPIA;VCL;PI4K2A;GRIA1;ANKRD17;COPA;MTMR3;TTYH3;RTN1;NOTCH1;PSMD14;PDE1A;EIF5A2;ENDOD1;NRF1;CABP1;PLA2G7;ACTR3B;GLG1;GRIN2A;ATXN2;PRKAR2A;COBLL1;EPB41L3;MYH14;KIF3C;NEK7;SLC4A10;MSN;TBCA;…
TCF3 18692474 ChIP-Seq MESCs Mouse	0.580622	60/1351	0.26265	0.616033	0	0	1.09998	1.4706	SLC25A1;CUEDC2;DGKE;GTF2B;PREP;HMGB3;SYNCRIP;UBL5;LASP1;CHCHD2;PNP;ALDH2;SPIN1;DAG1;DLGAP2;HSDL2;SNRPN;DST;GPT2;AMT;APOA2;CASK;ANXA11;ANK3;GLRX2;RHOB;GPRC5B;LMBRD2;SOAT1;ASTN1;NUFIP2;PDE1B;GPS1;PDE1A;NRF1;CNN3;LIMA1;GNA14;DNAJB6;PALMD;EPB41L1;PRKAR2A;EPB41L3;SERPINH1;DMD;NCAM1;RPL17;WASF3;SPAG9;GSN;CSNK1A1;SEMA4B;EPHX2;RDX;BTBD11;SMARCA2;REST;FUBP3;SPIRE1;FGFR2
ELK1 22589737 ChIP-Seq MCF10A Human	0.579275	42/928	0.263467	0.616033	0	0	1.12067	1.49478	ARF4;DYNC1I2;TSG101;CCDC47;PRICKLE2;MIA3;FOXO3;ACTB;IPO4;GLS;C12ORF57;EEA1;PNN;LIMA1;DNAJB6;TRA2B;CAPN2;SERPINH1;ARFIP1;SDF2;ACAA1;PDLIM5;EIF2A;CHGB;UBL7;SYT5;RNF20;GABARAPL2;ANXA1;ANXA2;UGT1A1;ACSL1;RPS6;MSN;CSNK1D;ACYP2;CTTNBP2NL;PPA1;CTNNB1;TACC1;RAPGEF6;RBM22
AUTS2 25519132 ChIP-Seq 293T-REX Human	0.573037	45/1000	0.267278	0.620702	0	0	1.11408	1.47	NUFIP2;MEGF10;CRTC1;PDE1B;USP54;ENDOD1;AKR1B1;ADAR;NRF1;BPHL;GPHN;IPO4;CNN3;STRN3;SYNCRIP;TRIM9;SNX2;PNP;SCRN1;PALMD;PRKAR2B;TRIM2;DNAJB4;PDE4A;PIP5K1C;APBB1;DECR1;SSB;SMARCC2;ARHGEF12;API5;BTBD11;BTBD8;ERMN;PDP1;DIAPH1;REST;RAP2B;TMX3;ZNF638;VDAC2;STRN;PAFAH1B2;METAP1;RBM22
SOX17 20123909 ChIP-Seq XEN Mouse	0.572316	85/1947	0.267722	0.620702	0	0	1.08173	1.42551	RYR2;MTCH2;CUEDC2;RPL3;WDR1;SLC44A1;CCDC124;SLC2A1;EEA1;SYNCRIP;UBL5;ACTR1B;RPS16;SIPA1L1;RB1CC1;SDF4;KIF1B;RPS11;CHGB;TMED4;BCAS3;PHYH;SMARCC2;MBNL2;ANXA1;DST;TPM4;APLP2;ECH1;CIRBP;GAB1;SLC39A10;CASK;PRPF4B;ANK3;WIPI2;DNM1;RAP2B;KIF2A;SBDS;MYH9;ERH;PPIA;SF3B2;NDRG3;TOMM40;ABHD4;SLC20A1;DDX1;CSTF2T;PHYHIPL;NRF1;GLG1;CNN3;STRN3;VCPIP1;PABPN1;PSAP;AP2S1;SERPINH1;PIP5K1C;PLCG1;BUB3;SEC23B;SPAG7;MYEF…
ESR1 20079471 ChIP-ChIP T-47D Human	0.571283	11/216	0.268359	0.620702	0	0	1.26507	1.66411	TJP1;SMARCE1;PRKAB2;ACSL1;PDCD10;CCDC6;LNPEP;C16ORF74;EPS15;MTDH;BCAS1
PPARD 23176727 ChIP-Seq KERATINOCYTES Mouse	0.569593	10/194	0.269406	0.620889	0	0	1.28115	1.68028	HSDL2;TRAPPC2L;RTN1;CBS;EPB41L3;PENK;TLN2;ETFB;SLC4A4;PLTP
PPARG 23326641 ChIP-Seq C3H10T1-2 Mouse	0.565386	38/838	0.272028	0.621149	0	0	1.12242	1.46122	TOP2B;MTCH2;HDAC2;NDRG3;CRTC1;CSE1L;CCDC47;PITPNB;DDX42;NRF1;PARK7;RASAL2;ACTB;STRN3;SDCBP;TFG;AP1G1;RAD21;DLGAP4;TMED4;EIF5A;UPF1;PPP1R12A;CSNK1A1;SLC39A10;IMMT;WIPI2;COQ9;ARID1A;PTK2;SMARCA4;RAP2B;ZNF638;RAB12;TAX1BP1;EIF3E;RAPGEF6;SF1
MEIS1 20887958 ChIP-Seq HPC-7 Mouse	0.560998	64/1452	0.274791	0.621149	0	0	1.09118	1.40952	TOP2B;2810408A11RIK;PITPNB;PITPNA;ARHGAP1;ETFB;ICAM5;SMC3;CDH5;AP1G1;DDI2;ARL6IP5;LUC7L;PDE4A;WDR7;SDF2;SNAP29;DLGAP4;TMED4;EIF5A;BCAS3;HSDL2;UNC13A;TPM4;MINK1;CIRBP;CSNK1E;GLRX2;GNL1;UCHL5;CTTNBP2NL;RHOB;STX1B;SOAT1;PRKAR1A;TAX1BP1;ARF6;CD151;ACSS2;PXN;CORO1A;ADD1;ANKMY2;TPR;LTA4H;PIP5K1C;CCT8;MAP2K7;SEC31A;KIDINS220;CSNK1A1;SEMA4B;NEK7;GBF1;CDC5L;MYO5A;MLLT11;COPS4;SLC4A8;FUBP3;OCIAD1;TPP2;RNPS…
HOXB7 26014856 ChIP-Seq BT474 Human	0.55837	87/2000	0.276458	0.621149	0	0	1.07744	1.38526	SLC44A1;DOCK9;CSE1L;CELF2;RPLP0;CLSTN1;SLC7A14;HMGB3;UBE3A;UBE2Z;RLBP1;SCAMP5;MECP2;TRIM9;NPEPPS;LASP1;SCRN1;DDI2;ITGB8;PIP4K2B;PIP4K2C;BCAS1;EIF2A;HSDL2;USP7;SNRPN;SLC6A17;ACSL1;AKR1A1;IL18;CSNK1D;UBE4B;PSMA4;TMX3;KIF2A;PRKAR1A;BIN1;ITPKA;VDAC2;PPIA;VPS28;SNRPB;NDRG3;ACSS2;STXBP3;USP54;PDE1A;ATL2;AK2;CSTF2T;RASAL2;CORO1A;GLG1;MTDH;GNA14;LDHA;C18ORF25;SNX2;BAG3;G3BP1;GNA12;KIF3C;PLCG1;ZBED5;CDK17…
TCF21 26020271 ChIP-Seq SMOOTH MUSCLE Human	0.55837	87/2000	0.276458	0.621149	0	0	1.07744	1.38526	LGALS3BP;RPLP0;SLC2A1;MIA3;PTPRF;CMIP;RASSF2;LGALS1;RPS16;HERC1;ALDH2;CAPN2;PDE4B;ITGB8;ACAA1;TGM2;MBNL2;TRAPPC2L;DST;ANXA2;IGFBP5;TPM4;GPT2;CIRBP;ALG2;FN3KRP;CSNK1D;UBE4B;WIPI2;F2;WBP11;PGD;ARID1A;RAP2B;DAAM1;MADD;LANCL2;CDC42EP1;VCL;SPTBN4;PDXK;TTYH3;NDRG3;POLDIP3;PXN;UBR4;CSTF2T;SLC7A2;LIMA1;DNPEP;UGP2;EPB41L1;S100A16;TRA2B;RAD21;DNAJB4;ESD;PSAP;AP2S1;EIF4H;SERPINH1;LTA4H;ACSS1;CDIPT;MEF2D;PLT…
FOXM1 26456572 ChIP-Seq MCF-7 Human	0.55837	87/2000	0.276458	0.621149	0	0	1.07744	1.38526	TOP2B;UHRF1BP1L;DOCK4;ATP8A1;SLC44A1;CCDC47;RPLP0;SLC2A1;OGDHL;MSI2;CROT;SLC4A4;CLINT1;RLBP1;PTPRF;CMIP;GLS;EEA1;PSMD9;FBL;IMPA1;DHX15;CAPN2;NPTN;PDE4B;ERC2;CAST;ANXA1;DST;ANXA2;IGFBP5;LIMCH1;GAB1;ANK3;AMPD3;GAPVD1;UCHL5;CIT;RHOB;CLIP1;DAAM1;TAX1BP1;SUCLG1;RAPGEF6;HDAC2;TSG101;USP54;PPM1H;PRICKLE2;HSD17B4;GNA14;DNPEP;UGP2;PALMD;CLMN;APOH;RAD21;G3BP1;ERI3;AP2S1;DMD;EPS15;ATP9A;SEC31A;CDK17;TXNRD1;…
GATA6 25053715 ChIP-Seq YYC3 Human	0.55837	87/2000	0.276458	0.621149	0	0	1.07744	1.38526	DOCK9;GTF2B;CCDC47;DDX42;SLC2A1;ADAR;HNRNPR;NENF;PARK7;CLINT1;GPHN;GLS;PNP;CAPN2;ITGB8;ERC1;CAST;HSDL2;PHYH;ARHGEF12;ANXA2;EXOC7;ANXA11;VPS37B;GLRX2;ACYP1;PGD;DNM2;RAP2B;SOAT1;DAAM1;PPA1;PSME3;TAX1BP1;LANCL2;VDAC2;SUCLG1;TLN2;SQSTM1;GART;SHANK2;SF1;ARF6;SPTBN4;PSMD11;AHNAK;ABHD4;EIF5A2;PPM1H;AK2;UBR4;NRXN3;SLC7A2;CNN3;C12ORF57;LDHA;RAP1A;HECTD1;PABPN1;S100A16;TRA2B;COBLL1;ACSS1;ZBED5;PLTP;MAPK3;S…
OCT4 19829295 ChIP-Seq ESCs Human	0.55837	87/2000	0.276458	0.621149	0	0	1.07744	1.38526	SLC25A1;LGALS3BP;TOP2B;HIP1;KIAA1191;DDX46;CELF1;DOCK9;CSE1L;CLSTN1;UBE3A;ADAR;ICAM5;SMC3;MECP2;UBL5;TRIM9;NPEPPS;CDH5;HERC1;DBT;PDE4A;WDR7;SNAP29;SRRM2;USP7;TPM4;VWF;MINK1;ANK3;GAPVD1;ARID1A;GNL1;ERMN;DNM1;PSMA4;KIF2A;PPA1;BIN1;SEC22B;ARHGEF7;BLVRA;NOTCH1;AHNAK;NUFIP2;PSMD13;USP54;PXN;PPM1H;NRXN2;NRF1;CBL;ANKMY2;ATXN2;RBBP4;EPB41L1;BAG3;AP2S1;PIP5K1C;NPTX2;WASF3;SLC12A2;SYT5;SMARCE1;HSPA8;KIDINS…
SOX2 18692474 ChIP-Seq MESCs Mouse	0.557133	142/3319	0.277247	0.621149	0	0	1.0615	1.36174	DGKE;RPL3;ATP8A1;2810408A11RIK;GLDC;PREP;KLHDC7A;SCAMP5;CHCHD2;PSMD7;PNP;UROD;KIF5A;ARL6IP5;RPS11;TGM2;GABARAPL2;RPS9;PHYH;SNRPN;GPT2;CASK;ANXA11;CSNK1E;ANK3;WBP11;SOAT1;VPS28;ASTN1;ANKRD17;NDRG4;NOTCH1;CFH;ABHD4;PDE1B;PDE1A;ACTR3B;SUPT6H;CNN3;ATXN2;ZMAT2;EPB41L1;PRKAR2A;EPB41L3;SERPINH1;NPTX2;EPHX2;RDX;BTBD11;LNPEP;PUM1;SMARCA2;MLLT11;EHD1;CDK5;FUBP3;SPIRE1;CPE;ACBD3;FGFR2;SLC25A1;HIP1;WDR1;CCDC…
HOXD13 18407260 ChIP-ChIP DEVELOPING-LIMBS Mouse	0.553321	10/196	0.279691	0.624449	0	0	1.26724	1.61456	GABRB3;NELL2;RAB3C;PCNA;WDR1;ESD;HSD17B4;ITGB8;BTBD11;EIF4G2
FOXP1 22492998 ChIP-Seq STRATIUM Mouse	0.54209	2022-02-26	0.287019	0.636803	0	0	1.96151	2.44837	PCSK2;ACYP2
EOMES 20176728 ChIP-ChIP TSCs Mouse	0.541808	76/1744	0.287205	0.636803	0	0	1.0785	1.34549	MTCH2;DOCK4;SLC2A1;ILK;MSI2;SMC3;WDR45;LASP1;NUB1;PSMD7;CAPN2;KIF1B;SDF2;DLGAP2;EIF2A;GABARAPL2;BCAS3;USP47;MBNL2;ANXA2;APLP2;RPS6;TFIP11;VPS37B;ANK3;ACYP1;GAPVD1;CTTNBP2NL;DDB1;GPRC5B;PACS1;PSME3;MADD;SBDS;ERH;SUCLG1;VCL;SEC23A;COPA;TSG101;NOTCH1;ABHD4;NRF1;SLC7A2;CNN3;ABR;RAP1A;PABPN1;RAD21;PSAP;LRRC8A;ABCF3;SPAG9;HSPA8;SSB;API5;CSNK1A1;TXNRD1;STAT3;SMARCA5;RANBP9;BTBD11;CDC42BPB;SUPT5H;DHRS1;A…
CDX2 19796622 ChIP-Seq MESCs Mouse	0.537054	16/334	0.290366	0.6416	0	0	1.18654	1.46729	USP47;TRIO;RTN1;SLC44A1;ATP8A1;CUL3;VPS26A;PLA2G7;SMARCA2;DAAM1;SCRN1;CLMN;COBLL1;DAG1;ERC2;VCL
GATA1 19941826 ChIP-Seq K562 Human	0.523006	43/967	0.299912	0.660423	0	0	1.0993	1.32385	PDXK;CRTC1;SLC20A1;DOCK9;SLC2A1;NRF1;FOXO3;ACTB;PTPRF;CMIP;STRN3;TUBA1C;C18ORF25;KLC2;HERC1;DNAJB6;PRKAR2B;EPB41L1;UROD;PSAP;SERPINH1;ERC1;MEF2D;GLUL;ABCF3;TGM2;CDC5L;RANBP9;AMPD3;GAPVD1;ARID1A;ERMN;UCHL5;CLIP1;KIF2A;ACTBL2;FUBP3;HNRNPF;CDC42EP1;MYH9;CHST2;SHANK2;CPEB4
SOX9 26525672 Chip-Seq Limbbuds Mouse	0.514861	54/1230	0.30559	0.670539	0	0	1.08517	1.28648	DPP10;BMPR2;SERPINE2;PREP;MSI2;NENF;CLINT1;GPHN;GLS;EEA1;AKAP12;SIPA1L1;ITGB8;PIP4K2B;GLUL;BCAS3;DST;MINK1;ANK3;INPP4A;DNAJC7;HGS;PSME3;ARF6;SEC23A;HDAC2;MTMR3;DDX1;SRSF1;PPM1H;PHYHIPL;FOXO3;ABR;DNPEP;UGP2;PRKAR2B;G3BP1;LTA4H;PIP5K1C;CLASP1;MPP2;SPAG7;CPSF6;ADHFE1;TXNRD1;STAT3;NEK7;BTBD11;SRP68;CCDC6;NF1;TPP2;ACBD3;CPEB4
THRA 23701648 ChIP-Seq CEREBELLUM Mouse	0.510399	9/179	0.308746	0.670539	0	0	1.24736	1.46595	ITIH4;ANKMY2;ARL6IP5;HTRA1;MYH14;HSD17B4;ACTB;DNM1;CAMKK1
RUNX1 26923725 Chip-Seq MACROPHAGESS Mouse	0.508	1969-04-01	0.310456	0.670539	0	0	1.44896	1.69487	DLG2;ACTN2;ESD;VAMP3
EWS 26573619 Chip-Seq HEK293 Human	0.505204	38/854	0.312461	0.670539	0	0	1.09945	1.27896	ANKRD17;PCDH10;AK2;ACTR3B;SLC4A4;ACTB;TRIM9;GNA14;NFS1;PSMD7;CBS;TRA2B;BUB3;SEC62;BSN;BCAS3;RPS9;MBNL2;ANXA1;STARD7;CSNK1A1;MID1IP1;NEK7;RPS6;ACYP2;KTN1;RHOB;IMPDH2;FUBP1;PDCD4;HNRNPD;DRG1;STT3B;SMAP2;ACBD3;CPEB2;CD200;ARF6
STAT3 1855785 ChIP-Seq MESCs Mouse	0.50471	26/572	0.312817	0.670539	0	0	1.12345	1.3056	GLDC;CUL3;CROT;HSD17B11;GLS;LMAN1;ANKMY2;TFG;ARL6IP5;SEC63;EIF5A;HSPA8;TMED9;UNC13A;TRAPPC2L;ARHGEF12;SEMA4B;ADHFE1;STAT3;COX6C;CIT;DDB1;DNAJB11;NUP98;VPS28;ARF6
DROSHA 22980978 ChIP-Seq HELA Human	0.501562	21/456	0.315092	0.670539	0	0	1.13852	1.31487	SPAG9;BCAS3;SPTBN4;COPA;TRIO;UNC13A;SLC6A17;CELF2;RPS6;RANBP9;CABP1;C12ORF57;PEX5L;DLG2;PRKAR1B;PSD2;PDE4B;MYH14;AMOTL1;ERC2;THOP1
TCFCP2L1 18555785 Chip-Seq ESCs Mouse	0.498913	86/2000	0.31702	0.670539	0	0	1.06298	1.22114	PCSK2;DPP10;BMPR2;SERPINE2;CSE1L;CELF2;PITPNB;CTNND1;SLC7A14;OLA1;ADAR;KLHDC7A;NENF;GLS;RASSF2;ACTR1B;PCLO;RB1CC1;TRIM2;NCS1;CAPN2;PDE4B;KIF1B;UBXN4;GLUL;DLGAP4;BCAS1;TGM2;CHGB;DST;IGFBP5;STARD7;SLC39A10;GLRX2;GAPVD1;UCHL5;ARFGAP2;CTTNBP2NL;INPP4A;RAP2B;SOAT1;RAPGEF2;SCG2;VAMP3;ASTN1;DYNC1I2;COPA;NDRG3;STAU1;CFH;PCDH10;SLC20A1;CUL3;PDE1A;UBR4;RASAL2;FOXO1;PAPSS1;VCPIP1;DNPEP;PALMD;CAMK2N1;COBLL1;…
KLF4 19829295 ChIP-Seq ESCs Human	0.498913	86/2000	0.31702	0.670539	0	0	1.06298	1.22114	LGALS3BP;HIP1;CPNE5;MEGF10;PITPNB;RPLP0;ICAM5;ACTB;MECP2;NPEPPS;CDH5;LASP1;NUB1;RASSF2;SCRN1;NNT;NCS1;DHX15;TNKS1BP1;VPS35;WDR7;DLGAP2;C16ORF74;TGM2;HSDL2;ARHGEF12;MBNL2;UNC13A;TPM4;CIRBP;PRPF4B;VPS37B;AMPD3;PGD;ARID1A;RHOB;BCR;PRKAR1B;GPD1;MYH9;NUP98;TLN2;GART;SCG2;VPS28;BRSK2;TTYH3;NOTCH1;ABHD4;STXBP3;PDE1B;POLDIP3;PXN;AK2;ACTR3B;PPP1R2;LIMA1;ATXN2;DNPEP;HECTD1;DNAJB6;RBBP4;EPB41L1;CBS;BAG3;EPB…
P68 20966046 ChIP-Seq HELA Human	0.498913	86/2000	0.31702	0.670539	0	0	1.06298	1.22114	LGALS3BP;RNH1;DDX46;CELF1;CRTC1;CSE1L;PITPNA;ATP2A1;GPT;MSI2;SMC3;ACTB;MECP2;SYNCRIP;NPEPPS;CDH5;FBL;RPS16;NNT;DDI2;NPTN;SDF4;LUC7L;PDE4A;LRRC47;SRRM2;IK;HSDL2;MBNL2;STARD7;USP4;PABPC4;ECH1;RPS6;ANXA11;WIPI2;PGD;DNM1;ARFGAP2;CIT;RHOB;DDB1;STX1B;BIN1;NUP98;VPS28;SF1;PDXK;NOTCH1;TOMM40;AHNAK;PDE1B;PON2;PXN;NRXN3;NRXN2;VPS26A;PRPF8;PPP1R2;FXR2;GNA12;MAP2K7;SMARCE1;SPAG7;API5;SEC16A;CMTM5;STAT3;EPHX1…
FLI1 21867929 ChIP-Seq CD8 Mouse	0.498913	86/2000	0.31702	0.670539	0	0	1.06298	1.22114	LGALS3BP;BMPR2;HIP1;CPNE5;DDX46;2810408A11RIK;ADAR;GPT;C4B;GOLGA2;EFTUD2;TUBA1C;LGALS1;ACTR1B;PSD2;RPL18A;PSMD2;LUC7L;TNKS1BP1;SDF2;SEC61B;SEC62;GIT1;TGM2;TMED4;GSTK1;HSDL2;CIRBP;AMT;CSNK1D;PGD;ARID1A;DNM1;PRKAR1B;TAX1BP1;CDC42EP1;THOP1;SF1;ARF6;RBM22;BRSK1;STAU1;SLC20A2;PCDH10;RNMT;PDE1B;POLDIP3;PON2;HSD17B4;FOXO3;CBL;PLA2G7;BPHL;CORO1B;MTDH;RNF214;UGP2;RAD21;ESD;RBBP9;BUB3;PAK3;PDLIM5;ACSS1;CLA…
PU 27001747 Chip-Seq BMDM Mouse	0.498913	86/2000	0.31702	0.670539	0	0	1.06298	1.22114	LGALS3BP;UHRF1BP1L;BMPR2;SLC44A1;PITPNA;MSI2;NENF;GLS;EEA1;C4B;TUBA1C;NPEPPS;LASP1;ACTR1B;NNT;RB1CC1;CAPN2;WDR7;SDF2;UBXN4;GLUL;GIT1;SEC63;EIF5A;PPP1R12A;MBNL2;DST;CIRBP;APOA2;SLC39A10;CSNK1D;GLRX2;ACYP1;RHOB;INPP4A;SOAT1;PRKAR1A;ADPRH;VDAC2;SQSTM1;ATP6V0C;THOP1;VCL;ARF6;PDXK;MTMR3;SAR1A;ABHD4;NUFIP2;SHMT2;CUL3;PPM1H;UBR4;VPS26A;FOXO3;UGT1A7C;TSPAN31;GNA13;VCPIP1;ANKMY2;SNX2;DNPEP;UGP2;PSAP;LTA4H…
SA1 27219007 Chip-Seq Bcells Human	0.498913	86/2000	0.31702	0.670539	0	0	1.06298	1.22114	LGALS3BP;SPON1;DOCK9;CELF2;RPLP0;CPNE6;CLSTN1;CTNND1;SLC2A1;ADAR;ATP2A1;HNRNPR;KLHDC7A;PARK7;PTPRF;GPHN;TRIM9;CDH5;RASSF2;UROD;DDI2;DBT;LUC7L;KIF1B;SDF2;RPS11;FADS1;LRRC47;PABPC4;ECH1;AKR1A1;APOA2;GLRX2;PGD;ARID1A;ARFGAP2;STX1B;MAP7D1;GPD1;ITPKA;PGP;HAGH;VCL;VAMP3;ITIH4;BRSK2;CFH;HDAC1;HPCA;AK2;UBR4;CSTF2T;CORO1A;ABR;RAP1A;KLC2;PABPN1;RBBP4;PALMD;CAMK2N1;PTPMT1;KIF3C;MEF2D;ABCF3;CDK17;SEMA4A;HSPA…
CEBPD 23245923 ChIP-Seq MEFs Mouse	0.495111	23/504	0.319807	0.673845	0	0	1.12777	1.2857	BMPR2;PSMD14;API5;CELF2;PDE1A;RPS6;LNPEP;TBR1;ANK3;PTK2;EEA1;CDH5;RAP1A;TMX3;NFIA;NBEA;ACTBL2;PRKAR2B;TAOK1;TAX1BP1;CPEB3;PDLIM5;FGFR2
NR0B1 18358816 ChIP-ChIP MESCs Mouse	0.492839	73/1691	0.321486	0.673845	0	0	1.06667	1.21046	SLC25A1;RYR2;DGKE;SLC44A1;KLHDC7A;MSI2;PARK7;SMC3;ACTB;AKAP12;SYNCRIP;LASP1;RUVBL2;RB1CC1;GDAP1L1;ARL6IP5;GLUL;PHYH;UNC13A;DST;PABPC4;AMT;APOA2;ACYP2;GLRX2;AMPD3;LMBRD2;GPD1;ITPKA;MYH9;HAGH;ATP6V0C;VCL;BLVRA;NDRG4;PDXK;TTYH3;NOTCH1;NUFIP2;PSMD13;SLC20A1;CABP1;FOXO1;CNN3;GNA13;ANKMY2;CAMK2N1;COBLL1;PSAP;GNA12;MYH14;PIP5K1C;NPTX2;MEF2D;RPL17;PLTP;WASF3;SPAG7;SEMA4B;EPHX2;RDX;MYO5A;RPL23A;COX6C;LRPP…
REST 21632747 ChIP-Seq MESCs Mouse	0.492512	100/2339	0.321727	0.673845	0	0	1.057	1.19869	SPON1;TRIO;CLSTN1;OGDHL;KLHDC7A;MSI2;IPO5;SCAMP5;NPEPPS;CDH5;PSMD7;HERC1;DAG1;FADS1;CHGB;GABARAPL2;USP7;SUCLG1;SCG2;ASTN1;GRIA1;BRSK2;MTMR3;SAR1A;ABHD4;HPCA;PHYHIPL;CABP1;GRIN2A;PRKAR2A;G3BP1;MYH14;NPTX2;API5;L1CAM;MANF;PTPRD;GNAO1;COPS4;PEX5L;EHD4;DLG2;CDK5;GOLGB1;HNRNPD;CPEB3;PCSK2;GABRB3;DPP10;RYR2;WDR1;CELF2;SLC7A14;GPHN;EEA1;TUBA1C;TRIM9;GRM5;PCLO;SIPA1L1;PSD2;NCS1;GDAP1L1;WDR7;ERC2;DLGAP2;N…
ZFP281 18358816 ChIP-ChIP MESCs Mouse	0.478969	26/578	0.331918	0.692933	0	0	1.11088	1.22515	FKBP10;HDAC2;RNH1;SLC20A1;SCAMP5;ABR;RPL18A;CAMK2N1;DAG1;MEF2D;GLUL;SRRM2;GRIPAP1;PHYH;SNRPN;DST;ST13;STAT3;UCHL5;RHOB;COPS3;LMBRD2;NFIA;VGF;NF1;BLVRA
SALL4 18804426 ChIP-ChIP XEN Mouse	0.475384	44/1005	0.33467	0.695232	0	0	1.08077	1.18302	ABHD4;SLC44A1;PDE1B;SLC2A1;LRP4;NRXN2;NRF1;WDR45;ADD1;CNN3;STRN3;GNA13;SYNCRIP;VCPIP1;PPP1R2;FBL;RAP1A;SNX2;DNAJB6;AP1G1;SERPINH1;LTA4H;APLP2;STAT3;NEK7;SLC39A10;RANBP9;TBR1;ANK3;DEK;PUM1;CTTNBP2NL;KTN1;NELL2;EHD1;RAP2B;QARS;SOAT1;NFIA;NF1;NMT2;TPP2;TLN1;CPEB2
ARNT 22903824 ChIP-Seq MCF-7 Human	0.47472	45/1029	0.335182	0.695232	0	0	1.07953	1.18001	GABRB3;PDXK;TRIO;RPL3;BMPR2;SLC44A1;AKR1B1;XIAP;UBE3A;MSI2;GLG1;FXR1;PPP1R2;NPEPPS;LIMA1;GNA14;PCLO;DNPEP;DNAJB6;CLMN;NNT;ARFIP1;SEC61B;BUB3;ERC2;ATP9A;BCAS3;DST;IQSEC2;IGFBP5;MID1IP1;TXNRD1;GAPVD1;COX6C;EHD4;DLG2;NBEA;PSPC1;TAOK1;TAX1BP1;SPIRE1;TLN2;CPEB2;FGFR2;CPEB4
NR4A2 19515692 ChIP-ChIP MN9D Mouse	0.471043	10/207	0.338031	0.698888	0	0	1.19579	1.29697	RAB3C;BRSK1;RTN1;PRKAR2A;UBTF;CPE;CDC42BPB;PDLIM5;PPIA;FGF12
HNF4A 19761587 ChIP-ChIP CACO-2 Human	0.469478	49/1126	0.339251	0.699162	0	0	1.07407	1.16108	FKBP10;PITPNB;ARHGAP1;PSMD9;TRIM2;ITGB8;SDF2;GIT1;GSTK1;RPS9;SMARCC2;STARD7;APOA2;APOA4;AMPD3;F2;INPP4A;RAP2B;SOAT1;PRKAR1A;GPD1;VPS28;ARF6;SNRPB;TSG101;SLC20A2;MRPS36;HM13;PON2;EIF5A2;ARL1;CNN3;ATXN2;LDHA;SERPINH1;PDLIM5;SF3A2;SGTB;CSNK1A1;MID1IP1;EPHX2;COPS4;PEX5L;PPP5C;MFAP1;ARPC3;AMOTL1;SUGT1;ITPA
CEBPB 26923725 Chip-Seq MESODERM Mouse	0.467395	47/1079	0.340883	0.70028	0	0	1.07502	1.15695	GABRB2;SF3B2;SHMT2;GPS1;PRICKLE2;OLA1;FOXO1;GPHN;AKAP12;TUBA1C;LIMA1;GRM5;CAMK2N1;DAG1;BUB3;ERC2;BSN;PAK3;DLGAP2;GPM6B;BCAS1;CLASP2;SLC12A2;BCAS3;CDV3;MBNL2;UNC13A;GSN;CPSF6;DST;ANXA2;SEC16A;APLP2;CASK;CDC42BPB;TBCA;COX6C;SMARCA2;TAOK1;GJB6;HNRNPD;DRG1;CD9;CPEB3;ACBD3;SF1;CPEB4
NR3C1 23031785 ChIP-Seq PC12 Mouse	0.448989	40/918	0.355641	0.72827	0	0	1.07472	1.11109	RAB3C;POLDIP3;CUL3;PITPNB;CCDC124;PHYHIPL;FOXO3;ACTR3B;EEA1;LIMA1;SIPA1L1;BAG3;EPB41L3;PDE4B;BUB3;PDLIM5;CHGB;MAPK3;BCAS3;PHYH;LIMCH1;MID1IP1;ACYP2;AMPD3;SMARCA2;KBTBD11;RHOB;SLC4A8;ACAP2;PEX5L;DLG2;ACTBL2;DRG1;RAPGEF2;SPIRE1;CPE;EIF3F;SCG2;SHANK2;EIF4G2
CEBPB 24764292 ChIP-Seq MC3T3 Mouse	0.443631	85/2000	0.360055	0.730332	0	0	1.04858	1.07112	CUEDC2;WDR1;CCDC124;UBE3A;GPT;ACTB;IPO4;UBL5;PNN;LGALS1;TRIM2;NCS1;SPIN1;DAG1;ARL6IP5;PDE4A;SEC61B;SNAP29;BCKDHA;RPS9;TMED9;TRAPPC2L;DST;ACSL1;ECH1;MINK1;RPS6;AMT;CSNK1D;VPS37B;ANK3;GNL1;RHOB;ACAP2;PSMA4;RAP2B;HGS;GPD1;PGP;ERH;SUCLG1;TLN2;CHST2;LUC7L2;SF1;ARF6;FKBP5;FKBP2;PCNA;CD151;XIAP;HSD17B4;CSTF2T;RASAL2;ADD1;CYTH2;ANKMY2;SDCBP;LDHA;PABPN1;ZMAT2;PRKAR2B;PSAP;PIP5K1C;DECR1;CLASP2;CDK17;SPAG7;…
TBL1 22424771 ChIP-Seq 293T Human	0.443631	85/2000	0.360055	0.730332	0	0	1.04858	1.07112	RYR2;SPON1;CELF2;GTF2B;CLSTN1;SLC2A1;ADAR;HNRNPR;KLHDC7A;NENF;PARK7;PTPRF;GRM5;UROD;DDI2;DBT;CAPN2;PDE4B;SDF4;KIF1B;GLUL;LRRC47;PRKAB2;ARHGEF12;MBNL2;PABPC4;UBE4B;ANK3;PGD;ARID1A;UCHL5;ARFGAP2;CTTNBP2NL;SOAT1;MAP7D1;SEC22B;ARHGEF7;SHANK2;VAMP3;ASTN1;STXBP3;ATL2;HPCA;PPM1H;AK2;UBR4;CSTF2T;PHYHIPL;RASAL2;CNN3;ATXN2;RAP1A;KLC2;RBBP4;PALMD;CAMK2N1;ERI3;NCAM1;BUB3;ZBED5;EPS15;GPR158;WASF3;API5;AGL;NEK…
GATA3 26560356 Chip-Seq TH2 Human	0.443631	85/2000	0.360055	0.730332	0	0	1.04858	1.07112	GABRB2;DGKE;TRIO;DOCK9;CELF2;EIF4A3;ILK;OGDHL;ATP2A1;ETFB;EFTUD2;UBL5;ACTR1B;CAPN2;ARL6IP5;PDE4B;ACAA1;DLGAP2;CHGB;FGA;HSDL2;ARHGEF12;MBNL2;TPM4;PABPC4;ECH1;SLC39A10;TFIP11;AMPD3;ARID1A;GPRC5B;ACAP2;PSMA4;SOAT1;PPA1;MAP7D1;LANCL2;CDC42EP1;MYH9;SEC22B;CHST2;SHANK2;NOTCH1;RNMT;PDE1A;ATL2;ARL1;UBR4;HSD17B4;FOXO3;ACTR3B;BPHL;GLG1;MTDH;PPP1R2;SDCBP;RAP1A;KLC2;PRKAR2B;PSAP;GNA12;LTA4H;PLCG1;APBB1;ZBED5…
CEBPA 23403033 ChIP-Seq LIVER Mouse	0.434497	26/589	0.367708	0.74351	0	0	1.08853	1.08904	SF3B2;RPL3;CFH;CCDC47;PITPNB;HP;RASAL2;ETFB;PRPF8;TUBA1C;PNP;DNPEP;PDCD10;RAD21;RUVBL2;APOH;WDR7;TMED4;FGB;FGA;UGT1A1;CSNK1D;F2;COPS3;RBMX;PI4K2A
VDR 24787735 ChIP-Seq THP-1 Human	0.428474	35/805	0.372843	0.751529	0	0	1.0717	1.05734	TOP2B;NUFIP2;ARHGAP1;SLC2A1;AKR1B1;FOXO3;CMIP;GNA14;CLMN;BAG3;PSAP;LRRC8A;LTA4H;SEC61B;GSTK1;TPM4;ACSL1;GPT2;SEMA4B;TXNRD1;SLC39A10;CDC5L;VPS37B;NFIA;PSPC1;GJB6;DMXL2;RAPGEF2;MYH9;SEC22B;SMAP2;ALDOA;CPEB2;CPEB4;FKBP5
EWS-FLI1 20517297 ChIP-Seq SK-N-MC Human	0.400965	25/574	0.397224	0.798172	0	0	1.0728	0.990472	LGALS3BP;CCDC47;KLHDC7A;ETFB;PAPSS1;FXR1;PDE4B;GLUL;DECR1;CDV3;RPS9;PPP1R12A;NDUFA3;XPO7;HDHD2;KBTBD11;DNM1;SMARCA4;ACAP2;LMBRD2;NFIA;OCIAD1;FETUB;EIF3E;CPEB2
CEBPB 20176806 ChIP-Seq MACROPHAGES Mouse	0.392443	84/2000	0.405095	0.803938	0	0	1.03422	0.934561	HIP1;DOCK3;GTF2B;GPT;TUBA1C;LASP1;NUB1;CHCHD2;RASSF2;RB1CC1;CAPN2;NPTN;DAG1;KIF1B;PSPH;DLGAP4;TMED4;EIF5A;GSTK1;USP7;PHYH;SMARCC2;ANXA1;VWF;UGT1A1;AMT;WBP11;PGD;DNM1;INPP4A;PPA1;HGS;GPD1;MYH9;RAPGEF6;PPIA;THOP1;BLVRA;VPS28;SF1;NDRG4;MTMR3;PSMD11;NOTCH1;SAR1A;AHNAK;HEPACAM;SLC20A1;POLDIP3;PON2;VPS26A;CORO1B;FOXO1;UGT1A7C;GNA13;ABR;LIMA1;PRKAR2B;TPR;PSAP;GNA12;LTA4H;CCT8;GPM6B;CLASP1;CDK17;SEMA4A;S…
NFYB 21822215 ChIP-Seq K562 Human	0.392443	84/2000	0.405095	0.803938	0	0	1.03422	0.934561	RYR2;CELF2;GTF2B;CLSTN1;CTNND1;SLC2A1;ADAR;HNRNPR;KLHDC7A;NENF;PARK7;PTPRF;UROD;DDI2;DBT;CAPN2;PDE4B;SDF4;KIF1B;GLUL;LRRC47;PRKAB2;SLC6A17;PABPC4;AKR1A1;UBE4B;ANK3;PGD;ARID1A;UCHL5;ARFGAP2;CTTNBP2NL;SOAT1;PSPC1;PACS1;MAP7D1;NUP98;SEC22B;SHANK2;VAMP3;ASTN1;CFH;AHNAK;ABHD4;STXBP3;HDAC1;AK2;UBR4;PHYHIPL;RASAL2;CNN3;ATXN2;RAP1A;KLC2;RBBP4;PALMD;CAMK2N1;BAG3;ERI3;PSAP;NCAM1;BUB3;EPS15;GPR158;API5;AGL;…
SOX2 22085726 ChIP-Seq NPCs Mouse	0.392443	84/2000	0.405095	0.803938	0	0	1.03422	0.934561	TOP2B;BMPR2;ATP8A1;2810408A11RIK;GLDC;GTF2B;CLSTN1;ARHGAP1;SLC2A1;SMC3;WDR45;GLS;TUBA1C;LASP1;CHCHD2;DDI2;NCS1;CAPN2;FADS1;CAST;BCKDHA;USP47;TMED9;SMARCC2;EXOC7;PABPC4;ECH1;IL18;UBE4B;APOA4;WBP11;GNL1;ACTBL2;ADPRH;CDC42EP1;NUP98;RAPGEF6;BRSK1;AHNAK;PPM1H;AK2;HSD17B4;HSD17B11;CORO1A;ACTR3B;BPHL;CORO1B;LIMA1;RNF214;LDHA;CBS;S100A16;DNAJB4;TPR;GNA12;MYH14;DMD;NCAM1;LCMT1;WASF3;DECR1;HSPA8;CTLA2A;API…
KAP1 27257070 Chip-Seq ESCs Mouse	0.392443	84/2000	0.405095	0.803938	0	0	1.03422	0.934561	SLC25A1;GABRB3;TRIO;ARHGAP1;PREP;SLC2A1;GM16381;ACTB;GPHN;IPO4;NPEPPS;FBL;NUB1;ACTR1B;PNP;SIPA1L1;UROD;RB1CC1;ERC2;GLUL;PSPH;TGM2;CHGB;UBL7;TMED4;EIF5A;UPF1;TMED9;DST;GPT2;ALG2;SLC39A10;CSNK1E;ARID1A;CIT;DNAJC7;MADD;MYH9;NUP98;CHST2;BLVRA;GNAZ;NDRG4;MTMR3;NDRG3;NOTCH1;AHNAK;NUFIP2;HDAC1;POLDIP3;XIAP;HSD17B11;ADD1;GLG1;CNN3;VCPIP1;SDCBP;LDHA;NFS1;FXR2;MYH14;LRRC8A;WASF3;CLASP1;HSPA8;EPHX2;CMTM5;EP…
IRF1 19129219 ChIP-ChIP H3396 Human	0.390467	9/196	0.406943	0.803996	0	0	1.13295	1.01862	AKAP12;FXR2;PCNA;PDE4B;ILK;RNPS1;LCMT1;RBMX;STXBP5L
FOXM1 23109430 ChIP-Seq U2OS Human	0.389739	12/267	0.407625	0.803996	0	0	1.10793	0.994266	TUBA1C;FKBP2;LGALS1;AP1G1;SEMA4B;GNA12;PGP;NUP98;PI4K2A;CIT;ARF6;EIF3B
SOX11 23321250 ChIP-ChIP Z138-A519-JVM2 Human	0.380325	48/1134	0.416558	0.819103	0	0	1.04155	0.912118	NDRG4;PCNA;RNH1;RPL3;ACSS2;HIP1;AHNAK;GLDC;POLDIP3;CCDC47;DDX42;NRXN2;ADAR;MSI2;RASAL2;CABP1;RASSF2;RPL18A;GNA12;ITGB8;VPS35;UBQLN4;SPAG9;ATP6V1G1;SMARCC2;ANXA2;TPM4;SGTB;GAB1;FN3KRP;APOA2;RANBP9;RPL23A;TBCA;DEK;PUM1;SMARCA2;PTK2;MLLT11;EHD1;SLC4A8;DNAJC7;HGS;DRG1;TLN1;RBMX;VCL;BLVRA
SALL1 21062744 ChIP-ChIP HESCs Human	0.368838	5/105	0.427723	0.838493	0	0	1.17657	0.999239	RTN1;NNT;PIP4K2C;SMC3;NPTX2
SMAD3 22036565 ChIP-Seq ESCs Mouse	0.362227	43/1020	0.434283	0.848765	0	0	1.03665	0.864629	SLC25A1;NOTCH1;CPNE5;ATP8A1;NUFIP2;PDE1B;PRICKLE2;SLC2A1;KLHDC7A;MSI2;PTPRF;CNN3;GLS;GNA13;LIMA1;GNA14;LASP1;PSMD7;ACTR1B;CLMN;TRIM2;ERI3;WDR7;NCAM1;ERC2;ACSS1;DLGAP4;TGM2;PHYH;DST;VWF;SEMA4B;ANXA11;BTBD11;WIPI2;PTK2;REST;FMNL2;FUBP3;MYH9;NUP98;EIF4G3;FGFR2
TP53 18474530 ChIP-ChIP U2OS Human	0.360422	35/827	0.436092	0.849718	0	0	1.04069	0.86367	GRIA1;PCSK2;ANKRD17;DGKE;PCNA;NOTCH1;HTRA1;SLC2A1;PHYHIPL;C4B;PALMD;COBLL1;CAPN2;DLGAP2;ZBED5;ACBD5;ANXA2;IGFBP5;API5;PTPN11;ANK3;PEX5L;RAP2B;GNPDA1;KIF2A;GOLGB1;OCIAD1;RAPGEF2;AMOTL1;CPEB2;CD200;METAP1;FGFR2;LUC7L2;CPEB4
HIF1A 21447827 ChIP-Seq MCF-7 Human	0.358673	14/321	0.437851	0.85057	0	0	1.07337	0.886468	MTCH2;AHNAK;CAV1;SEMA4B;SLC2A1;DNM2;AKAP12;FBL;LDHA;DAAM1;DNAJB6;ALDOA;RAPGEF6;ATP9A
GATA2 19941826 ChIP-Seq K562 Human	0.352764	100/2410	0.443849	0.854112	0	0	1.02022	0.828693	TRIO;CRTC1;KLHDC7A;ICAM5;ACTB;CMIP;FBL;CHCHD2;HERC1;UROD;KIF5A;CAPN2;GLUL;PSPH;TGM2;RPS9;TPM4;CASK;ACYP2;GAPVD1;ERMN;INPP4A;PPA1;TLN1;USP54;PXN;ENDOD1;NRF1;FOXO3;C12ORF57;KLC2;EPB41L1;PSAP;SERPINH1;ZBED5;MFAP3L;IQSEC2;EPHX2;NEK7;SMARCA5;L1CAM;EHD1;FUBP3;HNRNPF;DMXL2;AMOTL1;STT3B;CPEB4;HIP1;DOCK9;SLC2A1;RLBP1;PTPRF;EEA1;TUBA1C;LASP1;ERC1;BCAS1;ARHGEF12;SLC39A10;VPS37B;AMPD3;ARID1A;GNL1;UCHL5;CIT;K…
TAL1 22897851 ChIP-Seq JUKARTE6-1 Human	0.345257	83/2000	0.451588	0.854112	0	0	1.01993	0.810825	GABRB3;ARF4;CELF2;CCDC47;RPLP0;DDX42;SMC3;CLINT1;PTPRF;GLS;EEA1;CDH5;RASSF2;SIPA1L1;TFG;ALDH2;LUC7L;PDE4A;ERC1;UBXN4;GIT1;CAST;SMARCC2;MBNL2;UNC13A;VWF;SLC6A17;USP4;GPT2;ANXA11;UBE4B;TEX15;AMPD3;ARID1A;DAAM1;PSPC1;ARHGEF7;RAPGEF6;PPIA;GART;ARF6;PDXK;NDRG3;PSMD11;STAU1;ABHD4;HDAC1;SLC20A1;USP54;ATL2;HSD17B4;VPS26A;CBL;PRPF8;LIMA1;RNF214;ATXN2;C18ORF25;COBLL1;ESD;LRRC8A;ACSS1;MEF2D;SMARCE1;EPHX1;MS…
MNX1 26342078 ChIP-Seq MIN6-4N Mouse	0.345257	83/2000	0.451588	0.854112	0	0	1.01993	0.810825	FKBP10;GABRB2;UHRF1BP1L;BMPR2;SERPINE2;2810408A11RIK;DOCK9;CSE1L;CCDC47;PITPNA;CLTB;SLC2A1;MSI2;NENF;UBE2Z;GLS;AKAP12;TUBA1C;C4A;TRIM9;PSMD7;ACTR1B;KIF5A;UBTF;ITGB8;GLUL;BCAS1;SEC63;TMED9;IGFBP5;EXOC7;ACSL1;MINK1;SLC39A10;PRPF4B;CSNK1D;GLRX2;GAPVD1;BCR;INPP4A;CLIP1;SOAT1;MYH9;PPIA;GART;VCL;VAMP3;ARF6;FKBP5;GNAZ;GPS1;CUL3;VPS26A;CORO1A;TSPAN31;STRN3;GNA13;PPP1R2;GNA14;DNPEP;CAMK2N1;COBLL1;TPR;PSAP…
SOX2 18555785 Chip-Seq ESCs Mouse	0.345257	83/2000	0.451588	0.854112	0	0	1.01993	0.810825	PCSK2;DPP10;BMPR2;SERPINE2;CELF1;CSE1L;GTF2B;PITPNB;ARHGAP1;OLA1;SLC2A1;NENF;GLS;RASSF2;ACTR1B;UROD;RB1CC1;NCS1;CAPN2;UBXN4;GLUL;DLGAP4;BCAS1;TGM2;CHGB;DST;IGFBP5;SLC39A10;TBR1;GLRX2;UCHL5;ARFGAP2;CTTNBP2NL;INPP4A;RAP2B;SOAT1;ITPKA;SCG2;BLVRA;ASTN1;DYNC1I2;COPA;NDRG3;NOTCH1;STAU1;PSMD14;CFH;SLC20A1;CUL3;PDE1A;LRP4;RASAL2;PAPSS1;VCPIP1;DNPEP;TPR;RBBP9;PLCG1;PDLIM5;ACSS1;SEC23B;ATP9A;GPR158;CLASP1;…
E2F1 18555785 Chip-Seq ESCs Mouse	0.345257	83/2000	0.451588	0.854112	0	0	1.01993	0.810825	PCSK2;DPP10;MTCH2;BMPR2;SERPINE2;ATP8A1;CSE1L;CELF2;CTNND1;OLA1;ADAR;NENF;GLS;RASSF2;ACTR1B;RB1CC1;NCS1;CAPN2;PDE4B;KIF1B;UBXN4;GLUL;DLGAP4;BCAS1;TGM2;CHGB;DST;IGFBP5;UGT1A1;APOA2;SLC39A10;TBR1;GLRX2;GAPVD1;UCHL5;ARFGAP2;CTTNBP2NL;INPP4A;RAP2B;SOAT1;ITPKA;SCG2;BLVRA;ASTN1;SNRPB;DYNC1I2;COPA;PSMD14;CFH;SLC20A1;CUL3;PDE1A;RASAL2;FOXO1;VCPIP1;DNPEP;PALMD;COBLL1;DHX36;TPR;PLCG1;PDLIM5;ATP9A;WASF3;CLA…
CBX2 22325352 ChIP-Seq 293T-Rex Human	0.345257	83/2000	0.451588	0.854112	0	0	1.01993	0.810825	DPP10;RYR2;GTF2B;CLSTN1;SLC2A1;MIA3;ADAR;HNRNPR;KLHDC7A;NENF;PARK7;PTPRF;UROD;DDI2;DBT;CAPN2;PDE4B;SDF4;KIF1B;GLUL;LRRC47;CDV3;PRKAB2;SLC6A17;ACTN2;LIMCH1;PABPC4;AKR1A1;UBE4B;ACYP2;PGD;ARID1A;UCHL5;CTTNBP2NL;RHOB;INPP4A;SOAT1;BIN1;ZNF638;MAP7D1;SEC22B;VAMP3;ASTN1;DYNC1I2;CFH;STXBP3;HDAC1;SLC20A1;DDX1;CUL3;PDE1A;ATL2;HPCA;AK2;UBR4;RASAL2;CNN3;RAP1A;UGP2;RBBP4;PALMD;CAMK2N1;DNAJB4;ERI3;TPR;MEF2D;EP…
SPI1 26923725 Chip-Seq MACROPHAGESS Mouse	0.345257	83/2000	0.451588	0.854112	0	0	1.01993	0.810825	TRIO;SERPINE2;CELF1;CSE1L;RPLP0;OLA1;GPT;GLS;SCAMP5;PSMD9;C4A;SYNCRIP;NPEPPS;FBL;LASP1;TFG;IMPA1;ALDH2;UROD;NCS1;TNKS1BP1;PDE4A;BCAS1;TMED4;TMED9;VWF;PABPC4;MINK1;CIRBP;CSNK1D;APOA4;VPS37B;RHOB;ACAP2;PSPC1;PSME3;NUP98;RAPGEF6;VCL;SF1;RBM22;FKBP5;GRIA1;SF3B2;NOTCH1;STAU1;NRF1;CABP1;HSD17B11;CORO1B;FOXO1;CBS;BAG3;PRKAR2A;TRA2A;PSAP;PIP5K1C;BUB3;MEF2D;GPM6B;CMTM5;TMEM132A;GBF1;CDC5L;MYO5A;RPL35A;SRP…
PU1 27457419 Chip-Seq LIVER Mouse	0.345257	83/2000	0.451588	0.854112	0	0	1.01993	0.810825	PCSK2;DPP10;MTCH2;BMPR2;SERPINE2;SLC44A1;CELF2;GTF2B;CTNND1;ARHGAP1;NENF;PTPRF;GLS;RASSF2;ACTR1B;RB1CC1;NCS1;CAPN2;TNKS1BP1;UBXN4;GLUL;DLGAP4;BCAS1;TGM2;PHYH;DST;IGFBP5;UGT1A1;SLC6A17;STARD7;APOA2;SLC39A10;GLRX2;GAPVD1;ERMN;UCHL5;DNM1;INPP4A;SOAT1;ITPKA;MADD;SCG2;BLVRA;ASTN1;DYNC1I2;COPA;NDRG3;NOTCH1;ACSS2;STAU1;CFH;SLC20A1;CUL3;PDE1A;LRP4;RASAL2;UGT1A7C;VCPIP1;DNPEP;PALMD;COBLL1;TPR;PLCG1;MEF2D;…
HTT 18923047 ChIP-ChIP STHdh Human	0.344144	24/566	0.452747	0.854112	0	0	1.04227	0.825915	DPP10;FGB;NOTCH1;USP54;APLP2;EPHX2;PARK7;DEK;PRPF8;IPO4;SCAMP5;FBL;PCLO;KIF2A;GNPDA2;PSPC1;GJB6;EPB41L3;NF1;TAX1BP1;CPEB3;SCG2;FGF12;CPEB4
DMRT1 21621532 ChIP-ChIP FETAL Ovary	0.343942	6/132	0.452958	0.854112	0	0	1.1204	0.887307	EPB41L3;ALG2;SLC39A10;SEC61B;GART;LUC7L2
SMAD3 21741376 ChIP-Seq EPCs Human	0.339799	67/1613	0.4573	0.859777	0	0	1.02055	0.798492	PCSK2;RAB3C;DOCK3;MEGF10;ADAR;MSI2;CLINT1;CMIP;GLS;IPO5;LASP1;NCS1;PDE4B;TNKS1BP1;WDR7;DLGAP2;NEO1;MBNL2;DST;APOA4;CSNK1E;ACAP2;TMX3;TLN2;VAMP3;GRIA1;NDRG3;PCDH10;ATL2;PPM1H;PRICKLE2;NRXN3;HSD17B4;GRIN2A;RNF214;APOH;DNAJB4;NCAM1;SEC31A;CDK17;SMARCE1;CPSF6;API5;MID1IP1;AGL;TXNRD1;CDC5L;ARHGAP26;MTOR;STXBP5L;GRIN1;PTPRD;NELL2;DLG1;NCEH1;DLG2;NBEA;ARPC3;FUBP1;NF1;TPP2;CTNNB1;STT3B;C11ORF58;METAP1;FG…
ELF1 17652178 ChIP-ChIP JURKAT Human	0.337077	6/133	0.460175	0.862399	0	0	1.11152	0.862704	ZMAT2;NFIA;XPO7;ERH;RAPGEF6;SF1
FLI1 20887958 ChIP-Seq HPC-7 Mouse	0.334973	84/2030	0.46241	0.862399	0	0	1.01651	0.784038	MTCH2;DDX46;PITPNB;ARHGAP1;DDX42;ETFB;ICAM5;ACTB;SCAMP5;PNN;NUB1;AP1G1;PSMD2;DBT;NPTN;LUC7L;SDF2;UBXN4;TGM2;UBL7;LRRC47;RPS9;PHYH;UNC13A;TPM4;MINK1;CASK;TFIP11;GLRX2;WIPI2;UCHL5;ARFGAP2;CTTNBP2NL;DNM2;STX1B;TMX3;PRPF6;PRKAR1A;TAX1BP1;RAPGEF6;THOP1;PI4K2A;DYNC1I2;COPA;PCNA;CD151;ABHD4;NUFIP2;PSMD13;PON2;UBR4;XIAP;CSTF2T;CABP1;ADD1;UGT1A7C;ANKMY2;LDHA;CCT8;PLCG1;MEF2D;SEC23B;RNF20;ACBD5;SSB;SF3A2;Y…
SMAD4 21741376 ChIP-Seq HESCs Human	0.334684	113/2738	0.462718	0.862399	0	0	1.01398	0.781409	GTF2B;CTNND1;PITPNA;KLHDC7A;SMC3;CMIP;AMOT;RASSF2;TFG;UROD;PIP4K2B;GLUL;SNRPN;LIMCH1;GPT2;APLP2;ALG2;CSNK1E;GAPVD1;ERMN;BCR;INPP4A;DAAM1;MADD;VDAC2;TLN2;FKBP5;GRIA1;NDRG4;TTYH3;NOTCH1;ABHD4;USP54;PXN;RASAL2;FOXO3;HTATSF1;FOXO1;ABR;SDCBP;LDHA;BAG3;COBLL1;ERI3;GPM6B;DECR1;HSPA8;CPSF6;CAV1;TBCA;ARHGAP26;PTPRD;GNAO1;HNRNPM;DLG2;HNRNPF;HNRNPD;NMT2;CPE;AMOTL1;STT3B;CPEB3;FGF12;CD200;FGFR2;CPEB4;PCSK2;L…
ZNF274 21170338 ChIP-Seq K562 Hela	0.332079	14/327	0.465501	0.865079	0	0	1.05246	0.804751	BCKDHA;SEC23A;TRIO;CELF2;SUPT5H;STRN3;PSMD7;SPCS1;HECTD1;SOAT1;OCIAD1;STT3B;THOP1;C11ORF58
HCFC1 20581084 ChIP-Seq MESCs Mouse	0.318002	13/306	0.480837	0.891003	0	0	1.04379	0.764295	DYNC1I2;SMARCC2;SHMT2;ARHGAP1;CSTF2T;SUPT5H;CDK5;SUCLG1;ERH;LTA4H;CCT8;BUB3;LUC7L2
MYBL1 21750041 ChIP-ChIP SPERMATOCYTES Mouse	0.312941	7/161	0.486474	0.898268	0	0	1.06922	0.770451	ARF4;UPF1;PSPC1;GBF1;DMD;SDF2;SUPT6H
SOX9 22984422 ChIP-ChIP TESTIS Rat	0.311761	1964-03-01	0.487797	0.898268	0	0	1.1568	0.830412	RAP1A;RBBP9;RBM22
TP63 17297297 ChIP-ChIP HaCaT Human	0.310038	1940-02-01	0.489736	0.898268	0	0	1.23794	0.883752	NOTCH1;DST
KDM6A 18722178 ChIP-ChIP U937 AND SAOS2 Human	0.309498	20/479	0.490345	0.898268	0	0	1.02501	0.730466	COPA;PCNA;DDX46;YIPF3;NDUFA3;CTNND1;ALG2;CSTF2T;NSDHL;NECAP1;DNPEP;UROD;PSME3;PTPMT1;TPR;DBT;SEC61B;SDF2;ACBD3;ITPA
NEUROD2 26341353 ChIP-Seq CORTEX Mouse	0.30197	82/2000	0.498919	0.906229	0	0	1.00568	0.699262	DPP10;TRIO;CPNE5;CSE1L;PITPNB;PITPNA;MSI2;PARK7;EFTUD2;TRIM9;LASP1;GRM5;LGALS1;SCRN1;SPIN1;LUC7L;TNKS1BP1;PDE4A;PIP4K2C;SNAP29;FADS1;SEC63;UBL7;USP7;PABPC6;UGT1A1;PABPC4;CIRBP;VPS37B;HDHD2;ERMN;LMBRD2;CDC42EP1;VDAC2;VCL;SF1;RBM22;ASTN1;FKBP5;FKBP2;AHNAK;ABHD4;NUFIP2;SHMT2;CSTF2T;NRXN2;VPS26A;FOXO3;BPHL;LMAN1;LIMA1;GRIN2A;ATXN2;RAP1A;DNPEP;KLC2;CBS;PRKAR2A;TRA2B;COBLL1;TPR;GNA12;LRRC8A;PIP5K1C;KIF…
SMAD2/3 21741376 ChIP-Seq EPCs Human	0.30197	82/2000	0.498919	0.906229	0	0	1.00568	0.699262	PCSK2;DPP10;FKBP10;RAB3C;DOCK3;GTF2B;PREP;ADAR;KLHDC7A;MSI2;CLINT1;ACTB;CMIP;GLS;IPO5;EEA1;RASSF2;NCS1;PDE4B;WDR7;ERC1;DLGAP2;UBL7;BCAS3;PRKAB2;HSDL2;ARHGEF12;MBNL2;DST;ANXA2;IGFBP5;CASK;CSNK1E;PSPC1;MAP7D1;MYH9;SUCLG1;TLN2;SHANK2;VAMP3;GRIA1;NDRG3;PCDH10;ATL2;PPM1H;PRICKLE2;HSD17B4;PHYHIPL;RNF214;C18ORF25;HECTD1;PALMD;BAG3;APOH;ERI3;NCAM1;SEC31A;SMARCE1;MID1IP1;TXNRD1;PTPN11;ARHGAP26;STXBP5L;GRI…
NFYA 21822215 ChIP-Seq K562 Human	0.30197	82/2000	0.498919	0.906229	0	0	1.00568	0.699262	RYR2;SPON1;CELF2;GTF2B;CLSTN1;CTNND1;SLC2A1;MIA3;ADAR;HNRNPR;KLHDC7A;NENF;PARK7;PTPRF;UROD;DDI2;DBT;CAPN2;PDE4B;SDF4;KIF1B;GLUL;LRRC47;USP47;PRKAB2;PPP1R12A;PABPC4;AKR1A1;UBE4B;ANK3;AMPD3;PGD;ARID1A;UCHL5;CTTNBP2NL;SOAT1;PACS1;MAP7D1;SEC22B;SHANK2;VAMP3;ASTN1;CFH;AHNAK;STXBP3;HDAC1;AK2;UBR4;CSTF2T;PHYHIPL;RASAL2;CNN3;RAP1A;RBBP4;PALMD;CAMK2N1;S100A16;BAG3;ERI3;TPR;NCAM1;ZBED5;EPS15;GPR158;AGL;NEK…
JUN 21703547 ChIP-Seq K562 Human	0.299251	65/1585	0.502052	0.907953	0	0	1.00582	0.69306	GABRB3;RAB3C;RYR2;CPNE5;CRTC1;AKR1B1;CMIP;EEA1;SYNCRIP;TRIM9;CHCHD2;RASSF2;CAPN2;DAG1;PDE4B;WDR7;ERC1;BSN;UPF1;PPP1R12A;MBNL2;VWF;SLC6A17;PABPC4;AMT;SLC39A10;PRPF4B;AMPD3;VGF;SBDS;SUCLG1;SQSTM1;VCL;BLVRA;ARF6;GNAZ;USP14;TTYH3;PCNA;ABHD4;MAOB;STRN3;GRIN2A;SNX2;APOH;GNA12;NPTX2;EPS15;WASF3;SMARCE1;YIPF3;KIDINS220;IDH3G;DEK;SMARCA2;AGT;TJP1;FMNL2;ADI1;RAB12;OCIAD1;CD9;CPE;RBMX;CPEB4
POU5F1 18692474 ChIP-Seq MESCs Mouse	0.298698	173/4232	0.502692	0.907953	0	0	1.00256	0.689539	MTCH2;DGKE;RPL3;CSE1L;GTF2B;PREP;KLHDC7A;ACTB;GLS;SCAMP5;NPEPPS;CDH5;CHCHD2;PSMD7;PNP;RPS16;UROD;KIF5A;ARFIP1;RPS11;TGM2;CAST;GABARAPL2;PHYH;MBNL2;UNC13A;SNRPN;GPT2;CIRBP;ANXA11;PRPF4B;CSNK1E;ANK3;PGD;PPA1;ADPRH;MADD;ERH;TLN1;VPS28;ASTN1;NDRG4;NOTCH1;CFH;PDE1B;PDE1A;HPCA;SUPT6H;CNN3;ATXN2;ZMAT2;EPB41L1;RAD21;EPB41L3;PIP5K1C;NPTX2;MAP2K7;HSPA8;EPHX2;EPHX1;LNPEP;PUM1;SMARCA2;MLLT11;EHD1;FUBP3;ARPC3…
ASXL1 24218140 ChIP-Seq BMDM Mouse	0.283472	33/807	0.520628	0.937714	0	0	1.00246	0.654322	CUEDC2;FKBP2;PPM1H;GLS;EEA1;BAG6;VCPIP1;RNF214;RB1CC1;SDF2;UBXN4;CLASP1;CDV3;HSPA8;RPS9;PPP1R12A;CPSF6;CSNK1A1;TMEM132A;SLC39A10;RPL23A;COQ9;SMARCA2;DDB1;PSPC1;PACS1;PDCD4;NF1;TPP2;HYOU1;CPEB3;PAFAH1B2;SF1
CREB1 15753290 ChIP-ChIP HEK293T Human	0.278025	39/957	0.5272	0.946898	0	0	0.998721	0.639358	SF3B2;PCNA;TSG101;STXBP3;PCDH10;GTF2B;PITPNB;AK2;CSTF2T;CROT;PRPF8;NFS1;PSMD7;DNPEP;RBBP4;RPL18A;TPR;DBT;AP2S1;LUC7L;SDF2;BUB3;ST13;IDH3G;GBF1;SMARCA5;CDC5L;SUPT5H;GNL1;COPS3;EHD4;PSME3;DNAJB11;TAX1BP1;TPP2;CPE;NUP98;ARHGEF7;TLN1
ELK4 26923725 Chip-Seq MESODERM Mouse	0.271911	19/466	0.534674	0.947903	0	0	0.999281	0.625648	NOTCH1;NUFIP2;TMEM132A;OLA1;CDC5L;CSTF2T;GPT;VPS37B;EEA1;C4B;LIMA1;NFS1;RAP2B;PDCD4;CTNNB1;SNAP29;GLUL;LCMT1;TGM2
SPI1 22096565 ChIP-ChIP GC-B Mouse	0.268604	68/1676	0.538761	0.947903	0	0	0.993668	0.614567	CUEDC2;DOCK4;ARHGAP1;ADAR;UBE2Z;ACTB;UBL5;TFG;RPL18A;DBT;ARL6IP5;PDE4B;RPS11;SNAP29;GRIPAP1;PHYH;UNC13A;EXOC7;SLC39A10;ANXA11;PRPF4B;VPS37B;ANK3;WBP11;PRPF6;ADPRH;MADD;SBDS;TLN1;ALDOA;THOP1;SF1;COPA;PCNA;STAU1;USP54;VPS26A;CBL;GNA13;VCPIP1;DNAJB6;RBBP4;PDCD10;TPR;PSAP;RBBP9;BUB3;CDIPT;MEF2D;SEC23B;UBQLN4;CLASP1;SPAG9;SPAG7;ACBD5;HSPA1L;STAT3;SMARCA2;MLLT11;QDPR;EHD1;TJP1;NECAP1;NFIA;GNB2;GOLGB1;P…
JUND 26020271 ChIP-Seq SMOOTH MUSCLE Human	0.262466	81/2000	0.54643	0.947903	0	0	0.991492	0.599208	SERPINA3;ATP8A1;WDR1;CRTC1;RPLP0;CLTB;SLC2A1;AKR1B1;PARK7;SMC3;SLC4A4;PTPRF;CMIP;GLS;NPEPPS;CDH5;DBT;CAPN2;PDE4A;SMARCC2;ARHGEF12;MBNL2;UNC13A;ANXA1;TPM4;CIRBP;IL18;CSNK1D;VPS37B;F2;ERMN;CTTNBP2NL;RHOB;KIF2A;HGS;MAP7D1;ITPKA;SEC22B;RAPGEF6;SCG2;PI4K2A;NDRG4;TTYH3;MRPS36;HTRA1;LRP4;RASAL2;FOXO3;CBL;SLC7A2;GLG1;ABR;LDHA;PRKAR2B;CAMK2N1;S100A16;BAG3;PSAP;LRRC8A;LTA4H;KIF3C;PDLIM5;ACSS1;CDIPT;PLTP;SL…
NANOG 18555785 Chip-Seq ESCs Mouse	0.262466	81/2000	0.54643	0.947903	0	0	0.991492	0.599208	PCSK2;DPP10;BMPR2;SERPINE2;CELF2;PITPNB;CTNND1;SLC7A14;OLA1;ADAR;KLHDC7A;NENF;GLS;ACTR1B;RB1CC1;TRIM2;NCS1;CAPN2;PDE4B;UBXN4;GLUL;DLGAP4;BCAS1;TGM2;CHGB;DST;IGFBP5;LIMCH1;APOA2;SLC39A10;TBR1;GLRX2;GAPVD1;ERMN;UCHL5;ARFGAP2;CTTNBP2NL;INPP4A;RAP2B;SOAT1;RAPGEF2;SCG2;VAMP3;ASTN1;DYNC1I2;NDRG3;NOTCH1;CFH;SLC20A1;CUL3;PDE1A;RASAL2;FOXO1;PAPSS1;VCPIP1;PALMD;CAMK2N1;COBLL1;PENK;TPR;PLCG1;NPTX2;EPS15;ATP…
TAF2 19829295 ChIP-Seq ESCs Human	0.262466	81/2000	0.54643	0.947903	0	0	0.991492	0.599208	LGALS3BP;DPP10;RAB3C;RPL3;HIP1;CELF1;DOCK9;RPLP0;MIA3;HNRNPR;KLHDC7A;ETFB;ACTB;GPHN;CMIP;EEA1;UBL5;CDH5;CHCHD2;DHX15;CAPN2;ARL6IP5;PDE4A;UBXN4;EIF2A;TGM2;EIF5A;AMT;ACYP1;PGD;ARHGEF9;KIF2A;PACS1;GPD1;MYH9;PI4K2A;VPS28;ITIH4;GNAZ;BRSK1;CD151;CFH;AHNAK;EIF5A2;ENDOD1;NRXN2;PLA2G7;FXR2;CAMK2N1;CBS;PTPMT1;G3BP1;DHX36;TRA2A;AP2S1;PDLIM5;MFAP3L;CDK17;AGL;STAT3;NEK7;BTBD11;LNPEP;DEK;PUM1;GATAD2B;LETM1;EHD…
ETV1 20927104 ChIP-Seq GIST48 Human	0.262466	81/2000	0.54643	0.947903	0	0	0.991492	0.599208	DPP10;RYR2;GTF2B;CLSTN1;SLC2A1;ADAR;HNRNPR;KLHDC7A;NENF;PARK7;PTPRF;UROD;DDI2;DBT;CAPN2;PDE4B;SDF4;KIF1B;GLUL;LRRC47;PRKAB2;PABPC4;AKR1A1;SLC39A10;UBE4B;ACYP2;PGD;ARID1A;UCHL5;CTTNBP2NL;RHOB;INPP4A;SOAT1;BIN1;MAP7D1;SEC22B;SCG2;VAMP3;ASTN1;DYNC1I2;PSMD14;CFH;STXBP3;HDAC1;DDX1;ATL2;HPCA;AK2;UBR4;RASAL2;CNN3;RAP1A;UGP2;RBBP4;PALMD;CAMK2N1;COBLL1;ERI3;TPR;MEF2D;EPS15;KIDINS220;AGL;NEK7;EPHX1;SLC4A10…
P53 21459846 ChIP-Seq SAOS-2 Human	0.262466	81/2000	0.54643	0.947903	0	0	0.991492	0.599208	ARF4;RNH1;DOCK3;CELF1;PITPNB;RPLP0;EIF4A3;HNRNPR;GPT;SLC4A4;MECP2;CDH5;RASSF2;TFG;DHX15;SPIN1;TNKS1BP1;PIP4K2B;ERC1;RPS9;ANXA2;UGT1A1;STARD7;TEX15;HLA-A;AMPD3;PGD;RHOB;ACTBL2;MAP7D1;DNAJB11;CHST2;VPS28;VAMP3;SPTBN4;SEC23A;SF3B2;FKBP2;PDXK;CD151;ACSS2;STXBP3;PON2;AK2;PLA2G7;PRPF8;SLC7A2;ADD1;MTDH;GNA13;PPP1R2;DNPEP;FXR2;PABPN1;DNAJB6;TRA2B;TRA2A;GNA12;PAK3;MAP2K7;ZBED5;SEC31A;GSN;CPSF6;IQSEC2;CSNK…
SMAD4 21741376 ChIP-Seq ESCs Human	0.262466	81/2000	0.54643	0.947903	0	0	0.991492	0.599208	FKBP10;SPON1;AKR1B1;ADAR;HNRNPR;KLHDC7A;ACTB;AKAP12;SYNCRIP;NPEPPS;RASSF2;ALDH2;TRIM2;NCS1;UBXN4;DLGAP2;USP47;USP7;MINK1;CIRBP;ANXA11;APOA4;WIPI2;AMPD3;ARID1A;RHOB;DDB1;PRKAR1B;PPA1;PSPC1;BIN1;PACS1;GPD1;MYH9;SEC22B;ARHGEF7;SCG2;CHST2;SF1;HDAC2;TTYH3;PCNA;USP54;ATL2;ARL1;NRF1;CBL;PPM1E;BPHL;PRPF8;ADD1;CNN3;CYTH2;PPP1R2;LIMA1;ATXN2;C18ORF25;MYH14;PIP5K1C;SYT5;IDH3G;ADRM1;LNPEP;ARHGAP26;AGT;GRIN1;T…
EBF1 22473956 ChIP-Seq LYMPHODE Mouse	0.262466	81/2000	0.54643	0.947903	0	0	0.991492	0.599208	DPP10;BMPR2;SERPINE2;CELF1;CELF2;CTNND1;ARHGAP1;SLC7A14;OLA1;NENF;GLS;RASSF2;ACTR1B;RB1CC1;TRIM2;NCS1;CAPN2;UBXN4;GLUL;DLGAP4;BCAS1;CHGB;PHYH;DST;IGFBP5;UGT1A1;ALG2;SLC39A10;TBR1;GLRX2;GAPVD1;F2;ERMN;UCHL5;DNM1;INPP4A;SOAT1;ITPKA;SCG2;BLVRA;ASTN1;DYNC1I2;NOTCH1;STAU1;PSMD14;CFH;SLC20A1;CUL3;PDE1A;LRP4;RASAL2;FOXO1;UGT1A7C;FXR1;VCPIP1;DNPEP;COBLL1;TPR;LRRC8A;MEF2D;ATP9A;GPR158;CLASP1;ACBD5;GSN;API…
TOP2B 26459242 ChIP-Seq MCF-7 Human	0.262466	81/2000	0.54643	0.947903	0	0	0.991492	0.599208	GABRB2;TOP2B;DOCK4;HIP1;SLC44A1;MEGF10;CTNND1;SLC2A1;AKR1B1;UBE3A;ADAR;KLHDC7A;RLBP1;PSMD7;PCLO;RB1CC1;SPIN1;ARL6IP5;PIP4K2C;SEC61B;ERC2;BSN;DLGAP2;NEO1;SEC63;GABARAPL2;PPP1R12A;ANXA1;DST;LIMCH1;TMOD2;CASK;PRPF4B;CSNK1E;GAPVD1;CTTNBP2NL;ACTBL2;BIN1;GPD1;TAX1BP1;SBDS;VDAC2;NUP98;CHST2;FKBP5;GRIA1;CFH;SLC20A1;NRXN3;NRXN2;NRF1;HSD17B11;ACTR3B;BPHL;GNA14;KLC2;FXR2;DNAJB6;DHX36;ESD;GNA12;NCAM1;LTA4H;M…
GATA3 26560356 Chip-Seq TH1 Human	0.262466	81/2000	0.54643	0.947903	0	0	0.991492	0.599208	RAB3C;CPNE5;DDX46;SERPINE2;GLDC;CLSTN1;MSI2;ETFB;UBE2Z;GLS;AKAP12;TRIM9;ACTR1B;PNP;TFG;RPL18A;DBT;DHX15;NPTN;PIP4K2C;SNAP29;DLGAP4;SEC63;EIF5A;UPF1;HSDL2;ARHGEF12;STARD7;SLC39A10;HLA-A;ARID1A;ERMN;KIF2A;VGF;DNAJC7;PPA1;PACS1;DNAJB11;LANCL2;CHST2;DYNC1I2;USP14;TOMM40;STXBP3;CUL3;PON2;ATL2;XIAP;FOXO3;ACTR3B;FOXO1;STRN3;ABR;LMAN1;PPP1R2;GRIN2A;SNX2;KLC2;RBBP4;CAMK2N1;CBS;PSAP;PLCG1;LCMT1;CLASP1;SEC3…
RUNX1 27457419 Chip-Seq LIVER Mouse	0.262466	81/2000	0.54643	0.947903	0	0	0.991492	0.599208	PCSK2;DPP10;BMPR2;SERPINE2;SLC44A1;CELF1;CELF2;CTNND1;ARHGAP1;SLC7A14;OLA1;NENF;GLS;GOLGA2;RASSF2;ACTR1B;RB1CC1;NCS1;CAPN2;TNKS1BP1;ARFIP1;UBXN4;GLUL;DLGAP4;BCAS1;TGM2;DST;IGFBP5;UGT1A1;STARD7;APOA2;SLC39A10;TBR1;GLRX2;F2;ERMN;UCHL5;DNM1;INPP4A;SOAT1;ITPKA;RAPGEF2;SCG2;BLVRA;ASTN1;SNRPB;COPA;NDRG3;NOTCH1;PSMD14;CFH;SLC20A1;CUL3;PDE1A;EIF5A2;LRP4;RASAL2;UGT1A7C;VCPIP1;DNPEP;PTPMT1;TPR;PLCG1;ACSS1;…
IRF1 21803131 ChIP-Seq MONOCYTES Human	0.262073	14/345	0.546924	0.947903	0	0	0.994274	0.599991	ACBD5;HSDL2;PCNA;KIAA1191;PRRC2C;PPM1E;AMOT;INPP4A;GNA13;NUB1;DHX15;RAPGEF2;PAK3;UGT1A8
FOXO1 23066095 ChIP-Seq LIVER Mouse	0.255131	14/347	0.555737	0.960588	0	0	0.988198	0.580528	PRKAB2;CUEDC2;TOMM40;NOTCH1;SEMA4B;ATL2;FOXO3;PTPRF;GRHPR;NFIA;LCMT1;SQSTM1;ITPA;PAFAH1B2
PRDM16 22522345 ChIP-ChIP PALATE MESENCHYMAL Mouse	0.252062	5/122	0.559678	0.962411	0	0	1.00472	0.583134	TRIO;MBNL2;PSMD14;CCDC6;DYNLRB1
MYCN 21190229 ChIP-Seq SHEP-21N Human	0.251615	15/373	0.560254	0.962411	0	0	0.984768	0.57054	DOCK3;CUL3;AK2;XPO7;HMGB3;AMPD3;CABP1;HDHD2;SLC7A2;CAMKK1;INPP4A;SLC4A8;PPP5C;PDE4A;CPEB4
LMO2 26923725 Chip-Seq MACROPHAGESS Mouse	0.250819	19/473	0.561282	0.962411	0	0	0.983506	0.568007	GABRB3;SLC6A17;CSNK1A1;ATL2;HNRNPR;SORBS2;FOXO1;PTK2;RHOB;PSMD9;TUBA1C;FMNL2;IMPDH2;ITPKA;ESD;HNRNPD;DRG1;FGFR2;BCAS1
WT1 19549856 ChIP-ChIP CCG9911 Human	0.24602	8/199	0.567518	0.970517	0	0	0.984552	0.557731	FXR1;PCNA;SHMT2;STAT3;TACC1;STUB1;ETFB;HSPA1A
ESR1 21235772 ChIP-Seq MCF-7 Human	0.230727	9/228	0.587858	0.996683	0	0	0.965779	0.513088	FXR1;GNA14;VWF;DNAJB6;SLC2A1;TACC1;CROT;CBL;GPHN
IRF8 22096565 ChIP-ChIP GC-B Human	0.229018	8/203	0.590177	0.996683	0	0	0.964153	0.508429	GNA13;SPAG9;PCNA;DNPEP;HERC1;CSTF2T;LNPEP;MEF2D
PKCTHETA 26484144 Chip-Seq BREAST Human	0.228669	20/506	0.590651	0.996683	0	0	0.966665	0.508977	BCAS3;DOCK3;CLSTN1;NEK7;ALG2;PRICKLE2;WIPI2;GATAD2B;PTK2;SMARCA4;FXR2;RAP2B;ADI1;AP2S1;PGP;STT3B;MAP2K7;SEC22B;ABCF3;TMED4
SUZ12 18555785 Chip-Seq ESCs Mouse	0.226618	80/2000	0.593447	0.996683	0	0	0.977355	0.509991	PCSK2;DPP10;BMPR2;SERPINE2;CSE1L;CELF2;CTNND1;SLC7A14;NENF;GLS;RASSF2;ACTR1B;RB1CC1;NCS1;CAPN2;UBXN4;GLUL;DLGAP4;BCAS1;TGM2;CHGB;DST;IGFBP5;SLC39A10;TBR1;GLRX2;GAPVD1;ARID1A;ERMN;UCHL5;ARFGAP2;CTTNBP2NL;INPP4A;SOAT1;SCG2;BLVRA;ASTN1;SNRPB;DYNC1I2;COPA;NDRG3;ACSS2;STAU1;CFH;SLC20A1;CUL3;PDE1A;RASAL2;FOXO1;CNN3;VCPIP1;RAP1A;DNPEP;PALMD;PDCD10;COBLL1;PENK;TPR;PLCG1;MEF2D;ATP9A;GPR158;CLASP1;GSN;MYEF…
ESET 19884257 ChIP-Seq ESCs Mouse	0.226618	80/2000	0.593447	0.996683	0	0	0.977355	0.509991	RPL3;ATP8A1;GLDC;CSE1L;GTF2B;CTNND1;MSI2;CROT;SIPA1L1;UROD;RB1CC1;NCS1;VPS35;SEC62;DLGAP2;NEO1;GIT1;SEC63;CDV3;MBNL2;DST;STARD7;GPT2;SLC39A10;ANXA11;TBR1;ACYP2;WIPI2;AMPD3;CTTNBP2NL;RAP2B;TMX3;DAAM1;BIN1;ITPKA;TLN2;TLN1;SNRPB;FKBP5;USP14;NDRG4;HDAC2;TTYH3;MVK;STAU1;SHMT2;PCDH10;SLC20A1;ATL2;FOXO3;HSD17B11;MTDH;GNA13;PPP1R2;SDCBP;DNPEP;TRA2A;LTA4H;PLCG1;GPR158;WASF3;MYEF2;API5;KIDINS220;AGL;SORBS2…
EBF1 22473956 ChIP-Seq BONE MARROW Mouse	0.226618	80/2000	0.593447	0.996683	0	0	0.977355	0.509991	PCSK2;DPP10;BMPR2;SERPINE2;CELF2;CTNND1;SLC7A14;OLA1;NENF;GLS;RASSF2;ACTR1B;RB1CC1;TRIM2;NCS1;CAPN2;TNKS1BP1;UBXN4;GLUL;DLGAP4;BCAS1;CHGB;DST;IGFBP5;UGT1A1;SLC39A10;TBR1;GLRX2;GAPVD1;ERMN;UCHL5;ARFGAP2;CTTNBP2NL;INPP4A;RAP2B;SOAT1;RAPGEF2;SCG2;ASTN1;DYNC1I2;NOTCH1;STAU1;PSMD14;CFH;PCDH10;CUL3;PDE1A;RASAL2;FOXO1;UGT1A7C;CNN3;PAPSS1;FXR1;VCPIP1;DNPEP;PALMD;CAMK2N1;COBLL1;DHX36;TPR;PDLIM5;ATP9A;GPR1…
SPI1 20176806 ChIP-Seq THIOMACROPHAGE Mouse	0.225107	66/1654	0.595515	0.996683	0	0	0.975093	0.505418	TRIO;CLTB;GPT;UBE2Z;C4B;TUBA1C;SYNCRIP;NSDHL;NUB1;SIPA1L1;IMPA1;NPTN;LUC7L;KIF1B;SNAP29;FADS1;EIF5A;GSTK1;ATP6V1G1;ANXA1;UGT1A1;AMT;UBE4B;DNAJC7;PRKAR1A;RAPGEF6;PI4K2A;VPS28;SF1;SNAP47;SF3B2;AHNAK;POLDIP3;CUL3;LRP4;FOXO3;BPHL;CORO1B;MTDH;ABR;SDCBP;GNA14;NFS1;TRA2A;PSAP;LTA4H;PLCG1;MEF2D;CLASP1;AGL;STAT3;ADRM1;RANBP9;ARHGAP26;EHD1;CCDC88A;SYT11;TAOK1;GNB2;NMT2;CD9;HYOU1;DYNLRB1;SMAP2;EIF3B;CPEB4
RUNX1 26923725 Chip-Seq HPCs Mouse	0.222883	34/859	0.598572	0.996683	0	0	0.967536	0.496547	MTCH2;NOTCH1;PDE1B;CCDC47;OLA1;CSTF2T;NRXN2;ADAR;GPHN;PAPSS1;TUBA1C;CDH5;PALMD;DDI2;PDE4A;GLUL;CDV3;VWF;ACTN2;AMT;CDC42BPB;ARFGAP2;MANF;RHOB;PEX5L;DLG1;GNPDA1;FAM131B;HNRNPF;HNRNPD;SUCLG1;RNPS1;TLN1;VAMP3
GF1 26923725 Chip-Seq HPCs Mouse	0.222811	57/1432	0.598672	0.996683	0	0	0.97268	0.499024	DPP10;RAB3C;GLDC;DDX42;OLA1;ADAR;GPT;KLHDC7A;MSI2;C4B;CDH5;LASP1;HERC1;DDI2;NCS1;SDF2;NEO1;BCAS1;BCAS3;ACTN2;F2;PGD;RAP2B;LMBRD2;BIN1;PSME3;RAPGEF2;SEC22B;ARHGEF7;VAMP3;PCDH10;PDE1B;PRICKLE2;CSTF2T;PAPSS1;LIMA1;APOH;ERI3;PLCG1;GPM6B;MID1IP1;SMARCA5;IMMT;CDC5L;RPL35A;SORBS2;CDC42BPB;TBCA;KTN1;ERP44;DLG1;DLG2;NF1;CD9;STT3B;CPEB3;EIF4G3
TP63 19390658 ChIP-ChIP HaCaT Human	0.222497	7/179	0.599105	0.996683	0	0	0.956421	0.489991	PNN;NOTCH1;SSB;RNPS1;ERC1;SMARCA4;DNM2
PPARG 20176806 ChIP-Seq MACROPHAGES Mouse	0.22145	56/1408	0.600552	0.996683	0	0	0.971847	0.495551	RAB3C;HIP1;DOCK3;SERPINE2;SLC44A1;GLDC;CELF2;CTNND1;NENF;SLC4A4;EEA1;C4B;AKAP12;TUBA1C;RASSF2;HERC1;PSD2;UROD;GDAP1L1;GLUL;EIF5A;VWF;AMT;SLC39A10;AMPD3;ERMN;ARFGAP2;RAP2B;PRKAR1B;BIN1;MADD;PDXK;SLC20A1;MTDH;PAPSS1;GNA13;ABR;SDCBP;UGP2;S100A16;RAD21;ESD;GNA12;LTA4H;CCT8;CDK17;SPAG9;SEC16A;STAT3;EHD1;NECAP1;DLG2;FMNL2;DMXL2;CCDC6;CD9
SOX2 18358816 ChIP-ChIP MESCs Mouse	0.220822	31/785	0.60142	0.996683	0	0	0.965264	0.4908	SLC25A1;NOTCH1;NUFIP2;SLC20A1;GNA13;ANKMY2;GNA14;CAMK2N1;ARL6IP5;WASF3;TMED4;HSDL2;UNC13A;DST;TPM4;EPHX2;RDX;APOA2;ANXA11;LNPEP;RPL23A;RHOB;MLLT11;EHD1;COPS4;REST;LMBRD2;FUBP3;CTNNB1;BLVRA;FGFR2
BMI1 19503595 ChIP-Seq MEFsC Mouse	0.218009	26/661	0.605329	0.998216	0	0	0.961375	0.482595	GABRB3;ARF4;RYR2;BRSK2;CUEDC2;TRIO;SERPINE2;AK2;CBL;IPO7;AKAP12;NPEPPS;NUB1;DNAJB6;PSAP;TNKS1BP1;TMED9;TPM4;NAP1L5;GNPDA1;ARPC3;GPD1;RAPGEF2;SPIRE1;EIF3F;METAP1
SMAD3 21741376 ChIP-Seq HESCs Human	0.217922	58/1460	0.60545	0.998216	0	0	0.970491	0.486976	PCSK2;GABRB3;ATP8A1;WDR1;MEGF10;CTNND1;OGDHL;ADAR;ETFB;NENF;AMOT;EEA1;SIPA1L1;TRIM2;PDE4B;GLUL;DLGAP4;BCAS1;BCAS3;DST;APOA4;CSNK1E;BCR;INPP4A;DAAM1;MADD;VDAC2;GRIA1;NDRG4;TTYH3;NOTCH1;AHNAK;ABHD4;SLC20A2;SLC20A1;ATL2;PXN;PPM1H;PRICKLE2;HSD17B4;NRXN2;RASAL2;PAPSS1;STRN3;GNA13;COBLL1;ACSS1;GPM6B;CAV1;ARHGAP26;HNRNPM;PDCD4;CPE;TACC1;STT3B;CPEB3;FGFR2;CPEB4
TAL1 26923725 Chip-Seq HEMANGIOBLAST Mouse	0.213636	56/1413	0.611454	0.999993	0	0	0.967994	0.476171	GABRB3;DPP10;RAB3C;SPON1;UHRF1BP1L;CSE1L;CTNND1;PREP;GPT;KLHDC7A;PTPRF;EEA1;C4B;GRM5;HERC1;NPTN;ERC2;NEO1;GLUL;BCAS1;PABPC6;ATP6AP1;PGD;ARID1A;CTTNBP2NL;LMBRD2;ACTBL2;BIN1;RAPGEF2;TLN2;VAMP3;NRXN3;PHYHIPL;NRXN2;LIMA1;RAD21;SYT5;SMARCE1;CSNK1A1;MID1IP1;SMARCA5;CDC5L;CDC42BPB;ARHGAP26;SMARCA2;PTPRD;PDP1;DLG1;NCEH1;DLG2;NF1;CD9;STT3B;NAA15;CPEB2;FGFR2
EP300 21415370 ChIP-Seq HL-1 Mouse	0.213314	40/1014	0.611908	0.999993	0	0	0.963716	0.473351	GRIA1;RYR2;SPON1;PCNA;AHNAK;NENF;SLC4A4;GLS;GNA14;SIPA1L1;COBLL1;DBT;GNA12;DAG1;PDE4B;LUC7L;NCAM1;LTA4H;PDLIM5;LCMT1;CLASP1;ATP6V1G1;PPP1R12A;SLC6A17;ACTN2;CAV1;GBF1;CIRBP;TFIP11;SORBS2;AMPD3;CTTNBP2NL;EHD4;DAAM1;NBEA;ARPC3;ADI1;TLN2;DYNLRB1;FGF12
PPARD 21283829 ChIP-Seq MYOFIBROBLAST Human	0.21225	138/3447	0.613408	0.999993	0	0	0.976487	0.477233	MTCH2;TRIO;CPNE5;PREP;MSI2;SLC4A4;CHCHD2;LGALS1;RPS16;HERC1;PSMD2;CAPN2;GLUL;TGM2;GABARAPL2;IK;MBNL2;CASK;ANXA11;GAPVD1;BCR;TMX3;PRKAR1A;MAP7D1;SQSTM1;SCG2;VCL;SPTBN4;MTMR3;RTN1;PSMD14;CFH;ABHD4;DDX1;EIF5A2;PXN;UBR4;FOXO3;ACTR3B;MTDH;ABR;KLC2;ZMAT2;EPB41L1;APOH;EPB41L3;PENK;SERPINH1;LTA4H;KIF3C;NPTX2;ZBED5;SEC31A;CDK17;SMARCA2;PTPRD;HNRNPM;DIAPH1;PPP5C;NCEH1;ADI1;NF1;AMOTL1;STT3B;ITPA;FGFR2;BMPR2…
KLF1 20508144 ChIP-Seq FETAL-LIVER-ERYTHROID Mouse	0.204801	45/1144	0.62402	0.999993	0	0	0.960459	0.452927	NDRG4;RNH1;ATP8A1;WDR1;ARL1;AK2;SLC2A1;NRXN3;XIAP;ACTB;ADD1;TUBA1C;VCPIP1;CDH5;GNA14;HERC1;DNAJB4;PSAP;EIF4H;PIP4K2C;BSN;WASF3;TGM2;CAST;GABARAPL2;PRKAB2;USP7;PPP1R12A;PABPC4;ECH1;TMOD2;PTK2;CTTNBP2NL;GRIN1;PTPRD;PEX5L;PSME3;HNRNPF;FUBP1;LANCL2;SUGT1;RAPGEF6;PPIA;ARF6;CPEB4
RARG 19884340 ChIP-ChIP MEFs Mouse	0.200818	15/390	0.62977	0.999993	0	0	0.939276	0.434322	TOP2B;ANXA1;DST;TPM2;CCDC124;PARK7;DNM1;ATXN2;PALMD;FUBP1;RB1CC1;ESD;STUB1;SQSTM1;FGFR2
TCF3/E2A 22897851 ChIP-Seq JUKARTE6-1 Human	0.199533	77/1946	0.631637	0.999993	0	0	0.965294	0.443495	SLC25A1;RAB3C;CPNE5;WDR1;CELF2;UBE3A;HNRNPR;KLHDC7A;CLINT1;GPHN;IPO5;EEA1;CDH5;PSD2;NCS1;ITGB8;DLGAP2;CAST;BCAS3;SMARCC2;SLC39A10;TBR1;UBE4B;AMPD3;GAPVD1;CTTNBP2NL;BCR;SOAT1;PACS1;LANCL2;CHST2;SHANK2;VAMP3;ARF6;USP14;NDRG3;CFH;FOXO3;CBL;STRN3;ABR;LMAN1;LIMA1;DNAJB6;NPTX2;ACSS1;MEF2D;SEC23B;ATP9A;SEC31A;SMARCE1;API5;EPHX2;EPHX1;SLC4A10;ARHGAP26;AGT;KBTBD11;PTPRD;TJP1;DIAPH1;GRHPR;PEX5L;DLG1;DLG2;N…
FOXA1 27197147 Chip-Seq ENDOMETRIOID-ADENOCARCINOMA Human	0.198907	23/594	0.632548	0.999993	0	0	0.945442	0.433012	USP14;HIP1;CLSTN1;GAB1;PTPN11;GAPVD1;CMIP;IPO5;PTPRD;PDP1;TUBA1C;PSMD7;SIPA1L1;FMNL2;ALDH2;TRIM2;CD9;CPEB3;ERC2;MEF2D;FGFR2;BCAS1;TGM2
TP63 22573176 ChIP-Seq HFKS Human	0.196721	169/4229	0.635739	0.999993	0	0	0.973023	0.440747	TRIO;RNH1;CPNE5;CRTC1;PITPNB;CLSTN1;CTNND1;PITPNA;PREP;HNRNPR;PARK7;UBE2Z;AMOT;SCAMP5;C4B;EFTUD2;PSMD9;C4A;NSDHL;PSMD7;PSPH;TGM2;PRKAB2;MBNL2;UNC13A;TRAPPC2L;TPM4;ACSL1;TMOD2;RPS6;CIRBP;ANXA11;CSNK1E;DAAM1;PRKAR1A;BIN1;MAP7D1;MAP7D2;FETUB;VDAC2;TLN2;PPIA;SF1;BRSK1;TTYH3;NDRG3;SAR1A;SHMT2;DDX1;PXN;HTRA1;AK2;UBR4;FOXO3;FOXO1;CNN3;ABR;RAP1A;FXR2;EPB41L1;S100A16;BAG3;EPB41L3;PSAP;SERPINH1;PLCG1;MAP2K…
IRF8 22096565 ChIP-ChIP GC-B Mouse	0.196569	30/772	0.635962	0.999993	0	0	0.948643	0.429371	SLC25A1;GNAZ;COPA;NOTCH1;CSTF2T;ADAR;VPS26A;WDR45;ACTB;DNAJB6;PSAP;RBBP9;SEC23B;CLASP1;UBL7;GRIPAP1;HSDL2;CSNK1A1;APOA2;SLC39A10;ARID1A;PTK2;UCHL5;EHD1;NECAP1;GNB2;MADD;ERH;RAPGEF6;SF1
JUN 26020271 ChIP-Seq SMOOTH MUSCLE Human	0.194286	79/2000	0.639314	0.999993	0	0	0.963271	0.430929	SERPINA3;CRTC1;RPLP0;SLC7A14;CLTB;OLA1;SLC2A1;AKR1B1;SMC3;SLC4A4;CMIP;GLS;NPEPPS;ACTR1B;ALDH2;TRIM2;CAPN2;PDE4A;FADS1;ANXA1;ANXA2;TPM4;CIRBP;IL18;CSNK1D;VPS37B;F2;ERMN;CTTNBP2NL;RHOB;KIF2A;DNAJC7;HGS;SEC22B;RAPGEF6;SCG2;CHST2;PAFAH1B2;PI4K2A;ARF6;NDRG4;MRPS36;SLC20A1;DDX1;HTRA1;LRP4;RASAL2;FOXO3;CBL;SLC7A2;CAMKK1;GLG1;STRN3;ABR;SDCBP;ATXN2;PRKAR2B;CAMK2N1;S100A16;PSAP;AP2S1;SERPINH1;LRRC8A;LTA4H;…
PCGF4 22325352 ChIP-Seq 293T-Rex Human	0.194286	79/2000	0.639314	0.999993	0	0	0.963271	0.430929	DPP10;RYR2;SERPINE2;GTF2B;CLSTN1;OLA1;SLC2A1;ADAR;HNRNPR;KLHDC7A;NENF;PARK7;PTPRF;UROD;DDI2;DBT;CAPN2;PDE4B;SDF4;KIF1B;GLUL;LRRC47;PRKAB2;SLC6A17;ACTN2;PABPC4;AKR1A1;SLC39A10;UBE4B;ACYP2;PGD;ARID1A;UCHL5;CTTNBP2NL;RHOB;INPP4A;SOAT1;BIN1;MAP7D1;SUCLG1;SEC22B;SCG2;VAMP3;ASTN1;CFH;STXBP3;HDAC1;DDX1;PDE1A;ATL2;AK2;UBR4;RASAL2;CNN3;RAP1A;UGP2;RBBP4;PALMD;CAMK2N1;S100A16;ERI3;EPS15;KIDINS220;AGL;NEK7;S…
SMC1 22415368 ChIP-Seq MEFs Mouse	0.194286	79/2000	0.639314	0.999993	0	0	0.963271	0.430929	GABRB2;DOCK4;RNH1;HIP1;CTNND1;SLC2A1;ADAR;ICAM5;SMC3;LASP1;ACTR1B;SIPA1L1;RPL18A;NCS1;CAPN2;NPTN;ERC2;TMED4;USP47;ATP6V1G1;PHYH;ARHGEF12;MBNL2;IGFBP5;USP4;ECH1;MINK1;CIRBP;SLC39A10;ARID1A;ERMN;UCHL5;RHOB;BCR;RAP2B;DAAM1;GPD1;VDAC2;MYH9;ERH;ARF6;ANKRD17;MTMR3;PSMD11;ACSS2;AHNAK;PCDH10;ATL2;CSTF2T;VPS26A;CABP1;FOXO3;ABR;GNA14;GRIN2A;ATXN2;DNPEP;KLC2;DNAJB4;PENK;AP2S1;PIP5K1C;ATP9A;CLASP1;CDK17;MPP2…
TCF12/HEB 22897851 ChIP-Seq JUKARTE6-1 Human	0.194286	79/2000	0.639314	0.999993	0	0	0.963271	0.430929	SLC25A1;GABRB3;CPNE5;DOCK9;CELF2;CCDC47;DDX42;HNRNPR;KLHDC7A;CLINT1;GLS;FBL;RASSF2;SIPA1L1;TFG;SCRN1;PDE4A;ERC1;UNC13A;VWF;ANXA11;UBE4B;TEX15;AMPD3;RHOB;PACS1;TAX1BP1;NUP98;RAPGEF6;PPIA;GART;SHANK2;ARF6;USP14;PDXK;NDRG3;STAU1;HDAC1;CBL;PRPF8;CYTH2;LIMA1;GRIN2A;ATXN2;C18ORF25;KLC2;UGP2;DNAJB6;EPB41L1;TRA2B;COBLL1;LRRC8A;KIF3C;ACSS1;MEF2D;SMARCE1;TXNRD1;EPHX2;EPHX1;CDC5L;MSN;SORBS2;ARHGAP26;SMARCA2…
LMO2 26923725 Chip-Seq HEMOGENIC-ENDOTHELIUM Mouse	0.194286	79/2000	0.639314	0.999993	0	0	0.963271	0.430929	ARF4;MTCH2;CPNE5;CELF2;SLC7A14;DDX42;OLA1;GPT;KLHDC7A;MSI2;SMC3;CLINT1;EEA1;TUBA1C;NPEPPS;RASSF2;HERC1;SCRN1;NCS1;KIF1B;ERC2;NEO1;FADS1;BCAS1;SEC63;UBL7;MBNL2;PABPC6;VWF;ACSL1;APLP2;SLC39A10;UBE4B;PGD;RHOB;LMBRD2;DAAM1;ACTBL2;PRKAR1A;BIN1;ITPKA;RAPGEF2;ARHGEF7;CHST2;VCL;VPS28;VAMP3;ANKRD17;MTMR3;NUFIP2;ATL2;PPM1H;FOXO1;MTDH;LIMA1;FXR2;APOH;APBB1;EPS15;ATP9A;API5;CSNK1A1;CDC5L;BTBD11;SORBS2;CDC42B…
SPI1 26923725 Chip-Seq HPCs Mouse	0.194286	79/2000	0.639314	0.999993	0	0	0.963271	0.430929	SPON1;OLA1;HNRNPR;NENF;ACTB;IPO5;PSMD9;SYNCRIP;NPEPPS;HERC1;TFG;PSD2;UBTF;PIP4K2B;BCAS1;CHGB;GABARAPL2;HSDL2;DST;GPT2;MINK1;CIRBP;SLC39A10;TBR1;GLRX2;INPP4A;ACAP2;VGF;PACS1;PSME3;NUP98;SQSTM1;SF1;RBM22;RTN1;NDRG3;NOTCH1;SAR1A;AHNAK;NUFIP2;PDE1B;PDE1A;EIF5A2;VPS26A;CABP1;VCPIP1;UGP2;APOH;ESD;UBQLN4;ATP9A;CLASP1;CLASP2;SYT5;MPP2;SPAG7;SF3A2;CSNK1A1;STAT3;TMEM132A;EPHX1;SORBS2;COQ9;SMARCA2;SMARCA4;E…
GABP 17652178 ChIP-ChIP JURKAT Human	0.192367	39/1001	0.642145	0.999993	0	0	0.950746	0.421125	SF3B2;COPA;TSG101;SAR1A;PSMD14;DDX46;PSMD13;DDX1;CSTF2T;IPO4;UBL5;CHCHD2;PSMD7;DHX36;AP2S1;SEC23B;CLASP1;EIF2A;UBL7;RNF20;IK;ACBD5;YIPF3;RPS6;RPL35A;PRPF4B;TFIP11;ACYP2;HDHD2;WBP11;GNL1;GOLGB1;PSMC2;OCIAD1;TAX1BP1;UBA2;SUGT1;ITPA;SNRPB
PAX6 23342162 ChIP-ChIP BETA-FORBRAIN-LENS Mouse	0.192367	39/1001	0.642145	0.999993	0	0	0.950746	0.421125	RAB3C;BRSK1;MTCH2;RTN1;GPS1;PON2;GLG1;LGALS1;ACTR1B;PSD2;EPB41L1;AP1G1;GDAP1L1;CAPN2;SPIN1;KIF1B;VPS35;BUB3;DLGAP2;BTF3;SPAG9;FGB;RPS9;SLC6A17;APLP2;AMT;MYO5A;F2;UCHL5;PRPF6;ACTBL2;ARPC3;SYT11;GPD1;ADPRH;CCDC6;LANCL2;ARHGEF7;VPS28
NOTCH1 17114293 ChIP-ChIP T-ALL Human	0.191838	5/134	0.642928	0.999993	0	0	0.910685	0.402271	RPL18A;CDK5;CPE;LTA4H;BUB3
BRD4 25478319 ChIP-Seq HGPS Human	0.191447	92/2326	0.643507	0.999993	0	0	0.96413	0.42501	SERPINA3;TOP2B;UHRF1BP1L;DOCK4;TRIO;CSE1L;PITPNB;ECI2;CLSTN1;SLC7A14;ADAR;SMC3;SLC4A4;CLINT1;GLS;IRF2BPL;AKAP12;SYNCRIP;NPEPPS;LGALS1;SIPA1L1;HERC1;TFG;PDE4B;PIP4K2B;GLUL;EIF2A;PRKAB2;PPP1R12A;ANXA1;SNRPN;DST;USP4;TPM2;RPS6;SLC39A10;ANXA11;PRPF4B;WBP11;PGD;ARID1A;TMX3;DAAM1;ACTBL2;BIN1;TAX1BP1;CDC42EP1;RAPGEF2;MYH9;TLN2;RAPGEF6;VCL;VAMP3;DYNC1I2;TSG101;SAR1A;STXBP3;HDAC1;DDX1;PXN;UBR4;GLG1;MTDH;P…
BCAT 22108803 ChIP-Seq LS180 Human	0.187742	25/650	0.64902	0.999993	0	0	0.938508	0.405709	GRIA1;RYR2;UHRF1BP1L;SPON1;NOTCH1;BMPR2;ARL1;NRXN3;ACTR3B;UGP2;DMD;PDLIM5;WASF3;PRKAB2;VWF;SLC4A10;SLC39A10;COX6C;ARHGAP32;NFIA;VDAC2;SUCLG1;STT3B;EIF4G2;METAP1
NANOG 18700969 ChIP-ChIP MESCs Mouse	0.186493	13/344	0.650889	0.999993	0	0	0.922105	0.395967	HSDL2;CSNK1A1;EPHX2;BPHL;RHOB;AKAP12;SYNCRIP;ITPKA;ARL6IP5;KIF1B;NCAM1;GLUL;SQSTM1
POU5F1 18358816 ChIP-ChIP MESCs Mouse	0.1847	29/753	0.653581	0.999993	0	0	0.939542	0.399576	DYNC1I2;HDAC2;NOTCH1;PCNA;NUFIP2;SLC20A1;POLDIP3;GTF2B;ARHGAP1;CNN3;CAMK2N1;CAPN2;PSPH;SRRM2;SF3A2;HSPA1L;DST;EPHX2;GBF1;DDB1;COPS4;REST;LMBRD2;NFIA;FUBP3;ITPKA;HSPA1B;FGFR2;HSPA1A
NR3C1 21868756 ChIP-Seq MCF10A Human	0.184014	44/1132	0.654616	0.999993	0	0	0.947958	0.401656	GRIA1;DPP10;HIP1;CPNE5;PON2;SLC2A1;NRXN3;AKR1B1;MSI2;RASAL2;SLC4A4;FOXO1;IPO5;AKAP12;PPP1R2;NUB1;HECTD1;CBS;VPS35;NCAM1;NEO1;GPM6B;CLASP1;SEC31A;GSN;CPSF6;SLC39A10;MSN;BTBD11;TEX15;CSNK1E;SMARCA2;RHOB;NELL2;ACAP2;ADI1;WNK2;RAPGEF2;CD9;CTNNB1;FGF12;CPEB2;LUC7L2;CPEB4
CEBPB 26923725 Chip-Seq HEMANGIOBLAST Mouse	0.183743	25/652	0.655024	0.999993	0	0	0.935414	0.395759	SF3B2;SPON1;SHMT2;CSE1L;OLA1;PRICKLE2;GPHN;TRIM9;DLGAP2;GPM6B;BCAS1;USP7;SEC16A;APLP2;CAV1;SMARCA5;RANBP9;CASK;TBCA;ARHGAP26;SMARCA2;DLG2;DRG1;CD9;ACBD3
WDR5 24793694 ChIP-Seq LNCAP Human	0.177389	29/757	0.664678	0.999993	0	0	0.934178	0.381568	DYNC1I2;HIP1;CPNE5;DDX46;RASAL2;IPO5;MECP2;CDH5;PSMD7;RBBP4;DLGAP2;NEO1;GLUL;SMARCE1;SLC12A2;USP47;PRKAB2;USP4;AGL;RPS6;EPHX1;DNM1;NELL2;STX1B;DIAPH1;ITPKA;EIF4G3;UBE2K;SHANK2
AR 21909140 ChIP-Seq LNCAP Human	0.170437	11/298	0.675404	0.999993	0	0	0.899721	0.353091	PSMC6;RAD21;PABPC4;APLP2;MAP7D1;COBLL1;CROT;GLRX2;KBTBD11;CIT;FKBP5
TCF3 18347094 ChIP-ChIP MESCs Mouse	0.169798	87/2221	0.676398	0.999993	0	0	0.953502	0.372794	GABRB2;CUEDC2;DGKE;RPL3;ATP8A1;GTF2B;DDX42;SLC2A1;KLHDC7A;AKAP12;SYNCRIP;SIPA1L1;TRIM2;KIF5A;SPIN1;UBTF;DAG1;ARL6IP5;ITGB8;DLGAP2;GLUL;TGM2;CAST;PRKAB2;SNRPN;DST;TPM4;CIRBP;AMT;APOA2;CSNK1E;ANK3;GLRX2;ARID1A;LMBRD2;SOAT1;ITPKA;CDC42EP1;MYH9;CHST2;ASTN1;NDRG4;NOTCH1;NUFIP2;RNMT;HDAC1;PDE1A;NRXN2;NRF1;RASAL2;CBL;ACTR3B;BPHL;CNN3;GNA13;LIMA1;GNA14;ATXN2;DNAJB6;RBBP4;CAMK2N1;PRKAR2A;EPB41L3;SERPINH1;…
SMAD1 18555785 ChIP-Seq MESCs Mouse	0.166187	23/610	0.682045	0.999993	0	0	0.918881	0.351619	FKBP10;DGKE;GSN;TOMM40;ACSL1;SLC20A1;PON2;CCDC124;HPCA;SLC2A1;ICAM5;CSNK1E;UBE2Z;MTDH;TUBA1C;SYNCRIP;FUBP3;RUVBL2;ITPKA;PPIA;ATP9A;FGFR2;GALK1
TAF15 26573619 Chip-Seq HEK293 Human	0.166163	9/247	0.682083	0.999993	0	0	0.887789	0.339672	CDK17;RYR2;RAB3C;NCEH1;PCDH10;NEK7;PPM1H;XIAP;ACBD3
OCT4 18555785 Chip-Seq ESCs Mouse	0.165317	78/2000	0.683413	0.999993	0	0	0.94924	0.361334	PCSK2;DPP10;BMPR2;SERPINE2;CSE1L;CTNND1;SLC7A14;OLA1;SLC2A1;NENF;GLS;RASSF2;ACTR1B;RB1CC1;NCS1;CAPN2;PDE4B;UBXN4;GLUL;DLGAP4;BCAS1;TGM2;CHGB;DST;IGFBP5;UGT1A1;STARD7;APOA2;SLC39A10;GLRX2;GAPVD1;UCHL5;ARFGAP2;CTTNBP2NL;INPP4A;PRPF6;SOAT1;ITPKA;SCG2;BLVRA;ASTN1;SNRPB;DYNC1I2;COPA;NDRG3;STAU1;PSMD14;CFH;PCDH10;SLC20A1;CUL3;AK2;RASAL2;UGT1A7C;VCPIP1;RAP1A;DNPEP;PALMD;COBLL1;TPR;PLCG1;PDLIM5;ATP9A;CLA…
CTCF 18555785 Chip-Seq ESCs Mouse	0.165317	78/2000	0.683413	0.999993	0	0	0.94924	0.361334	PCSK2;DPP10;BMPR2;SERPINE2;CELF1;CSE1L;CELF2;CTNND1;OLA1;ADAR;NENF;GLS;RASSF2;ACTR1B;RB1CC1;NCS1;CAPN2;SEC62;UBXN4;GLUL;DLGAP4;BCAS1;TGM2;CHGB;PRKAB2;DST;IGFBP5;UGT1A1;STARD7;APOA2;SLC39A10;GLRX2;ARID1A;UCHL5;INPP4A;SOAT1;ITPKA;SCG2;BLVRA;ASTN1;SNRPB;DYNC1I2;COPA;NDRG3;MVK;NOTCH1;ACSS2;STAU1;CFH;SLC20A1;CUL3;EIF5A2;RASAL2;UGT1A7C;CNN3;VCPIP1;DNPEP;TPR;PLCG1;EPS15;ATP9A;GPR158;CLASP1;SSB;GSN;ADHFE…
PHF8 20622853 ChIP-Seq HELA Human	0.165317	78/2000	0.683413	0.999993	0	0	0.94924	0.361334	RYR2;SPON1;CELF2;GTF2B;CLSTN1;SLC2A1;ADAR;HNRNPR;KLHDC7A;NENF;PARK7;PTPRF;UROD;DDI2;DBT;CAPN2;PDE4B;SDF4;KIF1B;ERC1;GLUL;LRRC47;PRKAB2;SLC6A17;ACTN2;PABPC4;AKR1A1;UBE4B;ANK3;PGD;ARID1A;UCHL5;CTTNBP2NL;SOAT1;MAP7D1;SEC22B;VCL;VAMP3;ASTN1;CFH;STXBP3;HDAC1;HPCA;AK2;UBR4;CSTF2T;PHYHIPL;RASAL2;CNN3;RAP1A;KLC2;RBBP4;PALMD;CAMK2N1;BAG3;DNAJB4;ERI3;TPR;MEF2D;EPS15;GPR158;AGL;NEK7;EPHX1;PUM1;BTBD8;GATAD2B…
GATA2 21186366 ChIP-Seq BM-HSCs Mouse	0.165317	78/2000	0.683413	0.999993	0	0	0.94924	0.361334	GABRB2;RAB3C;DGKE;UHRF1BP1L;DOCK4;PITPNA;PREP;MSI2;CLINT1;GPHN;EEA1;AKAP12;NPEPPS;SIPA1L1;KIF5A;PIP4K2C;SEC63;CAST;BCAS3;PPP1R12A;SMARCC2;CIRBP;ACYP2;ANK3;RHOB;BCR;DAAM1;PPA1;ERH;RAPGEF6;PPIA;THOP1;GRIA1;SNAP47;GNAZ;SEC23A;HDAC2;PDXK;MTMR3;RTN1;SAR1A;NUFIP2;DDX1;ARL1;PPM1H;NRXN3;PHYHIPL;VPS26A;FOXO3;PPM1E;CAMKK1;STRN3;GNA13;ABR;HECTD1;UGP2;PRKAR2B;CLMN;PSAP;LTA4H;PIP5K1C;CDK17;SPAG9;SF3A2;CPSF6;K…
FOXH1 21741376 ChIP-Seq EPCs Human	0.165317	78/2000	0.683413	0.999993	0	0	0.94924	0.361334	PCSK2;FKBP10;TOP2B;SERPINE2;CROT;CMIP;GLS;NPEPPS;NUB1;PSMD7;PNP;SIPA1L1;NPTN;SPIN1;UBL7;LRRC47;FGA;DST;IGFBP5;EXOC7;CSNK1E;ARID1A;DNM1;BCR;ACAP2;BIN1;MAP7D1;MAP7D2;CDC42EP1;MYH9;SUCLG1;SHANK2;VPS28;FKBP2;NDRG3;SHMT2;HM13;HSD17B4;CBL;ADD1;STRN3;PPP1R2;RNF214;C18ORF25;DNPEP;FXR2;PABPN1;EPB41L1;BAG3;RAD21;DNAJB4;G3BP1;ESD;MAP2K7;SEC31A;SYT5;KIDINS220;IDH3G;TMEM132A;LNPEP;STXBP5L;COPS4;PDP1;SLC4A8;NF…
GATA3 21867929 ChIP-Seq CD8 Mouse	0.165317	78/2000	0.683413	0.999993	0	0	0.94924	0.361334	GLDC;UBE3A;OGDHL;MSI2;IPO7;IPO5;EFTUD2;NSDHL;NUB1;CHCHD2;LGALS1;PCLO;IMPA1;KIF5A;DHX15;PDE4B;TNKS1BP1;PIP4K2C;BCAS1;CHGB;ATP6V1G1;SMARCC2;UGT1A1;APLP2;MINK1;AMT;CSNK1D;HDHD2;INPP4A;ACAP2;VGF;BIN1;PACS1;SBDS;PGP;VPS28;ASTN1;GNAZ;NDRG4;NOTCH1;DDX1;GPS1;PPM1H;FOXO3;CBL;FOXO1;CAMKK1;RNF214;RAP1A;DNPEP;FXR2;PRKAR2B;CAMK2N1;RAD21;PSAP;LTA4H;NPTX2;MAP2K7;CLASP1;CTSA;SEC16A;GBF1;SMARCA5;PUM1;SMARCA2;GRIN…
LXR 22292898 ChIP-Seq THP-1 Human	0.165317	78/2000	0.683413	0.999993	0	0	0.94924	0.361334	SLC25A1;LGALS3BP;RPL3;WDR1;CPNE6;CLSTN1;PITPNA;ICAM5;ACTB;CMIP;ALDH2;CAPN2;UBTF;SDF4;TNKS1BP1;FADS1;GIT1;TMED4;SRRM2;BCAS3;TPM4;PABPC4;TPM2;GPT2;APLP2;ECH1;CIRBP;TBR1;CSNK1D;DNM1;ARFGAP2;CTTNBP2NL;RHOB;PRKAR1A;MAP7D1;MYH9;TLN2;ALDOA;SQSTM1;VPS28;ITIH4;GNAZ;HDAC2;PDXK;TTYH3;NOTCH1;SHMT2;POLDIP3;PXN;NRXN2;PRPF8;LDHA;S100A16;LRRC8A;PIP5K1C;KIF3C;MAP2K7;MEF2D;PLTP;ABCF3;SEMA4A;SEMA4B;STAT3;TMEM132A;S…
GATA4 25053715 ChIP-Seq YYC3 Human	0.165317	78/2000	0.683413	0.999993	0	0	0.94924	0.361334	CSE1L;PITPNA;SLC2A1;ETFB;NENF;WDR45;AMOT;LASP1;SIPA1L1;ALDH2;CAPN2;NPTN;SNAP29;DLGAP4;BCAS1;TMED4;USP47;PRKAB2;RPS9;MBNL2;ANXA2;GPT2;ANXA11;ARID1A;ERMN;ACAP2;RAP2B;LMBRD2;SOAT1;PPA1;BIN1;CDC42EP1;VDAC2;MYH9;ERH;NDRG4;HDAC2;PCNA;TSG101;ACSS2;ATL2;HSD17B4;FOXO3;HSD17B11;SLC7A2;CNN3;GNA13;PPP1R2;LIMA1;S100A16;COBLL1;TPR;PSAP;AP2S1;PDLIM5;ACSS1;UGT1A6;SLC12A2;RNF20;SPAG7;ACBD5;ADHFE1;NEK7;RDX;SORBS2;…
CEBPB 26923725 Chip-Seq MACROPHAGESS Mouse	0.165317	78/2000	0.683413	0.999993	0	0	0.94924	0.361334	TRIO;CPNE5;MEGF10;CSE1L;RPLP0;NPEPPS;CDH5;FBL;LASP1;UROD;DDI2;CAPN2;ARFIP1;BSN;SEC63;CHGB;BCAS3;HSDL2;ANXA2;PABPC4;MINK1;AMT;APOA4;TEX15;F2;RHOB;INPP4A;ACAP2;LMBRD2;KIF2A;ADPRH;ARHGEF7;SQSTM1;VCL;SF1;ARF6;RBM22;ASTN1;SF3B2;MTMR3;NOTCH1;SAR1A;SHMT2;MRPS36;DDX1;CABP1;HSD17B11;CBL;CORO1A;ACTR3B;FOXO1;FXR1;PRKAR2B;CAMK2N1;CBS;BAG3;ESD;PIP5K1C;MAP2K7;MEF2D;PLTP;LCMT1;SEC31A;SPAG9;SPAG7;CMTM5;EPHX1;SOR…
P300 27268052 Chip-Seq Bcells Human	0.165317	78/2000	0.683413	0.999993	0	0	0.94924	0.361334	SERPINA3;HIP1;CELF1;CRTC1;CSE1L;CLSTN1;PITPNA;SLC2A1;ACTB;SYNCRIP;FBL;SCRN1;NNT;VPS35;ERC2;LRRC47;HSDL2;PHYH;STARD7;RPS6;PGD;ARFGAP2;DDB1;STX1B;PRKAR1B;PPA1;PACS1;MAP7D1;NUP98;SEC22B;TLN1;VPS28;LUC7L2;SF1;HDAC2;CD151;NOTCH1;SAR1A;AHNAK;PSMD13;USP54;HM13;ATL2;AK2;NRXN2;NRF1;FXR1;PPP1R2;ATXN2;NFS1;CBS;MYH14;PLCG1;MEF2D;UBQLN4;SMARCE1;SF3A2;EPHX1;CDC5L;RANBP9;BTBD11;LNPEP;SORBS2;DEK;SMARCA2;EHD1;GRH…
STAT6 20620947 ChIP-Seq CD4 POS T Human	0.164542	19/508	0.684633	0.999993	0	0	0.911406	0.345306	UHRF1BP1L;PITPNB;ADHFE1;STAT3;CTNND1;ANXA11;ADAR;MSI2;ARID1A;GLG1;TSPAN31;EHD1;NELL2;RAP1A;GNPDA1;HNRNPF;ARL6IP5;PDE4B;MYH9
MEIS1 26923725 Chip-Seq HEMOGENIC-ENDOTHELIUM Mouse	0.164367	46/1196	0.684908	0.999993	0	0	0.936831	0.354563	GRIA1;SNAP47;RYR2;TRIO;HIP1;DOCK9;CSE1L;CELF2;SLC7A14;UBE3A;KLHDC7A;SMC3;IPO5;TUBA1C;CDH5;PSMD7;HERC1;ALDH2;NCS1;MYH14;WDR7;BUB3;DLGAP2;ATP9A;GPR158;PSPH;ANXA2;TMOD2;SLC4A10;CDC5L;RSRC2;GATAD2B;PTK2;ARHGAP32;EHD4;FMNL2;ACTBL2;PSMC2;HNRNPD;NMT2;CPE;VDAC2;EIF4G3;FGFR2;VAMP3;CPEB4
RCOR3 21632747 ChIP-Seq MESCs Mouse	0.163729	112/2851	0.685916	0.999993	0	0	0.955184	0.360105	TRIO;RNH1;CPNE5;PITPNA;OGDHL;KLHDC7A;MSI2;ACTB;IPO5;SCAMP5;PSMD9;C4A;RPS16;HERC1;BSN;CHGB;PHYH;ACTN2;CIRBP;CSNK1E;PSME3;VDAC2;SCG2;FKBP5;GRIA1;EIF5A2;HPCA;PHYHIPL;NRF1;CABP1;FOXO3;CNN3;MTDH;GRIN2A;ATXN2;KLC2;EPB41L1;ERI3;ESD;MYH14;NPTX2;SEC31A;CPSF6;EPHX2;EPHX1;BTBD11;L1CAM;PTPRD;GRHPR;PEX5L;DLG1;DLG2;GOLGB1;HNRNPD;TPP2;SPIRE1;UBE2K;GABRB3;TOP2B;DOCK9;CCDC47;SLC7A14;SLC2A1;RLBP1;PTPRF;GPHN;TRIM9;…
CTNNB1 20615089 ChIP-ChIP FETAL BRAIN Human	0.163647	24/637	0.686046	0.999993	0	0	0.918038	0.345927	BRSK2;SPON1;GSN;SNRPN;DOCK3;AMT;ETFB;WIPI2;SEPTIN9;FOXO3;BPHL;CMIP;ARCN1;PRPF6;PRKAR1B;AP2S1;PI4KA;CD9;DYNLRB1;TLN1;SNAP29;ITPA;DLGAP4;BCAS1
ER 23166858 ChIP-Seq MCF-7 Human	0.160141	35/920	0.691606	0.999993	0	0	0.926619	0.34168	USP14;SEC23A;DOCK4;GLDC;HM13;PON2;PRICKLE2;NRXN3;MSI2;CROT;RASAL2;PPM1E;GPHN;CMIP;PPP1R2;RAP1A;PCLO;SIPA1L1;PRKAR2B;SERPINH1;PLCG1;NPTX2;BCAS1;DECR1;API5;TMOD2;GRIN1;SLC4A8;ACAP2;DLG1;SOAT1;PSMC2;DMXL2;OCIAD1;SEC22B
STAT3 19079543 ChIP-ChIP MESCs Mouse	0.156341	36/948	0.697685	0.999993	0	0	0.924696	0.332879	RYR2;CUEDC2;BRSK2;STAU1;CPNE5;PCDH10;HTRA1;EEA1;SYNCRIP;PSMD7;APOH;RB1CC1;PIP5K1C;BSN;DLGAP2;MEF2D;BCAS1;UBL7;UPF1;FGA;TPM4;TXNRD1;STAT3;EPHX1;XPO7;EHD1;REST;PRKAR1B;MFAP1;WNK2;GNB2;TPP2;STRN;FGF12;SCG2;VPS28
MYC 20876797 ChIP-ChIP MEDULLOBLASTOMA Human	0.154305	54/1406	0.700963	0.999993	0	0	0.934678	0.332092	MEGF10;PITPNB;ICAM5;IPO7;GPHN;EEA1;CHCHD2;HERC1;TRIM2;DHX15;KIF1B;EIF2A;RPS9;TPM4;ACSL1;AKR1A1;FN3KRP;SLC39A10;AMPD3;PGD;ARID1A;GNL1;CTTNBP2NL;CIT;ARHGEF9;HGS;ZNF638;SCG2;NOTCH1;SHMT2;PCDH10;RNMT;HTRA1;CABP1;DNAJB6;PALMD;PENK;ESD;MEF2D;ATP9A;CLASP2;KIDINS220;CAV1;AGL;IMMT;BTBD11;RPL23A;SMARCA2;LRPPRC;NELL2;NFIA;NBEA;GNPDA2;RBMX
NANOG 18358816 ChIP-ChIP MESCs Mouse	0.150305	47/1232	0.707449	0.999993	0	0	0.928328	0.321284	SLC25A1;DYNC1I2;DGKE;ATP8A1;NUFIP2;RNMT;SLC20A1;PITPNB;KLHDC7A;PARK7;BPHL;AKAP12;DNAJB6;ALDH2;TRIM2;ARL6IP5;CCT8;NPTX2;GLUL;WASF3;SLC12A2;FGB;HSDL2;SMARCC2;SNRPN;DST;EPHX2;RDX;AMT;APOA2;MYO5A;LNPEP;ANK3;GLRX2;AMPD3;ARHGAP26;COPS4;REST;LMBRD2;DNAJC7;FUBP3;PACS1;MYH9;STT3B;RBMX;BLVRA;FGFR2
PIAS1 25552417 ChIP-Seq VCAP Human	0.147812	28/749	0.711522	0.999993	0	0	0.909911	0.309688	RAB3C;SEC23A;NUFIP2;MEGF10;ATL2;NRXN3;MIA3;SLC4A4;PCLO;DHX36;ERC1;TGM2;TXNRD1;RDX;SLC4A10;SLC39A10;CDC42BPB;GAPVD1;ARHGAP32;TMX3;DLG2;DAAM1;TAX1BP1;EIF3E;AMOTL1;SEC22B;CD200;SHANK2
E4F1 26484288 ChIP-Seq MOUSE EMBRYONIC FIBROBLAST Mouse	0.146506	2022-01-30	0.713665	0.999993	0	0	0.810451	0.273399	UGT1A1
ZFP322A 24550733 ChIP-Seq MESCs Mouse	0.144846	1990-03-01	0.716397	0.999993	0	0	0.809984	0.270147	GRIA1;HECTD1;DLGAP2
KLF4 25985364 ChIP-Seq ATHEROSCLEROSIS LESION Mouse	0.1448	46/1211	0.716473	0.999993	0	0	0.924	0.308075	DPP10;RAB3C;SPON1;NDRG3;MVK;CPNE5;PCDH10;CUL3;GPT;BPHL;AMOT;C4A;CDH5;LIMA1;ATXN2;PSMD2;TRA2A;DMD;KIF1B;DLGAP2;GPM6B;CAST;CDK17;HSDL2;AGL;SLC4A10;SLC39A10;CDC5L;CASK;ANXA11;BTBD11;MTOR;RHOB;ARHGAP32;TMX3;NFIA;DNAJC7;SYT11;DRG1;RAPGEF2;CTNNB1;EIF3F;STT3B;DYNLRB1;CD200;SF1
CMYC 18555785 Chip-Seq ESCs Mouse	0.139545	77/2000	0.725195	0.999993	0	0	0.935261	0.300513	PCSK2;DPP10;BMPR2;SERPINE2;CSE1L;CELF2;CTNND1;OLA1;SLC2A1;NENF;GLS;RASSF2;ACTR1B;RB1CC1;NCS1;CAPN2;UBXN4;GLUL;DLGAP4;BCAS1;TGM2;CHGB;DST;IGFBP5;STARD7;APOA2;SLC39A10;TBR1;GLRX2;ARID1A;UCHL5;ARFGAP2;CTTNBP2NL;INPP4A;SOAT1;ITPKA;SEC22B;SCG2;BLVRA;ASTN1;SNRPB;DYNC1I2;COPA;NDRG3;NOTCH1;ACSS2;STAU1;PSMD14;CFH;PCDH10;SLC20A1;CUL3;PDE1A;RASAL2;VCPIP1;DNPEP;COBLL1;TPR;PLCG1;ATP9A;GPR158;CLASP1;API5;ADHFE…
P300 18555785 Chip-Seq ESCs Mouse	0.139545	77/2000	0.725195	0.999993	0	0	0.935261	0.300513	PCSK2;DPP10;BMPR2;SERPINE2;CELF1;CSE1L;SLC7A14;OLA1;ADAR;NENF;PTPRF;GLS;RASSF2;ACTR1B;RB1CC1;TRIM2;NCS1;CAPN2;UBXN4;GLUL;BCAS1;TGM2;CHGB;DST;IGFBP5;STARD7;APOA2;SLC39A10;GLRX2;AMPD3;GAPVD1;UCHL5;CTTNBP2NL;INPP4A;SOAT1;ITPKA;SCG2;BLVRA;ASTN1;DYNC1I2;COPA;NDRG3;ACSS2;PSMD14;CFH;SLC20A1;CUL3;PDE1A;LRP4;RASAL2;CNN3;PAPSS1;VCPIP1;RAP1A;DNPEP;COBLL1;DHX36;TPR;PLCG1;ACSS1;ATP9A;GPR158;CLASP1;GSN;MYEF2;A…
CDX2 21074721 ChIP-Seq CACO-2 Mouse	0.139545	77/2000	0.725195	0.999993	0	0	0.935261	0.300513	RYR2;CELF2;GTF2B;CLSTN1;CTNND1;SLC2A1;MIA3;ADAR;HNRNPR;KLHDC7A;NENF;PARK7;PTPRF;UROD;DDI2;DBT;CAPN2;PDE4B;SDF4;KIF1B;GLUL;LRRC47;PRKAB2;SLC6A17;ACTN2;PABPC4;AKR1A1;UBE4B;ANK3;PGD;ARID1A;UCHL5;CTTNBP2NL;SOAT1;MAP7D1;SEC22B;VAMP3;ASTN1;CFH;STXBP3;HDAC1;HPCA;AK2;UBR4;CSTF2T;PHYHIPL;RASAL2;CNN3;RAP1A;RBBP4;PALMD;CAMK2N1;S100A16;DNAJB4;ERI3;MEF2D;EPS15;GPR158;SEMA4A;AGL;NEK7;GBF1;EPHX1;PUM1;BTBD8;GATA…
HNFA 21074721 ChIP-Seq CACO-2 Human	0.139545	77/2000	0.725195	0.999993	0	0	0.935261	0.300513	RYR2;SPON1;CELF2;GTF2B;CLSTN1;SLC2A1;MIA3;ADAR;HNRNPR;KLHDC7A;NENF;PARK7;PTPRF;UROD;DDI2;DBT;CAPN2;PDE4B;SDF4;KIF1B;GLUL;LRRC47;PRKAB2;SLC6A17;ACTN2;PABPC4;AKR1A1;UBE4B;ANK3;GLRX2;AMPD3;PGD;ARID1A;UCHL5;CTTNBP2NL;SOAT1;MAP7D1;SEC22B;VCL;VAMP3;ASTN1;CFH;STXBP3;HDAC1;HPCA;AK2;UBR4;CSTF2T;PHYHIPL;RASAL2;FOXO1;CNN3;RAP1A;RBBP4;PALMD;CAMK2N1;BAG3;DNAJB4;ERI3;PSAP;MEF2D;EPS15;GPR158;AGL;NEK7;PUM1;BTBD8…
SMAD3 21741376 ChIP-Seq ESCs Human	0.139545	77/2000	0.725195	0.999993	0	0	0.935261	0.300513	DPP10;FKBP10;RAB3C;DOCK4;HIP1;DOCK3;SERPINE2;AKR1B1;KLHDC7A;MSI2;CLINT1;ACTB;IPO5;NPEPPS;CDH5;RASSF2;PCLO;HERC1;ALDH2;NCS1;DLGAP2;BCAS3;ANXA1;VWF;MINK1;AMPD3;CTTNBP2NL;RHOB;BIN1;ZNF638;SEC22B;ARHGEF7;PPIA;SCG2;SHANK2;VPS28;VAMP3;RTN1;NDRG3;AHNAK;PDE1A;UBR4;NRF1;PPM1E;FXR1;C18ORF25;FXR2;ERI3;GNA12;NCAM1;PLCG1;SYT5;BTF3;IDH3G;MID1IP1;ADRM1;CDC5L;BTBD11;ARHGAP26;SMARCA2;STXBP5L;MANF;PDP1;DLG1;QARS;N…
FLI1 26923725 Chip-Seq HEMOGENIC-ENDOTHELIUM Mouse	0.139545	77/2000	0.725195	0.999993	0	0	0.935261	0.300513	SLC25A1;GTF2B;PITPNB;GPT;CROT;PARK7;SMC3;EFTUD2;FBL;LASP1;TFG;DDI2;NPTN;PDE4A;WDR7;DLGAP4;SEC63;TGM2;UBL7;GABARAPL2;HSDL2;TMED9;VWF;USP4;FN3KRP;ANXA11;VPS37B;INPP4A;ACAP2;LMBRD2;BIN1;PACS1;PSME3;ADPRH;VCL;USP14;SF3B2;FKBP2;AHNAK;ABHD4;NUFIP2;CUL3;PRICKLE2;HTRA1;FOXO1;PPP1R2;ATXN2;DNPEP;FXR2;TRA2B;TRA2A;PIP5K1C;APBB1;MAP2K7;LCMT1;ATP9A;MPP2;SF3A2;AGL;EPHX1;CDC5L;SORBS2;SRP68;PTK2;GRIN1;KTN1;EHD1;H…
CTCF 27219007 Chip-Seq Bcells Human	0.139545	77/2000	0.725195	0.999993	0	0	0.935261	0.300513	SPON1;CELF2;CLSTN1;SLC2A1;OGDHL;HNRNPR;PARK7;PTPRF;GPHN;UROD;SDF4;LUC7L;KIF1B;PIP4K2B;FADS1;GIT1;LRRC47;PRKAB2;VWF;PABPC4;CIRBP;FN3KRP;ANXA11;UBE4B;F2;PGD;DNM1;ARFGAP2;DNM2;STX1B;SOAT1;DNAJC7;BIN1;PACS1;MAP7D1;GPD1;MADD;TLN2;SF1;BRSK2;RTN1;NOTCH1;HPCA;PXN;NRXN2;CNN3;ABR;GNA14;GRIN2A;PABPN1;CAMK2N1;CBS;TPR;PIP5K1C;PLCG1;APBB1;MEF2D;CDK17;CPSF6;TMEM132A;EPHX1;PTPN11;GATAD2B;AGT;SMARCA4;TJP1;REST;DN…
SA1 27219007 Chip-Seq ERYTHROID Human	0.139545	77/2000	0.725195	0.999993	0	0	0.935261	0.300513	RNH1;CELF2;CLSTN1;SLC2A1;OGDHL;ADAR;ATP2A1;PARK7;PTPRF;GPHN;LASP1;GRM5;UROD;DDI2;SDF4;KIF1B;GLUL;LRRC47;ARHGEF12;TPM4;PABPC4;CIRBP;AKR1A1;AMT;SLC39A10;ANXA11;UBE4B;VPS37B;PGD;ARID1A;PPA1;PACS1;CDC42EP1;ALDOA;CHST2;VAMP3;SNAP47;FKBP2;BRSK2;RTN1;CD151;TOMM40;AHNAK;STXBP3;PCDH10;HDAC1;HTRA1;AK2;LRP4;CNN3;C12ORF57;LDHA;PABPN1;RBBP4;EPB41L1;CAMK2N1;S100A16;PRKAR2A;ERI3;MAPK3;MPP2;ACBD5;AGL;SEMA4B;RDX;…
RUNX1 27514584 Chip-Seq MCF-7 Human	0.139545	77/2000	0.725195	0.999993	0	0	0.935261	0.300513	RYR2;HIP1;OGDHL;PTPRF;CMIP;TUBA1C;TRIM9;NPEPPS;CDH5;HERC1;ALDH2;PDE4A;BCAS1;GSTK1;PRKAB2;ECH1;MINK1;PRPF4B;GAPVD1;ARID1A;ERMN;UCHL5;ARFGAP2;INPP4A;RAP2B;BIN1;PACS1;TAX1BP1;SEC22B;ALDOA;SHANK2;FKBP5;ANKRD17;SF3B2;NOTCH1;ACSS2;SLC20A1;DDX1;ATL2;PRICKLE2;NRXN3;GLG1;CYTH2;LMAN1;GNA14;PABPN1;DNAJB6;S100A16;TRA2B;COBLL1;PSAP;AP2S1;ACSS1;MEF2D;ATP9A;GPR158;CDK17;SPAG9;TXNRD1;SEMA4B;RANBP9;LNPEP;PTPN11;C…
FOXP3 17237761 ChIP-ChIP TREG Mouse	0.139063	9/257	0.726	0.999993	0	0	0.851541	0.272667	TOP2B;ANXA1;RAP1A;IMPA1;NEK7;TPP2;PLCG1;PARK7;AMOT
FLI1 27457419 Chip-Seq LIVER Mouse	0.133221	14/393	0.735832	0.999993	0	0	0.866139	0.265691	BMPR2;SERPINE2;IGFBP5;DST;CUL3;ADHFE1;SLC39A10;GLS;INPP4A;VCPIP1;ACTR1B;RB1CC1;TPP2;SCG2
SOX2 19030024 ChIP-ChIP MESCs Mouse	0.131708	32/863	0.738401	0.999993	0	0	0.901446	0.27338	DYNC1I2;RPL3;WDR1;CSE1L;HSD17B11;WDR45;GLG1;MECP2;PPP1R2;DNAJB6;G3BP1;GNA12;SERPINH1;PDE4A;LRRC47;RPS9;SSB;STARD7;EPHX2;ALG2;CASK;XPO7;VPS37B;ARID1A;RHOB;REST;RAP2B;LMBRD2;GNPDA2;GART;FGFR2;LUC7L2
BACH1 22875853 ChIP-PCR HELA AND SCP4 Human	0.128931	51/1352	0.743138	0.999993	0	0	0.916372	0.272047	PCSK2;RYR2;SPON1;DGKE;ATP8A1;RLBP1;PTPRF;AMOT;AKAP12;SYNCRIP;KIF1B;TGM2;DST;GAB1;PRPF4B;ACYP2;ANK3;AMPD3;BCR;GPRC5B;RAPGEF2;NUP98;SCG2;SF1;RBM22;GRIA1;ANKRD17;GNAZ;SPTBN4;PCNA;RTN1;AHNAK;ARL1;NRXN3;LRP4;CABP1;PPM1E;PRKAR2A;TRA2A;ATP9A;TXNRD1;MYO5A;SMARCA4;DLG2;SYT11;DNAJA4;NF1;CPE;TACC1;FGF12;FGFR2
TET1 21451524 ChIP-Seq MESCs Mouse	0.124674	70/1839	0.750458	0.999993	0	0	0.923751	0.265183	MTCH2;DDX46;CLTB;ADAR;GPT;KLHDC7A;UBE2Z;SYNCRIP;FBL;IMPA1;RPL18A;KIF5A;VPS35;PIP4K2C;UBXN4;DLGAP2;GIT1;UBL7;EIF5A;SMARCC2;UGT1A1;EXOC7;USP4;HDHD2;CTTNBP2NL;MADD;PGP;CDC42EP1;NUP98;ARHGEF7;TLN1;PPIA;THOP1;VPS28;SF1;RBM22;BRSK1;FKBP2;PCNA;AHNAK;HPCA;NRXN2;CABP1;CORO1B;DNPEP;PSAP;KIF3C;MAP2K7;ATP9A;CLASP1;CTSA;HSPA8;CPSF6;HSPA1L;CAV1;ADRM1;RPL23A;SUPT5H;PUM1;KBTBD11;MTOR;ARCN1;EHD1;CCDC88A;GRHPR;CDK…
MYC 19915707 ChIP-ChIP AK7 Human	0.120016	115/2979	0.75855	0.999993	0	0	0.934818	0.258334	SPON1;RNH1;ATP8A1;CPNE6;CLSTN1;UBE3A;MSI2;IPO4;CHCHD2;RPS11;GLUL;FADS1;GABARAPL2;IK;ATP6V1G1;RPS9;UNC13A;IGFBP5;ANXA11;ANK3;INPP4A;DAAM1;PPA1;PSPC1;MADD;PPIA;ANKRD17;NDRG4;CD151;PSMD13;USP54;ENDOD1;CABP1;ABR;SDCBP;GRIN2A;EPB41L1;APOH;MYH14;CTLA2A;TMEM132A;BTBD11;SMARCA2;PTPRD;QDPR;EHD4;FUBP3;WNK2;FUBP1;CPE;RNPS1;FGFR2;PCSK2;LGALS3BP;GABRB2;CUEDC2;HIP1;DOCK9;CROT;SIPA1L1;DDI2;RB1CC1;TRIM2;SDF2;SNA…
CTBP2 25329375 ChIP-Seq LNCAP Human	0.119701	39/1053	0.759101	0.999993	0	0	0.899416	0.247898	PCSK2;GNAZ;USP14;SEC23A;NDRG4;PCDH10;CTNND1;UBE3A;SMC3;CLINT1;PTPRF;GPHN;LMAN1;GRIN2A;ATXN2;PCLO;PRKAR2B;SPIN1;WDR7;NCAM1;BSN;TGM2;USP47;ANXA1;CPSF6;CDC42BPB;GAPVD1;ARID1A;SMARCA2;PTPRD;NBEA;ACTBL2;OCIAD1;TAX1BP1;STT3B;ARHGEF7;ACBD3;RAPGEF6;SHANK2
SETDB1 19884257 ChIP-Seq MESCs Mouse	0.117631	90/2353	0.762728	0.999993	0	0	0.926931	0.251063	CPNE5;CRTC1;GLDC;DOCK9;PITPNB;RPLP0;CCDC124;CTNND1;MSI2;ETFB;NENF;CROT;SMC3;IPO5;SCAMP5;C4B;PCLO;PSD2;AP1G1;RB1CC1;SPIN1;LUC7L;ERC2;DLGAP2;SEC63;SRRM2;CDV3;TMED9;SNRPN;TPM2;CIRBP;SLC39A10;TBR1;ACYP2;CIT;GPRC5B;BIN1;TLN2;THOP1;CHST2;VCL;SHANK2;GNAZ;USP14;FKBP2;HDAC2;TTYH3;MVK;TOMM40;EIF5A2;AK2;FOXO3;MTDH;CYTH2;LIMA1;SDCBP;ZMAT2;PRKAR2B;G3BP1;DHX36;TRA2A;ESD;PSAP;GNA12;DMD;LRRC8A;PIP5K1C;NPTX2;PLTP…
KLF4 18555785 Chip-Seq ESCs Mouse	0.116793	76/2000	0.764199	0.999993	0	0	0.921335	0.247771	PCSK2;DPP10;BMPR2;SERPINE2;CSE1L;CTNND1;OLA1;NENF;GLS;RASSF2;ACTR1B;RB1CC1;TRIM2;NCS1;CAPN2;TNKS1BP1;UBXN4;GLUL;DLGAP4;BCAS1;TGM2;CHGB;PRKAB2;PHYH;DST;IGFBP5;STARD7;APOA2;SLC39A10;GLRX2;UCHL5;INPP4A;PRPF6;SOAT1;ITPKA;SCG2;BLVRA;ASTN1;SNRPB;COPA;NDRG3;NOTCH1;STAU1;PSMD14;CFH;SLC20A1;CUL3;RASAL2;PAPSS1;VCPIP1;DNPEP;PALMD;COBLL1;TPR;PLCG1;ACSS1;MEF2D;EPS15;ATP9A;GPR158;CLASP1;MYEF2;API5;SEC16A;NEK7;…
P300 19829295 ChIP-Seq ESCs Human	0.116793	76/2000	0.764199	0.999993	0	0	0.921335	0.247771	PCSK2;DPP10;FKBP10;GABRB2;RYR2;TRIO;DOCK3;MEGF10;CRTC1;DOCK9;SLC7A14;MSI2;CDH5;PCLO;RB1CC1;DBT;WDR7;ERC2;DLGAP2;GLUL;ANXA1;SLC39A10;GPRC5B;ACAP2;KIF2A;PRKAR1A;CDC42EP1;RAPGEF2;ERH;ARHGEF7;GRIA1;SEC23A;RTN1;STAU1;NUFIP2;PCDH10;CUL3;PDE1A;ATL2;HSD17B4;CSTF2T;NRF1;CBL;GRIN2A;SNX2;FXR2;BAG3;ERI3;TPR;NCAM1;ZBED5;GPR158;CDK17;BTF3;HSPA8;SSB;MID1IP1;CAV1;TBCA;SMARCA2;LRPPRC;STXBP5L;KTN1;NELL2;PDP1;PEX5L…
OCT4 21477851 ChIP-Seq ESCs Mouse	0.116793	76/2000	0.764199	0.999993	0	0	0.921335	0.247771	DPP10;GABRB2;UHRF1BP1L;BMPR2;SERPINE2;PREP;NENF;CLINT1;GLS;EEA1;AKAP12;TRIM9;NPEPPS;ACTR1B;RB1CC1;KIF5A;CAPN2;UBXN4;GLUL;SEC63;PPP1R12A;SMARCC2;DST;IGFBP5;UGT1A1;SLC39A10;ACYP2;ANK3;GLRX2;UCHL5;RHOB;BCR;INPP4A;SOAT1;PRKAR1A;SCG2;ASTN1;GRIA1;GNAZ;HDAC2;COPA;PDXK;SAR1A;CFH;NUFIP2;CUL3;ARL1;PHYHIPL;RASAL2;FOXO3;PPM1E;UGT1A7C;VCPIP1;DNPEP;HECTD1;PRKAR2B;TPR;PSAP;LTA4H;CLASP1;CDK17;CPSF6;ADHFE1;TXNRD1…
RAC3 21632823 ChIP-Seq H3396 Human	0.116793	76/2000	0.764199	0.999993	0	0	0.921335	0.247771	LGALS3BP;ARF4;MTCH2;DGKE;DOCK4;HIP1;DOCK3;CELF1;GLDC;CSE1L;MIA3;ATP2A1;MSI2;ETFB;ICAM5;IPO7;CMIP;UBL5;NPEPPS;CDH5;PNN;LGALS1;HERC1;AP1G1;PSMD2;DDI2;UBTF;DAG1;C16ORF74;EIF2A;LRRC47;GSTK1;CDV3;RPS9;VWF;TFIP11;ANK3;PGD;RAP2B;ALDOA;VAMP3;PDE1B;SLC20A1;HTRA1;VPS26A;NRF1;PPM1E;PRPF8;CAMKK1;MTDH;PAPSS1;GNA13;CYTH2;NFS1;KIF3C;APBB1;NPTX2;ACSS1;SYT5;UBL4A;MYEF2;RPL35A;SRP68;BTBD8;MTOR;NAP1L5;ARCN1;CCDC88A…
FLI1 21867929 ChIP-Seq TH2 Mouse	0.116793	76/2000	0.764199	0.999993	0	0	0.921335	0.247771	GABRB2;RAB3C;RYR2;UHRF1BP1L;DOCK4;PREP;MSI2;CLINT1;GPHN;EEA1;AKAP12;NPEPPS;SIPA1L1;NNT;KIF5A;ITGB8;PIP4K2C;SEC63;BCAS3;PPP1R12A;MBNL2;CIRBP;ANXA11;ACYP2;ANK3;RHOB;BCR;DAAM1;ACTBL2;PPA1;RAPGEF6;THOP1;ARF6;GRIA1;GNAZ;SEC23A;HDAC2;PDXK;MTMR3;RTN1;SAR1A;DDX1;ARL1;PPM1H;NRXN3;PHYHIPL;VPS26A;FOXO3;PPM1E;MTDH;ABR;GRIN2A;HECTD1;UGP2;PRKAR2B;CLMN;TRA2B;PSAP;LTA4H;PIP5K1C;CDK17;SPAG9;CPSF6;KIDINS220;TXNRD1…
SOX3 22085726 ChIP-Seq MUSCLE Mouse	0.116793	76/2000	0.764199	0.999993	0	0	0.921335	0.247771	RAB3C;CPNE5;WDR1;CLSTN1;SLC7A14;SLC2A1;OGDHL;UBE2Z;WDR45;EEA1;MECP2;SYNCRIP;LASP1;ACTR1B;HERC1;RPL18A;ALDH2;UROD;TRIM2;NPTN;ARL6IP5;TNKS1BP1;CAST;FGA;RPS9;PABPC6;ACSL1;ECH1;FN3KRP;ANXA11;ANK3;ARFGAP2;BCR;ACAP2;DAAM1;PSME3;CDC42EP1;SF3B2;PDXK;SAR1A;CFH;AHNAK;ABHD4;PCDH10;PDE1B;PXN;UBR4;FOXO3;CYTH2;ABR;RAP1A;RBBP4;PALMD;RBBP9;API5;STAT3;CDC5L;SRP68;ARHGAP26;MLLT11;EHD1;COPS4;ERP44;COPS3;GRHPR;EHD4;…
CSB 26484114 Chip-Seq FIBROBLAST Human	0.116793	76/2000	0.764199	0.999993	0	0	0.921335	0.247771	TRIO;CSE1L;CLSTN1;SLC2A1;ACTB;CMIP;RPL18A;UROD;ERC1;BSN;ACAA1;TGM2;FGB;CDV3;RPS9;UNC13A;ANXA2;VWF;TPM2;AMT;ACYP1;BCR;ARHGEF9;PRPF6;PACS1;DNAJB11;ITPKA;RAPGEF2;MYH9;TLN2;SEC22B;PPIA;ANKRD17;SF3B2;NDRG3;TSG101;ACSS2;ABHD4;SHMT2;PSMD13;HM13;EIF5A2;PRICKLE2;MTDH;STRN3;RAP1A;DNPEP;KLC2;HECTD1;PABPN1;CAMK2N1;TRA2B;DHX36;ERI3;ESD;GNA12;EIF4H;LTA4H;PDLIM5;ACSS1;MEF2D;PLTP;CLASP1;SYT5;ADHFE1;CAV1;IMMT;SUP…
BRD4 27068464 Chip-Seq AML-cells Mouse	0.116793	76/2000	0.764199	0.999993	0	0	0.921335	0.247771	UHRF1BP1L;SERPINE2;ATP8A1;2810408A11RIK;GPT;NENF;CLINT1;GLS;NPEPPS;LASP1;RB1CC1;CAPN2;UBTF;ARL6IP5;TNKS1BP1;PDE4A;UBXN4;GIT1;SEC63;EIF5A;CAST;MBNL2;TPM4;CIRBP;SLC39A10;PRPF4B;TFIP11;ARID1A;UCHL5;RHOB;DNM2;BCR;ACAP2;CLIP1;SOAT1;PRKAR1A;PSME3;ITPKA;SQSTM1;ATP6V0C;VCL;DYNC1I2;PSMD11;STAU1;NUFIP2;SHMT2;SLC20A1;CUL3;PPM1H;VPS26A;FOXO3;HSD17B11;GLG1;UGT1A7C;TSPAN31;VCPIP1;LMAN1;RAP1A;DNPEP;HECTD1;UGP2;…
SMRT 27268052 Chip-Seq Bcells Human	0.116793	76/2000	0.764199	0.999993	0	0	0.921335	0.247771	RAB3C;CPNE5;GLDC;CSE1L;CELF2;PITPNA;DDX42;MSI2;ICAM5;IPO5;SIPA1L1;ITGB8;NEO1;USP7;MBNL2;ANXA1;USP4;GAB1;ANXA11;WIPI2;AMPD3;ARFGAP2;CTTNBP2NL;RHOB;TMX3;PPA1;CDC42EP1;TLN2;RAPGEF6;PPIA;SCG2;ARF6;SAR1A;STXBP3;CUL3;PDE1A;PON2;ATL2;PPM1H;NRF1;ADD1;ABR;ANKMY2;GRIN2A;ATXN2;SNX2;EPB41L1;CBS;PSAP;GNA12;MYH14;NPTX2;MEF2D;UBQLN4;SMARCE1;GSN;MID1IP1;MSN;LNPEP;SMARCA2;PTK2;DIAPH1;GRHPR;SLC4A8;FMNL2;SYT11;CAMK…
ESR1 15608294 ChIP-ChIP MCF-7 Human	0.114382	1998-03-01	0.768455	0.999993	0	0	0.741464	0.195282	RPS16;LTA4H;AGT
ZFP57 27257070 Chip-Seq ESCs Mouse	0.10959	40/1088	0.776981	0.999993	0	0	0.892028	0.225094	PCSK2;GABRB3;CFH;PCDH10;CELF2;PDE1A;PHYHIPL;GPHN;PAPSS1;CDH5;SNX2;TFG;PRKAR2A;SEC63;CAST;CDK17;SPAG9;CTLA2A;ACBD5;ANXA1;ANXA2;SGTB;API5;SLC4A10;SLC39A10;CDC5L;ERMN;GNAO1;CLIP1;EHD4;DLG2;NFIA;NBEA;GNPDA2;ADI1;GOLGB1;RAPGEF2;FGF12;SCG2;ARF6
ETS2 20176728 ChIP-ChIP TROPHOBLAST STEM CELLS Mouse	0.108592	7/215	0.778767	0.999993	0	0	0.789389	0.197381	LIMA1;RAP2B;MRPS36;LNPEP;NCAM1;EPS15;TSPAN31
GATA2 20887958 ChIP-Seq HPC-7 Mouse	0.10578	64/1708	0.783826	0.999993	0	0	0.908008	0.221162	CPNE5;GTF2B;ETFB;SMC3;CLINT1;SCAMP5;TUBA1C;CDH5;FBL;NUB1;PSMD7;LGALS1;SIPA1L1;ARL6IP5;PIP4K2C;UBXN4;FADS1;BCAS1;TMED4;RPS9;PPP1R12A;UNC13A;TRAPPC2L;TPM4;TMOD2;GAB1;VPS37B;WIPI2;ERMN;STX1B;PRKAR1A;PGP;CDC42EP1;HAGH;ARHGEF7;GART;FKBP5;SNAP47;GNAZ;TSG101;PSMD13;ATL2;CYTH2;ANKMY2;EIF4H;NCAM1;CCT8;PLCG1;LCMT1;CTLA2B;GSN;STAT3;CDC5L;COPS4;GRHPR;SLC4A8;GNB2;RAB12;PDCD4;PI4KA;TACC1;ACBD3;HSPA1B;HSPA1A
FUS 26573619 Chip-Seq HEK293 Human	0.104561	19/543	0.78603	0.999993	0	0	0.848937	0.20439	GSTK1;SEC23A;HDAC2;PCDH10;PDE1A;ATL2;RPS6;CDC5L;RANBP9;IPO7;ACTR3B;NFS1;PSMD7;PTPMT1;FUBP1;ITGB8;BUB3;EIF4G3;VAMP3
TCF21 23034159 ChIP-ChIP E13 GONADS Rat	0.104472	1937-01-01	0.786191	0.999993	0	0	0.652624	0.156992	BRSK1
SRF 21415370 ChIP-Seq HL-1 Mouse	0.103559	61/1634	0.787845	0.999993	0	0	0.904562	0.215696	CUEDC2;ARHGAP1;DDX42;ETFB;TUBA1C;FBL;CHCHD2;PSMD7;HERC1;UROD;DHX15;ARL6IP5;PDE4B;BCKDHA;PRKAB2;IK;HSDL2;TRAPPC2L;USP4;GPT2;ECH1;UBE4B;ACYP2;CTTNBP2NL;PRPF6;SUCLG1;GART;ATP6V0C;USP14;SF3B2;CD151;AHNAK;SLC20A1;POLDIP3;HTRA1;AK2;CSTF2T;RASAL2;ADD1;VCPIP1;ABR;LDHA;NFS1;TRA2A;ESD;TPR;RBBP9;ABCF3;CTSA;SPAG7;ACBD5;CAV1;TXNRD1;STAT3;EPHX1;IMMT;COQ9;DHRS1;SMARCA2;LRPPRC;COPS4
SPI1 20517297 ChIP-Seq HL60 Human	0.103456	46/1249	0.788032	0.999993	0	0	0.892926	0.21271	RAB3C;CUEDC2;KIAA1191;SAR1A;AHNAK;ILK;NENF;ACTB;EEA1;MECP2;CDH5;GRIN2A;C18ORF25;RASSF2;LGALS1;HECTD1;RUVBL2;MYH14;APBB1;ACAA1;PDLIM5;ZBED5;EPS15;CDK17;HSDL2;SMARCC2;SF3A2;NDUFA3;SEC16A;CMTM5;TMEM132A;SMARCA5;MSN;XPO7;ARID1A;CIT;NELL2;BCKDK;STX1B;SYT11;MAP7D1;PGP;CD9;NAA15;BLVRA;ARF6
GATA1 22025678 ChIP-Seq K562 Human	0.0996707	1938-01-01	0.794931	0.999993	0	0	0.634953	0.145722	MBNL2
NMYC 18555785 Chip-Seq ESCs Mouse	0.096873	75/2000	0.800068	0.999993	0	0	0.907461	0.202417	PCSK2;DPP10;BMPR2;SERPINE2;CSE1L;GTF2B;SLC7A14;OLA1;SLC2A1;ADAR;HNRNPR;NENF;GLS;RASSF2;ACTR1B;RB1CC1;NCS1;CAPN2;TNKS1BP1;UBXN4;GLUL;DLGAP4;BCAS1;TGM2;CHGB;DST;IGFBP5;UGT1A1;STARD7;APOA2;SLC39A10;GLRX2;GAPVD1;UCHL5;INPP4A;SOAT1;ITPKA;SCG2;BLVRA;ASTN1;SNRPB;DYNC1I2;COPA;NOTCH1;ACSS2;STAU1;PSMD14;CFH;PCDH10;SLC20A1;CUL3;LRP4;RASAL2;VCPIP1;DNPEP;COBLL1;PENK;TPR;PLCG1;ACSS1;ATP9A;GPR158;CLASP1;ACBD5;A…
LUZP1 20508642 ChIP-Seq ESCs Mouse	0.096873	75/2000	0.800068	0.999993	0	0	0.907461	0.202417	ARF4;GABRB2;RYR2;UHRF1BP1L;PITPNA;PREP;MSI2;CLINT1;GPHN;EEA1;AKAP12;EFTUD2;TRIM9;NPEPPS;SIPA1L1;KIF5A;PIP4K2C;SEC63;PPP1R12A;SMARCC2;MINK1;CIRBP;CSNK1D;ACYP2;ANK3;RHOB;BCR;PPA1;ERH;RAPGEF6;SQSTM1;THOP1;GRIA1;SNAP47;GNAZ;SEC23A;HDAC2;PDXK;MTMR3;RTN1;PSMD11;SAR1A;NUFIP2;SHMT2;ARL1;PPM1H;NRXN3;PHYHIPL;VPS26A;FOXO3;SUPT6H;ABR;HECTD1;UGP2;PRKAR2B;PSAP;LTA4H;PIP5K1C;CDK17;SMARCE1;SPAG9;MPP2;CPSF6;KIDIN…
CTCF 20526341 ChIP-Seq ESCs Human	0.096873	75/2000	0.800068	0.999993	0	0	0.907461	0.202417	TOP2B;RNH1;CSE1L;CCDC124;SLC7A14;DDX42;CLTB;KLHDC7A;GPHN;IPO4;UBL5;NPEPPS;LASP1;PCLO;HERC1;TNKS1BP1;PIP4K2B;PIP4K2C;FADS1;LRRC47;SMARCC2;GPT2;AMT;APOA4;VPS37B;HLA-A;WBP11;ARID1A;DDB1;CLIP1;PACS1;CDC42EP1;NUP98;ATP6V0C;RTN1;NOTCH1;AHNAK;ABHD4;HDAC1;HEPACAM;HPCA;PXN;UBR4;PHYHIPL;NRXN2;ABR;PABPN1;MYH14;CCT8;BUB3;PLTP;SMARCE1;HSPA8;SPAG7;CMTM5;STAT3;EPHX1;XPO7;PTPN11;SRP68;GATAD2B;MTOR;ARCN1;REST;NEC…
TAL1 21186366 ChIP-Seq BM-HSCs Mouse	0.096873	75/2000	0.800068	0.999993	0	0	0.907461	0.202417	GABRB2;RAB3C;TOP2B;RYR2;UHRF1BP1L;DOCK4;TRIO;PREP;MSI2;CLINT1;GPHN;IPO5;EEA1;AKAP12;NPEPPS;SIPA1L1;KIF5A;ITGB8;SEC63;CAST;BCAS3;PPP1R12A;SMARCC2;MBNL2;ANXA11;ACYP2;ANK3;RHOB;BCR;DAAM1;ACTBL2;PPA1;ERH;RAPGEF6;THOP1;ARF6;GRIA1;GNAZ;SEC23A;HDAC2;PDXK;MTMR3;RTN1;SAR1A;DDX1;ARL1;PPM1H;NRXN3;PHYHIPL;VPS26A;FOXO3;PPM1E;STRN3;GNA13;ABR;HECTD1;UGP2;PRKAR2B;CLMN;ESD;PSAP;LTA4H;PIP5K1C;CDK17;SPAG9;CPSF6;KID…
SOX11 22085726 ChIP-Seq ESNs Mouse	0.096873	75/2000	0.800068	0.999993	0	0	0.907461	0.202417	FKBP10;CTNND1;DDX42;WDR45;LGALS1;TFG;DBT;DAG1;TNKS1BP1;UBXN4;FADS1;PSPH;EIF5A;FGB;CDV3;FGA;PPP1R12A;ANXA2;IGFBP5;STARD7;USP4;GPT2;CIRBP;BCR;RAP2B;DAAM1;HGS;ERH;TLN2;TLN1;PAFAH1B2;SF1;ITIH4;NDRG4;PSMD11;NUFIP2;HEPACAM;PDE1B;NRXN3;LRP4;PHYHIPL;SUPT6H;CAMKK1;ADD1;LMAN1;SDCBP;LDHA;ZMAT2;CBS;PDCD10;COBLL1;PLCG1;UBQLN4;CLASP1;MAPK3;SPAG9;CTLA2B;HSPA8;ADHFE1;STAT3;GBF1;LNPEP;AGT;KBTBD11;MTOR;PTPRD;PDP1;…
P53 22387025 ChIP-Seq ESCs Mouse	0.096873	75/2000	0.800068	0.999993	0	0	0.907461	0.202417	PCSK2;DPP10;BMPR2;SERPINE2;SLC44A1;CELF1;CELF2;CTNND1;SLC7A14;OLA1;NENF;GLS;ACTR1B;RB1CC1;TRIM2;NCS1;CAPN2;UBXN4;GLUL;DLGAP4;BCAS1;TGM2;DST;IGFBP5;UGT1A1;APOA2;SLC39A10;TBR1;GLRX2;GAPVD1;ERMN;UCHL5;ARFGAP2;INPP4A;RAP2B;SOAT1;RAPGEF2;SCG2;ASTN1;DYNC1I2;COPA;NDRG3;NOTCH1;CFH;SLC20A1;CUL3;PDE1A;RASAL2;FOXO1;UGT1A7C;FXR1;VCPIP1;DNPEP;PALMD;CAMK2N1;COBLL1;TPR;PLCG1;ATP9A;GPR158;CLASP1;API5;ADHFE1;NEK7…
RUNX1 22897851 ChIP-Seq JUKARTE6-1 Human	0.096873	75/2000	0.800068	0.999993	0	0	0.907461	0.202417	LGALS3BP;GABRB3;SERPINA3;CPNE5;GTF2B;EIF4A3;CCDC124;MSI2;CLINT1;CMIP;CDH5;RPS16;SIPA1L1;SCRN1;ALDH2;RB1CC1;PDE4A;ERC1;UBXN4;DLGAP2;C16ORF74;CHGB;FGA;PHYH;SMARCC2;ACSL1;RPS6;TEX15;ARID1A;GNL1;INPP4A;PPA1;PACS1;MAP7D1;PPIA;ARF6;NDRG3;PSMD11;STAU1;STXBP3;USP54;EIF5A2;NRXN2;NRF1;CBL;PRPF8;PPP1R2;UGP2;DNAJB6;COBLL1;LRRC8A;PIP5K1C;MEF2D;MFAP3L;XPO7;BTBD11;LNPEP;ARHGAP26;SMARCA2;KBTBD11;LETM1;CCDC88A;GN…
P63 26484246 Chip-Seq KERATINOCYTES Human	0.096873	75/2000	0.800068	0.999993	0	0	0.907461	0.202417	SERPINA3;RNH1;CSE1L;CLSTN1;CLTB;GPT;ACTB;CMIP;NPEPPS;IMPA1;DBT;CAPN2;PDE4A;VPS35;UBXN4;C16ORF74;FADS1;USP47;PRKAB2;ARHGEF12;MBNL2;ANXA1;UGT1A1;STARD7;GPT2;CIRBP;IL18;AMT;CSNK1E;ARID1A;BCR;DAAM1;PRKAR1A;CDC42EP1;RAPGEF2;VDAC2;VAMP3;FKBP5;GRIA1;TTYH3;CD151;AHNAK;STXBP3;SLC20A1;PXN;LRP4;PHYHIPL;RASAL2;PAPSS1;GNA13;CYTH2;PALMD;COBLL1;ESD;SERPINH1;PLCG1;PDLIM5;MAP2K7;CDIPT;SEC31A;UGT1A6;BTF3;SEMA4A;CS…
YY1 22570637 ChIP-Seq MALME-3M Human	0.0965844	38/1049	0.8006	0.999993	0	0	0.87797	0.195255	ARF4;CUEDC2;TSG101;CD151;ACSS2;HTRA1;IPO4;CYTH2;NPEPPS;GNA14;AP1G1;EPS15;HSDL2;ACBD5;MYEF2;HSPA1L;API5;PABPC4;BTBD11;LNPEP;PGD;PTK2;DNM1;ARCN1;EHD1;BCKDK;QARS;ACTBL2;ADI1;MAP7D1;GNB2;CD9;SPIRE1;STUB1;NAA15;SCG2;PI4K2A;FKBP5
HSF1 23293686 ChIP-Seq STHDH STRIATAL Mouse	0.0937346	42/1156	0.805871	0.999993	0	0	0.8802	0.189975	BRSK1;SF3B2;CPNE5;WDR1;HDAC1;CLTB;ACTB;LASP1;CHCHD2;LGALS1;ZMAT2;ALDH2;BAG3;DDI2;DNAJB4;CAPN2;SERPINH1;ARFIP1;LTA4H;CCT8;PSPH;HSPA8;PRKAB2;ATP6V1G1;SMARCC2;GSN;ANXA2;HSPA1L;API5;ST13;TXNRD1;SEMA4B;RSRC2;SUPT5H;PGD;CIT;DNAJA4;FUBP1;HAGH;HSPA1B;SF1;HSPA1A
REST 18959480 ChIP-ChIP MESCs Mouse	0.0933105	109/2868	0.806658	0.999993	0	0	0.917827	0.1972	RAB3C;SCAMP5;RASSF2;KIF5A;BSN;FADS1;CHGB;CAST;GABARAPL2;UNC13A;SLC6A17;ALG2;ANK3;INPP4A;MADD;ASTN1;BRSK2;MTMR3;RTN1;PSMD11;ABHD4;SHMT2;DDX1;HPCA;PHYHIPL;NRF1;CABP1;ACTR3B;GRIN2A;SNX2;PRKAR2A;EPB41L3;MYH14;NPTX2;PLTP;SYT5;ACBD5;API5;BTBD11;L1CAM;SUPT5H;ARHGAP26;PTPRD;GNAO1;COPS3;FUBP3;CPE;RNPS1;FGF12;CPEB2;EIF4G3;PCSK2;GABRB3;DPP10;FKBP10;RYR2;DOCK4;WDR1;ARHGAP1;SLC7A14;SLC2A1;ETFB;PTPRF;EEA1;TRIM…
EZH2 22144423 ChIP-Seq EOC Human	0.0907897	1940-01-01	0.811354	0.999993	0	0	0.602328	0.125917	GPM6B
STAT6 21828071 ChIP-Seq BEAS2B Human	0.0866811	1941-01-01	0.819066	0.999993	0	0	0.587239	0.117207	PSMD7
SRY 22984422 ChIP-ChIP TESTIS Rat	0.0866021	6/197	0.819215	0.999993	0	0	0.736591	0.146883	RAB3C;UNC13A;ACTR1B;FETUB;MAP2K7;ADD1
TP53 16413492 ChIP-PET HCT116 Human	0.0859164	15/449	0.820509	0.999993	0	0	0.809041	0.160052	SPAG9;BCAS3;GSN;NOTCH1;PCNA;SLC4A10;MSI2;PUM1;PTK2;GPHN;EEA1;LASP1;GRM5;SIPA1L1;NEO1
ESR1 22446102 ChIP-Seq UTERUS Mouse	0.0841626	71/1916	0.82383	0.999993	0	0	0.895632	0.173566	TOP2B;RYR2;SPON1;SERPINE2;ATP8A1;SLC44A1;PITPNB;CLSTN1;PREP;SLC7A14;ETFB;ACTB;PTPRF;GPHN;TUBA1C;CDH5;PSMD7;SIPA1L1;HERC1;PSD2;ERC1;BCAS3;PPP1R12A;MBNL2;DST;ANXA2;ANXA11;UBE4B;VPS37B;ANK3;AMPD3;CTTNBP2NL;RHOB;RAP2B;PRPF6;MYH9;TLN2;ATP6V0C;VCL;AHNAK;PPM1H;HTRA1;AK2;NRXN3;LRP4;FOXO1;CNN3;PAPSS1;VCPIP1;ABR;PPP1R2;LIMA1;GNA14;UGP2;PRKAR2B;CLMN;PRKAR2A;GPM6B;CPSF6;STAT3;NEK7;BTBD11;COX6C;SMARCA2;GATAD2…
POU5F1 26923725 Chip-Seq MESODERM Mouse	0.0840331	19/559	0.824075	0.999993	0	0	0.823077	0.15926	DPP10;MTMR3;PPP1R12A;ARHGEF12;CUL3;CELF2;EIF5A2;TEX15;MSI2;GAPVD1;PAPSS1;GRIN1;EEA1;SLC4A8;DHX36;TLN2;SEC61B;MAP2K7;RAPGEF6
TEAD4 26923725 Chip-Seq HEMANGIOBLAST Mouse	0.0840331	19/559	0.824075	0.999993	0	0	0.823077	0.15926	DPP10;MTMR3;PPP1R12A;ARHGEF12;CUL3;CELF2;EIF5A2;TEX15;MSI2;GAPVD1;PAPSS1;GRIN1;EEA1;SLC4A8;DHX36;TLN2;SEC61B;MAP2K7;RAPGEF6
RUNX1 20887958 ChIP-Seq HPC-7 Mouse	0.0798588	40/1120	0.832034	0.999993	0	0	0.86407	0.158887	TTYH3;TRIO;2810408A11RIK;PSMD13;RNMT;SLC20A1;CABP1;SCAMP5;CDH5;NUB1;LGALS1;EIF4H;ARL6IP5;ARFIP1;DLGAP2;MEF2D;FADS1;SEC31A;EIF5A;RPS9;PPP1R12A;UNC13A;TPM4;ACSL1;STAT3;TMOD2;CIRBP;SRP68;HDHD2;ARID1A;ERMN;COPS4;GRHPR;NCEH1;ARPC3;IMPDH2;TAX1BP1;CDC42EP1;HAGH;RAPGEF6
SMAD1 18555785 Chip-Seq ESCs Mouse	0.079586	74/2000	0.832557	0.999993	0	0	0.893639	0.163762	PCSK2;DPP10;BMPR2;SERPINE2;CSE1L;CELF2;NENF;GLS;RASSF2;ACTR1B;RB1CC1;GDAP1L1;CAPN2;UBXN4;GLUL;DLGAP4;BCAS1;EIF2A;TGM2;CHGB;PHYH;DST;IGFBP5;UGT1A1;STARD7;APOA2;SLC39A10;GLRX2;GAPVD1;UCHL5;INPP4A;CLIP1;SOAT1;MADD;SCG2;BLVRA;ASTN1;SNRPB;COPA;PCNA;NOTCH1;ACSS2;STAU1;PSMD14;CFH;SLC20A1;CUL3;LRP4;RASAL2;UGT1A7C;CNN3;VCPIP1;RAP1A;DNPEP;TPR;PLCG1;ACSS1;EPS15;GPR158;CLASP1;ACBD5;SSB;ADHFE1;NEK7;ADRM1;EPHX…
OCT4 20526341 ChIP-Seq ESCs Human	0.079586	74/2000	0.832557	0.999993	0	0	0.893639	0.163762	LGALS3BP;DPP10;FKBP10;GLDC;ADAR;GPT;ACTB;SIPA1L1;HERC1;AP1G1;NNT;ARL6IP5;CHGB;GSTK1;UPF1;IK;RPS9;UGT1A1;WIPI2;F2;PGD;ARFGAP2;DDB1;INPP4A;PSME3;GPD1;VDAC2;ARHGEF7;PI4K2A;COPA;SAR1A;STXBP3;USP54;HM13;PDE1A;HSD17B4;CSTF2T;NRF1;BPHL;PRPF8;CORO1B;ABR;GRIN2A;NFS1;FXR2;EPB41L1;CBS;BAG3;NPTX2;ZBED5;SYT5;BTF3;HSPA8;SSB;CMTM5;BTBD11;LRPPRC;MTOR;PDP1;REST;DLG1;NECAP1;GNPDA2;DNAJA4;GNB2;FAM131B;GJB6;OCIAD1;D…
ERA 21632823 ChIP-Seq H3396 Human	0.079586	74/2000	0.832557	0.999993	0	0	0.893639	0.163762	LGALS3BP;SERPINA3;RAB3C;CUEDC2;DGKE;UHRF1BP1L;DOCK4;HIP1;DDX46;SERPINE2;SLC44A1;CSE1L;RPLP0;CCDC124;MSI2;WDR45;SLC4A4;PNN;PSMD7;ALDH2;AP1G1;SRRM2;EXOC7;USP4;ECH1;AMT;CASK;CSNK1E;GNL1;CIT;INPP4A;GPRC5B;ACAP2;PSMA4;PSPC1;PSME3;MADD;FETUB;TLN2;PAFAH1B2;VAMP3;DYNC1I2;BRSK1;PDXK;NDRG3;CFH;ABHD4;UBR4;NRXN3;VPS26A;PPM1E;ADD1;MTDH;ATXN2;DNPEP;PSAP;GNA12;UGT1A4;ZBED5;GSN;GBF1;RANBP9;PTK2;NAP1L5;ARCN1;MANF…
SMAD4 21741376 ChIP-Seq EPCs Human	0.079586	74/2000	0.832557	0.999993	0	0	0.893639	0.163762	LGALS3BP;DPP10;FKBP10;MEGF10;DOCK9;ADAR;KLHDC7A;NENF;CLINT1;ACTB;CMIP;GLS;IPO5;NPEPPS;NUB1;RASSF2;NCS1;HSDL2;SLC39A10;APOA4;CSNK1E;CTTNBP2NL;ACAP2;DNAJC7;MAP7D1;ADPRH;TLN2;SHANK2;GRIA1;NDRG3;HDAC1;PDE1A;ATL2;PPM1H;PRICKLE2;HSD17B4;ADD1;GLG1;ABR;RNF214;C18ORF25;HECTD1;PALMD;BAG3;PTPMT1;ERI3;GNA12;NCAM1;SEC31A;AGL;TXNRD1;TBCA;STXBP5L;GRIN1;PTPRD;PDP1;ARHGAP32;SLC4A8;DLG1;NCEH1;ARPC3;FUBP1;NF1;CD9;T…
RBPJ 21746931 ChIP-Seq IB4 Human	0.079586	74/2000	0.832557	0.999993	0	0	0.893639	0.163762	RYR2;GTF2B;CLSTN1;SLC2A1;MIA3;ADAR;HNRNPR;KLHDC7A;NENF;PARK7;PTPRF;TFG;UROD;DDI2;DBT;CAPN2;PDE4B;SDF4;KIF1B;GLUL;LRRC47;PRKAB2;SLC6A17;ACTN2;PABPC4;AKR1A1;UBE4B;ACYP2;PGD;ARID1A;UCHL5;CTTNBP2NL;RHOB;INPP4A;SOAT1;MAP7D1;SEC22B;VAMP3;ASTN1;CFH;STXBP3;HDAC1;SLC20A1;HPCA;AK2;UBR4;RASAL2;CNN3;RAP1A;UGP2;RBBP4;PALMD;CAMK2N1;S100A16;DNAJB4;ERI3;MEF2D;EPS15;KIDINS220;AGL;NEK7;PUM1;BTBD8;GATAD2B;LRPPRC;MT…
BCOR 27268052 Chip-Seq Bcells Human	0.079586	74/2000	0.832557	0.999993	0	0	0.893639	0.163762	RNH1;DDX46;ATP2A1;ETFB;ICAM5;ACTB;MECP2;SYNCRIP;CDH5;LGALS1;SCRN1;NPTN;LUC7L;TNKS1BP1;PDE4A;SEC63;TGM2;HSDL2;SMARCC2;ECH1;WIPI2;PGD;ARFGAP2;CIT;RHOB;DDB1;STX1B;SOAT1;BIN1;MAP7D1;CDC42EP1;MYH9;TLN1;GART;VPS28;SF1;ARF6;SNRPB;HDAC2;TTYH3;NOTCH1;SAR1A;AHNAK;NUFIP2;USP54;HM13;ATL2;AK2;NRXN2;PPM1E;PRPF8;PPP1R2;NFS1;CBS;MYH14;SEC23B;SMARCE1;SF3A2;API5;IDH3G;LNPEP;SORBS2;DEK;EHD1;BCKDK;DIAPH1;GRHPR;DLG1;…
BCL11B 21912641 ChIP-Seq STHDH STRIUM Mouse	0.079064	1943-01-01	0.833558	0.999993	0	0	0.559217	0.101806	UHRF1BP1L
PRDM14 20953172 ChIP-Seq ESCs Human	0.075831	63/1723	0.839787	0.999993	0	0	0.883224	0.154217	SLC25A1;GABRB3;GABRB2;DOCK4;SERPINE2;WDR1;CELF2;PITPNA;DDX42;SLC4A4;GLS;IPO5;CDH5;SIPA1L1;TFG;PDE4A;WDR7;MBNL2;UNC13A;ACSL1;SLC39A10;TEX15;ARID1A;TMX3;ACTBL2;LANCL2;NUP98;ARHGEF7;PPIA;CHST2;SHANK2;ARF6;GRIA1;PCDH10;CBL;PPM1E;PRPF8;ADD1;LIMA1;GRIN2A;C18ORF25;TRA2B;COBLL1;LRRC8A;MEF2D;API5;LNPEP;COX6C;ARHGAP26;BTBD8;KBTBD11;STXBP5L;PTPRD;DIAPH1;DLG1;DLG2;NFIA;OCIAD1;STT3B;UBE2K;METAP1;EIF3B;GALK1
TRP63 18441228 ChIP-ChIP KERATINOCYTES Mouse	0.0756994	4/143	0.840041	0.999993	0	0	0.674948	0.117646	ABHD4;HSD17B4;CPEB2;RHOB
ZNF652 21678463 ChIP-ChIP ZR75-1 Human	0.0754043	3/112	0.840612	0.999993	0	0	0.645756	0.112119	USP47;PPA1;DNAJB4
POU5F1 18700969 ChIP-ChIP MESCs Mouse	0.0751273	19/567	0.841149	0.999993	0	0	0.810714	0.140243	SLC25A1;CUEDC2;SNRPN;DST;STARD7;EPHX2;ARHGAP1;SLC2A1;ACYP2;PARK7;ACTR3B;RLBP1;AKAP12;ANKMY2;REST;DNPEP;TLN1;MEF2D;ATP9A
EGR1 23403033 ChIP-Seq LIVER Mouse	0.0731245	33/944	0.845037	0.999993	0	0	0.845364	0.142338	CFH;ATP8A1;MAOB;SLC20A2;PSMD13;ARL1;CSTF2T;BPHL;TSPAN31;C4B;C4A;VCPIP1;SDCBP;PNP;PABPN1;PALMD;ERC1;LCMT1;FGB;HSPA1L;STAT3;APOA2;RANBP9;PRPF4B;SORBS2;ARHGEF9;PSMA4;SYT11;HNRNPF;FETUB;CPEB3;HSPA1B;HSPA1A
ERG 21242973 ChIP-ChIP JURKAT Human	0.0715916	10/321	0.848025	0.999993	0	0	0.752914	0.124115	ATP6AP1;DNAJB6;ACTN2;BIN1;CAMK2N1;WNK2;PENK;SDF4;ACYP1;CHST2
ETV2 25802403 ChIP-Seq MESCs Mouse	0.070676	35/1000	0.849814	0.999993	0	0	0.846085	0.13769	PSMD11;NUFIP2;PCDH10;CRTC1;AKR1B1;HSD17B4;UBE3A;NRF1;CBL;CORO1A;PTPRF;RNF214;CAMK2N1;BAG3;AP2S1;SERPINH1;PIP5K1C;APBB1;ACAA1;DECR1;SYT5;HSDL2;DST;API5;EPHX2;ALG2;SRP68;STX1B;GPRC5B;ZNF638;UBA2;VDAC2;HYOU1;SUCLG1;ARHGEF7
E2F7 22180533 ChIP-Seq HELA Human	0.0689736	1946-01-01	0.853152	0.999993	0	0	0.521854	0.0828796	PCNA
STAT1 20625510 ChIP-Seq HELA Human	0.0676434	22/656	0.855769	0.999993	0	0	0.810694	0.126269	FKBP2;UNC13A;SMARCC2;STAU1;SLC20A2;GTF2B;AKR1B1;ANXA11;HNRNPR;VPS26A;PGD;PPM1E;PRPF8;LASP1;RPS16;SNX2;DLG2;RUVBL2;WNK2;ITGB8;CD9;CDIPT
TBP 23326641 ChIP-Seq C3H10T1-2 Mouse	0.067577	37/1057	0.8559	0.999993	0	0	0.845815	0.13161	SEC23A;RNH1;BMPR2;CTNND1;PARK7;PAPSS1;LASP1;SIPA1L1;RUVBL2;KIF5A;UBTF;ARL6IP5;RBBP9;MAP2K7;RPS11;MEF2D;PLTP;ABCF3;CAST;GSN;ADHFE1;SEC16A;TXNRD1;APOA2;RPL35A;RPL23A;GAPVD1;ARID1A;ARCN1;EHD1;DNAJC7;PSMC2;EIF3E;ALDOA;CPEB2;CPEB4;FKBP5
NANOG 16153702 ChIP-ChIP HESCs Human	0.0667682	61/1686	0.857495	0.999993	0	0	0.87303	0.134219	ARF4;BMPR2;ARHGAP1;ADAR;AMOT;PSMD9;ACTR1B;AP1G1;VPS35;BCAS1;EIF2A;BCKDHA;GRIPAP1;ATP6V1G1;USP7;ANXA1;SNRPN;APLP2;APOA2;CSNK1E;WBP11;DNM2;INPP4A;ERH;GART;RBM22;PCNA;PSMD14;GLG1;CNN3;FXR1;GNA13;PPP1R2;ANKMY2;GNA14;NFS1;RAP1A;RBBP4;SERPINH1;BUB3;UBQLN4;RPL17;SPAG9;MYEF2;IQSEC2;CAV1;TXNRD1;STAT3;NEK7;GBF1;PEX5L;REST;EHD4;QARS;NFIA;PSMC2;CCDC6;STRN;AMOTL1;EIF4G2;FGFR2
FOXA1 21572438 ChIP-Seq LNCaP Human	0.0647265	73/2000	0.861536	0.999993	0	0	0.879868	0.131134	SERPINA3;UHRF1BP1L;BMPR2;SERPINE2;CELF1;GLDC;PREP;CLTB;OLA1;MIA3;PTPRF;CDH5;GRM5;IMPA1;SDF4;VPS35;PSPH;UBL7;CDKL5;PPP1R12A;TPM4;TFIP11;UBE4B;ANK3;CTTNBP2NL;PSMA4;PRKAR1A;PSPC1;ARF6;NDRG3;MVK;SHMT2;PON2;PPM1H;HSD17B11;BPHL;ADD1;STRN3;FXR1;LMAN1;SNX2;UGP2;PALMD;RAD21;EPB41L3;ERI3;NCAM1;ZBED5;EPS15;UGT1A8;WASF3;MFAP3L;SPAG7;KIDINS220;CSNK1A1;AGL;TXNRD1;TMEM132A;SLC4A10;LNPEP;SMARCA2;PTK2;PEX5L;NCEH1…
KLF5 25053715 ChIP-Seq YYC3 Human	0.0647265	73/2000	0.861536	0.999993	0	0	0.879868	0.131134	MTCH2;SPON1;RNH1;BMPR2;CCDC47;SLC7A14;SLC2A1;AKR1B1;HNRNPR;ACTB;IPO5;EEA1;TUBA1C;CDH5;TFG;TRIM2;NCS1;ITGB8;TNKS1BP1;PIP4K2B;TGM2;EIF5A;CAST;PRKAB2;ANXA1;ANXA2;CIRBP;BIN1;PACS1;TAX1BP1;VCL;SHANK2;VAMP3;GRIA1;NOTCH1;ACSS2;PSMD14;AHNAK;STXBP3;PCDH10;PRICKLE2;ENDOD1;PRPF8;MTDH;FXR1;DNAJB6;CAMK2N1;S100A16;PTPMT1;PENK;MYH14;PIP5K1C;MAPK3;CLASP2;SPAG9;TXNRD1;SEMA4B;NEK7;ADRM1;EPHX1;LNPEP;CDC42BPB;SMARCA…
BCL6 25482012 ChIP-Seq CML-JURL-MK1 Human	0.0647265	73/2000	0.861536	0.999993	0	0	0.879868	0.131134	SLC25A1;LGALS3BP;SERPINA3;RAB3C;HIP1;KIAA1191;ADAR;SMC3;ACTB;SYNCRIP;TRIM9;NPEPPS;CDH5;RPS16;SCRN1;RUVBL2;TNKS1BP1;BSN;C16ORF74;GRIPAP1;DST;VWF;SLC6A17;STARD7;EXOC7;PGD;CIT;RHOB;STX1B;ACAP2;MAP7D1;SEC22B;RAPGEF6;PPIA;THOP1;RBM22;ANKRD17;DYNC1I2;HDAC2;NDRG3;NOTCH1;ACSS2;STAU1;SLC20A1;USP54;UBR4;NRXN2;BPHL;LIMA1;BAG3;RAD21;MYH14;PIP5K1C;CDC5L;XPO7;BTBD11;PTPN11;SORBS2;PUM1;LRPPRC;NAP1L5;MANF;LETM1;…
ZFX 18555785 Chip-Seq ESCs Mouse	0.0647265	73/2000	0.861536	0.999993	0	0	0.879868	0.131134	PCSK2;DPP10;BMPR2;SERPINE2;CSE1L;OLA1;NENF;GLS;RASSF2;ACTR1B;RB1CC1;TRIM2;NCS1;CAPN2;UBXN4;GLUL;DLGAP4;BCAS1;TGM2;CHGB;PHYH;DST;IGFBP5;STARD7;APOA2;SLC39A10;TBR1;GLRX2;GAPVD1;UCHL5;CTTNBP2NL;INPP4A;SOAT1;ITPKA;MADD;SCG2;BLVRA;ASTN1;COPA;NDRG3;NOTCH1;STAU1;CFH;SLC20A1;CUL3;PDE1A;LRP4;RASAL2;VCPIP1;DNPEP;COBLL1;TPR;PLCG1;ACSS1;MEF2D;SEC23B;ATP9A;CLASP1;ADHFE1;SEC16A;NEK7;ADRM1;EPHX1;FMO9;EHD4;FMNL2…
SMC4 20622854 ChIP-Seq HELA Human	0.0647265	73/2000	0.861536	0.999993	0	0	0.879868	0.131134	FKBP10;DOCK4;TRIO;HIP1;CELF1;ADAR;HNRNPR;KLHDC7A;CLINT1;ACTB;IPO5;GOLGA2;LASP1;PSD2;NNT;NCS1;GDAP1L1;DAG1;ACAA1;NEO1;TGM2;PRKAB2;USP7;SLC6A17;MINK1;ANXA11;UBE4B;CSNK1E;AMPD3;DNM1;ARFGAP2;BCR;DNAJC7;PACS1;GPD1;ITPKA;MADD;TAX1BP1;CDC42EP1;SF1;GNAZ;PDXK;TTYH3;NOTCH1;AHNAK;NUFIP2;POLDIP3;DDX1;NRXN2;PPM1E;CAMKK1;ABR;LIMA1;PRKAR2A;PTPMT1;ERI3;GSN;ST13;SEC16A;STAT3;ADRM1;SMARCA2;MANF;EHD1;COPS3;DLG1;QAR…
DPY 21335234 ChIP-Seq ESCs Mouse	0.0647265	73/2000	0.861536	0.999993	0	0	0.879868	0.131134	GABRB3;FKBP10;RYR2;DOCK4;BMPR2;SERPINE2;RPLP0;EIF4A3;PITPNA;PREP;MSI2;NENF;ACTB;GLS;EEA1;PSD2;RB1CC1;KIF5A;SDF2;PIP4K2C;SEC62;UBXN4;CDV3;USP7;PPP1R12A;SMARCC2;DST;TPM4;CIRBP;PRPF4B;GLRX2;AMPD3;GAPVD1;ARID1A;CTTNBP2NL;KIF2A;DNAJC7;PPA1;MYH9;SEC23A;MTMR3;NUFIP2;CUL3;LRP4;PHYHIPL;FOXO3;PRPF8;MTDH;GNA13;VCPIP1;ABR;HECTD1;G3BP1;NCAM1;PDLIM5;CLASP1;SLC12A2;CDK17;HSPA8;TXNRD1;CMTM5;RANBP9;TBCA;GNAO1;COP…
TCF4 22108803 ChIP-Seq LS180 Human	0.0647265	73/2000	0.861536	0.999993	0	0	0.879868	0.131134	LGALS3BP;RYR2;UHRF1BP1L;BMPR2;HIP1;CPNE5;ATP8A1;WDR1;GLDC;CTNND1;ADAR;HNRNPR;MSI2;PTPRF;IPO5;GRM5;HERC1;SCRN1;ALDH2;ERC1;BSN;C16ORF74;GLUL;TMED4;PRKAB2;VWF;SLC6A17;DNM1;ACAP2;RAP2B;VDAC2;SUCLG1;ARHGEF7;SHANK2;GRIA1;USP14;SEC23A;USP54;ARL1;CBL;ACTR3B;GLG1;PAPSS1;FXR1;GNA13;UGP2;RBBP4;DNAJB4;PDLIM5;ZBED5;WASF3;SYT5;SMARCE1;CAV1;SLC4A10;MSN;CDC42BPB;COX6C;AGT;KBTBD11;SMARCA4;MANF;LETM1;ARHGAP32;DLG1…
NCOR 22424771 ChIP-Seq 293T Human	0.0647265	73/2000	0.861536	0.999993	0	0	0.879868	0.131134	RPLP0;EIF4A3;CLSTN1;GPHN;CMIP;SYNCRIP;TRIM9;PCLO;HERC1;PSD2;NNT;TRIM2;UBTF;SDF2;GLUL;UBL7;GSTK1;CDV3;HSDL2;CDKL5;ARHGEF12;ANXA2;TPM4;STARD7;PRPF4B;CSNK1D;GLRX2;ACYP1;UCHL5;CIT;RHOB;STX1B;MAP7D1;GPD1;ARHGEF7;PI4K2A;RBM22;ANKRD17;SPTBN4;NDRG4;AHNAK;STXBP3;MRPS36;ATL2;PXN;AK2;PHYHIPL;NRXN2;ACTR3B;PRKAR2B;BAG3;COBLL1;ERI3;SERPINH1;PDLIM5;WASF3;CLASP1;GSN;YIPF3;KIDINS220;TMEM132A;SLC4A10;SRP68;TBCA;GA…
MYC 27129775 Chip-Seq CORNEA Mouse	0.0647265	73/2000	0.861536	0.999993	0	0	0.879868	0.131134	PCSK2;DPP10;TOP2B;UHRF1BP1L;BMPR2;DDX46;SLC44A1;EIF4A3;CLSTN1;SLC7A14;MSI2;SMC3;NPEPPS;CDH5;LASP1;LGALS1;DDI2;PDE4B;GLUL;GIT1;FGA;SMARCC2;UNC13A;USP4;ANXA11;CSNK1D;VPS37B;AMPD3;GNL1;TMX3;DAAM1;MYH9;TLN2;ATP6V0C;PAFAH1B2;VAMP3;ASTN1;SNAP47;ITIH4;GNAZ;NDRG4;RTN1;CD151;PSMD14;NUFIP2;SHMT2;HEPACAM;PDE1B;CUL3;PDE1A;PPM1H;HTRA1;VPS26A;PRPF8;UGP2;CBS;DNAJB4;EPS15;HSPA1L;SEMA4B;STAT3;MYO5A;RANBP9;TBCA;SM…
PBX 27287812 Chip-Seq EMBYONIC-LIMB Mouse	0.0647265	73/2000	0.861536	0.999993	0	0	0.879868	0.131134	LGALS3BP;TOP2B;MEGF10;PITPNB;RPLP0;ATP2A1;PTPRF;NPEPPS;LASP1;ACTR1B;NCS1;KIF5A;ERC2;BSN;FADS1;LRRC47;GABARAPL2;UPF1;BCAS3;GRIPAP1;PRKAB2;ATP6V1G1;PPP1R12A;MBNL2;ANXA1;DST;IGFBP5;IL18;ANXA11;CSNK1D;ANK3;ACYP1;ERMN;CTTNBP2NL;CIT;DNM2;INPP4A;CDC42EP1;NUP98;FKBP5;GRIA1;GNAZ;BRSK2;PDXK;TTYH3;PCDH10;PPM1H;AK2;CABP1;TSPAN31;GNA13;CYTH2;ABR;ATXN2;PABPN1;CLMN;BAG3;PRKAR2A;GNA12;ACSS1;GPR158;SYT5;SEMA4A;SP…
STAT5 23275557 ChIP-Seq MAMMARY-EPITHELIUM Mouse	0.0621044	42/1197	0.866754	0.999993	0	0	0.847028	0.121126	HDAC1;GTF2B;ARL1;HNRNPR;KLHDC7A;CBL;IPO5;TUBA1C;SYNCRIP;GNA14;PRKAR2B;AP1G1;NNT;ACSS1;GPM6B;CLASP2;EIF5A;CAST;MBNL2;ACTN2;EXOC7;ADHFE1;CMTM5;STAT3;NEK7;GAB1;PRRC2C;LNPEP;RSRC2;ANK3;COX6C;EHD1;ARHGAP32;PSMC6;EHD4;PSMC2;ITPKA;RAPGEF2;CD9;TPP2;TLN1;ARF6
MYC 18940864 ChIP-ChIP HL60 Human	0.060262	25/746	0.870438	0.999993	0	0	0.809339	0.112303	TOP2B;TTYH3;PCDH10;DDX1;PRPF8;MTDH;FXR1;ANKMY2;RPS16;ESD;PENK;BUB3;PLTP;CLASP1;ATP6V1G1;MID1IP1;AKR1A1;RPL23A;PGD;SUPT5H;GNL1;SMARCA2;COPS4;EIF3F;SNRPB
TBX3 20139965 ChIP-Seq MESCs Mouse	0.0599231	37/1068	0.871118	0.999993	0	0	0.836284	0.115389	DYNC1I2;MTMR3;TRIO;STAU1;NUFIP2;GLDC;PDE1A;PREP;KLHDC7A;NRF1;FOXO1;EEA1;VCPIP1;PNP;PRKAR2A;EPB41L3;AP2S1;NCAM1;LTA4H;SEC61B;BUB3;ACSS1;DLGAP2;DLGAP4;SEC63;UGT1A1;CSNK1A1;RDX;SMARCA5;BTBD11;LNPEP;DAAM1;FUBP3;RAB12;CD9;SPIRE1;FGFR2
CTCF 18555785 ChIP-Seq MESCs Mouse	0.0598606	56/1568	0.871243	0.999993	0	0	0.861209	0.118704	SLC25A1;RYR2;CUEDC2;DDX46;MEGF10;CCDC124;PREP;SLC2A1;ADAR;SMC3;AMOT;FBL;RPL18A;RUVBL2;DBT;SDF4;KIF1B;ERC2;DLGAP4;TGM2;TMED4;EIF5A;USP47;PABPC4;GAB1;UCHL5;DNM1;FKBP5;SF3B2;PSMD11;PXN;PPM1H;CBL;GNA14;DNPEP;FXR2;PIP5K1C;CDIPT;MEF2D;UBQLN4;MAPK3;CTSA;SPAG7;API5;NDUFA3;CMTM5;ADRM1;NELL2;EHD1;PSMC6;NECAP1;ARPC3;RAB12;CPE;ITPA;FGFR2
AR 25329375 ChIP-Seq VCAP Human	0.0598373	69/1906	0.87129	0.999993	0	0	0.872255	0.12018	RAB3C;TRIO;WDR1;CSE1L;CLTB;OLA1;SLC2A1;HNRNPR;KLHDC7A;EEA1;PCLO;ALDH2;GDAP1L1;WDR7;ERC1;NEO1;CHGB;CAST;USP47;ANXA1;DST;SLC39A10;ARID1A;CTTNBP2NL;ACAP2;KIF2A;DAAM1;PACS1;TAX1BP1;RAPGEF2;RAPGEF6;SQSTM1;SHANK2;LUC7L2;ANKRD17;USP14;NOTCH1;STAU1;DDX1;ATL2;PPM1H;PRICKLE2;NRXN2;ADD1;GNA14;C18ORF25;DNAJB6;PALMD;DHX36;GNA12;LTA4H;NPTX2;ACSS1;UGT1A8;KIDINS220;RDX;SLC4A10;CDC5L;PTK2;NELL2;PDP1;GRHPR;DLG2;NF…
RBPJ 21746931 ChIP-Seq IB4-LCL Human	0.0581093	73/2013	0.874764	0.999993	0	0	0.873314	0.116851	FKBP10;BMPR2;CSE1L;PITPNB;CPNE6;ILK;ICAM5;ACTB;CDH5;FBL;NUB1;RPL18A;TNKS1BP1;ARFIP1;UBXN4;GIT1;TGM2;TMED4;DST;IL18;AMT;TEX15;HDHD2;PGD;CIT;ACTBL2;BIN1;PACS1;MAP7D1;CDC42EP1;RAPGEF2;MYH9;NUP98;TLN1;SCG2;PAFAH1B2;ARF6;ITIH4;PCNA;CD151;NOTCH1;ACSS2;HM13;SRSF1;PXN;AK2;PRPF8;PPP1R2;NFS1;DNAJB6;ZMAT2;GPM6B;CLASP1;SMARCE1;NDUFA3;TMEM132A;PRRC2C;RPL35A;RPL23A;DEK;SMARCA2;ARCN1;EHD1;BCKDK;DLG2;FUBP3;RAB12…
MYBL2 22936984 ChIP-ChIP MESCs Mouse	0.0559635	82/2250	0.879096	0.999993	0	0	0.876831	0.112989	SLC25A1;FKBP10;RPL3;SLC44A1;GTF2B;IPO7;RLBP1;ACTB;SCAMP5;AKAP12;LASP1;HERC1;TRIM2;SPIN1;ARL6IP5;PDE4A;SDF2;RPS11;CAST;BCKDHA;RPS9;TPM4;USP4;GAB1;ANXA11;PRPF4B;ACYP1;ARID1A;CIT;RAP2B;LMBRD2;DNAJC7;BIN1;MADD;SUCLG1;PPIA;GART;ARF6;ANKRD17;SEC23A;FKBP2;HDAC2;PCNA;MVK;ACSS2;TOMM40;PCDH10;MRPS36;PXN;NRF1;SUPT6H;GLG1;TSPAN31;NFS1;SNX2;DNAJB6;DHX36;LTA4H;BUB3;MAP2K7;EPS15;ABCF3;DECR1;HSPA8;SF3A2;HSPA1L;M…
GATA2 26923725 Chip-Seq HEMANGIOBLAST Mouse	0.0559154	1988-02-01	0.879194	0.999993	0	0	0.545626	0.0702494	ANXA1;CPEB3
IKZF1 21737484 ChIP-ChIP HCT116 Human	0.0547365	4/155	0.881584	0.999993	0	0	0.620918	0.0782576	PRKAR2B;RPL35A;PGD;L1CAM
RNF2 27304074 Chip-Seq NSC Mouse	0.0531886	36/1052	0.884731	0.999993	0	0	0.825318	0.101078	GNAZ;UHRF1BP1L;HDAC2;PCDH10;GPS1;HPCA;PPM1H;AK2;PHYHIPL;CABP1;ABR;PSD2;NNT;RB1CC1;TRIM2;NCS1;PDE4B;PLTP;ANXA1;ANXA2;SLC6A17;TBCA;HDHD2;KBTBD11;STXBP5L;RHOB;BCR;PTPRD;NELL2;EHD1;RAP2B;DLG2;DNAJA4;EIF3F;FGF12;CPEB2
CDX2 22108803 ChIP-Seq LS180 Human	0.052083	72/2000	0.886987	0.999993	0	0	0.866149	0.103873	LGALS3BP;SPON1;UHRF1BP1L;WDR1;CTNND1;PITPNA;SMC3;IPO5;TRIM9;CDH5;PCLO;AP1G1;TRIM2;ITGB8;PIP4K2B;WDR7;CAST;PRKAB2;HSDL2;ANXA2;TPM4;VWF;UGT1A1;SLC6A17;PABPC4;ANXA11;CSNK1E;ACAP2;ACTBL2;RAPGEF2;VDAC2;SUCLG1;GART;CHST2;LUC7L2;SLC20A2;USP54;EIF5A2;ARL1;PPM1H;LRP4;HSD17B4;NRXN2;FOXO3;CBL;PPP1R2;GRIN2A;C18ORF25;CBS;DNAJB4;DHX36;ERI3;NCAM1;KIF3C;NPTX2;ACSS1;CDIPT;ZBED5;SLC12A2;SMARCE1;KIDINS220;CAV1;EPHX…
STAT1 17558387 ChIP-Seq HELA Human	0.052083	72/2000	0.886987	0.999993	0	0	0.866149	0.103873	PCSK2;WDR1;GPT;SMC3;EEA1;C4B;GRM5;NUB1;PSMD2;RB1CC1;DBT;CAPN2;SPIN1;LUC7L;TNKS1BP1;PSPH;CAST;SRRM2;GSTK1;ATP6V1G1;SMARCC2;ANXA2;PABPC4;TBR1;BCR;DDB1;PRKAR1B;VGF;TAX1BP1;CDC42EP1;VDAC2;MYH9;HAGH;ARHGEF7;BRSK2;NOTCH1;NUFIP2;POLDIP3;DDX1;RASAL2;FOXO3;SLC7A2;ADD1;VCPIP1;PPP1R2;LIMA1;GNA14;KLC2;HECTD1;ESD;TPR;GNA12;CLASP2;CDK17;SMARCE1;ST13;SEC16A;TMEM132A;CDC5L;MYO5A;LNPEP;PTK2;NAP1L5;MANF;PPP5C;TAOK…
SOX2 19829295 ChIP-Seq ESCs Human	0.052083	72/2000	0.886987	0.999993	0	0	0.866149	0.103873	DPP10;FKBP10;TRIO;HIP1;MEGF10;GLDC;CELF2;PREP;HMGB3;KLHDC7A;CLINT1;PTPRF;GLS;AMOT;TRIM9;TFG;CAPN2;ARL6IP5;PIP4K2C;ERC2;UBXN4;BCAS1;CHGB;CAST;IK;SMARCC2;DST;HLA-A;F2;ACAP2;PSMA4;VDAC2;RAPGEF6;PI4K2A;ARF6;GRIA1;NDRG4;HDAC2;ACSS2;PDE1A;NRF1;ACTR3B;BPHL;PAPSS1;LMAN1;C18ORF25;FXR2;DNAJB4;PENK;ZBED5;SEC31A;MFAP3L;SSB;CSNK1A1;AGL;SMARCA2;BTBD8;PTK2;LRPPRC;PTPRD;COPS4;ERP44;PEX5L;REST;DLG1;NFIA;GNPDA2;DN…
NANOG 19829295 ChIP-Seq ESCs Human	0.052083	72/2000	0.886987	0.999993	0	0	0.866149	0.103873	DPP10;FKBP10;TRIO;HIP1;MEGF10;GLDC;CELF2;PREP;HMGB3;KLHDC7A;CLINT1;PTPRF;GLS;AMOT;TRIM9;TFG;CAPN2;ARL6IP5;PIP4K2C;ERC2;UBXN4;BCAS1;CHGB;CAST;IK;SMARCC2;DST;HLA-A;F2;ACAP2;PSMA4;VDAC2;RAPGEF6;PI4K2A;ARF6;GRIA1;NDRG4;HDAC2;ACSS2;PDE1A;NRF1;ACTR3B;BPHL;PAPSS1;LMAN1;C18ORF25;FXR2;DNAJB4;PENK;ZBED5;SEC31A;MFAP3L;SSB;CSNK1A1;AGL;SMARCA2;BTBD8;PTK2;LRPPRC;PTPRD;COPS4;ERP44;PEX5L;REST;DLG1;NFIA;GNPDA2;DN…
GATA3 21878914 ChIP-Seq MCF-7 Human	0.052083	72/2000	0.886987	0.999993	0	0	0.866149	0.103873	LGALS3BP;SERPINA3;TOP2B;MTCH2;SERPINE2;GTF2B;PITPNB;PITPNA;SLC7A14;ADAR;HNRNPR;MSI2;ICAM5;RLBP1;GLS;MECP2;TUBA1C;PSMD7;SIPA1L1;PSMD2;KIF1B;PIP4K2B;ARFIP1;TMED4;CAST;GSTK1;CDV3;PPP1R12A;SMARCC2;DST;UGT1A1;SLC6A17;GAB1;ANXA11;UBE4B;PGD;DNM1;CTTNBP2NL;PSMA4;MAP7D1;TLN1;BLVRA;STXBP3;EIF5A2;ARL1;NRXN3;LRP4;VPS26A;BPHL;CAMKK1;SNX2;KLC2;UGP2;CAMK2N1;CBS;BAG3;TRA2B;RAD21;G3BP1;ESD;LCMT1;ACBD5;CAV1;TMEM13…
SMC3 22415368 ChIP-Seq MEFs Mouse	0.052083	72/2000	0.886987	0.999993	0	0	0.866149	0.103873	DPP10;GABRB2;CUEDC2;TRIO;RNH1;DDX46;MEGF10;RPLP0;CCDC124;CTNND1;ADAR;SMC3;SLC4A4;ACTB;PTPRF;TUBA1C;CDH5;ACTR1B;SIPA1L1;UROD;NPTN;SNAP29;TGM2;SMARCC2;IGFBP5;CIRBP;GAB1;SLC39A10;ARID1A;ERMN;RHOB;BCR;GPRC5B;RAP2B;VGF;DAAM1;GPD1;ERH;ATP6V0C;ARF6;MTMR3;PSMD11;ACSS2;TOMM40;AHNAK;PCDH10;ATL2;GNA14;DNPEP;PIP5K1C;PLCG1;PDLIM5;CDK17;RNF20;MID1IP1;SEC16A;CMTM5;EPHX1;XPO7;DHRS1;SLC4A8;NCEH1;GNPDA1;ARPC3;EIF3…
EZH2 27294783 Chip-Seq NPCs Mouse	0.0512677	48/1374	0.888653	0.999993	0	0	0.841723	0.0993639	DPP10;GNAZ;UHRF1BP1L;HDAC2;BMPR2;SERPINE2;CFH;CUL3;PREP;PHYHIPL;NENF;RASAL2;FOXO3;UGT1A7C;GLS;EEA1;AKAP12;VCPIP1;ACTR1B;DNPEP;RB1CC1;TPR;CAPN2;LTA4H;UBXN4;GLUL;CLASP1;SEC63;CDK17;DST;IGFBP5;UGT1A1;ADHFE1;NEK7;SLC39A10;BTBD11;ANK3;GLRX2;UCHL5;BCR;INPP4A;FMO9;SOAT1;CCDC6;TPP2;ACBD3;SCG2;ASTN1
MTF2 20144788 ChIP-Seq MESCs Mouse	0.0509784	110/2981	0.889245	0.999993	0	0	0.885296	0.103918	SPON1;TRIO;CPNE5;SERPINE2;CLSTN1;ICAM5;SLC4A4;CAPN2;BSN;IGFBP5;SLC6A17;LIMCH1;TPM2;APLP2;TMOD2;PRPF4B;TBR1;CSNK1E;BCR;CLIP1;BIN1;ASTN1;BRSK2;RTN1;SHMT2;PCDH10;PDE1B;EIF5A2;HTRA1;ENDOD1;CABP1;FOXO1;GRIN2A;EPB41L1;PRKAR2A;COBLL1;EPB41L3;NPTX2;GPM6B;MFAP3L;IQSEC2;ADHFE1;CAV1;BTBD11;ARHGAP26;SMARCA2;PTK2;COPS3;NBEA;WNK2;GJB6;CPE;STRN;FGF12;CPEB2;FGFR2;PCSK2;DPP10;RYR2;BMPR2;DOCK3;SLC7A14;HMGB3;TRIM9;…
PCGF2 27294783 Chip-Seq ESCs Mouse	0.0493941	16/512	0.892495	0.999993	0	0	0.753548	0.0857042	DPP10;BMPR2;SERPINE2;IGFBP5;DST;CUL3;ADHFE1;SLC39A10;GLS;INPP4A;VCPIP1;ACTR1B;DNPEP;RB1CC1;TPP2;SCG2
REST 19997604 ChIP-ChIP NEURONS Mouse	0.0461273	76/2118	0.899234	0.999993	0	0	0.86216	0.0915718	LGALS3BP;TOP2B;DOCK3;WDR1;CSE1L;NENF;ICAM5;GPHN;NSDHL;LASP1;ACTR1B;TFG;SDF4;LUC7L;NEO1;TGM2;TMED4;EIF5A;SRRM2;FGB;RPS9;USP7;SMARCC2;SNRPN;CIRBP;CSNK1E;WIPI2;PSMA4;PRKAR1B;PRKAR1A;PACS1;DNAJB11;ADPRH;TAX1BP1;RAPGEF6;ATP6V0C;PI4K2A;SF1;GNAZ;NDRG4;TTYH3;RNMT;PDE1A;NRF1;CBL;FOXO1;PAPSS1;LMAN1;ATXN2;ZMAT2;DHX36;ESD;GNA12;SEC23B;UBQLN4;ATP9A;GPR158;GPM6B;SLC12A2;SF3A2;MYEF2;TXNRD1;EPHX2;NEK7;RDX;RANBP9…
EBNA2 21746931 ChIP-Seq IB4-LCL Human	0.045241	52/1492	0.901071	0.999993	0	0	0.838685	0.087367	FKBP10;CSE1L;CPNE6;CLTB;ILK;ICAM5;MECP2;CDH5;NUB1;TNKS1BP1;ARFIP1;ERC2;GIT1;TMED4;IL18;HDHD2;ACTBL2;MAP7D2;NUP98;SCG2;ARF6;ITIH4;PCNA;NOTCH1;ACSS2;HM13;PXN;AK2;PRPF8;GNA13;PPP1R2;NFS1;DNAJB6;ZMAT2;MYH14;GPM6B;CLASP1;SMARCE1;NDUFA3;TMEM132A;PRRC2C;RPL35A;RPL23A;DEK;SMARCA2;ARCN1;EHD1;BCKDK;EIF3G;NF1;NAA15;FGF12
CTNNB1 24651522 ChIP-Seq LGR5+ INTESTINAL STEM Human	0.0451728	4/162	0.901212	0.999993	0	0	0.593191	0.0617003	PPP1R2;ACSS2;ARFIP1;SORBS2
GATA1 26923725 Chip-Seq HPCs Mouse	0.0442483	6/226	0.903133	0.999993	0	0	0.638519	0.0650558	LIMA1;DLG1;BIN1;PDE1B;CDC42BPB;ARHGEF7
CUX1 19635798 ChIP-ChIP MULTIPLE HUMAN CANCER TYPES Human	0.0440508	112/3052	0.903544	0.999993	0	0	0.879004	0.089158	RPL3;CSE1L;GTF2B;PREP;PARK7;GOLGA2;PSMD9;C4A;PNN;RPS16;HERC1;UROD;CAPN2;ACAA1;RPS11;CAST;GABARAPL2;MBNL2;PRPF4B;ACYP2;HLA-A;WBP11;PRKAR1A;PSME3;MADD;FETUB;SUCLG1;SF1;SNRPB;FKBP5;RTN1;TSG101;CD151;PSMD14;STXBP3;PCDH10;PSMD13;PXN;ARL1;CABP1;GLG1;RAP1A;EPB41L1;PDCD10;ESD;TPR;LTA4H;NPTX2;BTF3;HSPA8;L1CAM;PUM1;SMARCA2;PTK2;SMARCA4;QDPR;COPS3;GRHPR;PPP5C;EHD4;CDK5;GOLGB1;TPP2;FGF12;ITPA;SLC25A1;ARF4;ME…
VDR 22108803 ChIP-Seq LS180 Human	0.0437334	3/130	0.904204	0.999993	0	0	0.553709	0.0557584	GRIA1;USP14;SEMA4A
SUZ12 27294783 Chip-Seq NPCs Mouse	0.0434521	29/880	0.90479	0.999993	0	0	0.79383	0.0794244	DPP10;BMPR2;SERPINE2;CFH;CUL3;UGT1A7C;GLS;VCPIP1;ACTR1B;DNPEP;RB1CC1;TPR;CAPN2;UBXN4;GLUL;CLASP1;DST;IGFBP5;ADHFE1;NEK7;SLC39A10;GLRX2;UCHL5;INPP4A;FMO9;SOAT1;TPP2;SCG2;ASTN1
AR 20517297 ChIP-Seq VCAP Human	0.0433888	73/2047	0.904922	0.999993	0	0	0.85658	0.0855779	PCSK2;DOCK4;ATP8A1;PITPNB;CTNND1;PTPRF;PSMD9;CDH5;FBL;ALDH2;AP1G1;TRIM2;DBT;ARFIP1;SDF2;BCAS1;UBL7;TMED4;BCAS3;FGA;USP7;PPP1R12A;ANXA2;ALG2;APOA4;ACYP2;TEX15;ACYP1;PSMA4;TMX3;TAX1BP1;VAMP3;TTYH3;MVK;SLC20A2;SHMT2;CSTF2T;RASAL2;CBL;ADD1;PAPSS1;STRN3;C12ORF57;GNA13;PPP1R2;ANKMY2;UGP2;DNAJB4;DHX36;PDLIM5;MEF2D;ZBED5;UGT1A8;CLASP1;MYEF2;CAV1;TXNRD1;RPL23A;SORBS2;DHRS1;SMARCA2;PTK2;AGT;KTN1;ARHGAP32;N…
TBX3 20139965 ChIP-Seq ESCs Mouse	0.0431967	36/1070	0.905323	0.999993	0	0	0.810147	0.0805805	DYNC1I2;MTMR3;TRIO;STAU1;NUFIP2;GLDC;PDE1A;PREP;KLHDC7A;NRF1;FOXO1;EEA1;VCPIP1;PNP;PRKAR2A;AP2S1;NCAM1;LTA4H;SEC61B;BUB3;ACSS1;DLGAP2;DLGAP4;SEC63;UGT1A1;CSNK1A1;RDX;SMARCA5;BTBD11;LNPEP;DAAM1;FUBP3;RAB12;CD9;SPIRE1;FGFR2
EBNA1 20929547 Chip-Seq RAJI-cells Human	0.0414412	71/2000	0.908989	0.999993	0	0	0.852481	0.0813454	MTCH2;CLSTN1;ILK;ACTB;AKAP12;NPEPPS;FBL;LGALS1;PNP;AP1G1;ITGB8;KIF1B;ERC2;SEC63;CHGB;FGB;MBNL2;AKR1A1;UBE4B;VPS37B;F2;STX1B;SOAT1;PSPC1;MAP7D1;RAPGEF2;SCG2;VAMP3;RBM22;SEC23A;FKBP2;TTYH3;NDRG3;SLC20A1;HTRA1;UBR4;NRXN3;ACTR3B;VCPIP1;GRIN2A;SNX2;PDCD10;APOH;TRA2B;BUB3;RPL17;CDK17;SMARCE1;GSN;SGTB;NDUFA3;CMTM5;GBF1;EPHX1;RPL23A;CDC42BPB;SUPT5H;DHRS1;SMARCA2;SMARCA4;GRIN1;MANF;GRHPR;DLG1;NECAP1;FMNL2…
GATA6 21074721 ChIP-Seq CACO-2 Mouse	0.0414412	71/2000	0.908989	0.999993	0	0	0.852481	0.0813454	GTF2B;CLSTN1;SLC2A1;MIA3;ADAR;HNRNPR;KLHDC7A;PARK7;PTPRF;UROD;DDI2;DBT;CAPN2;PDE4B;SDF4;KIF1B;GLUL;LRRC47;SLC6A17;ACTN2;PABPC4;AKR1A1;UBE4B;PGD;ARID1A;UCHL5;CTTNBP2NL;SOAT1;MAP7D1;SEC22B;VAMP3;ASTN1;SAR1A;CFH;STXBP3;HDAC1;HPCA;AK2;UBR4;CSTF2T;PHYHIPL;RASAL2;CNN3;RAP1A;RBBP4;PALMD;CAMK2N1;S100A16;DNAJB4;ERI3;TPR;PSAP;MEF2D;UBQLN4;EPS15;SEMA4A;ACBD5;AGL;NEK7;PUM1;BTBD8;GATAD2B;AGT;MTOR;NFIA;SYT11;F…
CDX2 21402776 ChIP-Seq INTESTINAL-VILLUS Mouse	0.0414412	71/2000	0.908989	0.999993	0	0	0.852481	0.0813454	DPP10;GABRB2;UHRF1BP1L;DOCK4;BMPR2;SERPINE2;PREP;MSI2;NENF;CLINT1;GLS;EEA1;AKAP12;ACTR1B;RB1CC1;CAPN2;UBXN4;GLUL;SEC63;PPP1R12A;DST;IGFBP5;UGT1A1;SLC39A10;ANK3;GLRX2;UCHL5;BCR;INPP4A;SOAT1;DAAM1;RAPGEF6;SCG2;ASTN1;GRIA1;GNAZ;HDAC2;COPA;PDXK;CFH;DDX1;CUL3;ARL1;PPM1H;PHYHIPL;RASAL2;FOXO3;PPM1E;UGT1A7C;VCPIP1;DNPEP;UGP2;TPR;PSAP;LTA4H;CLASP1;CDK17;SPAG9;CPSF6;ADHFE1;TXNRD1;NEK7;EPHX1;BTBD11;FMO9;CCD…
CEBPB 22108803 ChIP-Seq LS180 Human	0.0414412	71/2000	0.908989	0.999993	0	0	0.852481	0.0813454	UHRF1BP1L;HIP1;CPNE5;DDX46;GTF2B;DDX42;ATP2A1;PARK7;PTPRF;TRIM9;CDH5;LGALS1;RPS16;ALDH2;DHX15;ERC2;CAST;PPP1R12A;ANXA2;USP4;ACSL1;ANK3;WIPI2;ARFGAP2;KIF2A;ACTBL2;BIN1;PACS1;MAP7D1;RAPGEF2;ERH;SUCLG1;HAGH;HDAC2;SAR1A;DDX1;EIF5A2;PXN;PPM1H;HSD17B4;NRXN2;VPS26A;MTDH;PPP1R2;LIMA1;HECTD1;ZMAT2;CBS;EIF4H;NCAM1;PLCG1;SMARCE1;HSPA1L;KIDINS220;DEK;LETM1;EHD1;BCKDK;PDP1;HNRNPM;COPS3;PEX5L;PPP5C;CDK5;EIF3G;…
PPAR 26484153 Chip-Seq NCI-H1993 Human	0.0396342	40/1185	0.912779	0.999993	0	0	0.812092	0.0741124	SPON1;TRIO;STAU1;SLC20A1;AK2;UBR4;OGDHL;NENF;PARK7;PTPRF;CNN3;EEA1;LASP1;C18ORF25;HECTD1;DHX15;CAPN2;SPIN1;KIF3C;ACAA1;SNAP29;ZBED5;ATP9A;TGM2;CDK17;CDV3;HSDL2;ANXA1;TXNRD1;ECH1;SLC39A10;ARHGAP26;ACAP2;DLG1;PACS1;WNK2;DMXL2;NF1;MYH9;BLVRA
CIITA 18437201 ChIP-ChIP Raji B and iDC Human	0.0387321	1959-01-01	0.914677	0.999993	0	0	0.404612	0.0360849	C4A
NFE2 27457419 Chip-Seq LIVER Mouse	0.0381302	32/972	0.915946	0.999993	0	0	0.792184	0.0695521	DPP10;BMPR2;SERPINE2;CFH;CUL3;NENF;UGT1A7C;GLS;VCPIP1;ACTR1B;DNPEP;RB1CC1;TPR;CAPN2;UBXN4;GLUL;CLASP1;DST;IGFBP5;UGT1A1;ADHFE1;NEK7;EPHX1;SLC39A10;UCHL5;INPP4A;FMO9;SOAT1;TPP2;ACBD3;SCG2;ASTN1
IRF4 20064451 ChIP-Seq CD4+T Mouse	0.0377536	33/1000	0.91674	0.999993	0	0	0.793967	0.0690203	NDRG4;NRXN3;HSD17B4;PAPSS1;TRIM9;ANKMY2;GNA14;PCLO;HERC1;SCRN1;CAMK2N1;COBLL1;ITGB8;PDLIM5;NEO1;GLUL;SEC63;UBL7;CDV3;SMARCC2;BTBD11;PTPN11;LRPPRC;UCHL5;NELL2;DIAPH1;GPRC5B;DLG2;FMNL2;GNPDA2;NF1;VDAC2;SUCLG1
CBP 20019798 ChIP-Seq JUKART Human	0.0377536	33/1000	0.91674	0.999993	0	0	0.793967	0.0690203	NDRG4;NRXN3;HSD17B4;PAPSS1;TRIM9;ANKMY2;GNA14;PCLO;HERC1;SCRN1;CAMK2N1;COBLL1;ITGB8;PDLIM5;NEO1;GLUL;SEC63;UBL7;CDV3;SMARCC2;BTBD11;PTPN11;LRPPRC;UCHL5;NELL2;DIAPH1;GPRC5B;DLG2;FMNL2;GNPDA2;NF1;VDAC2;SUCLG1
FOXP2 21765815 ChIP-ChIP NEURO2A Mouse	0.0370299	39/1164	0.918269	0.999993	0	0	0.805721	0.0686993	PON2;CTNND1;SLC7A14;CSTF2T;GPHN;ANKMY2;PCLO;PDCD10;GDAP1L1;NPTN;DAG1;NCAM1;PAK3;UBL7;MAPK3;CLASP2;SLC12A2;SPAG9;SSB;UGT1A1;ALG2;SLC39A10;CASK;LNPEP;ACYP2;VPS37B;AMPD3;ACYP1;DNM1;NAP1L5;CIT;DDB1;PRPF6;NFIA;PACS1;GJB6;LANCL2;HYOU1;SF1
POU3F2 20337985 ChIP-ChIP 501MEL Human	0.0352427	59/1702	0.922056	0.999993	0	0	0.832095	0.067524	PCSK2;DPP10;RAB3C;DGKE;GTF2B;UBE3A;SLC4A4;AKAP12;NNT;TRIM2;ITGB8;ARFIP1;NEO1;CAST;FGB;MBNL2;ANXA1;DST;WBP11;RAP2B;LMBRD2;KIF2A;PRKAR1A;SCG2;LUC7L2;FKBP5;HDAC2;TSG101;CFH;STXBP3;PCDH10;PDE1A;PHYHIPL;RASAL2;CBL;SLC7A2;VCPIP1;LMAN1;SDCBP;C18ORF25;COBLL1;TPR;DMD;WASF3;CLASP2;SMARCE1;AGL;NEK7;SLC4A10;STXBP5L;KTN1;PSMC6;NBEA;GOLGB1;OCIAD1;CTNNB1;EIF4G3;EIF4G2;CPEB4
KLF5 18264089 ChIP-ChIP MESCs Mouse	0.0330169	2/103	0.926794	0.999993	0	0	0.464228	0.0352926	PPP1R12A;PXN
KLF2 18264089 ChIP-ChIP MESCs Mouse	0.0330169	2/103	0.926794	0.999993	0	0	0.464228	0.0352926	PPP1R12A;PXN
ESRRB 18555785 Chip-Seq ESCs Mouse	0.0325871	70/2000	0.927711	0.999993	0	0	0.838864	0.0629438	DPP10;BMPR2;SERPINE2;CELF1;CSE1L;SLC7A14;OLA1;SLC2A1;NENF;GLS;RASSF2;ACTR1B;RB1CC1;NCS1;CAPN2;UBXN4;GLUL;DLGAP4;BCAS1;TGM2;CHGB;DST;IGFBP5;UGT1A1;STARD7;APOA2;SLC39A10;TBR1;UBE4B;GLRX2;GAPVD1;UCHL5;INPP4A;PRPF6;SOAT1;ITPKA;SCG2;BLVRA;ASTN1;SNRPB;DYNC1I2;COPA;NDRG3;NOTCH1;ACSS2;STAU1;CFH;SLC20A1;CUL3;RASAL2;VCPIP1;DNPEP;PALMD;COBLL1;TPR;ATP9A;GPR158;CLASP1;GSN;MYEF2;SEC16A;NEK7;EPHX1;FMO9;EHD4;FMN…
CRX 20693478 ChIP-Seq RETINA Mouse	0.0325871	70/2000	0.927711	0.999993	0	0	0.838864	0.0629438	DPP10;UHRF1BP1L;BMPR2;SERPINE2;PREP;NENF;GLS;EEA1;AKAP12;NPEPPS;ACTR1B;RB1CC1;KIF5A;CAPN2;PIP4K2C;UBXN4;GLUL;SEC63;PPP1R12A;SMARCC2;DST;IGFBP5;UGT1A1;SLC39A10;ANK3;GLRX2;UCHL5;BCR;INPP4A;SOAT1;PPA1;ERH;RAPGEF6;SCG2;ASTN1;GRIA1;GNAZ;HDAC2;PDXK;SAR1A;CFH;NUFIP2;CUL3;PPM1H;PHYHIPL;VPS26A;RASAL2;FOXO3;PPM1E;UGT1A7C;VCPIP1;DNPEP;UGP2;TPR;PSAP;LTA4H;KIF3C;CLASP1;ADHFE1;TXNRD1;NEK7;EPHX1;BTBD11;FMO9;CCD…
GATA6 21074721 ChIP-Seq CACO-2 Human	0.0325871	70/2000	0.927711	0.999993	0	0	0.838864	0.0629438	RYR2;CELF2;GTF2B;CLSTN1;SLC2A1;MIA3;ADAR;HNRNPR;KLHDC7A;NENF;PARK7;PTPRF;UROD;DDI2;DBT;PDE4B;SDF4;KIF1B;GLUL;LRRC47;PRKAB2;SLC6A17;PABPC4;AKR1A1;UBE4B;PGD;ARID1A;CTTNBP2NL;SOAT1;MAP7D1;SEC22B;VAMP3;ASTN1;COPA;CFH;STXBP3;HDAC1;HPCA;AK2;UBR4;PHYHIPL;RASAL2;CNN3;RAP1A;RBBP4;PALMD;CAMK2N1;S100A16;DNAJB4;ERI3;TPR;MEF2D;UBQLN4;EPS15;SEMA4A;ACBD5;AGL;NEK7;EPHX1;PUM1;BTBD8;GATAD2B;AGT;MTOR;NFIA;SYT11;FUB…
TAL1 26923725 Chip-Seq HPCs Mouse	0.0325871	70/2000	0.927711	0.999993	0	0	0.838864	0.0629438	GABRB2;ATP8A1;CELF2;GM16381;RLBP1;SCAMP5;TFG;SEC61B;BCAS1;CHGB;UBL7;ANXA2;VWF;ACSL1;TMOD2;CASK;TBR1;PGD;ERMN;UCHL5;CTTNBP2NL;LMBRD2;KIF2A;DAAM1;BIN1;LANCL2;ARHGEF7;PI4K2A;VAMP3;SNRPB;ANKRD17;SNAP47;USP14;PCDH10;PDE1B;MTDH;FXR1;LIMA1;GNA14;PALMD;APOH;TRA2B;DHX36;PLCG1;PDLIM5;MFAP3L;SYT5;CSNK1A1;SEMA4B;NEK7;SMARCA5;IMMT;BTBD11;SORBS2;CDC42BPB;COX6C;STXBP5L;PTPRD;QDPR;FMO9;CCDC88A;GRHPR;EHD4;DLG2;NB…
RING1B 27294783 Chip-Seq ESCs Mouse	0.0325871	70/2000	0.927711	0.999993	0	0	0.838864	0.0629438	GABRB3;DPP10;SPON1;BMPR2;SERPINE2;GLDC;SLC2A1;ICAM5;GPHN;GLS;LGALS1;NNT;CAPN2;UBXN4;GIT1;EIF5A;FGB;GABARAPL2;FGA;SMARCC2;MBNL2;IGFBP5;GAB1;SLC39A10;GLRX2;GNL1;RHOB;BCR;GPRC5B;VGF;PPA1;ITPKA;CDC42EP1;THOP1;FKBP5;HDAC2;TTYH3;SHMT2;PCDH10;PPM1H;LRP4;VPS26A;FOXO3;PPM1E;FOXO1;CNN3;GNA14;GRIN2A;HECTD1;PRKAR2B;CBS;G3BP1;NCAM1;PIP5K1C;MEF2D;CLASP1;MPP2;CSNK1A1;CAV1;NEK7;DEK;KBTBD11;NELL2;CCDC88A;NFIA;TPP…
PCGF2 27294783 Chip-Seq NPCs Mouse	0.0321746	13/451	0.928593	0.999993	0	0	0.692887	0.0513324	DPP10;BMPR2;SERPINE2;IGFBP5;CUL3;NEK7;SLC39A10;GLS;DNPEP;TPP2;UBXN4;SCG2;CLASP1
KLF4 18264089 ChIP-ChIP MESCs Mouse	0.0318733	2/104	0.929237	0.999993	0	0	0.459652	0.0337343	PPP1R12A;PXN
LMO2 20887958 ChIP-Seq HPC-7 Mouse	0.0310996	60/1741	0.930894	0.999993	0	0	0.826369	0.0591759	BMPR2;CPNE5;SERPINE2;CELF2;OLA1;NENF;CLINT1;RLBP1;ACTB;SCAMP5;CDH5;PSMD7;SIPA1L1;SPIN1;PIP4K2B;WDR7;FADS1;HSDL2;PPP1R12A;TRAPPC2L;TPM4;EXOC7;TMOD2;HDHD2;ARID1A;ERMN;STX1B;RAP2B;PRKAR1A;PGP;CDC42EP1;VDAC2;HAGH;ARHGEF7;VCL;SNAP47;BRSK1;TTYH3;TSG101;PSMD13;PON2;EIF5A2;ARL1;ENDOD1;CABP1;CAMKK1;ADD1;FXR2;TRA2A;NCAM1;CTLA2B;STAT3;SRP68;COPS4;SLC4A8;IMPDH2;PDCD4;DYNLRB1;ACBD3;CPEB2
VDR 20736230 ChIP-Seq LYMPHOBLASTOID Human	0.0305893	14/483	0.931989	0.999993	0	0	0.696579	0.0490631	SMARCE1;BCAS3;API5;RPS6;LRP4;MSI2;CDC42BPB;EHD1;PEX5L;TAOK1;RUVBL2;PI4KA;SEC22B;SCG2
ZIC3 20872845 ChIP-ChIP MESCs Mouse	0.030386	10/365	0.932425	0.999993	0	0	0.658058	0.0460419	SMARCE1;DNAJB6;EPHX2;RDX;DAG1;CLTB;ANXA11;PPIA;SQSTM1;CHST2
ERA 27197147 Chip-Seq ENDOMETRIOID-ADENOCARCINOMA Human	0.0299793	35/1073	0.933299	0.999993	0	0	0.783431	0.0540802	SLC25A1;DOCK9;UBR4;OGDHL;MSI2;SLC7A2;MTDH;IPO5;HERC1;DNAJB6;ALDH2;NCAM1;PIP5K1C;TGM2;MFAP3L;CHGB;ARHGAP26;UCHL5;BCR;CLIP1;DLG1;KIF2A;DAAM1;NFIA;PSPC1;PACS1;CTNNB1;TACC1;CPEB3;FGF12;SCG2;SHANK2;FGFR2;VAMP3;CPEB4
EGR1 19032775 ChIP-ChIP M12 Human	0.0284029	7/276	0.936693	0.999993	0	0	0.60842	0.0397908	STXBP3;CPNE6;PENK;UBE4B;ADAR;TBCA;GLUL
STAT4 19710469 ChIP-ChIP TH1 Mouse	0.0274071	67/1939	0.938843	0.999993	0	0	0.827245	0.0522051	RNH1;WDR1;SLC2A1;ETFB;PARK7;TRIM9;PNP;TRIM2;SDF4;LUC7L;SDF2;ACAA1;UBL7;EIF5A;CAST;MBNL2;ANXA1;SLC39A10;PRPF4B;TEX15;VPS37B;WBP11;CTTNBP2NL;ARHGEF9;RAP2B;PPA1;VDAC2;NUP98;RAPGEF6;VPS28;VAMP3;ARF6;TTYH3;PCNA;AHNAK;PON2;ARL1;HTATSF1;CORO1A;BPHL;ADD1;GLG1;GNA14;RBBP9;SEC23B;LCMT1;GPM6B;SEMA4A;IQSEC2;NDUFA3;TXNRD1;STAT3;NEK7;MYO5A;RPL23A;DEK;KBTBD11;COPS4;TJP1;NECAP1;QARS;NFIA;GNPDA2;SYT11;PDCD4;EIF4G…
E2F4 17652178 ChIP-ChIP JURKAT Human	0.025904	32/1002	0.942098	0.999993	0	0	0.766421	0.0457141	DYNC1I2;PCNA;SLC20A1;CUL3;AKR1B1;CSTF2T;C12ORF57;LMAN1;CHCHD2;RAP1A;NNT;AP2S1;DHX15;BUB3;ATP9A;EIF5A;HSPA8;RPL35A;ACYP1;DEK;COX6C;ARID1A;UCHL5;CIT;RAP2B;MFAP1;FUBP1;CAMK4;DRG1;SUCLG1;ALDOA;SNRPB
FOXA1 25329375 ChIP-Seq VCAP Human	0.0253099	69/2000	0.943388	0.999993	0	0	0.825298	0.0480968	PCSK2;TOP2B;UHRF1BP1L;TRIO;SERPINE2;GLDC;PREP;PTPRF;GPHN;RASSF2;ACTR1B;IMPA1;SCRN1;AP1G1;NNT;DHX15;SDF4;VPS35;ARFIP1;PSPH;UBL7;HSDL2;PPP1R12A;SMARCC2;DST;SLC39A10;TBR1;TFIP11;ANK3;CTTNBP2NL;KIF2A;VGF;PRKAR1A;ARF6;TSG101;AHNAK;NUFIP2;SHMT2;PPM1H;AK2;PHYHIPL;ADD1;LMAN1;SNX2;UGP2;RAD21;DNAJB4;DHX36;ERI3;UGT1A4;LTA4H;ACSS1;ZBED5;RPL17;UGT1A8;API5;KIDINS220;TXNRD1;LNPEP;SMARCA2;PEX5L;PPP5C;DLG2;TAOK1;…
RARA 24833708 ChIP-Seq LIVER Mouse	0.0253099	69/2000	0.943388	0.999993	0	0	0.825298	0.0480968	LGALS3BP;RAB3C;UHRF1BP1L;SERPINE2;GLDC;CCDC47;PITPNA;PARK7;EFTUD2;PSMD9;TRIM9;TFG;PSD2;DDI2;CAPN2;SDF2;BSN;SNAP29;FADS1;GIT1;DLGAP4;SEC63;UBL7;USP7;TMED9;SMARCC2;ACTN2;EXOC7;PABPC4;AMT;VPS37B;ACAP2;LMBRD2;SQSTM1;ATP6V0C;VCL;FKBP5;USP14;FKBP2;MVK;STAU1;ABHD4;CORO1B;PPP1R2;SDCBP;GRIN2A;DNPEP;TRA2B;ESD;LRRC8A;PIP5K1C;ADHFE1;AGL;SEC16A;CMTM5;CDC5L;SORBS2;SRP68;SUPT5H;LRPPRC;HNRNPM;SLC4A8;DLG1;DNAJA4;…
SOX6 21985497 ChIP-Seq MYOTUBES Mouse	0.0253099	69/2000	0.943388	0.999993	0	0	0.825298	0.0480968	DPP10;GABRB2;UHRF1BP1L;BMPR2;SERPINE2;PREP;NENF;CLINT1;GLS;EEA1;AKAP12;ACTR1B;SIPA1L1;RB1CC1;KIF5A;CAPN2;UBXN4;GLUL;SEC63;SMARCC2;DST;IGFBP5;UGT1A1;SLC39A10;ACYP2;ANK3;GLRX2;UCHL5;RHOB;BCR;INPP4A;SOAT1;PPA1;SCG2;THOP1;GNAZ;HDAC2;PDXK;PSMD11;SAR1A;CFH;CUL3;PHYHIPL;RASAL2;FOXO3;UGT1A7C;VCPIP1;ABR;DNPEP;UGP2;TPR;PSAP;LTA4H;CLASP1;CDK17;CPSF6;KIDINS220;ADHFE1;TXNRD1;NEK7;EPHX1;BTBD11;FMO9;CCDC88A;TAO…
FOXA1 27270436 Chip-Seq PROSTATE Human	0.0253099	69/2000	0.943388	0.999993	0	0	0.825298	0.0480968	PCSK2;TOP2B;UHRF1BP1L;TRIO;SERPINE2;GLDC;PREP;PTPRF;GPHN;RASSF2;ACTR1B;IMPA1;SCRN1;AP1G1;NNT;DHX15;SDF4;VPS35;ARFIP1;PSPH;UBL7;HSDL2;PPP1R12A;SMARCC2;DST;SLC39A10;TBR1;TFIP11;ANK3;CTTNBP2NL;KIF2A;VGF;PRKAR1A;ARF6;TSG101;AHNAK;NUFIP2;SHMT2;PPM1H;AK2;PHYHIPL;ADD1;LMAN1;SNX2;UGP2;RAD21;DNAJB4;DHX36;ERI3;UGT1A4;LTA4H;ACSS1;ZBED5;RPL17;UGT1A8;API5;KIDINS220;TXNRD1;LNPEP;SMARCA2;PEX5L;PPP5C;DLG2;TAOK1;…
RAD21 21589869 ChIP-Seq MESCs Mouse	0.0230421	70/2036	0.948327	0.999993	0	0	0.821785	0.043601	SLC25A1;DGKE;HIP1;MEGF10;CCDC124;SLC2A1;PARK7;RLBP1;FBL;PSMD7;SCRN1;ALDH2;UROD;KIF5A;DBT;NPTN;UBTF;BSN;NEO1;GIT1;TMED4;PRKAB2;USP7;PHYH;SMARCC2;IGFBP5;SLC6A17;ACTN2;CIRBP;VPS37B;RHOB;BCR;DDB1;PACS1;TLN2;TLN1;PPIA;CHST2;ARF6;SNRPB;TTYH3;ACSS2;AHNAK;HPCA;NRF1;PPP1R2;LIMA1;GNA14;RAP1A;HECTD1;FXR2;PDCD10;PENK;PLCG1;SMARCE1;MPP2;CMTM5;EPHX1;STXBP5L;LETM1;SLC4A8;PPP5C;RAB12;GOLGB1;NF1;CPE;CTNNB1;TACC1;…
TCF4 18268006 ChIP-ChIP LS174T Human	0.0225612	13/470	0.949377	0.999993	0	0	0.663407	0.0344633	DPP10;DYNC1I2;PRKAB2;GTF2B;CUL3;CLSTN1;SLC39A10;ARID1A;AGT;DNPEP;KIF3C;SCG2;UGT1A6
IRF8 21731497 ChIP-ChIP J774 Mouse	0.021766	8/319	0.951117	0.999993	0	0	0.60084	0.0301129	EHD1;GRIPAP1;ITPKA;HSD17B4;VPS26A;TLN1;CBL;PTK2
RARB 24833708 ChIP-Seq LIVER Mouse	0.0194054	68/2000	0.956301	0.999993	0	0	0.811782	0.0362725	SLC25A1;LGALS3BP;EIF4A3;PARK7;PSMD2;DDI2;SDF4;PIP4K2B;BSN;SNAP29;DLGAP4;SEC63;UPF1;BCAS3;USP7;TMED9;SMARCC2;ANXA2;TPM2;TMOD2;AMT;VPS37B;GNL1;ARFGAP2;INPP4A;ACAP2;LMBRD2;VGF;PACS1;PSME3;DNAJB11;VCL;SF1;FKBP5;DYNC1I2;USP14;FKBP2;SAR1A;ABHD4;CUL3;ATL2;EIF5A2;PPP1R2;LIMA1;ATXN2;DNPEP;RBBP4;APOH;TRA2B;TRA2A;ESD;EIF4H;PIP5K1C;LCMT1;SYT5;CSNK1A1;AGL;TMEM132A;CDC5L;SRP68;TBCA;DEK;SMARCA4;HNRNPM;DLG1;GNB2…
STAT3 18555785 Chip-Seq ESCs Mouse	0.0194054	68/2000	0.956301	0.999993	0	0	0.811782	0.0362725	PCSK2;DPP10;BMPR2;SERPINE2;CSE1L;SLC7A14;SLC2A1;NENF;GLS;RASSF2;ACTR1B;RB1CC1;NCS1;CAPN2;UBXN4;GLUL;DLGAP4;BCAS1;TGM2;CHGB;DST;IGFBP5;STARD7;SLC39A10;GLRX2;ERMN;UCHL5;INPP4A;SOAT1;ITPKA;SCG2;BLVRA;ASTN1;COPA;NDRG3;NOTCH1;STAU1;PSMD14;CFH;SLC20A1;CUL3;PDE1A;RASAL2;VCPIP1;DNPEP;PALMD;COBLL1;ERI3;TPR;PLCG1;PDLIM5;ATP9A;GPR158;CLASP1;ACBD5;GSN;ADHFE1;SEC16A;NEK7;EPHX1;SLC4A10;FMO9;EHD4;FUBP3;NMT2;TPP…
PHF8 20622854 ChIP-Seq HELA Human	0.0194054	68/2000	0.956301	0.999993	0	0	0.811782	0.0362725	SERPINA3;DDX46;CELF1;CRTC1;PITPNB;CTNND1;ATP2A1;MSI2;ICAM5;ACTB;MECP2;SYNCRIP;CDH5;FBL;NNT;NPTN;PDE4A;LRRC47;HSDL2;SMARCC2;SLC6A17;USP4;RPS6;ANXA11;TEX15;AMPD3;PGD;ARID1A;CIT;STX1B;BIN1;MAP7D1;NUP98;TLN1;VPS28;SF1;ARF6;TTYH3;PSMD11;ACSS2;AHNAK;MRPS36;PDE1B;NRXN2;BPHL;BAG3;PIP5K1C;PLCG1;MAP2K7;SMARCE1;MPP2;API5;ST13;EPHX1;RANBP9;LNPEP;PUM1;BTBD8;ARCN1;EHD1;DIAPH1;GRHPR;GNB2;STUB1;CPEB3;ACBD3;EIF4G…
SOX2 16153702 ChIP-ChIP HESCs Human	0.0180088	41/1278	0.959381	0.999993	0	0	0.767546	0.0318277	ARF4;HDAC2;NOTCH1;BMPR2;POLDIP3;ARHGAP1;ADAR;GNA13;PPP1R2;LASP1;TRA2A;RBBP9;VPS35;PIP5K1C;BUB3;UBQLN4;BCKDHA;SPAG9;IK;ATP6V1G1;USP7;SNRPN;IQSEC2;IDH3G;TXNRD1;STAT3;GBF1;CSNK1E;WBP11;PUM1;DNM2;PEX5L;REST;NFIA;PRKAR1A;PSMC2;AMOTL1;THOP1;EIF4G2;FGFR2;RBM22
SUZ12 18555785 ChIP-Seq MESCs Mouse	0.0177056	33/1058	0.960051	0.999993	0	0	0.746655	0.0304402	DPP10;GABRB2;RYR2;SPON1;SERPINE2;EIF5A2;PPM1H;SLC7A14;HTRA1;NRXN2;SLC4A4;SLC7A2;GRIN2A;RASSF2;PRKAR2A;NPTX2;DLGAP2;GPR158;MFAP3L;IGFBP5;CAV1;GAB1;NELL2;GNAO1;NFIA;WNK2;GJB6;CAMK4;ITPKA;CDC42EP1;FGF12;CPEB2;CHST2
CTBP1 25329375 ChIP-Seq LNCAP Human	0.0168764	36/1145	0.961886	0.999993	0	0	0.752237	0.0292315	GRIA1;RAB3C;RYR2;USP14;SEC23A;PCDH10;PDE1B;CELF2;CTNND1;SLC7A14;NRXN3;PPM1E;ACTR3B;CMIP;LMAN1;CDH5;GRIN2A;PCLO;KLC2;EPB41L3;NEO1;CLASP2;PRKAB2;USP7;API5;COX6C;ARID1A;MANF;PTPRD;PEX5L;DLG2;DAAM1;NBEA;OCIAD1;SEC22B;FGF12
EWS-ERG 20517297 ChIP-Seq CADO-ES1 Human	0.0158541	32/1038	0.964153	0.999993	0	0	0.737534	0.0269239	PCSK2;SLC20A1;DDX1;CCDC124;UBE3A;CLINT1;GLS;IPO5;FXR1;LGALS1;AP1G1;COBLL1;CAPN2;UGT1A4;BUB3;CLASP2;SEMA4A;USP47;MYEF2;ADRM1;COX6C;PTK2;MTOR;PDP1;COPS3;DLG1;PSMA4;LMBRD2;BIN1;FETUB;GART;METAP1
MYCN 19997598 ChIP-ChIP NEUROBLASTOMA Human	0.0157124	5/234	0.964468	0.999993	0	0	0.510314	0.0184627	C4B;C4A;SPAG7;NRXN2;ACYP1
CTCF 26484167 Chip-Seq Bcells Mouse	0.0146793	67/2000	0.966765	0.999993	0	0	0.798317	0.0269834	SLC25A1;HIP1;DOCK9;CCDC124;CLTB;ADAR;SMC3;PTPRF;GOLGA2;TUBA1C;FBL;RPL18A;PSMD2;NPTN;KIF1B;SNAP29;DLGAP4;TMED4;EIF5A;SMARCC2;CIRBP;SLC39A10;ERMN;RHOB;BCR;GPRC5B;GPD1;ITPKA;ERH;NUP98;ANKRD17;SF3B2;FKBP2;PDXK;PSMD11;ACSS2;TOMM40;HDAC1;PXN;VPS26A;CABP1;ABR;DNPEP;KLC2;FXR2;PENK;PIP5K1C;PLCG1;CDIPT;ATP9A;CDK17;ACBD5;KIDINS220;CMTM5;NEK7;ADRM1;DHRS1;PPP5C;PSMC6;GNPDA1;ARPC3;CAMK4;CCDC6;EIF3G;EIF3F;UBE2K…
MYCN 27167114 Chip-Seq NEUROBLASTOMA Human	0.0146793	67/2000	0.966765	0.999993	0	0	0.798317	0.0269834	GABRB3;SPON1;DOCK9;CELF2;SLC2A1;ATP2A1;HNRNPR;SLC4A4;RLBP1;PTPRF;GPHN;AP1G1;UBTF;ERC1;PABPC4;GPT2;APLP2;CIRBP;AKR1A1;PRPF4B;TBR1;UBE4B;CSNK1E;PGD;ARID1A;CTTNBP2NL;VGF;PSME3;PGP;ARHGEF7;SQSTM1;ASTN1;FKBP2;BRSK2;PSMD11;AHNAK;NUFIP2;PSMD13;EIF5A2;HPCA;PXN;UBR4;RASAL2;PALMD;S100A16;APBB1;MEF2D;UBQLN4;AGL;TXNRD1;TMEM132A;GBF1;PTPN11;SMARCA2;GATAD2B;LETM1;NELL2;NFIA;NBEA;CCDC6;NMT2;HYOU1;STUB1;AMOTL1;S…
PBX1 22567123 ChIP-ChIP OVCAR3 Human	0.0138603	78/2299	0.968589	0.999993	0	0	0.807221	0.025762	GABRB3;DOCK4;MSI2;MECP2;RASSF2;ALDH2;GDAP1L1;DLGAP2;GLUL;BCAS1;EIF2A;BCAS3;CDV3;RPS9;ATP6AP1;STARD7;GPT2;APLP2;ECH1;IL18;AMT;APOA2;CASK;WIPI2;HLA-A;AMPD3;ACYP1;WBP11;DNM2;GPRC5B;RAP2B;HGS;SBDS;TLN2;HAGH;TLN1;CHST2;COPA;MTMR3;ACSS2;NUFIP2;MAOB;SHMT2;USP54;PDE1A;PRICKLE2;AK2;RASAL2;SNX2;UGP2;PRKAR2A;DMD;UGT1A3;UBQLN4;ATP9A;GPR158;MFAP3L;RNF20;SEMA4A;SPAG7;NDUFA3;ADHFE1;AGL;CMTM5;GBF1;MYO5A;XPO7;SOR…
RNF2 27304074 Chip-Seq ESCs Mouse	0.0132997	47/1467	0.969841	0.999993	0	0	0.764582	0.0234143	SPON1;NDRG4;HDAC2;TRIO;DOCK3;PSMD14;EIF5A2;PPM1H;PHYHIPL;NRXN2;CABP1;FOXO3;SLC7A2;VCPIP1;ABR;GRIN2A;RASSF2;PSD2;CAMK2N1;TRIM2;NCS1;DHX15;CAPN2;DLGAP2;IGFBP5;LIMCH1;CAV1;TPM2;TBR1;TBCA;SMARCA2;KBTBD11;BCR;PTPRD;NELL2;CLIP1;RAP2B;VGF;NFIA;NBEA;PPA1;WNK2;CAMK4;CPEB3;FGF12;CHST2;FGFR2
RNF2 18974828 ChIP-Seq MESCs Mouse	0.0132427	41/1302	0.969968	0.999993	0	0	0.751931	0.0229282	DPP10;RYR2;SPON1;BRSK2;RTN1;NOTCH1;PCDH10;CLSTN1;PPM1H;HTRA1;NRXN2;PPM1E;SLC4A4;CAMKK1;TRIM9;RASSF2;CAMK2N1;CAPN2;PDE4A;NCAM1;DLGAP2;IGFBP5;UGT1A1;BTBD11;TBR1;APOA4;SMARCA2;NELL2;GPRC5B;VGF;NFIA;BIN1;DNAJA4;WNK2;CAMK4;ITPKA;FGF12;CPEB2;EIF4G3;CHST2;FGFR2
EZH2 18974828 ChIP-Seq MESCs Mouse	0.0132427	41/1302	0.969968	0.999993	0	0	0.751931	0.0229282	DPP10;RYR2;SPON1;BRSK2;RTN1;NOTCH1;PCDH10;CLSTN1;PPM1H;HTRA1;NRXN2;PPM1E;SLC4A4;CAMKK1;TRIM9;RASSF2;CAMK2N1;CAPN2;PDE4A;NCAM1;DLGAP2;IGFBP5;UGT1A1;BTBD11;TBR1;APOA4;SMARCA2;NELL2;GPRC5B;VGF;NFIA;BIN1;DNAJA4;WNK2;CAMK4;ITPKA;FGF12;CPEB2;EIF4G3;CHST2;FGFR2
RNF2 16625203 ChIP-ChIP MESCs Mouse	0.0131921	38/1219	0.970081	0.999993	0	0	0.744559	0.0226167	RYR2;SPON1;CPNE5;SERPINE2;PCDH10;CLSTN1;EIF5A2;PPM1E;ACTR3B;GPHN;GRIN2A;PRKAR2B;EPB41L1;CBS;GNA12;HSPA1L;IGFBP5;PABPC4;CAV1;TPM2;GAB1;SLC39A10;MYO5A;TBR1;GLRX2;PGD;SMARCA2;GNAO1;RAP2B;NFIA;BIN1;DNAJA4;GPD1;EIF4G3;CHST2;HSPA1B;FGFR2;HSPA1A
IGF1R 20145208 ChIP-Seq DFB Human	0.0131065	2/129	0.970272	0.999993	0	0	0.368686	0.0111265	USP14;PDE4B
EP300 20729851 ChIP-Seq FORBRAIN MIDBRAIN LIMB HEART Mouse	0.0128244	70/2093	0.970902	0.999993	0	0	0.795987	0.023505	SLC25A1;RYR2;DOCK9;SLC2A1;HNRNPR;MSI2;ACTB;LASP1;SCRN1;RUVBL2;SPIN1;ITGB8;PDE4A;GIT1;TGM2;UBL7;BCAS3;SMARCC2;ARHGEF12;MBNL2;UNC13A;ANXA2;TPM4;PABPC4;RPS6;CIRBP;SLC39A10;ANK3;ARID1A;DNM1;CTTNBP2NL;BCR;CLIP1;DAAM1;MYH9;SQSTM1;NOTCH1;TOMM40;AHNAK;HEPACAM;PDE1B;HTRA1;NRXN2;CABP1;CAMKK1;CNN3;ABR;ATXN2;CAMK2N1;EPB41L3;SERPINH1;MEF2D;CLASP1;SMARCE1;MPP2;CSNK1A1;SORBS2;CDC42BPB;ARHGAP26;NELL2;DLG2;GNPDA1…
ERG 20517297 ChIP-Seq VCAP Human	0.0112414	32/1062	0.974448	0.999993	0	0	0.719398	0.0186212	ANKRD17;ARF4;MVK;OLA1;NRXN2;NRF1;GPHN;TUBA1C;SDCBP;HERC1;ITGB8;UGT1A3;CHGB;CDV3;MYEF2;ACSL1;CAV1;LNPEP;DHRS1;EHD1;PSMA4;PSMC6;DLG2;KIF2A;DNAJC7;GNPDA2;CTNNB1;TACC1;NAA15;ARHGEF7;SF1;CPEB4
IRF8 27001747 Chip-Seq BMDM Mouse	0.0109498	66/2000	0.975102	0.999993	0	0	0.784902	0.0197897	ARF4;RNH1;SERPINE2;CSE1L;GPHN;NPEPPS;NUB1;RPL18A;GLUL;GIT1;UBL7;CAST;IK;PABPC4;SLC39A10;VPS37B;CSNK1E;ACYP1;CTTNBP2NL;SOAT1;ITPKA;MADD;LANCL2;MYH9;TLN1;SQSTM1;MTMR3;STAU1;PDE1B;SLC20A1;DDX1;PXN;PPM1H;PRICKLE2;AK2;VPS26A;PLA2G7;BPHL;FXR1;ABR;RAP1A;FXR2;UGP2;COBLL1;ERI3;PSAP;KIF3C;MEF2D;PLTP;CLASP1;RNF20;CTLA2B;SEMA4A;IDH3G;SEMA4B;STAT3;NEK7;PTK2;KTN1;EHD1;EHD4;NCEH1;TACC1;SMAP2;UBE2K;EIF4G3
RCOR1 19997604 ChIP-ChIP NEURONS Mouse	0.0106359	80/2378	0.975807	0.999993	0	0	0.79871	0.0195605	DOCK4;PREP;CROT;WDR45;GPHN;EEA1;NSDHL;GRM5;PCLO;TFG;PSMD2;DDI2;KIF5A;DAG1;SDF4;NEO1;FGB;PRKAB2;IK;USP7;PPP1R12A;SMARCC2;DST;SLC6A17;UBE4B;ACYP2;TEX15;ANK3;UCHL5;RAP2B;PSPC1;ADPRH;LANCL2;BLVRA;PI4K2A;GNAZ;USP14;BRSK2;COPA;CFH;GPS1;PDE1A;PON2;HTRA1;ENDOD1;CSTF2T;CBL;BPHL;FOXO1;UGT1A7C;PTPMT1;DNAJB4;EPB41L3;ESD;GNA12;DMD;LRRC8A;PLCG1;BUB3;PDLIM5;SEC23B;UBQLN4;MFAP3L;SLC12A2;SMARCE1;SPAG9;MYEF2;SMARC…
SCL 19346495 ChIP-Seq HPC-7 Human	0.0095459	5/252	0.97826	0.999993	0	0	0.472676	0.0103895	RAP1A;STARD7;CD9;FOXO3;LRPPRC
SUZ12 18692474 ChIP-Seq MEFs Mouse	0.00885817	34/1135	0.97981	0.999993	0	0	0.714094	0.0145651	PCSK2;RYR2;PCDH10;HTRA1;NRXN2;SLC4A4;SLC7A2;CAMKK1;GNA14;GRIN2A;CAMK2N1;PRKAR2A;CAPN2;PDE4A;NPTX2;GPM6B;MFAP3L;CHGB;IGFBP5;CAV1;TMOD2;GAB1;TBR1;SMARCA2;GRIN1;NELL2;PRKAR1B;NFIA;DNAJA4;GJB6;CAMK4;ARHGEF7;FGF12;CHST2
ETS1 21867929 ChIP-Seq TH2 Mouse	0.0080502	65/2000	0.981634	0.999993	0	0	0.771536	0.0143014	HIP1;DOCK3;DDX46;CLSTN1;GPT;EFTUD2;TUBA1C;FBL;LGALS1;ACTR1B;SIPA1L1;RB1CC1;KIF5A;DAG1;GIT1;GSTK1;SMARCC2;TPM4;MINK1;CIRBP;ARID1A;DNM2;INPP4A;GPRC5B;PACS1;GPD1;MYH9;NUP98;TLN1;PPIA;SF1;GNAZ;SF3B2;STAU1;AHNAK;NUFIP2;PON2;CABP1;BPHL;VCPIP1;SDCBP;GNA14;UGP2;CAMK2N1;DHX36;KIF3C;PLTP;GPM6B;CTSA;CDK17;SPAG7;SSB;TXNRD1;EPHX1;NELL2;EHD1;COPS3;CCDC88A;DLG2;GNB2;FAM131B;EIF3G;EIF3E;EIF3F;EIF3B
SA1 22415368 ChIP-Seq MEFs Mouse	0.0080502	65/2000	0.981634	0.999993	0	0	0.771536	0.0143014	RYR2;UHRF1BP1L;TRIO;MEGF10;DOCK9;RPLP0;ADAR;SMC3;PTPRF;AKAP12;GOLGA2;NUB1;SIPA1L1;RPL18A;NPTN;SNAP29;FADS1;TGM2;TMED4;ARHGEF12;IGFBP5;CIRBP;SLC39A10;ANXA11;CSNK1D;ACYP2;HDHD2;ERMN;RHOB;BCR;RAP2B;ERH;SCG2;CHST2;ARF6;PSMD11;PHYHIPL;VPS26A;CABP1;FOXO3;FOXO1;KLC2;PENK;NCAM1;PIP5K1C;BTF3;MPP2;SPAG7;SSB;KIDINS220;ADHFE1;CAV1;CMTM5;NEK7;XPO7;NELL2;EHD4;NCEH1;NFIA;FAM131B;PDCD4;CD9;UBE2K;HSPA1B;FGFR2
POU5F1 16153702 ChIP-ChIP HESCs Human	0.00691373	16/622	0.984207	0.999993	0	0	0.613135	0.00976077	SPAG9;USP7;ATP6V1G1;SNRPN;MYEF2;GLDC;GPS1;STAT3;REST;NFIA;TRA2A;CCDC6;PIP5K1C;BUB3;FGFR2;RBM22
PHC1 16625203 ChIP-ChIP MESCs Mouse	0.00677186	26/922	0.984528	0.999993	0	0	0.671745	0.0104744	RYR2;SPON1;SERPINE2;PCDH10;CLSTN1;GPHN;GRIN2A;SDF4;PIP5K1C;SF3A2;HSPA1L;IGFBP5;ST13;CAV1;TPM2;GAB1;TBR1;SMARCA2;NFIA;BIN1;DNAJA4;CDC42EP1;CHST2;HSPA1B;FGFR2;HSPA1A
RXRA 24833708 ChIP-Seq LIVER Mouse	0.00583027	64/2000	0.986665	0.999993	0	0	0.758221	0.0101789	TRIO;DDX46;GLDC;PITPNA;CROT;C4B;AKAP12;TRIM9;NPEPPS;SIPA1L1;TFG;PSMD2;DDI2;CAPN2;UBTF;SDF2;FADS1;TMED9;SLC6A17;ACTN2;EXOC7;PRPF4B;CSNK1D;VPS37B;RHOB;ACAP2;LMBRD2;PSPC1;ADPRH;ITPKA;RAPGEF2;FETUB;ARHGEF7;SQSTM1;PPIA;BLVRA;RBM22;SNRPB;FKBP2;STAU1;ABHD4;NUFIP2;MRPS36;CUL3;EIF5A2;PRPF8;CORO1B;VCPIP1;PPP1R2;DNPEP;RBBP4;APOH;EIF4H;PIP5K1C;SSB;ST13;CMTM5;BTBD11;DEK;SLC4A8;DLG1;RNPS1;UBE2K;CPEB4
EED 16625203 ChIP-ChIP MESCs Mouse	0.00425334	22/830	0.990254	0.999993	0	0	0.630147	0.00617146	DPP10;RYR2;SPON1;SERPINE2;HSPA1L;IGFBP5;PCDH10;CAV1;CLSTN1;GAB1;TBR1;PPM1E;SMARCA2;CAMKK1;GNAO1;GNA14;GRIN2A;EIF4G3;CHST2;HSPA1B;FGFR2;HSPA1A
CEBPA 26348894 ChIP-Seq LIVER Mouse	0.0041577	63/2000	0.990472	0.999993	0	0	0.744954	0.00713178	DOCK9;UBE3A;ATP2A1;CROT;IPO5;SYNCRIP;TRIM9;SCRN1;ARL6IP5;GIT1;PSPH;SEC63;BCKDHA;USP47;SMARCC2;ARHGEF12;GPT2;FN3KRP;UBE4B;GLRX2;ACYP1;ERMN;ZNF638;VDAC2;SUCLG1;NUP98;PI4K2A;FKBP2;RTN1;PSMD11;AHNAK;STXBP3;PCDH10;USP54;GPS1;LRP4;CBL;HTATSF1;SNX2;CAMK2N1;S100A16;COBLL1;ESD;SERPINH1;PIP5K1C;RPL17;SEC31A;SPAG7;CAV1;TMEM132A;NELL2;HNRNPM;GRHPR;PPP5C;DLG2;GNPDA1;FMNL2;ADI1;IMPDH2;GOLGB1;SPIRE1;CTNNB1;STRN
MYC 19829295 ChIP-Seq ESCs Human	0.0041577	63/2000	0.990472	0.999993	0	0	0.744954	0.00713178	TOP2B;SPON1;DOCK9;GTF2B;EIF4A3;CTNND1;ETFB;IPO7;IPO5;GRM5;NUB1;KIF5A;ITGB8;PIP4K2B;CAST;HSDL2;DST;SLC6A17;ACYP2;ARID1A;DNM2;STX1B;ACAP2;ARHGEF9;PSMA4;LMBRD2;PACS1;TAX1BP1;THOP1;CHST2;ARF6;RBM22;ANKRD17;DYNC1I2;BRSK2;HDAC2;CD151;AHNAK;PXN;AK2;CAMKK1;ADD1;LDHA;C18ORF25;FXR2;BAG3;APOH;SERPINH1;KIF3C;PDLIM5;SLC12A2;ADHFE1;SMARCA5;DEK;PTK2;AGT;ERP44;SPCS1;FAM131B;GJB6;TPP2;STUB1;AMOTL1
POU5F1 16518401 ChIP-PET MESCs Mouse	0.00299446	46/1550	0.993129	0.999993	0	0	0.702266	0.00484213	GABRB2;FKBP2;MVK;CFH;CLSTN1;CSTF2T;NRXN2;SUPT6H;ADD1;AKAP12;CDH5;GRIN2A;PSMD7;SIPA1L1;PSMD2;NCAM1;SDF2;PDLIM5;UBQLN4;CLASP1;DLGAP4;SPAG9;USP7;EXOC7;SEMA4B;EPHX2;GBF1;XPO7;BTBD11;UBE4B;TEX15;TBCA;PUM1;GATAD2B;LRPPRC;SMARCA4;CIT;GRHPR;REST;SARS1;SYT11;PSMC2;SPIRE1;PPIA;VPS28;GALK1
GRHL2 25758223 ChIP-Seq PLACENTA Mouse	0.00296097	27/1000	0.993205	0.999993	0	0	0.640483	0.00436674	PCDH10;ATL2;PHYHIPL;UBE3A;VPS26A;SMC3;HTATSF1;PTPRF;GRIN2A;CHCHD2;TFG;RAD21;ITGB8;RNF20;FGB;MBNL2;SGTB;API5;GLRX2;PPP5C;SOAT1;WNK2;NF1;CTNNB1;NAA15;SMAP2;ALDOA
KAP1 22055183 ChIP-Seq ESCs Mouse	0.00291817	62/2000	0.993303	0.999993	0	0	0.731737	0.00491678	ARHGAP1;GM16381;SMC3;IPO5;SCAMP5;C4B;EFTUD2;CDH5;CHCHD2;PSMD7;ACTR1B;AP1G1;CHGB;TMED4;SRRM2;CDV3;TMED9;PHYH;SMARCC2;UGT1A1;PABPC4;TPM2;GPT2;APLP2;GAB1;CIT;DNAJC7;TAX1BP1;CHST2;ANKRD17;USP14;TTYH3;AHNAK;FOXO3;UGT1A7C;PAPSS1;CYTH2;GNA14;LDHA;DNPEP;DNAJB6;TRA2B;ERI3;TRA2A;ESD;TPR;PDLIM5;PLTP;ATP9A;MYEF2;ADHFE1;RDX;EPHX1;COPS4;SYT11;RAB12;PDCD4;UBA2;TACC1;DYNLRB1;UBE2K;EIF4G3
TP53 20018659 ChIP-ChIP R1E Mouse	0.00278472	31/1122	0.993608	0.999993	0	0	0.654904	0.00419928	LGALS3BP;DPP10;SPON1;SERPINE2;ABHD4;PCDH10;HTRA1;KLHDC7A;GNA13;NPEPPS;GRIN2A;LASP1;PSD2;DHX15;PLTP;IGFBP5;MID1IP1;CAV1;EPHX1;GAB1;TBR1;SMARCA2;NELL2;PPP5C;RAP2B;VGF;NFIA;BIN1;OCIAD1;CPEB2;CHST2
SUZ12 16625203 ChIP-ChIP MESCs Mouse	0.00270104	36/1270	0.9938	0.999993	0	0	0.671363	0.00417546	DPP10;GABRB2;RYR2;SPON1;HIP1;SERPINE2;PCDH10;CLSTN1;PPM1E;CAMKK1;GPHN;CNN3;TRIM9;GRIN2A;CHCHD2;CBS;NPTX2;CHGB;MPP2;HSPA1L;IGFBP5;CAV1;TPM2;TMOD2;GAB1;TBR1;SMARCA2;UCHL5;GNAO1;GPRC5B;NFIA;DNAJA4;ITPKA;CHST2;HSPA1B;HSPA1A
NANOG 16518401 ChIP-PET MESCs Mouse	0.00268808	118/3520	0.99383	0.999993	0	0	0.78425	0.00485413	DGKE;CPNE5;GLDC;PREP;NPEPPS;CDH5;PNP;HERC1;RPL18A;SEC63;IGFBP5;TPM4;ACYP2;CSNK1E;ANK3;PGD;BCR;TLN2;SCG2;VCL;FKBP5;ANKRD17;MTMR3;PDE1B;CUL3;AK2;PHYHIPL;NRF1;CABP1;SUPT6H;PRPF8;FOXO1;MTDH;ABR;GRIN2A;KLC2;EPB41L1;BAG3;PRKAR2A;APOH;RAD21;EPB41L3;HSPA8;CPSF6;SMARCA5;SLC4A10;MYO5A;BTBD11;LNPEP;TBCA;PUM1;SMARCA2;GNAO1;NF1;SPIRE1;CPE;EIF4G3;FGFR2;GALK1;TOP2B;RYR2;DOCK4;DOCK9;HMGB3;ADAR;PTPRF;EEA1;AKAP12;…
SUZ12 20075857 ChIP-Seq MESCs Mouse	0.0021844	149/4356	0.994983	0.999993	0	0	0.795267	0.004	SPON1;TRIO;CPNE5;SERPINE2;ATP8A1;CLSTN1;PREP;ICAM5;SLC4A4;RASSF2;RPL18A;CAPN2;BSN;CHGB;GSTK1;SMARCC2;IGFBP5;SLC6A17;LIMCH1;TPM2;TMOD2;TBR1;BCR;INPP4A;CLIP1;PRKAR1B;SOAT1;BIN1;MADD;ASTN1;BRSK2;RTN1;NDRG3;CD151;SHMT2;PCDH10;PDE1B;EIF5A2;HPCA;HTRA1;ENDOD1;RASAL2;FOXO3;FOXO1;GRIN2A;PRKAR2B;EPB41L1;PRKAR2A;COBLL1;EPB41L3;PENK;SERPINH1;KIF3C;NPTX2;GPM6B;MFAP3L;IQSEC2;ADHFE1;CAV1;EPHX2;SMARCA5;MYO5A;BTB…
BCL6 27268052 Chip-Seq Bcells Human	0.00201506	61/2000	0.995371	0.999993	0	0	0.718569	0.00333404	CSE1L;EIF4A3;ICAM5;ACTB;MECP2;CDH5;RASSF2;LGALS1;SCRN1;RUVBL2;NPTN;LUC7L;TNKS1BP1;PIP4K2B;SEC63;TGM2;HSDL2;TPM2;TEX15;ARFGAP2;DDB1;DNAJC7;PPA1;BIN1;PACS1;ZNF638;MAP7D1;CDC42EP1;VPS28;SNRPB;PDXK;RTN1;NDRG3;CD151;NOTCH1;SAR1A;PSMD13;HM13;ATL2;PXN;PRPF8;CYTH2;NFS1;CBS;MYH14;UBQLN4;SMARCE1;SF3A2;IDH3G;LNPEP;DEK;PUM1;BCKDK;DIAPH1;GRHPR;FUBP3;GNB2;CD9;STUB1;NAA15;GALK1
RING1B 27294783 Chip-Seq NPCs Mouse	0.00201506	61/2000	0.995371	0.999993	0	0	0.718569	0.00333404	DGKE;UHRF1BP1L;DOCK4;BMPR2;SERPINE2;2810408A11RIK;CELF2;CLSTN1;PREP;MSI2;GPHN;GLS;CAPN2;UBTF;PIP4K2B;UBXN4;GLUL;GIT1;TGM2;UBL7;EIF5A;IGFBP5;SLC6A17;SLC39A10;TBR1;TEX15;RHOB;BCR;GPRC5B;VGF;PSME3;ITPKA;CDC42EP1;PPIA;FKBP5;HDAC2;NUFIP2;SHMT2;PCDH10;PPM1H;LRP4;FOXO3;PLA2G7;PPM1E;FOXO1;CNN3;UGP2;PRKAR2B;BUB3;PDLIM5;SEC31A;LNPEP;CDC42BPB;ARHGAP26;KBTBD11;STXBP5L;NFIA;ARPC3;WNK2;TPP2;EIF3F
AR 21572438 ChIP-Seq LNCaP Human	0.00151131	2/188	0.996526	0.999993	0	0	0.250958	0.000873313	DLG2;RAPGEF6
SUZ12 18692474 ChIP-Seq MESCs Mouse	0.00150213	57/1909	0.996547	0.999993	0	0	0.702815	0.00243088	PCSK2;DPP10;RYR2;SPON1;DOCK3;CPNE5;SLC4A4;GRM5;RASSF2;PSD2;TRIM2;CAPN2;PDE4A;DLGAP2;CHGB;IGFBP5;SLC6A17;TMOD2;GAB1;TBR1;PRKAR1B;VGF;ITPKA;ARHGEF7;CHST2;NDRG4;BRSK2;RTN1;PCDH10;PON2;PPM1H;PRICKLE2;HTRA1;NRXN2;PPM1E;SLC7A2;CAMKK1;GNA14;GRIN2A;CAMK2N1;PRKAR2A;COBLL1;NPTX2;GPM6B;MFAP3L;GSN;CAV1;BTBD11;SMARCA2;GRIN1;NELL2;NFIA;DNAJA4;GJB6;CAMK4;TACC1;FGF12
JARID1B-DAIN 22020125 ChIP-Seq ESCs Mouse	0.00136846	60/2000	0.996854	0.999993	0	0	0.705449	0.00222286	SLC25A1;GABRB2;TOP2B;CPNE5;ATP8A1;SLC44A1;CRTC1;EIF4A3;OGDHL;ADAR;ATP2A1;HNRNPR;GPT;ACTB;AKAP12;TRIM9;NUB1;LGALS1;RPS16;ERC1;GLUL;FGB;PHYH;STARD7;VPS37B;INPP4A;LMBRD2;PGP;CDC42EP1;MYH9;TLN1;ALDOA;CHST2;NDRG4;NOTCH1;HDAC1;PPP1R2;LDHA;ZMAT2;S100A16;DNAJB4;PSAP;SERPINH1;CDIPT;SYT5;SPAG7;LNPEP;CDC42BPB;AGT;MTOR;NELL2;EHD1;PDP1;CCDC88A;NFIA;CDK5;NBEA;SYT11;EIF4G3;EIF3B
JARID2 20075857 ChIP-Seq MESCs Mouse	0.00124403	34/1258	0.99714	0.999993	0	0	0.637965	0.00182744	DPP10;FKBP10;SPON1;TRIO;PCDH10;PDE1B;PPM1H;PREP;HTRA1;SLC4A4;SLC7A2;TRIM9;GRIN2A;BUB3;MAP2K7;DLGAP2;MEF2D;GPM6B;IGFBP5;SLC6A17;SEMA4B;GBF1;BTBD11;TBR1;SMARCA2;NELL2;PRKAR1B;NFIA;DNAJA4;WNK2;FAM131B;FGF12;CHST2;FGFR2
NANOG 20526341 ChIP-Seq ESCs Human	0.000913729	59/2000	0.997898	0.999993	0	0	0.692378	0.00145672	RNH1;SLC44A1;CELF2;CCDC124;CLINT1;ACTB;UBL5;NPEPPS;CDH5;FBL;CAPN2;PIP4K2C;UBXN4;BCAS1;HSDL2;RPS9;SMARCC2;DST;TPM4;SLC6A17;TEX15;DNM2;PSPC1;PACS1;MAP7D1;VDAC2;MYH9;ARHGEF7;ATP6V0C;SHANK2;PI4K2A;GNAZ;CD151;AHNAK;STXBP3;HEPACAM;USP54;NRXN3;CSTF2T;PAPSS1;PPP1R2;NFS1;CAMK2N1;BAG3;ERI3;SSB;CAV1;AGL;BTBD11;DEK;BTBD8;GRHPR;GNPDA2;FUBP1;NF1;CD9;STUB1;SUGT1;C11ORF58
KDM2B 26808549 Chip-Seq REH Human	0.000913729	59/2000	0.997898	0.999993	0	0	0.692378	0.00145672	RAB3C;CLINT1;C4B;AKAP12;ACTR1B;PCLO;PNP;RB1CC1;KIF1B;GLUL;BCKDHA;BCAS3;PABPC6;SLC39A10;GLRX2;ACAP2;ACTBL2;BIN1;PACS1;MYH9;ARHGEF7;SHANK2;SF1;BRSK2;NOTCH1;ATL2;NRXN3;PHYHIPL;NRXN2;PRPF8;FOXO1;ADD1;UGT1A7C;ABR;SDCBP;GNA14;FXR2;PENK;GNA12;LTA4H;BUB3;MFAP3L;SPAG7;CPSF6;TXNRD1;GBF1;CDC5L;RANBP9;LNPEP;DLG2;CAMK4;NF1;TPP2;STRN;TACC1;STT3B;FGF12;CPEB2;EIF3B
EZH2 27304074 Chip-Seq ESCs Mouse	0.000792384	21/885	0.998177	0.999993	0	0	0.560098	0.00102192	SPON1;NDRG4;UHRF1BP1L;TRIO;IGFBP5;LIMCH1;PCDH10;HTRA1;TBR1;SMARCA2;KBTBD11;GRIN1;GRIN2A;NFIA;PSD2;FAM131B;DHX15;PDE4B;DLGAP2;GLUL;CHST2
GATA3 21867929 ChIP-Seq TH1 Mouse	0.000599742	58/2000	0.99862	0.999993	0	0	0.679356	0.000938161	CRTC1;CSE1L;CCDC124;CLTB;KLHDC7A;IPO5;MECP2;PSMD7;ARL6IP5;ACSL1;AMT;SLC39A10;CSNK1D;TEX15;BCR;BIN1;CDC42EP1;RAPGEF2;NUP98;SNRPB;SF3B2;TSG101;HDAC1;SLC20A1;DDX1;ENDOD1;VPS26A;PLA2G7;CORO1B;ADD1;TSPAN31;FXR1;GNA13;ESD;PSAP;AP2S1;PAK3;GPR158;SLC12A2;HSPA8;SMARCA5;PTPN11;SRP68;PUM1;EHD1;BCKDK;PDP1;NCEH1;DLG2;FMNL2;FAM131B;HNRNPF;IMPDH2;DMXL2;HNRNPD;CPE;CTNNB1;HSPA1B
CBX2 27304074 Chip-Seq ESCs Mouse	0.000528922	19/840	0.998783	0.999993	0	0	0.533207	0.000649386	GRIA1;USP47;IGFBP5;PCDH10;RDX;SLC39A10;TBCA;SMARCA2;AMOT;ARHGEF9;PCLO;NFIA;NBEA;NNT;DHX15;RAPGEF2;DMD;FGF12;GLUL
LYL1 20887958 ChIP-Seq HPC-7 Mouse	0.000418219	16/752	0.999037	0.999993	0	0	0.501304	0.000482749	CTLA2B;SNAP47;TSG101;TPM4;CPNE5;STAT3;TMOD2;ENDOD1;SRP68;CABP1;ERMN;SLC4A8;PSMD7;VDAC2;NCAM1;FADS1
E2F1 20622854 ChIP-Seq HELA Human	0.000386954	57/2000	0.999109	0.999993	0	0	0.666381	0.000593741	LGALS3BP;SERPINA3;DDX46;CELF1;ATP2A1;MECP2;SYNCRIP;AP1G1;SDF4;PDE4A;PRKAB2;IK;HSDL2;SMARCC2;USP4;ECH1;APOA4;CIT;STX1B;SOAT1;MAP7D1;THOP1;VPS28;SF1;HDAC2;ACSS2;TOMM40;AHNAK;MRPS36;PON2;PXN;AK2;NRXN2;PPP1R2;NFS1;ZMAT2;GNA12;NPTX2;MAP2K7;SMARCE1;IQSEC2;API5;ST13;SEC16A;EPHX1;BTBD11;LNPEP;DEK;PUM1;PTK2;EHD1;BCKDK;DIAPH1;GNPDA1;GNB2;NAA15;EIF4G2
NOTCH1 21737748 ChIP-Seq TLL Human	0.000175434	2/245	0.999596	0.999993	0	0	0.191515	7.73627e-05	ALG2;IPO4
JARID2 20064375 ChIP-Seq MESCs Mouse	0.000171654	26/1117	0.999605	0.999993	0	0	0.545798	0.000215726	SPON1;TRIO;PCDH10;PPM1H;HTRA1;NRXN2;SLC4A4;SLC7A2;GRIN2A;COBLL1;NPTX2;DLGAP2;IGFBP5;TBR1;SMARCA2;PTPRD;NELL2;NFIA;NBEA;DNAJA4;WNK2;CAMK4;CPEB3;FGF12;CPEB2;CHST2
SUZ12 27294783 Chip-Seq ESCs Mouse	9.42362e-05	54/2000	0.999783	0.999993	0	0	0.627744	0.000136212	GABRB3;DPP10;RYR2;DOCK4;TRIO;BMPR2;CPNE5;SERPINE2;CLSTN1;SLC7A14;NENF;ICAM5;TRIM9;CAPN2;DLGAP2;IGFBP5;TPM2;GAB1;TBR1;F2;BCR;CLIP1;VGF;SEC22B;GNAZ;SHMT2;PCDH10;PDE1B;HPCA;PPM1H;LRP4;CABP1;PPM1E;GNA14;GRIN2A;PRKAR2B;SERPINH1;NPTX2;GPR158;MFAP3L;HSPA1L;CMTM5;KBTBD11;NELL2;NFIA;DNAJA4;WNK2;FAM131B;STRN;CD200;HSPA1B;FGFR2;GALK1;HSPA1A
SUZ12 18974828 ChIP-Seq MESCs Mouse	2.30173e-05	49/1934	0.999947	0.999993	0	0	0.586287	3.10728e-05	DPP10;RYR2;SPON1;DOCK3;SERPINE2;MEGF10;CLSTN1;SLC7A14;ICAM5;SLC4A4;RASSF2;ITGB8;DLGAP2;IGFBP5;UGT1A1;SLC6A17;GAB1;TBR1;GPRC5B;BIN1;ITPKA;CDC42EP1;CHST2;PCDH10;PON2;PPM1H;HTRA1;ENDOD1;LRP4;PPM1E;SLC7A2;CAMKK1;GNA14;GRIN2A;COBLL1;NCAM1;NPTX2;GPM6B;CAV1;BTBD11;SMARCA2;NELL2;NFIA;DNAJA4;WNK2;CAMK4;FGF12;CPEB2;FGFR2
EZH2 27294783 Chip-Seq ESCs Mouse	5.725e-06	48/2000	0.999987	0.999993	0	0	0.551742	7.27322e-06	GABRB3;DPP10;GNAZ;RYR2;SPON1;TRIO;CPNE5;SERPINE2;SHMT2;PCDH10;CELF2;HP;PPM1H;LRP4;NENF;ICAM5;CAMKK1;GRIN2A;KLC2;PRKAR2B;PENK;ITGB8;PDE4A;GPR158;BCAS1;IGFBP5;CAV1;TMOD2;TMEM132A;GAB1;TBR1;KBTBD11;STXBP5L;BCR;NELL2;REST;VGF;NFIA;WNK2;FAM131B;CAMK4;EIF3F;SEC22B;ARHGEF7;CHST2;HSPA1B;FGFR2;HSPA1A
BMI1 23680149 ChIP-Seq NPCS Mouse	5.03467e-06	19/1056	0.999988	0.999993	0	0	0.417178	4.83624e-06	CAST;DPP10;AHNAK;IGFBP5;PCDH10;CAV1;PDE1A;STXBP5L;GNAO1;PDP1;PCLO;VGF;PDCD10;PENK;BUB3;SEC62;DLGAP2;FGF12;PLTP
TRIM28 17542650 ChIP-ChIP NTERA2 Human	3.07797e-06	38/3568	0.999993	0.999993	0	0	0.216598	1.53509e-06	RYR2;TRIO;RNH1;BMPR2;PDE1B;CUL3;HPCA;HTRA1;NRF1;ETFB;SMC3;EEA1;TRIM9;RAP1A;ALDH2;BAG3;NCS1;DHX15;SDF2;BUB3;NPTX2;ERC2;SSB;ANXA2;NEK7;MYO5A;TBR1;DEK;PUM1;NELL2;DLG1;RAP2B;VGF;NFIA;MFAP1;CCDC6;CD9;TLN2
STAT3 20064451 ChIP-Seq CD4+T Mouse	2.84342e-06	49/2204	0.999993	0.999993	0	0	0.504827	3.30521e-06	TRIO;DDX46;ATP8A1;DOCK9;CROT;ACTB;GLS;EEA1;PNP;HERC1;CAPN2;TGM2;PPP1R12A;PRPF4B;VPS37B;ARID1A;PACS1;SUCLG1;RAPGEF6;SCG2;VCL;FKBP5;ANKRD17;BRSK1;AHNAK;NUFIP2;CUL3;RAP1A;PRKAR2B;NCAM1;KIF3C;UBQLN4;CTLA2A;ACBD5;STAT3;RSRC2;PTK2;EHD1;PBP2;SLC4A8;REST;GNPDA1;ARPC3;TAOK1;CAMK4;PDCD4;CTNNB1;TACC1;STT3B
