# Supplementary material for: Activity-Induced Cortical Glutamatergic Neuron Nascent Proteins
Source: J Neurosci. 2022 Oct 19;42(42):7900–20. doi: 10.1523/JNEUROSCI.0707-22.2022 (PMC9617616; doi:10.1523/JNEUROSCI.0707-22.2022)
Supplement: Figure 10-3 — Data for Figure 10D. Protein–protein associations mapped using the STRING database of the top 10 transcription factors from the Enrichr analysis using the twofold changed proteins in response to PTZ as the input. Table lists: Nodes 1,2, Nodes 1, 2 STRING ID, coexpression, experimentally determined interaction, database annotated, automated text mining, and combined score. Download Figure 10-3, XLSX file. [file ns-JN-RM-0707-22-s23.xlsx]

## Sheet: Fig 10D String Analysis 
#node1	node2	node1_string_id	node2_string_id	neighborhood_on_chromosome	gene_fusion	phylogenetic_cooccurrence	homology	coexpression	experimentally_determined_interaction	database_annotated	automated_textmining	combined_score
CREB1	YY1	9606.ENSP00000387699	9606.ENSP00000262238	0	0	0	0	0.111	0.388	0	0.567	0.744
CREB1	EP300	9606.ENSP00000387699	9606.ENSP00000263253	0	0	0	0	0.061	0.863	0.9	0.854	0.997
CREB1	CREM	9606.ENSP00000387699	9606.ENSP00000265372	0	0	0	0.95	0	0.379	0.8	0.847	0.875
CREB1	HNF4A	9606.ENSP00000387699	9606.ENSP00000312987	0	0	0	0	0	0	0	0.541	0.541
CREB1	SMARCA4	9606.ENSP00000387699	9606.ENSP00000395654	0	0	0	0	0.089	0.4	0	0.386	0.635
CREM	EP300	9606.ENSP00000265372	9606.ENSP00000263253	0	0	0	0	0	0.733	0	0.435	0.842
EP300	YY1	9606.ENSP00000263253	9606.ENSP00000262238	0	0	0	0	0.064	0.447	0.9	0.59	0.975
EP300	KDM5B	9606.ENSP00000263253	9606.ENSP00000356234	0	0	0	0	0.085	0.133	0	0.369	0.455
EP300	HNF4A	9606.ENSP00000263253	9606.ENSP00000312987	0	0	0	0	0	0.05	0	0.538	0.542
EP300	KLF1	9606.ENSP00000263253	9606.ENSP00000264834	0	0	0	0	0	0.434	0	0.353	0.618
EP300	SMARCA4	9606.ENSP00000263253	9606.ENSP00000395654	0	0	0	0	0.096	0.185	0	0.636	0.708
HNF4A	YY1	9606.ENSP00000312987	9606.ENSP00000262238	0	0	0	0	0	0	0	0.435	0.435
HNF4A	MYCN	9606.ENSP00000312987	9606.ENSP00000281043	0	0	0	0	0	0.087	0	0.453	0.479
HNF4A	SMARCA4	9606.ENSP00000312987	9606.ENSP00000395654	0	0	0	0	0	0.181	0	0.328	0.426
KDM5B	YY1	9606.ENSP00000356234	9606.ENSP00000262238	0	0	0	0	0	0.185	0	0.319	0.421
KDM5B	MYCN	9606.ENSP00000356234	9606.ENSP00000281043	0	0	0	0	0.064	0	0	0.499	0.511
KDM5B	SMARCA4	9606.ENSP00000356234	9606.ENSP00000395654	0	0	0	0	0.113	0.168	0	0.398	0.517
KLF1	SMARCA4	9606.ENSP00000264834	9606.ENSP00000395654	0	0	0	0	0	0.432	0	0.582	0.752
MYCN	ZFX	9606.ENSP00000281043	9606.ENSP00000368475	0	0	0	0	0	0.059	0	0.59	0.597
SMARCA4	YY1	9606.ENSP00000395654	9606.ENSP00000262238	0	0	0	0	0.125	0.263	0	0.446	0.611
